# Supplementary material for: Cortical organoids model early brain development disrupted by 16p11.2 copy number variants in autism
Source: Mol Psychiatry. 2021 Aug 26;26(12):7560–80. doi: 10.1038/s41380-021-01243-6 (PMC8873019; doi:10.1038/s41380-021-01243-6)
Supplement: Supplementary file 3 — Table S1 [file 41380_2021_1243_MOESM3_ESM.xlsx]

## Sheet: Readme
Supplementary Table 1. 16p11.2 patient-derived fibroblast selection and patients’ clinical information.

## Sheet: Table_S1
16p11.2 CNV	Cell Line	VIP_ID	Gender	Age (mo)	Head Circ. Z-score	BMI Z-score	Best non-verbal IQ	Best verbal IQ	Best full-scale IQ	Clinical ASD diagnosis	MR_ID diagnosis	ADHD diagnosis	Language disorder	Coordination disorder	Articulation disorder	Behavior disorder
Deletion	16pA	14807.x10	Male	53	3.13	3.51	95	85	89	1	0	0	1	1	0	0
	16pB	14877.x7	Male	50	4.32	2.54	55	54	55	0	1	0	1	1	1	1
	16pC	14850.x22	Male	60	2.51	0.603	95	54	75	1	0	0	1	1	1	0
Duplication	16pX	14866.x14	Male	46	-0.87	1.99	48	16	33	1	1	0	0	0	0	0
	16pY	14787.x4	Male	35	-1.63	-0.03	66	44	52	0	1	0	1	0	0	1
	16pZ	14724.x5	Male	69	-0.69	-0.42	63	81	66	0	0	1	1	0	0	0
