# Supplementary material for: Cortical organoids model early brain development disrupted by 16p11.2 copy number variants in autism
Source: Mol Psychiatry. 2021 Aug 26;26(12):7560–80. doi: 10.1038/s41380-021-01243-6 (PMC8873019; doi:10.1038/s41380-021-01243-6)
Supplement: Supplementary file 4 — Table S2 [file 41380_2021_1243_MOESM4_ESM.xlsx]

## Sheet: Readme
Supplementary Table 2. RNA-seq parameters and quality control (QC) metrics from Cutadapt, STAR, Picard, and RNA-SeQ for iPSCs, 1M and 3M old organoids representing 108 transcriptomes.

## Sheet: iPSC_QC
Sample_name	Group	Cutadapt_Total_read_pairs_processed	Cutadapt_Read1_with_adapter_count	Cutadapt_Read1_with_adapter_percent	Cutadapt_Read2_with_adapter_count	Cutadapt_Read2_with_adapter_percent	Cutadapt_Pairs_too_short_count	Cutadapt_Pairs_too_short_percent	Cutadapt_Pairs_passing_filters_count	Cutadapt_Pairs_passing_filters_percent	Cutadapt_Total_basepairs_processed	Cutadapt_Read1_basepairs_processed	Cutadapt_Read2_basepairs_processed	Cutadapt_Total_quality_trimmed_basepairs_count	Cutadapt_Total_quality_trimmed_basepairs_percent	Cutadapt_Read1_quality_trimmed_basepairs	Cutadapt_Read2_quality_trimmed_basepairs	Cutadapt_Total_written_basepairs_count	Cutadapt_Total_written_basepairs_percent	Cutadapt_Read1_written_basepairs	Cutadapt_Read2_written_basepairs	Cutadapt_First_read_adapter	Cutadapt_First_read_type	Cutadapt_First_read_length	Cutadapt_First_read_trimmed_times	Cutadapt_First_read_bases_preceding_removed_adapters_percent_A	Cutadapt_First_read_bases_preceding_removed_adapters_percent_C	Cutadapt_First_read_bases_preceding_removed_adapters_percent_G	Cutadapt_First_read_bases_preceding_removed_adapters_percent_T	Cutadapt_First_read_bases_preceding_removed_adapters_percent_Other	Cutadapt_Second_read_adapter	Cutadapt_Second_read_type	Cutadapt_Second_read_length	Cutadapt_Second_read_trimmed_times	Cutadapt_Second_read_bases_preceding_removed_adapters_percent_A	Cutadapt_Second_read_bases_preceding_removed_adapters_percent_C	Cutadapt_Second_read_bases_preceding_removed_adapters_percent_G	Cutadapt_Second_read_bases_preceding_removed_adapters_percent_T	Cutadapt_Second_read_bases_preceding_removed_adapters_percent_Other	STAR_uniquely_mapped_percent	STAR_num_splices	STAR_num_GCAG_splices	STAR_insertion_length	STAR_deletion_length	STAR_unmapped_tooshort_percent	STAR_avg_mapped_read_length	STAR_deletion_rate	STAR_mismatch_rate	STAR_avg_input_read_length
101_c1a	CTL	48341221	0	0	0	0	745720	1.5	47595501	98.5	9668244200	4834122100	4834122100	219386768	2.3	38504711	180882057	9379192314	97	4728063122	4651129192	NA	NA	NA	NA	NA	NA	NA	NA	NA	NA	NA	NA	NA	NA	NA	NA	NA	NA	55.63	7544881	53815	1.41	1.48	0.99	196.32	0.01	0.29	197
101_c1b	CTL	41470416	0	0	0	0	819327	2	40651089	98	8294083200	4147041600	4147041600	236459040	2.9	35999521	200459519	7980820866	96.2	4035823959	3944996907	NA	NA	NA	NA	NA	NA	NA	NA	NA	NA	NA	NA	NA	NA	NA	NA	NA	NA	88.67	11780079	83885	1.45	1.87	0.96	195.72	0.01	0.28	196
101_c3a	CTL	40690836	0	0	0	0	814674	2	39876162	98	8138167200	4069083600	4069083600	227157474	2.8	32804479	194352995	7834279121	96.3	3961186084	3873093037	NA	NA	NA	NA	NA	NA	NA	NA	NA	NA	NA	NA	NA	NA	NA	NA	NA	NA	86.37	19286819	132523	1.4	1.9	0.94	195.96	0.01	0.27	196
101_c3b	CTL	48681413	0	0	0	0	803620	1.7	47877793	98.3	9736282600	4868141300	4868141300	242971227	2.5	41205386	201765841	9418074109	96.7	4753498023	4664576086	NA	NA	NA	NA	NA	NA	NA	NA	NA	NA	NA	NA	NA	NA	NA	NA	NA	NA	89.12	20988198	148376	1.45	1.9	1.02	196.2	0.01	0.26	196
11_c1a	CTL	43491131	0	0	0	0	814034	1.9	42677097	98.1	8698226200	4349113100	4349113100	249109549	2.9	45619288	203490261	8373293808	96.3	4229461390	4143832418	NA	NA	NA	NA	NA	NA	NA	NA	NA	NA	NA	NA	NA	NA	NA	NA	NA	NA	92.55	7025366	52162	1.45	1.87	1.24	195.71	0.01	0.29	196
11_c1b	CTL	47413939	0	0	0	0	811365	1.7	46602574	98.3	9482787800	4741393900	4741393900	248542732	2.6	46737548	201805184	9158813135	96.6	4621169938	4537643197	NA	NA	NA	NA	NA	NA	NA	NA	NA	NA	NA	NA	NA	NA	NA	NA	NA	NA	87.8	11393709	83343	1.43	1.81	1.17	196.04	0.01	0.28	196
11_c6a	CTL	48353008	0	0	0	0	731714	1.5	47621294	98.5	9670601600	4835300800	4835300800	234439045	2.4	42941987	191497058	9368592076	96.9	4726816213	4641775863	NA	NA	NA	NA	NA	NA	NA	NA	NA	NA	NA	NA	NA	NA	NA	NA	NA	NA	65.5	8005297	57932	1.43	1.58	0.76	196.15	0.01	0.29	196
11_c6b	CTL	42320693	0	0	0	0	448938	1.1	41871755	98.9	8464138600	4232069300	4232069300	191480739	2.3	49366712	142114027	8232856473	97.3	4144596179	4088260294	NA	NA	NA	NA	NA	NA	NA	NA	NA	NA	NA	NA	NA	NA	NA	NA	NA	NA	78.04	6951477	52414	1.46	1.82	1.8	196.03	0.01	0.3	196
61_c3a	CTL	58969767	0	0	0	0	1423831	2.4	57545936	97.6	11793953400	5896976700	5896976700	490278182	4.2	65590926	424687256	11168038580	94.7	5698164274	5469874306	NA	NA	NA	NA	NA	NA	NA	NA	NA	NA	NA	NA	NA	NA	NA	NA	NA	NA	91.47	23298487	163737	1.39	1.9	1.29	193.08	0.01	0.33	194
61_c3b	CTL	39915915	0	0	0	0	1131044	2.8	38784871	97.2	7983183000	3991591500	3991591500	289750157	3.6	35452110	254298047	7586148454	95	3850698852	3735449602	NA	NA	NA	NA	NA	NA	NA	NA	NA	NA	NA	NA	NA	NA	NA	NA	NA	NA	91.19	15258738	108658	1.41	1.9	1.26	195.03	0.01	0.3	195
61_c5a	CTL	46912506	0	0	0	0	674206	1.4	46238300	98.6	9382501200	4691250600	4691250600	204981427	2.2	36357389	168624038	9114683145	97.1	4593918389	4520764756	NA	NA	NA	NA	NA	NA	NA	NA	NA	NA	NA	NA	NA	NA	NA	NA	NA	NA	65.4	12212007	85239	1.43	1.65	1.06	196.42	0.01	0.26	197
61_c5b	CTL	56708555	0	0	0	0	1164362	2.1	55544193	97.9	11341711000	5670855500	5670855500	319825697	2.8	47302727	272522970	10912579963	96.2	5516869916	5395710047	NA	NA	NA	NA	NA	NA	NA	NA	NA	NA	NA	NA	NA	NA	NA	NA	NA	NA	61.32	11287642	79943	1.42	1.63	0.94	195.82	0.01	0.29	196
16A_c11a	DEL	56062261	0	0	0	0	744152	1.3	55318109	98.7	11212452200	5606226100	5606226100	251606493	2.2	63430516	188175977	10894123361	97.2	5478651180	5415472181	NA	NA	NA	NA	NA	NA	NA	NA	NA	NA	NA	NA	NA	NA	NA	NA	NA	NA	38.51	3457656	24651	1.35	1.26	0.88	196.44	0.02	0.32	196
16A_c11b	DEL	40485858	0	0	0	0	783077	1.9	39702781	98.1	8097171600	4048585800	4048585800	240406218	3	47658901	192747317	7785226459	96.1	3930956289	3854270170	NA	NA	NA	NA	NA	NA	NA	NA	NA	NA	NA	NA	NA	NA	NA	NA	NA	NA	92.33	11385928	80748	1.42	1.92	0.89	195.56	0.01	0.29	196
16A_c12a	DEL	37927967	0	0	0	0	855505	2.3	37072462	97.7	7585593400	3792796700	3792796700	251229660	3.3	46202600	205027060	7256119466	95.7	3670051817	3586067649	NA	NA	NA	NA	NA	NA	NA	NA	NA	NA	NA	NA	NA	NA	NA	NA	NA	NA	73.55	8385626	59567	1.42	1.7	0.88	195.12	0.01	0.31	195
16A_c12b	DEL	49713237	0	0	0	0	905124	1.8	48808113	98.2	9942647400	4971323700	4971323700	279503048	2.8	56579417	222923631	9580426600	96.4	4833965124	4746461476	NA	NA	NA	NA	NA	NA	NA	NA	NA	NA	NA	NA	NA	NA	NA	NA	NA	NA	89.82	18254259	127686	1.51	1.89	0.89	195.77	0.01	0.28	196
16B_c10a	DEL	44480939	0	0	0	0	693330	1.6	43787609	98.4	8896187800	4448093900	4448093900	208030933	2.3	36202860	171828073	8623314463	96.9	4348664481	4274649982	NA	NA	NA	NA	NA	NA	NA	NA	NA	NA	NA	NA	NA	NA	NA	NA	NA	NA	90.58	17362048	120462	1.41	1.88	1.17	196.37	0.01	0.27	196
16B_c10b	DEL	43553308	0	0	0	0	754738	1.7	42798570	98.3	8710661600	4355330800	4355330800	216320240	2.5	35602479	180717761	8423564039	96.7	4250650152	4172913887	NA	NA	NA	NA	NA	NA	NA	NA	NA	NA	NA	NA	NA	NA	NA	NA	NA	NA	90.76	19099960	132705	1.42	1.91	1.01	196.31	0.01	0.28	196
16B_c9a	DEL	53272157	0	0	0	0	884548	1.7	52387609	98.3	10654431400	5327215700	5327215700	257457224	2.4	44041733	213415491	10313699423	96.8	5201939915	5111759508	NA	NA	NA	NA	NA	NA	NA	NA	NA	NA	NA	NA	NA	NA	NA	NA	NA	NA	87.42	22981480	161956	1.4	1.83	1.09	196.4	0.01	0.27	196
16B_c9b	DEL	47837814	0	0	0	0	1086313	2.3	46751501	97.7	9567562800	4783781400	4783781400	294908432	3.1	42073328	252835104	9169834181	95.8	4640882156	4528952025	NA	NA	NA	NA	NA	NA	NA	NA	NA	NA	NA	NA	NA	NA	NA	NA	NA	NA	91.5	18458631	129000	1.41	1.9	1.12	195.63	0.01	0.3	196
16C_c2a	DEL	65298498	0	0	0	0	836985	1.3	64461513	98.7	13059699600	6529849800	6529849800	257638062	2	49639884	207998178	12724512547	97.4	6405560326	6318952221	NA	NA	NA	NA	NA	NA	NA	NA	NA	NA	NA	NA	NA	NA	NA	NA	NA	NA	33.86	2264020	16395	1.31	1.2	0.86	196.87	0.02	0.33	197
16C_c2b	DEL	41187041	0	0	0	0	742912	1.8	40444129	98.2	8237408200	4118704100	4118704100	219316125	2.7	36053806	183262319	7948476594	96.5	4014574805	3933901789	NA	NA	NA	NA	NA	NA	NA	NA	NA	NA	NA	NA	NA	NA	NA	NA	NA	NA	91.22	10923832	79205	1.41	1.87	1.01	195.95	0.01	0.28	196
16C_c4a	DEL	36118362	0	0	0	0	788640	2.2	35329722	97.8	7223672400	3611836200	3611836200	216752496	3	31686202	185066294	6932574320	96	3507269964	3425304356	NA	NA	NA	NA	NA	NA	NA	NA	NA	NA	NA	NA	NA	NA	NA	NA	NA	NA	89.1	12295588	87794	1.41	1.83	1.11	195.75	0.01	0.29	196
16C_c4b	DEL	40434778	0	0	0	0	707970	1.8	39726808	98.2	8086955600	4043477800	4043477800	209897745	2.6	34528641	175369104	7810560902	96.6	3943951273	3866609629	NA	NA	NA	NA	NA	NA	NA	NA	NA	NA	NA	NA	NA	NA	NA	NA	NA	NA	91.18	12060154	84962	1.47	1.85	0.98	196.09	0.01	0.28	196
16X_c2a	DUP	54322404	0	0	0	0	904977	1.7	53417427	98.3	10864480800	5432240400	5432240400	271464625	2.5	51560797	219903828	10507936346	96.7	5297632221	5210304125	NA	NA	NA	NA	NA	NA	NA	NA	NA	NA	NA	NA	NA	NA	NA	NA	NA	NA	91.56	12673735	91662	1.43	1.89	1.41	196.31	0.01	0.27	196
16X_c2b	DUP	47547482	0	0	0	0	869868	1.8	46677614	98.2	9509496400	4754748200	4754748200	251889106	2.6	42298609	209590497	9175595166	96.5	4632224776	4543370390	NA	NA	NA	NA	NA	NA	NA	NA	NA	NA	NA	NA	NA	NA	NA	NA	NA	NA	90.2	9301374	67041	1.43	1.86	1.01	196.02	0.01	0.29	196
16X_c3a	DUP	40924241	0	0	0	0	680731	1.7	40243510	98.3	8184848200	4092424100	4092424100	196380896	2.4	36558728	159822168	7924566627	96.8	3993502969	3931063658	NA	NA	NA	NA	NA	NA	NA	NA	NA	NA	NA	NA	NA	NA	NA	NA	NA	NA	90.43	11441551	80385	1.42	1.83	1.46	196.39	0.01	0.28	196
16X_c3b	DUP	36167178	0	0	0	0	861725	2.4	35305453	97.6	7233435600	3616717800	3616717800	221802010	3.1	33738400	188063610	6930039123	95.8	3502952992	3427086131	NA	NA	NA	NA	NA	NA	NA	NA	NA	NA	NA	NA	NA	NA	NA	NA	NA	NA	92.18	9354857	66878	1.44	1.87	1.38	195.75	0.01	0.29	196
16Y_c1a	DUP	49132528	0	0	0	0	643176	1.3	48489352	98.7	9826505600	4913252800	4913252800	216584699	2.2	46734087	169850612	9549663653	97.2	4807959376	4741704277	NA	NA	NA	NA	NA	NA	NA	NA	NA	NA	NA	NA	NA	NA	NA	NA	NA	NA	91.71	9221988	67589	1.45	1.87	1.63	196.43	0.01	0.27	196
16Y_c1b	DUP	43848451	0	0	0	0	649349	1.5	43199102	98.5	8769690200	4384845100	4384845100	201516435	2.3	39254408	162262027	8507521611	97	4286494219	4221027392	NA	NA	NA	NA	NA	NA	NA	NA	NA	NA	NA	NA	NA	NA	NA	NA	NA	NA	92.08	11452045	80946	1.43	1.86	1.06	196.44	0.01	0.27	196
16Y_c4a	DUP	40683191	0	0	0	0	835802	2.1	39847389	97.9	8136638200	4068319100	4068319100	236770375	2.9	37362609	199407766	7821218266	96.1	3953862600	3867355666	NA	NA	NA	NA	NA	NA	NA	NA	NA	NA	NA	NA	NA	NA	NA	NA	NA	NA	92.39	6182322	45697	1.45	1.89	0.95	195.75	0.01	0.3	196
16Y_c4b	DUP	51855568	0	0	0	0	727848	1.4	51127720	98.6	10371113600	5185556800	5185556800	233190023	2.2	46390976	186799047	10069818421	97.1	5072811770	4997006651	NA	NA	NA	NA	NA	NA	NA	NA	NA	NA	NA	NA	NA	NA	NA	NA	NA	NA	92.04	11402672	83763	1.5	1.87	1.34	196.42	0.01	0.27	196
16Z_c2a	DUP	52413180	0	0	0	0	817969	1.6	51595211	98.4	10482636000	5241318000	5241318000	267690092	2.6	54989426	212700666	10139186696	96.7	5112578389	5026608307	NA	NA	NA	NA	NA	NA	NA	NA	NA	NA	NA	NA	NA	NA	NA	NA	NA	NA	92.54	6852979	52674	1.47	1.92	1.35	196.04	0.01	0.29	196
16Z_c2b	DUP	40804107	0	0	0	0	876492	2.1	39927615	97.9	8160821400	4080410700	4080410700	257793401	3.2	43031305	214762096	7821205618	95.8	3957279800	3863925818	NA	NA	NA	NA	NA	NA	NA	NA	NA	NA	NA	NA	NA	NA	NA	NA	NA	NA	92.58	7574549	57158	1.45	1.91	1.23	195.34	0.01	0.31	195
16Z_c8a	DUP	48835199	0	0	0	0	794614	1.6	48040585	98.4	9767039800	4883519900	4883519900	248091245	2.5	48091249	199999996	9445382679	96.7	4763780568	4681602111	NA	NA	NA	NA	NA	NA	NA	NA	NA	NA	NA	NA	NA	NA	NA	NA	NA	NA	90.78	7145282	53421	1.44	1.91	1.26	196.06	0.01	0.29	196
16Z_c8b	DUP	44094904	0	0	0	0	970560	2.2	43124344	97.8	8818980800	4409490400	4409490400	272252580	3.1	44998586	227253994	8456040082	95.9	4275777985	4180262097	NA	NA	NA	NA	NA	NA	NA	NA	NA	NA	NA	NA	NA	NA	NA	NA	NA	NA	88.63	6062278	46164	1.47	1.9	1.14	195.52	0.01	0.31	196
[truncated: 149 more columns]

## Sheet: 1M_QC
Sample_name	Group	Cutadapt_Total_read_pairs_processed	Cutadapt_Read1_with_adapter_count	Cutadapt_Read1_with_adapter_percent	Cutadapt_Read2_with_adapter_count	Cutadapt_Read2_with_adapter_percent	Cutadapt_Pairs_too_short_count	Cutadapt_Pairs_too_short_percent	Cutadapt_Pairs_passing_filters_count	Cutadapt_Pairs_passing_filters_percent	Cutadapt_Total_basepairs_processed	Cutadapt_Read1_basepairs_processed	Cutadapt_Read2_basepairs_processed	Cutadapt_Total_quality_trimmed_basepairs_count	Cutadapt_Total_quality_trimmed_basepairs_percent	Cutadapt_Read1_quality_trimmed_basepairs	Cutadapt_Read2_quality_trimmed_basepairs	Cutadapt_Total_written_basepairs_count	Cutadapt_Total_written_basepairs_percent	Cutadapt_Read1_written_basepairs	Cutadapt_Read2_written_basepairs	Cutadapt_First_read_adapter	Cutadapt_First_read_type	Cutadapt_First_read_length	Cutadapt_First_read_trimmed_times	Cutadapt_First_read_bases_preceding_removed_adapters_percent_A	Cutadapt_First_read_bases_preceding_removed_adapters_percent_C	Cutadapt_First_read_bases_preceding_removed_adapters_percent_G	Cutadapt_First_read_bases_preceding_removed_adapters_percent_T	Cutadapt_First_read_bases_preceding_removed_adapters_percent_Other	Cutadapt_Second_read_adapter	Cutadapt_Second_read_type	Cutadapt_Second_read_length	Cutadapt_Second_read_trimmed_times	Cutadapt_Second_read_bases_preceding_removed_adapters_percent_A	Cutadapt_Second_read_bases_preceding_removed_adapters_percent_C	Cutadapt_Second_read_bases_preceding_removed_adapters_percent_G	Cutadapt_Second_read_bases_preceding_removed_adapters_percent_T	Cutadapt_Second_read_bases_preceding_removed_adapters_percent_Other	STAR_uniquely_mapped_percent	STAR_num_splices	STAR_num_GCAG_splices	STAR_insertion_length	STAR_deletion_length	STAR_unmapped_tooshort_percent	STAR_avg_mapped_read_length	STAR_deletion_rate	STAR_mismatch_rate	STAR_avg_input_read_length
1m_101C1_a	CTL	43739257	0	0	0	0	665659	1.5	43073598	98.5	8747851400	4373925700	4373925700	342638761	3.9	115651556	226987205	8350684255	95.5	4208795867	4141888388	NA	NA	NA	NA	NA	NA	NA	NA	NA	NA	NA	NA	NA	NA	NA	NA	NA	NA	78.84	17405977	121195	1.53	1.75	2.28	192.5	0.01	0.36	193
1m_101C1_b	CTL	45624822	0	0	0	0	1367232	3	44257590	97	9124964400	4562482200	4562482200	857779014	9.4	443161124	414617890	8188717774	89.7	4044702651	4144015123	NA	NA	NA	NA	NA	NA	NA	NA	NA	NA	NA	NA	NA	NA	NA	NA	NA	NA	77.5	16679051	117639	1.54	1.76	4.11	183.29	0.01	0.59	185
1m_101C3_a	CTL	44202665	0	0	0	0	754731	1.7	43447934	98.3	8840533000	4420266500	4420266500	708853565	8	40510986	668342579	8061201572	91.2	4310521245	3750680327	NA	NA	NA	NA	NA	NA	NA	NA	NA	NA	NA	NA	NA	NA	NA	NA	NA	NA	86.46	20067979	138643	1.48	1.79	1.64	184.21	0.01	0.3	185
1m_101C3_b	CTL	43546112	0	0	0	0	779714	1.8	42766398	98.2	8709222400	4354611200	4354611200	707839860	8.1	40336933	667502927	7928675661	91	4242827140	3685848521	NA	NA	NA	NA	NA	NA	NA	NA	NA	NA	NA	NA	NA	NA	NA	NA	NA	NA	85.15	20007229	136685	1.48	1.78	1.77	184.06	0.01	0.3	185
1m_11C1_a	CTL	48668766	0	0	0	0	1075295	2.2	47593471	97.8	9733753200	4866876600	4866876600	366027498	3.8	116781163	249246335	9277696004	95.3	4662758543	4614937461	NA	NA	NA	NA	NA	NA	NA	NA	NA	NA	NA	NA	NA	NA	NA	NA	NA	NA	86.68	17611410	124347	1.66	1.83	2.43	194	0.01	0.23	194
1m_11C1_b	CTL	40505029	0	0	0	0	813914	2	39691115	98	8101005800	4050502900	4050502900	226761109	2.8	40719936	186041173	7801808908	96.3	3939466950	3862341958	NA	NA	NA	NA	NA	NA	NA	NA	NA	NA	NA	NA	NA	NA	NA	NA	NA	NA	86.4	16257514	117438	1.64	1.81	2.51	195.58	0.01	0.22	196
1m_11C6_a	CTL	43559052	0	0	0	0	895161	2.1	42663891	97.9	8711810400	4355905200	4355905200	247821172	2.8	44048116	203773056	8384369463	96.2	4234628186	4149741277	NA	NA	NA	NA	NA	NA	NA	NA	NA	NA	NA	NA	NA	NA	NA	NA	NA	NA	82.72	21161488	141642	1.57	1.7	2.01	195.56	0.01	0.21	196
1m_11C6_b	CTL	37561176	0	0	0	0	777112	2.1	36784064	97.9	7512235200	3756117600	3756117600	217456321	2.9	39078279	178378042	7225528208	96.2	3649911214	3575616994	NA	NA	NA	NA	NA	NA	NA	NA	NA	NA	NA	NA	NA	NA	NA	NA	NA	NA	83.26	18193743	120963	1.58	1.72	1.96	195.5	0.01	0.21	196
1m_16pAC11_a	DEL	41075868	0	0	0	0	551213	1.3	40524655	98.7	8215173600	4107586800	4107586800	324030723	3.9	126951673	197079050	7847220329	95.5	3941472091	3905748238	NA	NA	NA	NA	NA	NA	NA	NA	NA	NA	NA	NA	NA	NA	NA	NA	NA	NA	82.37	17342629	121232	1.55	1.76	2.7	191.99	0.01	0.37	193
1m_16pAC11_b	DEL	43119805	0	0	0	0	581164	1.3	42538641	98.7	8623961000	4311980500	4311980500	322576953	3.7	114271529	208305424	8254104479	95.7	4156300025	4097804454	NA	NA	NA	NA	NA	NA	NA	NA	NA	NA	NA	NA	NA	NA	NA	NA	NA	NA	81.97	18434301	131007	1.55	1.76	2.52	192.62	0.01	0.34	194
1m_16pAC12_a	DEL	43272596	0	0	0	0	767722	1.8	42504874	98.2	8654519200	4327259600	4327259600	704786661	8.1	42264753	662521908	7878334323	91	4214815680	3663518643	NA	NA	NA	NA	NA	NA	NA	NA	NA	NA	NA	NA	NA	NA	NA	NA	NA	NA	86.96	19058791	132153	1.4	1.73	1.78	183.96	0.01	0.31	185
1m_16pAC12_b	DEL	37627328	0	0	0	0	598556	1.6	37028772	98.4	7525465600	3762732800	3762732800	594019655	7.9	36598506	557421149	6876012440	91.4	3671798536	3204213904	NA	NA	NA	NA	NA	NA	NA	NA	NA	NA	NA	NA	NA	NA	NA	NA	NA	NA	85.09	16164546	111323	1.37	1.71	1.98	184.27	0.01	0.31	185
1m_16pBC10_a	DEL	35115657	0	0	0	0	870829	2.5	34244828	97.5	7023131400	3511565700	3511565700	280443088	4	89131186	191311902	6670156608	95	3351963911	3318192697	NA	NA	NA	NA	NA	NA	NA	NA	NA	NA	NA	NA	NA	NA	NA	NA	NA	NA	81.27	16850943	109797	1.61	1.81	2.16	193.75	0.01	0.24	194
1m_16pBC10_b	DEL	35912508	0	0	0	0	754749	2.1	35157759	97.9	7182501600	3591250800	3591250800	205985832	2.9	35629686	170356146	6909032754	96.2	3490089512	3418943242	NA	NA	NA	NA	NA	NA	NA	NA	NA	NA	NA	NA	NA	NA	NA	NA	NA	NA	81.61	16833407	110022	1.59	1.79	2.06	195.53	0.01	0.22	196
1m_16pBC9_a	DEL	51380105	0	0	0	0	964078	1.9	50416027	98.1	10276021000	5138010500	5138010500	272855284	2.7	50765054	222090230	9917041710	96.5	5003814333	4913227377	NA	NA	NA	NA	NA	NA	NA	NA	NA	NA	NA	NA	NA	NA	NA	NA	NA	NA	84.92	21603348	153618	1.64	1.84	2.31	195.72	0.01	0.22	196
1m_16pBC9_b	DEL	48478798	0	0	0	0	810195	1.7	47668603	98.3	9695759600	4847879800	4847879800	248825633	2.6	47368892	201456741	9375275397	96.7	4731250612	4644024785	NA	NA	NA	NA	NA	NA	NA	NA	NA	NA	NA	NA	NA	NA	NA	NA	NA	NA	84.08	20478110	143621	1.66	1.85	2.07	195.75	0.01	0.21	196
1m_16pCC2_a	DEL	72754369	0	0	0	0	1033987	1.4	71720382	98.6	14550873800	7275436900	7275436900	281264511	1.9	59476100	221788411	14172217096	97.4	7120921412	7051295684	NA	NA	NA	NA	NA	NA	NA	NA	NA	NA	NA	NA	NA	NA	NA	NA	NA	NA	89.27	32818141	242861	1.39	1.8	2.03	197.14	0.01	0.23	197
1m_16pCC2_b	DEL	62047452	0	0	0	0	1014744	1.6	61032708	98.4	12409490400	6204745200	6204745200	250002063	2	50517555	199484508	12063555668	97.2	6060582458	6002973210	NA	NA	NA	NA	NA	NA	NA	NA	NA	NA	NA	NA	NA	NA	NA	NA	NA	NA	88.17	28528393	208543	1.4	1.78	2.46	197.19	0.01	0.22	197
1m_16pCC4_a	DEL	38978550	0	0	0	0	970529	2.5	38008021	97.5	7795710000	3897855000	3897855000	683390893	8.8	37950088	645440805	7021470664	90.1	3770387402	3251083262	NA	NA	NA	NA	NA	NA	NA	NA	NA	NA	NA	NA	NA	NA	NA	NA	NA	NA	84.25	16659964	111069	1.37	1.68	1.76	183.36	0.01	0.31	184
1m_16pCC4_b	DEL	38399062	0	0	0	0	602679	1.6	37796383	98.4	7679812400	3839906200	3839906200	606730765	7.9	34338703	572392062	7016838739	91.4	3750367830	3266470909	NA	NA	NA	NA	NA	NA	NA	NA	NA	NA	NA	NA	NA	NA	NA	NA	NA	NA	83.94	16827569	110250	1.38	1.68	1.72	184.3	0.01	0.3	185
1m_16pXC2_a	DUP	42203216	0	0	0	0	843981	2	41359235	98	8440643200	4220321600	4220321600	235838001	2.8	41882903	193955098	8129923010	96.3	4105861669	4024061341	NA	NA	NA	NA	NA	NA	NA	NA	NA	NA	NA	NA	NA	NA	NA	NA	NA	NA	85.61	19682962	143492	1.65	1.79	1.94	195.66	0.01	0.2	196
1m_16pXC2_b	DUP	49219141	0	0	0	0	890051	1.8	48329090	98.2	9843828200	4921914100	4921914100	260982532	2.7	48082949	212899583	9503717372	96.5	4797238542	4706478830	NA	NA	NA	NA	NA	NA	NA	NA	NA	NA	NA	NA	NA	NA	NA	NA	NA	NA	84.44	21188885	152623	1.65	1.8	2.25	195.64	0.01	0.21	196
1m_16pXC3_a	DUP	41699667	0	0	0	0	849566	2	40850101	98	8339933400	4169966700	4169966700	230514147	2.8	40843169	189670978	8033319477	96.3	4055284801	3978034676	NA	NA	NA	NA	NA	NA	NA	NA	NA	NA	NA	NA	NA	NA	NA	NA	NA	NA	81.9	19944352	131612	1.64	1.73	2	195.67	0.01	0.2	196
1m_16pXC3_b	DUP	42386418	0	0	0	0	813041	1.9	41573377	98.1	8477283600	4238641800	4238641800	238334677	2.8	44272468	194062209	8167016293	96.3	4124634323	4042381970	NA	NA	NA	NA	NA	NA	NA	NA	NA	NA	NA	NA	NA	NA	NA	NA	NA	NA	83.07	18578916	121970	1.65	1.77	2.04	195.48	0.01	0.21	196
1m_16pYC1_a	DUP	64413185	0	0	0	0	760566	1.2	63652619	98.8	12882637000	6441318500	6441318500	216375068	1.7	50192292	166182776	12594704682	97.8	6321594612	6273110070	NA	NA	NA	NA	NA	NA	NA	NA	NA	NA	NA	NA	NA	NA	NA	NA	NA	NA	89.97	26212999	186587	1.4	1.8	1.54	197.39	0.01	0.22	197
1m_16pYC1_b	DUP	51519200	0	0	0	0	610913	1.2	50908287	98.8	10303840000	5151920000	5151920000	173934595	1.7	41424513	132510082	10072585674	97.8	5054809111	5017776563	NA	NA	NA	NA	NA	NA	NA	NA	NA	NA	NA	NA	NA	NA	NA	NA	NA	NA	89.87	19277460	137705	1.39	1.8	1.77	197.31	0.01	0.22	197
1m_16pYC4_a	DUP	38333297	0	0	0	0	813431	2.1	37519866	97.9	7666659400	3833329700	3833329700	647732033	8.4	36321599	611410434	6943067745	90.6	3722355626	3220712119	NA	NA	NA	NA	NA	NA	NA	NA	NA	NA	NA	NA	NA	NA	NA	NA	NA	NA	82.83	16302976	108999	1.36	1.7	1.67	183.73	0.01	0.3	185
1m_16pYC4_b	DUP	42970533	0	0	0	0	737024	1.7	42233509	98.3	8594106600	4297053300	4297053300	690730773	8	38922441	651808332	7834693465	91.2	4190666991	3644026474	NA	NA	NA	NA	NA	NA	NA	NA	NA	NA	NA	NA	NA	NA	NA	NA	NA	NA	82.36	18103752	122451	1.36	1.69	1.88	184.12	0.01	0.29	185
1m_16pZC2_a	DUP	42863230	0	0	0	0	755475	1.8	42107755	98.2	8572646000	4286323000	4286323000	457299135	5.3	195263975	262035160	8057498132	94	4038878919	4018619213	NA	NA	NA	NA	NA	NA	NA	NA	NA	NA	NA	NA	NA	NA	NA	NA	NA	NA	84.22	18646904	134544	1.58	1.81	2.29	190.08	0.01	0.38	191
1m_16pZC2_b	DUP	42732393	0	0	0	0	578338	1.4	42154055	98.6	8546478600	4273239300	4273239300	324025533	3.8	118438811	205586722	8175632851	95.7	4113362805	4062270046	NA	NA	NA	NA	NA	NA	NA	NA	NA	NA	NA	NA	NA	NA	NA	NA	NA	NA	83.43	18558862	134165	1.56	1.82	2.55	192.48	0.01	0.36	193
1m_16pZC8_a	DUP	38079216	0	0	0	0	631040	1.7	37448176	98.3	7615843200	3807921600	3807921600	606565579	8	34128178	572437401	6950351018	91.3	3715912547	3234438471	NA	NA	NA	NA	NA	NA	NA	NA	NA	NA	NA	NA	NA	NA	NA	NA	NA	NA	86.49	16386931	117526	1.38	1.74	1.84	184.26	0.01	0.31	185
1m_16pZC8_b	DUP	39054223	0	0	0	0	1085195	2.8	37969028	97.2	7810844600	3905422300	3905422300	765026240	9.8	86678116	678348124	6951654244	89	3726028135	3225626109	NA	NA	NA	NA	NA	NA	NA	NA	NA	NA	NA	NA	NA	NA	NA	NA	NA	NA	85.56	16359104	115414	1.38	1.74	2.21	181.65	0.01	0.34	183
1m_61C3_a	CTL	47324373	0	0	0	0	812383	1.7	46511990	98.3	9464874600	4732437300	4732437300	755070590	8	41765802	713304788	8633914532	91.2	4616113006	4017801526	NA	NA	NA	NA	NA	NA	NA	NA	NA	NA	NA	NA	NA	NA	NA	NA	NA	NA	83.91	22498872	150856	1.39	1.82	1.54	184.34	0.01	0.29	185
1m_61C3_b	CTL	51837112	0	0	0	0	827117	1.6	51009995	98.4	10367422400	5183711200	5183711200	820573965	7.9	46762596	773811369	9469728028	91.3	5061253517	4408474511	NA	NA	NA	NA	NA	NA	NA	NA	NA	NA	NA	NA	NA	NA	NA	NA	NA	NA	84.57	23722269	162230	1.38	1.77	1.95	184.2	0.01	0.3	185
1m_61C5_a	CTL	57902250	0	0	0	0	991927	1.7	56910323	98.3	11580450000	5790225000	5790225000	245524852	2.1	47817992	197706860	11241172718	97.1	5650763960	5590408758	NA	NA	NA	NA	NA	NA	NA	NA	NA	NA	NA	NA	NA	NA	NA	NA	NA	NA	88.23	25379138	180983	1.37	1.82	2.56	196.94	0.01	0.23	197
1m_61C5_b	CTL	59121335	0	0	0	0	1058721	1.8	58062614	98.2	11824267000	5912133500	5912133500	253931623	2.1	51136578	202795045	11470275933	97	5763204614	5707071319	NA	NA	NA	NA	NA	NA	NA	NA	NA	NA	NA	NA	NA	NA	NA	NA	NA	NA	89.01	25595302	181261	1.39	1.8	2.46	197.04	0.01	0.23	197
[truncated: 149 more columns]

## Sheet: 3M_QC
Sample_name	Group	Cutadapt_Total_read_pairs_processed	Cutadapt_Read1_with_adapter_count	Cutadapt_Read1_with_adapter_percent	Cutadapt_Read2_with_adapter_count	Cutadapt_Read2_with_adapter_percent	Cutadapt_Pairs_too_short_count	Cutadapt_Pairs_too_short_percent	Cutadapt_Pairs_passing_filters_count	Cutadapt_Pairs_passing_filters_percent	Cutadapt_Total_basepairs_processed	Cutadapt_Read1_basepairs_processed	Cutadapt_Read2_basepairs_processed	Cutadapt_Total_quality_trimmed_basepairs_count	Cutadapt_Total_quality_trimmed_basepairs_percent	Cutadapt_Read1_quality_trimmed_basepairs	Cutadapt_Read2_quality_trimmed_basepairs	Cutadapt_Total_written_basepairs_count	Cutadapt_Total_written_basepairs_percent	Cutadapt_Read1_written_basepairs	Cutadapt_Read2_written_basepairs	Cutadapt_First_read_adapter	Cutadapt_First_read_type	Cutadapt_First_read_length	Cutadapt_First_read_trimmed_times	Cutadapt_First_read_bases_preceding_removed_adapters_percent_A	Cutadapt_First_read_bases_preceding_removed_adapters_percent_C	Cutadapt_First_read_bases_preceding_removed_adapters_percent_G	Cutadapt_First_read_bases_preceding_removed_adapters_percent_T	Cutadapt_First_read_bases_preceding_removed_adapters_percent_Other	Cutadapt_Second_read_adapter	Cutadapt_Second_read_type	Cutadapt_Second_read_length	Cutadapt_Second_read_trimmed_times	Cutadapt_Second_read_bases_preceding_removed_adapters_percent_A	Cutadapt_Second_read_bases_preceding_removed_adapters_percent_C	Cutadapt_Second_read_bases_preceding_removed_adapters_percent_G	Cutadapt_Second_read_bases_preceding_removed_adapters_percent_T	Cutadapt_Second_read_bases_preceding_removed_adapters_percent_Other	STAR_uniquely_mapped_percent	STAR_num_splices	STAR_num_GCAG_splices	STAR_insertion_length	STAR_deletion_length	STAR_unmapped_tooshort_percent	STAR_avg_mapped_read_length	STAR_deletion_rate	STAR_mismatch_rate	STAR_avg_input_read_length
3m_101C1_a	CTL	43519653	0	0	0	0	459350	1.1	43060303	98.9	8703930600	4351965300	4351965300	180299185	2.1	49425495	130873690	8481409035	97.4	4262320015	4219089020	NA	NA	NA	NA	NA	NA	NA	NA	NA	NA	NA	NA	NA	NA	NA	NA	NA	NA	81.6	18282620	128940	1.48	1.8	3.65	194.15	0.01	0.47	196
3m_101C1_b	CTL	34468343	0	0	0	0	318198	0.9	34150145	99.1	6893668600	3446834300	3446834300	135640937	2	37883837	97757100	6728824295	97.6	3381255850	3347568445	NA	NA	NA	NA	NA	NA	NA	NA	NA	NA	NA	NA	NA	NA	NA	NA	NA	NA	81.49	13887776	98438	1.47	1.79	3.48	194.28	0.01	0.47	197
3m_101C3_a	CTL	49343244	0	0	0	0	543574	1.1	48799670	98.9	9868648800	4934324400	4934324400	214040014	2.2	58781116	155258898	9604570665	97.3	4827771123	4776799542	NA	NA	NA	NA	NA	NA	NA	NA	NA	NA	NA	NA	NA	NA	NA	NA	NA	NA	82.46	19484071	138316	1.49	1.85	4.15	194	0.01	0.48	196
3m_101C3_b	CTL	40009267	0	0	0	0	382610	1	39626657	99	8001853400	4000926700	4000926700	172035501	2.1	49861226	122174275	7794791896	97.4	3917799788	3876992108	NA	NA	NA	NA	NA	NA	NA	NA	NA	NA	NA	NA	NA	NA	NA	NA	NA	NA	82.46	17166706	124300	1.53	1.81	4.58	193.88	0.01	0.48	196
3m_11C1_a	CTL	50608399	0	0	0	0	885275	1.7	49723124	98.3	10121679800	5060839900	5060839900	821708797	8.1	48249592	773459205	9217545677	91.1	4931617147	4285928530	NA	NA	NA	NA	NA	NA	NA	NA	NA	NA	NA	NA	NA	NA	NA	NA	NA	NA	86.8	18081558	130962	1.37	1.74	1.89	184.03	0.01	0.31	185
3m_11C1_b	CTL	48284148	0	0	0	0	827498	1.7	47456650	98.3	9656829600	4828414800	4828414800	779784208	8.1	43122609	736661599	8799881185	91.1	4709438165	4090443020	NA	NA	NA	NA	NA	NA	NA	NA	NA	NA	NA	NA	NA	NA	NA	NA	NA	NA	86.08	17100742	123162	1.38	1.74	1.86	184.06	0.01	0.31	185
3m_11C6_a	CTL	36558544	0	0	0	0	424570	1.2	36133974	98.8	7311708800	3655854400	3655854400	176123517	2.4	50869576	125253941	7097395063	97.1	3569169942	3528225121	NA	NA	NA	NA	NA	NA	NA	NA	NA	NA	NA	NA	NA	NA	NA	NA	NA	NA	82.17	15205636	110991	1.55	1.78	5.04	193.44	0.01	0.49	196
3m_11C6_b	CTL	35037740	0	0	0	0	514958	1.5	34522782	98.5	7007548000	3503774000	3503774000	188672268	2.7	51319932	137352336	6772427747	96.6	3408424084	3364003663	NA	NA	NA	NA	NA	NA	NA	NA	NA	NA	NA	NA	NA	NA	NA	NA	NA	NA	82.29	14055498	101958	1.56	1.78	4.5	193.4	0.01	0.5	196
3m_61C5_a	CTL	44374948	0	0	0	0	702884	1.6	43672064	98.4	8874989600	4437494800	4437494800	394662727	4.4	153757466	240905261	8424243107	94.9	4232639337	4191603770	NA	NA	NA	NA	NA	NA	NA	NA	NA	NA	NA	NA	NA	NA	NA	NA	NA	NA	63.33	13525244	96376	1.55	1.8	25.86	191.38	0.01	0.38	192
3m_61C5_b	CTL	43368521	0	0	0	0	615815	1.4	42752706	98.6	8673704200	4336852100	4336852100	326522105	3.8	113892515	212629590	8297019257	95.7	4178130579	4118888678	NA	NA	NA	NA	NA	NA	NA	NA	NA	NA	NA	NA	NA	NA	NA	NA	NA	NA	61.45	13324004	93533	1.55	1.74	25.62	192.4	0.01	0.37	194
3m_61C3_a	CTL	41000000	0	0	0	0	479689	1.2	40520311	98.8	8200000000	4100000000	4100000000	192190104	2.3	56318775	135871329	7964730424	97.1	4002898845	3961831579	NA	NA	NA	NA	NA	NA	NA	NA	NA	NA	NA	NA	NA	NA	NA	NA	NA	NA	83.36	16288133	117184	1.51	1.83	4.14	193.97	0.01	0.46	196
3m_61C3_b	CTL	43301984	0	0	0	0	491178	1.1	42810806	98.9	8660396800	4330198400	4330198400	207942617	2.4	63496376	144446241	8408356102	97.1	4225210161	4183145941	NA	NA	NA	NA	NA	NA	NA	NA	NA	NA	NA	NA	NA	NA	NA	NA	NA	NA	83.17	17052688	121319	1.52	1.83	4.31	193.47	0.01	0.51	196
3m_16pAC11_a	DEL	37728842	0	0	0	0	413001	1.1	37315841	98.9	7545768400	3772884200	3772884200	186981664	2.5	61084267	125897397	7322108511	97	3677054508	3645054003	NA	NA	NA	NA	NA	NA	NA	NA	NA	NA	NA	NA	NA	NA	NA	NA	NA	NA	81.79	15075919	108077	1.5	1.77	4.2	193.56	0.01	0.49	196
3m_16pAC11_b	DEL	41726552	0	0	0	0	429599	1	41296953	99	8345310400	4172655200	4172655200	177826875	2.1	45919832	131907043	8127769839	97.4	4088707759	4039062080	NA	NA	NA	NA	NA	NA	NA	NA	NA	NA	NA	NA	NA	NA	NA	NA	NA	NA	81.49	16428059	116802	1.47	1.75	3.98	193.93	0.01	0.48	196
3m_16pAC12_a	DEL	45791718	0	0	0	0	387677	0.8	45404041	99.2	9158343600	4579171800	4579171800	179394562	2	51200864	128193698	8943441895	97.7	4494367591	4449074304	NA	NA	NA	NA	NA	NA	NA	NA	NA	NA	NA	NA	NA	NA	NA	NA	NA	NA	81.64	17903657	126521	1.49	1.77	3.94	194.22	0.01	0.48	196
3m_16pAC12_b	DEL	34704058	0	0	0	0	328049	0.9	34376009	99.1	6940811600	3470405800	3470405800	139465907	2	39453704	100012203	6771239496	97.6	3402438223	3368801273	NA	NA	NA	NA	NA	NA	NA	NA	NA	NA	NA	NA	NA	NA	NA	NA	NA	NA	81.98	13694807	97218	1.49	1.77	3.97	194.05	0.01	0.48	196
3m_16pBC10_a	DEL	42856389	0	0	0	0	433829	1	42422560	99	8571277800	4285638900	4285638900	181496405	2.1	49982843	131513562	8350046245	97.4	4197958042	4152088203	NA	NA	NA	NA	NA	NA	NA	NA	NA	NA	NA	NA	NA	NA	NA	NA	NA	NA	83.63	16560331	120277	1.52	1.77	3.94	193.96	0.01	0.49	196
3m_16pBC10_b	DEL	42236940	0	0	0	0	455916	1.1	41781024	98.9	8447388000	4223694000	4223694000	193683244	2.3	54853581	138829663	8212298262	97.2	4129493500	4082804762	NA	NA	NA	NA	NA	NA	NA	NA	NA	NA	NA	NA	NA	NA	NA	NA	NA	NA	83.71	15917625	115853	1.51	1.78	4.2	193.82	0.01	0.5	196
3m_16pBC9_a	DEL	48234669	0	0	0	0	956340	2	47278329	98	9646933800	4823466900	4823466900	844240284	8.8	78756780	765483504	8717950921	90.4	4661425225	4056525696	NA	NA	NA	NA	NA	NA	NA	NA	NA	NA	NA	NA	NA	NA	NA	NA	NA	NA	86.85	15598531	116475	1.42	1.79	1.94	182.98	0.01	0.33	184
3m_16pBC9_b	DEL	44217564	0	0	0	0	1578163	3.6	42639401	96.4	8843512800	4421756400	4421756400	959739791	10.9	111713805	848025986	7746581464	87.6	4174683211	3571898253	NA	NA	NA	NA	NA	NA	NA	NA	NA	NA	NA	NA	NA	NA	NA	NA	NA	NA	87.8	11948076	90540	1.4	1.78	2.03	180.25	0.01	0.38	181
3m_16pCC2_a	DEL	48626261	0	0	0	0	598454	1.2	48027807	98.8	9725252200	4862626100	4862626100	356816790	3.7	137846907	218969883	9320605200	95.8	4682701928	4637903272	NA	NA	NA	NA	NA	NA	NA	NA	NA	NA	NA	NA	NA	NA	NA	NA	NA	NA	65.43	14437486	103359	1.54	1.52	2.17	192.46	0.01	0.36	194
3m_16pCC2_b	DEL	50067774	0	0	0	0	623265	1.2	49444509	98.8	10013554800	5006777400	5006777400	371039672	3.7	142151154	228888518	9592992870	95.8	4822374791	4770618079	NA	NA	NA	NA	NA	NA	NA	NA	NA	NA	NA	NA	NA	NA	NA	NA	NA	NA	64.13	15074373	110843	1.52	1.49	2.44	192.44	0.01	0.35	194
3m_16pCC4_a	DEL	40358700	0	0	0	0	325175	0.8	40033525	99.2	8071740000	4035870000	4035870000	155509650	1.9	45771635	109738015	7886573556	97.7	3962231822	3924341734	NA	NA	NA	NA	NA	NA	NA	NA	NA	NA	NA	NA	NA	NA	NA	NA	NA	NA	81.01	16177797	112472	1.51	1.72	3.78	194.37	0.01	0.47	196
3m_16pCC4_b	DEL	35472436	0	0	0	0	303692	0.9	35168744	99.1	7094487200	3547243600	3547243600	140471797	2	40841594	99630203	6926238117	97.6	3480193728	3446044389	NA	NA	NA	NA	NA	NA	NA	NA	NA	NA	NA	NA	NA	NA	NA	NA	NA	NA	81.56	14366509	100797	1.51	1.74	4	194.12	0.01	0.47	196
3m_16pXC2_a	DUP	48055500	0	0	0	0	670910	1.4	47384590	98.6	9611100000	4805550000	4805550000	738640450	7.7	43311836	695328614	8809996937	91.7	4700913396	4109083541	NA	NA	NA	NA	NA	NA	NA	NA	NA	NA	NA	NA	NA	NA	NA	NA	NA	NA	88.06	14488050	109597	1.42	1.78	1.89	184.55	0.01	0.31	185
3m_16pXC2_b	DUP	50665067	0	0	0	0	754318	1.5	49910749	98.5	10133013400	5066506700	5066506700	786519817	7.8	44185407	742334410	9275990582	91.5	4953017901	4322972681	NA	NA	NA	NA	NA	NA	NA	NA	NA	NA	NA	NA	NA	NA	NA	NA	NA	NA	87.96	16981368	128862	1.38	1.76	1.67	184.56	0.01	0.3	185
3m_16pXC3_a	DUP	46874345	0	0	0	0	476358	1	46397987	99	9374869000	4687434500	4687434500	204765704	2.2	58189822	146575882	9126645416	97.4	4587946948	4538698468	NA	NA	NA	NA	NA	NA	NA	NA	NA	NA	NA	NA	NA	NA	NA	NA	NA	NA	84.07	19786984	141378	1.54	1.78	4.11	193.98	0.01	0.48	196
3m_16pXC3_b	DUP	43050151	0	0	0	0	443009	1	42607142	99	8610030200	4305015100	4305015100	188839401	2.2	54896201	133943200	8380983976	97.3	4212178052	4168805924	NA	NA	NA	NA	NA	NA	NA	NA	NA	NA	NA	NA	NA	NA	NA	NA	NA	NA	84.84	18410037	131933	1.54	1.77	3.7	194.1	0.01	0.48	196
3m_16pYC1_a	DUP	49620292	0	0	0	0	755922	1.5	48864370	98.5	9924058400	4962029200	4962029200	442763280	4.5	176761316	266001964	9422371671	94.9	4732466388	4689905283	NA	NA	NA	NA	NA	NA	NA	NA	NA	NA	NA	NA	NA	NA	NA	NA	NA	NA	58.78	12527429	91182	1.53	1.43	3.17	191.29	0.01	0.37	192
3m_16pYC1_b	DUP	52544366	0	0	0	0	703636	1.3	51840730	98.7	10508873200	5254436600	5254436600	389617129	3.7	140636010	248981119	10062285371	95.8	5063878520	4998406851	NA	NA	NA	NA	NA	NA	NA	NA	NA	NA	NA	NA	NA	NA	NA	NA	NA	NA	60.8	14437491	105856	1.53	1.66	17.39	192.4	0.01	0.34	194
3m_16pYC4_a	DUP	29235012	0	0	0	0	194574	0.7	29040438	99.3	5847002400	2923501200	2923501200	100746352	1.7	31769355	68976997	5728654236	98	2875510212	2853144024	NA	NA	NA	NA	NA	NA	NA	NA	NA	NA	NA	NA	NA	NA	NA	NA	NA	NA	75.88	11439011	78542	1.46	1.72	5.84	193.59	0.01	0.47	197
3m_16pYC4_b	DUP	42012010	0	0	0	0	463155	1.1	41548855	98.9	8402402000	4201201000	4201201000	188551084	2.2	52683295	135867789	8171485978	97.3	4108115642	4063370336	NA	NA	NA	NA	NA	NA	NA	NA	NA	NA	NA	NA	NA	NA	NA	NA	NA	NA	83.94	20085763	143090	1.48	1.76	3.88	194.14	0.01	0.48	196
3m_16pZC2_a	DUP	41893633	0	0	0	0	432972	1	41460661	99	8378726600	4189363300	4189363300	175404526	2.1	45173952	130230574	8163485268	97.4	4106033463	4057451805	NA	NA	NA	NA	NA	NA	NA	NA	NA	NA	NA	NA	NA	NA	NA	NA	NA	NA	79.61	17627802	124680	1.48	1.73	4.37	194.06	0.01	0.47	196
3m_16pZC2_b	DUP	41931146	0	0	0	0	432212	1	41498934	99	8386229200	4193114600	4193114600	172929986	2.1	46353857	126576129	8173643792	97.5	4108875839	4064767953	NA	NA	NA	NA	NA	NA	NA	NA	NA	NA	NA	NA	NA	NA	NA	NA	NA	NA	80.09	17689077	125706	1.48	1.73	3.64	194.42	0.01	0.47	196
3m_16pZC8_a	DUP	39036349	0	0	0	0	399634	1	38636715	99	7807269800	3903634900	3903634900	169472062	2.2	47846691	121625371	7601277050	97.4	3821126136	3780150914	NA	NA	NA	NA	NA	NA	NA	NA	NA	NA	NA	NA	NA	NA	NA	NA	NA	NA	82.4	17312542	119563	1.54	1.8	3.99	193.94	0.01	0.49	196
3m_16pZC8_b	DUP	45765403	0	0	0	0	443677	1	45321726	99	9153080600	4576540300	4576540300	193409409	2.1	53636919	139772490	8919092287	97.4	4484375701	4434716586	NA	NA	NA	NA	NA	NA	NA	NA	NA	NA	NA	NA	NA	NA	NA	NA	NA	NA	82.02	19976093	138518	1.54	1.79	3.59	194.15	0.01	0.49	196
[truncated: 149 more columns]
