# Supplementary material for: Cortical organoids model early brain development disrupted by 16p11.2 copy number variants in autism
Source: Mol Psychiatry. 2021 Aug 26;26(12):7560–80. doi: 10.1038/s41380-021-01243-6 (PMC8873019; doi:10.1038/s41380-021-01243-6)
Supplement: Supplementary file 5 — Table S3 [file 41380_2021_1243_MOESM5_ESM.xlsx]

## Sheet: readme
Supplementary Table 3. Statistical analyses of organoid size measurements across time course of differentiation and maturation.
Statistical analyses was performed using one-way ANOVA with Tukey’s multiple comparison.
Relevant to Fig. S7.

## Sheet: Table_S3
			Induction (D6)								Proliferation (D16)
			Tukey's multiple comparisons test	Mean Diff.	95.00% CI of diff.	Significant?	Summary	Adjusted P Value			Tukey's multiple comparisons test	Mean Diff.	95.00% CI of diff.	Significant?	Summary	Adjusted P Value
		Small	CTRL vs. DEL	-0.4161	-11.52 to 10.68	No	ns	0.9948		Small	CTRL vs. DEL	4.63	-4.572 to 13.83	No	ns	0.4131
			CTRL vs. DUP	-16.11	-27.21 to -5.007	Yes	**	0.005			CTRL vs. DUP	-10.61	-19.81 to -1.405	Yes	*	0.0233
			DEL vs. DUP	-15.69	-26.79 to -4.59	Yes	**	0.006			DEL vs. DUP	-15.24	-24.44 to -6.035	Yes	**	0.0017
		Medium	CTRL vs. DEL	2.773	-12.73 to 18.28	No	ns	0.8887		Medium	CTRL vs. DEL	-2.874	-15.55 to 9.8	No	ns	0.828
			CTRL vs. DUP	-3.621	-19.13 to 11.89	No	ns	0.8188			CTRL vs. DUP	-11.78	-24.46 to 0.8928	No	ns	0.0703
			DEL vs. DUP	-6.394	-21.9 to 9.112	No	ns	0.5456			DEL vs. DUP	-8.907	-21.58 to 3.767	No	ns	0.1951
		Large	CTRL vs. DEL	-2.357	-20.18 to 15.47	No	ns	0.9373		Large	CTRL vs. DEL	-1.755	-17.73 to 14.22	No	ns	0.9562
			CTRL vs. DUP	19.73	1.903 to 37.55	Yes	*	0.0294			CTRL vs. DUP	22.39	6.411 to 38.37	Yes	**	0.0064
			DEL vs. DUP	22.09	4.26 to 39.91	Yes	*	0.0149			DEL vs. DUP	24.14	8.167 to 40.12	Yes	**	0.0036
			Early Maturation (1M)								Late Maturation (3M)
			Tukey's multiple comparisons test	Mean Diff.	95.00% CI of diff.	Significant?	Summary	Adjusted P Value			Tukey's multiple comparisons test	Mean Diff.	95.00% CI of diff.	Significant?	Summary	Adjusted P Value
		Small	CTRL vs. DEL	1.839	-7.844 to 11.52	No	ns	0.8755		Small	CTRL vs. DEL	18.49	3.348 to 33.63	Yes	*	0.0192
			CTRL vs. DUP	-4.482	-14.16 to 5.201	No	ns	0.4699			CTRL vs. DUP	-1.069	-16.21 to 14.07	No	ns	0.9788
			DEL vs. DUP	-6.321	-16 to 3.362	No	ns	0.2391			DEL vs. DUP	-19.56	-34.70 to -4.418	Yes	*	0.0142
		Medium	CTRL vs. DEL	5.244	-12.22 to 22.71	No	ns	0.7207		Medium	CTRL vs. DEL	22.83	-5.904 to 51.57	No	ns	0.1212
			CTRL vs. DUP	-7.667	-25.13 to 9.801	No	ns	0.5053			CTRL vs. DUP	-9.001	-37.74 to 19.74	No	ns	0.6687
			DEL vs. DUP	-12.91	-30.38 to 4.556	No	ns	0.1673			DEL vs. DUP	-31.83	-60.57 to -3.097	Yes	*	0.0313
		Large	CTRL vs. DEL	-7.083	-25.45 to 11.28	No	ns	0.5871		Large	CTRL vs. DEL	-41.32	-66.84 to -15.80	Yes	**	0.0037
			CTRL vs. DUP	12.15	-6.219 to 30.52	No	ns	0.231			CTRL vs. DUP	10.07	-15.45 to 35.59	No	ns	0.5367
			DEL vs. DUP	19.23	0.8646 to 37.6	Yes	*	0.0396			DEL vs. DUP	51.39	25.87 to 76.91	Yes	***	0.0008
