# Supplementary material for: Cortical organoids model early brain development disrupted by 16p11.2 copy number variants in autism
Source: Mol Psychiatry. 2021 Aug 26;26(12):7560–80. doi: 10.1038/s41380-021-01243-6 (PMC8873019; doi:10.1038/s41380-021-01243-6)
Supplement: Supplementary file 6 — Table S4 [file 41380_2021_1243_MOESM6_ESM.xlsx]

## Sheet: readme_S4
Supplementary Table 4. Differentially Expressed Genes (DEGs) in iPSCs, 1M and 3M cortical organoids.
1. 16p11.2 genes are highlighted in light grey
2. The results are shown across all comparisons (DUP vs DEL, DEL vs CTRL and DUP vs CTRL).
3. All spreadsheets are sorted by "FDR-adjusted P value, DUP vs DEL", column G

## Sheet: iPSCs
ENSEMBL ID	HGNC Symbol	Gene Biotype	Description	log2(FC) DUP vs DEL	P value, DUP vs DEL	FDR-adjusted P value, DUP vs DEL	log2(FC) DUP vs CTL	P value, DUP vs CTL	FDR-adjusted P value, DUP vs CTL	log2(FC) DEL vs CTL	P value, DEL vs CTL	FDR-adjusted P value, DEL vs CTL
ENSG00000103502	CDIPT	protein_coding	CDP-diacylglycerol--inositol 3-phosphatidyltransferase [Source:HGNC Symbol;Acc:1769]	1.81257	1.00147e-18	1.58111e-14	0.832955	7.04185e-10	1.11177e-05	-0.979619	3.06914e-13	9.6911e-10
ENSG00000149930	TAOK2	protein_coding	TAO kinase 2 [Source:HGNC Symbol;Acc:16835]	1.71561	4.42207e-18	3.49078e-14	0.643323	1.58056e-07	0.0012477	-1.07229	2.03461e-14	1.07075e-10
ENSG00000149925	ALDOA	protein_coding	aldolase A, fructose-bisphosphate [Source:HGNC Symbol;Acc:414]	1.71138	2.28459e-16	1.15005e-12	0.491826	0.000117732	0.0320475	-1.21955	9.52104e-15	7.51591e-11
ENSG00000174938	SEZ6L2	protein_coding	seizure related 6 homolog (mouse)-like 2 [Source:HGNC Symbol;Acc:30844]	2.06052	3.2652e-16	1.15005e-12	0.822387	7.40594e-07	0.00194875	-1.23813	2.57538e-12	5.80859e-09
ENSG00000103495	MAZ	protein_coding	MYC-associated zinc finger protein (purine-binding transcription factor) [Source:HGNC Symbol;Acc:6914]	1.47801	3.64216e-16	1.15005e-12	0.549269	3.10385e-06	0.00451119	-0.928739	6.30198e-13	1.65826e-09
ENSG00000149923	PPP4C	protein_coding	protein phosphatase 4, catalytic subunit [Source:HGNC Symbol;Acc:9319]	1.40206	4.92212e-16	1.29517e-12	0.466479	1.94502e-05	0.0139582	-0.935583	1.97989e-13	7.81464e-10
ENSG00000103485	QPRT	protein_coding	quinolinate phosphoribosyltransferase [Source:HGNC Symbol;Acc:9755]	1.23649	1.71789e-15	3.87458e-12	0.224216	0.0144955	0.244521	-1.01227	1.63397e-15	2.57971e-11
ENSG00000263136	PAGR1	protein_coding	PAXIP1-associated glutamate-rich protein 1 [Source:RefSeq peptide;Acc:NP_078792]	1.62279	4.78734e-14	9.44781e-11	0.697467	3.14309e-06	0.00451119	-0.925323	1.1573e-09	1.52263e-06
ENSG00000149926	FAM57B	protein_coding	family with sequence similarity 57, member B [Source:HGNC Symbol;Acc:25295]	1.87197	8.49607e-14	1.4904e-10	0.547148	0.000553056	0.0629025	-1.32482	2.3946e-11	4.72573e-08
ENSG00000079616	KIF22	protein_coding	kinesin family member 22 [Source:HGNC Symbol;Acc:6391]	1.31348	9.52394e-13	1.50364e-09	0.539535	4.61536e-05	0.0214315	-0.773949	2.90084e-09	3.27131e-06
ENSG00000102879	CORO1A	protein_coding	coronin, actin binding protein, 1A [Source:HGNC Symbol;Acc:2252]	1.93113	3.26857e-12	4.69129e-09	0.761132	0.000104816	0.0300879	-1.17	1.04789e-08	1.034e-05
ENSG00000149932	TMEM219	protein_coding	transmembrane protein 219 [Source:HGNC Symbol;Acc:25201]	1.25945	8.29107e-12	1.0348e-08	0.26986	0.0289755	0.309936	-0.989588	4.00794e-11	7.03082e-08
ENSG00000149929	HIRIP3	protein_coding	HIRA interacting protein 3 [Source:HGNC Symbol;Acc:4917]	1.5504	8.52064e-12	1.0348e-08	0.530123	0.000945649	0.081423	-1.02028	2.43872e-09	2.96173e-06
ENSG00000185928	PAGR1	protein_coding	PAXIP1 associated glutamate-rich protein 1 [Source:HGNC Symbol;Acc:28707]	1.55673	1.12285e-10	1.26625e-07	0.285722	0.0831948	0.451335	-1.27101	2.98459e-10	4.2837e-07
ENSG00000102882	MAPK3	protein_coding	mitogen-activated protein kinase 3 [Source:HGNC Symbol;Acc:6877]	1.76852	1.4615e-10	1.53827e-07	0.562943	0.00451341	0.15835	-1.20558	1.81065e-08	1.68156e-05
ENSG00000149927	DOC2A	protein_coding	double C2-like domains, alpha [Source:HGNC Symbol;Acc:2985]	1.41193	2.82195e-10	2.78456e-07	0.466607	0.00321807	0.134766	-0.945324	1.02661e-07	9.00453e-05
ENSG00000174939	ASPHD1	protein_coding	aspartate beta-hydroxylase domain containing 1 [Source:HGNC Symbol;Acc:27380]	1.72989	1.12538e-09	1.04515e-06	0.677946	0.00125107	0.0900204	-1.05195	1.55096e-06	0.000979463
ENSG00000205534	RP11-345J4.8	pseudogene		1.31464	1.66523e-09	1.46059e-06	0.78193	8.16977e-06	0.00806152	-0.53271	0.000562337	0.0638717
ENSG00000174943	KCTD13	protein_coding	potassium channel tetramerization domain containing 13 [Source:HGNC Symbol;Acc:22234]	1.47792	2.31101e-09	1.92033e-06	0.644026	0.000445579	0.0592482	-0.833895	1.36605e-05	0.00513504
ENSG00000260114	CTD-2574D22.4	sense_intronic		1.50831	5.00176e-09	3.94839e-06	0.613647	0.000951093	0.081423	-0.894662	1.66891e-05	0.00585528
ENSG00000169592	INO80E	protein_coding	INO80 complex subunit E [Source:HGNC Symbol;Acc:26905]	1.38884	7.342e-09	5.51978e-06	0.380466	0.0350529	0.336226	-1.00838	1.2445e-07	9.82406e-05
ENSG00000090238	YPEL3	protein_coding	yippee-like 3 (Drosophila) [Source:HGNC Symbol;Acc:18327]	1.33001	1.16274e-08	8.34425e-06	0.483674	0.00625539	0.17752	-0.846339	3.42215e-06	0.00180096
ENSG00000204525	HLA-C	protein_coding	major histocompatibility complex, class I, C [Source:HGNC Symbol;Acc:4933]	4.63328	2.00273e-08	1.37475e-05	0.85304	0.0951475	0.471495	-3.78024	7.77594e-07	0.000533771
ENSG00000175548	ALG10B	protein_coding	ALG10B, alpha-1,2-glucosyltransferase [Source:HGNC Symbol;Acc:31088]	-3.37204	2.42538e-08	1.5955e-05	-1.98812	0.000329966	0.0558018	1.38392	1.10815e-05	0.00462068
ENSG00000146707	POMZP3	protein_coding	POM121 and ZP3 fusion [Source:HGNC Symbol;Acc:9203]	-1.49283	6.52096e-08	4.11811e-05	-0.766248	0.00159936	0.0997914	0.726579	2.94931e-05	0.00878562
ENSG00000110455	ACCS	protein_coding	1-aminocyclopropane-1-carboxylate synthase homolog (Arabidopsis)(non-functional) [Source:HGNC Symbol;Acc:23989]	-1.15644	7.45554e-08	4.52723e-05	-0.779799	3.36957e-05	0.0183444	0.376639	0.00978205	0.291551
ENSG00000169627	BOLA2B	protein_coding	bolA family member 2B [Source:HGNC Symbol;Acc:32479]	1.14121	1.03928e-07	6.07707e-05	0.411787	0.0153736	0.24883	-0.729424	1.11215e-05	0.00462068
ENSG00000183793	NPIPA5	protein_coding	nuclear pore complex interacting protein family, member A5 [Source:HGNC Symbol;Acc:41980]	1.96702	1.47073e-07	8.29282e-05	0.742815	0.00608827	0.176845	-1.2242	0.000104381	0.0234312
ENSG00000260719	AC009133.17	antisense		1.57201	1.66721e-07	9.07651e-05	0.508465	0.0111999	0.22261	-1.06354	6.88452e-05	0.0185014
ENSG00000205572	SERF1B	protein_coding	small EDRK-rich factor 1B (centromeric) [Source:HGNC Symbol;Acc:10756]	-0.798008	1.81921e-07	9.57388e-05	-0.727746	7.39533e-07	0.00194875	0.0702622	0.465944	0.874259
ENSG00000162104	ADCY9	protein_coding	adenylate cyclase 9 [Source:HGNC Symbol;Acc:240]	0.995612	2.37603e-07	0.000121009	0.523387	0.00129561	0.0909118	-0.472225	0.000645257	0.0693015
ENSG00000152726	FAM21B	protein_coding	family with sequence similarity 21, member B [Source:HGNC Symbol;Acc:23417]	4.26939	4.82473e-07	0.00023804	2.07538	0.000850978	0.0776603	-2.194	0.0021044	0.136726
ENSG00000079819	EPB41L2	protein_coding	erythrocyte membrane protein band 4.1-like 2 [Source:HGNC Symbol;Acc:3379]	0.608592	9.1336e-07	0.000436974	0.52647	5.19885e-06	0.00586282	-0.0821226	0.330475	0.811899
ENSG00000178381	ZFAND2A	protein_coding	zinc finger, AN1-type domain 2A [Source:HGNC Symbol;Acc:28073]	-1.14172	9.75246e-07	0.000450305	-0.516327	0.0106256	0.21815	0.625392	0.000134496	0.0279397
ENSG00000167371	PRRT2	protein_coding	proline-rich transmembrane protein 2 [Source:HGNC Symbol;Acc:30500]	1.64344	1.02296e-06	0.000450305	0.424772	0.109013	0.492585	-1.21867	1.0269e-05	0.00450355
ENSG00000132031	MATN3	protein_coding	matrilin 3 [Source:HGNC Symbol;Acc:6909]	-1.28443	1.05462e-06	0.000450305	-0.665567	0.00477697	0.16189	0.618861	0.000324861	0.0497952
ENSG00000149922	TBX6	protein_coding	T-box 6 [Source:HGNC Symbol;Acc:11605]	1.74476	1.05531e-06	0.000450305	0.605682	0.0281259	0.306827	-1.13908	0.000119353	0.0254641
ENSG00000130338	TULP4	protein_coding	tubby like protein 4 [Source:HGNC Symbol;Acc:15530]	0.557941	1.436e-06	0.000596621	0.417109	6.62499e-05	0.0261489	-0.140832	0.0807146	0.584552
ENSG00000164715	LMTK2	protein_coding	lemur tyrosine kinase 2 [Source:HGNC Symbol;Acc:17880]	0.590011	1.56088e-06	0.000629046	0.421946	0.0001306	0.0338018	-0.168064	0.0500374	0.509189
ENSG00000185483	ROR1	protein_coding	receptor tyrosine kinase-like orphan receptor 1 [Source:HGNC Symbol;Acc:10256]	0.63725	1.59373e-06	0.000629046	0.375306	0.00115976	0.0877593	-0.261944	0.00605685	0.241775
ENSG00000205571	SMN2	protein_coding	survival of motor neuron 2, centromeric [Source:HGNC Symbol;Acc:11118]	-3.52123	1.85747e-06	0.000715262	-3.22429	1.83201e-05	0.0139582	0.296938	0.420233	0.857277
ENSG00000119537	KDSR	protein_coding	3-ketodihydrosphingosine reductase [Source:HGNC Symbol;Acc:4021]	0.521092	2.65387e-06	0.000997602	0.289877	0.00277424	0.123379	-0.231215	0.00375353	0.187989
ENSG00000152076	CCDC74B	protein_coding	coiled-coil domain containing 74B [Source:HGNC Symbol;Acc:25267]	-1.35747	2.82077e-06	0.00103568	-0.934324	0.000446575	0.0592482	0.423148	0.0286097	0.43872
ENSG00000230724	LINC01001	lincRNA	long intergenic non-protein coding RNA 1001 [Source:HGNC Symbol;Acc:38540]	1.30158	5.84987e-06	0.00209904	0.371738	0.0895151	0.460947	-0.929844	0.000180976	0.0343555
ENSG00000102886	GDPD3	protein_coding	glycerophosphodiester phosphodiesterase domain containing 3 [Source:HGNC Symbol;Acc:28638]	1.70276	6.09551e-06	0.00210487	0.601006	0.0439441	0.361124	-1.10175	0.000426881	0.0552426
ENSG00000230202	RP11-632C17__A.1	pseudogene		3.8476	6.13275e-06	0.00210487	2.009	0.00315459	0.132812	-1.8386	0.0082142	0.270179
ENSG00000185745	IFIT1	protein_coding	interferon-induced protein with tetratricopeptide repeats 1 [Source:HGNC Symbol;Acc:5407]	-1.85045	6.9339e-06	0.0023292	-1.46491	0.000249504	0.0469956	0.385544	0.118678	0.644573
ENSG00000106153	CHCHD2	protein_coding	coiled-coil-helix-coiled-coil-helix domain containing 2 [Source:HGNC Symbol;Acc:21645]	-5.27032	7.36711e-06	0.00242317	-4.78848	8.29297e-05	0.0288886	0.481831	0.325464	0.809704
ENSG00000247735	CTD-2574D22.2	antisense		1.46672	8.92812e-06	0.00287668	0.394676	0.12198	0.509605	-1.07204	0.000167468	0.0322437
ENSG00000101850	GPR143	protein_coding	G protein-coupled receptor 143 [Source:HGNC Symbol;Acc:20145]	0.819789	9.54853e-06	0.00301504	0.615283	0.000332238	0.0558018	-0.204506	0.109202	0.628843
ENSG00000114021	NIT2	protein_coding	nitrilase family, member 2 [Source:HGNC Symbol;Acc:29878]	-0.53982	1.02107e-05	0.00316092	-0.390413	0.000626298	0.0681931	0.149407	0.0684777	0.559589
ENSG00000218336	TENM3	protein_coding	teneurin transmembrane protein 3 [Source:HGNC Symbol;Acc:29944]	0.822662	1.09402e-05	0.00332161	0.551021	0.00103317	0.0845168	-0.271641	0.0439398	0.497112
ENSG00000169668	BCRP2	pseudogene	breakpoint cluster region pseudogene 2 [Source:HGNC Symbol;Acc:1015]	3.42501	1.35649e-05	0.0040408	-0.0384316	0.944644	0.983565	-3.46345	5.81359e-06	0.00278136
ENSG00000188352	FOCAD	protein_coding	focadhesin [Source:HGNC Symbol;Acc:23377]	0.41596	1.43405e-05	0.00419272	0.260021	0.00231818	0.115277	-0.155939	0.0258428	0.423682
ENSG00000163956	LRPAP1	protein_coding	low density lipoprotein receptor-related protein associated protein 1 [Source:HGNC Symbol;Acc:6701]	0.539879	1.62214e-05	0.00465643	0.295404	0.00719711	0.188751	-0.244475	0.00856663	0.270807
ENSG00000185164	NOMO2	protein_coding	NODAL modulator 2 [Source:HGNC Symbol;Acc:22652]	0.725059	1.65484e-05	0.00466546	0.493595	0.00115619	0.0877593	-0.231464	0.0569604	0.529306
ENSG00000255192	NANOGP8	pseudogene	Nanog homeobox pseudogene 8 [Source:HGNC Symbol;Acc:23106]	-2.30782	2.0135e-05	0.00554461	-2.51719	1.218e-05	0.0106832	-0.209372	0.453861	0.871295
ENSG00000204387	C6orf48	protein_coding	chromosome 6 open reading frame 48 [Source:HGNC Symbol;Acc:19078]	-0.513668	2.13792e-05	0.00554461	-0.387972	0.00049388	0.0617272	0.125696	0.143469	0.667997
ENSG00000251022	THAP9-AS1	antisense	THAP9 antisense RNA 1 [Source:HGNC Symbol;Acc:44172]	-0.593454	2.18101e-05	0.00554461	-0.502588	0.000122842	0.0328298	0.0908662	0.35972	0.825715
ENSG00000196535	MYO18A	protein_coding	myosin XVIIIA [Source:HGNC Symbol;Acc:31104]	0.402567	2.2181e-05	0.00554461	0.235977	0.00504354	0.163436	-0.16659	0.0174426	0.373488
ENSG00000230373	GOLGA6L5P	pseudogene	golgin A6 family-like 5, pseudogene [Source:HGNC Symbol;Acc:30472]	-1.12786	2.22364e-05	0.00554461	-1.0879	2.30565e-05	0.0151042	0.0399671	0.829344	0.967323
ENSG00000130779	CLIP1	protein_coding	CAP-GLY domain containing linker protein 1 [Source:HGNC Symbol;Acc:10461]	0.452237	2.23448e-05	0.00554461	0.285496	0.00276823	0.123379	-0.166741	0.0326731	0.454891
ENSG00000099290	FAM21A	protein_coding	family with sequence similarity 21, member A [Source:HGNC Symbol;Acc:23416]	-1.15915	2.24002e-05	0.00554461	-1.13026	2.48739e-05	0.0151042	0.0288853	0.875804	0.979271
ENSG00000173226	IQCB1	protein_coding	IQ motif containing B1 [Source:HGNC Symbol;Acc:28949]	-0.485133	2.24763e-05	0.00554461	-0.217885	0.0296109	0.313336	0.267248	0.00179834	0.124527
ENSG00000182909	LENG9	protein_coding	leukocyte receptor cluster (LRC) member 9 [Source:HGNC Symbol;Acc:16306]	-1.29263	2.34715e-05	0.005654	-1.02969	0.000526052	0.0624459	0.262939	0.169078	0.706227
ENSG00000171466	ZNF562	protein_coding	zinc finger protein 562 [Source:HGNC Symbol;Acc:25950]	0.802642	2.36359e-05	0.005654	0.138658	0.382754	0.741802	-0.663984	2.08126e-05	0.0065718
ENSG00000249459	ZNF286B	protein_coding	zinc finger protein 286B [Source:HGNC Symbol;Acc:33241]	0.63736	3.52162e-05	0.00829841	0.610459	4.11944e-05	0.0203243	-0.0269008	0.803039	0.961691
ENSG00000148842	CNNM2	protein_coding	cyclin M2 [Source:HGNC Symbol;Acc:103]	0.561664	3.81533e-05	0.00877559	0.369529	0.00271264	0.123067	-0.192135	0.053854	0.520012
ENSG00000071537	SEL1L	protein_coding	sel-1 suppressor of lin-12-like (C. elegans) [Source:HGNC Symbol;Acc:10717]	0.610228	3.83529e-05	0.00877559	0.457378	0.000808481	0.0764329	-0.15285	0.151473	0.681715
ENSG00000101464	PIGU	protein_coding	phosphatidylinositol glycan anchor biosynthesis, class U [Source:HGNC Symbol;Acc:15791]	0.562925	4.02753e-05	0.00898045	0.28989	0.0171101	0.254851	-0.273036	0.0073957	0.257756
ENSG00000196834	POTEI	protein_coding	POTE ankyrin domain family, member I [Source:HGNC Symbol;Acc:37093]	2.85092	4.03858e-05	0.00898045	1.76111	0.00118471	0.0878465	-1.08981	0.0676306	0.557281
ENSG00000120594	PLXDC2	protein_coding	plexin domain containing 2 [Source:HGNC Symbol;Acc:21013]	0.5852	4.20333e-05	0.00915071	0.272366	0.0292193	0.311278	-0.312834	0.00399937	0.193665
ENSG00000140043	PTGR2	protein_coding	prostaglandin reductase 2 [Source:HGNC Symbol;Acc:20149]	0.729619	4.23107e-05	0.00915071	-0.49976	0.00134016	0.0920746	-1.22938	8.0419e-11	1.26966e-07
ENSG00000143375	CGN	protein_coding	cingulin [Source:HGNC Symbol;Acc:17429]	0.587028	4.39728e-05	0.00938166	0.375983	0.0036411	0.143224	-0.211045	0.0460838	0.50063
ENSG00000059804	SLC2A3	protein_coding	solute carrier family 2 (facilitated glucose transporter), member 3 [Source:HGNC Symbol;Acc:11007]	1.15462	4.50144e-05	0.00944831	0.828138	0.00137319	0.0930999	-0.326479	0.112079	0.633245
ENSG00000169607	CKAP2L	protein_coding	cytoskeleton associated protein 2-like [Source:HGNC Symbol;Acc:26877]	0.592704	4.55586e-05	0.00944831	0.335399	0.00964427	0.208718	-0.257305	0.0170811	0.371454
ENSG00000121310	ECHDC2	protein_coding	enoyl CoA hydratase domain containing 2 [Source:HGNC Symbol;Acc:23408]	-0.643569	4.60805e-05	0.00944831	-0.337875	0.0138941	0.239664	0.305694	0.0119869	0.317532
ENSG00000169783	LINGO1	protein_coding	leucine rich repeat and Ig domain containing 1 [Source:HGNC Symbol;Acc:21205]	0.867089	4.70084e-05	0.00951499	0.350445	0.0603531	0.400696	-0.516644	0.00142956	0.113622
ENSG00000135837	CEP350	protein_coding	centrosomal protein 350kDa [Source:HGNC Symbol;Acc:24238]	0.472743	5.02005e-05	0.00983724	0.321116	0.00241137	0.117502	-0.151627	0.0756818	0.577508
ENSG00000143153	ATP1B1	protein_coding	ATPase, Na+/K+ transporting, beta 1 polypeptide [Source:HGNC Symbol;Acc:804]	0.574319	5.02893e-05	0.00983724	0.464083	0.000475121	0.0614853	-0.110236	0.272734	0.779636
ENSG00000271793	RP11-321N4.5	protein_coding		1.76756	5.10242e-05	0.00983724	1.37122	0.000830473	0.0769603	-0.396336	0.192844	0.72503
ENSG00000250722	SEPP1	protein_coding	selenoprotein P, plasma, 1 [Source:HGNC Symbol;Acc:10751]	-1.03085	5.10928e-05	0.00983724	-0.999464	9.21625e-05	0.029535	0.0313901	0.84513	0.971117
ENSG00000149177	PTPRJ	protein_coding	protein tyrosine phosphatase, receptor type, J [Source:HGNC Symbol;Acc:9673]	0.522446	5.31922e-05	0.00996853	0.372768	0.00167414	0.101269	-0.149678	0.109503	0.629
ENSG00000138336	TET1	protein_coding	tet methylcytosine dioxygenase 1 [Source:HGNC Symbol;Acc:29484]	0.576673	5.33419e-05	0.00996853	0.192315	0.119458	0.506636	-0.384358	0.000556575	0.0637589
ENSG00000154917	RAB6B	protein_coding	RAB6B, member RAS oncogene family [Source:HGNC Symbol;Acc:14902]	0.715422	5.36689e-05	0.00996853	0.30509	0.0497184	0.373796	-0.410332	0.00230115	0.143033
ENSG00000187688	TRPV2	protein_coding	transient receptor potential cation channel, subfamily V, member 2 [Source:HGNC Symbol;Acc:18082]	1.13823	5.51342e-05	0.0101216	0.709068	0.00457413	0.158988	-0.429165	0.0448824	0.498412
ENSG00000257923	CUX1	protein_coding	cut-like homeobox 1 [Source:HGNC Symbol;Acc:2557]	0.469247	5.83234e-05	0.010584	0.278141	0.00761553	0.192284	-0.191107	0.0283637	0.438407
ENSG00000170775	GPR37	protein_coding	G protein-coupled receptor 37 (endothelin receptor type B-like) [Source:HGNC Symbol;Acc:4494]	1.02414	5.98414e-05	0.0105881	0.574663	0.0136013	0.237926	-0.449481	0.0134826	0.335745
ENSG00000166272	WBP1L	protein_coding	WW domain binding protein 1-like [Source:HGNC Symbol;Acc:23510]	0.447172	6.02571e-05	0.0105881	0.348999	0.000875057	0.0783223	-0.0981736	0.208397	0.737398
ENSG00000196935	SRGAP1	protein_coding	SLIT-ROBO Rho GTPase activating protein 1 [Source:HGNC Symbol;Acc:17382]	0.703252	6.03578e-05	0.0105881	0.380097	0.0131872	0.235914	-0.323155	0.0164998	0.365676
ENSG00000132470	ITGB4	protein_coding	integrin, beta 4 [Source:HGNC Symbol;Acc:6158]	0.847955	6.22921e-05	0.0108073	0.166082	0.36093	0.729082	-0.681873	6.36574e-05	0.017632
ENSG00000105409	ATP1A3	protein_coding	ATPase, Na+/K+ transporting, alpha 3 polypeptide [Source:HGNC Symbol;Acc:801]	0.838868	6.55733e-05	0.0110976	0.732255	0.000269894	0.0491058	-0.106613	0.46709	0.87468
ENSG00000203667	COX20	protein_coding	COX20 cytochrome C oxidase assembly factor [Source:HGNC Symbol;Acc:26970]	-0.541857	6.56609e-05	0.0110976	-0.321925	0.00879053	0.202606	0.219932	0.0265449	0.427629
ENSG00000204466	DGKK	processed_transcript	diacylglycerol kinase, kappa [Source:HGNC Symbol;Acc:32395]	1.26384	6.60965e-05	0.0110976	0.863194	0.00293534	0.12802	-0.400645	0.0807161	0.584552
ENSG00000166532	RIMKLB	protein_coding	ribosomal modification protein rimK-like family member B [Source:HGNC Symbol;Acc:29228]	-0.520966	6.6777e-05	0.0110976	-0.313649	0.00757516	0.191969	0.207317	0.032194	0.453979
ENSG00000182158	CREB3L2	protein_coding	cAMP responsive element binding protein 3-like 2 [Source:HGNC Symbol;Acc:23720]	0.882236	7.0089e-05	0.0115267	0.588483	0.00344815	0.139947	-0.293752	0.0725819	0.570945
ENSG00000169760	NLGN1	protein_coding	neuroligin 1 [Source:HGNC Symbol;Acc:14291]	0.763691	7.25548e-05	0.0118092	0.732699	6.80735e-05	0.0261563	-0.0309915	0.824319	0.965096
ENSG00000148408	CACNA1B	protein_coding	calcium channel, voltage-dependent, N type, alpha 1B subunit [Source:HGNC Symbol;Acc:1389]	1.75818	7.52348e-05	0.0120891	1.65619	9.97862e-05	0.0300879	-0.101996	0.748474	0.950749
ENSG00000147124	ZNF41	protein_coding	zinc finger protein 41 [Source:HGNC Symbol;Acc:13107]	0.65049	7.5806e-05	0.0120891	0.358199	0.0152564	0.24883	-0.292291	0.0162717	0.362339
ENSG00000085231	TAF9	protein_coding	TAF9 RNA polymerase II, TATA box binding protein (TBP)-associated factor, 32kDa [Source:HGNC Symbol;Acc:11542]	-0.369659	7.70355e-05	0.0121624	-0.21241	0.0115276	0.223824	0.157249	0.0231478	0.409727
ENSG00000073849	ST6GAL1	protein_coding	ST6 beta-galactosamide alpha-2,6-sialyltranferase 1 [Source:HGNC Symbol;Acc:10860]	0.509619	7.80037e-05	0.0121933	0.183824	0.101283	0.478843	-0.325794	0.00119803	0.101691
ENSG00000229212	RP11-561C5.4	pseudogene		-1.03653	7.93913e-05	0.0122608	-1.00914	0.000104741	0.0300879	0.0273924	0.876158	0.979271
ENSG00000214796	RP11-480I12.5	pseudogene		-0.527125	7.99887e-05	0.0122608	-0.341822	0.00538156	0.168759	0.185303	0.0534342	0.519481
ENSG00000198237	RP11-98J23.2	pseudogene		-1.21496	8.38442e-05	0.0126313	-1.18967	9.52534e-05	0.029535	0.0252947	0.903988	0.983744
ENSG00000116984	MTR	protein_coding	5-methyltetrahydrofolate-homocysteine methyltransferase [Source:HGNC Symbol;Acc:7468]	0.354731	8.40058e-05	0.0126313	0.238046	0.00364577	0.143224	-0.116685	0.0802377	0.584552
ENSG00000183604	RP11-347C12.2	pseudogene		0.918297	8.76959e-05	0.0130617	0.255918	0.203474	0.606084	-0.662379	0.000407523	0.0549912
ENSG00000128268	MGAT3	protein_coding	mannosyl (beta-1,4-)-glycoprotein beta-1,4-N-acetylglucosaminyltransferase [Source:HGNC Symbol;Acc:7046]	0.656717	9.07608e-05	0.0133286	0.475124	0.00246406	0.119021	-0.181593	0.12458	0.652567
ENSG00000092068	SLC7A8	protein_coding	solute carrier family 7 (amino acid transporter light chain, L system), member 8 [Source:HGNC Symbol;Acc:11066]	0.873203	9.13478e-05	0.0133286	0.85581	6.95822e-05	0.0261563	-0.0173928	0.913898	0.98561
ENSG00000106399	RPA3	protein_coding	replication protein A3, 14kDa [Source:HGNC Symbol;Acc:10291]	-0.619087	9.20203e-05	0.0133286	-0.415524	0.00466877	0.160589	0.203563	0.06968	0.560501
ENSG00000111906	HDDC2	protein_coding	HD domain containing 2 [Source:HGNC Symbol;Acc:21078]	-0.510835	9.50603e-05	0.0136133	-0.425122	0.000586626	0.0647668	0.0857131	0.357984	0.82478
ENSG00000102189	EEA1	protein_coding	early endosome antigen 1 [Source:HGNC Symbol;Acc:3185]	0.481383	9.57103e-05	0.0136133	0.266906	0.0156936	0.249692	-0.214477	0.0202695	0.392657
ENSG00000254634	RP11-231C14.3	pseudogene		0.678968	9.78149e-05	0.0137884	0.366954	0.0148369	0.246056	-0.312014	0.0234141	0.411225
ENSG00000197958	RPL12	protein_coding	ribosomal protein L12 [Source:HGNC Symbol;Acc:10302]	-0.478649	0.00010143	0.0140415	-0.398065	0.00055404	0.0629025	0.0805844	0.36815	0.830011
ENSG00000159399	HK2	protein_coding	hexokinase 2 [Source:HGNC Symbol;Acc:4923]	0.470771	0.000101435	0.0140415	0.232879	0.0301734	0.313824	-0.237891	0.0096588	0.291429
ENSG00000148358	GPR107	protein_coding	G protein-coupled receptor 107 [Source:HGNC Symbol;Acc:17830]	0.499594	0.000102279	0.0140415	0.30493	0.00854107	0.200392	-0.194664	0.0421692	0.49209
ENSG00000225366	TDGF1P3	pseudogene	teratocarcinoma-derived growth factor 1 pseudogene 3 [Source:HGNC Symbol;Acc:11703]	-2.05198	0.000103634	0.0141049	-1.60722	0.00250498	0.119021	0.444765	0.123397	0.65069
ENSG00000177200	CHD9	protein_coding	chromodomain helicase DNA binding protein 9 [Source:HGNC Symbol;Acc:25701]	0.655591	0.000108015	0.0145701	0.381852	0.0120195	0.228632	-0.273739	0.0309215	0.448703
ENSG00000163399	ATP1A1	protein_coding	ATPase, Na+/K+ transporting, alpha 1 polypeptide [Source:HGNC Symbol;Acc:799]	0.667649	0.000109377	0.0145701	0.461037	0.0034715	0.140452	-0.206612	0.104247	0.624138
ENSG00000171551	ECEL1	protein_coding	endothelin converting enzyme-like 1 [Source:HGNC Symbol;Acc:3147]	0.776691	0.00010982	0.0145701	0.485074	0.00783041	0.194017	-0.291616	0.0489869	0.50431
ENSG00000189127	ANKRD34B	protein_coding	ankyrin repeat domain 34B [Source:HGNC Symbol;Acc:33736]	1.64348	0.000110887	0.014589	0.701658	0.0601878	0.400272	-0.941817	0.0041351	0.195997
ENSG00000198346	ZNF813	protein_coding	zinc finger protein 813 [Source:HGNC Symbol;Acc:33257]	0.812365	0.000113352	0.0147155	0.445343	0.0178388	0.259098	-0.367022	0.0207925	0.395509
ENSG00000108821	COL1A1	protein_coding	collagen, type I, alpha 1 [Source:HGNC Symbol;Acc:2197]	0.839033	0.000113712	0.0147155	0.730745	0.000367985	0.0586107	-0.108287	0.492698	0.883552
ENSG00000106688	SLC1A1	protein_coding	solute carrier family 1 (neuronal/epithelial high affinity glutamate transporter, system Xag), member 1 [Source:HGNC Symbol;Acc:10939]	0.950898	0.000116778	0.0149893	0.43222	0.0525435	0.382637	-0.518678	0.00427468	0.198496
ENSG00000162337	LRP5	protein_coding	low density lipoprotein receptor-related protein 5 [Source:HGNC Symbol;Acc:6697]	0.413379	0.000120358	0.0153243	0.209542	0.0287906	0.308794	-0.203837	0.012135	0.318251
ENSG00000141140	MYO19	protein_coding	myosin XIX [Source:HGNC Symbol;Acc:26234]	-0.435146	0.000124552	0.0156726	-0.29799	0.00406245	0.150559	0.137156	0.101142	0.617087
ENSG00000137812	CASC5	protein_coding	cancer susceptibility candidate 5 [Source:HGNC Symbol;Acc:24054]	0.371068	0.00012592	0.0156726	0.277341	0.00189372	0.105445	-0.0937264	0.187681	0.71833
ENSG00000131504	DIAPH1	protein_coding	diaphanous-related formin 1 [Source:HGNC Symbol;Acc:2876]	0.62702	0.000126148	0.0156726	0.397067	0.00733841	0.190124	-0.229953	0.0591987	0.534469
ENSG00000256628	ZBTB11-AS1	antisense	ZBTB11 antisense RNA 1 [Source:HGNC Symbol;Acc:48573]	-0.645972	0.0001278	0.0156726	-0.346045	0.0251415	0.295337	0.299926	0.0134058	0.335115
ENSG00000249437	NAIP	protein_coding	NLR family, apoptosis inhibitory protein [Source:HGNC Symbol;Acc:7634]	-1.283	0.000128057	0.0156726	-0.477454	0.109299	0.492889	0.805542	0.00152286	0.11615
ENSG00000248124	RRN3P1	pseudogene	RNA polymerase I transcription factor homolog (S. cerevisiae) pseudogene 1 [Source:HGNC Symbol;Acc:30548]	-0.633106	0.00013127	0.0159423	-0.270861	0.064012	0.407509	0.362245	0.00439053	0.201095
ENSG00000227081	RP11-543P15.1	pseudogene		-0.934174	0.000133742	0.0161122	-0.920727	0.000155941	0.0362059	0.0134469	0.934452	0.988526
ENSG00000166845	C18orf54	protein_coding	chromosome 18 open reading frame 54 [Source:HGNC Symbol;Acc:13796]	0.47894	0.00013471	0.0161122	0.280775	0.0127066	0.233541	-0.198165	0.0359159	0.4667
ENSG00000261188	CTA-445C9.14	antisense		-0.625891	0.000136644	0.0161287	-0.519172	0.000907075	0.0795605	0.106719	0.354186	0.823305
ENSG00000075151	EIF4G3	protein_coding	eukaryotic translation initiation factor 4 gamma, 3 [Source:HGNC Symbol;Acc:3298]	0.410899	0.000138478	0.0161287	0.240929	0.0130664	0.235797	-0.16997	0.0356445	0.465857
ENSG00000013364	MVP	protein_coding	major vault protein [Source:HGNC Symbol;Acc:7531]	1.73534	0.00013894	0.0161287	0.132444	0.690048	0.901487	-1.6029	0.000216929	0.0393664
ENSG00000081721	DUSP12	protein_coding	dual specificity phosphatase 12 [Source:HGNC Symbol;Acc:3067]	-0.48284	0.000139579	0.0161287	-0.427821	0.000502456	0.0617272	0.0550184	0.527578	0.894664
ENSG00000100596	SPTLC2	protein_coding	serine palmitoyltransferase, long chain base subunit 2 [Source:HGNC Symbol;Acc:11278]	0.516785	0.000141111	0.0161287	0.279384	0.0214698	0.282236	-0.237402	0.0206744	0.394689
ENSG00000206082	LINC01002	pseudogene	long intergenic non-protein coding RNA 1002 [Source:HGNC Symbol;Acc:38538]	1.0707	0.00014141	0.0161287	0.25777	0.262246	0.657719	-0.812931	0.000767347	0.0776321
ENSG00000125844	RRBP1	protein_coding	ribosome binding protein 1 [Source:HGNC Symbol;Acc:10448]	0.557054	0.000142	0.0161287	0.410996	0.0023365	0.115277	-0.146058	0.175227	0.707904
ENSG00000005483	KMT2E	protein_coding	lysine (K)-specific methyltransferase 2E [Source:HGNC Symbol;Acc:18541]	0.385202	0.000147034	0.0165813	0.215032	0.0178087	0.259098	-0.17017	0.0269703	0.429681
ENSG00000171943	SRGAP2C	pseudogene	SLIT-ROBO Rho GTPase activating protein 2C [Source:HGNC Symbol;Acc:30584]	0.974016	0.00015162	0.0169771	0.25803	0.246121	0.645304	-0.715986	0.000523845	0.0617199
ENSG00000260539	RP11-252A24.7	lincRNA		0.71257	0.000153354	0.0170504	0.451616	0.00863391	0.200392	-0.260954	0.0597909	0.534784
ENSG00000106665	CLIP2	protein_coding	CAP-GLY domain containing linker protein 2 [Source:HGNC Symbol;Acc:2586]	0.416706	0.000157936	0.017419	0.391196	0.000208977	0.0432337	-0.0255098	0.750242	0.950971
ENSG00000130287	NCAN	protein_coding	neurocan [Source:HGNC Symbol;Acc:2465]	0.991282	0.000158876	0.017419	0.309472	0.185088	0.585959	-0.68181	0.000693141	0.0729554
ENSG00000141458	NPC1	protein_coding	Niemann-Pick disease, type C1 [Source:HGNC Symbol;Acc:7897]	0.512453	0.00016801	0.0182142	0.413997	0.00116513	0.0877593	-0.098456	0.321669	0.807507
ENSG00000135074	ADAM19	protein_coding	ADAM metallopeptidase domain 19 [Source:HGNC Symbol;Acc:197]	0.708956	0.000168436	0.0182142	0.498719	0.00410236	0.151327	-0.210237	0.128362	0.654194
ENSG00000097046	CDC7	protein_coding	cell division cycle 7 [Source:HGNC Symbol;Acc:1745]	-0.437754	0.000170989	0.0183645	-0.404312	0.00028579	0.0512733	0.0334427	0.691308	0.937983
ENSG00000173402	DAG1	protein_coding	dystroglycan 1 (dystrophin-associated glycoprotein 1) [Source:HGNC Symbol;Acc:2666]	0.598359	0.00017296	0.0184506	0.4563	0.00199013	0.107973	-0.142058	0.226247	0.753424
ENSG00000165501	LRR1	protein_coding	leucine rich repeat protein 1 [Source:HGNC Symbol;Acc:19742]	-0.35151	0.000180338	0.0191086	-0.163675	0.0571345	0.394226	0.187835	0.00557279	0.228912
ENSG00000245910	SNHG6	processed_transcript	small nucleolar RNA host gene 6 (non-protein coding) [Source:HGNC Symbol;Acc:32965]	-0.440839	0.00018287	0.0191196	-0.273996	0.0111712	0.22261	0.166843	0.0535998	0.519481
ENSG00000272145	NFYC-AS1	antisense	NFYC antisense RNA 1 [Source:HGNC Symbol;Acc:49451]	-0.673905	0.000183735	0.0191196	-0.474239	0.00431125	0.154116	0.199667	0.131664	0.654357
ENSG00000004399	PLXND1	protein_coding	plexin D1 [Source:HGNC Symbol;Acc:9107]	0.604728	0.00018431	0.0191196	0.351452	0.0163412	0.251307	-0.253276	0.0362332	0.467385
ENSG00000111885	MAN1A1	protein_coding	mannosidase, alpha, class 1A, member 1 [Source:HGNC Symbol;Acc:6821]	0.738033	0.00018529	0.0191196	0.674144	0.000430981	0.05901	-0.0638891	0.643202	0.927039
ENSG00000237683	AL627309.1	protein_coding	Uncharacterized protein [Source:UniProtKB/TrEMBL;Acc:R4GN28]	1.43541	0.000186498	0.0191196	0.688883	0.029707	0.313668	-0.746532	0.0209171	0.39597
ENSG00000272994	RP11-332H14.2	lincRNA		-0.705711	0.000187824	0.0191314	-0.46745	0.0072812	0.190009	0.238261	0.0842858	0.59072
ENSG00000131470	PSMC3IP	protein_coding	PSMC3 interacting protein [Source:HGNC Symbol;Acc:17928]	-0.540464	0.000191024	0.0192396	-0.368736	0.00636744	0.17752	0.171728	0.0973462	0.612068
ENSG00000068650	ATP11A	protein_coding	ATPase, class VI, type 11A [Source:HGNC Symbol;Acc:13552]	0.590977	0.000191324	0.0192396	0.40571	0.00511725	0.163877	-0.185267	0.116379	0.641773
ENSG00000166452	AKIP1	protein_coding	A kinase (PRKA) interacting protein 1 [Source:HGNC Symbol;Acc:1170]	-0.562714	0.000197484	0.0197334	-0.493841	0.000789287	0.0752164	0.0688729	0.504803	0.887287
ENSG00000129197	RPAIN	protein_coding	RPA interacting protein [Source:HGNC Symbol;Acc:28641]	-0.445299	0.000199788	0.0197881	-0.354712	0.00147584	0.0962831	0.0905867	0.304312	0.79597
ENSG00000139197	PEX5	protein_coding	peroxisomal biogenesis factor 5 [Source:HGNC Symbol;Acc:9719]	-0.344345	0.000200538	0.0197881	-0.234556	0.00621929	0.177323	0.109789	0.103293	0.623402
ENSG00000115539	PDCL3	protein_coding	phosducin-like 3 [Source:HGNC Symbol;Acc:28860]	-0.520084	0.000208957	0.0204907	-0.21521	0.0970471	0.47209	0.304874	0.00217306	0.139465
ENSG00000118160	SLC8A2	protein_coding	solute carrier family 8 (sodium/calcium exchanger), member 2 [Source:HGNC Symbol;Acc:11069]	0.822658	0.000210923	0.0205559	0.32213	0.107459	0.48991	-0.500528	0.00265213	0.155081
ENSG00000197563	PIGN	protein_coding	phosphatidylinositol glycan anchor biosynthesis, class N [Source:HGNC Symbol;Acc:8967]	0.459294	0.00021515	0.0208392	0.182253	0.0979349	0.472843	-0.277041	0.00382785	0.189448
ENSG00000166582	CENPV	protein_coding	centromere protein V [Source:HGNC Symbol;Acc:29920]	-0.422069	0.000216779	0.0208689	-0.278893	0.00759213	0.192091	0.143176	0.0911511	0.602872
ENSG00000184840	TMED9	protein_coding	transmembrane emp24 protein transport domain containing 9 [Source:HGNC Symbol;Acc:24878]	0.526015	0.000220111	0.0210613	0.401964	0.00236469	0.116004	-0.124051	0.237198	0.762608
ENSG00000130226	DPP6	protein_coding	dipeptidyl-peptidase 6 [Source:HGNC Symbol;Acc:3010]	-6.14929	0.000222539	0.0211653	0.330619	0.828472	0.954167	6.47991	5.88334e-07	0.000442315
ENSG00000166902	MRPL16	protein_coding	mitochondrial ribosomal protein L16 [Source:HGNC Symbol;Acc:14476]	-0.33031	0.000226123	0.0213774	-0.17953	0.0285228	0.308603	0.150779	0.0216525	0.399493
ENSG00000170921	TANC2	protein_coding	tetratricopeptide repeat, ankyrin repeat and coiled-coil containing 2 [Source:HGNC Symbol;Acc:30212]	0.638196	0.000228156	0.0213978	0.421479	0.00748952	0.191334	-0.216717	0.0957707	0.608952
ENSG00000026025	VIM	protein_coding	vimentin [Source:HGNC Symbol;Acc:12692]	-0.722443	0.000229502	0.0213978	-0.320597	0.0666678	0.413284	0.401846	0.00751472	0.260736
ENSG00000091409	ITGA6	protein_coding	integrin, alpha 6 [Source:HGNC Symbol;Acc:6142]	0.589661	0.000230405	0.0213978	0.344354	0.0173562	0.256093	-0.245307	0.0420278	0.49209
ENSG00000064393	HIPK2	protein_coding	homeodomain interacting protein kinase 2 [Source:HGNC Symbol;Acc:14402]	0.752381	0.000234097	0.0215721	0.64664	0.000790849	0.0752164	-0.105741	0.481871	0.880887
ENSG00000173950	XXYLT1	protein_coding	xyloside xylosyltransferase 1 [Source:HGNC Symbol;Acc:26639]	0.390598	0.000235014	0.0215721	0.245234	0.0123245	0.231672	-0.145364	0.0604282	0.535315
ENSG00000260727	SLC7A5P1	pseudogene	solute carrier family 7 (amino acid transporter light chain, L system), member 5 pseudogene 1 [Source:HGNC Symbol;Acc:29458]	1.48351	0.00023924	0.0218331	0.673183	0.0426111	0.356282	-0.810325	0.0179758	0.373597
ENSG00000163840	DTX3L	protein_coding	deltex 3-like (Drosophila) [Source:HGNC Symbol;Acc:30323]	0.66922	0.000248718	0.0225675	0.635436	0.000353785	0.0569954	-0.033784	0.793215	0.958752
ENSG00000187764	SEMA4D	protein_coding	sema domain, immunoglobulin domain (Ig), transmembrane domain (TM) and short cytoplasmic domain, (semaphorin) 4D [Source:HGNC Symbol;Acc:10732]	0.443396	0.000251079	0.0226345	0.239882	0.0275857	0.30597	-0.203514	0.0270017	0.429741
ENSG00000136295	TTYH3	protein_coding	tweety family member 3 [Source:HGNC Symbol;Acc:22222]	0.585994	0.00025508	0.0226345	0.281109	0.049242	0.37287	-0.304885	0.0132292	0.332585
ENSG00000103222	ABCC1	protein_coding	ATP-binding cassette, sub-family C (CFTR/MRP), member 1 [Source:HGNC Symbol;Acc:51]	0.517965	0.000255143	0.0226345	0.269028	0.0341041	0.331753	-0.248937	0.0212402	0.398274
ENSG00000197694	SPTAN1	protein_coding	spectrin, alpha, non-erythrocytic 1 [Source:HGNC Symbol;Acc:11273]	0.592001	0.00025519	0.0226345	0.340681	0.0200199	0.272713	-0.251321	0.0394379	0.483461
ENSG00000100592	DAAM1	protein_coding	dishevelled associated activator of morphogenesis 1 [Source:HGNC Symbol;Acc:18142]	0.567252	0.000263337	0.0228608	0.265583	0.0554943	0.39075	-0.301669	0.0115562	0.314027
ENSG00000181625	SLX1B	protein_coding	SLX1 structure-specific endonuclease subunit homolog B (S. cerevisiae) [Source:HGNC Symbol;Acc:28748]	0.810459	0.000263863	0.0228608	0.10473	0.591732	0.854702	-0.705729	8.54189e-05	0.0210718
ENSG00000187608	ISG15	protein_coding	ISG15 ubiquitin-like modifier [Source:HGNC Symbol;Acc:4053]	-0.730718	0.000264318	0.0228608	-0.519624	0.00647854	0.178218	0.211094	0.126245	0.653281
ENSG00000099139	PCSK5	protein_coding	proprotein convertase subtilisin/kexin type 5 [Source:HGNC Symbol;Acc:8747]	0.530583	0.000264994	0.0228608	0.410954	0.00253301	0.119021	-0.119629	0.260586	0.77602
ENSG00000198468	FLVCR1-AS1	lincRNA	FLVCR1 antisense RNA 1 (head to head) [Source:HGNC Symbol;Acc:39077]	-0.876323	0.000266587	0.0228608	-0.49169	0.0300956	0.313797	0.384633	0.0198236	0.389968
ENSG00000184675	AMER1	protein_coding	APC membrane recruitment protein 1 [Source:HGNC Symbol;Acc:26837]	0.461976	0.000267084	0.0228608	0.177691	0.114469	0.498823	-0.284285	0.00377989	0.188255
ENSG00000012232	EXTL3	protein_coding	exostosin-like glycosyltransferase 3 [Source:HGNC Symbol;Acc:3518]	0.446973	0.000267878	0.0228608	0.225954	0.0396761	0.348196	-0.221019	0.0184156	0.377592
ENSG00000139209	SLC38A4	protein_coding	solute carrier family 38, member 4 [Source:HGNC Symbol;Acc:14679]	1.35909	0.000269445	0.022871	1.20535	0.000771984	0.0745631	-0.153741	0.563115	0.905429
ENSG00000142408	CACNG8	protein_coding	calcium channel, voltage-dependent, gamma subunit 8 [Source:HGNC Symbol;Acc:13628]	0.705995	0.000271494	0.0229217	0.295268	0.077094	0.439249	-0.410727	0.00884179	0.275878
ENSG00000172071	EIF2AK3	protein_coding	eukaryotic translation initiation factor 2-alpha kinase 3 [Source:HGNC Symbol;Acc:3255]	0.445379	0.000274661	0.0230657	0.488999	5.64313e-05	0.0234457	0.0436199	0.621217	0.921388
ENSG00000013523	ANGEL1	protein_coding	angel homolog 1 (Drosophila) [Source:HGNC Symbol;Acc:19961]	0.391598	0.000277926	0.0232163	0.157951	0.0988745	0.473942	-0.233648	0.00511908	0.217315
ENSG00000105464	GRIN2D	protein_coding	glutamate receptor, ionotropic, N-methyl D-aspartate 2D [Source:HGNC Symbol;Acc:4588]	0.752565	0.000279664	0.0232386	0.314511	0.0806472	0.446444	-0.438054	0.00820729	0.270179
ENSG00000011376	LARS2	protein_coding	leucyl-tRNA synthetase 2, mitochondrial [Source:HGNC Symbol;Acc:17095]	0.382664	0.000283589	0.0233366	0.40494	8.31618e-05	0.0288886	0.0222764	0.773641	0.956123
ENSG00000139117	CPNE8	protein_coding	copine VIII [Source:HGNC Symbol;Acc:23498]	-0.714767	0.000283799	0.0233366	-0.067698	0.700456	0.90444	0.647069	3.45253e-05	0.00991064
ENSG00000171311	EXOSC1	protein_coding	exosome component 1 [Source:HGNC Symbol;Acc:17286]	-0.413702	0.000286716	0.0234084	-0.300033	0.00471816	0.161033	0.113669	0.173256	0.707028
ENSG00000205581	HMGN1	protein_coding	high mobility group nucleosome binding domain 1 [Source:HGNC Symbol;Acc:4984]	-0.300285	0.000287638	0.0234084	-0.187445	0.0129213	0.23486	0.11284	0.0696951	0.560501
ENSG00000110400	PVRL1	protein_coding	poliovirus receptor-related 1 (herpesvirus entry mediator C) [Source:HGNC Symbol;Acc:9706]	0.610374	0.000293896	0.023795	0.377043	0.0139109	0.239664	-0.233331	0.0659884	0.552986
ENSG00000255103	KIAA0754	protein_coding	KIAA0754 [Source:HGNC Symbol;Acc:29111]	0.509769	0.000296544	0.0238869	0.367413	0.00459019	0.158988	-0.142355	0.176999	0.709089
ENSG00000102265	TIMP1	protein_coding	TIMP metallopeptidase inhibitor 1 [Source:HGNC Symbol;Acc:11820]	0.508422	0.000301073	0.0240797	0.494122	0.000343428	0.0564918	-0.0142995	0.884636	0.980065
ENSG00000240344	PPIL3	protein_coding	peptidylprolyl isomerase (cyclophilin)-like 3 [Source:HGNC Symbol;Acc:9262]	-0.491658	0.000304475	0.0240797	-0.356287	0.00606401	0.176845	0.13537	0.15119	0.680725
ENSG00000156453	PCDH1	protein_coding	protocadherin 1 [Source:HGNC Symbol;Acc:8655]	0.54779	0.000304568	0.0240797	0.401908	0.00416459	0.152345	-0.145882	0.195945	0.725487
ENSG00000196110	ZNF699	protein_coding	zinc finger protein 699 [Source:HGNC Symbol;Acc:24750]	-0.760918	0.000305039	0.0240797	-0.546547	0.00655705	0.178796	0.214371	0.140856	0.664875
ENSG00000162244	RPL29	protein_coding	ribosomal protein L29 [Source:HGNC Symbol;Acc:10331]	-0.534249	0.000314012	0.0246249	-0.329625	0.014548	0.244582	0.204624	0.0668473	0.555281
ENSG00000005075	POLR2J	protein_coding	polymerase (RNA) II (DNA directed) polypeptide J, 13.3kDa [Source:HGNC Symbol;Acc:9197]	-0.505293	0.000315063	0.0246249	-0.391999	0.00352406	0.141572	0.113294	0.245377	0.767461
ENSG00000105146	AURKC	protein_coding	aurora kinase C [Source:HGNC Symbol;Acc:11391]	1.25035	0.000319072	0.0248153	1.20726	0.000233054	0.0454253	-0.0430967	0.870182	0.977477
ENSG00000150938	CRIM1	protein_coding	cysteine rich transmembrane BMP regulator 1 (chordin-like) [Source:HGNC Symbol;Acc:2359]	0.42549	0.000322267	0.024941	0.31596	0.00401895	0.150212	-0.10953	0.210968	0.740005
ENSG00000046604	DSG2	protein_coding	desmoglein 2 [Source:HGNC Symbol;Acc:3049]	0.600676	0.000329301	0.025361	0.486006	0.00191015	0.105445	-0.11467	0.353952	0.823281
ENSG00000168159	RNF187	protein_coding	ring finger protein 187 [Source:HGNC Symbol;Acc:27146]	-0.491114	0.000336443	0.0257853	-0.398708	0.00249059	0.119021	0.0924067	0.331989	0.812282
ENSG00000168280	KIF5C	protein_coding	kinesin family member 5C [Source:HGNC Symbol;Acc:6325]	0.540899	0.000338118	0.0257885	0.509667	0.000414049	0.05901	-0.0312319	0.778605	0.956176
ENSG00000125779	PANK2	protein_coding	pantothenate kinase 2 [Source:HGNC Symbol;Acc:15894]	-0.345064	0.000340183	0.0258212	-0.198438	0.0230197	0.28662	0.146627	0.0442075	0.497112
ENSG00000196655	TRAPPC4	protein_coding	trafficking protein particle complex 4 [Source:HGNC Symbol;Acc:19943]	-0.384494	0.000354319	0.0266718	-0.218214	0.0278693	0.306333	0.166279	0.0350043	0.463048
ENSG00000255517	CTD-3074O7.5	antisense		-0.893235	0.000354768	0.0266718	-0.770838	0.00113549	0.0877593	0.122396	0.504854	0.887287
ENSG00000106245	BUD31	protein_coding	BUD31 homolog (S. cerevisiae) [Source:HGNC Symbol;Acc:29629]	-0.369659	0.000367764	0.0275178	-0.196172	0.0396411	0.348196	0.173487	0.023122	0.409727
ENSG00000137274	BPHL	protein_coding	biphenyl hydrolase-like (serine hydrolase) [Source:HGNC Symbol;Acc:1094]	-0.323148	0.000372214	0.0277194	-0.362696	5.42755e-05	0.0231595	-0.0395481	0.553088	0.902519
ENSG00000116191	RALGPS2	protein_coding	Ral GEF with PH domain and SH3 binding motif 2 [Source:HGNC Symbol;Acc:30279]	0.359402	0.000379334	0.0279868	0.162354	0.0727443	0.43045	-0.197048	0.0115155	0.314001
ENSG00000144724	PTPRG	protein_coding	protein tyrosine phosphatase, receptor type, G [Source:HGNC Symbol;Acc:9671]	0.476765	0.000381847	0.0279868	0.299327	0.0146535	0.244582	-0.177438	0.0786442	0.583871
ENSG00000172113	NME6	protein_coding	NME/NM23 nucleoside diphosphate kinase 6 [Source:HGNC Symbol;Acc:20567]	-0.523514	0.000382413	0.0279868	-0.254128	0.0595638	0.398776	0.269387	0.0136057	0.337002
ENSG00000185201	IFITM2	protein_coding	interferon induced transmembrane protein 2 [Source:HGNC Symbol;Acc:5413]	1.05787	0.000384172	0.0279868	0.519671	0.0519233	0.380225	-0.538203	0.0186962	0.379404
ENSG00000233098	RP11-344E13.3	antisense		2.65868	0.000385196	0.0279868	1.0591	0.0974348	0.47239	-1.59958	0.00959065	0.290297
ENSG00000115904	SOS1	protein_coding	son of sevenless homolog 1 (Drosophila) [Source:HGNC Symbol;Acc:11187]	0.405561	0.000389776	0.0279868	0.199873	0.0505964	0.375594	-0.205689	0.0199569	0.390918
ENSG00000172687	ZNF738	protein_coding	zinc finger protein 738 [Source:HGNC Symbol;Acc:32469]	-0.421088	0.000390996	0.0279868	-0.356441	0.00144896	0.0957431	0.0646468	0.461311	0.872808
ENSG00000171806	METTL18	protein_coding	methyltransferase like 18 [Source:HGNC Symbol;Acc:28793]	-0.836767	0.000393379	0.0279868	-0.573362	0.0111751	0.22261	0.263405	0.102639	0.621841
ENSG00000124279	FASTKD3	protein_coding	FAST kinase domains 3 [Source:HGNC Symbol;Acc:28758]	-0.465498	0.00039506	0.0279868	-0.355992	0.0049613	0.162258	0.109506	0.22292	0.749167
ENSG00000143641	GALNT2	protein_coding	UDP-N-acetyl-alpha-D-galactosamine:polypeptide N-acetylgalactosaminyltransferase 2 (GalNAc-T2) [Source:HGNC Symbol;Acc:4124]	0.412608	0.000395256	0.0279868	0.26323	0.0133705	0.23645	-0.149378	0.0885552	0.600047
ENSG00000140443	IGF1R	protein_coding	insulin-like growth factor 1 receptor [Source:HGNC Symbol;Acc:5465]	0.714166	0.000397175	0.0279868	0.449791	0.014602	0.244582	-0.264375	0.0816468	0.585948
ENSG00000104957	CCDC130	protein_coding	coiled-coil domain containing 130 [Source:HGNC Symbol;Acc:28118]	-0.52011	0.000397283	0.0279868	-0.362159	0.00836864	0.198823	0.157951	0.138469	0.662328
ENSG00000157045	NTAN1	protein_coding	N-terminal asparagine amidase [Source:HGNC Symbol;Acc:29909]	-0.423672	0.00039885	0.0279868	-0.293168	0.0095619	0.208718	0.130504	0.123229	0.650248
ENSG00000181007	ZFP82	protein_coding	ZFP82 zinc finger protein [Source:HGNC Symbol;Acc:28682]	0.533863	0.000404822	0.0282141	0.446515	0.00180964	0.104173	-0.0873478	0.426947	0.858897
ENSG00000182552	RWDD4	protein_coding	RWD domain containing 4 [Source:HGNC Symbol;Acc:23750]	-0.422134	0.000405971	0.0282141	-0.354366	0.00217975	0.11222	0.0677686	0.412534	0.853258
ENSG00000134755	DSC2	protein_coding	desmocollin 2 [Source:HGNC Symbol;Acc:3036]	0.573863	0.00040745	0.0282141	0.446177	0.00323784	0.134945	-0.127686	0.288656	0.788741
ENSG00000221838	AP4M1	protein_coding	adaptor-related protein complex 4, mu 1 subunit [Source:HGNC Symbol;Acc:574]	-0.487895	0.000412175	0.0284167	-0.271337	0.034209	0.331791	0.216558	0.0305836	0.445849
ENSG00000175768	TOMM5	protein_coding	translocase of outer mitochondrial membrane 5 homolog (yeast) [Source:HGNC Symbol;Acc:31369]	-0.422696	0.000416429	0.0285633	-0.134377	0.207587	0.610199	0.288319	0.00208947	0.136479
ENSG00000127423	AUNIP	protein_coding	aurora kinase A and ninein interacting protein [Source:HGNC Symbol;Acc:28363]	-0.398804	0.000419503	0.0285633	-0.305816	0.00421548	0.152857	0.0929875	0.253969	0.772276
ENSG00000066379	ZNRD1	protein_coding	zinc ribbon domain containing 1 [Source:HGNC Symbol;Acc:13182]	-0.513044	0.00041973	0.0285633	-0.463336	0.00120221	0.0878723	0.0497085	0.615027	0.920863
ENSG00000117308	GALE	protein_coding	UDP-galactose-4-epimerase [Source:HGNC Symbol;Acc:4116]	-0.696579	0.000424085	0.0286047	-0.201108	0.26435	0.659101	0.495471	0.000843287	0.0802037
ENSG00000145191	EIF2B5	protein_coding	eukaryotic translation initiation factor 2B, subunit 5 epsilon, 82kDa [Source:HGNC Symbol;Acc:3261]	-0.302861	0.000424697	0.0286047	-0.18927	0.0162766	0.251307	0.113591	0.0775875	0.583527
ENSG00000185885	IFITM1	protein_coding	interferon induced transmembrane protein 1 [Source:HGNC Symbol;Acc:5412]	0.638153	0.000426301	0.0286047	-0.100017	0.52782	0.825605	-0.73817	3.17446e-06	0.00176646
ENSG00000132313	MRPL35	protein_coding	mitochondrial ribosomal protein L35 [Source:HGNC Symbol;Acc:14489]	-0.272315	0.00042776	0.0286047	-0.21148	0.00373995	0.145675	0.0608348	0.278444	0.783436
ENSG00000163918	RFC4	protein_coding	replication factor C (activator 1) 4, 37kDa [Source:HGNC Symbol;Acc:9972]	-0.404832	0.000429397	0.0286047	-0.253617	0.0162783	0.251307	0.151215	0.0782715	0.583871
ENSG00000173230	GOLGB1	protein_coding	golgin B1 [Source:HGNC Symbol;Acc:4429]	0.486253	0.000441664	0.0292983	0.2611	0.0368928	0.341822	-0.225153	0.0328698	0.455288
ENSG00000134871	COL4A2	protein_coding	collagen, type IV, alpha 2 [Source:HGNC Symbol;Acc:2203]	0.621719	0.000445517	0.0294302	0.654287	0.000149692	0.0362059	0.0325676	0.80332	0.961691
ENSG00000117724	CENPF	protein_coding	centromere protein F, 350/400kDa [Source:HGNC Symbol;Acc:1857]	0.361394	0.000453695	0.0297501	0.256865	0.00705694	0.187217	-0.104529	0.174205	0.707393
ENSG00000141127	PRPSAP2	protein_coding	phosphoribosyl pyrophosphate synthetase-associated protein 2 [Source:HGNC Symbol;Acc:9467]	-0.277251	0.000454128	0.0297501	-0.267153	0.000512178	0.0617272	0.0100974	0.85887	0.975124
ENSG00000116791	CRYZ	protein_coding	crystallin, zeta (quinone reductase) [Source:HGNC Symbol;Acc:2419]	-2.25811	0.000457888	0.0298725	-1.60273	0.0111817	0.22261	0.655386	0.111337	0.631616
ENSG00000152127	MGAT5	protein_coding	mannosyl (alpha-1,6-)-glycoprotein beta-1,6-N-acetyl-glucosaminyltransferase [Source:HGNC Symbol;Acc:7049]	0.516522	0.00046519	0.0301305	0.397083	0.00385681	0.147437	-0.119438	0.27777	0.783431
ENSG00000204348	DXO	protein_coding	decapping exoribonuclease [Source:HGNC Symbol;Acc:2992]	-0.480511	0.000465661	0.0301305	-0.353987	0.00676016	0.18306	0.126524	0.191713	0.722765
ENSG00000165476	REEP3	protein_coding	receptor accessory protein 3 [Source:HGNC Symbol;Acc:23711]	0.44819	0.000468575	0.0301786	0.178583	0.120868	0.508329	-0.269606	0.00626278	0.245962
ENSG00000164237	CMBL	protein_coding	carboxymethylenebutenolidase homolog (Pseudomonas) [Source:HGNC Symbol;Acc:25090]	0.581009	0.000470227	0.0301786	0.500135	0.00169369	0.10157	-0.0808733	0.49749	0.8849
ENSG00000145860	RNF145	protein_coding	ring finger protein 145 [Source:HGNC Symbol;Acc:20853]	0.449416	0.000474989	0.0303608	0.284554	0.0156185	0.249692	-0.164861	0.0890796	0.600436
ENSG00000182224	CYB5D1	protein_coding	cytochrome b5 domain containing 1 [Source:HGNC Symbol;Acc:26516]	-0.313656	0.000482581	0.0307217	-0.362094	6.43086e-05	0.0260334	-0.0484382	0.450262	0.869266
ENSG00000236144	AD000090.2	antisense		-0.521078	0.000486184	0.0308268	-0.472687	0.000883036	0.0783223	0.0483909	0.661571	0.929095
ENSG00000104714	ERICH1	protein_coding	glutamate-rich 1 [Source:HGNC Symbol;Acc:27234]	0.59053	0.000493152	0.0311435	0.377925	0.0134973	0.237926	-0.212605	0.104564	0.624637
ENSG00000090020	SLC9A1	protein_coding	solute carrier family 9, subfamily A (NHE1, cation proton antiporter 1), member 1 [Source:HGNC Symbol;Acc:11071]	0.644679	0.000495889	0.0311438	0.476573	0.00599637	0.176295	-0.168105	0.215455	0.745476
ENSG00000189046	ALKBH2	protein_coding	alkB, alkylation repair homolog 2 (E. coli) [Source:HGNC Symbol;Acc:32487]	-0.586982	0.000497781	0.0311438	-0.458628	0.00412047	0.151641	0.128354	0.291024	0.789598
ENSG00000156103	MMP16	protein_coding	matrix metallopeptidase 16 (membrane-inserted) [Source:HGNC Symbol;Acc:7162]	0.771638	0.000502718	0.0311438	0.622372	0.00274159	0.123223	-0.149265	0.365735	0.829041
ENSG00000198208	RPS6KL1	protein_coding	ribosomal protein S6 kinase-like 1 [Source:HGNC Symbol;Acc:20222]	-0.454861	0.000506867	0.0311438	-0.258493	0.0291567	0.310965	0.196368	0.0494545	0.507665
ENSG00000172058	SERF1A	protein_coding	small EDRK-rich factor 1A (telomeric) [Source:HGNC Symbol;Acc:10755]	-1.32675	0.000507334	0.0311438	-1.2434	0.00098656	0.0824117	0.0833538	0.748276	0.950749
ENSG00000089195	TRMT6	protein_coding	tRNA methyltransferase 6 homolog (S. cerevisiae) [Source:HGNC Symbol;Acc:20900]	-0.330737	0.000507778	0.0311438	-0.24725	0.00622227	0.177323	0.0834871	0.218205	0.748794
ENSG00000123643	SLC36A1	protein_coding	solute carrier family 36 (proton/amino acid symporter), member 1 [Source:HGNC Symbol;Acc:18761]	0.836586	0.000508789	0.0311438	0.928869	8.70731e-05	0.0288886	0.0922831	0.605283	0.917442
ENSG00000129473	BCL2L2	protein_coding	BCL2-like 2 [Source:HGNC Symbol;Acc:995]	-0.384174	0.000510612	0.0311438	-0.310451	0.00300361	0.129566	0.0737232	0.360647	0.826161
ENSG00000115306	SPTBN1	protein_coding	spectrin, beta, non-erythrocytic 1 [Source:HGNC Symbol;Acc:11275]	0.628477	0.000512527	0.0311438	0.355766	0.0304606	0.314311	-0.272711	0.0472731	0.500927
ENSG00000259494	MRPL46	protein_coding	mitochondrial ribosomal protein L46 [Source:HGNC Symbol;Acc:1192]	-0.410084	0.000514221	0.0311438	-0.222099	0.0400516	0.349225	0.187986	0.0331416	0.45618
ENSG00000131389	SLC6A6	protein_coding	solute carrier family 6 (neurotransmitter transporter), member 6 [Source:HGNC Symbol;Acc:11052]	0.575823	0.000514855	0.0311438	0.337098	0.0254414	0.297825	-0.238724	0.0580323	0.53083
ENSG00000006652	IFRD1	protein_coding	interferon-related developmental regulator 1 [Source:HGNC Symbol;Acc:5456]	-0.49577	0.00051896	0.031257	-0.321006	0.0146222	0.244582	0.174764	0.102311	0.621505
ENSG00000119185	ITGB1BP1	protein_coding	integrin beta 1 binding protein 1 [Source:HGNC Symbol;Acc:23927]	-1.04106	0.000520687	0.031257	-0.519971	0.0610696	0.401954	0.521089	0.0174322	0.373488
ENSG00000101204	CHRNA4	protein_coding	cholinergic receptor, nicotinic, alpha 4 (neuronal) [Source:HGNC Symbol;Acc:1958]	1.0585	0.000528846	0.0315238	0.50651	0.0666731	0.413284	-0.551991	0.0179582	0.373597
ENSG00000171316	CHD7	protein_coding	chromodomain helicase DNA binding protein 7 [Source:HGNC Symbol;Acc:20626]	0.466167	0.000529124	0.0315238	0.193886	0.107533	0.489964	-0.272282	0.00910354	0.282371
ENSG00000164346	NSA2	protein_coding	NSA2 ribosome biogenesis homolog (S. cerevisiae) [Source:HGNC Symbol;Acc:30728]	-0.421729	0.000532462	0.0315692	-0.0814236	0.451128	0.784716	0.340305	0.000479183	0.0595696
ENSG00000184206	GOLGA6L4	protein_coding	golgin A6 family-like 4 [Source:HGNC Symbol;Acc:27256]	-1.0894	0.0005359	0.0315692	-0.645266	0.0251125	0.295216	0.444137	0.0605735	0.535762
ENSG00000056998	GYG2	protein_coding	glycogenin 2 [Source:HGNC Symbol;Acc:4700]	0.618485	0.000541571	0.0315692	0.535235	0.00161035	0.0997914	-0.0832508	0.527315	0.894664
ENSG00000116260	QSOX1	protein_coding	quiescin Q6 sulfhydryl oxidase 1 [Source:HGNC Symbol;Acc:9756]	0.49535	0.000541886	0.0315692	0.269016	0.0379576	0.344006	-0.226334	0.0388003	0.479238
ENSG00000253982	CTD-2336O2.1	antisense		-1.08517	0.0005429	0.0315692	-0.781346	0.00911728	0.205547	0.303823	0.166623	0.703448
ENSG00000137310	TCF19	protein_coding	transcription factor 19 [Source:HGNC Symbol;Acc:11629]	-0.482107	0.000544076	0.0315692	-0.60762	2.8546e-05	0.016692	-0.125513	0.192166	0.723285
ENSG00000185585	OLFML2A	protein_coding	olfactomedin-like 2A [Source:HGNC Symbol;Acc:27270]	0.650036	0.000544378	0.0315692	0.482965	0.00649787	0.178218	-0.167071	0.219366	0.748917
ENSG00000078177	N4BP2	protein_coding	NEDD4 binding protein 2 [Source:HGNC Symbol;Acc:29851]	0.489742	0.000545883	0.0315692	0.363179	0.00578167	0.173209	-0.126563	0.232129	0.757207
ENSG00000113161	HMGCR	protein_coding	3-hydroxy-3-methylglutaryl-CoA reductase [Source:HGNC Symbol;Acc:5006]	0.621796	0.000559989	0.0321802	0.59798	0.000542351	0.0629025	-0.0238154	0.858584	0.975124
ENSG00000138778	CENPE	protein_coding	centromere protein E, 312kDa [Source:HGNC Symbol;Acc:1856]	0.406495	0.000560525	0.0321802	0.296437	0.00663492	0.180405	-0.110057	0.212785	0.742821
ENSG00000167306	MYO5B	protein_coding	myosin VB [Source:HGNC Symbol;Acc:7603]	0.478178	0.000564627	0.0322983	0.267956	0.0360996	0.339372	-0.210222	0.0408006	0.488789
ENSG00000130770	ATPIF1	protein_coding	ATPase inhibitory factor 1 [Source:HGNC Symbol;Acc:871]	-0.412125	0.000568786	0.0323163	-0.29051	0.00900988	0.204394	0.121615	0.170399	0.706999
ENSG00000132561	MATN2	protein_coding	matrilin 2 [Source:HGNC Symbol;Acc:6908]	0.587537	0.000569035	0.0323163	0.267967	0.0852867	0.455516	-0.31957	0.0125576	0.323296
ENSG00000173801	JUP	protein_coding	junction plakoglobin [Source:HGNC Symbol;Acc:6207]	0.474997	0.000579683	0.032803	0.292414	0.0208624	0.277955	-0.182584	0.0791937	0.58453
ENSG00000165689	SDCCAG3	protein_coding	serologically defined colon cancer antigen 3 [Source:HGNC Symbol;Acc:10667]	-0.488124	0.000590719	0.0332233	-0.366518	0.00573262	0.172723	0.121607	0.249117	0.769353
ENSG00000138468	SENP7	protein_coding	SUMO1/sentrin specific peptidase 7 [Source:HGNC Symbol;Acc:30402]	-0.620158	0.00059132	0.0332233	-0.512773	0.00273895	0.123223	0.107385	0.416374	0.855841
ENSG00000213523	SRA1	protein_coding	steroid receptor RNA activator 1 [Source:HGNC Symbol;Acc:11281]	-0.366364	0.000596814	0.0334131	-0.299069	0.00333734	0.136857	0.067295	0.380457	0.838748
ENSG00000078124	ACER3	protein_coding	alkaline ceramidase 3 [Source:HGNC Symbol;Acc:16066]	0.424104	0.000600563	0.0335042	0.327191	0.00490232	0.162258	-0.0969133	0.285881	0.788543
ENSG00000081026	MAGI3	protein_coding	membrane associated guanylate kinase, WW and PDZ domain containing 3 [Source:HGNC Symbol;Acc:29647]	0.438211	0.00062236	0.034598	0.0652359	0.562777	0.842591	-0.372975	0.000369157	0.0518485
ENSG00000008083	JARID2	protein_coding	jumonji, AT rich interactive domain 2 [Source:HGNC Symbol;Acc:6196]	0.28942	0.000624876	0.0346159	0.314678	0.000147199	0.0362059	0.0252584	0.687596	0.935862
ENSG00000239789	MRPS17	protein_coding	mitochondrial ribosomal protein S17 [Source:HGNC Symbol;Acc:14047]	-0.376232	0.000630593	0.0347402	-0.242301	0.0200511	0.272903	0.133931	0.0856628	0.593959
ENSG00000242516	LINC00960	lincRNA	long intergenic non-protein coding RNA 960 [Source:HGNC Symbol;Acc:48710]	-1.07738	0.000632331	0.0347402	-0.205583	0.463819	0.792766	0.871797	0.00054521	0.0632924
ENSG00000174498	IGDCC3	protein_coding	immunoglobulin superfamily, DCC subclass, member 3 [Source:HGNC Symbol;Acc:9700]	0.532673	0.00063372	0.0347402	0.318085	0.0254382	0.297825	-0.214588	0.069897	0.561083
ENSG00000231259	AC125232.1	pseudogene		-0.457328	0.000639317	0.0349257	-0.296353	0.0196825	0.271395	0.160974	0.0882409	0.599493
ENSG00000164039	BDH2	protein_coding	3-hydroxybutyrate dehydrogenase, type 2 [Source:HGNC Symbol;Acc:32389]	-0.456195	0.00064311	0.0350118	-0.223232	0.0679592	0.416764	0.232963	0.0203946	0.394062
ENSG00000168763	CNNM3	protein_coding	cyclin M3 [Source:HGNC Symbol;Acc:104]	0.388737	0.000648861	0.0350298	0.394313	0.000402505	0.05901	0.005576	0.9463	0.990466
ENSG00000124104	SNX21	protein_coding	sorting nexin family member 21 [Source:HGNC Symbol;Acc:16154]	-0.408094	0.000650724	0.0350298	-0.259002	0.0194527	0.269424	0.149092	0.0936281	0.60588
ENSG00000126215	XRCC3	protein_coding	X-ray repair complementing defective repair in Chinese hamster cells 3 [Source:HGNC Symbol;Acc:12830]	-0.370687	0.000652535	0.0350298	-0.300481	0.00326064	0.135471	0.0702065	0.386173	0.840158
ENSG00000114554	PLXNA1	protein_coding	plexin A1 [Source:HGNC Symbol;Acc:9099]	0.387368	0.000652984	0.0350298	0.165784	0.104207	0.484829	-0.221583	0.0120594	0.318251
ENSG00000089335	ZNF302	protein_coding	zinc finger protein 302 [Source:HGNC Symbol;Acc:13848]	-0.419245	0.000654534	0.0350298	-0.352837	0.00252422	0.119021	0.0664082	0.46208	0.872808
ENSG00000116752	BCAS2	protein_coding	breast carcinoma amplified sequence 2 [Source:HGNC Symbol;Acc:975]	-0.341323	0.000656888	0.035037	-0.224684	0.017041	0.254777	0.116639	0.107028	0.626999
ENSG00000111684	LPCAT3	protein_coding	lysophosphatidylcholine acyltransferase 3 [Source:HGNC Symbol;Acc:30244]	0.47297	0.00067234	0.0356726	0.357827	0.00616316	0.176916	-0.115143	0.261258	0.776864
ENSG00000174446	SNAPC5	protein_coding	small nuclear RNA activating complex, polypeptide 5, 19kDa [Source:HGNC Symbol;Acc:15484]	-0.442092	0.000673325	0.0356726	-0.413404	0.00118472	0.0878465	0.0286883	0.752761	0.951108
ENSG00000180015	RP11-756P10.3	pseudogene		-2.06351	0.000676782	0.0357359	-1.93395	0.00154667	0.0988618	0.129558	0.740979	0.949528
ENSG00000162227	TAF6L	protein_coding	TAF6-like RNA polymerase II, p300/CBP-associated factor (PCAF)-associated factor, 65kDa [Source:HGNC Symbol;Acc:17305]	-0.46099	0.000680131	0.035793	-0.273517	0.0300935	0.313797	0.187473	0.0600357	0.534784
ENSG00000163156	SCNM1	protein_coding	sodium channel modifier 1 [Source:HGNC Symbol;Acc:23136]	-0.442844	0.000686684	0.035989	-0.338455	0.00694204	0.18545	0.104389	0.253199	0.77211
ENSG00000086570	FAT2	protein_coding	FAT atypical cadherin 2 [Source:HGNC Symbol;Acc:3596]	0.844045	0.000689943	0.035989	0.314955	0.158816	0.55562	-0.52909	0.00621001	0.245573
ENSG00000164944	KIAA1429	protein_coding	KIAA1429 [Source:HGNC Symbol;Acc:24500]	0.412152	0.000692054	0.035989	0.313364	0.00576188	0.173209	-0.0987884	0.275607	0.781757
ENSG00000130508	PXDN	protein_coding	peroxidasin homolog (Drosophila) [Source:HGNC Symbol;Acc:14966]	0.570931	0.000694675	0.035989	0.487525	0.00216543	0.11222	-0.083406	0.506127	0.887507
ENSG00000100911	PSME2	protein_coding	proteasome (prosome, macropain) activator subunit 2 (PA28 beta) [Source:HGNC Symbol;Acc:9569]	-0.429031	0.000695252	0.035989	-0.222235	0.0539057	0.386174	0.206796	0.0313499	0.451187
ENSG00000134313	KIDINS220	protein_coding	kinase D-interacting substrate, 220kDa [Source:HGNC Symbol;Acc:29508]	0.445804	0.000706523	0.0364526	0.318681	0.00892067	0.203525	-0.127124	0.199681	0.729668
ENSG00000158411	MITD1	protein_coding	MIT, microtubule interacting and transport, domain containing 1 [Source:HGNC Symbol;Acc:25207]	-0.461157	0.000708827	0.0364526	-0.226487	0.0696217	0.419435	0.23467	0.0217358	0.399493
ENSG00000096433	ITPR3	protein_coding	inositol 1,4,5-trisphosphate receptor, type 3 [Source:HGNC Symbol;Acc:6182]	0.375171	0.000711525	0.0364726	0.0661507	0.499398	0.81254	-0.30902	0.000596304	0.0658353
ENSG00000106733	NMRK1	protein_coding	nicotinamide riboside kinase 1 [Source:HGNC Symbol;Acc:26057]	-0.801375	0.000713897	0.0364758	-0.640355	0.00407341	0.150611	0.161019	0.358793	0.82478
ENSG00000139182	CLSTN3	protein_coding	calsyntenin 3 [Source:HGNC Symbol;Acc:18371]	0.439044	0.000730716	0.0372147	0.337813	0.00568721	0.172115	-0.101231	0.292119	0.790684
ENSG00000065361	ERBB3	protein_coding	v-erb-b2 avian erythroblastic leukemia viral oncogene homolog 3 [Source:HGNC Symbol;Acc:3431]	0.335562	0.00073403	0.0372632	0.260769	0.00494103	0.162258	-0.0747931	0.315857	0.804422
ENSG00000076716	GPC4	protein_coding	glypican 4 [Source:HGNC Symbol;Acc:4452]	0.693415	0.000739382	0.0374146	0.369268	0.0475652	0.370479	-0.324147	0.0398382	0.484939
ENSG00000162430	SEPN1	protein_coding	selenoprotein N, 1 [Source:HGNC Symbol;Acc:15999]	0.544399	0.000758753	0.0381654	0.260308	0.0741696	0.433445	-0.284091	0.0232009	0.409727
ENSG00000170667	RASA4B	protein_coding	RAS p21 protein activator 4B [Source:HGNC Symbol;Acc:35202]	-1.3237	0.000762553	0.0381654	-0.969117	0.0115219	0.223824	0.354588	0.176138	0.708332
ENSG00000183696	UPP1	protein_coding	uridine phosphorylase 1 [Source:HGNC Symbol;Acc:12576]	-0.446827	0.000764942	0.0381654	-0.348165	0.00554327	0.171602	0.0986619	0.310423	0.800983
ENSG00000158552	ZFAND2B	protein_coding	zinc finger, AN1-type domain 2B [Source:HGNC Symbol;Acc:25206]	-0.529991	0.000765095	0.0381654	-0.20003	0.170825	0.570831	0.329961	0.00426897	0.198496
ENSG00000164048	ZNF589	protein_coding	zinc finger protein 589 [Source:HGNC Symbol;Acc:16747]	-0.312469	0.000766306	0.0381654	-0.288568	0.00115023	0.0877593	0.0239003	0.728773	0.946828
ENSG00000169744	LDB2	protein_coding	LIM domain binding 2 [Source:HGNC Symbol;Acc:6533]	0.46223	0.000774359	0.0383213	0.13023	0.289251	0.677752	-0.331999	0.00225879	0.142647
ENSG00000120699	EXOSC8	protein_coding	exosome component 8 [Source:HGNC Symbol;Acc:17035]	-0.400069	0.000778224	0.0383213	-0.228329	0.0362101	0.339372	0.17174	0.0568741	0.529306
ENSG00000035403	VCL	protein_coding	vinculin [Source:HGNC Symbol;Acc:12665]	0.419609	0.000779054	0.0383213	0.235622	0.0383322	0.34443	-0.183987	0.053816	0.520012
ENSG00000166441	RPL27A	protein_coding	ribosomal protein L27a [Source:HGNC Symbol;Acc:10329]	-0.398164	0.000780898	0.0383213	-0.389102	0.000642889	0.0685806	0.00906188	0.918196	0.986204
ENSG00000213305	HNRNPCP6	pseudogene	heterogeneous nuclear ribonucleoprotein C pseudogene 6 [Source:HGNC Symbol;Acc:48817]	1.24364	0.000782285	0.0383213	0.51572	0.0858326	0.456733	-0.727919	0.02478	0.416736
ENSG00000151657	KIN	protein_coding	KIN, antigenic determinant of recA protein homolog (mouse) [Source:HGNC Symbol;Acc:6327]	-0.299206	0.000783999	0.0383213	-0.185012	0.0249378	0.294038	0.114195	0.0852895	0.593048
ENSG00000117602	RCAN3	protein_coding	RCAN family member 3 [Source:HGNC Symbol;Acc:3042]	0.614565	0.000791403	0.0385638	-0.0590379	0.718587	0.912438	-0.673603	1.21043e-05	0.0046765
ENSG00000005194	CIAPIN1	protein_coding	cytokine induced apoptosis inhibitor 1 [Source:HGNC Symbol;Acc:28050]	-0.307153	0.000794723	0.0386064	-0.244395	0.00497422	0.162258	0.0627582	0.346144	0.820566
ENSG00000164300	SERINC5	protein_coding	serine incorporator 5 [Source:HGNC Symbol;Acc:18825]	0.555295	0.000804251	0.0388556	0.486472	0.00198443	0.107973	-0.0688233	0.576426	0.90964
ENSG00000166971	AKTIP	protein_coding	AKT interacting protein [Source:HGNC Symbol;Acc:16710]	-0.365566	0.000804774	0.0388556	-0.312475	0.0028653	0.126361	0.053091	0.499589	0.886176
ENSG00000185864	NPIPB4	protein_coding	nuclear pore complex interacting protein family, member B4 [Source:HGNC Symbol;Acc:41985]	0.962121	0.000823579	0.0395869	0.630688	0.0112815	0.22261	-0.331433	0.163387	0.700016
ENSG00000160963	COL26A1	polymorphic_pseudogene	collagen, type XXVI, alpha 1 [Source:HGNC Symbol;Acc:18038]	0.421031	0.000824936	0.0395869	0.265183	0.0218016	0.283879	-0.155848	0.102749	0.621841
ENSG00000267519	MIR24-2	lincRNA	microRNA 24-2 [Source:HGNC Symbol;Acc:31608]	-1.25751	0.000839716	0.0401741	-0.873359	0.0137036	0.238274	0.384146	0.162129	0.699369
ENSG00000090863	GLG1	protein_coding	golgi glycoprotein 1 [Source:HGNC Symbol;Acc:4316]	0.508975	0.000852314	0.0406536	0.284447	0.040861	0.351081	-0.224528	0.0543662	0.521173
ENSG00000066279	ASPM	protein_coding	asp (abnormal spindle) homolog, microcephaly associated (Drosophila) [Source:HGNC Symbol;Acc:19048]	0.509989	0.000876813	0.0416961	0.510836	0.000562988	0.0630387	0.00084656	0.994079	0.998551
ENSG00000204262	COL5A2	protein_coding	collagen, type V, alpha 2 [Source:HGNC Symbol;Acc:2210]	0.857336	0.000888581	0.0421176	0.894912	0.000413373	0.05901	0.0375753	0.841516	0.970524
ENSG00000173531	MST1	protein_coding	macrophage stimulating 1 (hepatocyte growth factor-like) [Source:HGNC Symbol;Acc:7380]	-0.71692	0.000893119	0.0421176	-0.390904	0.0509572	0.37645	0.326016	0.0409414	0.488789
ENSG00000168255	POLR2J3	protein_coding	polymerase (RNA) II (DNA directed) polypeptide J3 [Source:HGNC Symbol;Acc:33853]	-0.768252	0.000895815	0.0421176	-0.207528	0.315095	0.695512	0.560723	0.00229104	0.143033
ENSG00000147100	SLC16A2	protein_coding	solute carrier family 16, member 2 (thyroid hormone transporter) [Source:HGNC Symbol;Acc:10923]	0.508027	0.000896866	0.0421176	0.440542	0.00259116	0.120676	-0.0674855	0.547098	0.900118
ENSG00000113119	TMCO6	protein_coding	transmembrane and coiled-coil domains 6 [Source:HGNC Symbol;Acc:28814]	-0.394007	0.000899014	0.0421176	-0.449384	0.000139178	0.0354409	-0.0553774	0.526114	0.894664
ENSG00000160321	ZNF208	protein_coding	zinc finger protein 208 [Source:HGNC Symbol;Acc:12999]	-7.80524	0.000908341	0.0422856	-3.98454	0.0922341	0.4666	3.8207	0.00150661	0.115467
ENSG00000223509	RP11-632K20.7	pseudogene		1.08985	0.000912111	0.0422856	0.589872	0.044313	0.361342	-0.499981	0.0545468	0.521294
ENSG00000233924	AL160471.6	pseudogene		-0.862752	0.000922111	0.0422856	-0.340873	0.126815	0.515928	0.521878	0.0161994	0.361789
ENSG00000107731	UNC5B	protein_coding	unc-5 homolog B (C. elegans) [Source:HGNC Symbol;Acc:12568]	0.459031	0.000923798	0.0422856	0.246154	0.0506928	0.37561	-0.212877	0.0456497	0.49952
ENSG00000235109	ZSCAN31	protein_coding	zinc finger and SCAN domain containing 31 [Source:HGNC Symbol;Acc:14097]	-0.548767	0.000926695	0.0422856	-0.374397	0.0183553	0.263022	0.17437	0.132034	0.655109
ENSG00000177692	DNAJC28	protein_coding	DnaJ (Hsp40) homolog, subfamily C, member 28 [Source:HGNC Symbol;Acc:1297]	-0.511435	0.000926887	0.0422856	-0.319719	0.0266634	0.301968	0.191716	0.091452	0.602872
ENSG00000214595	EML6	protein_coding	echinoderm microtubule associated protein like 6 [Source:HGNC Symbol;Acc:35412]	-0.702081	0.000932162	0.0422856	-0.318236	0.0977467	0.472676	0.383845	0.0189574	0.381272
ENSG00000107581	EIF3A	protein_coding	eukaryotic translation initiation factor 3, subunit A [Source:HGNC Symbol;Acc:3271]	0.295996	0.000932952	0.0422856	0.133759	0.0975106	0.47239	-0.162236	0.0194418	0.387851
ENSG00000108219	TSPAN14	protein_coding	tetraspanin 14 [Source:HGNC Symbol;Acc:23303]	0.433312	0.000933666	0.0422856	0.209816	0.0770618	0.439249	-0.223496	0.0268597	0.428777
ENSG00000105438	KDELR1	protein_coding	KDEL (Lys-Asp-Glu-Leu) endoplasmic reticulum protein retention receptor 1 [Source:HGNC Symbol;Acc:6304]	0.443822	0.000934423	0.0422856	0.254301	0.0380405	0.344174	-0.189521	0.0640765	0.548612
ENSG00000245149	RNF139-AS1	lincRNA	RNF139 antisense RNA 1 (head to head) [Source:HGNC Symbol;Acc:48940]	-0.578827	0.000938131	0.0422856	-0.453795	0.00585201	0.174508	0.125032	0.336296	0.81615
ENSG00000011677	GABRA3	protein_coding	gamma-aminobutyric acid (GABA) A receptor, alpha 3 [Source:HGNC Symbol;Acc:4077]	0.565514	0.000939157	0.0422856	0.534894	0.00146149	0.0957431	-0.03062	0.798591	0.96042
ENSG00000154370	TRIM11	protein_coding	tripartite motif containing 11 [Source:HGNC Symbol;Acc:16281]	-0.442725	0.000942657	0.0422856	-0.251327	0.040187	0.34933	0.191398	0.0605723	0.535762
ENSG00000171914	TLN2	protein_coding	talin 2 [Source:HGNC Symbol;Acc:15447]	0.373439	0.000950208	0.0422856	0.177166	0.0828554	0.450541	-0.196272	0.0249966	0.417615
ENSG00000101365	IDH3B	protein_coding	isocitrate dehydrogenase 3 (NAD+) beta [Source:HGNC Symbol;Acc:5385]	-0.327633	0.000952094	0.0422856	-0.210143	0.0221829	0.284399	0.11749	0.113902	0.635408
ENSG00000005884	ITGA3	protein_coding	integrin, alpha 3 (antigen CD49C, alpha 3 subunit of VLA-3 receptor) [Source:HGNC Symbol;Acc:6139]	0.552629	0.000952237	0.0422856	0.376946	0.0154067	0.24883	-0.175683	0.160052	0.697598
ENSG00000101337	TM9SF4	protein_coding	transmembrane 9 superfamily protein member 4 [Source:HGNC Symbol;Acc:30797]	0.433879	0.000955161	0.0422856	0.294334	0.0154244	0.24883	-0.139545	0.159514	0.697598
ENSG00000144868	TMEM108	protein_coding	transmembrane protein 108 [Source:HGNC Symbol;Acc:28451]	0.510726	0.000955258	0.0422856	0.446139	0.00292323	0.127845	-0.0645866	0.556759	0.903462
ENSG00000140564	FURIN	protein_coding	furin (paired basic amino acid cleaving enzyme) [Source:HGNC Symbol;Acc:8568]	0.444583	0.000955301	0.0422856	0.24609	0.0478522	0.370802	-0.198493	0.0484285	0.50431
ENSG00000100099	HPS4	protein_coding	Hermansky-Pudlak syndrome 4 [Source:HGNC Symbol;Acc:15844]	-0.259214	0.000960355	0.0422856	-0.179269	0.0134736	0.237926	0.0799456	0.179239	0.711359
ENSG00000123329	ARHGAP9	protein_coding	Rho GTPase activating protein 9 [Source:HGNC Symbol;Acc:14130]	-0.975284	0.000966386	0.0422856	-0.770246	0.00732187	0.190124	0.205038	0.314626	0.803512
ENSG00000089022	MAPKAPK5	protein_coding	mitogen-activated protein kinase-activated protein kinase 5 [Source:HGNC Symbol;Acc:6889]	-0.23981	0.000969963	0.0422856	-0.17976	0.00809699	0.196066	0.0600499	0.270889	0.779299
ENSG00000178149	DALRD3	protein_coding	DALR anticodon binding domain containing 3 [Source:HGNC Symbol;Acc:25536]	-0.431122	0.000973424	0.0422856	-0.127257	0.289768	0.677978	0.303865	0.00205893	0.135443
ENSG00000145623	OSMR	protein_coding	oncostatin M receptor [Source:HGNC Symbol;Acc:8507]	0.974282	0.000978773	0.0422856	0.876323	0.00225847	0.113687	-0.0979585	0.64278	0.927039
ENSG00000228409	CCT6P1	pseudogene	chaperonin containing TCP1, subunit 6 (zeta) pseudogene 1 [Source:HGNC Symbol;Acc:33094]	-0.666479	0.00098177	0.0422856	-0.315146	0.0924055	0.466874	0.351333	0.0191239	0.382672
ENSG00000067715	SYT1	protein_coding	synaptotagmin I [Source:HGNC Symbol;Acc:11509]	0.549792	0.000984732	0.0422856	0.573666	0.00041172	0.05901	0.0238744	0.847568	0.971676
ENSG00000092148	HECTD1	protein_coding	HECT domain containing E3 ubiquitin protein ligase 1 [Source:HGNC Symbol;Acc:20157]	0.32924	0.000986949	0.0422856	0.237686	0.0104753	0.216458	-0.0915539	0.224749	0.751087
ENSG00000163319	MRPS18C	protein_coding	mitochondrial ribosomal protein S18C [Source:HGNC Symbol;Acc:16633]	-0.419685	0.000987483	0.0422856	-0.266126	0.0260304	0.299826	0.153559	0.0988403	0.614042
ENSG00000169679	BUB1	protein_coding	BUB1 mitotic checkpoint serine/threonine kinase [Source:HGNC Symbol;Acc:1148]	0.248408	0.000988249	0.0422856	0.0856107	0.20491	0.607104	-0.162797	0.00624559	0.245899
ENSG00000103489	XYLT1	protein_coding	xylosyltransferase I [Source:HGNC Symbol;Acc:15516]	0.499036	0.000991123	0.0422856	0.343759	0.0145836	0.244582	-0.155277	0.172784	0.707028
ENSG00000135916	ITM2C	protein_coding	integral membrane protein 2C [Source:HGNC Symbol;Acc:6175]	0.412738	0.000991907	0.0422856	0.282348	0.014832	0.246056	-0.13039	0.169624	0.706227
ENSG00000064309	CDON	protein_coding	cell adhesion associated, oncogene regulated [Source:HGNC Symbol;Acc:17104]	0.39422	0.000995267	0.0422856	0.201374	0.0636252	0.407153	-0.192846	0.0371916	0.471174
ENSG00000139971	C14orf37	protein_coding	chromosome 14 open reading frame 37 [Source:HGNC Symbol;Acc:19846]	0.556602	0.000995637	0.0422856	0.186359	0.217523	0.617784	-0.370243	0.00571615	0.232594
ENSG00000178202	KDELC2	protein_coding	KDEL (Lys-Asp-Glu-Leu) containing 2 [Source:HGNC Symbol;Acc:28496]	0.392764	0.000997378	0.0422856	0.578169	4.6353e-06	0.00562939	0.185405	0.0367605	0.468045
ENSG00000149948	HMGA2	protein_coding	high mobility group AT-hook 2 [Source:HGNC Symbol;Acc:5009]	0.400386	0.00100224	0.0422856	0.20838	0.0594168	0.398776	-0.192007	0.040676	0.488731
ENSG00000166946	CCNDBP1	protein_coding	cyclin D-type binding-protein 1 [Source:HGNC Symbol;Acc:1587]	-0.371814	0.00100567	0.0422856	-0.088773	0.394501	0.749684	0.283041	0.000898254	0.0834214
ENSG00000136240	KDELR2	protein_coding	KDEL (Lys-Asp-Glu-Leu) endoplasmic reticulum protein retention receptor 2 [Source:HGNC Symbol;Acc:6305]	0.3904	0.00100609	0.0422856	0.367339	0.0012544	0.0900204	-0.0230611	0.793887	0.958899
ENSG00000096696	DSP	protein_coding	desmoplakin [Source:HGNC Symbol;Acc:3052]	0.629662	0.00100896	0.0422856	0.429929	0.0151777	0.248713	-0.199734	0.168533	0.706219
ENSG00000145743	FBXL17	protein_coding	F-box and leucine-rich repeat protein 17 [Source:HGNC Symbol;Acc:13615]	0.524047	0.00101372	0.0422856	0.399022	0.0074124	0.190475	-0.125025	0.296768	0.792905
ENSG00000115661	STK16	protein_coding	serine/threonine kinase 16 [Source:HGNC Symbol;Acc:11394]	-0.405992	0.00101677	0.0422856	-0.346148	0.00364313	0.143224	0.0598443	0.50036	0.886176
ENSG00000174080	CTSF	protein_coding	cathepsin F [Source:HGNC Symbol;Acc:2531]	5.9482	0.00101759	0.0422856	2.64428	0.0921894	0.4666	-3.30392	0.0265711	0.427629
ENSG00000064199	SPA17	protein_coding	sperm autoantigenic protein 17 [Source:HGNC Symbol;Acc:11210]	-0.665303	0.00101869	0.0422856	-0.355857	0.0617718	0.403134	0.309446	0.0335728	0.456928
ENSG00000131503	ANKHD1	protein_coding	ankyrin repeat and KH domain containing 1 [Source:HGNC Symbol;Acc:24714]	0.273495	0.00102088	0.0422856	0.165516	0.0300464	0.313797	-0.107979	0.0894507	0.601032
ENSG00000151929	BAG3	protein_coding	BCL2-associated athanogene 3 [Source:HGNC Symbol;Acc:939]	0.490366	0.00102276	0.0422856	0.192437	0.163868	0.563773	-0.297929	0.00716844	0.25623
ENSG00000112343	TRIM38	protein_coding	tripartite motif containing 38 [Source:HGNC Symbol;Acc:10059]	0.79979	0.00102312	0.0422856	-0.0154424	0.941425	0.982468	-0.815233	0.000117426	0.0253962
ENSG00000175265	GOLGA8A	protein_coding	golgin A8 family, member A [Source:HGNC Symbol;Acc:31972]	-0.691785	0.00103172	0.042481	-0.308885	0.104743	0.485236	0.3829	0.0194564	0.387851
ENSG00000165323	FAT3	protein_coding	FAT atypical cadherin 3 [Source:HGNC Symbol;Acc:23112]	0.772418	0.00103367	0.042481	0.473058	0.0288778	0.30952	-0.299361	0.0940085	0.606067
ENSG00000125648	SLC25A23	protein_coding	solute carrier family 25 (mitochondrial carrier; phosphate carrier), member 23 [Source:HGNC Symbol;Acc:19375]	0.380641	0.00103592	0.042481	0.203275	0.0588736	0.397649	-0.177366	0.039536	0.483688
ENSG00000160051	IQCC	protein_coding	IQ motif containing C [Source:HGNC Symbol;Acc:25545]	-0.512174	0.00104132	0.0425021	-0.3492	0.0186053	0.26487	0.162973	0.145133	0.670576
ENSG00000198730	CTR9	protein_coding	CTR9, Paf1/RNA polymerase II complex component [Source:HGNC Symbol;Acc:16850]	0.333616	0.00104182	0.0425021	0.187259	0.0460118	0.366147	-0.146356	0.0557771	0.525436
ENSG00000105865	DUS4L	protein_coding	dihydrouridine synthase 4-like (S. cerevisiae) [Source:HGNC Symbol;Acc:21517]	-0.329906	0.00104978	0.0427162	-0.31032	0.00143123	0.0953427	0.019586	0.79032	0.958364
ENSG00000111237	VPS29	protein_coding	vacuolar protein sorting 29 homolog (S. cerevisiae) [Source:HGNC Symbol;Acc:14340]	-0.322571	0.00106842	0.0433378	-0.171244	0.06187	0.403134	0.151327	0.0376189	0.474004
ENSG00000124193	SRSF6	protein_coding	serine/arginine-rich splicing factor 6 [Source:HGNC Symbol;Acc:10788]	-0.36877	0.00107054	0.0433378	-0.248525	0.0169913	0.254297	0.120245	0.159944	0.697598
ENSG00000100364	KIAA0930	protein_coding	KIAA0930 [Source:HGNC Symbol;Acc:1314]	0.300319	0.00107364	0.043352	0.205737	0.0162565	0.251307	-0.0945819	0.167899	0.705469
ENSG00000075213	SEMA3A	protein_coding	sema domain, immunoglobulin domain (Ig), short basic domain, secreted, (semaphorin) 3A [Source:HGNC Symbol;Acc:10723]	0.668285	0.00108118	0.0435449	0.437804	0.0204583	0.275829	-0.230482	0.136595	0.660841
ENSG00000164167	LSM6	protein_coding	LSM6 homolog, U6 small nuclear RNA associated (S. cerevisiae) [Source:HGNC Symbol;Acc:17017]	-0.392107	0.00108693	0.0435644	-0.179936	0.105496	0.486155	0.212171	0.0173599	0.373488
ENSG00000129244	ATP1B2	protein_coding	ATPase, Na+/K+ transporting, beta 2 polypeptide [Source:HGNC Symbol;Acc:805]	0.780196	0.00108718	0.0435644	0.417245	0.0576121	0.394731	-0.362951	0.044121	0.497112
ENSG00000221829	FANCG	protein_coding	Fanconi anemia, complementation group G [Source:HGNC Symbol;Acc:3588]	-0.359401	0.00109411	0.0437312	-0.285672	0.00591683	0.175263	0.0737296	0.368219	0.830011
ENSG00000043514	TRIT1	protein_coding	tRNA isopentenyltransferase 1 [Source:HGNC Symbol;Acc:20286]	-0.376788	0.0011	0.0438556	-0.327505	0.00295698	0.128255	0.0492829	0.563162	0.905429
ENSG00000075568	TMEM131	protein_coding	transmembrane protein 131 [Source:HGNC Symbol;Acc:30366]	0.407247	0.00111464	0.0443273	0.240799	0.0352113	0.336232	-0.166448	0.0818823	0.585948
ENSG00000135404	CD63	protein_coding	CD63 molecule [Source:HGNC Symbol;Acc:1692]	0.362723	0.00111764	0.0443349	0.176121	0.0807707	0.446611	-0.186602	0.030496	0.445568
ENSG00000100028	SNRPD3	protein_coding	small nuclear ribonucleoprotein D3 polypeptide 18kDa [Source:HGNC Symbol;Acc:11160]	-0.309562	0.00112362	0.0444606	-0.173049	0.0467191	0.368046	0.136513	0.0599615	0.534784
ENSG00000171714	ANO5	protein_coding	anoctamin 5 [Source:HGNC Symbol;Acc:27337]	0.659595	0.0011284	0.0445378	0.414117	0.0265981	0.301891	-0.245478	0.11008	0.62987
ENSG00000177082	WDR73	protein_coding	WD repeat domain 73 [Source:HGNC Symbol;Acc:25928]	-0.529732	0.00113882	0.0448369	-0.231563	0.115758	0.501122	0.298168	0.0185153	0.378162
ENSG00000142949	PTPRF	protein_coding	protein tyrosine phosphatase, receptor type, F [Source:HGNC Symbol;Acc:9670]	0.563084	0.00114336	0.044904	0.387316	0.0157678	0.249692	-0.175768	0.179788	0.711462
ENSG00000170791	CHCHD7	protein_coding	coiled-coil-helix-coiled-coil-helix domain containing 7 [Source:HGNC Symbol;Acc:28314]	-0.369178	0.00115296	0.045165	-0.231943	0.0276155	0.30597	0.137234	0.107747	0.62706
ENSG00000110844	PRPF40B	protein_coding	PRP40 pre-mRNA processing factor 40 homolog B (S. cerevisiae) [Source:HGNC Symbol;Acc:25031]	-0.431523	0.00115573	0.045165	-0.348254	0.00530248	0.168442	0.0832689	0.403504	0.848253
ENSG00000100483	VCPKMT	protein_coding	valosin containing protein lysine (K) methyltransferase [Source:HGNC Symbol;Acc:20352]	-0.626674	0.00116479	0.0454051	-0.481682	0.00943849	0.208412	0.144992	0.289541	0.788741
ENSG00000228960	OR2A9P	pseudogene	olfactory receptor, family 2, subfamily A, member 9 pseudogene [Source:HGNC Symbol;Acc:8236]	-1.57821	0.00116763	0.0454051	-1.30228	0.00457596	0.158988	0.275933	0.447328	0.868045
ENSG00000253816	RP11-1415C14.3	pseudogene		1.14358	0.001176	0.0456184	0.131545	0.663732	0.889714	-1.01203	0.000805599	0.0789988
ENSG00000159784	FAM131B	protein_coding	family with sequence similarity 131, member B [Source:HGNC Symbol;Acc:22202]	0.424302	0.00119268	0.0458751	0.168756	0.156169	0.55332	-0.255546	0.0114773	0.314001
ENSG00000108021	FAM208B	protein_coding	family with sequence similarity 208, member B [Source:HGNC Symbol;Acc:23484]	0.338267	0.00119308	0.0458751	0.38997	0.000154666	0.0362059	0.0517029	0.509823	0.888242
ENSG00000007968	E2F2	protein_coding	E2F transcription factor 2 [Source:HGNC Symbol;Acc:3114]	-0.56499	0.00119403	0.0458751	-0.529809	0.00176325	0.103423	0.0351812	0.78056	0.956456
ENSG00000108298	RPL19	protein_coding	ribosomal protein L19 [Source:HGNC Symbol;Acc:10312]	-0.365066	0.00119424	0.0458751	-0.28576	0.00678299	0.18306	0.0793059	0.35018	0.82233
ENSG00000125812	GZF1	protein_coding	GDNF-inducible zinc finger protein 1 [Source:HGNC Symbol;Acc:15808]	-0.340622	0.00120122	0.046031	-0.143067	0.142469	0.535494	0.197554	0.0114153	0.313435
ENSG00000131016	AKAP12	protein_coding	A kinase (PRKA) anchor protein 12 [Source:HGNC Symbol;Acc:370]	0.410559	0.00121215	0.0463376	0.292761	0.0129953	0.235556	-0.117798	0.220045	0.748917
ENSG00000109917	ZNF259	protein_coding	zinc finger protein 259 [Source:HGNC Symbol;Acc:13051]	-0.314124	0.00121549	0.046353	-0.195375	0.0300109	0.313797	0.118749	0.103545	0.62348
ENSG00000197081	IGF2R	protein_coding	insulin-like growth factor 2 receptor [Source:HGNC Symbol;Acc:5467]	0.616815	0.00122062	0.0464364	0.428431	0.0154135	0.24883	-0.188383	0.192477	0.723876
ENSG00000230189	GS1-124K5.2	pseudogene		-0.768944	0.00123211	0.0467119	-0.51653	0.0168265	0.253654	0.252414	0.175605	0.708332
ENSG00000204252	HLA-DOA	protein_coding	major histocompatibility complex, class II, DO alpha [Source:HGNC Symbol;Acc:4936]	0.354494	0.00123378	0.0467119	0.503423	1.1105e-05	0.0103132	0.148929	0.0683051	0.559382
ENSG00000103066	PLA2G15	protein_coding	phospholipase A2, group XV [Source:HGNC Symbol;Acc:17163]	0.44652	0.00124349	0.0468695	0.306524	0.01954	0.270375	-0.139996	0.160635	0.697598
ENSG00000066933	MYO9A	protein_coding	myosin IXA [Source:HGNC Symbol;Acc:7608]	0.317182	0.00125045	0.0468695	0.178443	0.0464092	0.367457	-0.138739	0.0673754	0.556632
ENSG00000174652	ZNF266	protein_coding	zinc finger protein 266 [Source:HGNC Symbol;Acc:13059]	-0.481137	0.00125047	0.0468695	0.00514757	0.969106	0.991206	0.486285	9.31359e-05	0.0219467
ENSG00000204946	ZNF783	protein_coding	zinc finger family member 783 [Source:HGNC Symbol;Acc:27222]	-0.475155	0.00125058	0.0468695	-0.396587	0.00438673	0.155286	0.0785686	0.475929	0.879406
ENSG00000115042	FAHD2A	protein_coding	fumarylacetoacetate hydrolase domain containing 2A [Source:HGNC Symbol;Acc:24252]	-0.274413	0.00125322	0.0468695	-0.233756	0.00389131	0.148024	0.0406566	0.518795	0.892528
ENSG00000050555	LAMC3	protein_coding	laminin, gamma 3 [Source:HGNC Symbol;Acc:6494]	0.7192	0.00125575	0.0468695	0.268279	0.181702	0.582371	-0.450921	0.00998153	0.294572
ENSG00000108651	UTP6	protein_coding	UTP6, small subunit (SSU) processome component, homolog (yeast) [Source:HGNC Symbol;Acc:18279]	-0.262453	0.00126776	0.0471397	-0.173682	0.0216147	0.282728	0.0887717	0.147891	0.675609
ENSG00000044574	HSPA5	protein_coding	heat shock 70kDa protein 5 (glucose-regulated protein, 78kDa) [Source:HGNC Symbol;Acc:5238]	0.738914	0.00126896	0.0471397	0.553047	0.00972777	0.208955	-0.185867	0.283423	0.787229
ENSG00000107863	ARHGAP21	protein_coding	Rho GTPase activating protein 21 [Source:HGNC Symbol;Acc:23725]	0.30456	0.00129549	0.0480121	0.318164	0.000538468	0.0629025	0.013604	0.848089	0.971835
ENSG00000145725	PPIP5K2	protein_coding	diphosphoinositol pentakisphosphate kinase 2 [Source:HGNC Symbol;Acc:29035]	0.37675	0.00130286	0.0480806	0.332235	0.00279483	0.123946	-0.0445147	0.6135	0.92054
ENSG00000263072	RP11-473M20.14	antisense		-0.594485	0.00130343	0.0480806	-0.381737	0.024746	0.293863	0.212748	0.132976	0.657087
ENSG00000186166	CCDC84	protein_coding	coiled-coil domain containing 84 [Source:HGNC Symbol;Acc:30460]	-0.535783	0.00130875	0.0481644	-0.301046	0.0474161	0.370238	0.234737	0.0686706	0.560242
ENSG00000019144	PHLDB1	protein_coding	pleckstrin homology-like domain, family B, member 1 [Source:HGNC Symbol;Acc:23697]	-0.319834	0.00131478	0.0481964	-0.286119	0.00250297	0.119021	0.0337151	0.652037	0.928164
ENSG00000213619	NDUFS3	protein_coding	NADH dehydrogenase (ubiquinone) Fe-S protein 3, 30kDa (NADH-coenzyme Q reductase) [Source:HGNC Symbol;Acc:7710]	-0.29061	0.00131572	0.0481964	-0.173112	0.0405134	0.350672	0.117497	0.0791173	0.584513
ENSG00000143157	POGK	protein_coding	pogo transposable element with KRAB domain [Source:HGNC Symbol;Acc:18800]	-0.316912	0.0013257	0.0484218	-0.245692	0.00788899	0.194017	0.0712204	0.338712	0.816983
ENSG00000186470	BTN3A2	protein_coding	butyrophilin, subfamily 3, member A2 [Source:HGNC Symbol;Acc:1139]	-0.803803	0.00132889	0.0484218	-0.402223	0.0860996	0.457075	0.401579	0.0284592	0.438407
ENSG00000135917	SLC19A3	protein_coding	solute carrier family 19 (thiamine transporter), member 3 [Source:HGNC Symbol;Acc:16266]	0.668422	0.00133773	0.0484218	0.688018	0.000820957	0.0766939	0.0195958	0.896081	0.981406
ENSG00000106278	PTPRZ1	protein_coding	protein tyrosine phosphatase, receptor-type, Z polypeptide 1 [Source:HGNC Symbol;Acc:9685]	0.634802	0.00134039	0.0484218	0.347036	0.0553051	0.390319	-0.287766	0.0581853	0.531307
ENSG00000110880	CORO1C	protein_coding	coronin, actin binding protein, 1C [Source:HGNC Symbol;Acc:2254]	0.356786	0.00134126	0.0484218	0.254318	0.0139897	0.239664	-0.102468	0.223666	0.750211
ENSG00000116251	RPL22	protein_coding	ribosomal protein L22 [Source:HGNC Symbol;Acc:10315]	-0.333115	0.0013419	0.0484218	-0.274324	0.00506793	0.163563	0.0587909	0.452103	0.871274
ENSG00000256304	RP11-512M8.3	pseudogene		0.451727	0.00134646	0.0484218	0.445521	0.00119629	0.0878465	-0.00620589	0.951815	0.992102
ENSG00000120963	ZNF706	protein_coding	zinc finger protein 706 [Source:HGNC Symbol;Acc:24992]	-0.273851	0.00135151	0.0484218	-0.142629	0.0679582	0.416764	0.131222	0.0453533	0.498981
ENSG00000244716	RP11-20O24.4	pseudogene		-0.661118	0.00135528	0.0484218	-0.459043	0.0213339	0.281454	0.202074	0.156632	0.694812
ENSG00000196715	VKORC1L1	protein_coding	vitamin K epoxide reductase complex, subunit 1-like 1 [Source:HGNC Symbol;Acc:21492]	0.392647	0.0013576	0.0484218	0.222511	0.0478308	0.370802	-0.170136	0.0695614	0.560501
ENSG00000145029	NICN1	protein_coding	nicolin 1 [Source:HGNC Symbol;Acc:18317]	-0.460591	0.00135831	0.0484218	-0.24828	0.0638977	0.407465	0.212311	0.0461984	0.50063
ENSG00000171970	ZNF57	protein_coding	zinc finger protein 57 [Source:HGNC Symbol;Acc:13125]	-0.46605	0.00135868	0.0484218	-0.466342	0.00127816	0.0909118	-0.000291386	0.997707	0.999613
ENSG00000149231	CCDC82	protein_coding	coiled-coil domain containing 82 [Source:HGNC Symbol;Acc:26282]	-0.378023	0.00136839	0.0485038	-0.102073	0.337659	0.711744	0.27595	0.00311092	0.169949
ENSG00000178081	ULK4P3	pseudogene	ULK4 pseudogene 3 [Source:HGNC Symbol;Acc:15777]	2.36073	0.00137375	0.0485038	1.55093	0.0164515	0.251439	-0.809799	0.181851	0.713485
ENSG00000164190	NIPBL	protein_coding	Nipped-B homolog (Drosophila) [Source:HGNC Symbol;Acc:28862]	0.451273	0.00137445	0.0485038	0.280383	0.0305951	0.314478	-0.17089	0.113319	0.633976
ENSG00000109066	TMEM104	protein_coding	transmembrane protein 104 [Source:HGNC Symbol;Acc:25984]	0.451542	0.00137745	0.0485038	0.295284	0.0254853	0.297825	-0.156259	0.135437	0.660573
ENSG00000185986	SDHAP3	pseudogene	succinate dehydrogenase complex, subunit A, flavoprotein pseudogene 3 [Source:HGNC Symbol;Acc:18781]	-0.757275	0.00137876	0.0485038	-0.454771	0.037793	0.344006	0.302504	0.0908556	0.602872
ENSG00000153395	LPCAT1	protein_coding	lysophosphatidylcholine acyltransferase 1 [Source:HGNC Symbol;Acc:25718]	0.358707	0.00138034	0.0485038	0.195601	0.0561575	0.393382	-0.163106	0.0589841	0.534469
ENSG00000172292	CERS6	protein_coding	ceramide synthase 6 [Source:HGNC Symbol;Acc:23826]	0.394883	0.00138455	0.0485038	0.307481	0.00783662	0.194017	-0.0874023	0.348991	0.822322
ENSG00000100242	SUN2	protein_coding	Sad1 and UNC84 domain containing 2 [Source:HGNC Symbol;Acc:14210]	0.565606	0.00138812	0.0485038	0.529586	0.00207646	0.110381	-0.0360193	0.77871	0.956176
ENSG00000162924	REL	protein_coding	v-rel avian reticuloendotheliosis viral oncogene homolog [Source:HGNC Symbol;Acc:9954]	0.634126	0.00139073	0.0485038	0.208816	0.239278	0.63992	-0.42531	0.00717523	0.25623
ENSG00000134318	ROCK2	protein_coding	Rho-associated, coiled-coil containing protein kinase 2 [Source:HGNC Symbol;Acc:10252]	0.262926	0.00139276	0.0485038	0.134837	0.0718147	0.426405	-0.128089	0.0441075	0.497112
ENSG00000229043	AC091729.9	antisense		-0.938582	0.00139478	0.0485038	-0.48891	0.0680262	0.416764	0.449672	0.0471019	0.500927
ENSG00000130054	FAM155B	protein_coding	family with sequence similarity 155, member B [Source:HGNC Symbol;Acc:30701]	0.38983	0.00140625	0.048758	0.0630109	0.570427	0.846116	-0.326819	0.000675706	0.0715976
ENSG00000252690	SCARNA15	processed_transcript	small Cajal body-specific RNA 15 [Source:HGNC Symbol;Acc:32572]	-0.627422	0.00140937	0.048758	-0.257715	0.151113	0.546853	0.369706	0.01433	0.343267
ENSG00000006071	ABCC8	protein_coding	ATP-binding cassette, sub-family C (CFTR/MRP), member 8 [Source:HGNC Symbol;Acc:59]	-0.830096	0.00141135	0.048758	0.136496	0.564864	0.844125	0.966592	8.5965e-06	0.00387776
ENSG00000072518	MARK2	protein_coding	MAP/microtubule affinity-regulating kinase 2 [Source:HGNC Symbol;Acc:3332]	0.341909	0.00141615	0.0488168	0.186153	0.0598004	0.399125	-0.155756	0.0544677	0.521173
ENSG00000077235	GTF3C1	protein_coding	general transcription factor IIIC, polypeptide 1, alpha 220kDa [Source:HGNC Symbol;Acc:4664]	0.403973	0.00142428	0.0489902	0.316176	0.00774948	0.19359	-0.0877974	0.358568	0.82478
ENSG00000137094	DNAJB5	protein_coding	DnaJ (Hsp40) homolog, subfamily B, member 5 [Source:HGNC Symbol;Acc:14887]	0.459328	0.00142794	0.0490093	0.208096	0.115941	0.501502	-0.251232	0.0217339	0.399493
ENSG00000188897	CTD-3088G3.8	protein_coding	Protein LOC388210 [Source:UniProtKB/TrEMBL;Acc:I3L099]	1.42874	0.00143302	0.0490771	1.48778	0.000251171	0.0469956	0.0590451	0.874313	0.978838
ENSG00000118292	C1orf54	protein_coding	chromosome 1 open reading frame 54 [Source:HGNC Symbol;Acc:26258]	-0.600815	0.00143662	0.0490938	-0.370957	0.040867	0.351081	0.229858	0.0777666	0.583871
ENSG00000100439	ABHD4	protein_coding	abhydrolase domain containing 4 [Source:HGNC Symbol;Acc:20154]	0.454513	0.00144302	0.049206	0.527431	0.000240475	0.0463002	0.0729185	0.478463	0.880059
ENSG00000204599	TRIM39	protein_coding	tripartite motif containing 39 [Source:HGNC Symbol;Acc:10065]	-0.365405	0.0014705	0.050035	-0.236616	0.0277331	0.306333	0.12879	0.131665	0.654357
ENSG00000122642	FKBP9	protein_coding	FK506 binding protein 9, 63 kDa [Source:HGNC Symbol;Acc:3725]	0.661021	0.00147923	0.0500771	0.641016	0.0017687	0.103423	-0.020005	0.8919	0.981028
ENSG00000179546	HTR1D	protein_coding	5-hydroxytryptamine (serotonin) receptor 1D, G protein-coupled [Source:HGNC Symbol;Acc:5289]	0.712591	0.00148155	0.0500771	0.0492083	0.807834	0.948589	-0.663383	0.000259679	0.0450529
ENSG00000198162	MAN1A2	protein_coding	mannosidase, alpha, class 1A, member 2 [Source:HGNC Symbol;Acc:6822]	0.37026	0.00148265	0.0500771	0.358423	0.00137397	0.0930999	-0.0118367	0.892216	0.981028
ENSG00000124596	OARD1	protein_coding	O-acyl-ADP-ribose deacylase 1 [Source:HGNC Symbol;Acc:21257]	-0.284948	0.00148723	0.0500771	-0.255285	0.00291277	0.127741	0.0296636	0.65674	0.928889
ENSG00000269609	RP11-18I14.10	processed_transcript		-0.482827	0.00149018	0.0500771	-0.407109	0.00461118	0.159303	0.0757178	0.507867	0.887784
ENSG00000132646	PCNA	protein_coding	proliferating cell nuclear antigen [Source:HGNC Symbol;Acc:8729]	-0.34292	0.00149077	0.0500771	-0.245443	0.0144966	0.244521	0.0974768	0.234358	0.759302
ENSG00000166394	CYB5R2	protein_coding	cytochrome b5 reductase 2 [Source:HGNC Symbol;Acc:24376]	-0.344734	0.00149777	0.0502056	-0.199601	0.0480625	0.370802	0.145133	0.0739289	0.574834
ENSG00000117298	ECE1	protein_coding	endothelin converting enzyme 1 [Source:HGNC Symbol;Acc:3146]	0.414372	0.00150422	0.0502953	0.228493	0.0559664	0.392667	-0.185879	0.063978	0.548601
ENSG00000073464	CLCN4	protein_coding	chloride channel, voltage-sensitive 4 [Source:HGNC Symbol;Acc:2022]	0.567267	0.00150682	0.0502953	0.52495	0.00261825	0.12102	-0.0423162	0.741177	0.949528
ENSG00000258890	CEP95	protein_coding	centrosomal protein 95kDa [Source:HGNC Symbol;Acc:25141]	-0.26574	0.00152108	0.050544	-0.158011	0.0398352	0.348625	0.107729	0.0945083	0.606544
ENSG00000136854	STXBP1	protein_coding	syntaxin binding protein 1 [Source:HGNC Symbol;Acc:11444]	0.534219	0.0015218	0.050544	0.329014	0.0351425	0.336226	-0.205204	0.107019	0.626999
ENSG00000136003	ISCU	protein_coding	iron-sulfur cluster assembly enzyme [Source:HGNC Symbol;Acc:29882]	-0.43082	0.00152543	0.050544	-0.343441	0.00754999	0.191639	0.0873794	0.38827	0.840914
ENSG00000254726	MEX3A	protein_coding	mex-3 RNA binding family member A [Source:HGNC Symbol;Acc:33482]	0.446374	0.00152949	0.050544	0.0164514	0.895511	0.972056	-0.429923	0.000247795	0.0434688
ENSG00000230606	AC159540.1	lincRNA		0.846732	0.00153028	0.050544	0.839089	0.000769799	0.0745631	-0.00764306	0.971248	0.99555
ENSG00000137817	PARP6	protein_coding	poly (ADP-ribose) polymerase family, member 6 [Source:HGNC Symbol;Acc:26921]	-0.441501	0.0015399	0.0507557	-0.278407	0.0301315	0.313797	0.163093	0.126501	0.653533
ENSG00000136888	ATP6V1G1	protein_coding	ATPase, H+ transporting, lysosomal 13kDa, V1 subunit G1 [Source:HGNC Symbol;Acc:864]	-0.315517	0.00154842	0.0509301	-0.241515	0.0102805	0.21604	0.0740012	0.318151	0.80577
ENSG00000138018	EPT1	protein_coding	ethanolaminephosphotransferase 1 (CDP-ethanolamine-specific) [Source:HGNC Symbol;Acc:29361]	0.480994	0.00155485	0.0510354	0.396334	0.00565277	0.172115	-0.0846599	0.460716	0.872808
ENSG00000110013	SIAE	protein_coding	sialic acid acetylesterase [Source:HGNC Symbol;Acc:18187]	-0.672947	0.00156078	0.0511237	-0.69076	0.00112414	0.0877593	-0.0178128	0.905055	0.983935
ENSG00000139083	ETV6	protein_coding	ets variant 6 [Source:HGNC Symbol;Acc:3495]	0.538568	0.00158906	0.0518469	0.362328	0.0240417	0.290192	-0.17624	0.161299	0.698348
ENSG00000005810	MYCBP2	protein_coding	MYC binding protein 2, E3 ubiquitin protein ligase [Source:HGNC Symbol;Acc:23386]	0.401943	0.00158974	0.0518469	0.245615	0.0358913	0.338835	-0.156328	0.109268	0.628843
ENSG00000170469	SPATA24	protein_coding	spermatogenesis associated 24 [Source:HGNC Symbol;Acc:27322]	-0.550405	0.00159271	0.0518469	-0.386354	0.0191546	0.268096	0.164051	0.199374	0.729668
ENSG00000187498	COL4A1	protein_coding	collagen, type IV, alpha 1 [Source:HGNC Symbol;Acc:2202]	0.583244	0.00160236	0.0520537	0.396264	0.0206905	0.277302	-0.18698	0.184285	0.716447
ENSG00000140526	ABHD2	protein_coding	abhydrolase domain containing 2 [Source:HGNC Symbol;Acc:18717]	0.553916	0.00161949	0.05249	0.239626	0.133431	0.524229	-0.314289	0.0214732	0.398981
ENSG00000250575	RP4-669L17.8	pseudogene		1.28922	0.00162244	0.05249	-0.0339071	0.919453	0.977749	-1.32313	0.000421769	0.0550321
ENSG00000196455	PIK3R4	protein_coding	phosphoinositide-3-kinase, regulatory subunit 4 [Source:HGNC Symbol;Acc:8982]	0.332739	0.00162614	0.0525019	0.30703	0.00232439	0.115277	-0.0257088	0.746224	0.950749
ENSG00000103061	SLC7A6OS	protein_coding	solute carrier family 7, member 6 opposite strand [Source:HGNC Symbol;Acc:25807]	-0.282043	0.00163509	0.0526609	-0.30283	0.000546434	0.0629025	-0.0207868	0.756053	0.951108
ENSG00000064703	DDX20	protein_coding	DEAD (Asp-Glu-Ala-Asp) box polypeptide 20 [Source:HGNC Symbol;Acc:2743]	-0.309487	0.00163827	0.0526609	-0.26101	0.0053773	0.168759	0.0484776	0.505015	0.887287
ENSG00000158470	B4GALT5	protein_coding	UDP-Gal:betaGlcNAc beta 1,4- galactosyltransferase, polypeptide 5 [Source:HGNC Symbol;Acc:928]	0.400944	0.00164107	0.0526609	0.305356	0.010386	0.21604	-0.0955884	0.321653	0.807507
ENSG00000169203	RP11-231C14.4	protein_coding	Uncharacterized protein [Source:UniProtKB/TrEMBL;Acc:A8MQ56]	1.21176	0.00166038	0.0531595	0.464107	0.135696	0.526897	-0.747656	0.0292377	0.439624
ENSG00000197102	DYNC1H1	protein_coding	dynein, cytoplasmic 1, heavy chain 1 [Source:HGNC Symbol;Acc:2961]	0.537707	0.00166745	0.0531595	0.335102	0.03387	0.330903	-0.202605	0.120491	0.648382
ENSG00000127980	PEX1	protein_coding	peroxisomal biogenesis factor 1 [Source:HGNC Symbol;Acc:8850]	-0.256458	0.00167063	0.0531595	-0.21206	0.00597192	0.176233	0.0443979	0.469042	0.875738
ENSG00000054654	SYNE2	protein_coding	spectrin repeat containing, nuclear envelope 2 [Source:HGNC Symbol;Acc:17084]	0.550274	0.00167138	0.0531595	0.329433	0.0411796	0.351081	-0.220842	0.0987749	0.614042
ENSG00000121440	PDZRN3	protein_coding	PDZ domain containing ring finger 3 [Source:HGNC Symbol;Acc:17704]	0.547547	0.00167429	0.0531595	0.481199	0.00417302	0.152345	-0.0663485	0.601729	0.917006
ENSG00000083223	ZCCHC6	protein_coding	zinc finger, CCHC domain containing 6 [Source:HGNC Symbol;Acc:25817]	0.358572	0.00167681	0.0531595	0.171462	0.0989484	0.473942	-0.18711	0.0345877	0.462119
ENSG00000108591	DRG2	protein_coding	developmentally regulated GTP binding protein 2 [Source:HGNC Symbol;Acc:3030]	-0.333063	0.0016954	0.0535896	-0.17253	0.07614	0.438329	0.160533	0.0488225	0.50431
ENSG00000142192	APP	protein_coding	amyloid beta (A4) precursor protein [Source:HGNC Symbol;Acc:620]	0.472198	0.00169716	0.0535896	0.382985	0.00688266	0.184802	-0.089213	0.432053	0.860292
ENSG00000162194	C11orf48	protein_coding	chromosome 11 open reading frame 48 [Source:HGNC Symbol;Acc:28351]	-0.37607	0.00170664	0.0536104	-0.233199	0.0365387	0.340025	0.142872	0.113291	0.633976
ENSG00000175279	APITD1	protein_coding	apoptosis-inducing, TAF9-like domain 1 [Source:HGNC Symbol;Acc:23163]	-0.501771	0.00171074	0.0536104	-0.194688	0.195728	0.597132	0.307083	0.00826876	0.27054
ENSG00000145781	COMMD10	protein_coding	COMM domain containing 10 [Source:HGNC Symbol;Acc:30201]	-0.418883	0.00171358	0.0536104	-0.0449586	0.71353	0.910454	0.373925	0.000367312	0.0518485
ENSG00000173267	SNCG	protein_coding	synuclein, gamma (breast cancer-specific protein 1) [Source:HGNC Symbol;Acc:11141]	1.31541	0.00171929	0.0536104	0.901156	0.0197567	0.27147	-0.414254	0.200556	0.729924
ENSG00000198563	DDX39B	protein_coding	DEAD (Asp-Glu-Ala-Asp) box polypeptide 39B [Source:HGNC Symbol;Acc:13917]	-0.257068	0.00172275	0.0536104	-0.19303	0.0118569	0.226906	0.0640375	0.302675	0.794113
ENSG00000163486	SRGAP2	protein_coding	SLIT-ROBO Rho GTPase activating protein 2 [Source:HGNC Symbol;Acc:19751]	0.362753	0.00172384	0.0536104	0.206157	0.0517521	0.379499	-0.156596	0.0796235	0.584552
ENSG00000184162	NR2C2AP	protein_coding	nuclear receptor 2C2-associated protein [Source:HGNC Symbol;Acc:30763]	-0.427372	0.00172499	0.0536104	-0.267528	0.0387362	0.345977	0.159845	0.10435	0.624354
ENSG00000170522	ELOVL6	protein_coding	ELOVL fatty acid elongase 6 [Source:HGNC Symbol;Acc:15829]	0.420183	0.00172659	0.0536104	0.412446	0.00138537	0.0934708	-0.00773706	0.938934	0.989202
ENSG00000137656	BUD13	protein_coding	BUD13 homolog (S. cerevisiae) [Source:HGNC Symbol;Acc:28199]	-0.318356	0.00173182	0.0536104	-0.271634	0.00555828	0.17173	0.0467224	0.52633	0.894664
ENSG00000130402	ACTN4	protein_coding	actinin, alpha 4 [Source:HGNC Symbol;Acc:166]	0.316984	0.00173316	0.0536104	0.349306	0.000418278	0.05901	0.0323211	0.671908	0.931279
ENSG00000182307	C8orf33	protein_coding	chromosome 8 open reading frame 33 [Source:HGNC Symbol;Acc:26104]	-0.309663	0.00174079	0.0536104	-0.318498	0.00103265	0.0845168	-0.00883519	0.902802	0.983402
ENSG00000197134	ZNF257	protein_coding	zinc finger protein 257 [Source:HGNC Symbol;Acc:13498]	-6.30983	0.00174083	0.0536104	-3.15841	0.121128	0.508632	3.15142	0.00252268	0.14973
ENSG00000099194	SCD	protein_coding	stearoyl-CoA desaturase (delta-9-desaturase) [Source:HGNC Symbol;Acc:10571]	0.522154	0.00174196	0.0536104	0.45101	0.00430156	0.154116	-0.071144	0.572005	0.90835
ENSG00000130164	LDLR	protein_coding	low density lipoprotein receptor [Source:HGNC Symbol;Acc:6547]	0.483097	0.00174801	0.0536919	0.356339	0.0133273	0.236418	-0.126759	0.279791	0.784692
ENSG00000123836	PFKFB2	protein_coding	6-phosphofructo-2-kinase/fructose-2,6-biphosphatase 2 [Source:HGNC Symbol;Acc:8873]	-0.295969	0.00175764	0.053727	-0.194565	0.026846	0.302087	0.101404	0.157411	0.695674
ENSG00000198242	RPL23A	protein_coding	ribosomal protein L23a [Source:HGNC Symbol;Acc:10317]	-0.340331	0.00175765	0.053727	-0.245759	0.0153157	0.24883	0.094572	0.252776	0.77211
ENSG00000071205	ARHGAP10	protein_coding	Rho GTPase activating protein 10 [Source:HGNC Symbol;Acc:26099]	-0.531048	0.00176217	0.053727	-0.197933	0.199785	0.602407	0.333115	0.0118396	0.315751
ENSG00000241484	ARHGAP8	protein_coding	Rho GTPase activating protein 8 [Source:HGNC Symbol;Acc:677]	-0.335227	0.00176277	0.053727	-0.0228997	0.811397	0.949195	0.312327	0.000396443	0.0539573
ENSG00000197386	HTT	protein_coding	huntingtin [Source:HGNC Symbol;Acc:4851]	0.300144	0.00177481	0.0537726	0.262264	0.00402455	0.150212	-0.03788	0.600471	0.917006
ENSG00000129460	NGDN	protein_coding	neuroguidin, EIF4E binding protein [Source:HGNC Symbol;Acc:20271]	-0.286987	0.00177674	0.0537726	-0.161349	0.0582537	0.395747	0.125638	0.0695203	0.560501
ENSG00000196526	AFAP1	protein_coding	actin filament associated protein 1 [Source:HGNC Symbol;Acc:24017]	0.334387	0.00177745	0.0537726	0.147089	0.132196	0.521908	-0.187299	0.0235748	0.412638
ENSG00000144061	NPHP1	protein_coding	nephronophthisis 1 (juvenile) [Source:HGNC Symbol;Acc:7905]	-0.727353	0.00177789	0.0537726	-0.34071	0.113913	0.498152	0.386643	0.0274812	0.43344
ENSG00000188529	SRSF10	protein_coding	serine/arginine-rich splicing factor 10 [Source:HGNC Symbol;Acc:16713]	-0.327836	0.00178444	0.0538675	-0.245091	0.0125323	0.233016	0.0827444	0.297939	0.793314
ENSG00000165185	KIAA1958	protein_coding	KIAA1958 [Source:HGNC Symbol;Acc:23427]	0.476962	0.00178914	0.0539063	0.206475	0.134484	0.525669	-0.270487	0.0244625	0.416736
ENSG00000185163	DDX51	protein_coding	DEAD (Asp-Glu-Ala-Asp) box polypeptide 51 [Source:HGNC Symbol;Acc:20082]	-0.415596	0.00179855	0.0540865	-0.251863	0.0401444	0.349225	0.163733	0.108205	0.627284
ENSG00000114942	EEF1B2	protein_coding	eukaryotic translation elongation factor 1 beta 2 [Source:HGNC Symbol;Acc:3208]	-0.284076	0.00180253	0.0541034	-0.203954	0.0160977	0.251307	0.0801221	0.247412	0.768582
ENSG00000108278	ZNHIT3	protein_coding	zinc finger, HIT-type containing 3 [Source:HGNC Symbol;Acc:12309]	-0.346969	0.00180742	0.0541113	-0.29709	0.0056338	0.172115	0.049879	0.536082	0.895532
ENSG00000157837	SPPL3	protein_coding	signal peptide peptidase like 3 [Source:HGNC Symbol;Acc:30424]	0.393094	0.00180965	0.0541113	0.318793	0.00782155	0.194017	-0.0743009	0.426132	0.858897
ENSG00000170017	ALCAM	protein_coding	activated leukocyte cell adhesion molecule [Source:HGNC Symbol;Acc:400]	0.546762	0.00182866	0.0545765	0.20785	0.189559	0.590458	-0.338912	0.0143036	0.343267
ENSG00000099901	RANBP1	protein_coding	RAN binding protein 1 [Source:HGNC Symbol;Acc:9847]	-0.285818	0.00183673	0.0547138	-0.145823	0.0815963	0.448181	0.139995	0.0490265	0.50431
ENSG00000060656	PTPRU	protein_coding	protein tyrosine phosphatase, receptor type, U [Source:HGNC Symbol;Acc:9683]	0.381636	0.00184082	0.0547322	0.216368	0.0544085	0.387155	-0.165268	0.0796239	0.584552
ENSG00000138759	FRAS1	protein_coding	Fraser syndrome 1 [Source:HGNC Symbol;Acc:19185]	0.680969	0.00185141	0.0549436	0.559503	0.00677579	0.18306	-0.121466	0.46109	0.872808
ENSG00000221983	UBA52	protein_coding	ubiquitin A-52 residue ribosomal protein fusion product 1 [Source:HGNC Symbol;Acc:12458]	-0.304028	0.00186533	0.0550838	-0.251335	0.00638976	0.17752	0.052693	0.476142	0.879406
ENSG00000133107	TRPC4	protein_coding	transient receptor potential cation channel, subfamily C, member 4 [Source:HGNC Symbol;Acc:12336]	-1.01324	0.00186555	0.0550838	-1.64167	2.65974e-06	0.00451119	-0.628431	0.0117032	0.315334
ENSG00000166260	COX11	protein_coding	cytochrome c oxidase assembly homolog 11 (yeast) [Source:HGNC Symbol;Acc:2261]	-0.421699	0.00186698	0.0550838	-0.209967	0.093349	0.468587	0.211732	0.039829	0.484939
ENSG00000176654	NANOGP1	pseudogene	Nanog homeobox pseudogene 1 [Source:HGNC Symbol;Acc:23099]	-0.98031	0.00187831	0.0550838	-1.03087	0.00115509	0.0877593	-0.0505604	0.816672	0.963796
ENSG00000225138	CTD-2228K2.7	processed_transcript		-0.859638	0.00187863	0.0550838	-1.46163	1.13372e-06	0.00255703	-0.601995	0.00504202	0.217011
ENSG00000154305	MIA3	protein_coding	melanoma inhibitory activity family, member 3 [Source:HGNC Symbol;Acc:24008]	0.422917	0.00188419	0.0550838	0.207713	0.0939625	0.469094	-0.215203	0.0418745	0.49209
ENSG00000171105	INSR	protein_coding	insulin receptor [Source:HGNC Symbol;Acc:6091]	0.467082	0.001887	0.0550838	0.200283	0.14175	0.534494	-0.266799	0.0234518	0.411397
ENSG00000131409	LRRC4B	protein_coding	leucine rich repeat containing 4B [Source:HGNC Symbol;Acc:25042]	0.854563	0.00188856	0.0550838	0.458669	0.0747202	0.434186	-0.395894	0.0519758	0.515772
ENSG00000146574	CCZ1B	protein_coding	CCZ1 vacuolar protein trafficking and biogenesis associated homolog B (S. cerevisiae) [Source:HGNC Symbol;Acc:21717]	-0.584459	0.0018932	0.0550838	-0.619458	0.00086333	0.0778872	-0.0349991	0.798279	0.96042
ENSG00000154719	MRPL39	protein_coding	mitochondrial ribosomal protein L39 [Source:HGNC Symbol;Acc:14027]	-0.456272	0.00189329	0.0550838	-0.227165	0.0982341	0.473253	0.229107	0.0350189	0.463048
ENSG00000185033	SEMA4B	protein_coding	sema domain, immunoglobulin domain (Ig), transmembrane domain (TM) and short cytoplasmic domain, (semaphorin) 4B [Source:HGNC Symbol;Acc:10730]	0.498512	0.00189461	0.0550838	0.139435	0.337156	0.711207	-0.359077	0.00463903	0.20926
ENSG00000151650	VENTX	protein_coding	VENT homeobox [Source:HGNC Symbol;Acc:13639]	-0.666628	0.001898	0.0550838	-0.318219	0.1141	0.498265	0.34841	0.027063	0.430223
ENSG00000167323	STIM1	protein_coding	stromal interaction molecule 1 [Source:HGNC Symbol;Acc:11386]	0.439822	0.0019049	0.0551685	0.208644	0.109223	0.49283	-0.231178	0.0329325	0.455288
ENSG00000214765	SEPT7P2	pseudogene	septin 7 pseudogene 2 [Source:HGNC Symbol;Acc:32339]	-0.385997	0.00190871	0.0551685	-0.309176	0.00837454	0.198823	0.0768217	0.412307	0.853258
ENSG00000269430	LRRC3DN	protein_coding	LRRC3 downstream neighbor (non-protein coding) [Source:HGNC Symbol;Acc:1270]	0.977968	0.0019114	0.0551685	0.591606	0.0436697	0.35969	-0.386361	0.103471	0.62348
ENSG00000111011	RSRC2	protein_coding	arginine/serine-rich coiled-coil 2 [Source:HGNC Symbol;Acc:30559]	-0.283621	0.00191656	0.0552165	-0.150002	0.0727357	0.43045	0.133619	0.0589245	0.534469
ENSG00000160688	FLAD1	protein_coding	flavin adenine dinucleotide synthetase 1 [Source:HGNC Symbol;Acc:24671]	-0.323148	0.00192552	0.0553736	-0.238971	0.0142149	0.241317	0.0841766	0.286307	0.788543
ENSG00000156113	KCNMA1	protein_coding	potassium large conductance calcium-activated channel, subfamily M, alpha member 1 [Source:HGNC Symbol;Acc:6284]	0.707341	0.00193272	0.0554797	0.706434	0.0015265	0.0984401	-0.000907397	0.995673	0.998963
ENSG00000072071	LPHN1	protein_coding	latrophilin 1 [Source:HGNC Symbol;Acc:20973]	0.473489	0.00194184	0.0556403	0.297872	0.0345766	0.333881	-0.175617	0.134184	0.659363
ENSG00000080802	CNOT4	protein_coding	CCR4-NOT transcription complex, subunit 4 [Source:HGNC Symbol;Acc:7880]	0.35889	0.00194664	0.0556766	0.227063	0.0329826	0.326218	-0.131827	0.140634	0.664875
ENSG00000162384	C1orf123	protein_coding	chromosome 1 open reading frame 123 [Source:HGNC Symbol;Acc:26059]	-0.393896	0.00195939	0.0559401	-0.255164	0.0321512	0.321471	0.138732	0.144876	0.670368
ENSG00000167615	LENG8	protein_coding	leukocyte receptor cluster (LRC) member 8 [Source:HGNC Symbol;Acc:15500]	-0.439874	0.00197113	0.0561159	-0.366858	0.00631309	0.17752	0.0730158	0.496559	0.884782
ENSG00000198945	L3MBTL3	protein_coding	l(3)mbt-like 3 (Drosophila) [Source:HGNC Symbol;Acc:23035]	0.446526	0.00197266	0.0561159	0.280614	0.0377781	0.344006	-0.165912	0.123612	0.65069
ENSG00000134243	SORT1	protein_coding	sortilin 1 [Source:HGNC Symbol;Acc:11186]	0.398355	0.00199331	0.0563974	0.283138	0.0182615	0.262819	-0.115217	0.240781	0.766269
ENSG00000138279	ANXA7	protein_coding	annexin A7 [Source:HGNC Symbol;Acc:545]	-0.279706	0.00199497	0.0563974	-0.159172	0.0598485	0.399192	0.120534	0.0739153	0.574834
ENSG00000111962	UST	protein_coding	uronyl-2-sulfotransferase [Source:HGNC Symbol;Acc:17223]	0.456001	0.00199705	0.0563974	0.448074	0.00166499	0.101269	-0.00792725	0.942782	0.989681
ENSG00000109625	CPZ	protein_coding	carboxypeptidase Z [Source:HGNC Symbol;Acc:2333]	0.531397	0.00199844	0.0563974	0.351815	0.0265264	0.301525	-0.179582	0.175315	0.707943
ENSG00000152760	TCTEX1D1	protein_coding	Tctex1 domain containing 1 [Source:HGNC Symbol;Acc:26882]	-1.02179	0.00200041	0.0563974	-0.238718	0.427761	0.772086	0.783076	0.00260801	0.153639
ENSG00000116747	TROVE2	protein_coding	TROVE domain family, member 2 [Source:HGNC Symbol;Acc:11313]	0.460733	0.00202025	0.0567902	0.154986	0.249705	0.648625	-0.305747	0.00978731	0.291551
ENSG00000148834	GSTO1	protein_coding	glutathione S-transferase omega 1 [Source:HGNC Symbol;Acc:13312]	-0.703872	0.00202154	0.0567902	-0.282345	0.192353	0.59473	0.421527	0.00947921	0.288358
ENSG00000143390	RFX5	protein_coding	regulatory factor X, 5 (influences HLA class II expression) [Source:HGNC Symbol;Acc:9986]	-0.328528	0.00203378	0.0569288	-0.325585	0.00150359	0.0976902	0.00294235	0.970783	0.99555
ENSG00000145730	PAM	protein_coding	peptidylglycine alpha-amidating monooxygenase [Source:HGNC Symbol;Acc:8596]	0.500412	0.00203559	0.0569288	0.27103	0.068289	0.417255	-0.229382	0.0671893	0.556259
ENSG00000198900	TOP1	protein_coding	topoisomerase (DNA) I [Source:HGNC Symbol;Acc:11986]	0.450743	0.00203729	0.0569288	0.302365	0.0257548	0.298544	-0.148378	0.183406	0.715144
ENSG00000143947	RPS27A	protein_coding	ribosomal protein S27a [Source:HGNC Symbol;Acc:10417]	-0.450598	0.00204682	0.0569766	-0.303861	0.0250378	0.294997	0.146737	0.188639	0.719379
ENSG00000165502	RPL36AL	protein_coding	ribosomal protein L36a-like [Source:HGNC Symbol;Acc:10346]	-0.404157	0.00204835	0.0569766	-0.232101	0.0544408	0.387168	0.172056	0.087463	0.598507
ENSG00000261716	RP11-196G18.22	sense_overlapping		-0.515217	0.00205305	0.0569766	-0.352739	0.0219139	0.283929	0.162478	0.209712	0.739577
ENSG00000181350	FAM211A	protein_coding	family with sequence similarity 211, member A [Source:HGNC Symbol;Acc:32403]	-0.474868	0.00205344	0.0569766	-0.54085	0.000397037	0.05901	-0.0659827	0.564532	0.906144
ENSG00000172315	TP53RK	protein_coding	TP53 regulating kinase [Source:HGNC Symbol;Acc:16197]	-0.413552	0.00206208	0.0570566	-0.338723	0.00891285	0.203525	0.0748293	0.439285	0.863219
ENSG00000167123	CERCAM	protein_coding	cerebral endothelial cell adhesion molecule [Source:HGNC Symbol;Acc:23723]	0.758104	0.00206461	0.0570566	0.331129	0.129993	0.519075	-0.426975	0.031977	0.453708
ENSG00000115514	TXNDC9	protein_coding	thioredoxin domain containing 9 [Source:HGNC Symbol;Acc:24110]	-0.315007	0.00206716	0.0570566	-0.165436	0.0852398	0.45542	0.149572	0.0465479	0.50078
ENSG00000204217	BMPR2	protein_coding	bone morphogenetic protein receptor, type II (serine/threonine kinase) [Source:HGNC Symbol;Acc:1078]	0.471446	0.0020763	0.0572089	0.371219	0.00975045	0.209158	-0.100227	0.389407	0.841264
ENSG00000158859	ADAMTS4	protein_coding	ADAM metallopeptidase with thrombospondin type 1 motif, 4 [Source:HGNC Symbol;Acc:220]	0.616644	0.00208535	0.0573582	0.200141	0.273382	0.666077	-0.416503	0.00769142	0.26341
ENSG00000114988	LMAN2L	protein_coding	lectin, mannose-binding 2-like [Source:HGNC Symbol;Acc:19263]	0.382132	0.00209872	0.0576254	0.273889	0.0200991	0.27332	-0.108243	0.236405	0.761667
ENSG00000184363	PKP3	protein_coding	plakophilin 3 [Source:HGNC Symbol;Acc:9025]	0.95654	0.00211387	0.0579407	0.831751	0.00608937	0.176845	-0.124789	0.573616	0.908997
ENSG00000054523	KIF1B	protein_coding	kinesin family member 1B [Source:HGNC Symbol;Acc:16636]	0.429556	0.00212708	0.0581065	0.229694	0.0729994	0.430689	-0.199861	0.0646533	0.550144
ENSG00000130724	CHMP2A	protein_coding	charged multivesicular body protein 2A [Source:HGNC Symbol;Acc:30216]	-0.40795	0.00212913	0.0581065	-0.291425	0.0205084	0.276076	0.116525	0.234607	0.759491
ENSG00000223478	RP11-545E17.3	antisense		-1.04081	0.00213096	0.0581065	-0.64775	0.0493948	0.373463	0.393056	0.0873649	0.598183
ENSG00000001461	NIPAL3	protein_coding	NIPA-like domain containing 3 [Source:HGNC Symbol;Acc:25233]	0.360491	0.00214654	0.0584302	0.0879989	0.412952	0.761972	-0.272492	0.00293723	0.163285
ENSG00000179820	MYADM	protein_coding	myeloid-associated differentiation marker [Source:HGNC Symbol;Acc:7544]	0.601693	0.00215293	0.0585033	0.384259	0.0381674	0.34443	-0.217434	0.130891	0.654357
ENSG00000128309	MPST	protein_coding	mercaptopyruvate sulfurtransferase [Source:HGNC Symbol;Acc:7223]	-0.384824	0.00216435	0.0586327	-0.383784	0.00155998	0.0993102	0.00103944	0.991196	0.998278
ENSG00000120533	ENY2	protein_coding	enhancer of yellow 2 homolog (Drosophila) [Source:HGNC Symbol;Acc:24449]	-0.358559	0.00216512	0.0586327	-0.196618	0.069131	0.418806	0.161941	0.0687556	0.560242
ENSG00000226792	LINC00371	lincRNA	long intergenic non-protein coding RNA 371 [Source:HGNC Symbol;Acc:42693]	-0.49774	0.00217693	0.0588518	-0.168475	0.276603	0.668147	0.329264	0.00414616	0.195997
ENSG00000134910	STT3A	protein_coding	STT3A, subunit of the oligosaccharyltransferase complex (catalytic) [Source:HGNC Symbol;Acc:6172]	0.438385	0.00218683	0.0589798	0.369196	0.0063334	0.17752	-0.0691888	0.523539	0.894042
ENSG00000167840	ZNF232	protein_coding	zinc finger protein 232 [Source:HGNC Symbol;Acc:13026]	-0.323383	0.00219317	0.0589798	-0.00608337	0.949539	0.984463	0.3173	0.000210363	0.0386187
ENSG00000162545	CAMK2N1	protein_coding	calcium/calmodulin-dependent protein kinase II inhibitor 1 [Source:HGNC Symbol;Acc:24190]	0.796212	0.00219932	0.0589798	0.303726	0.195583	0.597132	-0.492486	0.0169161	0.370418
ENSG00000253570	RNF5P1	pseudogene	ring finger protein 5, E3 ubiquitin protein ligase pseudogene 1 [Source:HGNC Symbol;Acc:31053]	1.37677	0.00220022	0.0589798	2.62	3.11028e-07	0.00135004	1.24323	0.000298663	0.0486113
ENSG00000109265	KIAA1211	protein_coding	KIAA1211 [Source:HGNC Symbol;Acc:29219]	0.595684	0.00220035	0.0589798	0.401636	0.0281264	0.306827	-0.194048	0.181138	0.71246
ENSG00000141298	SSH2	protein_coding	slingshot protein phosphatase 2 [Source:HGNC Symbol;Acc:30580]	0.46176	0.00221701	0.0593171	0.384083	0.00743061	0.190475	-0.0776773	0.491417	0.883099
ENSG00000113108	APBB3	protein_coding	amyloid beta (A4) precursor protein-binding, family B, member 3 [Source:HGNC Symbol;Acc:20708]	-0.466284	0.00222045	0.0593171	-0.282347	0.0442821	0.361342	0.183937	0.117398	0.643283
ENSG00000008988	RPS20	protein_coding	ribosomal protein S20 [Source:HGNC Symbol;Acc:10405]	-0.407638	0.00223279	0.0595462	-0.27351	0.0270627	0.302811	0.134128	0.188439	0.718964
ENSG00000196313	POM121	protein_coding	POM121 transmembrane nucleoporin [Source:HGNC Symbol;Acc:19702]	0.532875	0.00224244	0.0597026	0.267343	0.0937422	0.469028	-0.265531	0.049611	0.508455
ENSG00000105393	BABAM1	protein_coding	BRISC and BRCA1 A complex member 1 [Source:HGNC Symbol;Acc:25008]	-0.259939	0.00225229	0.0597179	-0.208673	0.00963132	0.208718	0.0512655	0.421536	0.857741
ENSG00000184047	DIABLO	protein_coding	diablo, IAP-binding mitochondrial protein [Source:HGNC Symbol;Acc:21528]	-0.252435	0.00225326	0.0597179	-0.221875	0.00524678	0.167346	0.0305597	0.616055	0.920863
ENSG00000197291	RAMP2-AS1	lincRNA	RAMP2 antisense RNA 1 [Source:HGNC Symbol;Acc:44358]	-0.662777	0.00225448	0.0597179	-0.800671	0.000204087	0.0432337	-0.137894	0.401684	0.847963
ENSG00000166435	XRRA1	protein_coding	X-ray radiation resistance associated 1 [Source:HGNC Symbol;Acc:18868]	0.664785	0.00225814	0.0597179	0.181667	0.33848	0.712333	-0.483118	0.00797627	0.267942
ENSG00000155393	HEATR3	protein_coding	HEAT repeat containing 3 [Source:HGNC Symbol;Acc:26087]	-0.404	0.00227646	0.0601016	-0.258386	0.0389355	0.346766	0.145614	0.134652	0.659363
ENSG00000065526	SPEN	protein_coding	spen family transcriptional repressor [Source:HGNC Symbol;Acc:17575]	0.530951	0.00229263	0.0604276	0.273853	0.0853414	0.455589	-0.257098	0.057489	0.529685
ENSG00000159200	RCAN1	protein_coding	regulator of calcineurin 1 [Source:HGNC Symbol;Acc:3040]	-0.507379	0.00230341	0.0606103	-0.188411	0.234616	0.635792	0.318968	0.00702602	0.25623
ENSG00000151233	GXYLT1	protein_coding	glucoside xylosyltransferase 1 [Source:HGNC Symbol;Acc:27482]	0.458871	0.00233287	0.0612834	0.257531	0.0637691	0.407239	-0.201341	0.0821198	0.586039
ENSG00000137710	RDX	protein_coding	radixin [Source:HGNC Symbol;Acc:9944]	0.525889	0.00233874	0.0613357	0.588687	0.000508125	0.0617272	0.0627981	0.631237	0.923465
ENSG00000268903	RP11-34P13.15	pseudogene		2.35594	0.0023601	0.0615913	1.32719	0.0450754	0.363087	-1.02875	0.118163	0.644147
ENSG00000149428	HYOU1	protein_coding	hypoxia up-regulated 1 [Source:HGNC Symbol;Acc:16931]	0.437204	0.00236157	0.0615913	0.334114	0.0131822	0.235914	-0.10309	0.346012	0.820566
ENSG00000124440	HIF3A	protein_coding	hypoxia inducible factor 3, alpha subunit [Source:HGNC Symbol;Acc:15825]	0.622183	0.00236286	0.0615913	0.31316	0.090519	0.463234	-0.309023	0.0564611	0.52746
ENSG00000183648	NDUFB1	protein_coding	NADH dehydrogenase (ubiquinone) 1 beta subcomplex, 1, 7kDa [Source:HGNC Symbol;Acc:7695]	-0.508256	0.00236409	0.0615913	-0.231168	0.134068	0.525617	0.277088	0.0300106	0.444829
ENSG00000175175	PPM1E	protein_coding	protein phosphatase, Mg2+/Mn2+ dependent, 1E [Source:HGNC Symbol;Acc:19322]	0.544602	0.00236979	0.061626	0.293934	0.0803049	0.44602	-0.250668	0.059274	0.534469
ENSG00000228157	AC007952.5	protein_coding	Uncharacterized protein ENSP00000382042 [Source:UniProtKB/Swiss-Prot;Acc:A8MWP6]	-0.737939	0.00237577	0.061626	-0.638437	0.00494899	0.162258	0.0995029	0.597643	0.916255
ENSG00000198805	PNP	protein_coding	purine nucleoside phosphorylase [Source:HGNC Symbol;Acc:7892]	-0.36189	0.00237823	0.061626	-0.332379	0.00379741	0.146672	0.0295116	0.738145	0.949339
ENSG00000174365	SNHG11	processed_transcript	small nucleolar RNA host gene 11 (non-protein coding) [Source:HGNC Symbol;Acc:25046]	-0.520327	0.00238104	0.061626	-0.366497	0.023989	0.290192	0.15383	0.223266	0.749491
ENSG00000170571	EMB	protein_coding	embigin [Source:HGNC Symbol;Acc:30465]	0.346661	0.00238612	0.0616564	0.293934	0.00651331	0.178218	-0.0527273	0.542049	0.897801
ENSG00000179304	FAM156B	protein_coding	family with sequence similarity 156, member B [Source:HGNC Symbol;Acc:31962]	-0.584463	0.00240537	0.0620523	-0.347521	0.0504765	0.375553	0.236942	0.109582	0.629
ENSG00000170917	NUDT6	protein_coding	nudix (nucleoside diphosphate linked moiety X)-type motif 6 [Source:HGNC Symbol;Acc:8053]	-0.463641	0.00242432	0.0624391	-0.482194	0.00115273	0.0877593	-0.0185535	0.872283	0.978318
ENSG00000165300	SLITRK5	protein_coding	SLIT and NTRK-like family, member 5 [Source:HGNC Symbol;Acc:20295]	0.947704	0.00243789	0.0626644	0.860569	0.0036171	0.143224	-0.0871349	0.716721	0.944069
ENSG00000171763	SPATA5L1	protein_coding	spermatogenesis associated 5-like 1 [Source:HGNC Symbol;Acc:28762]	-0.377267	0.00244776	0.0626644	-0.371315	0.0025295	0.119021	0.00595198	0.94659	0.990599
ENSG00000154920	EME1	protein_coding	essential meiotic structure-specific endonuclease 1 [Source:HGNC Symbol;Acc:24965]	-0.404627	0.00244792	0.0626644	-0.363111	0.00452485	0.1584	0.0415159	0.677866	0.933109
ENSG00000171488	LRRC8C	protein_coding	leucine rich repeat containing 8 family, member C [Source:HGNC Symbol;Acc:25075]	0.560284	0.00244895	0.0626644	0.641924	0.000551494	0.0629025	0.0816404	0.540741	0.897199
ENSG00000163710	PCOLCE2	protein_coding	procollagen C-endopeptidase enhancer 2 [Source:HGNC Symbol;Acc:8739]	0.351428	0.00245293	0.0626647	0.204507	0.0599132	0.399286	-0.146921	0.0897802	0.602145
ENSG00000092094	OSGEP	protein_coding	O-sialoglycoprotein endopeptidase [Source:HGNC Symbol;Acc:18028]	-0.483519	0.00248422	0.0633618	-0.282425	0.0556227	0.391167	0.201094	0.101419	0.618463
ENSG00000170837	GPR27	protein_coding	G protein-coupled receptor 27 [Source:HGNC Symbol;Acc:4482]	0.397227	0.00250147	0.0635552	0.325141	0.0111182	0.22261	-0.0720867	0.436893	0.862368
ENSG00000150316	CWC15	protein_coding	CWC15 spliceosome-associated protein homolog (S. cerevisiae) [Source:HGNC Symbol;Acc:26939]	-0.334838	0.00250273	0.0635552	-0.0411076	0.68561	0.900024	0.29373	0.000794613	0.0784609
ENSG00000204711	C9orf135	protein_coding	chromosome 9 open reading frame 135 [Source:HGNC Symbol;Acc:31422]	-0.999267	0.00250557	0.0635552	-0.359872	0.251249	0.649963	0.639395	0.00722844	0.25623
ENSG00000113593	PPWD1	protein_coding	peptidylprolyl isomerase domain and WD repeat containing 1 [Source:HGNC Symbol;Acc:28954]	-0.229446	0.00250791	0.0635552	-0.0759905	0.271827	0.666077	0.153455	0.0100007	0.294572
ENSG00000270949	RP11-288H12.4	lincRNA		0.62908	0.00251691	0.0635599	0.442365	0.0232676	0.286768	-0.186715	0.236236	0.761667
ENSG00000150787	PTS	protein_coding	6-pyruvoyltetrahydropterin synthase [Source:HGNC Symbol;Acc:9689]	-0.436357	0.00251936	0.0635599	-0.22041	0.102729	0.481852	0.215947	0.0451753	0.498412
ENSG00000091651	ORC6	protein_coding	origin recognition complex, subunit 6 [Source:HGNC Symbol;Acc:17151]	-0.311161	0.00252496	0.0635599	-0.139635	0.138028	0.529744	0.171527	0.0325034	0.454891
ENSG00000049540	ELN	protein_coding	elastin [Source:HGNC Symbol;Acc:3327]	0.603316	0.00252581	0.0635599	0.354746	0.0588727	0.397649	-0.24857	0.0936075	0.60588
ENSG00000204568	MRPS18B	protein_coding	mitochondrial ribosomal protein S18B [Source:HGNC Symbol;Acc:14516]	-0.264711	0.00253089	0.0635599	-0.24058	0.00483172	0.162258	0.0241312	0.703558	0.941742
ENSG00000183891	TTC32	protein_coding	tetratricopeptide repeat domain 32 [Source:HGNC Symbol;Acc:32954]	-0.697066	0.00253598	0.0635599	-0.360322	0.0934004	0.468587	0.336745	0.0534126	0.519481
ENSG00000148773	MKI67	protein_coding	marker of proliferation Ki-67 [Source:HGNC Symbol;Acc:7107]	0.603348	0.00253628	0.0635599	0.454393	0.0153665	0.24883	-0.148954	0.32647	0.809756
ENSG00000106355	LSM5	protein_coding	LSM5 homolog, U6 small nuclear RNA associated (S. cerevisiae) [Source:HGNC Symbol;Acc:17162]	-0.299128	0.00255123	0.0638334	-0.167848	0.0688954	0.418497	0.13128	0.0798909	0.584552
ENSG00000164061	BSN	protein_coding	bassoon presynaptic cytomatrix protein [Source:HGNC Symbol;Acc:1117]	0.575416	0.00257731	0.0643737	0.416381	0.0185956	0.26487	-0.159035	0.28158	0.785516
ENSG00000105185	PDCD5	protein_coding	programmed cell death 5 [Source:HGNC Symbol;Acc:8764]	-0.331774	0.00258098	0.0643737	-0.22918	0.026491	0.301525	0.102594	0.21617	0.74652
ENSG00000146463	ZMYM4	protein_coding	zinc finger, MYM-type 4 [Source:HGNC Symbol;Acc:13055]	0.273178	0.00259515	0.064625	0.199735	0.0183755	0.263022	-0.0734434	0.289127	0.788741
ENSG00000148229	POLE3	protein_coding	polymerase (DNA directed), epsilon 3, accessory subunit [Source:HGNC Symbol;Acc:13546]	-0.35517	0.00261142	0.0649277	-0.240299	0.0310168	0.31634	0.114872	0.18989	0.720656
ENSG00000165548	TMEM63C	protein_coding	transmembrane protein 63C [Source:HGNC Symbol;Acc:23787]	0.464387	0.00261764	0.0649801	0.216338	0.127995	0.517751	-0.248049	0.0365204	0.467385
ENSG00000142676	RPL11	protein_coding	ribosomal protein L11 [Source:HGNC Symbol;Acc:10301]	-0.326747	0.00263636	0.065246	-0.289234	0.0051135	0.163877	0.0375129	0.648822	0.927807
ENSG00000107614	TRDMT1	protein_coding	tRNA aspartic acid methyltransferase 1 [Source:HGNC Symbol;Acc:2977]	-0.385486	0.00263797	0.065246	-0.316016	0.00921838	0.205565	0.0694695	0.472919	0.877826
ENSG00000145147	SLIT2	protein_coding	slit homolog 2 (Drosophila) [Source:HGNC Symbol;Acc:11086]	0.831164	0.00264517	0.065246	0.997169	0.000229132	0.0452191	0.166005	0.440384	0.863914
ENSG00000214870	AC004540.5	lincRNA		-1.26534	0.00264761	0.065246	-0.854411	0.0247144	0.293863	0.410932	0.222975	0.749167
ENSG00000151500	THYN1	protein_coding	thymocyte nuclear protein 1 [Source:HGNC Symbol;Acc:29560]	-0.324848	0.00264902	0.065246	-0.282861	0.00632422	0.17752	0.0419867	0.601385	0.917006
ENSG00000148843	PDCD11	protein_coding	programmed cell death 11 [Source:HGNC Symbol;Acc:13408]	0.228857	0.0026564	0.0653259	0.140778	0.0454774	0.364836	-0.0880797	0.132968	0.657087
ENSG00000070018	LRP6	protein_coding	low density lipoprotein receptor-related protein 6 [Source:HGNC Symbol;Acc:6698]	0.346077	0.00266277	0.0653808	0.252265	0.0191819	0.26824	-0.0938123	0.285508	0.788543
ENSG00000253797	UTP14C	protein_coding	UTP14, U3 small nucleolar ribonucleoprotein, homolog C (yeast) [Source:HGNC Symbol;Acc:20321]	0.321551	0.00267055	0.0654313	0.212135	0.0328689	0.325886	-0.109416	0.182239	0.713987
ENSG00000105171	POP4	protein_coding	processing of precursor 4, ribonuclease P/MRP subunit (S. cerevisiae) [Source:HGNC Symbol;Acc:30081]	-0.303674	0.00267312	0.0654313	-0.223894	0.0208324	0.277955	0.0797807	0.277069	0.782267
ENSG00000239900	ADSL	protein_coding	adenylosuccinate lyase [Source:HGNC Symbol;Acc:291]	-0.214675	0.00268118	0.065527	-0.122295	0.0632971	0.406904	0.0923798	0.0943571	0.606067
ENSG00000131779	PEX11B	protein_coding	peroxisomal biogenesis factor 11 beta [Source:HGNC Symbol;Acc:8853]	-0.472564	0.00268542	0.0655293	-0.361854	0.0174461	0.256154	0.11071	0.324369	0.809025
ENSG00000119328	FAM206A	protein_coding	family with sequence similarity 206, member A [Source:HGNC Symbol;Acc:1364]	-0.484825	0.00269004	0.0655406	-0.125437	0.411972	0.761348	0.359388	0.00229582	0.143033
ENSG00000106305	AIMP2	protein_coding	aminoacyl tRNA synthetase complex-interacting multifunctional protein 2 [Source:HGNC Symbol;Acc:20609]	-0.286503	0.00271634	0.0660794	-0.196257	0.0309871	0.31624	0.0902463	0.196348	0.726494
ENSG00000023171	GRAMD1B	protein_coding	GRAM domain containing 1B [Source:HGNC Symbol;Acc:29214]	0.388616	0.00273364	0.0663981	0.0603792	0.603907	0.861055	-0.328237	0.00194538	0.132387
ENSG00000058262	SEC61A1	protein_coding	Sec61 alpha 1 subunit (S. cerevisiae) [Source:HGNC Symbol;Acc:18276]	0.424488	0.00274234	0.06641	0.34663	0.00949141	0.208415	-0.0778575	0.470321	0.876125
ENSG00000008294	SPAG9	protein_coding	sperm associated antigen 9 [Source:HGNC Symbol;Acc:14524]	0.251681	0.00274364	0.06641	0.0370357	0.623865	0.870255	-0.214645	0.00173754	0.121922
ENSG00000186260	MKL2	protein_coding	MKL/myocardin-like 2 [Source:HGNC Symbol;Acc:29819]	0.346521	0.00274675	0.06641	0.196414	0.0629157	0.40536	-0.150106	0.0980906	0.613161
ENSG00000137486	ARRB1	protein_coding	arrestin, beta 1 [Source:HGNC Symbol;Acc:711]	0.629511	0.00276465	0.0667241	0.420088	0.0358276	0.338835	-0.209423	0.172854	0.707028
ENSG00000164338	UTP15	protein_coding	UTP15, U3 small nucleolar ribonucleoprotein, homolog (S. cerevisiae) [Source:HGNC Symbol;Acc:25758]	-0.304367	0.00276819	0.0667241	-0.200668	0.0361497	0.339372	0.103699	0.172048	0.707028
ENSG00000093000	NUP50	protein_coding	nucleoporin 50kDa [Source:HGNC Symbol;Acc:8065]	0.24432	0.00278208	0.0669153	0.207112	0.0073807	0.190403	-0.0372086	0.549049	0.900453
ENSG00000255717	SNHG1	processed_transcript	small nucleolar RNA host gene 1 (non-protein coding) [Source:HGNC Symbol;Acc:32688]	-0.568933	0.0027846	0.0669153	-0.335254	0.0562178	0.393382	0.23368	0.111061	0.630932
ENSG00000134982	APC	protein_coding	adenomatous polyposis coli [Source:HGNC Symbol;Acc:583]	0.366927	0.00280042	0.0671813	0.194777	0.0836127	0.451772	-0.17215	0.0712203	0.567033
ENSG00000000419	DPM1	protein_coding	dolichyl-phosphate mannosyltransferase polypeptide 1, catalytic subunit [Source:HGNC Symbol;Acc:3005]	-0.329029	0.00280419	0.0671813	-0.185553	0.0724685	0.429479	0.143476	0.0805883	0.584552
ENSG00000197077	KIAA1671	protein_coding	KIAA1671 [Source:HGNC Symbol;Acc:29345]	0.456878	0.00281557	0.0673519	0.255139	0.0691166	0.418806	-0.20174	0.0896979	0.601849
ENSG00000166471	TMEM41B	protein_coding	transmembrane protein 41B [Source:HGNC Symbol;Acc:28948]	0.364684	0.00283943	0.06782	0.317012	0.00647136	0.178218	-0.0476722	0.60461	0.91735
ENSG00000084444	KIAA1467	protein_coding	KIAA1467 [Source:HGNC Symbol;Acc:29288]	0.401133	0.00284733	0.0679059	0.144626	0.237726	0.638321	-0.256507	0.0151892	0.349573
ENSG00000074356	C17orf85	protein_coding	chromosome 17 open reading frame 85 [Source:HGNC Symbol;Acc:24612]	-0.242401	0.00285557	0.0679996	-0.0441279	0.546232	0.834599	0.198273	0.00264509	0.155081
ENSG00000204406	MBD5	protein_coding	methyl-CpG binding domain protein 5 [Source:HGNC Symbol;Acc:20444]	0.402019	0.00287037	0.068249	0.219663	0.0744467	0.433842	-0.182356	0.0844194	0.59072
ENSG00000113460	BRIX1	protein_coding	BRX1, biogenesis of ribosomes, homolog (S. cerevisiae) [Source:HGNC Symbol;Acc:24170]	-0.287666	0.00289573	0.0687485	-0.218757	0.0165848	0.252003	0.0689085	0.342152	0.818469
ENSG00000021355	SERPINB1	protein_coding	serpin peptidase inhibitor, clade B (ovalbumin), member 1 [Source:HGNC Symbol;Acc:3311]	-0.67263	0.00290359	0.0688316	-0.546663	0.0138801	0.239664	0.125967	0.418218	0.856501
ENSG00000152778	IFIT5	protein_coding	interferon-induced protein with tetratricopeptide repeats 5 [Source:HGNC Symbol;Acc:13328]	-0.741153	0.00291577	0.0690167	-0.643029	0.00900743	0.204394	0.0981231	0.567018	0.906568
ENSG00000138095	LRPPRC	protein_coding	leucine-rich pentatricopeptide repeat containing [Source:HGNC Symbol;Acc:15714]	0.293581	0.00292094	0.0690357	0.0615388	0.489315	0.807378	-0.232042	0.00354421	0.181088
ENSG00000226232	RP11-419C5.2	pseudogene		1.79512	0.00294582	0.0695195	0.910575	0.0710289	0.423971	-0.884547	0.0925487	0.603784
ENSG00000204576	PRR3	protein_coding	proline rich 3 [Source:HGNC Symbol;Acc:21149]	-0.378294	0.0029565	0.0696539	-0.422808	0.000833557	0.0769603	-0.0445136	0.633816	0.923796
ENSG00000169604	ANTXR1	protein_coding	anthrax toxin receptor 1 [Source:HGNC Symbol;Acc:21014]	0.521593	0.00296402	0.0696539	0.354034	0.0305405	0.314325	-0.167559	0.211318	0.74074
ENSG00000204619	PPP1R11	protein_coding	protein phosphatase 1, regulatory (inhibitor) subunit 11 [Source:HGNC Symbol;Acc:9285]	-0.452388	0.00296834	0.0696539	-0.460408	0.00256244	0.119692	-0.00802005	0.939439	0.989202
ENSG00000109171	SLAIN2	protein_coding	SLAIN motif family, member 2 [Source:HGNC Symbol;Acc:29282]	0.310417	0.00296916	0.0696539	0.143165	0.136567	0.527758	-0.167253	0.0381606	0.476805
ENSG00000109063	MYH3	protein_coding	myosin, heavy chain 3, skeletal muscle, embryonic [Source:HGNC Symbol;Acc:7573]	-0.529453	0.00297466	0.0696794	-0.527684	0.00171466	0.101839	0.00176835	0.98994	0.997585
ENSG00000067141	NEO1	protein_coding	neogenin 1 [Source:HGNC Symbol;Acc:7754]	0.490931	0.00298136	0.0697329	0.413763	0.00814738	0.196286	-0.0771679	0.53964	0.897001
ENSG00000221944	TIGD1	protein_coding	tigger transposable element derived 1 [Source:HGNC Symbol;Acc:14523]	-0.346647	0.00299424	0.0699306	-0.1368	0.201823	0.6041	0.209847	0.0206453	0.394689
ENSG00000173163	COMMD1	protein_coding	copper metabolism (Murr1) domain containing 1 [Source:HGNC Symbol;Acc:23024]	-0.465418	0.00302701	0.0704597	-0.136574	0.354133	0.724794	0.328844	0.00490065	0.216727
ENSG00000131153	GINS2	protein_coding	GINS complex subunit 2 (Psf2 homolog) [Source:HGNC Symbol;Acc:24575]	-0.342215	0.00302826	0.0704597	-0.275845	0.0121082	0.229489	0.0663697	0.440866	0.86409
ENSG00000272098	AC092299.8	pseudogene		0.964679	0.00303097	0.0704597	0.253564	0.384548	0.743388	-0.711115	0.00710864	0.25623
ENSG00000029725	RABEP1	protein_coding	rabaptin, RAB GTPase binding effector protein 1 [Source:HGNC Symbol;Acc:17677]	0.33073	0.00303494	0.0704597	0.116132	0.251032	0.649872	-0.214598	0.0153578	0.351915
ENSG00000111144	LTA4H	protein_coding	leukotriene A4 hydrolase [Source:HGNC Symbol;Acc:6710]	-0.262172	0.00303929	0.0704597	-0.303059	0.000496138	0.0617272	-0.0408865	0.543565	0.898807
ENSG00000260834	RP11-256I9.2	lincRNA		1.51299	0.00304545	0.0704597	0.528337	0.243949	0.643182	-0.984649	0.018446	0.377679
ENSG00000106397	PLOD3	protein_coding	procollagen-lysine, 2-oxoglutarate 5-dioxygenase 3 [Source:HGNC Symbol;Acc:9083]	0.395131	0.00305137	0.0704597	0.205236	0.0962313	0.471495	-0.189895	0.0632991	0.547728
ENSG00000152818	UTRN	protein_coding	utrophin [Source:HGNC Symbol;Acc:12635]	0.362195	0.0030526	0.0704597	0.320938	0.00584416	0.174508	-0.041257	0.656094	0.928661
ENSG00000111321	LTBR	protein_coding	lymphotoxin beta receptor (TNFR superfamily, member 3) [Source:HGNC Symbol;Acc:6718]	0.723461	0.00306927	0.0707411	0.57143	0.0132832	0.236328	-0.152031	0.411149	0.852865
ENSG00000196409	ZNF658	protein_coding	zinc finger protein 658 [Source:HGNC Symbol;Acc:25226]	-0.604455	0.00310916	0.0715559	-0.401772	0.0401427	0.349225	0.202683	0.16939	0.706227
ENSG00000177697	CD151	protein_coding	CD151 molecule (Raph blood group) [Source:HGNC Symbol;Acc:1630]	0.374227	0.00312427	0.0717464	0.207021	0.0759947	0.438129	-0.167206	0.0879249	0.599264
ENSG00000138593	SECISBP2L	protein_coding	SECIS binding protein 2-like [Source:HGNC Symbol;Acc:28997]	0.306565	0.00312686	0.0717464	0.222432	0.0219223	0.283929	-0.084133	0.288479	0.788741
ENSG00000142765	SYTL1	protein_coding	synaptotagmin-like 1 [Source:HGNC Symbol;Acc:15584]	-0.495733	0.00313107	0.0717464	-0.446489	0.00567208	0.172115	0.0492439	0.693594	0.938535
ENSG00000115128	SF3B14	protein_coding	Pre-mRNA branch site protein p14 [Source:UniProtKB/Swiss-Prot;Acc:Q9Y3B4]	-0.397585	0.00316197	0.0723464	-0.283138	0.0263294	0.301525	0.114447	0.254834	0.772972
ENSG00000105429	MEGF8	protein_coding	multiple EGF-like-domains 8 [Source:HGNC Symbol;Acc:3233]	0.412313	0.00317285	0.0723464	0.215193	0.0932232	0.468587	-0.19712	0.0701323	0.561485
ENSG00000270145	CTD-2267D19.6	lincRNA		-0.529743	0.00317557	0.0723464	-0.449189	0.00961425	0.208718	0.0805532	0.53877	0.896924
ENSG00000122952	ZWINT	protein_coding	ZW10 interacting kinetochore protein [Source:HGNC Symbol;Acc:13195]	-0.323865	0.00317558	0.0723464	-0.201508	0.0478269	0.370802	0.122357	0.146788	0.673102
ENSG00000213214	ARHGEF35	protein_coding	Rho guanine nucleotide exchange factor (GEF) 35 [Source:HGNC Symbol;Acc:33846]	-1.19196	0.0031864	0.0723787	-1.50532	0.000298435	0.0523521	-0.313359	0.273448	0.780121
ENSGR0000167393	NA	NA	NA	-0.317176	0.00318742	0.0723787	-0.291093	0.00471689	0.161033	0.0260831	0.747936	0.950749
ENSG00000203326	ZNF525	protein_coding	zinc finger protein 525 [Source:HGNC Symbol;Acc:29423]	0.54179	0.00319075	0.0723787	0.252407	0.13205	0.521908	-0.289383	0.0449578	0.498412
ENSG00000231925	TAPBP	protein_coding	TAP binding protein (tapasin) [Source:HGNC Symbol;Acc:11566]	0.500356	0.00319867	0.0724104	0.588954	0.000510839	0.0617272	0.0885985	0.481599	0.880746
ENSG00000136861	CDK5RAP2	protein_coding	CDK5 regulatory subunit associated protein 2 [Source:HGNC Symbol;Acc:18672]	0.239346	0.00320201	0.0724104	0.13706	0.0668613	0.413963	-0.102287	0.104244	0.624138
ENSG00000122507	BBS9	protein_coding	Bardet-Biedl syndrome 9 [Source:HGNC Symbol;Acc:30000]	0.595623	0.00320619	0.0724104	0.742377	0.000204712	0.0432337	0.146754	0.348219	0.82157
ENSG00000223482	NUTM2A-AS1	antisense	NUTM2A antisense RNA 1 [Source:HGNC Symbol;Acc:45161]	0.68186	0.00321049	0.0724104	0.285913	0.164503	0.564228	-0.395947	0.0360896	0.466984
ENSG00000126749	EMG1	protein_coding	EMG1 N1-specific pseudouridine methyltransferase [Source:HGNC Symbol;Acc:16912]	-0.268249	0.00323192	0.0725193	-0.10367	0.218293	0.618968	0.164579	0.0186139	0.37924
ENSG00000185347	C14orf80	protein_coding	chromosome 14 open reading frame 80 [Source:HGNC Symbol;Acc:20127]	-0.714762	0.00323207	0.0725193	-0.832241	0.000557788	0.0629025	-0.117479	0.517157	0.891549
ENSG00000146457	WTAP	protein_coding	Wilms tumor 1 associated protein [Source:HGNC Symbol;Acc:16846]	-0.22312	0.00323412	0.0725193	-0.194488	0.00687171	0.184802	0.0286327	0.619324	0.921221
ENSG00000196290	NIF3L1	protein_coding	NIF3 NGG1 interacting factor 3-like 1 (S. cerevisiae) [Source:HGNC Symbol;Acc:13390]	-0.244964	0.00323581	0.0725193	-0.249697	0.00228253	0.11404	-0.00473359	0.937916	0.989202
ENSG00000159164	SV2A	protein_coding	synaptic vesicle glycoprotein 2A [Source:HGNC Symbol;Acc:20566]	0.418193	0.00323829	0.0725193	0.264226	0.0451579	0.363495	-0.153967	0.157894	0.695935
ENSG00000163832	ELP6	protein_coding	elongator acetyltransferase complex subunit 6 [Source:HGNC Symbol;Acc:25976]	-0.31417	0.00324688	0.0726086	-0.246055	0.0154455	0.24883	0.068115	0.391863	0.842
ENSG00000110076	NRXN2	protein_coding	neurexin 2 [Source:HGNC Symbol;Acc:8009]	0.620705	0.00325683	0.0727281	0.693429	0.00107126	0.0867338	0.0727241	0.629566	0.923152
ENSG00000145808	ADAMTS19	protein_coding	ADAM metallopeptidase with thrombospondin type 1 motif, 19 [Source:HGNC Symbol;Acc:17111]	0.380342	0.00326899	0.0728329	0.153978	0.191216	0.592954	-0.226363	0.0262604	0.426328
ENSG00000053900	ANAPC4	protein_coding	anaphase promoting complex subunit 4 [Source:HGNC Symbol;Acc:19990]	-0.32948	0.00327075	0.0728329	-0.136835	0.180946	0.582184	0.192645	0.0284438	0.438407
ENSG00000104341	LAPTM4B	protein_coding	lysosomal protein transmembrane 4 beta [Source:HGNC Symbol;Acc:13646]	0.325281	0.00328049	0.072947	0.287159	0.00631056	0.17752	-0.0381223	0.650779	0.927807
ENSG00000175727	MLXIP	protein_coding	MLX interacting protein [Source:HGNC Symbol;Acc:17055]	0.354467	0.00329136	0.0730857	0.185296	0.0924288	0.466874	-0.169171	0.0741918	0.5758
ENSG00000128654	MTX2	protein_coding	metaxin 2 [Source:HGNC Symbol;Acc:7506]	-0.334157	0.00330716	0.0733335	-0.191338	0.0739322	0.432792	0.142819	0.0917177	0.602872
ENSG00000197555	SIPA1L1	protein_coding	signal-induced proliferation-associated 1 like 1 [Source:HGNC Symbol;Acc:20284]	0.259652	0.0033163	0.073433	0.232952	0.00563017	0.172115	-0.0267003	0.691647	0.938069
ENSG00000111361	EIF2B1	protein_coding	eukaryotic translation initiation factor 2B, subunit 1 alpha, 26kDa [Source:HGNC Symbol;Acc:3257]	-0.253205	0.0033279	0.0735868	-0.231067	0.00539828	0.168759	0.0221375	0.730865	0.947578
ENSG00000127603	MACF1	protein_coding	microtubule-actin crosslinking factor 1 [Source:HGNC Symbol;Acc:13664]	0.419778	0.00333898	0.0737284	0.390886	0.0043695	0.155024	-0.0288921	0.789292	0.958364
ENSG00000249395	CASC9	lincRNA	cancer susceptibility candidate 9 (non-protein coding) [Source:HGNC Symbol;Acc:48906]	1.24969	0.00335359	0.0738237	1.39447	0.000399443	0.05901	0.144778	0.682797	0.934608
ENSG00000271576	RP11-486G15.2	lincRNA		-0.645797	0.0033597	0.0738237	-0.557518	0.00842655	0.199013	0.0882786	0.588794	0.9132
ENSG00000168806	LCMT2	protein_coding	leucine carboxyl methyltransferase 2 [Source:HGNC Symbol;Acc:17558]	-0.358421	0.00336002	0.0738237	-0.365755	0.00260613	0.121017	-0.00733482	0.932839	0.988179
ENSG00000101452	DHX35	protein_coding	DEAH (Asp-Glu-Ala-His) box polypeptide 35 [Source:HGNC Symbol;Acc:15861]	-0.259197	0.003362	0.0738237	-0.195952	0.018805	0.266751	0.0632452	0.343796	0.819511
ENSG00000143537	ADAM15	protein_coding	ADAM metallopeptidase domain 15 [Source:HGNC Symbol;Acc:193]	0.335624	0.00337359	0.0739753	0.218239	0.0412721	0.351081	-0.117385	0.178078	0.710502
ENSG00000181201	HIST3H2BA	pseudogene	histone cluster 3, H2ba, pseudogene [Source:HGNC Symbol;Acc:20515]	-1.22697	0.00338214	0.0739869	-0.640003	0.118377	0.504845	0.586966	0.035291	0.463925
ENSG00000102908	NFAT5	protein_coding	nuclear factor of activated T-cells 5, tonicity-responsive [Source:HGNC Symbol;Acc:7774]	0.631922	0.00338781	0.0739869	0.488787	0.0150718	0.247869	-0.143135	0.391505	0.841753
ENSG00000248015	AC005329.7	antisense		-0.882482	0.00338818	0.0739869	-0.488355	0.0841939	0.453171	0.394127	0.0801421	0.584552
ENSG00000160695	VPS11	protein_coding	vacuolar protein sorting 11 homolog (S. cerevisiae) [Source:HGNC Symbol;Acc:14583]	-0.335567	0.0033972	0.0740816	-0.212969	0.0498101	0.373796	0.122598	0.147077	0.674232
ENSG00000146411	SLC2A12	protein_coding	solute carrier family 2 (facilitated glucose transporter), member 12 [Source:HGNC Symbol;Acc:18067]	0.393858	0.00340324	0.0741109	0.236494	0.0619242	0.403134	-0.157364	0.116475	0.641853
ENSG00000104967	NOVA2	protein_coding	neuro-oncological ventral antigen 2 [Source:HGNC Symbol;Acc:7887]	0.891391	0.00341713	0.074135	0.687489	0.0174322	0.256154	-0.203902	0.370794	0.83143
ENSG00000184436	THAP7	protein_coding	THAP domain containing 7 [Source:HGNC Symbol;Acc:23190]	-0.459813	0.0034183	0.074135	-0.329662	0.0278094	0.306333	0.13015	0.259582	0.77602
ENSG00000125734	GPR108	protein_coding	G protein-coupled receptor 108 [Source:HGNC Symbol;Acc:17829]	-0.470303	0.0034242	0.074135	-0.142959	0.340724	0.714484	0.327344	0.00703151	0.25623
ENSG00000105737	GRIK5	protein_coding	glutamate receptor, ionotropic, kainate 5 [Source:HGNC Symbol;Acc:4583]	0.435987	0.00342512	0.074135	0.240254	0.07964	0.445688	-0.195733	0.0908714	0.602872
ENSG00000152495	CAMK4	protein_coding	calcium/calmodulin-dependent protein kinase IV [Source:HGNC Symbol;Acc:1464]	0.533612	0.00342783	0.074135	0.397017	0.0224364	0.285671	-0.136596	0.310309	0.800983
ENSG00000205358	MT1H	protein_coding	metallothionein 1H [Source:HGNC Symbol;Acc:7400]	-2.50502	0.00346788	0.0746235	-2.25319	0.00840881	0.199013	0.251832	0.66478	0.92975
ENSG00000236397	DDX11L2	pseudogene	DEAD/H (Asp-Glu-Ala-Asp/His) box helicase 11 like 2 [Source:HGNC Symbol;Acc:37103]	1.11605	0.00347197	0.0746235	0.387877	0.238932	0.639642	-0.728169	0.0248506	0.416736
ENSG00000135451	TROAP	protein_coding	trophinin associated protein [Source:HGNC Symbol;Acc:12327]	-0.475987	0.0034803	0.0746235	-0.411038	0.00787491	0.194017	0.0649495	0.60015	0.917006
ENSG00000071994	PDCD2	protein_coding	programmed cell death 2 [Source:HGNC Symbol;Acc:8762]	-0.294164	0.00348061	0.0746235	-0.271872	0.00482956	0.162258	0.0222918	0.769658	0.955514
ENSG00000028137	TNFRSF1B	protein_coding	tumor necrosis factor receptor superfamily, member 1B [Source:HGNC Symbol;Acc:11917]	0.538874	0.00348315	0.0746235	0.231357	0.181072	0.582221	-0.307517	0.0256654	0.422089
ENSG00000198792	TMEM184B	protein_coding	transmembrane protein 184B [Source:HGNC Symbol;Acc:1310]	0.459893	0.00349009	0.0746235	0.308724	0.0357572	0.338835	-0.151169	0.208728	0.737889
ENSG00000162931	TRIM17	protein_coding	tripartite motif containing 17 [Source:HGNC Symbol;Acc:13430]	-0.915143	0.00349015	0.0746235	-0.432913	0.146308	0.541582	0.48223	0.0335244	0.456928
ENSG00000123737	EXOSC9	protein_coding	exosome component 9 [Source:HGNC Symbol;Acc:9137]	-0.317615	0.00349318	0.0746235	-0.131975	0.185434	0.586174	0.18564	0.0288411	0.43872
ENSG00000101247	NDUFAF5	protein_coding	NADH dehydrogenase (ubiquinone) complex I, assembly factor 5 [Source:HGNC Symbol;Acc:15899]	-0.391484	0.00349444	0.0746235	-0.264184	0.0383105	0.34443	0.1273	0.196774	0.727557
ENSG00000272631	RP11-359E3.4	antisense		-0.507745	0.00349971	0.0746235	-0.455745	0.00540866	0.168759	0.0519998	0.699961	0.94067
ENSG00000118557	PMFBP1	protein_coding	polyamine modulated factor 1 binding protein 1 [Source:HGNC Symbol;Acc:17728]	0.846918	0.00350638	0.0746235	0.266704	0.289538	0.677978	-0.580215	0.0179793	0.373597
ENSG00000227354	RBM26-AS1	antisense	RBM26 antisense RNA 1 [Source:HGNC Symbol;Acc:39805]	-0.681803	0.00350714	0.0746235	-0.112861	0.604393	0.861284	0.568942	0.00148392	0.11541
ENSG00000136068	FLNB	protein_coding	filamin B, beta [Source:HGNC Symbol;Acc:3755]	0.459631	0.00351677	0.0747279	0.234456	0.1052	0.4855	-0.225175	0.0661866	0.553178
ENSG00000125459	MSTO1	protein_coding	misato 1, mitochondrial distribution and morphology regulator [Source:HGNC Symbol;Acc:29678]	-0.365978	0.00352987	0.0749054	-0.162965	0.158415	0.555082	0.203013	0.0366282	0.467869
ENSG00000273270	RP11-212P7.2	lincRNA		-0.520437	0.00354995	0.0752303	-0.361884	0.0286751	0.308604	0.158553	0.252699	0.77211
ENSG00000100938	GMPR2	protein_coding	guanosine monophosphate reductase 2 [Source:HGNC Symbol;Acc:4377]	-0.224371	0.0035613	0.0753261	-0.149713	0.038964	0.346766	0.0746588	0.196643	0.727242
ENSG00000136274	NACAD	protein_coding	NAC alpha domain containing [Source:HGNC Symbol;Acc:22196]	0.616986	0.00356401	0.0753261	0.265259	0.181735	0.582371	-0.351727	0.0261388	0.425442
ENSG00000187145	MRPS21	protein_coding	mitochondrial ribosomal protein S21 [Source:HGNC Symbol;Acc:14046]	-0.390259	0.00358879	0.0757484	-0.217149	0.0804324	0.44602	0.17311	0.092633	0.603834
ENSG00000196576	PLXNB2	protein_coding	plexin B2 [Source:HGNC Symbol;Acc:9104]	0.361814	0.00360219	0.0759298	0.287076	0.0141528	0.241	-0.0747381	0.431489	0.860221
ENSG00000175287	PHYHD1	protein_coding	phytanoyl-CoA dioxygenase domain containing 1 [Source:HGNC Symbol;Acc:23396]	-0.494854	0.00361373	0.0760475	-0.556494	0.00106295	0.0865047	-0.0616402	0.617895	0.921175
ENSG00000183579	ZNRF3	protein_coding	zinc and ring finger 3 [Source:HGNC Symbol;Acc:18126]	0.306468	0.00361741	0.0760475	0.184033	0.0604825	0.401049	-0.122435	0.128383	0.654194
ENSG00000241878	PISD	protein_coding	phosphatidylserine decarboxylase [Source:HGNC Symbol;Acc:8999]	-0.260256	0.00365188	0.0765863	-0.197551	0.019647	0.271142	0.0627046	0.353119	0.822941
ENSG00000123200	ZC3H13	protein_coding	zinc finger CCCH-type containing 13 [Source:HGNC Symbol;Acc:20368]	0.380566	0.00365426	0.0765863	0.104947	0.375833	0.737861	-0.275618	0.00869411	0.273431
ENSG00000163362	C1orf106	protein_coding	chromosome 1 open reading frame 106 [Source:HGNC Symbol;Acc:25599]	-0.253259	0.00365759	0.0765863	-0.253222	0.00270767	0.123067	3.72886e-05	0.999546	0.999833
ENSG00000182197	EXT1	protein_coding	exostosin glycosyltransferase 1 [Source:HGNC Symbol;Acc:3512]	0.245241	0.0036719	0.0767841	0.283592	0.000632533	0.0684002	0.0383509	0.551309	0.901174
ENSG00000162402	USP24	protein_coding	ubiquitin specific peptidase 24 [Source:HGNC Symbol;Acc:12623]	0.284785	0.00368254	0.0768841	0.189433	0.0377588	0.344006	-0.0953528	0.206773	0.734838
ENSG00000203995	ZYG11A	protein_coding	zyg-11 family member A, cell cycle regulator [Source:HGNC Symbol;Acc:32058]	-0.849304	0.00368642	0.0768841	-0.659686	0.0168856	0.253654	0.189618	0.392976	0.842303
ENSG00000130175	PRKCSH	protein_coding	protein kinase C substrate 80K-H [Source:HGNC Symbol;Acc:9411]	0.351102	0.00369386	0.0769133	0.231787	0.0392837	0.347262	-0.119316	0.200061	0.729668
ENSG00000167393	PPP2R3B	protein_coding	protein phosphatase 2, regulatory subunit B'', beta [Source:HGNC Symbol;Acc:13417]	-0.31137	0.00369757	0.0769133	-0.298622	0.00382332	0.146847	0.0127476	0.875036	0.979098
ENSG00000250486	FAM218A	protein_coding	family with sequence similarity 218, member A [Source:HGNC Symbol;Acc:26466]	-0.896057	0.00370427	0.0769513	-0.44509	0.122523	0.510259	0.450967	0.0535276	0.519481
ENSG00000139350	NEDD1	protein_coding	neural precursor cell expressed, developmentally down-regulated 1 [Source:HGNC Symbol;Acc:7723]	-0.346184	0.00370974	0.0769638	-0.179354	0.108051	0.490071	0.166829	0.0636289	0.548348
ENSG00000198925	ATG9A	protein_coding	autophagy related 9A [Source:HGNC Symbol;Acc:22408]	0.348977	0.0037236	0.0771499	0.21749	0.0518589	0.37993	-0.131486	0.154617	0.688795
ENSG00000135424	ITGA7	protein_coding	integrin, alpha 7 [Source:HGNC Symbol;Acc:6143]	0.543521	0.00374372	0.077465	0.420953	0.0168385	0.253654	-0.122567	0.393455	0.842303
ENSG00000154429	CCSAP	protein_coding	centriole, cilia and spindle-associated protein [Source:HGNC Symbol;Acc:29578]	-0.712012	0.00375852	0.0776595	-0.750716	0.00220026	0.11222	-0.0387039	0.825261	0.965229
ENSG00000204961	PCDHA9	protein_coding	protocadherin alpha 9 [Source:HGNC Symbol;Acc:8675]	0.861154	0.00376295	0.0776595	1.02874	0.000332078	0.0558018	0.167582	0.479724	0.880061
ENSG00000124493	GRM4	protein_coding	glutamate receptor, metabotropic 4 [Source:HGNC Symbol;Acc:4596]	0.574289	0.00377068	0.0777174	0.227736	0.204791	0.607066	-0.346553	0.0283954	0.438407
ENSG00000069849	ATP1B3	protein_coding	ATPase, Na+/K+ transporting, beta 3 polypeptide [Source:HGNC Symbol;Acc:806]	0.309936	0.00378008	0.0777489	0.194694	0.0497227	0.373796	-0.115242	0.163308	0.700016
ENSG00000132522	GPS2	protein_coding	G protein pathway suppressor 2 [Source:HGNC Symbol;Acc:4550]	-0.397283	0.00378611	0.0777489	-0.176865	0.165008	0.564412	0.220418	0.0355993	0.465652
ENSG00000132182	NUP210	protein_coding	nucleoporin 210kDa [Source:HGNC Symbol;Acc:30052]	0.465273	0.00378698	0.0777489	0.34358	0.0224763	0.285671	-0.121692	0.323083	0.808526
ENSG00000136243	NUPL2	protein_coding	nucleoporin like 2 [Source:HGNC Symbol;Acc:17010]	-0.360462	0.00379799	0.0778736	-0.191075	0.0991109	0.474027	0.169387	0.0746599	0.576043
ENSG00000064999	ANKS1A	protein_coding	ankyrin repeat and sterile alpha motif domain containing 1A [Source:HGNC Symbol;Acc:20961]	0.26937	0.00382683	0.078199	0.140305	0.10199	0.48052	-0.129064	0.0744229	0.576043
ENSG00000166681	NGFRAP1	protein_coding	nerve growth factor receptor (TNFRSF16) associated protein 1 [Source:HGNC Symbol;Acc:13388]	-0.292765	0.00382858	0.078199	-0.0856694	0.351342	0.722543	0.207095	0.010378	0.300951
ENSG00000173041	ZNF680	protein_coding	zinc finger protein 680 [Source:HGNC Symbol;Acc:26897]	0.768718	0.00383215	0.078199	1.30568	4.03062e-06	0.00530296	0.536963	0.0106009	0.304584
ENSG00000260669	AL136419.6	processed_transcript		-0.607774	0.00383556	0.078199	-0.335092	0.086926	0.458074	0.272682	0.088926	0.60043
ENSG00000138944	KIAA1644	protein_coding	KIAA1644 [Source:HGNC Symbol;Acc:29335]	0.492587	0.00383863	0.078199	0.43618	0.00889999	0.203525	-0.056407	0.643725	0.927039
ENSG00000165632	TAF3	protein_coding	TAF3 RNA polymerase II, TATA box binding protein (TBP)-associated factor, 140kDa [Source:HGNC Symbol;Acc:17303]	0.354617	0.00386253	0.0785088	0.228021	0.0492376	0.37287	-0.126596	0.166969	0.703448
ENSG00000268471	MIR4453	lincRNA	microRNA 4453 [Source:HGNC Symbol;Acc:41892]	-0.532853	0.00386378	0.0785088	-0.375727	0.0302163	0.313824	0.157126	0.261622	0.776864
ENSG00000134058	CDK7	protein_coding	cyclin-dependent kinase 7 [Source:HGNC Symbol;Acc:1778]	-0.280495	0.00388269	0.0786631	-0.163605	0.0745786	0.433842	0.11689	0.105199	0.624637
ENSG00000198169	ZNF251	protein_coding	zinc finger protein 251 [Source:HGNC Symbol;Acc:13045]	-0.630512	0.00388508	0.0786631	-0.750726	0.000506413	0.0617272	-0.120214	0.469833	0.875788
ENSG00000171603	CLSTN1	protein_coding	calsyntenin 1 [Source:HGNC Symbol;Acc:17447]	0.363044	0.00389431	0.0786631	0.22997	0.0487111	0.372061	-0.133074	0.170704	0.706999
ENSG00000173517	PEAK1	protein_coding	pseudopodium-enriched atypical kinase 1 [Source:HGNC Symbol;Acc:29431]	0.424785	0.0038955	0.0786631	0.209277	0.120759	0.508329	-0.215508	0.0615213	0.541717
ENSG00000188917	TRMT2B	protein_coding	tRNA methyltransferase 2 homolog B (S. cerevisiae) [Source:HGNC Symbol;Acc:25748]	-0.431169	0.00390105	0.0786631	-0.385536	0.00801802	0.196066	0.0456329	0.674507	0.931461
ENSG00000197261	C6orf141	protein_coding	chromosome 6 open reading frame 141 [Source:HGNC Symbol;Acc:21351]	-0.729935	0.00390127	0.0786631	-0.424918	0.0717482	0.426405	0.305017	0.113281	0.633976
ENSG00000141013	GAS8	protein_coding	growth arrest-specific 8 [Source:HGNC Symbol;Acc:4166]	-0.429007	0.00393983	0.0793394	-0.22306	0.106196	0.486976	0.205947	0.0712783	0.567209
ENSG00000153815	CMIP	protein_coding	c-Maf inducing protein [Source:HGNC Symbol;Acc:24319]	0.379255	0.00394809	0.0794045	0.200339	0.0999956	0.475808	-0.178916	0.077773	0.583871
ENSG00000243406	MRPS31P5	pseudogene	mitochondrial ribosomal protein S31 pseudogene 5 [Source:HGNC Symbol;Acc:39253]	-0.452307	0.00396829	0.0797092	-0.238717	0.099747	0.475673	0.213589	0.078833	0.583871
ENSG00000090432	MUL1	protein_coding	mitochondrial E3 ubiquitin protein ligase 1 [Source:HGNC Symbol;Acc:25762]	0.357968	0.00398086	0.0797514	0.153607	0.187631	0.588805	-0.20436	0.0283859	0.438407
ENSG00000130635	COL5A1	protein_coding	collagen, type V, alpha 1 [Source:HGNC Symbol;Acc:2209]	0.369224	0.00398464	0.0797514	0.318587	0.00905201	0.204454	-0.0506369	0.602664	0.917006
ENSG00000245849	RAD51-AS1	processed_transcript	RAD51 antisense RNA 1 (head to head) [Source:HGNC Symbol;Acc:48621]	-0.551635	0.00398716	0.0797514	-0.414691	0.0192757	0.268735	0.136944	0.362847	0.826754
ENSG00000171766	GATM	protein_coding	glycine amidinotransferase (L-arginine:glycine amidinotransferase) [Source:HGNC Symbol;Acc:4175]	-0.575587	0.00399149	0.0797514	-0.607627	0.00219304	0.11222	-0.0320402	0.824993	0.965096
ENSG00000176422	SPRYD4	protein_coding	SPRY domain containing 4 [Source:HGNC Symbol;Acc:27468]	-0.329948	0.00400027	0.0797514	-0.269682	0.0144248	0.244354	0.0602656	0.47549	0.87925
ENSG00000148600	CDHR1	protein_coding	cadherin-related family member 1 [Source:HGNC Symbol;Acc:14550]	0.587966	0.0040007	0.0797514	0.532027	0.00648972	0.178218	-0.055939	0.717558	0.944069
ENSG00000101745	ANKRD12	protein_coding	ankyrin repeat domain 12 [Source:HGNC Symbol;Acc:29135]	0.363944	0.00400932	0.0798225	0.0663097	0.56143	0.8419	-0.297634	0.00380104	0.188713
ENSG00000179933	C14orf119	protein_coding	chromosome 14 open reading frame 119 [Source:HGNC Symbol;Acc:20270]	-0.319157	0.0040494	0.0804535	-0.293845	0.00629517	0.17752	0.0253118	0.758151	0.951632
ENSG00000141556	TBCD	protein_coding	tubulin folding cofactor D [Source:HGNC Symbol;Acc:11581]	0.300211	0.00405121	0.0804535	0.186334	0.0541349	0.386559	-0.113877	0.159088	0.697293
ENSG00000144711	IQSEC1	protein_coding	IQ motif and Sec7 domain 1 [Source:HGNC Symbol;Acc:29112]	0.3293	0.00406154	0.0805572	0.118027	0.255949	0.653557	-0.211274	0.0210114	0.39633
ENSG00000132305	IMMT	protein_coding	inner membrane protein, mitochondrial [Source:HGNC Symbol;Acc:6047]	0.216028	0.00406773	0.0805788	0.138719	0.0471538	0.369645	-0.0773089	0.182435	0.713987
ENSG00000188070	C11orf95	lincRNA	chromosome 11 open reading frame 95 [Source:HGNC Symbol;Acc:28449]	-0.40926	0.0040833	0.0807254	-0.241072	0.0675204	0.415951	0.168188	0.127522	0.654194
ENSG00000168887	C2orf68	protein_coding	chromosome 2 open reading frame 68 [Source:HGNC Symbol;Acc:34353]	-0.253523	0.00408684	0.0807254	-0.251955	0.00315135	0.132812	0.00156714	0.981281	0.995973
ENSG00000267002	RP11-242D8.1	lincRNA		0.62369	0.00409047	0.0807254	0.476333	0.0162988	0.251307	-0.147357	0.39812	0.845168
ENSG00000123124	WWP1	protein_coding	WW domain containing E3 ubiquitin protein ligase 1 [Source:HGNC Symbol;Acc:17004]	0.389008	0.00413249	0.0814529	0.270589	0.0328353	0.325835	-0.118419	0.255151	0.773191
ENSG00000181524	RPL24P4	pseudogene	ribosomal protein L24 pseudogene 4 [Source:HGNC Symbol;Acc:21371]	-0.79661	0.00415563	0.0818069	-0.571627	0.0361785	0.339372	0.224984	0.237369	0.762819
ENSG00000136731	UGGT1	protein_coding	UDP-glucose glycoprotein glucosyltransferase 1 [Source:HGNC Symbol;Acc:15663]	0.419843	0.0041668	0.0819245	0.367631	0.0082982	0.197903	-0.0522123	0.640523	0.92606
ENSG00000007402	CACNA2D2	protein_coding	calcium channel, voltage-dependent, alpha 2/delta subunit 2 [Source:HGNC Symbol;Acc:1400]	0.59757	0.0041811	0.0819586	0.359018	0.0634125	0.407121	-0.238552	0.138993	0.662769
ENSG00000008283	CYB561	protein_coding	cytochrome b561 [Source:HGNC Symbol;Acc:2571]	0.396524	0.0041853	0.0819586	0.288558	0.0285854	0.308604	-0.107966	0.293979	0.791826
ENSG00000136875	PRPF4	protein_coding	pre-mRNA processing factor 4 [Source:HGNC Symbol;Acc:17349]	-0.240577	0.00419923	0.0819586	-0.260943	0.00167152	0.101269	-0.0203662	0.743002	0.949839
ENSG00000146587	RBAK	protein_coding	RB-associated KRAB zinc finger [Source:HGNC Symbol;Acc:17680]	0.358711	0.00420184	0.0819586	0.0873296	0.441098	0.779028	-0.271382	0.00728236	0.256674
ENSG00000133789	SWAP70	protein_coding	SWAP switching B-cell complex 70kDa subunit [Source:HGNC Symbol;Acc:17070]	0.340557	0.00420446	0.0819586	0.134333	0.218124	0.618711	-0.206224	0.0270865	0.430223
ENSG00000228106	RP11-452F19.3	lincRNA		-0.784554	0.00420727	0.0819586	-0.320484	0.214265	0.614674	0.46407	0.0230537	0.409727
ENSG00000100413	POLR3H	protein_coding	polymerase (RNA) III (DNA directed) polypeptide H (22.9kD) [Source:HGNC Symbol;Acc:30349]	-0.364983	0.00421417	0.0819586	-0.0427585	0.713247	0.910431	0.322224	0.00172738	0.121922
ENSG00000198721	ECI2	protein_coding	enoyl-CoA delta isomerase 2 [Source:HGNC Symbol;Acc:14601]	-0.284412	0.00421685	0.0819586	-0.169226	0.0680264	0.416764	0.115186	0.129103	0.654194
ENSG00000149716	ORAOV1	protein_coding	oral cancer overexpressed 1 [Source:HGNC Symbol;Acc:17589]	-0.34695	0.00422671	0.0819586	-0.198906	0.0755312	0.436169	0.148044	0.116591	0.64212
ENSG00000184825	HIST1H2AH	protein_coding	histone cluster 1, H2ah [Source:HGNC Symbol;Acc:13671]	-0.640092	0.00423271	0.0819586	-0.446325	0.0328817	0.325886	0.193767	0.259359	0.77602
ENSG00000186951	PPARA	protein_coding	peroxisome proliferator-activated receptor alpha [Source:HGNC Symbol;Acc:9232]	0.568116	0.00423554	0.0819586	0.182964	0.315353	0.695512	-0.385152	0.0135474	0.336828
ENSG00000186468	RPS23	protein_coding	ribosomal protein S23 [Source:HGNC Symbol;Acc:10410]	-0.290838	0.004237	0.0819586	-0.265532	0.00621423	0.177323	0.0253066	0.744234	0.95016
ENSG00000213551	DNAJC9	protein_coding	DnaJ (Hsp40) homolog, subfamily C, member 9 [Source:HGNC Symbol;Acc:19123]	-0.256013	0.00423719	0.0819586	-0.257792	0.00288718	0.126971	-0.00177857	0.979117	0.995973
ENSG00000223496	EXOSC6	protein_coding	exosome component 6 [Source:HGNC Symbol;Acc:19055]	-0.349965	0.00424121	0.0819586	-0.270783	0.0225174	0.285671	0.0791827	0.366884	0.829136
ENSG00000204316	MRPL38	protein_coding	mitochondrial ribosomal protein L38 [Source:HGNC Symbol;Acc:14033]	-0.313774	0.00425268	0.0820798	-0.191069	0.0645143	0.409227	0.122705	0.136464	0.660841
ENSG00000143702	CEP170	protein_coding	centrosomal protein 170kDa [Source:HGNC Symbol;Acc:28920]	0.252228	0.0042672	0.0821695	0.170957	0.0376923	0.344006	-0.0812712	0.232034	0.757204
ENSG00000143061	IGSF3	protein_coding	immunoglobulin superfamily, member 3 [Source:HGNC Symbol;Acc:5950]	0.409869	0.0042721	0.0821695	0.431869	0.00190785	0.105445	0.0220001	0.840581	0.970524
ENSG00000169635	HIC2	protein_coding	hypermethylated in cancer 2 [Source:HGNC Symbol;Acc:18595]	0.374607	0.00427515	0.0821695	0.160449	0.183184	0.584273	-0.214158	0.0363575	0.467385
ENSG00000111788	RP11-22B23.1	pseudogene		-0.391736	0.00427814	0.0821695	-0.1867	0.136619	0.527758	0.205037	0.0575241	0.529685
ENSG00000125144	MT1G	protein_coding	metallothionein 1G [Source:HGNC Symbol;Acc:7399]	-2.85529	0.00428489	0.082199	-2.64871	0.00914463	0.205547	0.206574	0.747322	0.950749
ENSG00000137642	SORL1	protein_coding	sortilin-related receptor, L(DLR class) A repeats containing [Source:HGNC Symbol;Acc:11185]	0.488925	0.00429461	0.0822856	0.25758	0.102802	0.481901	-0.231345	0.0822562	0.586039
ENSG00000106299	WASL	protein_coding	Wiskott-Aldrich syndrome-like [Source:HGNC Symbol;Acc:12735]	0.441362	0.00430713	0.0823319	0.18229	0.199335	0.601856	-0.259072	0.0320711	0.453708
ENSG00000172661	FAM21C	protein_coding	family with sequence similarity 21, member C [Source:HGNC Symbol;Acc:23414]	-0.348392	0.00430992	0.0823319	-0.231243	0.0436922	0.35969	0.117149	0.205673	0.734666
ENSG00000105939	ZC3HAV1	protein_coding	zinc finger CCCH-type, antiviral 1 [Source:HGNC Symbol;Acc:23721]	0.480301	0.00431535	0.0823319	0.216591	0.160411	0.557957	-0.26371	0.0456836	0.49952
ENSG00000136153	LMO7	protein_coding	LIM domain 7 [Source:HGNC Symbol;Acc:6646]	0.690872	0.00431789	0.0823319	0.107198	0.624194	0.870255	-0.583674	0.00308873	0.169671
ENSG00000250120	PCDHA10	protein_coding	protocadherin alpha 10 [Source:HGNC Symbol;Acc:8664]	0.792696	0.00436932	0.0831003	1.11777	9.54071e-05	0.029535	0.32507	0.119865	0.646761
ENSG00000135547	HEY2	protein_coding	hes-related family bHLH transcription factor with YRPW motif 2 [Source:HGNC Symbol;Acc:4881]	-0.69433	0.00437005	0.0831003	-0.223024	0.334322	0.709541	0.471305	0.00845848	0.27054
ENSG00000145354	CISD2	protein_coding	CDGSH iron sulfur domain 2 [Source:HGNC Symbol;Acc:24212]	-0.332631	0.00437398	0.0831003	-0.19833	0.0732212	0.431028	0.134301	0.119518	0.645776
ENSG00000262049	RP13-1032I1.7	antisense		-0.547362	0.00440445	0.0835289	-0.511987	0.00572973	0.172723	0.0353753	0.806471	0.962036
ENSG00000099284	H2AFY2	protein_coding	H2A histone family, member Y2 [Source:HGNC Symbol;Acc:14453]	-0.879769	0.00440712	0.0835289	-0.678357	0.0231594	0.286768	0.201412	0.367123	0.829136
ENSG00000171444	MCC	protein_coding	mutated in colorectal cancers [Source:HGNC Symbol;Acc:6935]	0.413471	0.00442023	0.0836301	0.4129	0.0032792	0.135529	-0.000570749	0.995862	0.999053
ENSG00000134419	RPS15A	protein_coding	ribosomal protein S15a [Source:HGNC Symbol;Acc:10389]	-0.415681	0.00442926	0.0836301	-0.404027	0.00398391	0.149757	0.0116545	0.916675	0.985935
ENSG00000169715	MT1E	protein_coding	metallothionein 1E [Source:HGNC Symbol;Acc:7397]	-2.6027	0.00444022	0.0836301	-2.42576	0.00967707	0.208718	0.176937	0.754757	0.951108
ENSG00000156990	RPUSD3	protein_coding	RNA pseudouridylate synthase domain containing 3 [Source:HGNC Symbol;Acc:28437]	-0.297673	0.00444587	0.0836301	-0.285395	0.00459199	0.158988	0.0122779	0.87699	0.979271
ENSG00000140575	IQGAP1	protein_coding	IQ motif containing GTPase activating protein 1 [Source:HGNC Symbol;Acc:6110]	0.453404	0.00444887	0.0836301	0.349153	0.0198519	0.272282	-0.10425	0.393587	0.842303
ENSG00000185608	MRPL40	protein_coding	mitochondrial ribosomal protein L40 [Source:HGNC Symbol;Acc:14491]	-0.536846	0.00444979	0.0836301	-0.0703976	0.693533	0.902233	0.466449	0.000979651	0.0878791
ENSG00000089597	GANAB	protein_coding	glucosidase, alpha; neutral AB [Source:HGNC Symbol;Acc:4138]	0.475375	0.00445024	0.0836301	0.260642	0.0911427	0.464309	-0.214732	0.0984166	0.614042
ENSG00000236552	RPL13AP5	pseudogene	ribosomal protein L13a pseudogene 5 [Source:HGNC Symbol;Acc:23736]	-0.639102	0.00446918	0.0836301	-0.399649	0.0669835	0.414196	0.239453	0.128197	0.654194
ENSG00000100344	PNPLA3	protein_coding	patatin-like phospholipase domain containing 3 [Source:HGNC Symbol;Acc:18590]	-0.397137	0.00447179	0.0836301	-0.329863	0.0135915	0.237926	0.0672744	0.519744	0.892737
ENSG00000136868	SLC31A1	protein_coding	solute carrier family 31 (copper transporter), member 1 [Source:HGNC Symbol;Acc:11016]	0.342834	0.00447191	0.0836301	0.190224	0.0883954	0.459434	-0.152611	0.102047	0.620852
ENSG00000074935	TUBE1	protein_coding	tubulin, epsilon 1 [Source:HGNC Symbol;Acc:20775]	-0.556132	0.00447785	0.0836301	-0.415168	0.02403	0.290192	0.140964	0.34607	0.820566
ENSG00000172915	NBEA	protein_coding	neurobeachin [Source:HGNC Symbol;Acc:7648]	0.392713	0.00448051	0.0836301	0.246482	0.0549278	0.389129	-0.146232	0.170391	0.706999
ENSG00000118200	CAMSAP2	protein_coding	calmodulin regulated spectrin-associated protein family, member 2 [Source:HGNC Symbol;Acc:29188]	0.277665	0.00448132	0.0836301	0.173987	0.055238	0.390319	-0.103678	0.169483	0.706227
ENSG00000204564	C6orf136	protein_coding	chromosome 6 open reading frame 136 [Source:HGNC Symbol;Acc:21301]	-0.445637	0.00448711	0.0836393	-0.296424	0.0466044	0.367711	0.149212	0.199772	0.729668
ENSG00000149503	INCENP	protein_coding	inner centromere protein antigens 135/155kDa [Source:HGNC Symbol;Acc:6058]	0.319422	0.0045286	0.0842643	0.277602	0.00952578	0.208589	-0.0418193	0.62551	0.922027
ENSG00000083457	ITGAE	protein_coding	integrin, alpha E (antigen CD103, human mucosal lymphocyte antigen 1; alpha polypeptide) [Source:HGNC Symbol;Acc:6147]	-0.328567	0.00453132	0.0842643	-0.132215	0.222336	0.62375	0.196352	0.0247994	0.416736
ENSG00000112306	RPS12	protein_coding	ribosomal protein S12 [Source:HGNC Symbol;Acc:10385]	-0.397077	0.00454559	0.0844303	-0.32476	0.0140162	0.239748	0.0723171	0.499795	0.886176
ENSG00000269636	AC010441.1	protein_coding		-0.413987	0.00455351	0.0844781	-0.303064	0.0336222	0.329297	0.110923	0.275914	0.781757
ENSG00000118873	RAB3GAP2	protein_coding	RAB3 GTPase activating protein subunit 2 (non-catalytic) [Source:HGNC Symbol;Acc:17168]	0.268497	0.00456405	0.0845302	0.0685195	0.425064	0.770395	-0.199977	0.00859801	0.270949
ENSG00000081923	ATP8B1	protein_coding	ATPase, aminophospholipid transporter, class I, type 8B, member 1 [Source:HGNC Symbol;Acc:3706]	0.749146	0.00456703	0.0845302	0.729978	0.00489136	0.162258	-0.0191678	0.92058	0.986204
ENSG00000235890	TSPEAR-AS1	antisense	TSPEAR antisense RNA 1 [Source:HGNC Symbol;Acc:1271]	1.12488	0.00457642	0.0846049	-0.0667346	0.843678	0.957791	-1.19161	0.00082578	0.0799841
ENSG00000111642	CHD4	protein_coding	chromodomain helicase DNA binding protein 4 [Source:HGNC Symbol;Acc:1919]	0.318188	0.00459259	0.0848044	0.266172	0.0123169	0.231672	-0.0520166	0.544296	0.899073
ENSG00000197448	GSTK1	protein_coding	glutathione S-transferase kappa 1 [Source:HGNC Symbol;Acc:16906]	-0.291471	0.00460772	0.0849458	-0.297846	0.00305249	0.130251	-0.00637504	0.933712	0.988345
ENSG00000085978	ATG16L1	protein_coding	autophagy related 16-like 1 (S. cerevisiae) [Source:HGNC Symbol;Acc:21498]	-0.318749	0.004611	0.0849458	-0.32024	0.00327706	0.135529	-0.00149169	0.986029	0.996762
ENSG00000146535	GNA12	protein_coding	guanine nucleotide binding protein (G protein) alpha 12 [Source:HGNC Symbol;Acc:4380]	0.414055	0.00461711	0.0849591	0.326999	0.0181775	0.262327	-0.0870552	0.432709	0.860837
ENSG00000236859	NIFK-AS1	antisense	NIFK antisense RNA 1 [Source:HGNC Symbol;Acc:27385]	-0.506757	0.0046242	0.0849905	-0.273576	0.0976017	0.47239	0.233181	0.0940024	0.606067
ENSG00000164885	CDK5	protein_coding	cyclin-dependent kinase 5 [Source:HGNC Symbol;Acc:1774]	-0.360805	0.00464096	0.0851993	-0.400798	0.00189939	0.105445	-0.0399931	0.653462	0.92864
ENSG00000108294	PSMB3	protein_coding	proteasome (prosome, macropain) subunit, beta type, 3 [Source:HGNC Symbol;Acc:9540]	-0.304828	0.00468076	0.0858302	-0.198823	0.0505798	0.375594	0.106004	0.191137	0.722276
ENSG00000100345	MYH9	protein_coding	myosin, heavy chain 9, non-muscle [Source:HGNC Symbol;Acc:7579]	0.450614	0.00469582	0.0859979	0.290195	0.0504016	0.375543	-0.160419	0.192304	0.723569
ENSG00000182858	ALG12	protein_coding	ALG12, alpha-1,6-mannosyltransferase [Source:HGNC Symbol;Acc:19358]	0.397055	0.0047055	0.0859979	0.164761	0.204272	0.606325	-0.232293	0.0329977	0.455489
ENSG00000148468	FAM171A1	protein_coding	family with sequence similarity 171, member A1 [Source:HGNC Symbol;Acc:23522]	0.318812	0.00471361	0.0859979	0.1926	0.0669203	0.414072	-0.126212	0.145184	0.670616
ENSG00000174606	ANGEL2	protein_coding	angel homolog 2 (Drosophila) [Source:HGNC Symbol;Acc:30534]	-0.335017	0.00471826	0.0859979	-0.16687	0.127715	0.517343	0.168147	0.0676008	0.557281
ENSG00000164879	CA3	protein_coding	carbonic anhydrase III, muscle specific [Source:HGNC Symbol;Acc:1374]	-0.979928	0.00472617	0.0859979	-0.370219	0.26284	0.657777	0.609709	0.01548	0.353216
ENSG00000224870	RP4-758J18.2	protein_coding	HCG20425, isoform CRA_a; Uncharacterized protein; cDNA FLJ53815 [Source:UniProtKB/TrEMBL;Acc:B4DNA4]	-0.38979	0.00472926	0.0859979	-0.335762	0.0111567	0.22261	0.0540285	0.601413	0.917006
ENSG00000008311	AASS	protein_coding	aminoadipate-semialdehyde synthase [Source:HGNC Symbol;Acc:17366]	0.520821	0.00473497	0.0859979	0.428665	0.0141777	0.241	-0.0921563	0.511985	0.888629
ENSG00000068697	LAPTM4A	protein_coding	lysosomal protein transmembrane 4 alpha [Source:HGNC Symbol;Acc:6924]	0.401549	0.00474252	0.0859979	0.23209	0.0778247	0.441515	-0.169459	0.124634	0.652567
ENSG00000111639	MRPL51	protein_coding	mitochondrial ribosomal protein L51 [Source:HGNC Symbol;Acc:14044]	-0.284193	0.00474677	0.0859979	-0.156651	0.0936202	0.469011	0.127542	0.100255	0.614926
ENSG00000219481	NBPF1	protein_coding	neuroblastoma breakpoint family, member 1 [Source:HGNC Symbol;Acc:26088]	-0.483902	0.00474844	0.0859979	-0.597115	0.000429051	0.05901	-0.113213	0.391302	0.841753
ENSG00000196747	HIST1H2AI	protein_coding	histone cluster 1, H2ai [Source:HGNC Symbol;Acc:4725]	-0.629104	0.00474982	0.0859979	-0.432281	0.0378815	0.344006	0.196823	0.25083	0.770838
ENSG00000114279	FGF12	protein_coding	fibroblast growth factor 12 [Source:HGNC Symbol;Acc:3668]	0.563059	0.00475948	0.0860742	0.409129	0.0300566	0.313797	-0.15393	0.307133	0.798984
ENSG00000146963	C7orf55-LUC7L2	protein_coding	C7orf55-LUC7L2 readthrough [Source:HGNC Symbol;Acc:44671]	-0.288144	0.00476686	0.0861088	-0.206585	0.030532	0.314325	0.081559	0.299664	0.793928
ENSG00000149262	INTS4	protein_coding	integrator complex subunit 4 [Source:HGNC Symbol;Acc:25048]	-0.211615	0.00479581	0.0865182	-0.145687	0.038472	0.344601	0.065928	0.250119	0.769811
ENSG00000077514	POLD3	protein_coding	polymerase (DNA-directed), delta 3, accessory subunit [Source:HGNC Symbol;Acc:20932]	-0.275426	0.00480048	0.0865182	-0.277711	0.00331371	0.136242	-0.00228489	0.975371	0.995733
ENSG00000136717	BIN1	protein_coding	bridging integrator 1 [Source:HGNC Symbol;Acc:1052]	-0.429234	0.00481993	0.0867283	-0.325452	0.0236069	0.288919	0.103782	0.370393	0.831012
ENSG00000038532	CLEC16A	protein_coding	C-type lectin domain family 16, member A [Source:HGNC Symbol;Acc:29013]	0.367646	0.00482312	0.0867283	0.249844	0.0397282	0.348196	-0.117801	0.243007	0.767461
ENSG00000076201	PTPN23	protein_coding	protein tyrosine phosphatase, non-receptor type 23 [Source:HGNC Symbol;Acc:14406]	0.397067	0.00485462	0.0871954	0.362016	0.00742038	0.190475	-0.0350518	0.742463	0.949528
ENSG00000229186	ADAM1A	pseudogene	ADAM metallopeptidase domain 1A, pseudogene [Source:HGNC Symbol;Acc:187]	-0.555478	0.00487532	0.0872409	-0.203228	0.25595	0.653557	0.35225	0.0259658	0.424817
ENSG00000132541	HRSP12	protein_coding	heat-responsive protein 12 [Source:HGNC Symbol;Acc:16897]	-0.406848	0.00487958	0.0872409	-0.297561	0.0323357	0.322499	0.109287	0.299591	0.793928
ENSG00000136527	TRA2B	protein_coding	transformer 2 beta homolog (Drosophila) [Source:HGNC Symbol;Acc:10781]	-0.282941	0.00488057	0.0872409	-0.0961655	0.295158	0.682113	0.186775	0.0190344	0.381569
ENSG00000127022	CANX	protein_coding	calnexin [Source:HGNC Symbol;Acc:1473]	0.434666	0.00488685	0.0872409	0.372179	0.0110473	0.22261	-0.0624879	0.597318	0.916225
ENSG00000204389	HSPA1A	protein_coding	heat shock 70kDa protein 1A [Source:HGNC Symbol;Acc:5232]	0.686928	0.00489726	0.0872409	0.353582	0.121111	0.508632	-0.333346	0.0728871	0.571371
ENSG00000271738	RP11-137H2.6	lincRNA		0.542418	0.0048986	0.0872409	0.393482	0.0329292	0.326043	-0.148936	0.294641	0.792428
ENSG00000151470	C4orf33	protein_coding	chromosome 4 open reading frame 33 [Source:HGNC Symbol;Acc:27025]	-0.53973	0.00490043	0.0872409	-0.272645	0.135613	0.526897	0.267086	0.056596	0.528408
ENSG00000131730	CKMT2	protein_coding	creatine kinase, mitochondrial 2 (sarcomeric) [Source:HGNC Symbol;Acc:1996]	-0.822729	0.00490313	0.0872409	-0.590031	0.0359739	0.338835	0.232698	0.273934	0.780239
ENSG00000179314	WSCD1	protein_coding	WSC domain containing 1 [Source:HGNC Symbol;Acc:29060]	0.332579	0.00491174	0.0872409	0.0283842	0.791227	0.941257	-0.304195	0.00168827	0.121922
ENSG00000168818	STX18	protein_coding	syntaxin 18 [Source:HGNC Symbol;Acc:15942]	-0.284585	0.00491241	0.0872409	-0.0553458	0.5532	0.838107	0.229239	0.00399641	0.193665
ENSG00000143222	UFC1	protein_coding	ubiquitin-fold modifier conjugating enzyme 1 [Source:HGNC Symbol;Acc:26941]	-0.330581	0.00492679	0.0873798	-0.185088	0.0953228	0.471495	0.145493	0.0978268	0.612893
ENSG00000122778	KIAA1549	protein_coding	KIAA1549 [Source:HGNC Symbol;Acc:22219]	0.415989	0.0049313	0.0873798	0.292085	0.0345482	0.333811	-0.123903	0.277923	0.783436
ENSG00000122912	SLC25A16	protein_coding	solute carrier family 25 (mitochondrial carrier; Graves disease autoantigen), member 16 [Source:HGNC Symbol;Acc:10986]	-0.504734	0.0049413	0.0874587	-0.169999	0.3008	0.687263	0.334736	0.0184677	0.377679
ENSG00000180881	CAPS2	protein_coding	calcyphosine 2 [Source:HGNC Symbol;Acc:16471]	0.793676	0.0049479	0.0874776	0.646125	0.0115896	0.224512	-0.14755	0.52285	0.893953
ENSG00000095485	CWF19L1	protein_coding	CWF19-like 1, cell cycle control (S. pombe) [Source:HGNC Symbol;Acc:25613]	-0.231476	0.00497456	0.0878505	-0.216171	0.00707058	0.187217	0.0153046	0.80082	0.960862
ENSG00000132824	SERINC3	protein_coding	serine incorporator 3 [Source:HGNC Symbol;Acc:11699]	0.338677	0.00498275	0.0878968	0.320894	0.00566723	0.172115	-0.0177826	0.845803	0.971117
ENSG00000100949	RABGGTA	protein_coding	Rab geranylgeranyltransferase, alpha subunit [Source:HGNC Symbol;Acc:9795]	-0.39681	0.00500059	0.0880727	-0.203056	0.12899	0.518684	0.193754	0.0647113	0.550144
ENSG00000106868	SUSD1	protein_coding	sushi domain containing 1 [Source:HGNC Symbol;Acc:25413]	0.449192	0.00500866	0.0880727	0.555692	0.000570248	0.0634019	0.1065	0.369275	0.830618
ENSG00000167291	TBC1D16	protein_coding	TBC1 domain family, member 16 [Source:HGNC Symbol;Acc:28356]	0.244401	0.00501301	0.0880727	0.270507	0.00145845	0.0957431	0.0261058	0.694973	0.939243
ENSG00000164172	MOCS2	protein_coding	molybdenum cofactor synthesis 2 [Source:HGNC Symbol;Acc:7193]	-0.364623	0.00501693	0.0880727	-0.190374	0.124006	0.513457	0.174248	0.066706	0.555059
ENSG00000143324	XPR1	protein_coding	xenotropic and polytropic retrovirus receptor 1 [Source:HGNC Symbol;Acc:12827]	0.356417	0.00502061	0.0880727	0.228766	0.0529904	0.38369	-0.127651	0.193538	0.725455
ENSG00000248383	PCDHAC1	protein_coding	protocadherin alpha subfamily C, 1 [Source:HGNC Symbol;Acc:8676]	0.557785	0.00504521	0.0884059	0.661413	0.000850388	0.0776603	0.103629	0.485802	0.881707
ENSG00000152926	ZNF117	protein_coding	zinc finger protein 117 [Source:HGNC Symbol;Acc:12897]	0.332308	0.0050645	0.0886277	0.254623	0.0221046	0.284183	-0.0776845	0.395538	0.844157
ENSG00000233369	RP11-396K3.1	pseudogene		0.425749	0.00506909	0.0886277	0.223326	0.110684	0.494854	-0.202423	0.0881252	0.599264
ENSG00000088682	COQ9	protein_coding	coenzyme Q9 [Source:HGNC Symbol;Acc:25302]	-0.304163	0.00507999	0.0886723	-0.246724	0.0175756	0.256692	0.0574395	0.478659	0.880059
ENSG00000171365	CLCN5	protein_coding	chloride channel, voltage-sensitive 5 [Source:HGNC Symbol;Acc:2023]	0.440489	0.00508287	0.0886723	0.284611	0.0524766	0.382503	-0.155878	0.197359	0.728185
ENSG00000196993	NPIPB9	protein_coding	nuclear pore complex interacting protein family, member B9 [Source:HGNC Symbol;Acc:41987]	1.41433	0.00509394	0.0887672	0.263915	0.50126	0.813253	-1.15041	0.0151047	0.348623
ENSG00000106392	C1GALT1	protein_coding	core 1 synthase, glycoprotein-N-acetylgalactosamine 3-beta-galactosyltransferase, 1 [Source:HGNC Symbol;Acc:24337]	0.288758	0.00510372	0.0888397	0.139771	0.140477	0.533239	-0.148987	0.0652194	0.550144
ENSG00000131732	ZCCHC9	protein_coding	zinc finger, CCHC domain containing 9 [Source:HGNC Symbol;Acc:25424]	-0.280989	0.0051156	0.0889483	-0.196186	0.0381699	0.34443	0.0848029	0.265288	0.777785
ENSG00000100554	ATP6V1D	protein_coding	ATPase, H+ transporting, lysosomal 34kDa, V1 subunit D [Source:HGNC Symbol;Acc:13527]	-0.267721	0.00512845	0.0890562	-0.202036	0.0265468	0.301525	0.0656846	0.359131	0.824962
ENSG00000103429	BFAR	protein_coding	bifunctional apoptosis regulator [Source:HGNC Symbol;Acc:17613]	0.290397	0.00513309	0.0890562	0.268672	0.00690294	0.185032	-0.0217254	0.783042	0.957308
ENSG00000135048	TMEM2	protein_coding	transmembrane protein 2 [Source:HGNC Symbol;Acc:11869]	0.53413	0.00514454	0.0891238	0.335553	0.0585409	0.396671	-0.198576	0.179374	0.711359
ENSG00000090661	CERS4	protein_coding	ceramide synthase 4 [Source:HGNC Symbol;Acc:23747]	0.370226	0.00514827	0.0891238	0.201402	0.101029	0.478843	-0.168824	0.0987624	0.614042
ENSG00000153037	SRP19	protein_coding	signal recognition particle 19kDa [Source:HGNC Symbol;Acc:11300]	-0.311027	0.00516412	0.0892601	-0.0948019	0.356735	0.727051	0.216226	0.0124881	0.322161
ENSG00000139218	SCAF11	protein_coding	SR-related CTD-associated factor 11 [Source:HGNC Symbol;Acc:10784]	0.323524	0.00516924	0.0892601	0.194187	0.0700273	0.420329	-0.129336	0.15045	0.679768
ENSG00000183935	HTR7P1	pseudogene	5-hydroxytryptamine (serotonin) receptor 7 pseudogene 1 [Source:HGNC Symbol;Acc:30411]	-0.816886	0.00517863	0.0892601	-0.90672	0.00218909	0.11222	-0.0898335	0.659755	0.928953
ENSG00000184378	ACTRT3	protein_coding	actin-related protein T3 [Source:HGNC Symbol;Acc:24022]	-0.648585	0.00517876	0.0892601	-0.165165	0.456343	0.787403	0.483419	0.00412892	0.195997
ENSG00000114646	CSPG5	protein_coding	chondroitin sulfate proteoglycan 5 (neuroglycan C) [Source:HGNC Symbol;Acc:2467]	0.631304	0.00519327	0.0894126	0.379054	0.0799549	0.445688	-0.25225	0.123602	0.65069
ENSG00000072832	CRMP1	protein_coding	collapsin response mediator protein 1 [Source:HGNC Symbol;Acc:2365]	0.3135	0.00519934	0.0894195	0.0818371	0.423854	0.769943	-0.231663	0.00978169	0.291551
ENSG00000118680	MYL12B	protein_coding	myosin, light chain 12B, regulatory [Source:HGNC Symbol;Acc:29827]	-0.328492	0.00521675	0.0896214	-0.181237	0.0972984	0.47209	0.147255	0.104402	0.624354
ENSG00000134569	LRP4	protein_coding	low density lipoprotein receptor-related protein 4 [Source:HGNC Symbol;Acc:6696]	0.405325	0.00524603	0.0899962	0.166531	0.209972	0.612989	-0.238794	0.0375724	0.474004
ENSG00000196653	ZNF502	protein_coding	zinc finger protein 502 [Source:HGNC Symbol;Acc:23718]	-0.766182	0.00525746	0.0899962	-0.0866772	0.736912	0.919842	0.679505	0.00124767	0.104778
ENSG00000175110	MRPS22	protein_coding	mitochondrial ribosomal protein S22 [Source:HGNC Symbol;Acc:14508]	-0.313154	0.00526007	0.0899962	-0.101309	0.331891	0.70819	0.211845	0.0141352	0.342032
ENSG00000149182	ARFGAP2	protein_coding	ADP-ribosylation factor GTPase activating protein 2 [Source:HGNC Symbol;Acc:13504]	-0.274897	0.00526137	0.0899962	-0.206912	0.0256144	0.297961	0.0679848	0.367993	0.829953
ENSG00000215908	CROCCP2	lincRNA	ciliary rootlet coiled-coil, rootletin pseudogene 2 [Source:HGNC Symbol;Acc:28170]	-0.477642	0.00528714	0.0902021	-0.397007	0.014161	0.241	0.0806353	0.540341	0.897199
ENSG00000112144	ICK	protein_coding	intestinal cell (MAK-like) kinase [Source:HGNC Symbol;Acc:21219]	0.392859	0.00528995	0.0902021	0.464811	0.000931382	0.0807948	0.071952	0.494111	0.884369
ENSG00000196367	TRRAP	protein_coding	transformation/transcription domain-associated protein [Source:HGNC Symbol;Acc:12347]	0.440726	0.00529539	0.0902021	0.2766	0.0597153	0.39881	-0.164127	0.180146	0.711962
ENSG00000067167	TRAM1	protein_coding	translocation associated membrane protein 1 [Source:HGNC Symbol;Acc:20568]	0.324491	0.00529626	0.0902021	0.345768	0.00222685	0.113046	0.021277	0.810733	0.963022
ENSG00000198265	HELZ	protein_coding	helicase with zinc finger [Source:HGNC Symbol;Acc:16878]	0.382954	0.00530704	0.0902883	0.188874	0.134801	0.526269	-0.194079	0.071808	0.568905
ENSG00000054356	PTPRN	protein_coding	protein tyrosine phosphatase, receptor type, N [Source:HGNC Symbol;Acc:9676]	0.82196	0.00531634	0.0902989	0.435501	0.117496	0.504416	-0.386459	0.0800199	0.584552
ENSG00000143337	TOR1AIP1	protein_coding	torsin A interacting protein 1 [Source:HGNC Symbol;Acc:29456]	0.330635	0.00532275	0.0902989	0.03331	0.760433	0.930017	-0.297325	0.00170834	0.121922
ENSG00000225345	SNX18P3	pseudogene	sorting nexin 18 pseudogene 3 [Source:HGNC Symbol;Acc:39611]	0.919852	0.00532482	0.0902989	0.702687	0.0159098	0.250436	-0.217165	0.434058	0.861682
ENSG00000137076	TLN1	protein_coding	talin 1 [Source:HGNC Symbol;Acc:11845]	0.423946	0.00533964	0.0904531	0.314007	0.0278783	0.306333	-0.10994	0.348044	0.82157
ENSG00000068796	KIF2A	protein_coding	kinesin heavy chain member 2A [Source:HGNC Symbol;Acc:6318]	0.300732	0.00536213	0.0907367	0.0928012	0.345699	0.718007	-0.207931	0.0159662	0.358838
ENSG00000237943	PRKCQ-AS1	lincRNA	PRKCQ antisense RNA 1 [Source:HGNC Symbol;Acc:44689]	-0.713746	0.00537006	0.0907626	-0.986855	0.000210601	0.0432337	-0.27311	0.141366	0.664875
ENSG00000011426	ANLN	protein_coding	anillin, actin binding protein [Source:HGNC Symbol;Acc:14082]	0.298129	0.00537516	0.0907626	0.324726	0.00183687	0.105032	0.0265966	0.745614	0.950671
ENSG00000139168	ZCRB1	protein_coding	zinc finger CCHC-type and RNA binding motif 1 [Source:HGNC Symbol;Acc:29620]	-0.343564	0.00538291	0.0907964	-0.149272	0.192534	0.594798	0.194292	0.0414654	0.490878
ENSG00000172062	SMN1	protein_coding	survival of motor neuron 1, telomeric [Source:HGNC Symbol;Acc:11117]	-0.306602	0.00539752	0.0908584	-0.263486	0.0127838	0.233872	0.043116	0.601249	0.917006
ENSG00000167004	PDIA3	protein_coding	protein disulfide isomerase family A, member 3 [Source:HGNC Symbol;Acc:4606]	0.380508	0.0053981	0.0908584	0.293529	0.022591	0.285777	-0.0869787	0.407934	0.850152
ENSG00000104853	CLPTM1	protein_coding	cleft lip and palate associated transmembrane protein 1 [Source:HGNC Symbol;Acc:2087]	0.393924	0.0054085	0.0909366	0.260984	0.0490409	0.37287	-0.132941	0.220994	0.748917
ENSG00000233224	HIST1H2AM	protein_coding	histone cluster 1, H2am [Source:HGNC Symbol;Acc:4735]	-0.449768	0.00541573	0.0909612	-0.274951	0.0672659	0.415491	0.174817	0.162957	0.700016
ENSG00000134086	VHL	protein_coding	von Hippel-Lindau tumor suppressor, E3 ubiquitin protein ligase [Source:HGNC Symbol;Acc:12687]	-0.317647	0.00543897	0.0912544	-0.296098	0.00699326	0.186503	0.0215488	0.803641	0.961691
ENSG00000237945	LINC00649	antisense	long intergenic non-protein coding RNA 649 [Source:HGNC Symbol;Acc:44305]	0.766649	0.00545588	0.0913683	0.155493	0.521767	0.8236	-0.611156	0.00875038	0.274109
ENSG00000124659	TBCC	protein_coding	tubulin folding cofactor C [Source:HGNC Symbol;Acc:11580]	-0.342552	0.00545733	0.0913683	-0.189613	0.105925	0.486521	0.152939	0.0920367	0.602872
ENSG00000145592	RPL37	protein_coding	ribosomal protein L37 [Source:HGNC Symbol;Acc:10347]	-0.339508	0.0054915	0.091843	-0.240486	0.0357888	0.338835	0.0990229	0.29275	0.791021
ENSG00000170802	FOXN2	protein_coding	forkhead box N2 [Source:HGNC Symbol;Acc:5281]	0.380253	0.00549844	0.0918618	0.212633	0.0952686	0.471495	-0.16762	0.112276	0.633245
ENSG00000183258	DDX41	protein_coding	DEAD (Asp-Glu-Ala-Asp) box polypeptide 41 [Source:HGNC Symbol;Acc:18674]	-0.27682	0.00552404	0.0920979	-0.140029	0.129458	0.519075	0.136791	0.0774493	0.583104
ENSG00000121022	COPS5	protein_coding	COP9 signalosome subunit 5 [Source:HGNC Symbol;Acc:2240]	-0.256268	0.00552424	0.0920979	-0.141526	0.0990198	0.473942	0.114742	0.108009	0.627284
ENSG00000087258	GNAO1	protein_coding	guanine nucleotide binding protein (G protein), alpha activating activity polypeptide O [Source:HGNC Symbol;Acc:4389]	0.598602	0.00555679	0.0923716	0.296038	0.141779	0.534494	-0.302564	0.0668602	0.555281
ENSG00000184619	KRBA2	protein_coding	KRAB-A domain containing 2 [Source:HGNC Symbol;Acc:26989]	-0.436105	0.0055598	0.0923716	-0.436261	0.0039003	0.148024	-0.000156952	0.998964	0.999613
ENSG00000160233	LRRC3	protein_coding	leucine rich repeat containing 3 [Source:HGNC Symbol;Acc:14965]	0.731523	0.0055613	0.0923716	0.424604	0.0843143	0.453171	-0.306919	0.130417	0.654194
ENSG00000155363	MOV10	protein_coding	Mov10, Moloney leukemia virus 10, homolog (mouse) [Source:HGNC Symbol;Acc:7200]	-0.363483	0.00556501	0.0923716	-0.255764	0.0371418	0.34272	0.107719	0.286571	0.788543
ENSG00000115211	EIF2B4	protein_coding	eukaryotic translation initiation factor 2B, subunit 4 delta, 67kDa [Source:HGNC Symbol;Acc:3260]	-0.249145	0.00556991	0.0923716	-0.204853	0.016873	0.253654	0.0442922	0.513884	0.889704
ENSG00000134262	AP4B1	protein_coding	adaptor-related protein complex 4, beta 1 subunit [Source:HGNC Symbol;Acc:572]	-0.332305	0.00557804	0.0924093	-0.104066	0.348718	0.719869	0.228239	0.0143375	0.343267
ENSG00000139620	KANSL2	protein_coding	KAT8 regulatory NSL complex subunit 2 [Source:HGNC Symbol;Acc:26024]	-0.374627	0.00559525	0.0925973	-0.287078	0.0252557	0.296238	0.0875497	0.392239	0.84218
ENSG00000196532	HIST1H3C	protein_coding	histone cluster 1, H3c [Source:HGNC Symbol;Acc:4768]	2.37317	0.00563641	0.0931315	0.183105	0.819587	0.951563	-2.19007	0.00101468	0.0900526
ENSG00000095564	BTAF1	protein_coding	BTAF1 RNA polymerase II, B-TFIID transcription factor-associated, 170kDa [Source:HGNC Symbol;Acc:17307]	-0.339703	0.00564821	0.0931315	-0.279581	0.0161647	0.251307	0.0601224	0.522484	0.893953
ENSG00000126088	UROD	protein_coding	uroporphyrinogen decarboxylase [Source:HGNC Symbol;Acc:12591]	-0.270205	0.0056537	0.0931315	-0.249284	0.00824255	0.197771	0.0209217	0.774675	0.956123
ENSG00000115282	TTC31	protein_coding	tetratricopeptide repeat domain 31 [Source:HGNC Symbol;Acc:25759]	-0.36236	0.00565626	0.0931315	-0.299687	0.0160748	0.251307	0.0626725	0.529287	0.894921
ENSG00000154310	TNIK	protein_coding	TRAF2 and NCK interacting kinase [Source:HGNC Symbol;Acc:30765]	0.620913	0.00565703	0.0931315	0.527018	0.0135584	0.237926	-0.0938947	0.583085	0.912248
ENSG00000155984	TMEM185A	protein_coding	transmembrane protein 185A [Source:HGNC Symbol;Acc:17125]	0.383767	0.00568152	0.0934374	0.320123	0.0165152	0.251639	-0.0636443	0.536964	0.896131
ENSG00000099331	MYO9B	protein_coding	myosin IXB [Source:HGNC Symbol;Acc:7609]	0.259787	0.00570435	0.0937151	0.176903	0.0437807	0.360192	-0.0828841	0.254026	0.7723
ENSG00000151914	DST	protein_coding	dystonin [Source:HGNC Symbol;Acc:1090]	0.438219	0.00574024	0.0941289	0.256973	0.0817334	0.448469	-0.181246	0.139219	0.663116
ENSG00000141252	VPS53	protein_coding	vacuolar protein sorting 53 homolog (S. cerevisiae) [Source:HGNC Symbol;Acc:25608]	0.316638	0.00575068	0.0941289	0.157213	0.137	0.52832	-0.159425	0.0755623	0.576875
ENSG00000165609	NUDT5	protein_coding	nudix (nucleoside diphosphate linked moiety X)-type motif 5 [Source:HGNC Symbol;Acc:8052]	-0.189248	0.00575125	0.0941289	-0.199684	0.00268333	0.12273	-0.0104358	0.841905	0.970524
ENSG00000164142	FAM160A1	protein_coding	family with sequence similarity 160, member A1 [Source:HGNC Symbol;Acc:34237]	0.472128	0.00575667	0.0941289	0.380771	0.0185681	0.264823	-0.091357	0.485389	0.881474
ENSG00000196628	TCF4	protein_coding	transcription factor 4 [Source:HGNC Symbol;Acc:11634]	0.285419	0.00575934	0.0941289	0.143033	0.133448	0.524229	-0.142386	0.0783783	0.583871
ENSG00000174106	LEMD3	protein_coding	LEM domain containing 3 [Source:HGNC Symbol;Acc:28887]	0.389779	0.00576626	0.0941445	0.596923	4.41619e-05	0.0211281	0.207144	0.0585423	0.533989
ENSG00000250506	CDK3	protein_coding	cyclin-dependent kinase 3 [Source:HGNC Symbol;Acc:1772]	-0.633536	0.00580686	0.0944752	-0.319315	0.140587	0.533239	0.314221	0.0679111	0.558427
ENSG00000166147	FBN1	protein_coding	fibrillin 1 [Source:HGNC Symbol;Acc:3603]	0.740694	0.00580801	0.0944752	0.508114	0.0436123	0.35969	-0.23258	0.259184	0.77602
ENSG00000163882	POLR2H	protein_coding	polymerase (RNA) II (DNA directed) polypeptide H [Source:HGNC Symbol;Acc:9195]	-0.277713	0.00581243	0.0944752	-0.274942	0.00489584	0.162258	0.00277038	0.970841	0.99555
ENSG00000110917	MLEC	protein_coding	malectin [Source:HGNC Symbol;Acc:28973]	0.285897	0.00581546	0.0944752	0.20659	0.0335353	0.328939	-0.079307	0.320924	0.807321
ENSG00000260833	AC124789.1	processed_transcript		-0.706149	0.00581719	0.0944752	-0.508017	0.0389476	0.346766	0.198132	0.290854	0.789598
ENSG00000247498	RP11-392P7.6	antisense		-4.28401	0.00583599	0.0944752	-2.71345	0.0842296	0.453171	1.57057	0.0927474	0.603834
ENSG00000121064	SCPEP1	protein_coding	serine carboxypeptidase 1 [Source:HGNC Symbol;Acc:29507]	0.303632	0.00583897	0.0944752	0.137696	0.178818	0.578893	-0.165936	0.0505932	0.51079
ENSG00000261408	TEN1-CDK3	processed_transcript	TEN1-CDK3 readthrough (NMD candidate) [Source:HGNC Symbol;Acc:44420]	-0.67236	0.00584314	0.0944752	-0.300604	0.189487	0.590458	0.371756	0.0437128	0.497112
ENSG00000149292	TTC12	protein_coding	tetratricopeptide repeat domain 12 [Source:HGNC Symbol;Acc:23700]	-0.675723	0.00584341	0.0944752	-0.356368	0.118586	0.50516	0.319355	0.0904742	0.602872
ENSG00000156873	PHKG2	protein_coding	phosphorylase kinase, gamma 2 (testis) [Source:HGNC Symbol;Acc:8931]	-0.308522	0.00585069	0.0944752	-0.22545	0.0338909	0.330903	0.0830714	0.324604	0.809356
ENSG00000243232	PCDHAC2	protein_coding	protocadherin alpha subfamily C, 2 [Source:HGNC Symbol;Acc:8677]	0.666436	0.00585234	0.0944752	0.390228	0.0867127	0.458074	-0.276208	0.130326	0.654194
ENSG00000159079	C21orf59	protein_coding	chromosome 21 open reading frame 59 [Source:HGNC Symbol;Acc:1301]	-0.306154	0.00587465	0.0947385	-0.340813	0.00179722	0.104173	-0.0346587	0.68005	0.934242
ENSG00000113615	SEC24A	protein_coding	SEC24 family member A [Source:HGNC Symbol;Acc:10703]	0.370254	0.00588566	0.0947407	0.27583	0.0306354	0.314478	-0.0944243	0.352361	0.822935
ENSG00000111196	MAGOHB	protein_coding	mago-nashi homolog B (Drosophila) [Source:HGNC Symbol;Acc:25504]	-0.323088	0.00588812	0.0947407	-0.13045	0.230491	0.63166	0.192637	0.0340746	0.460427
ENSG00000054793	ATP9A	protein_coding	ATPase, class II, type 9A [Source:HGNC Symbol;Acc:13540]	0.453931	0.00589279	0.0947407	0.165801	0.276961	0.668413	-0.28813	0.0247915	0.416736
ENSG00000133026	MYH10	protein_coding	myosin, heavy chain 10, non-muscle [Source:HGNC Symbol;Acc:7568]	0.356189	0.00590583	0.0948538	0.287047	0.0189217	0.267502	-0.0691417	0.486163	0.881785
ENSG00000162623	TYW3	protein_coding	tRNA-yW synthesizing protein 3 homolog (S. cerevisiae) [Source:HGNC Symbol;Acc:24757]	-1.45689	0.005975	0.0958672	-1.15744	0.0232334	0.286768	0.299453	0.444317	0.866084
ENSG00000157216	SSBP3	protein_coding	single stranded DNA binding protein 3 [Source:HGNC Symbol;Acc:15674]	0.314666	0.00598397	0.0959136	0.234825	0.0304599	0.314311	-0.0798401	0.357247	0.824311
ENSG00000059573	ALDH18A1	protein_coding	aldehyde dehydrogenase 18 family, member A1 [Source:HGNC Symbol;Acc:9722]	0.301902	0.00599172	0.0959404	0.194537	0.0572441	0.394226	-0.107365	0.207336	0.735485
ENSG00000198752	CDC42BPB	protein_coding	CDC42 binding protein kinase beta (DMPK-like) [Source:HGNC Symbol;Acc:1738]	0.238037	0.00600195	0.0959549	0.195598	0.0169545	0.254205	-0.0424388	0.523971	0.894042
ENSG00000133460	SLC2A11	protein_coding	solute carrier family 2 (facilitated glucose transporter), member 11 [Source:HGNC Symbol;Acc:14239]	-0.56104	0.00600562	0.0959549	-0.520642	0.00750878	0.191516	0.0403986	0.797167	0.96042
ENSG00000269929	RP11-2B6.2	lincRNA		-0.547455	0.00601641	0.0959549	-0.264465	0.145774	0.540519	0.28299	0.074789	0.576043
ENSG00000180398	MCFD2	protein_coding	multiple coagulation factor deficiency 2 [Source:HGNC Symbol;Acc:18451]	0.242478	0.00601693	0.0959549	0.152982	0.0628615	0.40536	-0.0894958	0.190223	0.720656
ENSG00000143793	C1orf35	protein_coding	chromosome 1 open reading frame 35 [Source:HGNC Symbol;Acc:19032]	-0.366074	0.00603719	0.0961808	-0.271873	0.0329388	0.326043	0.0942003	0.342223	0.818469
ENSG00000183281	PLGLB1	protein_coding	plasminogen-like B1 [Source:HGNC Symbol;Acc:9072]	2.25063	0.00604518	0.096211	0.169177	0.803906	0.946605	-2.08145	0.00507733	0.217315
ENSG00000198538	ZNF28	protein_coding	zinc finger protein 28 [Source:HGNC Symbol;Acc:13073]	0.370119	0.00605909	0.096292	0.129936	0.294569	0.681615	-0.240183	0.0238607	0.413516
ENSG00000082781	ITGB5	protein_coding	integrin, beta 5 [Source:HGNC Symbol;Acc:6160]	0.410926	0.00607893	0.096292	0.32685	0.0207206	0.277469	-0.0840755	0.465676	0.874259
ENSG00000162616	DNAJB4	protein_coding	DnaJ (Hsp40) homolog, subfamily B, member 4 [Source:HGNC Symbol;Acc:14886]	0.588786	0.00608118	0.096292	0.280755	0.156474	0.55343	-0.308031	0.0663526	0.554121
ENSG00000132635	PCED1A	protein_coding	PC-esterase domain containing 1A [Source:HGNC Symbol;Acc:16212]	-0.578314	0.00608308	0.096292	-0.339513	0.0859361	0.456821	0.2388	0.1374	0.661357
ENSG00000128923	FAM63B	protein_coding	family with sequence similarity 63, member B [Source:HGNC Symbol;Acc:26954]	0.619379	0.00608816	0.096292	0.276722	0.181742	0.582371	-0.342657	0.0545706	0.521294
ENSG00000153201	RANBP2	protein_coding	RAN binding protein 2 [Source:HGNC Symbol;Acc:9848]	0.319887	0.00608869	0.096292	0.272047	0.0139961	0.239664	-0.0478404	0.592591	0.913873
ENSG00000149483	TMEM138	protein_coding	transmembrane protein 138 [Source:HGNC Symbol;Acc:26944]	-0.340712	0.00610469	0.096292	-0.208463	0.0699699	0.420329	0.132248	0.17332	0.707028
ENSG00000126522	ASL	protein_coding	argininosuccinate lyase [Source:HGNC Symbol;Acc:746]	-0.325344	0.00610512	0.096292	-0.19137	0.0881511	0.459434	0.133974	0.132032	0.655109
ENSG00000126246	IGFLR1	protein_coding	IGF-like family receptor 1 [Source:HGNC Symbol;Acc:23620]	-0.605625	0.00611104	0.096292	-0.505213	0.0200159	0.272713	0.100413	0.519323	0.892737
ENSG00000106610	STAG3L4	pseudogene	stromal antigen 3-like 4 (pseudogene) [Source:HGNC Symbol;Acc:33887]	-0.352479	0.00611126	0.096292	-0.160074	0.178074	0.578593	0.192405	0.0548759	0.522861
ENSG00000164463	CREBRF	protein_coding	CREB3 regulatory factor [Source:HGNC Symbol;Acc:24050]	0.450367	0.00611867	0.0963126	0.177974	0.239673	0.640371	-0.272393	0.0345797	0.462119
ENSG00000184110	EIF3C	protein_coding	eukaryotic translation initiation factor 3, subunit C [Source:HGNC Symbol;Acc:3279]	-0.332174	0.00612609	0.0963334	-0.29373	0.0108548	0.220845	0.0384444	0.67939	0.933862
ENSG00000145020	AMT	protein_coding	aminomethyltransferase [Source:HGNC Symbol;Acc:473]	-0.579096	0.00614787	0.09646	0.111001	0.567207	0.845207	0.690097	0.000108553	0.0238033
ENSG00000167862	ICT1	protein_coding	immature colon carcinoma transcript 1 [Source:HGNC Symbol;Acc:5359]	-0.473	0.00614871	0.09646	-0.147497	0.366271	0.732447	0.325503	0.0116406	0.314857
ENSG00000117748	RPA2	protein_coding	replication protein A2, 32kDa [Source:HGNC Symbol;Acc:10290]	-0.29431	0.00615247	0.09646	-0.27186	0.00895037	0.203908	0.0224507	0.779568	0.956176
ENSG00000106077	ABHD11	protein_coding	abhydrolase domain containing 11 [Source:HGNC Symbol;Acc:16407]	-0.464679	0.00618983	0.0969495	-0.51379	0.00253216	0.119021	-0.0491105	0.6875	0.935862
ENSG00000154928	EPHB1	protein_coding	EPH receptor B1 [Source:HGNC Symbol;Acc:3392]	0.518424	0.00620481	0.0969627	0.386124	0.0325083	0.323812	-0.1323	0.351212	0.822935
ENSG00000125148	MT2A	protein_coding	metallothionein 2A [Source:HGNC Symbol;Acc:7406]	-2.03415	0.0062061	0.0969627	-1.72803	0.0199113	0.272282	0.306118	0.541864	0.897801
ENSG00000164405	UQCRQ	protein_coding	ubiquinol-cytochrome c reductase, complex III subunit VII, 9.5kDa [Source:HGNC Symbol;Acc:29594]	-0.355836	0.0062091	0.0969627	-0.168764	0.165168	0.56443	0.187072	0.0596419	0.534469
ENSG00000132142	ACACA	protein_coding	acetyl-CoA carboxylase alpha [Source:HGNC Symbol;Acc:84]	0.341177	0.00621827	0.09701	0.241104	0.0391871	0.346991	-0.100073	0.297696	0.793314
ENSG00000198028	ZNF560	protein_coding	zinc finger protein 560 [Source:HGNC Symbol;Acc:26484]	-2.2952	0.00623974	0.0972487	-1.55985	0.0663139	0.412029	0.735341	0.14967	0.679248
ENSG00000211459	MT-RNR1	Mt_rRNA	mitochondrially encoded 12S RNA [Source:HGNC Symbol;Acc:7470]	1.6507	0.00625176	0.09734	1.23619	0.0293317	0.311844	-0.41451	0.373163	0.833788
ENSG00000143970	ASXL2	protein_coding	additional sex combs like 2 (Drosophila) [Source:HGNC Symbol;Acc:23805]	0.363489	0.0063159	0.0980793	0.251507	0.043392	0.359053	-0.111982	0.276394	0.781763
ENSG00000083845	RPS5	protein_coding	ribosomal protein S5 [Source:HGNC Symbol;Acc:10426]	-0.294923	0.00632803	0.0980793	-0.204642	0.0427913	0.35632	0.0902812	0.279921	0.784692
ENSG00000022976	ZNF839	protein_coding	zinc finger protein 839 [Source:HGNC Symbol;Acc:20345]	-0.403739	0.00632866	0.0980793	-0.181714	0.182216	0.583179	0.222026	0.0558415	0.525436
ENSG00000089157	RPLP0	protein_coding	ribosomal protein, large, P0 [Source:HGNC Symbol;Acc:10371]	-0.259027	0.00633844	0.0980793	-0.316889	0.000721135	0.0745631	-0.0578621	0.428917	0.859486
ENSG00000189227	C15orf61	protein_coding	chromosome 15 open reading frame 61 [Source:HGNC Symbol;Acc:34453]	-0.831831	0.006339	0.0980793	-0.563439	0.0540419	0.386559	0.268392	0.229203	0.75552
ENSG00000177954	RPS27	protein_coding	ribosomal protein S27 [Source:HGNC Symbol;Acc:10416]	-0.445477	0.00634144	0.0980793	-0.305082	0.0456877	0.365549	0.140396	0.26547	0.777785
ENSG00000137106	GRHPR	protein_coding	glyoxylate reductase/hydroxypyruvate reductase [Source:HGNC Symbol;Acc:4570]	-0.285323	0.00634272	0.0980793	-0.118889	0.21585	0.615468	0.166435	0.0434582	0.497112
ENSG00000060237	WNK1	protein_coding	WNK lysine deficient protein kinase 1 [Source:HGNC Symbol;Acc:14540]	0.462516	0.00635882	0.0981547	0.267329	0.0891021	0.460192	-0.195187	0.139039	0.662784
ENSG00000106591	MRPL32	protein_coding	mitochondrial ribosomal protein L32 [Source:HGNC Symbol;Acc:14035]	-0.438623	0.00636289	0.0981547	-0.267162	0.0747996	0.43446	0.17146	0.167203	0.703757
ENSG00000242125	SNHG3	sense_intronic	small nucleolar RNA host gene 3 (non-protein coding) [Source:HGNC Symbol;Acc:10118]	-0.426062	0.00636626	0.0981547	-0.25735	0.0765456	0.438454	0.168712	0.163514	0.70018
ENSG00000169925	BRD3	protein_coding	bromodomain containing 3 [Source:HGNC Symbol;Acc:1104]	0.346396	0.00640393	0.0986393	0.125288	0.282238	0.672432	-0.221108	0.0280504	0.438042
ENSG00000136197	C7orf25	protein_coding	chromosome 7 open reading frame 25 [Source:HGNC Symbol;Acc:21703]	-0.625589	0.00641157	0.0986607	-0.580848	0.00930226	0.20656	0.0447412	0.791998	0.958431
ENSG00000067191	CACNB1	protein_coding	calcium channel, voltage-dependent, beta 1 subunit [Source:HGNC Symbol;Acc:1401]	-0.470938	0.00642361	0.0987457	-0.287549	0.0784112	0.442759	0.18339	0.158431	0.695935
ENSG00000243708	PLA2G4B	protein_coding	phospholipase A2, group IVB (cytosolic) [Source:HGNC Symbol;Acc:9036]	-0.565841	0.00643418	0.0987457	-0.247178	0.194808	0.596736	0.318663	0.0520565	0.516035
ENSG00000177410	ZFAS1	antisense	ZNFX1 antisense RNA 1 [Source:HGNC Symbol;Acc:33101]	-0.444027	0.0064376	0.0987457	-0.38558	0.0131909	0.235914	0.0584471	0.637638	0.924526
ENSG00000072041	SLC6A15	protein_coding	solute carrier family 6 (neutral amino acid transporter), member 15 [Source:HGNC Symbol;Acc:13621]	0.371238	0.00644549	0.0987457	0.147807	0.238594	0.639124	-0.223432	0.0372152	0.471174
ENSG00000176890	TYMS	protein_coding	thymidylate synthetase [Source:HGNC Symbol;Acc:12441]	0.413281	0.00644837	0.0987457	0.140994	0.314458	0.695512	-0.272287	0.0218817	0.400857
ENSG00000196159	FAT4	protein_coding	FAT atypical cadherin 4 [Source:HGNC Symbol;Acc:23109]	0.951992	0.00645701	0.0987823	0.946017	0.00512984	0.163947	-0.00597447	0.982051	0.996002
ENSG00000135119	RNFT2	protein_coding	ring finger protein, transmembrane 2 [Source:HGNC Symbol;Acc:25905]	0.335576	0.00646376	0.0987852	0.105417	0.353141	0.723933	-0.230158	0.0177062	0.373531
ENSG00000127452	FBXL12	protein_coding	F-box and leucine-rich repeat protein 12 [Source:HGNC Symbol;Acc:13611]	-0.281424	0.00646972	0.0987852	-0.2317	0.020663	0.277168	0.0497242	0.511129	0.888592
ENSG00000105767	CADM4	protein_coding	cell adhesion molecule 4 [Source:HGNC Symbol;Acc:30825]	0.435476	0.00649135	0.0990197	0.400985	0.0098808	0.210524	-0.0344909	0.771172	0.956022
ENSG00000178988	MRFAP1L1	protein_coding	Morf4 family associated protein 1-like 1 [Source:HGNC Symbol;Acc:28796]	-0.225519	0.00650589	0.0991375	-0.180927	0.0216328	0.282731	0.0445927	0.479141	0.880061
ENSG00000148400	NOTCH1	protein_coding	notch 1 [Source:HGNC Symbol;Acc:7881]	0.538324	0.00651163	0.0991375	0.237177	0.192318	0.59473	-0.301147	0.0534541	0.519481
ENSG00000115750	TAF1B	protein_coding	TATA box binding protein (TBP)-associated factor, RNA polymerase I, B, 63kDa [Source:HGNC Symbol;Acc:11533]	0.305377	0.00652949	0.0993137	0.160066	0.126425	0.515928	-0.145312	0.0925453	0.603784
ENSG00000266926	AC005943.4	processed_transcript		-0.940806	0.00654939	0.0993893	-0.402561	0.20735	0.609958	0.538245	0.0471398	0.500927
ENSG00000188501	LCTL	protein_coding	lactase-like [Source:HGNC Symbol;Acc:15583]	-0.472866	0.00655041	0.0993893	-0.179425	0.274212	0.666108	0.293441	0.0246528	0.416736
ENSG00000203761	MSTO2P	pseudogene	misato family member 2, pseudogene [Source:HGNC Symbol;Acc:26329]	-0.53895	0.00655335	0.0993893	-0.385173	0.0390821	0.346991	0.153778	0.311162	0.800983
ENSG00000249471	ZNF324B	protein_coding	zinc finger protein 324B [Source:HGNC Symbol;Acc:33107]	-0.465519	0.00658733	0.0998088	-0.166007	0.306189	0.690283	0.299513	0.0190309	0.381569
ENSG00000180574	EIF2S3L	protein_coding	Putative eukaryotic translation initiation factor 2 subunit 3-like protein [Source:UniProtKB/Swiss-Prot;Acc:Q2VIR3]	-2.67493	0.0065977	0.0998701	-2.3327	0.0226444	0.285777	0.342223	0.531464	0.895501
ENSG00000136104	RNASEH2B	protein_coding	ribonuclease H2, subunit B [Source:HGNC Symbol;Acc:25671]	-0.367022	0.00661192	0.0999895	-0.15248	0.235674	0.636467	0.214542	0.0312325	0.450422
ENSG00000108469	RECQL5	protein_coding	RecQ protein-like 5 [Source:HGNC Symbol;Acc:9950]	-0.378716	0.00663502	0.100169	-0.160631	0.210577	0.613769	0.218085	0.0473519	0.500927
ENSG00000268119	CTD-2561J22.5	processed_transcript		-0.485265	0.0066365	0.100169	-0.376072	0.0265367	0.301525	0.109193	0.422271	0.857845
ENSG00000113504	SLC12A7	protein_coding	solute carrier family 12 (potassium/chloride transporter), member 7 [Source:HGNC Symbol;Acc:10915]	0.424745	0.00666961	0.100484	0.483278	0.00161178	0.0997914	0.0585338	0.62601	0.922027
ENSG00000022567	SLC45A4	protein_coding	solute carrier family 45, member 4 [Source:HGNC Symbol;Acc:29196]	0.366839	0.00667008	0.100484	0.361678	0.00569064	0.172115	-0.00516072	0.959864	0.992654
ENSG00000206562	METTL6	protein_coding	methyltransferase like 6 [Source:HGNC Symbol;Acc:28343]	-0.33802	0.00667664	0.100487	-0.214493	0.071606	0.426252	0.123528	0.17916	0.711359
ENSG00000158473	CD1D	protein_coding	CD1d molecule [Source:HGNC Symbol;Acc:1637]	-0.665143	0.00670416	0.100685	-0.606989	0.0137885	0.239034	0.0581536	0.72517	0.946684
ENSG00000181104	F2R	protein_coding	coagulation factor II (thrombin) receptor [Source:HGNC Symbol;Acc:3537]	0.414656	0.00670824	0.100685	0.239397	0.0941167	0.469273	-0.175259	0.135928	0.660841
ENSG00000162105	SHANK2	protein_coding	SH3 and multiple ankyrin repeat domains 2 [Source:HGNC Symbol;Acc:14295]	0.388444	0.00670967	0.100685	0.256206	0.0546166	0.388068	-0.132238	0.236368	0.761667
ENSG00000078140	UBE2K	protein_coding	ubiquitin-conjugating enzyme E2K [Source:HGNC Symbol;Acc:4914]	0.301462	0.00671966	0.100685	0.174319	0.0910579	0.464309	-0.127144	0.142587	0.666346
ENSG00000175061	FAM211A-AS1	processed_transcript	FAM211A antisense RNA 1 [Source:HGNC Symbol;Acc:28619]	-0.408211	0.00672544	0.100685	-0.14553	0.291567	0.679889	0.262681	0.0281845	0.438401
ENSG00000102302	FGD1	protein_coding	FYVE, RhoGEF and PH domain containing 1 [Source:HGNC Symbol;Acc:3663]	0.388381	0.00673334	0.100685	0.11486	0.385822	0.743683	-0.273521	0.0150415	0.348623
ENSG00000165898	ISCA2	protein_coding	iron-sulfur cluster assembly 2 [Source:HGNC Symbol;Acc:19857]	-0.340039	0.00673444	0.100685	-0.280656	0.0202665	0.27465	0.0593827	0.523846	0.894042
ENSG00000053254	FOXN3	protein_coding	forkhead box N3 [Source:HGNC Symbol;Acc:1928]	0.455338	0.00675024	0.100826	0.226001	0.14565	0.540519	-0.229337	0.0812627	0.584818
ENSG00000172336	POP7	protein_coding	processing of precursor 7, ribonuclease P/MRP subunit (S. cerevisiae) [Source:HGNC Symbol;Acc:19949]	-0.335991	0.00675717	0.100832	-0.180459	0.125176	0.51561	0.155532	0.0922411	0.602872
ENSG00000142798	HSPG2	protein_coding	heparan sulfate proteoglycan 2 [Source:HGNC Symbol;Acc:5273]	0.563598	0.00676741	0.100832	0.26641	0.165616	0.564985	-0.297188	0.0683461	0.559382
ENSG00000134480	CCNH	protein_coding	cyclin H [Source:HGNC Symbol;Acc:1594]	-0.226198	0.0067776	0.100832	-0.184316	0.0198958	0.272282	0.0418821	0.513222	0.889338
ENSG00000096080	MRPS18A	protein_coding	mitochondrial ribosomal protein S18A [Source:HGNC Symbol;Acc:14515]	-0.254465	0.00679023	0.100832	-0.129067	0.145237	0.539913	0.125398	0.0769121	0.58173
ENSG00000138650	PCDH10	protein_coding	protocadherin 10 [Source:HGNC Symbol;Acc:13404]	0.8384	0.00681574	0.100832	0.962278	0.00171739	0.101839	0.123879	0.594069	0.914671
ENSG00000103168	TAF1C	protein_coding	TATA box binding protein (TBP)-associated factor, RNA polymerase I, C, 110kDa [Source:HGNC Symbol;Acc:11534]	-0.486046	0.00681582	0.100832	-0.0911875	0.577534	0.849119	0.394859	0.00660979	0.250598
ENSG00000178038	ALS2CL	protein_coding	ALS2 C-terminal like [Source:HGNC Symbol;Acc:20605]	-0.516722	0.00682992	0.100832	-0.39988	0.0255095	0.297887	0.116842	0.431891	0.860292
ENSG00000174628	IQCK	protein_coding	IQ motif containing K [Source:HGNC Symbol;Acc:28556]	-0.426961	0.0068418	0.100832	-0.384211	0.0128169	0.233935	0.0427501	0.7097	0.943021
ENSG00000001626	CFTR	protein_coding	cystic fibrosis transmembrane conductance regulator (ATP-binding cassette sub-family C, member 7) [Source:HGNC Symbol;Acc:1884]	1.17822	0.00684404	0.100832	1.5477	0.000433066	0.05901	0.369478	0.262081	0.777048
ENSG00000214753	HNRNPUL2	protein_coding	heterogeneous nuclear ribonucleoprotein U-like 2 [Source:HGNC Symbol;Acc:25451]	0.397987	0.00684817	0.100832	0.253628	0.0659509	0.411326	-0.144359	0.20171	0.731769
ENSG00000017260	ATP2C1	protein_coding	ATPase, Ca++ transporting, type 2C, member 1 [Source:HGNC Symbol;Acc:13211]	0.282155	0.00685118	0.100832	0.263526	0.0082768	0.197903	-0.0186285	0.816175	0.963566
ENSG00000105419	MEIS3	protein_coding	Meis homeobox 3 [Source:HGNC Symbol;Acc:29537]	0.647228	0.00685347	0.100832	0.208813	0.342203	0.715778	-0.438415	0.02084	0.395899
ENSG00000146950	SHROOM2	protein_coding	shroom family member 2 [Source:HGNC Symbol;Acc:630]	0.344768	0.0068536	0.100832	0.179415	0.129266	0.518904	-0.165352	0.0956294	0.608738
ENSG00000181264	TMEM136	protein_coding	transmembrane protein 136 [Source:HGNC Symbol;Acc:28280]	-0.438289	0.00685712	0.100832	-0.321262	0.0361644	0.339372	0.117027	0.343209	0.819511
ENSG00000100101	NOL12	protein_coding	nucleolar protein 12 [Source:HGNC Symbol;Acc:28585]	-0.389744	0.0068618	0.100832	-0.24986	0.0650206	0.409868	0.139883	0.204821	0.734027
ENSG00000174437	ATP2A2	protein_coding	ATPase, Ca++ transporting, cardiac muscle, slow twitch 2 [Source:HGNC Symbol;Acc:812]	0.324288	0.00686556	0.100832	0.258055	0.0228487	0.285777	-0.0662331	0.472557	0.877653
ENSG00000137845	ADAM10	protein_coding	ADAM metallopeptidase domain 10 [Source:HGNC Symbol;Acc:188]	0.386142	0.00686557	0.100832	0.261659	0.0500154	0.374193	-0.124482	0.260537	0.77602
ENSG00000108515	ENO3	protein_coding	enolase 3 (beta, muscle) [Source:HGNC Symbol;Acc:3354]	-0.467095	0.00686564	0.100832	-0.173051	0.286049	0.674526	0.294044	0.0251499	0.41862
ENSG00000198586	TLK1	protein_coding	tousled-like kinase 1 [Source:HGNC Symbol;Acc:11841]	0.276906	0.00687576	0.100887	0.153178	0.106187	0.486976	-0.123728	0.122582	0.649173
ENSG00000137720	C11orf1	protein_coding	chromosome 11 open reading frame 1 [Source:HGNC Symbol;Acc:1163]	-0.405028	0.00689089	0.100941	-0.285436	0.0506831	0.37561	0.119592	0.260419	0.77602
ENSG00000157557	ETS2	protein_coding	v-ets avian erythroblastosis virus E26 oncogene homolog 2 [Source:HGNC Symbol;Acc:3489]	0.421734	0.00689219	0.100941	0.321501	0.0311841	0.316879	-0.100233	0.39079	0.841603
ENSG00000119787	ATL2	protein_coding	atlastin GTPase 2 [Source:HGNC Symbol;Acc:24047]	0.306768	0.00691502	0.101181	0.273711	0.0114602	0.223374	-0.0330574	0.704542	0.942174
ENSG00000145832	SLC25A48	protein_coding	solute carrier family 25, member 48 [Source:HGNC Symbol;Acc:30451]	-1.28027	0.00693547	0.101386	-0.523421	0.233458	0.634778	0.756851	0.0405438	0.488258
ENSG00000049618	ARID1B	protein_coding	AT rich interactive domain 1B (SWI1-like) [Source:HGNC Symbol;Acc:18040]	0.314208	0.00695167	0.101529	0.17651	0.101676	0.479612	-0.137698	0.130021	0.654194
ENSG00000189339	SLC35E2B	protein_coding	solute carrier family 35, member E2B [Source:HGNC Symbol;Acc:33941]	0.371676	0.00699591	0.101982	0.326727	0.0126462	0.233321	-0.0449482	0.671709	0.931279
ENSG00000121060	TRIM25	protein_coding	tripartite motif containing 25 [Source:HGNC Symbol;Acc:12932]	0.333589	0.00699689	0.101982	0.19363	0.0936679	0.469023	-0.139959	0.142214	0.6662
ENSG00000185220	PGBD2	protein_coding	piggyBac transposable element derived 2 [Source:HGNC Symbol;Acc:19399]	-0.475426	0.00700209	0.101982	-0.195617	0.240496	0.640512	0.279809	0.0340917	0.460427
ENSG00000158158	CNNM4	protein_coding	cyclin M4 [Source:HGNC Symbol;Acc:105]	0.401308	0.00701147	0.102025	0.213198	0.125946	0.515861	-0.18811	0.0989363	0.614106
ENSG00000271427	RP11-188D8.1	lincRNA		-1.4223	0.00705429	0.102388	-1.0116	0.0473403	0.370187	0.410693	0.283743	0.787576
ENSG00000134253	TRIM45	protein_coding	tripartite motif containing 45 [Source:HGNC Symbol;Acc:19018]	-0.42021	0.00706278	0.102388	-0.540809	0.00052431	0.0624459	-0.120599	0.312675	0.801642
ENSG00000110881	ASIC1	protein_coding	acid-sensing (proton-gated) ion channel 1 [Source:HGNC Symbol;Acc:100]	0.476134	0.00706619	0.102388	0.232418	0.153355	0.550767	-0.243716	0.0800776	0.584552
ENSG00000077458	FAM76B	protein_coding	family with sequence similarity 76, member B [Source:HGNC Symbol;Acc:28492]	-0.340657	0.00706693	0.102388	-0.227933	0.0552202	0.390319	0.112725	0.24477	0.767461
ENSG00000228709	AP001065.15	lincRNA		1.15176	0.00706884	0.102388	0.020623	0.956069	0.986112	-1.13114	0.00233966	0.143288
ENSG00000138640	FAM13A	protein_coding	family with sequence similarity 13, member A [Source:HGNC Symbol;Acc:19367]	0.246133	0.00711248	0.102902	0.198097	0.0216845	0.283173	-0.0480361	0.496505	0.884782
ENSG00000081177	EXD2	protein_coding	exonuclease 3'-5' domain containing 2 [Source:HGNC Symbol;Acc:20217]	0.310577	0.00711898	0.102902	0.244096	0.0267212	0.301968	-0.0664809	0.444443	0.866084
ENSG00000166526	ZNF3	protein_coding	zinc finger protein 3 [Source:HGNC Symbol;Acc:13089]	-0.270628	0.00712554	0.102902	-0.141285	0.129717	0.519075	0.129343	0.0989772	0.614106
ENSG00000135956	TMEM127	protein_coding	transmembrane protein 127 [Source:HGNC Symbol;Acc:26038]	0.34427	0.00713038	0.102902	0.21533	0.0752146	0.435137	-0.12894	0.181722	0.713485
ENSG00000101473	ACOT8	protein_coding	acyl-CoA thioesterase 8 [Source:HGNC Symbol;Acc:15919]	-0.417979	0.00715462	0.103157	-0.135231	0.351929	0.722811	0.282747	0.0178968	0.373597
ENSG00000196428	TSC22D2	protein_coding	TSC22 domain family, member 2 [Source:HGNC Symbol;Acc:29095]	0.314371	0.00716154	0.103163	0.238582	0.0306405	0.314478	-0.0757885	0.3982	0.845224
ENSG00000134247	PTGFRN	protein_coding	prostaglandin F2 receptor inhibitor [Source:HGNC Symbol;Acc:9601]	0.397319	0.00716841	0.103168	0.321439	0.0218889	0.283929	-0.0758804	0.501918	0.886437
ENSG00000225205	AC093818.1	antisense		1.04943	0.00718756	0.103349	-0.132469	0.710227	0.909654	-1.1819	0.000318629	0.0497343
ENSG00000234741	GAS5	processed_transcript	growth arrest-specific 5 (non-protein coding) [Source:HGNC Symbol;Acc:16355]	-0.440475	0.00719555	0.10337	-0.259737	0.0883082	0.459434	0.180738	0.156251	0.693922
ENSG00000081913	PHLPP1	protein_coding	PH domain and leucine rich repeat protein phosphatase 1 [Source:HGNC Symbol;Acc:20610]	0.331555	0.00721914	0.103614	0.387511	0.00140497	0.09439	0.0559557	0.554162	0.902603
ENSG00000115758	ODC1	protein_coding	ornithine decarboxylase 1 [Source:HGNC Symbol;Acc:8109]	-0.501823	0.00723477	0.10365	-0.552095	0.00265	0.121623	-0.0502719	0.720943	0.945605
ENSG00000163961	RNF168	protein_coding	ring finger protein 168, E3 ubiquitin protein ligase [Source:HGNC Symbol;Acc:26661]	0.260157	0.00723803	0.10365	0.0486402	0.582635	0.851412	-0.211517	0.00681904	0.253668
ENSG00000147669	POLR2K	protein_coding	polymerase (RNA) II (DNA directed) polypeptide K, 7.0kDa [Source:HGNC Symbol;Acc:9198]	-0.342231	0.00724131	0.10365	-0.132321	0.270438	0.665001	0.20991	0.0291822	0.439624
ENSG00000103512	NOMO1	protein_coding	NODAL modulator 1 [Source:HGNC Symbol;Acc:30060]	0.332629	0.00726922	0.103868	0.190033	0.0982696	0.473253	-0.142597	0.14049	0.664875
ENSG00000103044	HAS3	protein_coding	hyaluronan synthase 3 [Source:HGNC Symbol;Acc:4820]	0.854964	0.00726973	0.103868	0.708598	0.0200173	0.272713	-0.146366	0.542998	0.898434
ENSG00000169359	SLC33A1	protein_coding	solute carrier family 33 (acetyl-CoA transporter), member 1 [Source:HGNC Symbol;Acc:95]	0.327551	0.00729458	0.104038	0.180856	0.111615	0.495207	-0.146695	0.120933	0.648382
ENSG00000162433	AK4	protein_coding	adenylate kinase 4 [Source:HGNC Symbol;Acc:363]	0.512386	0.00729477	0.104038	0.395995	0.0281408	0.306827	-0.116391	0.427602	0.858989
ENSG00000120451	SNX19	protein_coding	sorting nexin 19 [Source:HGNC Symbol;Acc:21532]	0.244045	0.00730205	0.104048	0.189857	0.0268394	0.302087	-0.0541882	0.440057	0.863734
ENSG00000153207	AHCTF1	protein_coding	AT hook containing transcription factor 1 [Source:HGNC Symbol;Acc:24618]	0.238494	0.00731341	0.104116	0.171325	0.0399468	0.349116	-0.067169	0.328858	0.810941
ENSG00000214087	ARL16	protein_coding	ADP-ribosylation factor-like 16 [Source:HGNC Symbol;Acc:27902]	-0.445721	0.00734215	0.104431	-0.051774	0.737694	0.920272	0.393947	0.00266763	0.155411
ENSG00000112378	PERP	protein_coding	PERP, TP53 apoptosis effector [Source:HGNC Symbol;Acc:17637]	0.409673	0.00735149	0.104469	0.315054	0.0295396	0.313001	-0.0946186	0.417712	0.856501
ENSG00000107672	NSMCE4A	protein_coding	non-SMC element 4 homolog A (S. cerevisiae) [Source:HGNC Symbol;Acc:25935]	-0.306494	0.00738039	0.104702	-0.206957	0.0553006	0.390319	0.0995374	0.253228	0.77211
ENSG00000272455	RP4-758J18.13	lincRNA		-0.571397	0.00738116	0.104702	-0.527344	0.0095691	0.208718	0.0440537	0.78864	0.958364
ENSG00000154760	SLFN13	protein_coding	schlafen family member 13 [Source:HGNC Symbol;Acc:26481]	-0.674716	0.00742326	0.105007	-0.166432	0.469871	0.795019	0.508283	0.0121016	0.318251
ENSG00000111231	GPN3	protein_coding	GPN-loop GTPase 3 [Source:HGNC Symbol;Acc:30186]	-0.32445	0.00742624	0.105007	-0.253917	0.0300113	0.313797	0.0705325	0.428676	0.859312
ENSG00000197965	MPZL1	protein_coding	myelin protein zero-like 1 [Source:HGNC Symbol;Acc:7226]	0.273458	0.00742668	0.105007	0.105973	0.258421	0.655975	-0.167486	0.0387005	0.479111
ENSG00000205060	SLC35B4	protein_coding	solute carrier family 35 (UDP-xylose/UDP-N-acetylglucosamine transporter), member B4 [Source:HGNC Symbol;Acc:20584]	0.284362	0.00743357	0.105007	0.110143	0.258872	0.655975	-0.174219	0.038561	0.478426
ENSG00000256028	RP11-197N18.2	processed_transcript		-0.604045	0.00743588	0.105007	-0.297137	0.156286	0.55343	0.306909	0.0802129	0.584552
ENSG00000117114	LPHN2	protein_coding	latrophilin 2 [Source:HGNC Symbol;Acc:18582]	0.339191	0.00744338	0.105019	0.327828	0.00705252	0.187217	-0.0113632	0.907048	0.984225
ENSG00000177706	FAM20C	protein_coding	family with sequence similarity 20, member C [Source:HGNC Symbol;Acc:22140]	0.444967	0.00745238	0.105052	0.0442596	0.772422	0.934054	-0.400707	0.00275699	0.157708
ENSG00000203813	HIST1H3H	protein_coding	histone cluster 1, H3h [Source:HGNC Symbol;Acc:4775]	-0.527116	0.00746489	0.105134	-0.315826	0.0869037	0.458074	0.211289	0.163275	0.700016
ENSG00000081692	JMJD4	protein_coding	jumonji domain containing 4 [Source:HGNC Symbol;Acc:25724]	-0.383658	0.00747425	0.105172	-0.288057	0.0346146	0.33389	0.0956007	0.378771	0.83754
ENSG00000196376	SLC35F1	protein_coding	solute carrier family 35, member F1 [Source:HGNC Symbol;Acc:21483]	0.46943	0.0074813	0.105178	0.361376	0.0326087	0.324606	-0.108053	0.403856	0.848253
ENSG00000197238	HIST1H4J	protein_coding	histone cluster 1, H4j [Source:HGNC Symbol;Acc:4785]	-0.72602	0.00749159	0.105229	-0.58101	0.0236421	0.289125	0.14501	0.487643	0.882348
ENSG00000107719	PALD1	protein_coding	phosphatase domain containing, paladin 1 [Source:HGNC Symbol;Acc:23530]	0.268949	0.00749836	0.10523	0.0680999	0.461353	0.791206	-0.200849	0.0121295	0.318251
ENSG00000165219	GAPVD1	protein_coding	GTPase activating protein and VPS9 domains 1 [Source:HGNC Symbol;Acc:23375]	0.242032	0.00751221	0.10526	0.151404	0.0728818	0.430504	-0.0906277	0.197388	0.728185
ENSG00000119522	DENND1A	protein_coding	DENN/MADD domain containing 1A [Source:HGNC Symbol;Acc:29324]	0.302421	0.00751613	0.10526	0.173473	0.099027	0.473942	-0.128948	0.143196	0.66729
ENSG00000128039	SRD5A3	protein_coding	steroid 5 alpha-reductase 3 [Source:HGNC Symbol;Acc:25812]	-0.516419	0.00752903	0.10526	0.00513596	0.977369	0.993231	0.521555	0.000643156	0.0693015
ENSG00000137210	TMEM14B	protein_coding	transmembrane protein 14B [Source:HGNC Symbol;Acc:21384]	-0.341372	0.00753113	0.10526	-0.182361	0.129374	0.519075	0.159011	0.101021	0.617087
ENSG00000205937	RNPS1	protein_coding	RNA binding protein S1, serine-rich domain [Source:HGNC Symbol;Acc:10080]	-0.169709	0.00753443	0.10526	-0.182366	0.00309167	0.131175	-0.0126573	0.795444	0.95976
ENSG00000159640	ACE	protein_coding	angiotensin I converting enzyme [Source:HGNC Symbol;Acc:2707]	0.531352	0.00754047	0.10526	0.109207	0.554229	0.838475	-0.422145	0.00682852	0.253668
ENSG00000110660	SLC35F2	protein_coding	solute carrier family 35, member F2 [Source:HGNC Symbol;Acc:23615]	0.394534	0.00756264	0.105435	0.205638	0.135374	0.526897	-0.188896	0.0980109	0.613161
ENSG00000164040	PGRMC2	protein_coding	progesterone receptor membrane component 2 [Source:HGNC Symbol;Acc:16089]	0.277349	0.00756638	0.105435	0.165185	0.088428	0.459434	-0.112164	0.162517	0.700016
ENSG00000175886	RPL7AP66	pseudogene	ribosomal protein L7a pseudogene 66 [Source:HGNC Symbol;Acc:35682]	1.85127	0.00759948	0.105803	2.46136	0.000253017	0.0469956	0.610082	0.281928	0.785826
ENSG00000158195	WASF2	protein_coding	WAS protein family, member 2 [Source:HGNC Symbol;Acc:12733]	0.394579	0.00760811	0.10583	0.169334	0.213767	0.614674	-0.225245	0.0533121	0.519481
ENSG00000173905	GOLIM4	protein_coding	golgi integral membrane protein 4 [Source:HGNC Symbol;Acc:15448]	0.343338	0.00764557	0.106236	0.307863	0.0123932	0.232105	-0.0354755	0.71841	0.944716
ENSG00000100058	CRYBB2P1	pseudogene	crystallin, beta B2 pseudogene 1 [Source:HGNC Symbol;Acc:2399]	-0.391105	0.00765703	0.106236	-0.172412	0.194612	0.596493	0.218693	0.0652495	0.550144
ENSG00000104331	IMPAD1	protein_coding	inositol monophosphatase domain containing 1 [Source:HGNC Symbol;Acc:26019]	0.457963	0.00765977	0.106236	0.250093	0.118136	0.504562	-0.20787	0.118029	0.64412
ENSG00000141232	TOB1	protein_coding	transducer of ERBB2, 1 [Source:HGNC Symbol;Acc:11979]	0.263906	0.0076642	0.106236	-0.0220976	0.8115	0.949245	-0.286003	0.00031316	0.0496056
ENSG00000108518	PFN1	protein_coding	profilin 1 [Source:HGNC Symbol;Acc:8881]	-0.285803	0.00768149	0.106362	-0.0866295	0.377406	0.738852	0.199174	0.0201603	0.391983
ENSG00000133773	CCDC59	protein_coding	coiled-coil domain containing 59 [Source:HGNC Symbol;Acc:25005]	-0.356589	0.00769715	0.106362	-0.195972	0.120034	0.507186	0.160617	0.113606	0.634682
ENSG00000111052	LIN7A	protein_coding	lin-7 homolog A (C. elegans) [Source:HGNC Symbol;Acc:17787]	0.444975	0.0077066	0.106362	0.186673	0.229458	0.630372	-0.258302	0.0460958	0.50063
ENSG00000153707	PTPRD	protein_coding	protein tyrosine phosphatase, receptor type, D [Source:HGNC Symbol;Acc:9668]	0.519863	0.00770887	0.106362	0.538192	0.00431419	0.154116	0.018328	0.902747	0.983402
ENSG00000048471	SNX29	protein_coding	sorting nexin 29 [Source:HGNC Symbol;Acc:30542]	0.304808	0.00771845	0.106362	0.171567	0.108208	0.490071	-0.133242	0.131728	0.654357
ENSG00000171634	BPTF	protein_coding	bromodomain PHD finger transcription factor [Source:HGNC Symbol;Acc:3581]	0.311323	0.00772409	0.106362	0.13714	0.203948	0.606325	-0.174183	0.0576697	0.529863
ENSG00000145423	SFRP2	protein_coding	secreted frizzled-related protein 2 [Source:HGNC Symbol;Acc:10777]	0.44763	0.00772673	0.106362	0.198253	0.200181	0.602782	-0.249377	0.060042	0.534784
ENSG00000084676	NCOA1	protein_coding	nuclear receptor coactivator 1 [Source:HGNC Symbol;Acc:7668]	0.304314	0.00772722	0.106362	0.180127	0.0934718	0.468646	-0.124187	0.154705	0.688801
ENSG00000166250	CLMP	protein_coding	CXADR-like membrane protein [Source:HGNC Symbol;Acc:24039]	0.392708	0.00773526	0.10638	0.210096	0.128967	0.518684	-0.182612	0.105015	0.624637
ENSG00000169314	C22orf15	protein_coding	chromosome 22 open reading frame 15 [Source:HGNC Symbol;Acc:15558]	0.836376	0.00774717	0.106451	0.518665	0.0717864	0.426405	-0.317712	0.20501	0.73411
ENSG00000169021	UQCRFS1	protein_coding	ubiquinol-cytochrome c reductase, Rieske iron-sulfur polypeptide 1 [Source:HGNC Symbol;Acc:12587]	-0.236963	0.00776045	0.106541	-0.221654	0.00959498	0.208718	0.0153084	0.821356	0.964291
ENSG00000176095	IP6K1	protein_coding	inositol hexakisphosphate kinase 1 [Source:HGNC Symbol;Acc:18360]	0.317532	0.00776753	0.106545	0.169518	0.128048	0.517832	-0.148014	0.107716	0.62706
ENSG00000095059	DHPS	protein_coding	deoxyhypusine synthase [Source:HGNC Symbol;Acc:2869]	-0.345404	0.00777492	0.106554	-0.227041	0.0628164	0.40536	0.118362	0.234259	0.759302
ENSG00000250337	LINC01021	lincRNA	long intergenic non-protein coding RNA 1021 [Source:HGNC Symbol;Acc:48995]	1.40961	0.00779526	0.10674	1.69703	0.00100982	0.083471	0.287412	0.490509	0.883099
ENSG00000198909	MAP3K3	protein_coding	mitogen-activated protein kinase kinase kinase 3 [Source:HGNC Symbol;Acc:6855]	0.346606	0.00782421	0.107026	0.271633	0.0284836	0.308603	-0.0749736	0.448883	0.86884
ENSG00000138623	SEMA7A	protein_coding	semaphorin 7A, GPI membrane anchor (John Milton Hagen blood group) [Source:HGNC Symbol;Acc:10741]	0.35282	0.00782965	0.107026	0.252612	0.046557	0.367705	-0.100208	0.310671	0.800983
ENSG00000138326	RPS24	protein_coding	ribosomal protein S24 [Source:HGNC Symbol;Acc:10411]	-0.289255	0.00784627	0.10716	-0.194001	0.0566602	0.393382	0.0952537	0.258663	0.775989
ENSG00000152767	FARP1	protein_coding	FERM, RhoGEF (ARHGEF) and pleckstrin domain protein 1 (chondrocyte-derived) [Source:HGNC Symbol;Acc:3591]	0.247011	0.00786537	0.107328	0.21952	0.0131453	0.235914	-0.0274905	0.700748	0.94106
ENSG00000173660	UQCRH	protein_coding	ubiquinol-cytochrome c reductase hinge protein [Source:HGNC Symbol;Acc:12590]	-0.352608	0.00789148	0.107591	-0.244566	0.0491554	0.37287	0.108043	0.29357	0.791745
ENSG00000175324	LSM1	protein_coding	LSM1 homolog, U6 small nuclear RNA associated (S. cerevisiae) [Source:HGNC Symbol;Acc:20472]	-0.293448	0.00790804	0.107692	-0.104729	0.31917	0.699058	0.188719	0.0211769	0.398026
ENSG00000254413	CHKB-CPT1B	protein_coding	CHKB-CPT1B readthrough (NMD candidate) [Source:HGNC Symbol;Acc:41998]	-0.77023	0.00791249	0.107692	-0.708837	0.0120395	0.228737	0.0613936	0.774894	0.956123
ENSG00000176463	SLCO3A1	protein_coding	solute carrier organic anion transporter family, member 3A1 [Source:HGNC Symbol;Acc:10952]	0.449276	0.00795589	0.108189	0.532288	0.00159776	0.0997914	0.0830121	0.512431	0.889032
ENSG00000121236	TRIM6	protein_coding	tripartite motif containing 6 [Source:HGNC Symbol;Acc:16277]	-0.460714	0.00797094	0.108213	-0.0660072	0.686348	0.90023	0.394706	0.0031265	0.17016
ENSG00000125445	MRPS7	protein_coding	mitochondrial ribosomal protein S7 [Source:HGNC Symbol;Acc:14499]	-0.238128	0.00797133	0.108213	-0.196524	0.0221621	0.284399	0.0416033	0.539293	0.896924
ENSG00000100979	PLTP	protein_coding	phospholipid transfer protein [Source:HGNC Symbol;Acc:9093]	0.40058	0.0079879	0.108344	0.202281	0.147444	0.54199	-0.198299	0.09435	0.606067
ENSG00000267368	UPK3BL	protein_coding	uroplakin 3B-like [Source:HGNC Symbol;Acc:37278]	-0.902998	0.00801685	0.108644	-0.236921	0.453152	0.785217	0.666077	0.0126865	0.324625
ENSG00000132906	CASP9	protein_coding	caspase 9, apoptosis-related cysteine peptidase [Source:HGNC Symbol;Acc:1511]	-0.356236	0.00806096	0.109067	-0.196095	0.125365	0.515625	0.160141	0.109321	0.628843
ENSG00000167969	ECI1	protein_coding	enoyl-CoA delta isomerase 1 [Source:HGNC Symbol;Acc:2703]	-0.336784	0.00806187	0.109067	-0.265551	0.0286638	0.308604	0.0712336	0.458173	0.872047
ENSG00000227232	WASH7P	pseudogene	WAS protein family homolog 7 pseudogene [Source:HGNC Symbol;Acc:38034]	0.744086	0.00807784	0.109104	0.752975	0.00564527	0.172115	0.00888918	0.966891	0.994586
ENSG00000204580	DDR1	protein_coding	discoidin domain receptor tyrosine kinase 1 [Source:HGNC Symbol;Acc:2730]	0.314359	0.0080851	0.109104	0.0557453	0.606872	0.86248	-0.258614	0.00720672	0.25623
ENSG00000188419	CHM	protein_coding	choroideremia (Rab escort protein 1) [Source:HGNC Symbol;Acc:1940]	0.28722	0.00808939	0.109104	0.211671	0.0395119	0.348196	-0.0755489	0.360296	0.825859
ENSG00000107372	ZFAND5	protein_coding	zinc finger, AN1-type domain 5 [Source:HGNC Symbol;Acc:13008]	-0.24835	0.0080935	0.109104	-0.0104434	0.902735	0.973922	0.237907	0.00209196	0.136479
ENSG00000150893	FREM2	protein_coding	FRAS1 related extracellular matrix protein 2 [Source:HGNC Symbol;Acc:25396]	0.641103	0.00810154	0.109104	0.579869	0.0121687	0.230083	-0.0612339	0.741882	0.949528
ENSG00000144048	DUSP11	protein_coding	dual specificity phosphatase 11 (RNA/RNP complex 1-interacting) [Source:HGNC Symbol;Acc:3066]	-0.298886	0.00810607	0.109104	-0.0938655	0.376659	0.738534	0.20502	0.017126	0.371856
ENSG00000107968	MAP3K8	protein_coding	mitogen-activated protein kinase kinase kinase 8 [Source:HGNC Symbol;Acc:6860]	0.937635	0.00815618	0.10963	0.397445	0.234736	0.63584	-0.54019	0.0434994	0.497112
ENSG00000088836	SLC4A11	protein_coding	solute carrier family 4, sodium borate transporter, member 11 [Source:HGNC Symbol;Acc:16438]	-0.460274	0.00816564	0.10963	-0.23794	0.145213	0.539913	0.222334	0.094577	0.606738
ENSG00000198874	TYW1	protein_coding	tRNA-yW synthesizing protein 1 homolog (S. cerevisiae) [Source:HGNC Symbol;Acc:25598]	0.297491	0.00816702	0.10963	0.22104	0.0378308	0.344006	-0.0764516	0.374007	0.834492
ENSG00000141367	CLTC	protein_coding	clathrin, heavy chain (Hc) [Source:HGNC Symbol;Acc:2092]	0.330946	0.00817296	0.10963	0.204766	0.0789607	0.443673	-0.12618	0.195465	0.725455
ENSG00000177511	ST8SIA3	protein_coding	ST8 alpha-N-acetyl-neuraminide alpha-2,8-sialyltransferase 3 [Source:HGNC Symbol;Acc:14269]	0.676123	0.00820018	0.109845	0.24835	0.296023	0.682976	-0.427773	0.0317204	0.452972
ENSG00000164032	H2AFZ	protein_coding	H2A histone family, member Z [Source:HGNC Symbol;Acc:4741]	-0.218979	0.00820288	0.109845	-0.0742412	0.328536	0.706952	0.144737	0.0283344	0.438407
ENSG00000260804	RP11-566E18.3	lincRNA		0.782041	0.00822008	0.109868	0.282567	0.305565	0.689921	-0.499474	0.0293249	0.440516
ENSG00000015133	CCDC88C	protein_coding	coiled-coil domain containing 88C [Source:HGNC Symbol;Acc:19967]	0.30524	0.00822208	0.109868	0.166843	0.119117	0.506086	-0.138397	0.125994	0.653103
ENSG00000133030	MPRIP	protein_coding	myosin phosphatase Rho interacting protein [Source:HGNC Symbol;Acc:30321]	0.248602	0.00822807	0.109868	0.0907043	0.293548	0.680872	-0.157897	0.0348618	0.462119
ENSG00000138802	SEC24B	protein_coding	SEC24 family member B [Source:HGNC Symbol;Acc:10704]	0.302982	0.00823244	0.109868	0.0988507	0.348666	0.719869	-0.204132	0.0248912	0.416736
ENSG00000167220	HDHD2	protein_coding	haloacid dehalogenase-like hydrolase domain containing 2 [Source:HGNC Symbol;Acc:25364]	-0.305695	0.00824694	0.109935	-0.304381	0.00639783	0.17752	0.00131427	0.988169	0.997056
ENSG00000256053	APOPT1	protein_coding	apoptogenic 1, mitochondrial [Source:HGNC Symbol;Acc:20492]	-0.292226	0.00825138	0.109935	-0.202632	0.0573311	0.394226	0.0895941	0.268404	0.778548
ENSG00000196873	CBWD3	protein_coding	COBW domain containing 3 [Source:HGNC Symbol;Acc:18519]	-0.508239	0.00826807	0.110064	-0.308072	0.0860468	0.457075	0.200167	0.180741	0.71246
ENSG00000239697	TNFSF12	protein_coding	tumor necrosis factor (ligand) superfamily, member 12 [Source:HGNC Symbol;Acc:11927]	0.957616	0.00833508	0.110863	0.362746	0.286918	0.674989	-0.59487	0.0320407	0.453708
ENSG00000114439	BBX	protein_coding	bobby sox homolog (Drosophila) [Source:HGNC Symbol;Acc:14422]	0.325942	0.00834234	0.110866	0.171911	0.133013	0.523563	-0.154031	0.111859	0.633039
ENSG00000177570	SAMD12	protein_coding	sterile alpha motif domain containing 12 [Source:HGNC Symbol;Acc:31750]	0.35941	0.00835076	0.110885	0.324816	0.0125001	0.233016	-0.0345936	0.741443	0.949528
ENSG00000161547	SRSF2	protein_coding	serine/arginine-rich splicing factor 2 [Source:HGNC Symbol;Acc:10783]	-0.286423	0.00838281	0.111126	-0.145376	0.1483	0.54261	0.141048	0.0979483	0.613161
ENSG00000135090	TAOK3	protein_coding	TAO kinase 3 [Source:HGNC Symbol;Acc:18133]	0.492645	0.0083904	0.111126	0.446772	0.0136088	0.237926	-0.0458725	0.742406	0.949528
ENSG00000100902	PSMA6	protein_coding	proteasome (prosome, macropain) subunit, alpha type, 6 [Source:HGNC Symbol;Acc:9535]	-0.285298	0.00839255	0.111126	-0.187987	0.0642993	0.408514	0.097311	0.243423	0.767461
ENSG00000141753	IGFBP4	protein_coding	insulin-like growth factor binding protein 4 [Source:HGNC Symbol;Acc:5473]	0.491792	0.00839708	0.111126	0.322942	0.0661735	0.412029	-0.16885	0.237216	0.762608
ENSG00000198056	PRIM1	protein_coding	primase, DNA, polypeptide 1 (49kDa) [Source:HGNC Symbol;Acc:9369]	-0.384072	0.00840767	0.111131	-0.465838	0.00134006	0.0920746	-0.081766	0.456814	0.871628
ENSG00000196821	C6orf106	protein_coding	chromosome 6 open reading frame 106 [Source:HGNC Symbol;Acc:21215]	0.308067	0.00841153	0.111131	0.181138	0.0963279	0.471495	-0.126929	0.162774	0.700016
ENSG00000102977	ACD	protein_coding	adrenocortical dysplasia homolog (mouse) [Source:HGNC Symbol;Acc:25070]	-0.339847	0.00843351	0.111318	-0.293445	0.0191381	0.268096	0.0464017	0.625823	0.922027
ENSG00000141736	ERBB2	protein_coding	v-erb-b2 avian erythroblastic leukemia viral oncogene homolog 2 [Source:HGNC Symbol;Acc:3430]	0.450792	0.00843979	0.111318	0.322785	0.0445661	0.361897	-0.128006	0.334122	0.813939
ENSG00000179603	GRM8	protein_coding	glutamate receptor, metabotropic 8 [Source:HGNC Symbol;Acc:4600]	0.473095	0.00844874	0.111343	0.251166	0.129547	0.519075	-0.221929	0.117734	0.644072
ENSG00000198961	PJA2	protein_coding	praja ring finger 2, E3 ubiquitin protein ligase [Source:HGNC Symbol;Acc:17481]	0.305242	0.00845682	0.111356	0.183157	0.0896395	0.461437	-0.122085	0.176703	0.709041
ENSG00000255423	EBLN2	protein_coding	endogenous Bornavirus-like nucleoprotein 2 [Source:HGNC Symbol;Acc:25493]	-0.34829	0.00847822	0.111509	-0.117976	0.32574	0.704894	0.230314	0.0318624	0.453115
ENSG00000164815	ORC5	protein_coding	origin recognition complex, subunit 5 [Source:HGNC Symbol;Acc:8491]	-0.284541	0.0084964	0.111509	-0.124334	0.224532	0.626531	0.160207	0.0483879	0.50431
ENSG00000001167	NFYA	protein_coding	nuclear transcription factor Y, alpha [Source:HGNC Symbol;Acc:7804]	0.326475	0.00849652	0.111509	0.189464	0.100054	0.475942	-0.137011	0.157981	0.695935
ENSG00000163516	ANKZF1	protein_coding	ankyrin repeat and zinc finger domain containing 1 [Source:HGNC Symbol;Acc:25527]	-0.353684	0.00849663	0.111509	-0.28701	0.0241869	0.291498	0.0666739	0.51936	0.892737
ENSG00000123384	LRP1	protein_coding	low density lipoprotein receptor-related protein 1 [Source:HGNC Symbol;Acc:6692]	0.518662	0.00852765	0.111823	0.453201	0.0158911	0.250436	-0.0654608	0.66551	0.930093
ENSG00000055130	CUL1	protein_coding	cullin 1 [Source:HGNC Symbol;Acc:2551]	0.217658	0.00853967	0.111887	0.202889	0.0105267	0.216682	-0.0147693	0.816062	0.963566
ENSG00000165650	PDZD8	protein_coding	PDZ domain containing 8 [Source:HGNC Symbol;Acc:26974]	0.458278	0.00856156	0.112081	0.167226	0.296066	0.682976	-0.291052	0.0359133	0.4667
ENSG00000117533	VAMP4	protein_coding	vesicle-associated membrane protein 4 [Source:HGNC Symbol;Acc:12645]	-0.458852	0.00857205	0.112126	-0.298971	0.0716924	0.426394	0.159881	0.222833	0.749167
ENSG00000168958	MFF	protein_coding	mitochondrial fission factor [Source:HGNC Symbol;Acc:24858]	-0.215425	0.00861199	0.112433	-0.206233	0.00903166	0.204454	0.00919183	0.883207	0.980065
ENSG00000185130	HIST1H2BL	protein_coding	histone cluster 1, H2bl [Source:HGNC Symbol;Acc:4748]	-0.498433	0.00861477	0.112433	-0.297722	0.0960004	0.471495	0.200712	0.165017	0.701904
ENSG00000165506	DNAAF2	protein_coding	dynein, axonemal, assembly factor 2 [Source:HGNC Symbol;Acc:20188]	-0.291939	0.00862369	0.112433	-0.164108	0.11952	0.506636	0.127831	0.125679	0.652705
ENSG00000135974	C2orf49	protein_coding	chromosome 2 open reading frame 49 [Source:HGNC Symbol;Acc:28772]	-0.272043	0.00862408	0.112433	-0.177049	0.0695432	0.419384	0.0949942	0.231128	0.756281
ENSG00000261786	RP4-555D20.2	lincRNA		-0.677784	0.00863696	0.112509	0.0601656	0.799315	0.945201	0.73795	0.000593409	0.0658353
ENSG00000150403	TMCO3	protein_coding	transmembrane and coiled-coil domains 3 [Source:HGNC Symbol;Acc:20329]	0.366065	0.00866142	0.112734	0.0345433	0.787048	0.93972	-0.331522	0.00343221	0.178923
ENSG00000167460	TPM4	protein_coding	tropomyosin 4 [Source:HGNC Symbol;Acc:12013]	-0.210764	0.00867602	0.112831	-0.0840662	0.255336	0.65294	0.126697	0.0464947	0.50078
ENSG00000142856	ITGB3BP	protein_coding	integrin beta 3 binding protein (beta3-endonexin) [Source:HGNC Symbol;Acc:6157]	-0.308978	0.00869708	0.113012	-0.189178	0.0885654	0.459434	0.1198	0.181763	0.713485
ENSG00000133318	RTN3	protein_coding	reticulon 3 [Source:HGNC Symbol;Acc:10469]	0.291581	0.00870547	0.113028	0.221374	0.0344906	0.333761	-0.0702075	0.414192	0.853956
ENSG00000166448	TMEM130	protein_coding	transmembrane protein 130 [Source:HGNC Symbol;Acc:25429]	0.656915	0.00876615	0.113681	0.534908	0.0244925	0.29339	-0.122007	0.526435	0.894664
ENSG00000140471	LINS	protein_coding	lines homolog (Drosophila) [Source:HGNC Symbol;Acc:30922]	-0.433569	0.00877478	0.113681	-0.332036	0.0378236	0.344006	0.101532	0.403561	0.848253
ENSG00000253203	GUSBP3	pseudogene	glucuronidase, beta pseudogene 3 [Source:HGNC Symbol;Acc:37301]	-0.36808	0.00877735	0.113681	-0.106657	0.399552	0.754039	0.261422	0.0234069	0.411225
ENSG00000134780	DAGLA	protein_coding	diacylglycerol lipase, alpha [Source:HGNC Symbol;Acc:1165]	0.484641	0.00879637	0.113834	0.346266	0.0481821	0.370892	-0.138376	0.326249	0.809756
ENSG00000144406	UNC80	protein_coding	unc-80 homolog (C. elegans) [Source:HGNC Symbol;Acc:26582]	0.724579	0.00883238	0.114206	0.620398	0.0140413	0.239917	-0.104181	0.646563	0.92763
ENSG00000116005	PCYOX1	protein_coding	prenylcysteine oxidase 1 [Source:HGNC Symbol;Acc:20588]	0.334299	0.00885875	0.114289	0.159421	0.176773	0.577904	-0.174878	0.0820139	0.585948
ENSG00000117751	PPP1R8	protein_coding	protein phosphatase 1, regulatory subunit 8 [Source:HGNC Symbol;Acc:9296]	-0.230355	0.00886125	0.114289	-0.184182	0.0291702	0.310965	0.0461735	0.48441	0.881474
ENSG00000273209	RP11-107N15.1	lincRNA		-0.611811	0.00886475	0.114289	-0.368535	0.0962664	0.471495	0.243276	0.167681	0.705206
ENSG00000115355	CCDC88A	protein_coding	coiled-coil domain containing 88A [Source:HGNC Symbol;Acc:25523]	0.355396	0.00886909	0.114289	0.222018	0.0803004	0.44602	-0.133378	0.205535	0.73466
ENSG00000172379	ARNT2	protein_coding	aryl-hydrocarbon receptor nuclear translocator 2 [Source:HGNC Symbol;Acc:16876]	0.391787	0.00887501	0.114289	0.0315481	0.820595	0.951989	-0.360239	0.00250914	0.14973
ENSG00000127914	AKAP9	protein_coding	A kinase (PRKA) anchor protein 9 [Source:HGNC Symbol;Acc:379]	0.353388	0.00888871	0.114372	0.0866246	0.483706	0.804292	-0.266763	0.0140615	0.342032
ENSG00000164576	SAP30L	protein_coding	SAP30-like [Source:HGNC Symbol;Acc:25663]	0.255787	0.0088972	0.114388	0.135929	0.144073	0.538244	-0.119858	0.0999193	0.614572
ENSG00000213654	GPSM3	protein_coding	G-protein signaling modulator 3 [Source:HGNC Symbol;Acc:13945]	0.587211	0.00891199	0.114425	0.20034	0.3346	0.709814	-0.386871	0.0286833	0.43872
ENSG00000135677	GNS	protein_coding	glucosamine (N-acetyl)-6-sulfatase [Source:HGNC Symbol;Acc:4422]	0.321258	0.00893044	0.114425	0.0822568	0.465791	0.793673	-0.239001	0.0151204	0.348623
ENSG00000089091	DZANK1	protein_coding	double zinc ribbon and ankyrin repeat domains 1 [Source:HGNC Symbol;Acc:15858]	-0.34865	0.00893496	0.114425	-0.19606	0.118688	0.505217	0.15259	0.13307	0.657087
ENSG00000186141	POLR3C	protein_coding	polymerase (RNA) III (DNA directed) polypeptide C (62kD) [Source:HGNC Symbol;Acc:30076]	-0.263621	0.00893515	0.114425	-0.0860209	0.36706	0.733318	0.1776	0.0195611	0.388744
ENSG00000068976	PYGM	protein_coding	phosphorylase, glycogen, muscle [Source:HGNC Symbol;Acc:9726]	0.436457	0.00894485	0.114425	0.145348	0.360633	0.729082	-0.291109	0.0189144	0.381272
ENSG00000149115	TNKS1BP1	protein_coding	tankyrase 1 binding protein 1, 182kDa [Source:HGNC Symbol;Acc:19081]	0.292307	0.00896396	0.114425	0.134522	0.192746	0.595163	-0.157785	0.0735729	0.573573
ENSG00000147804	SLC39A4	protein_coding	solute carrier family 39 (zinc transporter), member 4 [Source:HGNC Symbol;Acc:17129]	0.98569	0.00896661	0.114425	0.456667	0.194858	0.596736	-0.529023	0.0695093	0.560501
ENSG00000077152	UBE2T	protein_coding	ubiquitin-conjugating enzyme E2T (putative) [Source:HGNC Symbol;Acc:25009]	-0.310481	0.00898023	0.114425	-0.233056	0.0424594	0.355901	0.0774252	0.374218	0.834492
ENSG00000164134	NAA15	protein_coding	N(alpha)-acetyltransferase 15, NatA auxiliary subunit [Source:HGNC Symbol;Acc:30782]	0.224588	0.0089815	0.114425	0.125357	0.11635	0.502442	-0.0992317	0.140091	0.664837
ENSG00000070010	UFD1L	protein_coding	ubiquitin fusion degradation 1 like (yeast) [Source:HGNC Symbol;Acc:12520]	-0.308967	0.00898185	0.114425	-0.205473	0.0638064	0.407239	0.103494	0.25834	0.775617
ENSG00000178761	FAM219B	protein_coding	family with sequence similarity 219, member B [Source:HGNC Symbol;Acc:24695]	-0.451554	0.00898444	0.114425	-0.43992	0.00805926	0.196066	0.0116334	0.93033	0.987344
ENSG00000196950	SLC39A10	protein_coding	solute carrier family 39 (zinc transporter), member 10 [Source:HGNC Symbol;Acc:20861]	0.451339	0.00899771	0.114425	0.275439	0.0870818	0.458153	-0.175899	0.19184	0.722784
ENSG00000104805	NUCB1	protein_coding	nucleobindin 1 [Source:HGNC Symbol;Acc:8043]	0.314043	0.00899955	0.114425	0.254399	0.0254684	0.297825	-0.0596437	0.520006	0.892737
ENSG00000130707	ASS1	protein_coding	argininosuccinate synthase 1 [Source:HGNC Symbol;Acc:758]	-0.404144	0.00900713	0.114425	-0.651828	4.95453e-05	0.0217283	-0.247684	0.0415788	0.491068
ENSG00000139324	TMTC3	protein_coding	transmembrane and tetratricopeptide repeat containing 3 [Source:HGNC Symbol;Acc:26899]	0.412503	0.00901804	0.114425	0.416513	0.00628859	0.17752	0.00400991	0.973643	0.99555
ENSG00000066777	ARFGEF1	protein_coding	ADP-ribosylation factor guanine nucleotide-exchange factor 1 (brefeldin A-inhibited) [Source:HGNC Symbol;Acc:15772]	0.266856	0.00901876	0.114425	0.274466	0.00543669	0.169299	0.00761039	0.922895	0.986288
ENSG00000197153	HIST1H3J	protein_coding	histone cluster 1, H3j [Source:HGNC Symbol;Acc:4774]	-0.470211	0.00902324	0.114425	-0.305695	0.0727686	0.43045	0.164516	0.229383	0.75552
ENSG00000166340	TPP1	protein_coding	tripeptidyl peptidase I [Source:HGNC Symbol;Acc:2073]	0.484463	0.00905654	0.114626	0.286752	0.101538	0.479248	-0.197711	0.161857	0.698688
ENSG00000105519	CAPS	protein_coding	calcyphosine [Source:HGNC Symbol;Acc:1487]	-0.691626	0.00905981	0.114626	-0.62397	0.0125325	0.233016	0.0676556	0.74557	0.950671
ENSG00000130584	ZBTB46	protein_coding	zinc finger and BTB domain containing 46 [Source:HGNC Symbol;Acc:16094]	0.385278	0.00906091	0.114626	0.178248	0.198689	0.601055	-0.20703	0.0665717	0.555059
ENSG00000172785	CBWD1	protein_coding	COBW domain containing 1 [Source:HGNC Symbol;Acc:17134]	-0.585952	0.00910161	0.115049	-0.130996	0.526764	0.825126	0.454955	0.0111503	0.310095
ENSG00000136936	XPA	protein_coding	xeroderma pigmentosum, complementation group A [Source:HGNC Symbol;Acc:12814]	-0.549994	0.0091188	0.115174	-0.296278	0.140644	0.533239	0.253716	0.105385	0.624637
ENSG00000123358	NR4A1	protein_coding	nuclear receptor subfamily 4, group A, member 1 [Source:HGNC Symbol;Acc:7980]	-0.385068	0.0091344	0.115279	-0.453045	0.00201756	0.108714	-0.0679767	0.540438	0.897199
ENSG00000134824	FADS2	protein_coding	fatty acid desaturase 2 [Source:HGNC Symbol;Acc:3575]	0.393308	0.00914589	0.115332	0.332178	0.0203676	0.275076	-0.0611309	0.599637	0.917006
ENSG00000113163	COL4A3BP	protein_coding	collagen, type IV, alpha 3 (Goodpasture antigen) binding protein [Source:HGNC Symbol;Acc:2205]	0.23075	0.00920591	0.115996	0.127072	0.124437	0.514403	-0.103677	0.131399	0.654357
ENSG00000206573	SETD5-AS1	antisense	SETD5 antisense RNA 1 [Source:HGNC Symbol;Acc:44478]	-0.430342	0.00926704	0.116673	-0.20282	0.18464	0.585875	0.227522	0.0806978	0.584552
ENSG00000196417	ZNF765	protein_coding	zinc finger protein 765 [Source:HGNC Symbol;Acc:25092]	0.348566	0.00930068	0.117003	0.078307	0.523526	0.823963	-0.270259	0.0123323	0.320445
ENSG00000038427	VCAN	protein_coding	versican [Source:HGNC Symbol;Acc:2464]	0.652414	0.00931161	0.117048	0.884444	0.000433567	0.05901	0.23203	0.233734	0.758711
ENSG00000051128	HOMER3	protein_coding	homer homolog 3 (Drosophila) [Source:HGNC Symbol;Acc:17514]	-0.444656	0.00932056	0.117067	-0.206129	0.201787	0.6041	0.238526	0.0654314	0.550362
ENSG00000164946	FREM1	protein_coding	FRAS1 related extracellular matrix 1 [Source:HGNC Symbol;Acc:23399]	0.360437	0.00934432	0.117107	0.598442	3.66252e-05	0.0188486	0.238005	0.0290717	0.439624
ENSG00000155886	SLC24A2	protein_coding	solute carrier family 24 (sodium/potassium/calcium exchanger), member 2 [Source:HGNC Symbol;Acc:10976]	0.595569	0.00934823	0.117107	0.558907	0.0111718	0.22261	-0.0366622	0.834224	0.969148
ENSG00000132670	PTPRA	protein_coding	protein tyrosine phosphatase, receptor type, A [Source:HGNC Symbol;Acc:9664]	0.253545	0.00935328	0.117107	0.156144	0.086629	0.458074	-0.0974011	0.199073	0.729668
ENSG00000240230	COX19	protein_coding	cytochrome c oxidase assembly homolog 19 (S. cerevisiae) [Source:HGNC Symbol;Acc:28074]	-0.326633	0.00935345	0.117107	-0.30368	0.0115323	0.223824	0.0229527	0.812695	0.963022
ENSG00000122574	WIPF3	protein_coding	WAS/WASL interacting protein family, member 3 [Source:HGNC Symbol;Acc:22004]	0.397505	0.00936605	0.117161	0.257123	0.0775705	0.44101	-0.140381	0.221435	0.748917
ENSG00000157741	UBN2	protein_coding	ubinuclein 2 [Source:HGNC Symbol;Acc:21931]	0.335678	0.00937601	0.117161	0.169136	0.156612	0.55343	-0.166542	0.102165	0.621096
ENSG00000003509	NDUFAF7	protein_coding	NADH dehydrogenase (ubiquinone) complex I, assembly factor 7 [Source:HGNC Symbol;Acc:28816]	-0.509819	0.00937998	0.117161	-0.206175	0.255557	0.653293	0.303644	0.0497223	0.509089
ENSG00000258297	RP11-658F2.8	antisense		-0.414814	0.00938963	0.117189	-0.553676	0.00048484	0.0617272	-0.138862	0.267652	0.778074
ENSG00000089050	RBBP9	protein_coding	retinoblastoma binding protein 9 [Source:HGNC Symbol;Acc:9892]	-0.328007	0.00944095	0.117736	-0.310295	0.0126528	0.233321	0.017712	0.846835	0.971489
ENSG00000141096	DPEP3	protein_coding	dipeptidase 3 [Source:HGNC Symbol;Acc:23029]	1.61339	0.00947485	0.117997	0.605225	0.292104	0.679936	-1.00816	0.0400129	0.486241
ENSG00000083093	PALB2	protein_coding	partner and localizer of BRCA2 [Source:HGNC Symbol;Acc:26144]	-0.253811	0.00947935	0.117997	-0.184968	0.0455943	0.365217	0.0688428	0.358887	0.82478
ENSG00000197774	EME2	protein_coding	essential meiotic structure-specific endonuclease subunit 2 [Source:HGNC Symbol;Acc:27289]	-0.749368	0.00949091	0.117997	-0.206329	0.436475	0.776331	0.543039	0.0189517	0.381272
ENSG00000109756	RAPGEF2	protein_coding	Rap guanine nucleotide exchange factor (GEF) 2 [Source:HGNC Symbol;Acc:16854]	0.238979	0.00951359	0.117997	0.151631	0.0782454	0.442189	-0.087348	0.223309	0.749491
ENSG00000052802	MSMO1	protein_coding	methylsterol monooxygenase 1 [Source:HGNC Symbol;Acc:10545]	0.484859	0.00951426	0.117997	0.387381	0.0292833	0.311749	-0.0974784	0.495975	0.884782
ENSG00000090889	KIF4A	protein_coding	kinesin family member 4A [Source:HGNC Symbol;Acc:13339]	0.219645	0.00952944	0.117997	0.211605	0.00951401	0.208589	-0.00804021	0.901283	0.983173
ENSG00000168273	SMIM4	protein_coding	small integral membrane protein 4 [Source:HGNC Symbol;Acc:37257]	-0.365637	0.00955009	0.117997	-0.168864	0.202739	0.605551	0.196774	0.0682699	0.559382
ENSG00000196226	HIST1H2BB	protein_coding	histone cluster 1, H2bb [Source:HGNC Symbol;Acc:4751]	1.91796	0.00955014	0.117997	-0.151149	0.830822	0.954834	-2.06911	0.000281623	0.0468028
ENSG00000198369	SPRED2	protein_coding	sprouty-related, EVH1 domain containing 2 [Source:HGNC Symbol;Acc:17722]	0.464667	0.00955143	0.117997	0.231015	0.169971	0.570171	-0.233652	0.0891688	0.600585
ENSG00000248103	CTC-338M12.9	lincRNA		1.31393	0.00955361	0.117997	0.239325	0.565183	0.844277	-1.07461	0.0200207	0.391266
ENSG00000109133	TMEM33	protein_coding	transmembrane protein 33 [Source:HGNC Symbol;Acc:25541]	0.329861	0.00955777	0.117997	0.274406	0.022958	0.286234	-0.0554546	0.572931	0.908997
ENSG00000101986	ABCD1	protein_coding	ATP-binding cassette, sub-family D (ALD), member 1 [Source:HGNC Symbol;Acc:61]	-0.466625	0.00955807	0.117997	-0.387109	0.0267487	0.301968	0.0795153	0.548432	0.900118
ENSG00000167173	C15orf39	protein_coding	chromosome 15 open reading frame 39 [Source:HGNC Symbol;Acc:24497]	0.366191	0.00955904	0.117997	-0.0149128	0.90933	0.975326	-0.381104	0.000918014	0.0842652
ENSG00000273148	RP5-1068E13.7	lincRNA		-0.594383	0.00959506	0.118099	-0.526788	0.0173423	0.256093	0.0675954	0.69549	0.939444
ENSG00000228801	RP11-110G21.1	antisense		-0.6283	0.00959561	0.118099	-0.569427	0.0155496	0.249673	0.0588726	0.744909	0.950353
ENSG00000157796	WDR19	protein_coding	WD repeat domain 19 [Source:HGNC Symbol;Acc:18340]	-0.301184	0.00959687	0.118099	-0.189736	0.0808326	0.446611	0.111448	0.217889	0.74875
ENSG00000108826	MRPL27	protein_coding	mitochondrial ribosomal protein L27 [Source:HGNC Symbol;Acc:14483]	-0.333286	0.00960323	0.118099	-0.167825	0.164575	0.564228	0.165461	0.0940581	0.606067
ENSG00000130202	PVRL2	protein_coding	poliovirus receptor-related 2 (herpesvirus entry mediator B) [Source:HGNC Symbol;Acc:9707]	0.31382	0.00961537	0.118099	0.0879164	0.428748	0.772469	-0.225903	0.0202152	0.392567
ENSG00000006282	SPATA20	protein_coding	spermatogenesis associated 20 [Source:HGNC Symbol;Acc:26125]	-0.510359	0.00962493	0.118099	-0.242986	0.188836	0.59008	0.267373	0.0773185	0.582445
ENSG00000185088	RPS27L	protein_coding	ribosomal protein S27-like [Source:HGNC Symbol;Acc:18476]	-0.357947	0.00962851	0.118099	-0.155946	0.225906	0.628253	0.202001	0.0603729	0.535315
ENSG00000055044	NOP58	protein_coding	NOP58 ribonucleoprotein [Source:HGNC Symbol;Acc:29926]	-0.240447	0.00963166	0.118099	-0.161508	0.0632985	0.406904	0.0789392	0.274324	0.780422
ENSG00000185274	WBSCR17	protein_coding	Williams-Beuren syndrome chromosome region 17 [Source:HGNC Symbol;Acc:16347]	0.384818	0.00963461	0.118099	0.108364	0.426243	0.771261	-0.276454	0.0206045	0.394689
ENSG00000136802	LRRC8A	protein_coding	leucine rich repeat containing 8 family, member A [Source:HGNC Symbol;Acc:19027]	0.456743	0.00968518	0.118626	0.295789	0.0730272	0.430689	-0.160954	0.241869	0.766752
ENSG00000158623	COPG2	protein_coding	coatomer protein complex, subunit gamma 2 [Source:HGNC Symbol;Acc:2237]	0.427234	0.00969674	0.118676	-0.0635806	0.677087	0.895868	-0.490815	0.000350764	0.0517557
ENSG00000115107	STEAP3	protein_coding	STEAP family member 3, metalloreductase [Source:HGNC Symbol;Acc:24592]	0.472052	0.00971404	0.118796	0.392189	0.0244677	0.29339	-0.0798632	0.565971	0.906438
ENSG00000110801	PSMD9	protein_coding	proteasome (prosome, macropain) 26S subunit, non-ATPase, 9 [Source:HGNC Symbol;Acc:9567]	-0.328184	0.0097299	0.118898	-0.285725	0.0208294	0.277955	0.0424587	0.649099	0.927807
ENSG00000132207	SLX1A	protein_coding	SLX1 structure-specific endonuclease subunit homolog A (S. cerevisiae) [Source:HGNC Symbol;Acc:20922]	0.662076	0.00975054	0.119053	0.294856	0.203782	0.606124	-0.36722	0.0781756	0.583871
ENSG00000082805	ERC1	protein_coding	ELKS/RAB6-interacting/CAST family member 1 [Source:HGNC Symbol;Acc:17072]	0.319029	0.00975767	0.119053	0.258584	0.0267585	0.301968	-0.0604453	0.527228	0.894664
ENSG00000111725	PRKAB1	protein_coding	protein kinase, AMP-activated, beta 1 non-catalytic subunit [Source:HGNC Symbol;Acc:9378]	-0.255813	0.00978163	0.11908	-0.340034	0.000639474	0.0685806	-0.0842205	0.265534	0.777785
ENSG00000128595	CALU	protein_coding	calumenin [Source:HGNC Symbol;Acc:1458]	0.286559	0.00978471	0.11908	0.240163	0.022462	0.285671	-0.0463959	0.588359	0.9132
ENSG00000152291	TGOLN2	protein_coding	trans-golgi network protein 2 [Source:HGNC Symbol;Acc:15450]	0.312604	0.00978937	0.11908	0.191345	0.0900979	0.46214	-0.121259	0.198799	0.729668
ENSG00000198417	MT1F	protein_coding	metallothionein 1F [Source:HGNC Symbol;Acc:7398]	-2.10216	0.0097901	0.11908	-1.55034	0.0533878	0.384157	0.551816	0.329357	0.810941
ENSG00000126882	FAM78A	protein_coding	family with sequence similarity 78, member A [Source:HGNC Symbol;Acc:25465]	0.534428	0.00981311	0.119154	0.0894881	0.647705	0.881169	-0.44494	0.00483572	0.214456
ENSG00000237289	CKMT1B	protein_coding	creatine kinase, mitochondrial 1B [Source:HGNC Symbol;Acc:1995]	-0.320801	0.00982119	0.119154	-0.377703	0.00220347	0.11222	-0.0569026	0.542829	0.898285
ENSG00000198755	RPL10A	protein_coding	ribosomal protein L10a [Source:HGNC Symbol;Acc:10299]	-0.277491	0.00982247	0.119154	-0.235872	0.0208333	0.277955	0.0416192	0.616107	0.920863
ENSG00000155893	ACPL2	protein_coding	acid phosphatase-like 2 [Source:HGNC Symbol;Acc:26303]	0.398621	0.0098264	0.119154	0.689962	2.31524e-05	0.0151042	0.291341	0.016745	0.368204
ENSG00000115486	GGCX	protein_coding	gamma-glutamyl carboxylase [Source:HGNC Symbol;Acc:4247]	0.288673	0.00987305	0.119447	0.188304	0.0736913	0.432184	-0.100369	0.243797	0.767461
ENSG00000234465	PINLYP	protein_coding	phospholipase A2 inhibitor and LY6/PLAUR domain containing [Source:HGNC Symbol;Acc:44206]	-0.518938	0.00989095	0.119447	-0.418477	0.0315132	0.318114	0.100461	0.499409	0.886176
ENSG00000104852	SNRNP70	protein_coding	small nuclear ribonucleoprotein 70kDa (U1) [Source:HGNC Symbol;Acc:11150]	-0.32742	0.00989352	0.119447	-0.329237	0.00710357	0.187231	-0.00181726	0.98518	0.996656
ENSG00000160282	FTCD	protein_coding	formimidoyltransferase cyclodeaminase [Source:HGNC Symbol;Acc:3974]	1.36793	0.00989459	0.119447	1.12125	0.0220064	0.284183	-0.246678	0.564102	0.905915
ENSG00000073536	NLE1	protein_coding	notchless homolog 1 (Drosophila) [Source:HGNC Symbol;Acc:19889]	-0.219121	0.00989735	0.119447	-0.242127	0.00347838	0.140452	-0.0230055	0.724356	0.946629
ENSG00000204438	GPANK1	protein_coding	G patch domain and ankyrin repeats 1 [Source:HGNC Symbol;Acc:13920]	-0.31547	0.00989921	0.119447	-0.328909	0.00636304	0.17752	-0.0134392	0.882031	0.979772
ENSG00000174705	SH3PXD2B	protein_coding	SH3 and PX domains 2B [Source:HGNC Symbol;Acc:29242]	0.376704	0.0099035	0.119447	0.173838	0.197699	0.599209	-0.202867	0.0784969	0.583871
ENSG00000124782	RREB1	protein_coding	ras responsive element binding protein 1 [Source:HGNC Symbol;Acc:10449]	0.33613	0.00991188	0.119449	0.25424	0.0382552	0.34443	-0.0818902	0.418368	0.856501
ENSG00000112242	E2F3	protein_coding	E2F transcription factor 3 [Source:HGNC Symbol;Acc:3115]	0.251258	0.00991875	0.119449	0.168626	0.0650216	0.409868	-0.0826321	0.274201	0.780422
ENSG00000116199	FAM20B	protein_coding	family with sequence similarity 20, member B [Source:HGNC Symbol;Acc:23017]	0.295838	0.00992808	0.11947	0.159155	0.137044	0.52832	-0.136682	0.125517	0.652705
ENSG00000233927	RPS28	protein_coding	ribosomal protein S28 [Source:HGNC Symbol;Acc:10418]	-0.699942	0.00994411	0.119572	-0.560401	0.029321	0.311844	0.139541	0.505422	0.887287
ENSG00000152092	ASTN1	protein_coding	astrotactin 1 [Source:HGNC Symbol;Acc:773]	0.481089	0.00996733	0.11973	0.382817	0.0316524	0.31893	-0.0982722	0.488589	0.882508
ENSG00000258359	PCNPP1	pseudogene	PEST containing nuclear protein pseudogene 1 [Source:HGNC Symbol;Acc:32440]	-0.968814	0.00997247	0.11973	-0.662781	0.0542311	0.386844	0.306033	0.313187	0.802044
ENSG00000008300	CELSR3	protein_coding	cadherin, EGF LAG seven-pass G-type receptor 3 [Source:HGNC Symbol;Acc:3230]	0.290453	0.0100629	0.120371	0.211256	0.0464932	0.367705	-0.0791969	0.365874	0.82911
ENSG00000025796	SEC63	protein_coding	SEC63 homolog (S. cerevisiae) [Source:HGNC Symbol;Acc:21082]	0.436896	0.0100699	0.120371	0.377212	0.0193997	0.269303	-0.0596841	0.649281	0.927807
ENSG00000023287	RB1CC1	protein_coding	RB1-inducible coiled-coil 1 [Source:HGNC Symbol;Acc:15574]	0.355991	0.0100833	0.120371	0.16788	0.189836	0.590916	-0.188111	0.0843243	0.59072
ENSG00000185127	C6orf120	protein_coding	chromosome 6 open reading frame 120 [Source:HGNC Symbol;Acc:21247]	-0.317307	0.0100889	0.120371	-0.226887	0.051953	0.380266	0.0904199	0.338304	0.816814
ENSG00000188206	HNRNPU-AS1	antisense	HNRNPU antisense RNA 1 [Source:HGNC Symbol;Acc:27651]	-0.54854	0.0100893	0.120371	-0.565143	0.00614949	0.176845	-0.0166035	0.919286	0.986204
ENSG00000049323	LTBP1	protein_coding	latent transforming growth factor beta binding protein 1 [Source:HGNC Symbol;Acc:6714]	0.564537	0.0101031	0.120371	0.507643	0.0154735	0.24883	-0.0568939	0.736242	0.94898
ENSG00000167863	ATP5H	protein_coding	ATP synthase, H+ transporting, mitochondrial Fo complex, subunit d [Source:HGNC Symbol;Acc:845]	-0.273372	0.0101059	0.120371	-0.190933	0.0559792	0.392667	0.0824394	0.316593	0.805116
ENSG00000146834	MEPCE	protein_coding	methylphosphate capping enzyme [Source:HGNC Symbol;Acc:20247]	-0.297476	0.0101064	0.120371	-0.0915685	0.394481	0.749684	0.205908	0.0230375	0.409727
ENSG00000118482	PHF3	protein_coding	PHD finger protein 3 [Source:HGNC Symbol;Acc:8921]	0.277314	0.0101072	0.120371	0.0941862	0.342876	0.716238	-0.183128	0.0327163	0.454891
ENSG00000212125	TAS2R15	pseudogene	taste receptor, type 2, member 15 pseudogene [Source:HGNC Symbol;Acc:19106]	0.8101	0.0101095	0.120371	0.474522	0.0764953	0.438454	-0.335578	0.223512	0.749853
ENSG00000067182	TNFRSF1A	protein_coding	tumor necrosis factor receptor superfamily, member 1A [Source:HGNC Symbol;Acc:11916]	0.281364	0.0101102	0.120371	0.0938405	0.358377	0.728064	-0.187524	0.0272116	0.431342
ENSG00000144713	RPL32	protein_coding	ribosomal protein L32 [Source:HGNC Symbol;Acc:10336]	-0.3391	0.0101173	0.120371	-0.254286	0.0407396	0.351081	0.0848132	0.406222	0.848949
ENSG00000115170	ACVR1	protein_coding	activin A receptor, type I [Source:HGNC Symbol;Acc:171]	0.393082	0.0101528	0.120647	0.398028	0.0078462	0.194017	0.00494601	0.965466	0.994535
ENSG00000236200	KDM4A-AS1	antisense	KDM4A antisense RNA 1 [Source:HGNC Symbol;Acc:40528]	-0.688382	0.0101558	0.120647	-0.509944	0.0413847	0.351081	0.178438	0.397084	0.844934
ENSG00000205250	E2F4	protein_coding	E2F transcription factor 4, p107/p130-binding [Source:HGNC Symbol;Acc:3118]	-0.291885	0.0102048	0.121049	-0.187985	0.0772448	0.43995	0.1039	0.239242	0.763625
ENSG00000138175	ARL3	protein_coding	ADP-ribosylation factor-like 3 [Source:HGNC Symbol;Acc:694]	-0.342527	0.0102049	0.121049	-0.225364	0.0802203	0.44602	0.117163	0.227834	0.754413
ENSG00000119899	SLC17A5	protein_coding	solute carrier family 17 (acidic sugar transporter), member 5 [Source:HGNC Symbol;Acc:10933]	0.415074	0.0102216	0.121155	0.38581	0.0150711	0.247869	-0.0292644	0.803849	0.961691
ENSG00000138246	DNAJC13	protein_coding	DnaJ (Hsp40) homolog, subfamily C, member 13 [Source:HGNC Symbol;Acc:30343]	0.257642	0.0102344	0.121216	0.182411	0.0527412	0.383525	-0.0752304	0.334863	0.814547
ENSG00000089916	GPATCH2L	protein_coding	G patch domain containing 2-like [Source:HGNC Symbol;Acc:20210]	0.200134	0.0102733	0.121438	0.138041	0.0593049	0.398767	-0.0620931	0.304987	0.79668
ENSG00000110768	GTF2H1	protein_coding	general transcription factor IIH, polypeptide 1, 62kDa [Source:HGNC Symbol;Acc:4655]	-0.312036	0.0102769	0.121438	-0.100612	0.374007	0.736687	0.211423	0.026113	0.425442
ENSG00000240024	LINC00888	pseudogene	long intergenic non-protein coding RNA 888 [Source:HGNC Symbol;Acc:48575]	-0.435074	0.0102793	0.121438	-0.351323	0.0345157	0.333761	0.0837508	0.490386	0.883099
ENSG00000186448	ZNF197	protein_coding	zinc finger protein 197 [Source:HGNC Symbol;Acc:12988]	0.267268	0.0102942	0.121438	0.112939	0.241209	0.640789	-0.154329	0.0602536	0.534784
ENSG00000168242	HIST1H2BI	protein_coding	histone cluster 1, H2bi [Source:HGNC Symbol;Acc:4756]	-0.544855	0.0103046	0.121438	-0.289037	0.143307	0.537036	0.255819	0.123749	0.650781
ENSG00000160007	ARHGAP35	protein_coding	Rho GTPase activating protein 35 [Source:HGNC Symbol;Acc:4591]	0.235653	0.0103081	0.121438	0.188661	0.0298909	0.313797	-0.0469913	0.508756	0.887784
ENSG00000205339	IPO7	protein_coding	importin 7 [Source:HGNC Symbol;Acc:9852]	0.303294	0.0103124	0.121438	0.0806735	0.457426	0.78798	-0.222621	0.018934	0.381272
ENSG00000123094	RASSF8	protein_coding	Ras association (RalGDS/AF-6) domain family (N-terminal) member 8 [Source:HGNC Symbol;Acc:13232]	0.291637	0.0103157	0.121438	0.124679	0.235772	0.636467	-0.166958	0.062664	0.546047
ENSG00000168096	ANKS3	protein_coding	ankyrin repeat and sterile alpha motif domain containing 3 [Source:HGNC Symbol;Acc:29422]	-0.332171	0.0103265	0.121438	-0.222726	0.065369	0.410356	0.109445	0.28057	0.784916
ENSG00000011201	KAL1	protein_coding	Kallmann syndrome 1 sequence [Source:HGNC Symbol;Acc:6211]	0.565919	0.01033	0.121438	0.342402	0.0959922	0.471495	-0.223517	0.194963	0.725455
ENSG00000149639	SOGA1	protein_coding	suppressor of glucose, autophagy associated 1 [Source:HGNC Symbol;Acc:16111]	0.562572	0.0103507	0.12159	0.221198	0.273149	0.666077	-0.341374	0.0507279	0.511045
ENSG00000267313	RP11-142I20.1	lincRNA		0.734924	0.0103691	0.121716	0.199076	0.417829	0.766008	-0.535848	0.0325486	0.454891
ENSG00000084234	APLP2	protein_coding	amyloid beta (A4) precursor-like protein 2 [Source:HGNC Symbol;Acc:598]	0.328381	0.0103888	0.121856	0.162297	0.171876	0.572159	-0.166084	0.0992262	0.614106
ENSG00000174547	MRPL11	protein_coding	mitochondrial ribosomal protein L11 [Source:HGNC Symbol;Acc:14042]	-0.373431	0.0104138	0.122058	-0.125395	0.356297	0.727031	0.248036	0.0289275	0.43872
ENSG00000265683	RP11-173M1.5	pseudogene		-1.15682	0.010429	0.122146	-0.625994	0.139828	0.532497	0.530823	0.126747	0.653948
ENSG00000124370	MCEE	protein_coding	methylmalonyl CoA epimerase [Source:HGNC Symbol;Acc:16732]	-0.43334	0.0104433	0.122224	-0.262706	0.0958761	0.471495	0.170634	0.197003	0.727953
ENSG00000112759	SLC29A1	protein_coding	solute carrier family 29 (equilibrative nucleoside transporter), member 1 [Source:HGNC Symbol;Acc:11003]	0.360392	0.0104511	0.122224	0.341771	0.0112604	0.22261	-0.0186205	0.863915	0.975941
ENSG00000184697	CLDN6	protein_coding	claudin 6 [Source:HGNC Symbol;Acc:2048]	0.339901	0.01046	0.122237	0.206819	0.0949345	0.471181	-0.133082	0.199236	0.729668
ENSG00000152795	HNRNPDL	protein_coding	heterogeneous nuclear ribonucleoprotein D-like [Source:HGNC Symbol;Acc:5037]	-0.296312	0.0104786	0.122286	-0.159215	0.139061	0.531519	0.137098	0.130504	0.654194
ENSG00000064490	RFXANK	protein_coding	regulatory factor X-associated ankyrin-containing protein [Source:HGNC Symbol;Acc:9987]	-0.278155	0.0104797	0.122286	-0.198978	0.0567939	0.393435	0.0791778	0.326332	0.809756
ENSG00000134762	DSC3	protein_coding	desmocollin 3 [Source:HGNC Symbol;Acc:3037]	0.596394	0.0104876	0.122288	0.301986	0.172901	0.573225	-0.294408	0.091713	0.602872
ENSG00000185065	AC000068.5	antisense		-0.631383	0.0105025	0.122289	-0.480648	0.0415102	0.351081	0.150735	0.418809	0.856607
ENSG00000166548	TK2	protein_coding	thymidine kinase 2, mitochondrial [Source:HGNC Symbol;Acc:11831]	-0.457605	0.0105031	0.122289	-0.290974	0.0802816	0.44602	0.16663	0.235796	0.761434
ENSG00000151079	KCNA6	protein_coding	potassium voltage-gated channel, shaker-related subfamily, member 6 [Source:HGNC Symbol;Acc:6225]	0.318283	0.0105144	0.12233	0.0217062	0.849568	0.959515	-0.296577	0.00338164	0.177964
ENSG00000156564	LRFN2	protein_coding	leucine rich repeat and fibronectin type III domain containing 2 [Source:HGNC Symbol;Acc:21226]	-0.668204	0.0105336	0.122378	-0.348344	0.158424	0.555082	0.319861	0.106556	0.62607
ENSG00000111110	PPM1H	protein_coding	protein phosphatase, Mg2+/Mn2+ dependent, 1H [Source:HGNC Symbol;Acc:18583]	0.354326	0.0105341	0.122378	0.29942	0.0235604	0.288919	-0.0549063	0.60454	0.91735
ENSG00000151065	DCP1B	protein_coding	decapping mRNA 1B [Source:HGNC Symbol;Acc:24451]	0.354677	0.0105451	0.122416	0.200416	0.125289	0.515625	-0.154261	0.145624	0.670844
ENSG00000167088	SNRPD1	protein_coding	small nuclear ribonucleoprotein D1 polypeptide 16kDa [Source:HGNC Symbol;Acc:11158]	-0.209526	0.0105572	0.122466	-0.11092	0.146773	0.541737	0.0986059	0.122151	0.648974
ENSG00000230844	ZNF674-AS1	lincRNA	ZNF674 antisense RNA 1 (head to head) [Source:HGNC Symbol;Acc:44266]	-0.481982	0.0105763	0.122598	-0.413706	0.0232528	0.286768	0.0682754	0.627756	0.922377
ENSG00000165813	C10orf118	protein_coding	chromosome 10 open reading frame 118 [Source:HGNC Symbol;Acc:24349]	0.462222	0.0106126	0.122863	0.219214	0.189576	0.590458	-0.243008	0.0894712	0.601032
ENSG00000108582	CPD	protein_coding	carboxypeptidase D [Source:HGNC Symbol;Acc:2301]	0.450283	0.0106225	0.122863	0.374331	0.0250967	0.295216	-0.0759512	0.577586	0.909862
ENSG00000173011	TADA2B	protein_coding	transcriptional adaptor 2B [Source:HGNC Symbol;Acc:30781]	0.257802	0.0106276	0.122863	0.166935	0.0842525	0.453171	-0.0908671	0.225522	0.752293
ENSG00000188086	PRSS45	protein_coding	protease, serine, 45 [Source:HGNC Symbol;Acc:30717]	0.539916	0.0106303	0.122863	0.435207	0.0221013	0.284183	-0.104709	0.552774	0.902409
ENSG00000165195	PIGA	protein_coding	phosphatidylinositol glycan anchor biosynthesis, class A [Source:HGNC Symbol;Acc:8957]	-0.33452	0.0106695	0.123226	-0.117285	0.347546	0.719015	0.217236	0.0260511	0.425438
ENSG00000153944	MSI2	protein_coding	musashi RNA-binding protein 2 [Source:HGNC Symbol;Acc:18585]	0.269472	0.0106809	0.123268	0.0357721	0.711303	0.909906	-0.2337	0.0065473	0.250288
ENSG00000093009	CDC45	protein_coding	cell division cycle 45 [Source:HGNC Symbol;Acc:1739]	-0.256815	0.0107058	0.123464	-0.25988	0.00809477	0.196066	-0.00306446	0.967772	0.994659
ENSG00000176108	CHMP6	protein_coding	charged multivesicular body protein 6 [Source:HGNC Symbol;Acc:25675]	-0.377055	0.0107264	0.123511	-0.111494	0.425709	0.770991	0.265561	0.0175781	0.373531
ENSG00000168734	PKIG	protein_coding	protein kinase (cAMP-dependent, catalytic) inhibitor gamma [Source:HGNC Symbol;Acc:9019]	-0.384345	0.0107331	0.123511	-0.0595247	0.678771	0.896521	0.32482	0.00412335	0.195997
ENSG00000196741	CXorf24	protein_coding	chromosome X open reading frame 24 [Source:HGNC Symbol;Acc:27333]	-0.58681	0.0107388	0.123511	-0.334244	0.123783	0.512803	0.252566	0.149942	0.679362
ENSG00000112182	BACH2	protein_coding	BTB and CNC homology 1, basic leucine zipper transcription factor 2 [Source:HGNC Symbol;Acc:14078]	0.494143	0.0107411	0.123511	0.363432	0.0484672	0.371456	-0.130711	0.375558	0.835135
ENSG00000133740	E2F5	protein_coding	E2F transcription factor 5, p130-binding [Source:HGNC Symbol;Acc:3119]	-0.209091	0.0107539	0.123568	-0.0734234	0.339748	0.71357	0.135668	0.0316908	0.452972
ENSG00000087303	NID2	protein_coding	nidogen 2 (osteonidogen) [Source:HGNC Symbol;Acc:13389]	0.655993	0.0107648	0.123603	0.24934	0.297934	0.684584	-0.406654	0.0428573	0.493901
ENSG00000188846	RPL14	protein_coding	ribosomal protein L14 [Source:HGNC Symbol;Acc:10305]	-0.251822	0.0107803	0.123642	-0.118589	0.194713	0.596686	0.133234	0.0869929	0.598183
ENSG00000197712	FAM114A1	protein_coding	family with sequence similarity 114, member A1 [Source:HGNC Symbol;Acc:25087]	0.437233	0.01079	0.123642	0.390279	0.0198926	0.272282	-0.0469544	0.708846	0.943021
ENSG00000161682	FAM171A2	protein_coding	family with sequence similarity 171, member A2 [Source:HGNC Symbol;Acc:30480]	0.357535	0.0107948	0.123642	0.244658	0.0678568	0.416764	-0.112877	0.283504	0.787229
ENSG00000135213	POM121C	protein_coding	POM121 transmembrane nucleoporin C [Source:HGNC Symbol;Acc:34005]	0.42082	0.0108024	0.123642	0.183134	0.229062	0.630027	-0.237686	0.0695891	0.560501
ENSG00000066084	DIP2B	protein_coding	DIP2 disco-interacting protein 2 homolog B (Drosophila) [Source:HGNC Symbol;Acc:29284]	0.279395	0.0108074	0.123642	0.21806	0.035476	0.337682	-0.0613344	0.469014	0.875738
ENSG00000170291	ELP5	protein_coding	elongator acetyltransferase complex subunit 5 [Source:HGNC Symbol;Acc:30617]	-0.248246	0.0108373	0.123787	-0.246695	0.00985812	0.210524	0.0015511	0.982863	0.996049
ENSG00000244398	RP11-466H18.1	pseudogene		-0.817752	0.0108379	0.123787	-0.902859	0.00481425	0.162258	-0.0851075	0.716458	0.944069
ENSG00000141068	KSR1	protein_coding	kinase suppressor of ras 1 [Source:HGNC Symbol;Acc:6465]	0.257748	0.0108435	0.123787	0.180497	0.0567229	0.393435	-0.0772509	0.328348	0.810941
ENSG00000077942	FBLN1	protein_coding	fibulin 1 [Source:HGNC Symbol;Acc:3600]	0.431464	0.0108595	0.12388	0.228535	0.146053	0.541288	-0.202929	0.127442	0.654194
ENSG00000116586	LAMTOR2	protein_coding	late endosomal/lysosomal adaptor, MAPK and MTOR activator 2 [Source:HGNC Symbol;Acc:29796]	-0.326879	0.0108884	0.12412	-0.265834	0.0332427	0.327612	0.0610444	0.516104	0.89094
ENSG00000010610	CD4	protein_coding	CD4 molecule [Source:HGNC Symbol;Acc:1678]	-0.568009	0.0109299	0.12435	-0.569464	0.00887567	0.203525	-0.00145539	0.99309	0.998551
ENSGR0000169084	NA	NA	NA	0.35868	0.0109377	0.12435	0.20327	0.127662	0.517343	-0.155409	0.146218	0.671657
ENSG00000187231	SESTD1	protein_coding	SEC14 and spectrin domains 1 [Source:HGNC Symbol;Acc:18379]	0.323841	0.0109412	0.12435	0.11718	0.318407	0.698162	-0.206661	0.04077	0.488789
ENSG00000170561	IRX2	protein_coding	iroquois homeobox 2 [Source:HGNC Symbol;Acc:14359]	-0.72193	0.0109454	0.12435	-0.412714	0.123417	0.511692	0.309216	0.153176	0.685084
ENSG00000170776	AKAP13	protein_coding	A kinase (PRKA) anchor protein 13 [Source:HGNC Symbol;Acc:371]	0.27572	0.010948	0.12435	0.16935	0.0941934	0.469273	-0.106371	0.208608	0.737793
ENSG00000205212	CCDC144NL	protein_coding	coiled-coil domain containing 144 family, N-terminal like [Source:HGNC Symbol;Acc:33735]	1.72018	0.0109675	0.124482	0.927621	0.113117	0.497359	-0.792563	0.173551	0.707028
ENSG00000107771	CCSER2	protein_coding	coiled-coil serine-rich protein 2 [Source:HGNC Symbol;Acc:29197]	0.244389	0.0109871	0.124492	0.0652446	0.459098	0.789725	-0.179144	0.0205628	0.394678
ENSG00000198951	NAGA	protein_coding	N-acetylgalactosaminidase, alpha- [Source:HGNC Symbol;Acc:7631]	0.309906	0.0110019	0.124492	0.219626	0.0581544	0.395443	-0.09028	0.329393	0.810941
ENSG00000133812	SBF2	protein_coding	SET binding factor 2 [Source:HGNC Symbol;Acc:2135]	0.226428	0.0110052	0.124492	0.123276	0.135897	0.52729	-0.103152	0.140775	0.664875
ENSG00000130023	ERMARD	protein_coding	ER membrane-associated RNA degradation [Source:HGNC Symbol;Acc:21056]	-0.354192	0.0110069	0.124492	-0.425718	0.00201051	0.108705	-0.0715259	0.50131	0.886424
ENSG00000074582	BCS1L	protein_coding	BC1 (ubiquinol-cytochrome c reductase) synthesis-like [Source:HGNC Symbol;Acc:1020]	-0.340248	0.01101	0.124492	-0.137701	0.273851	0.666077	0.202547	0.0483911	0.50431
ENSG00000244045	TMEM199	protein_coding	transmembrane protein 199 [Source:HGNC Symbol;Acc:18085]	-0.272317	0.0110228	0.124492	-0.195474	0.0584208	0.396379	0.076843	0.331249	0.812282
ENSG00000169084	DHRSX	protein_coding	dehydrogenase/reductase (SDR family) X-linked [Source:HGNC Symbol;Acc:18399]	0.353219	0.0110327	0.124492	0.198998	0.130398	0.519473	-0.154221	0.14359	0.668141
ENSG00000123908	AGO2	protein_coding	argonaute RISC catalytic component 2 [Source:HGNC Symbol;Acc:3263]	0.379782	0.0110415	0.124492	0.220865	0.11251	0.495881	-0.158916	0.174493	0.707562
ENSG00000254635	WAC-AS1	antisense	WAC antisense RNA 1 (head to head) [Source:HGNC Symbol;Acc:27347]	-0.401975	0.0110432	0.124492	-0.459766	0.00329855	0.135973	-0.0577917	0.627481	0.922358
ENSG00000157657	ZNF618	protein_coding	zinc finger protein 618 [Source:HGNC Symbol;Acc:29416]	0.434055	0.0110609	0.124492	0.246151	0.121726	0.509605	-0.187904	0.160125	0.697598
ENSG00000158417	EIF5B	protein_coding	eukaryotic translation initiation factor 5B [Source:HGNC Symbol;Acc:30793]	0.421211	0.0110625	0.124492	0.155974	0.306822	0.690633	-0.265237	0.0446684	0.497993
ENSG00000157500	APPL1	protein_coding	adaptor protein, phosphotyrosine interaction, PH domain and leucine zipper containing 1 [Source:HGNC Symbol;Acc:24035]	0.294461	0.011063	0.124492	0.175927	0.104421	0.485025	-0.118534	0.188959	0.719428
ENSG00000111790	FGFR1OP2	protein_coding	FGFR1 oncogene partner 2 [Source:HGNC Symbol;Acc:23098]	-0.289582	0.0110764	0.124554	-0.180935	0.0904215	0.463058	0.108647	0.219297	0.748917
ENSG00000130176	CNN1	protein_coding	calponin 1, basic, smooth muscle [Source:HGNC Symbol;Acc:2155]	-0.524066	0.0110932	0.124654	-0.324739	0.110133	0.494374	0.199327	0.160953	0.697653
ENSG00000132549	VPS13B	protein_coding	vacuolar protein sorting 13 homolog B (yeast) [Source:HGNC Symbol;Acc:2183]	0.30619	0.0111032	0.124678	0.275098	0.0165092	0.251639	-0.0310928	0.739737	0.949507
ENSG00000100731	PCNX	protein_coding	pecanex homolog (Drosophila) [Source:HGNC Symbol;Acc:19740]	0.253314	0.0111134	0.124704	0.265708	0.00594196	0.175677	0.012394	0.871986	0.978318
ENSG00000137259	HIST1H2AB	protein_coding	histone cluster 1, H2ab [Source:HGNC Symbol;Acc:4734]	-0.557061	0.0111308	0.124811	-0.435427	0.0409209	0.351081	0.121634	0.449396	0.869034
ENSG00000123191	ATP7B	protein_coding	ATPase, Cu++ transporting, beta polypeptide [Source:HGNC Symbol;Acc:870]	0.264852	0.0111434	0.124811	0.184602	0.0596827	0.398776	-0.0802495	0.322195	0.807937
ENSG00000144668	ITGA9	protein_coding	integrin, alpha 9 [Source:HGNC Symbol;Acc:6145]	0.41502	0.0111486	0.124811	0.300488	0.0573944	0.394414	-0.114532	0.339898	0.816983
ENSG00000168010	ATG16L2	protein_coding	autophagy related 16-like 2 (S. cerevisiae) [Source:HGNC Symbol;Acc:25464]	-0.442717	0.0111577	0.124811	0.0400455	0.801091	0.945612	0.482763	0.0010267	0.0900526
ENSG00000182518	FAM104B	protein_coding	family with sequence similarity 104, member B [Source:HGNC Symbol;Acc:25085]	-0.442753	0.0111625	0.124811	-0.131296	0.429532	0.772903	0.311457	0.0170351	0.371454
ENSG00000075785	RAB7A	protein_coding	RAB7A, member RAS oncogene family [Source:HGNC Symbol;Acc:9788]	0.344153	0.0111751	0.124864	0.252068	0.0503115	0.375209	-0.0920848	0.374332	0.834492
ENSG00000108465	CDK5RAP3	protein_coding	CDK5 regulatory subunit associated protein 3 [Source:HGNC Symbol;Acc:18673]	-0.479101	0.0111844	0.124879	-0.361611	0.0424982	0.355901	0.11749	0.421753	0.857741
ENSG00000204178	TMEM57	protein_coding	transmembrane protein 57 [Source:HGNC Symbol;Acc:25572]	0.347754	0.0112759	0.125812	0.241906	0.0665861	0.413284	-0.105848	0.298974	0.793649
ENSG00000082146	STRADB	protein_coding	STE20-related kinase adaptor beta [Source:HGNC Symbol;Acc:13205]	-0.277814	0.0113008	0.125946	-0.223961	0.0351108	0.336226	0.0538532	0.505855	0.887507
ENSG00000165156	ZHX1	protein_coding	zinc fingers and homeoboxes 1 [Source:HGNC Symbol;Acc:12871]	0.590861	0.0113038	0.125946	0.314118	0.154485	0.552423	-0.276743	0.118351	0.644257
ENSG00000161981	SNRNP25	protein_coding	small nuclear ribonucleoprotein 25kDa (U11/U12) [Source:HGNC Symbol;Acc:14161]	-0.321031	0.0113255	0.126098	-0.166656	0.165262	0.564507	0.154375	0.107536	0.62706
ENSG00000132664	POLR3F	protein_coding	polymerase (RNA) III (DNA directed) polypeptide F, 39 kDa [Source:HGNC Symbol;Acc:15763]	-0.23199	0.0113394	0.126164	-0.0790121	0.363896	0.731517	0.152978	0.0264484	0.427398
ENSG00000107957	SH3PXD2A	protein_coding	SH3 and PX domains 2A [Source:HGNC Symbol;Acc:23664]	0.315597	0.0113523	0.126219	0.225726	0.0539492	0.386281	-0.0898713	0.35424	0.823306
ENSG00000178177	LCORL	protein_coding	ligand dependent nuclear receptor corepressor-like [Source:HGNC Symbol;Acc:30776]	0.247972	0.0113649	0.126223	0.0796719	0.374516	0.736742	-0.1683	0.032887	0.455288
ENSG00000103037	SETD6	protein_coding	SET domain containing 6 [Source:HGNC Symbol;Acc:26116]	-0.408426	0.011375	0.126223	-0.312439	0.0407311	0.351081	0.0959868	0.440994	0.86409
ENSG00000205981	DNAJC19	protein_coding	DnaJ (Hsp40) homolog, subfamily C, member 19 [Source:HGNC Symbol;Acc:30528]	-0.288949	0.0113767	0.126223	-0.173938	0.107229	0.489865	0.115011	0.186334	0.71833
ENSG00000196331	HIST1H2BO	protein_coding	histone cluster 1, H2bo [Source:HGNC Symbol;Acc:4758]	-0.450579	0.0113861	0.126238	-0.189586	0.252895	0.651551	0.260994	0.0606414	0.535942
ENSG00000143870	PDIA6	protein_coding	protein disulfide isomerase family A, member 6 [Source:HGNC Symbol;Acc:30168]	0.324334	0.0113941	0.126238	0.261554	0.031173	0.316879	-0.0627796	0.527047	0.894664
ENSG00000147789	ZNF7	protein_coding	zinc finger protein 7 [Source:HGNC Symbol;Acc:13139]	-0.293444	0.0114198	0.126374	-0.0966699	0.368754	0.734656	0.196774	0.0315605	0.452568
ENSG00000237094	RP4-669L17.10	lincRNA		1.38938	0.0114246	0.126374	0.816245	0.0893824	0.460662	-0.573137	0.221369	0.748917
ENSG00000033627	ATP6V0A1	protein_coding	ATPase, H+ transporting, lysosomal V0 subunit a1 [Source:HGNC Symbol;Acc:865]	0.235039	0.0114304	0.126374	0.132362	0.125677	0.515861	-0.102676	0.159207	0.697435
ENSG00000179240	RP11-111M22.2	protein_coding	Homo sapiens putative uncharacterized protein FLJ37770-like (LOC100506127), mRNA. [Source:RefSeq mRNA;Acc:NM_001282456]	-0.304381	0.0114728	0.126704	-0.359863	0.00206995	0.110381	-0.055482	0.559269	0.904395
ENSG00000259969	RP11-999E24.3	sense_overlapping		0.653105	0.0114842	0.126704	0.215742	0.373518	0.736545	-0.437363	0.0283411	0.438407
ENSG00000254946	RP11-531H8.1	lincRNA		1.38583	0.0114842	0.126704	0.0275759	0.950991	0.984559	-1.35825	0.00756109	0.260736
ENSG00000174915	PTDSS2	protein_coding	phosphatidylserine synthase 2 [Source:HGNC Symbol;Acc:15463]	0.307633	0.0115003	0.126792	0.244687	0.0341432	0.331791	-0.0629455	0.502242	0.886621
ENSG00000144815	NXPE3	protein_coding	neurexophilin and PC-esterase domain family, member 3 [Source:HGNC Symbol;Acc:28238]	0.329085	0.0115551	0.127108	0.329978	0.00958711	0.208718	0.000892889	0.992702	0.998507
ENSG00000075340	ADD2	protein_coding	adducin 2 (beta) [Source:HGNC Symbol;Acc:244]	0.262146	0.011558	0.127108	0.0985288	0.30355	0.688967	-0.163618	0.0473674	0.500927
ENSG00000184005	ST6GALNAC3	protein_coding	ST6 (alpha-N-acetyl-neuraminyl-2,3-beta-galactosyl-1,3)-N-acetylgalactosaminide alpha-2,6-sialyltransferase 3 [Source:HGNC Symbol;Acc:19343]	0.376045	0.0115601	0.127108	0.276724	0.0514665	0.378136	-0.0993212	0.37853	0.837455
ENSG00000167272	POP5	protein_coding	processing of precursor 5, ribonuclease P/MRP subunit (S. cerevisiae) [Source:HGNC Symbol;Acc:17689]	-0.334098	0.0115611	0.127108	-0.139314	0.263939	0.658306	0.194785	0.0539601	0.520012
ENSG00000108588	CCDC47	protein_coding	coiled-coil domain containing 47 [Source:HGNC Symbol;Acc:24856]	0.276357	0.0115869	0.127303	0.157603	0.122104	0.509605	-0.118753	0.166307	0.703173
ENSG00000177822	AC108142.1	antisense		0.494539	0.0116057	0.127359	0.371817	0.0448845	0.361956	-0.122722	0.416839	0.856127
ENSG00000137880	GCHFR	protein_coding	GTP cyclohydrolase I feedback regulator [Source:HGNC Symbol;Acc:4194]	-0.561418	0.0116174	0.127359	-0.471761	0.0323345	0.322499	0.0896575	0.565488	0.906432
ENSG00000180228	PRKRA	protein_coding	protein kinase, interferon-inducible double stranded RNA dependent activator [Source:HGNC Symbol;Acc:9438]	-0.245527	0.01162	0.127359	-0.203485	0.029804	0.313697	0.0420418	0.565677	0.906438
ENSG00000213380	COG8	protein_coding	component of oligomeric golgi complex 8 [Source:HGNC Symbol;Acc:18623]	-0.187553	0.0116339	0.127359	-0.238463	0.00130412	0.0911035	-0.0509098	0.369796	0.830653
ENSG00000050165	DKK3	protein_coding	dickkopf WNT signaling pathway inhibitor 3 [Source:HGNC Symbol;Acc:2893]	0.292853	0.0116411	0.127359	0.231211	0.0374961	0.344006	-0.0616414	0.482879	0.881099
ENSG00000056487	PHF21B	protein_coding	PHD finger protein 21B [Source:HGNC Symbol;Acc:25161]	0.4275	0.0116476	0.127359	0.163352	0.289143	0.677599	-0.264148	0.0551698	0.523699
ENSG00000155380	SLC16A1	protein_coding	solute carrier family 16 (monocarboxylate transporter), member 1 [Source:HGNC Symbol;Acc:10922]	0.40237	0.0116487	0.127359	0.280517	0.0610892	0.401954	-0.121853	0.326273	0.809756
ENSG00000143341	HMCN1	protein_coding	hemicentin 1 [Source:HGNC Symbol;Acc:19194]	0.626337	0.0116565	0.127359	0.720175	0.00297106	0.128513	0.0938385	0.625757	0.922027
ENSG00000197822	OCLN	protein_coding	occludin [Source:HGNC Symbol;Acc:8104]	0.356367	0.0116817	0.127458	0.288586	0.031337	0.31735	-0.0677812	0.534766	0.895532
ENSG00000133019	CHRM3	protein_coding	cholinergic receptor, muscarinic 3 [Source:HGNC Symbol;Acc:1952]	0.51837	0.0116904	0.127458	0.334021	0.0799361	0.445688	-0.184349	0.257285	0.774751
ENSG00000254122	PCDHGB7	protein_coding	protocadherin gamma subfamily B, 7 [Source:HGNC Symbol;Acc:8714]	0.551175	0.0116921	0.127458	-0.0598041	0.762961	0.931047	-0.610979	0.00101869	0.0900526
ENSG00000165782	TMEM55B	protein_coding	transmembrane protein 55B [Source:HGNC Symbol;Acc:19299]	-0.299908	0.0116979	0.127458	-0.215517	0.0577296	0.394731	0.0843914	0.347713	0.82157
ENSG00000148690	FRA10AC1	protein_coding	fragile site, folic acid type, rare, fra(10)(q23.3) or fra(10)(q24.2) candidate 1 [Source:HGNC Symbol;Acc:1162]	-0.329412	0.0117061	0.12746	-0.193959	0.107225	0.489865	0.135453	0.194054	0.725455
ENSG00000173862	RP11-89N17.1	protein_coding	HCG1643653; Uncharacterized protein [Source:UniProtKB/TrEMBL;Acc:G5E942]	1.64218	0.0117171	0.127491	1.62803	0.00421446	0.152857	-0.0141554	0.980241	0.995973
ENSG00000168546	GFRA2	protein_coding	GDNF family receptor alpha 2 [Source:HGNC Symbol;Acc:4244]	0.602204	0.0117277	0.127519	0.113311	0.601764	0.859804	-0.488893	0.0127468	0.325317
ENSG00000167930	ITFG3	protein_coding	integrin alpha FG-GAP repeat containing 3 [Source:HGNC Symbol;Acc:14163]	0.288902	0.011736	0.127521	0.187961	0.0802012	0.44602	-0.100941	0.258097	0.775342
ENSG00000144182	LIPT1	protein_coding	lipoyltransferase 1 [Source:HGNC Symbol;Acc:29569]	-0.43951	0.0117506	0.127564	-0.462995	0.00752638	0.191639	-0.0234845	0.853688	0.973542
ENSG00000174197	MGA	protein_coding	MGA, MAX dimerization protein [Source:HGNC Symbol;Acc:14010]	0.2605	0.0117614	0.127564	0.212751	0.0299753	0.313797	-0.0477491	0.550906	0.901109
ENSG00000151292	CSNK1G3	protein_coding	casein kinase 1, gamma 3 [Source:HGNC Symbol;Acc:2456]	0.258797	0.0117679	0.127564	0.192914	0.0465494	0.367705	-0.0658829	0.408077	0.850244
ENSG00000011347	SYT7	protein_coding	synaptotagmin VII [Source:HGNC Symbol;Acc:11514]	0.667265	0.0117722	0.127564	0.327359	0.184802	0.585959	-0.339906	0.100552	0.615352
ENSG00000236829	Z97634.3	pseudogene		-1.02168	0.0118016	0.127794	-0.402093	0.295622	0.682421	0.619588	0.0434723	0.497112
ENSG00000132773	TOE1	protein_coding	target of EGR1, member 1 (nuclear) [Source:HGNC Symbol;Acc:15954]	-0.492219	0.0118242	0.127951	-0.331624	0.0804806	0.44602	0.160595	0.25716	0.774668
ENSG00000143126	CELSR2	protein_coding	cadherin, EGF LAG seven-pass G-type receptor 2 [Source:HGNC Symbol;Acc:3231]	0.461673	0.0118393	0.128026	0.250434	0.141903	0.534516	-0.211239	0.142764	0.666346
ENSG00000198911	SREBF2	protein_coding	sterol regulatory element binding transcription factor 2 [Source:HGNC Symbol;Acc:11290]	0.32115	0.0118548	0.128107	0.274285	0.0237527	0.289806	-0.0468652	0.635224	0.924053
ENSG00000141504	SAT2	protein_coding	spermidine/spermine N1-acetyltransferase family member 2 [Source:HGNC Symbol;Acc:23160]	-0.404888	0.0118793	0.128201	-0.18273	0.227025	0.628369	0.222158	0.0726519	0.570945
ENSG00000270015	RP11-540B6.6	sense_intronic		-0.326723	0.0118812	0.128201	-0.242339	0.0447691	0.361897	0.0843841	0.4135	0.853258
ENSG00000142507	PSMB6	protein_coding	proteasome (prosome, macropain) subunit, beta type, 6 [Source:HGNC Symbol;Acc:9543]	-0.261125	0.0118893	0.128201	-0.207242	0.0349628	0.335987	0.0538836	0.502617	0.886621
ENSG00000139514	SLC7A1	protein_coding	solute carrier family 7 (cationic amino acid transporter, y+ system), member 1 [Source:HGNC Symbol;Acc:11057]	0.429892	0.0119013	0.128201	0.350766	0.0303134	0.313824	-0.0791257	0.550357	0.900877
ENSG00000196208	GREB1	protein_coding	growth regulation by estrogen in breast cancer 1 [Source:HGNC Symbol;Acc:24885]	0.235676	0.0119101	0.128201	0.141679	0.103847	0.484211	-0.0939971	0.202927	0.732773
ENSG00000245694	CRNDE	lincRNA	colorectal neoplasia differentially expressed (non-protein coding) [Source:HGNC Symbol;Acc:37078]	-0.649775	0.0119173	0.128201	-0.314124	0.201602	0.604098	0.335651	0.0830426	0.5874
ENSG00000143811	PYCR2	protein_coding	pyrroline-5-carboxylate reductase family, member 2 [Source:HGNC Symbol;Acc:30262]	-0.239623	0.0119212	0.128201	-0.307747	0.00115838	0.0877593	-0.0681241	0.354657	0.823383
ENSG00000119408	NEK6	protein_coding	NIMA-related kinase 6 [Source:HGNC Symbol;Acc:7749]	0.459246	0.0119285	0.128201	0.195538	0.250809	0.649872	-0.263708	0.0644588	0.549797
ENSG00000171497	PPID	protein_coding	peptidylprolyl isomerase D [Source:HGNC Symbol;Acc:9257]	-0.269318	0.0119692	0.128551	-0.0196092	0.845226	0.957819	0.249709	0.00313695	0.17016
ENSG00000077147	TM9SF3	protein_coding	transmembrane 9 superfamily member 3 [Source:HGNC Symbol;Acc:21529]	0.308191	0.0120088	0.128888	0.251563	0.0304826	0.314311	-0.0566277	0.551519	0.901174
ENSG00000163293	NIPAL1	protein_coding	NIPA-like domain containing 1 [Source:HGNC Symbol;Acc:27194]	0.630235	0.0120223	0.128946	0.161172	0.493055	0.809184	-0.469063	0.0162012	0.361789
ENSG00000273344	PAXIP1-AS1	lincRNA	PAXIP1 antisense RNA 1 (head to head) [Source:HGNC Symbol;Acc:27328]	-0.534477	0.0120418	0.129068	-0.587263	0.00448367	0.157657	-0.0527855	0.749013	0.950749
ENSG00000111801	BTN3A3	protein_coding	butyrophilin, subfamily 3, member A3 [Source:HGNC Symbol;Acc:1140]	-0.511602	0.0120735	0.129319	-0.688064	0.000450794	0.0593094	-0.176462	0.295926	0.792901
ENSG00000134248	LAMTOR5	protein_coding	late endosomal/lysosomal adaptor, MAPK and MTOR activator 5 [Source:HGNC Symbol;Acc:17955]	-0.429956	0.012093	0.129435	-0.150923	0.353021	0.723933	0.279033	0.0311713	0.450422
ENSG00000128731	HERC2	protein_coding	HECT and RLD domain containing E3 ubiquitin protein ligase 2 [Source:HGNC Symbol;Acc:4868]	0.348741	0.0121007	0.129435	0.191863	0.138685	0.531448	-0.156878	0.149103	0.678256
ENSG00000155660	PDIA4	protein_coding	protein disulfide isomerase family A, member 4 [Source:HGNC Symbol;Acc:30167]	0.370168	0.0121155	0.129505	0.280806	0.0436519	0.35969	-0.0893615	0.435537	0.862368
ENSG00000269975	RP11-58B17.2	lincRNA		0.500452	0.0121544	0.129642	-0.039888	0.833899	0.954834	-0.54034	0.000507027	0.0617199
ENSG00000123349	PFDN5	protein_coding	prefoldin subunit 5 [Source:HGNC Symbol;Acc:8869]	-0.332043	0.0121677	0.129642	-0.227988	0.0668385	0.413963	0.104054	0.312478	0.801642
ENSG00000198546	ZNF511	protein_coding	zinc finger protein 511 [Source:HGNC Symbol;Acc:28445]	-0.251374	0.0121815	0.129642	-0.164371	0.0860481	0.457075	0.0870031	0.248242	0.768582
ENSG00000163636	PSMD6	protein_coding	proteasome (prosome, macropain) 26S subunit, non-ATPase, 6 [Source:HGNC Symbol;Acc:9564]	-0.211435	0.0121896	0.129642	-0.15871	0.0468368	0.368624	0.052725	0.417747	0.856501
ENSG00000141564	RPTOR	protein_coding	regulatory associated protein of MTOR, complex 1 [Source:HGNC Symbol;Acc:30287]	0.25191	0.0121986	0.129642	0.169885	0.0711251	0.424385	-0.0820251	0.296205	0.792901
ENSG00000198018	ENTPD7	protein_coding	ectonucleoside triphosphate diphosphohydrolase 7 [Source:HGNC Symbol;Acc:19745]	0.344998	0.0121994	0.129642	0.304945	0.0228678	0.285777	-0.0400526	0.694381	0.938784
ENSG00000090621	PABPC4	protein_coding	poly(A) binding protein, cytoplasmic 4 (inducible form) [Source:HGNC Symbol;Acc:8557]	-0.194229	0.0122131	0.129642	-0.00401938	0.954869	0.985792	0.190209	0.00292786	0.163285
ENSG00000165283	STOML2	protein_coding	stomatin (EPB72)-like 2 [Source:HGNC Symbol;Acc:14559]	-0.24398	0.0122206	0.129642	-0.226882	0.0152379	0.248786	0.0170978	0.819155	0.96417
ENSG00000181450	ZNF678	protein_coding	zinc finger protein 678 [Source:HGNC Symbol;Acc:28652]	0.390767	0.0122226	0.129642	0.100015	0.484709	0.80488	-0.290752	0.0207523	0.395509
ENSG00000145685	LHFPL2	protein_coding	lipoma HMGIC fusion partner-like 2 [Source:HGNC Symbol;Acc:6588]	0.351099	0.012224	0.129642	0.228282	0.0818374	0.448628	-0.122818	0.261494	0.776864
ENSG00000115226	FNDC4	protein_coding	fibronectin type III domain containing 4 [Source:HGNC Symbol;Acc:20239]	-0.356464	0.0122263	0.129642	-0.248702	0.0743616	0.433842	0.107762	0.285494	0.788543
ENSG00000042286	AIFM2	protein_coding	apoptosis-inducing factor, mitochondrion-associated, 2 [Source:HGNC Symbol;Acc:21411]	-0.49197	0.0122289	0.129642	-0.139888	0.451824	0.78506	0.352082	0.0183689	0.377592
ENSG00000215012	C22orf29	protein_coding	chromosome 22 open reading frame 29 [Source:HGNC Symbol;Acc:26112]	-0.311761	0.012235	0.129642	-0.22939	0.0505032	0.375559	0.0823717	0.393864	0.842592
ENSG00000106609	TMEM248	protein_coding	transmembrane protein 248 [Source:HGNC Symbol;Acc:25476]	0.203785	0.0122436	0.129646	0.118404	0.119528	0.506636	-0.0853809	0.178211	0.710502
ENSG00000119705	SLIRP	protein_coding	SRA stem-loop interacting RNA binding protein [Source:HGNC Symbol;Acc:20495]	-0.44365	0.0122639	0.129774	-0.205123	0.215119	0.615049	0.238527	0.0836974	0.589654
ENSG00000183527	PSMG1	protein_coding	proteasome (prosome, macropain) assembly chaperone 1 [Source:HGNC Symbol;Acc:3043]	-0.320068	0.0123012	0.130082	-0.12894	0.28406	0.67288	0.191127	0.0513403	0.513799
ENSG00000119013	NDUFB3	protein_coding	NADH dehydrogenase (ubiquinone) 1 beta subcomplex, 3, 12kDa [Source:HGNC Symbol;Acc:7698]	-0.401077	0.0123158	0.130149	-0.271271	0.0798653	0.445688	0.129805	0.268954	0.778548
ENSG00000260495	RP11-55K13.1	antisense		-0.484472	0.0123706	0.13064	-0.36546	0.0432357	0.358511	0.119012	0.437222	0.862368
ENSG00000198830	HMGN2	protein_coding	high mobility group nucleosomal binding domain 2 [Source:HGNC Symbol;Acc:4986]	-0.290182	0.0123799	0.130651	-0.20471	0.0604618	0.401049	0.085472	0.344045	0.819511
ENSG00000106080	FKBP14	protein_coding	FK506 binding protein 14, 22 kDa [Source:HGNC Symbol;Acc:18625]	0.34741	0.0123962	0.130735	0.307224	0.0228525	0.285777	-0.040186	0.697435	0.940236
ENSG00000255794	RMST	processed_transcript	rhabdomyosarcoma 2 associated transcript (non-protein coding) [Source:HGNC Symbol;Acc:29893]	-0.283275	0.0124212	0.130761	-0.0339388	0.743778	0.922581	0.249336	0.00704433	0.25623
ENSG00000108669	CYTH1	protein_coding	cytohesin 1 [Source:HGNC Symbol;Acc:9501]	-0.24719	0.012431	0.130761	-0.199338	0.0341593	0.331791	0.0478525	0.528913	0.894892
ENSG00000157600	TMEM164	protein_coding	transmembrane protein 164 [Source:HGNC Symbol;Acc:26217]	0.261885	0.012436	0.130761	0.150713	0.125509	0.515861	-0.111172	0.170266	0.706853
ENSG00000115020	PIKFYVE	protein_coding	phosphoinositide kinase, FYVE finger containing [Source:HGNC Symbol;Acc:23785]	0.261071	0.0124368	0.130761	0.257761	0.0102344	0.216017	-0.00330955	0.967349	0.994586
ENSG00000103351	CLUAP1	protein_coding	clusterin associated protein 1 [Source:HGNC Symbol;Acc:19009]	-0.384171	0.01244	0.130761	-0.190051	0.184279	0.585587	0.19412	0.10689	0.626884
ENSG00000164151	KIAA0947	protein_coding	KIAA0947 [Source:HGNC Symbol;Acc:29154]	0.231844	0.0124845	0.131142	0.126682	0.14252	0.535494	-0.105162	0.148892	0.67783
ENSG00000224032	EPB41L4A-AS1	lincRNA	EPB41L4A antisense RNA 1 [Source:HGNC Symbol;Acc:30749]	-0.406961	0.0125095	0.131316	-0.418538	0.00813357	0.196286	-0.0115765	0.926022	0.987173
ENSG00000157985	AGAP1	protein_coding	ArfGAP with GTPase domain, ankyrin repeat and PH domain 1 [Source:HGNC Symbol;Acc:16922]	0.279823	0.0125261	0.131403	0.0802805	0.436291	0.776276	-0.199542	0.0264003	0.427057
ENSG00000230513	THAP7-AS1	antisense	THAP7 antisense RNA 1 [Source:HGNC Symbol;Acc:41013]	-0.887172	0.0125417	0.13148	-0.413212	0.21704	0.617299	0.473961	0.0819622	0.585948
ENSG00000070159	PTPN3	protein_coding	protein tyrosine phosphatase, non-receptor type 3 [Source:HGNC Symbol;Acc:9655]	0.344514	0.0125572	0.131555	0.317781	0.0161931	0.251307	-0.0267324	0.801797	0.961547
ENSG00000110042	DTX4	protein_coding	deltex homolog 4 (Drosophila) [Source:HGNC Symbol;Acc:29151]	0.335735	0.0125701	0.131597	0.146238	0.245973	0.645304	-0.189497	0.068945	0.560242
ENSG00000084093	REST	protein_coding	RE1-silencing transcription factor [Source:HGNC Symbol;Acc:9966]	0.329032	0.0125845	0.131597	0.137098	0.260565	0.656631	-0.191934	0.0666422	0.555059
ENSG00000161249	DMKN	protein_coding	dermokine [Source:HGNC Symbol;Acc:25063]	-0.267044	0.0125862	0.131597	-0.178746	0.0748775	0.43446	0.0882983	0.290104	0.788741
ENSG00000117154	IGSF21	protein_coding	immunoglobin superfamily, member 21 [Source:HGNC Symbol;Acc:28246]	0.525682	0.0126115	0.131725	0.277316	0.1573	0.553476	-0.248366	0.133352	0.65733
ENSG00000163249	CCNYL1	protein_coding	cyclin Y-like 1 [Source:HGNC Symbol;Acc:26868]	0.335987	0.0126152	0.131725	0.272474	0.0333428	0.328189	-0.0635128	0.540631	0.897199
ENSG00000162551	ALPL	protein_coding	alkaline phosphatase, liver/bone/kidney [Source:HGNC Symbol;Acc:438]	0.345865	0.0126549	0.132052	0.234655	0.071351	0.425572	-0.111211	0.303949	0.795544
ENSG00000154144	TBRG1	protein_coding	transforming growth factor beta regulator 1 [Source:HGNC Symbol;Acc:29551]	-0.224935	0.0126658	0.132079	-0.19502	0.0238279	0.29005	0.0299153	0.66563	0.930093
ENSG00000185900	POMK	protein_coding	protein-O-mannose kinase [Source:HGNC Symbol;Acc:26267]	0.466935	0.0126831	0.132172	0.332094	0.0634081	0.407121	-0.134841	0.340916	0.817242
ENSG00000143079	CTTNBP2NL	protein_coding	CTTNBP2 N-terminal like [Source:HGNC Symbol;Acc:25330]	0.228654	0.0126934	0.132193	0.130215	0.129996	0.519075	-0.0984387	0.166895	0.703448
ENSG00000105137	SYDE1	protein_coding	synapse defective 1, Rho GTPase, homolog 1 (C. elegans) [Source:HGNC Symbol;Acc:25824]	-0.4427	0.0127232	0.132332	-0.339883	0.0470987	0.369396	0.102817	0.438137	0.862615
ENSG00000040199	PHLPP2	protein_coding	PH domain and leucine rich repeat protein phosphatase 2 [Source:HGNC Symbol;Acc:29149]	0.297583	0.0127326	0.132332	0.0346339	0.751235	0.924882	-0.26295	0.00723831	0.25623
ENSG00000172382	PRSS27	protein_coding	protease, serine 27 [Source:HGNC Symbol;Acc:15475]	-0.665462	0.0127376	0.132332	-0.518381	0.0365655	0.340025	0.147081	0.49148	0.883099
ENSG00000171759	PAH	protein_coding	phenylalanine hydroxylase [Source:HGNC Symbol;Acc:8582]	-0.58677	0.0127403	0.132332	-0.275757	0.218593	0.619255	0.311013	0.0788607	0.583871
ENSG00000143727	ACP1	protein_coding	acid phosphatase 1, soluble [Source:HGNC Symbol;Acc:122]	-0.180983	0.0127564	0.132371	-0.135537	0.0484016	0.371456	0.0454461	0.419352	0.856853
ENSG00000113580	NR3C1	protein_coding	nuclear receptor subfamily 3, group C, member 1 (glucocorticoid receptor) [Source:HGNC Symbol;Acc:7978]	0.708815	0.0127608	0.132371	0.307445	0.258689	0.655975	-0.40137	0.0575445	0.529685
ENSG00000261115	TMEM178B	protein_coding	transmembrane protein 178B [Source:HGNC Symbol;Acc:44112]	0.435295	0.0127751	0.132432	0.281286	0.0871543	0.458206	-0.154009	0.255404	0.773662
ENSG00000138071	ACTR2	protein_coding	ARP2 actin-related protein 2 homolog (yeast) [Source:HGNC Symbol;Acc:169]	0.402269	0.0127972	0.132574	0.240077	0.112276	0.495881	-0.162191	0.198215	0.729136
ENSG00000264469	RP11-173M1.8	lincRNA		-0.514478	0.0128337	0.132759	-0.19098	0.314076	0.695512	0.323498	0.0515851	0.515459
ENSG00000074696	PTPLAD1	protein_coding	protein tyrosine phosphatase-like A domain containing 1 [Source:HGNC Symbol;Acc:24175]	0.332238	0.0128398	0.132759	0.103517	0.4001	0.754568	-0.22872	0.0322598	0.453979
ENSG00000188739	RBM34	protein_coding	RNA binding motif protein 34 [Source:HGNC Symbol;Acc:28965]	-0.232347	0.0128403	0.132759	-0.182288	0.0410861	0.351081	0.0500593	0.481015	0.880494
ENSG00000113140	SPARC	protein_coding	secreted protein, acidic, cysteine-rich (osteonectin) [Source:HGNC Symbol;Acc:11219]	0.254114	0.0128748	0.133028	0.286903	0.00394834	0.148774	0.0327888	0.678726	0.933345
ENSG00000182199	SHMT2	protein_coding	serine hydroxymethyltransferase 2 (mitochondrial) [Source:HGNC Symbol;Acc:10852]	-0.355566	0.012886	0.133041	-0.266243	0.0482361	0.370946	0.0893235	0.421876	0.857741
ENSG00000053438	NNAT	protein_coding	neuronatin [Source:HGNC Symbol;Acc:7860]	-3.31874	0.0128957	0.133041	-2.0144	0.140034	0.532944	1.30435	0.0932032	0.604579
ENSG00000086062	B4GALT1	protein_coding	UDP-Gal:betaGlcNAc beta 1,4- galactosyltransferase, polypeptide 1 [Source:HGNC Symbol;Acc:924]	0.48383	0.0129036	0.133041	0.293818	0.114831	0.499524	-0.190012	0.190227	0.720656
ENSG00000128833	MYO5C	protein_coding	myosin VC [Source:HGNC Symbol;Acc:7604]	0.237215	0.0129163	0.133041	0.0909	0.300907	0.687263	-0.146315	0.054987	0.522973
ENSG00000128534	NAA38	protein_coding	N(alpha)-acetyltransferase 38, NatC auxiliary subunit [Source:HGNC Symbol;Acc:20471]	-0.234084	0.0129182	0.133041	-0.176645	0.0474406	0.370238	0.0574382	0.429961	0.859622
ENSG00000183723	CMTM4	protein_coding	CKLF-like MARVEL transmembrane domain containing 4 [Source:HGNC Symbol;Acc:19175]	0.24852	0.0129349	0.133126	0.110045	0.234097	0.635366	-0.138476	0.0806758	0.584552
ENSG00000135506	OS9	protein_coding	osteosarcoma amplified 9, endoplasmic reticulum lectin [Source:HGNC Symbol;Acc:16994]	0.326378	0.0130145	0.13371	0.22351	0.0700145	0.420329	-0.102868	0.31557	0.804358
ENSG00000167992	VWCE	protein_coding	von Willebrand factor C and EGF domains [Source:HGNC Symbol;Acc:26487]	-0.432113	0.0130226	0.13371	-0.152079	0.357241	0.727515	0.280033	0.0332524	0.45636
ENSG00000100297	MCM5	protein_coding	minichromosome maintenance complex component 5 [Source:HGNC Symbol;Acc:6948]	-0.260598	0.0130276	0.13371	-0.209456	0.035246	0.336232	0.0511425	0.52936	0.894921
ENSG00000114956	DGUOK	protein_coding	deoxyguanosine kinase [Source:HGNC Symbol;Acc:2858]	-0.264164	0.0130365	0.13371	-0.181999	0.0760093	0.438129	0.0821646	0.296208	0.792901
ENSG00000119760	SUPT7L	protein_coding	suppressor of Ty 7 (S. cerevisiae)-like [Source:HGNC Symbol;Acc:30632]	-0.311411	0.0130486	0.13371	-0.233392	0.0496232	0.373605	0.0780186	0.419637	0.856853
ENSG00000176978	DPP7	protein_coding	dipeptidyl-peptidase 7 [Source:HGNC Symbol;Acc:14892]	-0.58288	0.0130528	0.13371	-0.255467	0.251046	0.649872	0.327413	0.0657467	0.551253
ENSG00000212127	TAS2R14	protein_coding	taste receptor, type 2, member 14 [Source:HGNC Symbol;Acc:14920]	0.61165	0.0130582	0.13371	0.570114	0.0104553	0.216383	-0.0415363	0.841435	0.970524
ENSG00000196338	NLGN3	protein_coding	neuroligin 3 [Source:HGNC Symbol;Acc:14289]	0.387312	0.0130594	0.13371	0.313616	0.0379196	0.344006	-0.0736954	0.524648	0.894664
ENSG00000134250	NOTCH2	protein_coding	notch 2 [Source:HGNC Symbol;Acc:7882]	0.439483	0.0130754	0.133772	0.422039	0.0130108	0.235567	-0.0174435	0.898645	0.982447
ENSG00000088881	EBF4	protein_coding	early B-cell factor 4 [Source:HGNC Symbol;Acc:29278]	-0.667987	0.0130824	0.133772	-0.229031	0.372044	0.736438	0.438956	0.0295403	0.442069
ENSG00000175115	PACS1	protein_coding	phosphofurin acidic cluster sorting protein 1 [Source:HGNC Symbol;Acc:30032]	0.288989	0.0130964	0.133829	0.148999	0.166933	0.566903	-0.13999	0.129512	0.654194
ENSG00000067208	EVI5	protein_coding	ecotropic viral integration site 5 [Source:HGNC Symbol;Acc:3501]	0.293026	0.0131433	0.134222	0.12431	0.253737	0.651917	-0.168716	0.073479	0.573448
ENSG00000272201	U47924.30	lincRNA		-0.373788	0.0131545	0.134249	-0.398536	0.00726031	0.189778	-0.0247476	0.826236	0.96591
ENSG00000259943	RP1-39G22.7	antisense		-0.489493	0.01317	0.13432	-0.467787	0.0147349	0.245142	0.0217059	0.884088	0.980065
ENSG00000089057	SLC23A2	protein_coding	solute carrier family 23 (ascorbic acid transporter), member 2 [Source:HGNC Symbol;Acc:10973]	0.328722	0.0132116	0.134658	0.326596	0.0107212	0.219463	-0.00212647	0.983383	0.996192
ENSG00000183978	COA3	protein_coding	cytochrome c oxidase assembly factor 3 [Source:HGNC Symbol;Acc:24990]	-0.231308	0.0132204	0.13466	-0.227359	0.0137928	0.239034	0.00394862	0.953612	0.992134
ENSG00000163820	FYCO1	protein_coding	FYVE and coiled-coil domain containing 1 [Source:HGNC Symbol;Acc:14673]	0.273821	0.0132454	0.134774	0.144394	0.157177	0.553476	-0.129428	0.141423	0.664875
ENSG00000100068	LRP5L	protein_coding	low density lipoprotein receptor-related protein 5-like [Source:HGNC Symbol;Acc:25323]	-0.381367	0.0132486	0.134774	-0.486714	0.00113139	0.0877593	-0.105347	0.394944	0.844157
ENSG00000166171	DPCD	protein_coding	deleted in primary ciliary dyskinesia homolog (mouse) [Source:HGNC Symbol;Acc:24542]	-0.346547	0.0132775	0.134934	-0.225169	0.0998601	0.475673	0.121378	0.222443	0.748971
ENSG00000213066	FGFR1OP	protein_coding	FGFR1 oncogene partner [Source:HGNC Symbol;Acc:17012]	-0.277961	0.0132864	0.134934	-0.08536	0.409466	0.759312	0.192601	0.0319972	0.453708
ENSG00000105696	TMEM59L	protein_coding	transmembrane protein 59-like [Source:HGNC Symbol;Acc:13237]	0.565021	0.01329	0.134934	0.367006	0.0888374	0.460192	-0.198014	0.258886	0.77602
ENSG00000074695	LMAN1	protein_coding	lectin, mannose-binding, 1 [Source:HGNC Symbol;Acc:6631]	0.358683	0.0133135	0.134995	0.332776	0.0163736	0.251307	-0.0259073	0.817354	0.963907
ENSG00000113194	FAF2	protein_coding	Fas associated factor family member 2 [Source:HGNC Symbol;Acc:24666]	0.244728	0.0133361	0.134995	0.189687	0.042922	0.357035	-0.0550414	0.471688	0.876888
ENSG00000188987	HIST1H4D	protein_coding	histone cluster 1, H4d [Source:HGNC Symbol;Acc:4782]	-0.723447	0.0133378	0.134995	-0.454802	0.110443	0.49453	0.268644	0.199219	0.729668
ENSG00000010219	DYRK4	protein_coding	dual-specificity tyrosine-(Y)-phosphorylation regulated kinase 4 [Source:HGNC Symbol;Acc:3095]	-0.4812	0.0133441	0.134995	-0.278499	0.133275	0.524015	0.2027	0.165219	0.701904
ENSG00000116698	SMG7	protein_coding	SMG7 nonsense mediated mRNA decay factor [Source:HGNC Symbol;Acc:16792]	0.425329	0.0133444	0.134995	0.282786	0.0796353	0.445688	-0.142543	0.287283	0.788741
ENSG00000161970	RPL26	protein_coding	ribosomal protein L26 [Source:HGNC Symbol;Acc:10327]	-0.351039	0.0133572	0.134995	-0.345253	0.0113977	0.223374	0.00578621	0.957942	0.992654
ENSG00000163660	CCNL1	protein_coding	cyclin L1 [Source:HGNC Symbol;Acc:20569]	-0.390914	0.0133806	0.134995	-0.217068	0.140581	0.533239	0.173845	0.16098	0.697653
ENSG00000266709	RP11-214O1.2	lincRNA		0.692638	0.0133869	0.134995	0.630203	0.0192778	0.268735	-0.0624353	0.770568	0.955948
ENSG00000130309	COLGALT1	protein_coding	collagen beta(1-O)galactosyltransferase 1 [Source:HGNC Symbol;Acc:26182]	0.257803	0.0134119	0.134995	0.0327457	0.732663	0.918079	-0.225057	0.00792075	0.267942
ENSG00000101290	CDS2	protein_coding	CDP-diacylglycerol synthase (phosphatidate cytidylyltransferase) 2 [Source:HGNC Symbol;Acc:1801]	0.345198	0.0134142	0.134995	0.225654	0.0844577	0.453544	-0.119544	0.273227	0.780056
ENSG00000104774	MAN2B1	protein_coding	mannosidase, alpha, class 2B, member 1 [Source:HGNC Symbol;Acc:6826]	0.33584	0.0134189	0.134995	0.161544	0.201277	0.604098	-0.174296	0.102354	0.621526
ENSG00000068305	MEF2A	protein_coding	myocyte enhancer factor 2A [Source:HGNC Symbol;Acc:6993]	0.200315	0.0134239	0.134995	0.0903486	0.230453	0.63166	-0.109966	0.0844027	0.59072
ENSG00000264456	RP11-848P1.2	sense_intronic		-0.617859	0.0134332	0.134995	-0.397391	0.0882424	0.459434	0.220468	0.262344	0.777129
ENSG00000156384	SFR1	protein_coding	SWI5-dependent recombination repair 1 [Source:HGNC Symbol;Acc:29574]	-0.469913	0.0134357	0.134995	-0.375697	0.0414716	0.351081	0.0942158	0.502902	0.886621
ENSG00000149403	GRIK4	protein_coding	glutamate receptor, ionotropic, kainate 4 [Source:HGNC Symbol;Acc:4582]	0.431699	0.013442	0.134995	0.309383	0.0605858	0.40106	-0.122316	0.365767	0.829041
ENSG00000137764	MAP2K5	protein_coding	mitogen-activated protein kinase kinase 5 [Source:HGNC Symbol;Acc:6845]	0.340737	0.0134434	0.134995	0.112674	0.375324	0.737376	-0.228062	0.0384817	0.478385
ENSG00000185052	SLC24A3	protein_coding	solute carrier family 24 (sodium/potassium/calcium exchanger), member 3 [Source:HGNC Symbol;Acc:10977]	0.620401	0.0134491	0.134995	0.46292	0.0592604	0.398663	-0.157481	0.383065	0.839277
ENSG00000180957	PITPNB	protein_coding	phosphatidylinositol transfer protein, beta [Source:HGNC Symbol;Acc:9002]	0.330388	0.0134499	0.134995	0.332145	0.0103745	0.21604	0.00175704	0.986277	0.996873
ENSG00000143147	GPR161	protein_coding	G protein-coupled receptor 161 [Source:HGNC Symbol;Acc:23694]	0.306087	0.0135072	0.135348	0.16075	0.167337	0.567455	-0.145337	0.129202	0.654194
ENSG00000169418	NPR1	protein_coding	natriuretic peptide receptor A/guanylate cyclase A (atrionatriuretic peptide receptor A) [Source:HGNC Symbol;Acc:7943]	0.635468	0.0135091	0.135348	0.418807	0.0866468	0.458074	-0.216661	0.268736	0.778548
ENSG00000102445	KIAA0226L	protein_coding	KIAA0226-like [Source:HGNC Symbol;Acc:20420]	-0.491978	0.0135108	0.135348	-0.0956561	0.614353	0.866096	0.396322	0.00845062	0.27054
ENSG00000135052	GOLM1	protein_coding	golgi membrane protein 1 [Source:HGNC Symbol;Acc:15451]	0.341542	0.0135397	0.135552	0.245966	0.0588096	0.397649	-0.0955759	0.375147	0.835135
ENSG00000099999	RNF215	protein_coding	ring finger protein 215 [Source:HGNC Symbol;Acc:33434]	-0.335394	0.0135824	0.135893	-0.251319	0.0533662	0.384157	0.0840753	0.413182	0.853258
ENSG00000169955	ZNF747	protein_coding	zinc finger protein 747 [Source:HGNC Symbol;Acc:28350]	-0.294554	0.0136625	0.136607	-0.402752	0.000925341	0.0807143	-0.108198	0.226463	0.753587
ENSG00000153179	RASSF3	protein_coding	Ras association (RalGDS/AF-6) domain family member 3 [Source:HGNC Symbol;Acc:14271]	0.348532	0.0136862	0.136758	0.18617	0.163968	0.563805	-0.162362	0.132242	0.655727
ENSG00000180822	PSMG4	protein_coding	proteasome (prosome, macropain) assembly chaperone 4 [Source:HGNC Symbol;Acc:21108]	-0.247788	0.0137098	0.136907	-0.208244	0.0282212	0.30728	0.039544	0.615977	0.920863
ENSG00000272888	AC013394.2	processed_transcript		-0.330938	0.0137283	0.137005	-0.165339	0.184908	0.585959	0.165599	0.118099	0.64412
ENSG00000108439	PNPO	protein_coding	pyridoxamine 5'-phosphate oxidase [Source:HGNC Symbol;Acc:30260]	0.767708	0.0137736	0.137371	0.190194	0.516044	0.820804	-0.577514	0.0169817	0.371339
ENSG00000083123	BCKDHB	protein_coding	branched chain keto acid dehydrogenase E1, beta polypeptide [Source:HGNC Symbol;Acc:987]	-0.302954	0.0138163	0.137531	-0.312711	0.00860668	0.200392	-0.00975712	0.91814	0.986204
ENSG00000147894	C9orf72	protein_coding	chromosome 9 open reading frame 72 [Source:HGNC Symbol;Acc:28337]	-0.342198	0.0138212	0.137531	-0.274425	0.0374474	0.344006	0.0677721	0.528741	0.894892
ENSG00000180964	TCEAL8	protein_coding	transcription elongation factor A (SII)-like 8 [Source:HGNC Symbol;Acc:28683]	-0.236584	0.0138234	0.137531	-0.0885805	0.324156	0.703263	0.148003	0.0483332	0.50431
ENSG00000124225	PMEPA1	protein_coding	prostate transmembrane protein, androgen induced 1 [Source:HGNC Symbol;Acc:14107]	0.38971	0.013828	0.137531	0.197694	0.186858	0.588022	-0.192016	0.111739	0.632763
ENSG00000107263	RAPGEF1	protein_coding	Rap guanine nucleotide exchange factor (GEF) 1 [Source:HGNC Symbol;Acc:4568]	0.311038	0.0138333	0.137531	0.227672	0.0571997	0.394226	-0.0833654	0.391967	0.842
ENSG00000053524	MCF2L2	protein_coding	MCF.2 cell line derived transforming sequence-like 2 [Source:HGNC Symbol;Acc:30319]	-0.386644	0.0138555	0.137592	-0.251503	0.0833183	0.451722	0.135141	0.281879	0.785826
ENSG00000236104	ZBTB22	protein_coding	zinc finger and BTB domain containing 22 [Source:HGNC Symbol;Acc:13085]	-0.391217	0.0138585	0.137592	-0.259612	0.0923592	0.466874	0.131605	0.25501	0.77298
ENSG00000033867	SLC4A7	protein_coding	solute carrier family 4, sodium bicarbonate cotransporter, member 7 [Source:HGNC Symbol;Acc:11033]	0.382558	0.0138655	0.137592	0.227162	0.117968	0.504416	-0.155396	0.201594	0.731769
ENSG00000214413	BBIP1	protein_coding	BBSome interacting protein 1 [Source:HGNC Symbol;Acc:28093]	-0.23443	0.0138758	0.137607	-0.161261	0.0715465	0.426252	0.0731692	0.325009	0.809471
ENSG00000167654	ATCAY	protein_coding	ataxia, cerebellar, Cayman type [Source:HGNC Symbol;Acc:779]	0.294898	0.0139112	0.137872	0.098194	0.380382	0.740685	-0.196704	0.0361103	0.466984
ENSG00000115266	APC2	protein_coding	adenomatosis polyposis coli 2 [Source:HGNC Symbol;Acc:24036]	-0.95738	0.0139676	0.13831	-1.19184	0.00225259	0.113687	-0.234462	0.422761	0.857845
ENSG00000186854	TRABD2A	protein_coding	TraB domain containing 2A [Source:HGNC Symbol;Acc:27013]	0.482168	0.0139738	0.13831	0.662387	0.000741069	0.0745631	0.180219	0.238263	0.763398
ENSG00000267673	FDX1L	protein_coding	ferredoxin 1-like [Source:HGNC Symbol;Acc:30546]	-0.360064	0.0139817	0.13831	-0.247427	0.0811027	0.447045	0.112637	0.294188	0.792195
ENSG00000123728	RAP2C	protein_coding	RAP2C, member of RAS oncogene family [Source:HGNC Symbol;Acc:21165]	-0.28008	0.014016	0.13849	-0.101612	0.346741	0.718408	0.178468	0.0395516	0.483688
ENSG00000118418	HMGN3	protein_coding	high mobility group nucleosomal binding domain 3 [Source:HGNC Symbol;Acc:12312]	-0.242751	0.014033	0.13849	-0.0118124	0.896844	0.972056	0.230939	0.00419689	0.197204
ENSG00000179134	SAMD4B	protein_coding	sterile alpha motif domain containing 4B [Source:HGNC Symbol;Acc:25492]	0.353133	0.0140385	0.13849	0.166441	0.21241	0.614362	-0.186692	0.100012	0.614572
ENSG00000198339	HIST1H4I	protein_coding	histone cluster 1, H4i [Source:HGNC Symbol;Acc:4793]	-0.621783	0.0140427	0.13849	-0.457764	0.0569832	0.39398	0.164019	0.398427	0.845362
ENSG00000164306	PRIMPOL	protein_coding	primase and polymerase (DNA-directed) [Source:HGNC Symbol;Acc:26575]	-0.501534	0.0140501	0.13849	-0.515648	0.00971755	0.208955	-0.0141146	0.927176	0.987298
ENSG00000177042	TMEM80	protein_coding	transmembrane protein 80 [Source:HGNC Symbol;Acc:27453]	-0.542402	0.0140525	0.13849	-0.425118	0.0443018	0.361342	0.117285	0.484607	0.881474
ENSG00000180801	ARSJ	protein_coding	arylsulfatase family, member J [Source:HGNC Symbol;Acc:26286]	0.512641	0.0141012	0.138884	0.785961	0.000292162	0.0518275	0.27332	0.0817198	0.585948
ENSG00000101276	SLC52A3	protein_coding	solute carrier family 52 (riboflavin transporter), member 3 [Source:HGNC Symbol;Acc:16187]	0.581752	0.0141467	0.139194	-0.195027	0.373658	0.736545	-0.776779	0.000140928	0.0285253
ENSG00000174469	CNTNAP2	protein_coding	contactin associated protein-like 2 [Source:HGNC Symbol;Acc:13830]	0.468145	0.0141504	0.139194	0.122308	0.48612	0.805453	-0.345837	0.0243507	0.41607
ENSG00000152894	PTPRK	protein_coding	protein tyrosine phosphatase, receptor type, K [Source:HGNC Symbol;Acc:9674]	0.339913	0.0141714	0.139314	0.294231	0.0256506	0.297993	-0.045682	0.671013	0.931279
ENSG00000172409	CLP1	protein_coding	cleavage and polyadenylation factor I subunit 1 [Source:HGNC Symbol;Acc:16999]	-0.274638	0.0141844	0.139355	-0.186272	0.0870711	0.458153	0.0883656	0.276548	0.781763
ENSG00000122591	FAM126A	protein_coding	family with sequence similarity 126, member A [Source:HGNC Symbol;Acc:24587]	0.332739	0.0142045	0.139393	0.222475	0.0804624	0.44602	-0.110264	0.298499	0.793383
ENSG00000149532	CPSF7	protein_coding	cleavage and polyadenylation specific factor 7, 59kDa [Source:HGNC Symbol;Acc:30098]	-0.263358	0.014212	0.139393	-0.226589	0.026636	0.301968	0.0367689	0.658894	0.928953
ENSG00000164051	CCDC51	protein_coding	coiled-coil domain containing 51 [Source:HGNC Symbol;Acc:25714]	-0.299304	0.0142148	0.139393	-0.258357	0.0302901	0.313824	0.0409472	0.647688	0.92767
ENSG00000138400	MDH1B	protein_coding	malate dehydrogenase 1B, NAD (soluble) [Source:HGNC Symbol;Acc:17836]	-0.660518	0.0142285	0.139441	-0.436451	0.0971424	0.47209	0.224067	0.245249	0.767461
ENSG00000162069	CCDC64B	protein_coding	coiled-coil domain containing 64B [Source:HGNC Symbol;Acc:33584]	-0.534066	0.0142914	0.139815	-0.327923	0.108043	0.490071	0.206144	0.22656	0.753587
ENSG00000177614	PGBD5	protein_coding	piggyBac transposable element derived 5 [Source:HGNC Symbol;Acc:19405]	0.410148	0.0142936	0.139815	0.070497	0.653713	0.884354	-0.339651	0.00951377	0.288853
ENSG00000197345	MRPL21	protein_coding	mitochondrial ribosomal protein L21 [Source:HGNC Symbol;Acc:14479]	-0.355283	0.0142972	0.139815	0.0482143	0.725881	0.914402	0.403498	0.000475903	0.0595696
ENSG00000120549	KIAA1217	protein_coding	KIAA1217 [Source:HGNC Symbol;Acc:25428]	0.362789	0.0143126	0.139815	0.350392	0.0138619	0.239664	-0.0123972	0.913702	0.98561
ENSG00000155016	CYP2U1	protein_coding	cytochrome P450, family 2, subfamily U, polypeptide 1 [Source:HGNC Symbol;Acc:20582]	0.448627	0.014313	0.139815	0.205002	0.235311	0.636211	-0.243625	0.083109	0.587607
ENSG00000102699	PARP4	protein_coding	poly (ADP-ribose) polymerase family, member 4 [Source:HGNC Symbol;Acc:271]	0.251695	0.0143198	0.139815	0.082876	0.382371	0.741638	-0.168819	0.0397407	0.484939
ENSG00000125304	TM9SF2	protein_coding	transmembrane 9 superfamily member 2 [Source:HGNC Symbol;Acc:11865]	0.370262	0.0143374	0.139878	0.299507	0.0365459	0.340025	-0.0707546	0.547158	0.900118
ENSG00000257949	TEN1	protein_coding	TEN1 CST complex subunit [Source:HGNC Symbol;Acc:37242]	-0.506448	0.014344	0.139878	-0.134285	0.495412	0.810672	0.372163	0.0171466	0.371856
ENSG00000157306	RP11-66N24.4	antisense		-0.467516	0.0144028	0.140365	-0.43127	0.0172642	0.255485	0.0362466	0.809527	0.963022
ENSG00000072501	SMC1A	protein_coding	structural maintenance of chromosomes 1A [Source:HGNC Symbol;Acc:11111]	0.266252	0.0144851	0.140979	0.117317	0.245279	0.644873	-0.148936	0.0840882	0.59072
ENSG00000167785	ZNF558	protein_coding	zinc finger protein 558 [Source:HGNC Symbol;Acc:26422]	1.08114	0.0144985	0.140979	-0.371849	0.330111	0.707451	-1.45299	0.000416048	0.0550321
ENSG00000148248	SURF4	protein_coding	surfeit 4 [Source:HGNC Symbol;Acc:11476]	0.255751	0.0145104	0.140979	0.152128	0.11954	0.506636	-0.103624	0.206777	0.734838
ENSG00000124562	SNRPC	protein_coding	small nuclear ribonucleoprotein polypeptide C [Source:HGNC Symbol;Acc:11157]	-0.26522	0.0145234	0.140979	-0.207288	0.0446216	0.361897	0.0579322	0.48777	0.882348
ENSG00000136161	RCBTB2	protein_coding	regulator of chromosome condensation (RCC1) and BTB (POZ) domain containing protein 2 [Source:HGNC Symbol;Acc:1914]	-0.318984	0.0145251	0.140979	-0.247391	0.050822	0.375821	0.0715929	0.456537	0.871628
ENSG00000164002	EXO5	protein_coding	exonuclease 5 [Source:HGNC Symbol;Acc:26115]	-0.362819	0.0145301	0.140979	-0.23501	0.0960843	0.471495	0.127809	0.257546	0.774946
ENSG00000169926	KLF13	protein_coding	Kruppel-like factor 13 [Source:HGNC Symbol;Acc:13672]	0.339163	0.0145394	0.140979	-0.018144	0.887546	0.970335	-0.357307	0.00176201	0.123091
ENSG00000182963	GJC1	protein_coding	gap junction protein, gamma 1, 45kDa [Source:HGNC Symbol;Acc:4280]	0.340839	0.0145434	0.140979	0.230365	0.0785382	0.443046	-0.110475	0.310576	0.800983
ENSG00000133657	ATP13A3	protein_coding	ATPase type 13A3 [Source:HGNC Symbol;Acc:24113]	0.339956	0.0145461	0.140979	0.250109	0.0565344	0.393382	-0.0898472	0.407005	0.849411
ENSG00000174306	ZHX3	protein_coding	zinc fingers and homeoboxes 3 [Source:HGNC Symbol;Acc:15935]	0.377431	0.0145819	0.141239	0.145879	0.31553	0.695559	-0.231552	0.0522334	0.516035
ENSG00000008952	SEC62	protein_coding	SEC62 homolog (S. cerevisiae) [Source:HGNC Symbol;Acc:11846]	0.249586	0.0145985	0.141277	0.199236	0.0397421	0.348196	-0.0503498	0.52533	0.894664
ENSG00000157637	SLC38A10	protein_coding	solute carrier family 38, member 10 [Source:HGNC Symbol;Acc:28237]	0.354865	0.0146038	0.141277	0.249199	0.0688033	0.418328	-0.105666	0.349513	0.822322
ENSG00000273173	SNURF	protein_coding	SNRPN upstream reading frame protein [Source:UniProtKB/Swiss-Prot;Acc:Q9Y675]	-0.299996	0.0146497	0.141635	-0.142678	0.211026	0.613868	0.157317	0.105468	0.62464
ENSG00000184524	CEND1	protein_coding	cell cycle exit and neuronal differentiation 1 [Source:HGNC Symbol;Acc:24153]	-0.719826	0.0146741	0.141783	-0.674707	0.0239721	0.290192	0.0451194	0.819175	0.96417
ENSG00000131368	MRPS25	protein_coding	mitochondrial ribosomal protein S25 [Source:HGNC Symbol;Acc:14511]	-0.305518	0.0147122	0.142065	-0.341926	0.00496887	0.162258	-0.0364082	0.708463	0.943021
ENSG00000184445	KNTC1	protein_coding	kinetochore associated 1 [Source:HGNC Symbol;Acc:17255]	-0.259236	0.0147295	0.142145	-0.23244	0.022122	0.284183	0.0267964	0.744447	0.950216
ENSG00000163625	WDFY3	protein_coding	WD repeat and FYVE domain containing 3 [Source:HGNC Symbol;Acc:20751]	0.307332	0.014739	0.14215	0.222082	0.0613907	0.40234	-0.0852494	0.385312	0.840035
ENSG00000269113	TRABD2B	protein_coding	TraB domain containing 2B [Source:HGNC Symbol;Acc:44200]	0.436605	0.014758	0.142214	0.263531	0.110977	0.494854	-0.173073	0.226966	0.753602
ENSG00000260267	RP11-452L6.5	antisense		-0.302857	0.0147693	0.142214	-0.433908	0.000474756	0.0614853	-0.131051	0.183296	0.714973
ENSG00000106400	ZNHIT1	protein_coding	zinc finger, HIT-type containing 1 [Source:HGNC Symbol;Acc:21688]	-0.262636	0.0147727	0.142214	-0.10433	0.303155	0.688664	0.158307	0.0570671	0.529306
ENSG00000008516	MMP25	protein_coding	matrix metallopeptidase 25 [Source:HGNC Symbol;Acc:14246]	0.440407	0.0147972	0.142303	0.186028	0.274717	0.666108	-0.254379	0.067125	0.556126
ENSG00000125864	BFSP1	protein_coding	beaded filament structural protein 1, filensin [Source:HGNC Symbol;Acc:1040]	-0.594872	0.0148098	0.142303	-0.399178	0.0879686	0.459434	0.195693	0.285182	0.788543
ENSG00000172262	ZNF131	protein_coding	zinc finger protein 131 [Source:HGNC Symbol;Acc:12915]	-0.200619	0.0148231	0.142303	-0.0964435	0.208594	0.611489	0.104175	0.107447	0.62706
ENSG00000197321	SVIL	protein_coding	supervillin [Source:HGNC Symbol;Acc:11480]	0.435368	0.0148238	0.142303	0.304789	0.0706513	0.422676	-0.130579	0.34601	0.820566
ENSG00000187193	MT1X	protein_coding	metallothionein 1X [Source:HGNC Symbol;Acc:7405]	-1.47895	0.014827	0.142303	-0.917709	0.119375	0.506636	0.56124	0.202138	0.731922
ENSG00000002919	SNX11	protein_coding	sorting nexin 11 [Source:HGNC Symbol;Acc:14975]	-0.277383	0.0148442	0.142382	-0.122806	0.257394	0.654598	0.154578	0.071356	0.567541
ENSG00000108852	MPP2	protein_coding	membrane protein, palmitoylated 2 (MAGUK p55 subfamily member 2) [Source:HGNC Symbol;Acc:7220]	0.347316	0.0148562	0.14241	-0.0322693	0.808957	0.948733	-0.379586	0.00102353	0.0900526
ENSG00000140853	NLRC5	protein_coding	NLR family, CARD domain containing 5 [Source:HGNC Symbol;Acc:29933]	-0.608116	0.0148738	0.142471	-0.221755	0.346153	0.718157	0.386362	0.0442786	0.497112
ENSG00000161912	ADCY10P1	pseudogene	adenylate cyclase 10 (soluble) pseudogene 1 [Source:HGNC Symbol;Acc:44143]	0.624354	0.0148806	0.142471	0.219939	0.3274	0.706792	-0.404415	0.0656692	0.550895
ENSG00000263412	RP5-890E16.2	processed_transcript		-0.549588	0.0149073	0.142641	-0.452987	0.0358656	0.338835	0.0966013	0.576166	0.90964
ENSG00000091622	PITPNM3	protein_coding	PITPNM family member 3 [Source:HGNC Symbol;Acc:21043]	0.574255	0.014924	0.142678	0.0712829	0.739648	0.920894	-0.502972	0.0100609	0.295245
ENSG00000127337	YEATS4	protein_coding	YEATS domain containing 4 [Source:HGNC Symbol;Acc:24859]	-0.294728	0.0149366	0.142678	-0.145252	0.208286	0.611343	0.149476	0.10067	0.615802
ENSG00000186704	DTX2P1	pseudogene	deltex homolog 2 pseudogene 1 [Source:HGNC Symbol;Acc:42352]	0.44222	0.0149384	0.142678	0.129003	0.421241	0.768698	-0.313216	0.0429038	0.494066
ENSG00000143575	HAX1	protein_coding	HCLS1 associated protein X-1 [Source:HGNC Symbol;Acc:16915]	-0.338265	0.0149649	0.142845	-0.255425	0.0542061	0.386844	0.0828394	0.434698	0.86197
ENSG00000188827	SLX4	protein_coding	SLX4 structure-specific endonuclease subunit [Source:HGNC Symbol;Acc:23845]	0.209615	0.0149865	0.142965	0.0860456	0.280627	0.671352	-0.12357	0.0711933	0.567033
ENSG00000236537	RP11-732M18.3	lincRNA		0.526346	0.0149968	0.142977	0.426751	0.0374211	0.344006	-0.099595	0.553938	0.902603
ENSG00000100664	EIF5	protein_coding	eukaryotic translation initiation factor 5 [Source:HGNC Symbol;Acc:3299]	-0.214146	0.0150624	0.143375	-0.181497	0.0302074	0.313824	0.0326482	0.633184	0.923607
ENSG00000185070	FLRT2	protein_coding	fibronectin leucine rich transmembrane protein 2 [Source:HGNC Symbol;Acc:3761]	0.434666	0.0150641	0.143375	-0.0787415	0.638322	0.876717	-0.513408	0.000468092	0.0591219
ENSG00000267751	AC009005.2	antisense		0.929018	0.0150658	0.143375	-0.283548	0.41254	0.761654	-1.21257	0.000313545	0.0496056
ENSG00000101146	RAE1	protein_coding	ribonucleic acid export 1 [Source:HGNC Symbol;Acc:9828]	-0.202495	0.0150947	0.143543	-0.197275	0.0149075	0.246701	0.00522015	0.933984	0.988345
ENSG00000130713	EXOSC2	protein_coding	exosome component 2 [Source:HGNC Symbol;Acc:17097]	-0.22855	0.0151017	0.143543	-0.227267	0.0120186	0.228632	0.00128328	0.985958	0.996762
ENSG00000177359	RP11-551L14.1	pseudogene		0.964987	0.0151564	0.143843	0.42818	0.234451	0.635792	-0.536807	0.0996666	0.614284
ENSG00000188517	COL25A1	protein_coding	collagen, type XXV, alpha 1 [Source:HGNC Symbol;Acc:18603]	0.462812	0.0151602	0.143843	0.677563	0.000431611	0.05901	0.214751	0.15011	0.679452
ENSG00000181610	MRPS23	protein_coding	mitochondrial ribosomal protein S23 [Source:HGNC Symbol;Acc:14509]	-0.292585	0.0151606	0.143843	-0.0449106	0.693152	0.902233	0.247674	0.0079619	0.267942
ENSG00000025293	PHF20	protein_coding	PHD finger protein 20 [Source:HGNC Symbol;Acc:16098]	0.268904	0.0152088	0.144215	0.0618157	0.544401	0.833496	-0.207089	0.0205738	0.394678
ENSG00000092208	GEMIN2	protein_coding	gem (nuclear organelle) associated protein 2 [Source:HGNC Symbol;Acc:10884]	-0.320735	0.0152377	0.144402	-0.309953	0.0183671	0.263022	0.010782	0.909223	0.984652
ENSG00000108679	LGALS3BP	protein_coding	lectin, galactoside-binding, soluble, 3 binding protein [Source:HGNC Symbol;Acc:6564]	0.359676	0.0153025	0.144929	0.304556	0.030868	0.315842	-0.0551201	0.631865	0.923532
ENSG00000233461	RP11-295G20.2	antisense		-0.815713	0.0153238	0.145029	-0.775082	0.0210296	0.279474	0.0406301	0.863987	0.975941
ENSG00000143434	SEMA6C	protein_coding	sema domain, transmembrane domain (TM), and cytoplasmic domain, (semaphorin) 6C [Source:HGNC Symbol;Acc:10740]	0.358266	0.0153315	0.145029	0.149184	0.273451	0.666077	-0.209081	0.0771221	0.581751
ENSG00000211445	GPX3	protein_coding	glutathione peroxidase 3 (plasma) [Source:HGNC Symbol;Acc:4555]	0.480044	0.0153569	0.145183	0.40604	0.0369423	0.342063	-0.0740041	0.605055	0.917385
ENSG00000170584	NUDCD2	protein_coding	NudC domain containing 2 [Source:HGNC Symbol;Acc:30535]	-0.267384	0.0153697	0.145204	-0.196503	0.0624616	0.40485	0.0708813	0.397337	0.844934
ENSG00000173930	SLCO4C1	protein_coding	solute carrier organic anion transporter family, member 4C1 [Source:HGNC Symbol;Acc:23612]	0.694691	0.0153776	0.145204	0.564594	0.0432633	0.358551	-0.130097	0.536501	0.896041
ENSG00000105223	PLD3	protein_coding	phospholipase D family, member 3 [Source:HGNC Symbol;Acc:17158]	0.32137	0.0154412	0.145718	0.315982	0.0132116	0.235914	-0.00538792	0.958256	0.992654
ENSG00000168118	RAB4A	protein_coding	RAB4A, member RAS oncogene family [Source:HGNC Symbol;Acc:9781]	-0.263128	0.015456	0.145739	-0.133505	0.198635	0.601007	0.129623	0.111063	0.630932
ENSG00000177432	NAP1L5	protein_coding	nucleosome assembly protein 1-like 5 [Source:HGNC Symbol;Acc:19968]	-0.615694	0.0154645	0.145739	-0.319005	0.201304	0.604098	0.296689	0.0948608	0.607238
ENSG00000131051	RBM39	protein_coding	RNA binding motif protein 39 [Source:HGNC Symbol;Acc:15923]	-0.27158	0.0154712	0.145739	-0.106946	0.304033	0.689072	0.164634	0.0640718	0.548612
ENSG00000129353	SLC44A2	protein_coding	solute carrier family 44 (choline transporter), member 2 [Source:HGNC Symbol;Acc:17292]	0.33444	0.0154853	0.145785	0.0608541	0.631986	0.873559	-0.273586	0.0146342	0.345841
ENSG00000168036	CTNNB1	protein_coding	catenin (cadherin-associated protein), beta 1, 88kDa [Source:HGNC Symbol;Acc:2514]	0.240179	0.0155128	0.145889	0.100585	0.274113	0.666108	-0.139595	0.0763569	0.58026
ENSG00000117713	ARID1A	protein_coding	AT rich interactive domain 1A (SWI-like) [Source:HGNC Symbol;Acc:11110]	0.45403	0.0155205	0.145889	0.298356	0.0898892	0.462037	-0.155674	0.289204	0.788741
ENSG00000063587	ZNF275	protein_coding	zinc finger protein 275 [Source:HGNC Symbol;Acc:13069]	0.360108	0.0155272	0.145889	0.0986041	0.471251	0.795842	-0.261504	0.0294192	0.441502
ENSG00000176142	TMEM39A	protein_coding	transmembrane protein 39A [Source:HGNC Symbol;Acc:25600]	0.24329	0.0155337	0.145889	0.250421	0.0103338	0.21604	0.00713005	0.926225	0.987256
ENSG00000100814	CCNB1IP1	protein_coding	cyclin B1 interacting protein 1, E3 ubiquitin protein ligase [Source:HGNC Symbol;Acc:19437]	-0.292821	0.0155425	0.145889	-0.308468	0.00844556	0.199013	-0.0156473	0.867429	0.976845
ENSG00000120008	WDR11	protein_coding	WD repeat domain 11 [Source:HGNC Symbol;Acc:13831]	-0.196414	0.0155813	0.146138	-0.152359	0.0472465	0.370004	0.044055	0.485922	0.881707
ENSG00000126878	AIF1L	protein_coding	allograft inflammatory factor 1-like [Source:HGNC Symbol;Acc:28904]	-0.198019	0.01559	0.146138	-0.204417	0.00966696	0.208718	-0.00639777	0.919814	0.986204
ENSG00000175414	ARL10	protein_coding	ADP-ribosylation factor-like 10 [Source:HGNC Symbol;Acc:22042]	0.573734	0.0155968	0.146138	0.438946	0.0461241	0.366609	-0.134788	0.4792	0.880061
ENSG00000242338	BMS1P4	pseudogene	BMS1 pseudogene 4 [Source:HGNC Symbol;Acc:23652]	-0.756039	0.0156415	0.146351	-0.620111	0.0324984	0.323812	0.135928	0.590408	0.9132
ENSG00000189184	PCDH18	protein_coding	protocadherin 18 [Source:HGNC Symbol;Acc:14268]	0.58607	0.0156433	0.146351	0.647482	0.00598923	0.176295	0.0614126	0.744103	0.950093
ENSG00000127527	EPS15L1	protein_coding	epidermal growth factor receptor pathway substrate 15-like 1 [Source:HGNC Symbol;Acc:24634]	0.237813	0.0156639	0.146351	0.210835	0.0242948	0.29213	-0.0269781	0.725184	0.946684
ENSG00000204628	GNB2L1	protein_coding	guanine nucleotide binding protein (G protein), beta polypeptide 2-like 1 [Source:HGNC Symbol;Acc:4399]	-0.219845	0.0156658	0.146351	-0.210776	0.0157268	0.249692	0.00906933	0.897704	0.981983
ENSG00000183454	GRIN2A	protein_coding	glutamate receptor, ionotropic, N-methyl D-aspartate 2A [Source:HGNC Symbol;Acc:4585]	0.643378	0.015672	0.146351	0.564076	0.0256291	0.297961	-0.0793023	0.703186	0.941716
ENSG00000028277	POU2F2	protein_coding	POU class 2 homeobox 2 [Source:HGNC Symbol;Acc:9213]	0.395791	0.0156815	0.146351	0.132491	0.372314	0.736479	-0.2633	0.050653	0.51079
ENSG00000137504	CREBZF	protein_coding	CREB/ATF bZIP transcription factor [Source:HGNC Symbol;Acc:24905]	-0.33721	0.0156844	0.146351	-0.299701	0.024418	0.293164	0.037509	0.728955	0.946828
ENSG00000213853	EMP2	protein_coding	epithelial membrane protein 2 [Source:HGNC Symbol;Acc:3334]	0.32428	0.0157199	0.146595	0.222071	0.0830885	0.450968	-0.10221	0.315663	0.804358
ENSG00000160445	ZER1	protein_coding	zyg-11 related, cell cycle regulator [Source:HGNC Symbol;Acc:30960]	0.312875	0.0157424	0.146719	0.186807	0.130608	0.519535	-0.126068	0.197669	0.728478
ENSG00000124783	SSR1	protein_coding	signal sequence receptor, alpha [Source:HGNC Symbol;Acc:11323]	0.343592	0.015771	0.14684	0.227113	0.0890955	0.460192	-0.116479	0.295292	0.792733
ENSG00000081138	CDH7	protein_coding	cadherin 7, type 2 [Source:HGNC Symbol;Acc:1766]	0.524636	0.015774	0.14684	0.260308	0.213044	0.614556	-0.264328	0.0992983	0.614133
ENSG00000124356	STAMBP	protein_coding	STAM binding protein [Source:HGNC Symbol;Acc:16950]	-0.181375	0.0157862	0.14684	-0.0970461	0.168972	0.569071	0.0843291	0.148623	0.677359
ENSG00000247556	OIP5-AS1	processed_transcript	OIP5 antisense RNA 1 [Source:HGNC Symbol;Acc:43563]	0.406488	0.0158034	0.14684	0.115711	0.456921	0.787801	-0.290777	0.0312397	0.450422
ENSG00000263126	CTC-479C5.10	lincRNA		-0.693822	0.0158108	0.14684	-0.294447	0.272477	0.666077	0.399374	0.0766264	0.581319
ENSG00000132781	MUTYH	protein_coding	mutY homolog [Source:HGNC Symbol;Acc:7527]	-0.287561	0.0158112	0.14684	-0.254279	0.0265087	0.301525	0.0332813	0.714487	0.943576
ENSG00000175581	MRPL48	protein_coding	mitochondrial ribosomal protein L48 [Source:HGNC Symbol;Acc:16653]	-0.386038	0.0158375	0.146974	-0.221279	0.153456	0.551004	0.164758	0.157047	0.695674
ENSG00000133119	RFC3	protein_coding	replication factor C (activator 1) 3, 38kDa [Source:HGNC Symbol;Acc:9971]	-0.221935	0.0158443	0.146974	-0.103772	0.226807	0.628369	0.118163	0.101598	0.619316
ENSG00000102904	TSNAXIP1	protein_coding	translin-associated factor X interacting protein 1 [Source:HGNC Symbol;Acc:18586]	-0.643633	0.0158546	0.146983	-0.408947	0.114832	0.499524	0.234687	0.225007	0.751355
ENSG00000178467	P4HTM	protein_coding	prolyl 4-hydroxylase, transmembrane (endoplasmic reticulum) [Source:HGNC Symbol;Acc:28858]	-0.298906	0.0158754	0.147089	-0.143944	0.211935	0.614362	0.154962	0.112991	0.633976
ENSG00000041982	TNC	protein_coding	tenascin C [Source:HGNC Symbol;Acc:5318]	0.901846	0.0159278	0.147489	0.805588	0.0270528	0.302811	-0.0962578	0.729574	0.946837
ENSG00000104998	IL27RA	protein_coding	interleukin 27 receptor, alpha [Source:HGNC Symbol;Acc:17290]	0.358946	0.0159725	0.147816	0.493745	0.00118781	0.0878465	0.134799	0.222066	0.748917
ENSG00000172037	LAMB2	protein_coding	laminin, beta 2 (laminin S) [Source:HGNC Symbol;Acc:6487]	0.419503	0.0159989	0.147973	0.400297	0.0164921	0.251639	-0.0192059	0.887006	0.980172
ENSG00000169756	LIMS1	protein_coding	LIM and senescent cell antigen-like domains 1 [Source:HGNC Symbol;Acc:6616]	0.284331	0.0160474	0.148317	0.120145	0.277336	0.668908	-0.164187	0.0745921	0.576043
ENSG00000148814	LRRC27	protein_coding	leucine rich repeat containing 27 [Source:HGNC Symbol;Acc:29346]	-0.47515	0.0160548	0.148317	-0.315966	0.0884827	0.459434	0.159184	0.301425	0.794113
ENSG00000141429	GALNT1	protein_coding	UDP-N-acetyl-alpha-D-galactosamine:polypeptide N-acetylgalactosaminyltransferase 1 (GalNAc-T1) [Source:HGNC Symbol;Acc:4123]	0.329942	0.0160859	0.148517	0.354255	0.00762413	0.192284	0.0243131	0.819286	0.96417
ENSG00000125871	MGME1	protein_coding	mitochondrial genome maintenance exonuclease 1 [Source:HGNC Symbol;Acc:16205]	-0.211531	0.0160955	0.148519	-0.105606	0.200675	0.602945	0.105925	0.120711	0.648382
ENSG00000152503	TRIM36	protein_coding	tripartite motif containing 36 [Source:HGNC Symbol;Acc:16280]	-0.3818	0.0161317	0.148766	-0.445305	0.004944	0.162258	-0.0635051	0.589566	0.9132
ENSG00000196465	MYL6B	protein_coding	myosin, light chain 6B, alkali, smooth muscle and non-muscle [Source:HGNC Symbol;Acc:29823]	-0.249839	0.0162134	0.149318	-0.1007	0.300592	0.687206	0.149139	0.066105	0.553178
ENSG00000182362	YBEY	protein_coding	ybeY metallopeptidase (putative) [Source:HGNC Symbol;Acc:1299]	-0.374082	0.0162186	0.149318	-0.283545	0.0594346	0.398776	0.0905367	0.434129	0.861682
ENSG00000149761	NUDT22	protein_coding	nudix (nucleoside diphosphate linked moiety X)-type motif 22 [Source:HGNC Symbol;Acc:28189]	-0.374167	0.0162199	0.149318	-0.292732	0.0506248	0.375594	0.0814352	0.487489	0.882348
ENSG00000151503	NCAPD3	protein_coding	non-SMC condensin II complex, subunit D3 [Source:HGNC Symbol;Acc:28952]	0.174767	0.0163032	0.149953	0.0806416	0.23271	0.634502	-0.0941257	0.102259	0.621426
ENSG00000111678	C12orf57	protein_coding	chromosome 12 open reading frame 57 [Source:HGNC Symbol;Acc:29521]	-0.359911	0.0163098	0.149953	-0.251103	0.0795466	0.445506	0.108809	0.338056	0.816543
ENSG00000092421	SEMA6A	protein_coding	sema domain, transmembrane domain (TM), and cytoplasmic domain, (semaphorin) 6A [Source:HGNC Symbol;Acc:10738]	0.498136	0.0163205	0.149953	0.412919	0.036299	0.339372	-0.0852168	0.596243	0.915976
ENSG00000176542	KIAA2018	protein_coding	KIAA2018 [Source:HGNC Symbol;Acc:30494]	0.495272	0.0163269	0.149953	0.218298	0.252611	0.65114	-0.276974	0.0918541	0.602872
ENSG00000100445	SDR39U1	protein_coding	short chain dehydrogenase/reductase family 39U, member 1 [Source:HGNC Symbol;Acc:20275]	-0.350778	0.0163391	0.149977	-0.163841	0.234072	0.635366	0.186936	0.0969747	0.611681
ENSG00000164406	LEAP2	protein_coding	liver expressed antimicrobial peptide 2 [Source:HGNC Symbol;Acc:29571]	-0.556078	0.0163553	0.15004	-0.303758	0.157064	0.553476	0.252319	0.170861	0.707028
ENSG00000196372	ASB13	protein_coding	ankyrin repeat and SOCS box containing 13 [Source:HGNC Symbol;Acc:19765]	-0.288956	0.0163785	0.150165	-0.291505	0.014661	0.244582	-0.002549	0.976765	0.995803
ENSG00000140548	ZNF710	protein_coding	zinc finger protein 710 [Source:HGNC Symbol;Acc:25352]	0.347635	0.0164066	0.150335	0.236238	0.0880153	0.459434	-0.111397	0.309521	0.800983
ENSG00000172318	B3GALT1	protein_coding	UDP-Gal:betaGlcNAc beta 1,3-galactosyltransferase, polypeptide 1 [Source:HGNC Symbol;Acc:916]	0.492877	0.0164223	0.150392	0.392314	0.0457909	0.365679	-0.100563	0.521996	0.893732
ENSG00000112972	HMGCS1	protein_coding	3-hydroxy-3-methylglutaryl-CoA synthase 1 (soluble) [Source:HGNC Symbol;Acc:5007]	0.336085	0.0164639	0.150642	0.336792	0.0125331	0.233016	0.000707248	0.994811	0.998663
ENSG00000244486	SCARF2	protein_coding	scavenger receptor class F, member 2 [Source:HGNC Symbol;Acc:19869]	0.818836	0.0164687	0.150642	0.12577	0.68927	0.901143	-0.693066	0.0123814	0.320445
ENSG00000163681	SLMAP	protein_coding	sarcolemma associated protein [Source:HGNC Symbol;Acc:16643]	0.216758	0.0164873	0.1507	0.19896	0.0211468	0.280089	-0.0177977	0.800296	0.960696
ENSG00000183255	PTTG1IP	protein_coding	pituitary tumor-transforming 1 interacting protein [Source:HGNC Symbol;Acc:13524]	0.329036	0.0164941	0.1507	0.141041	0.267703	0.662604	-0.187995	0.0844474	0.59072
ENSG00000012171	SEMA3B	processed_transcript	sema domain, immunoglobulin domain (Ig), short basic domain, secreted, (semaphorin) 3B [Source:HGNC Symbol;Acc:10724]	-0.527381	0.0165065	0.150725	-0.243461	0.241818	0.641169	0.28392	0.0921142	0.602872
ENSG00000102172	SMS	protein_coding	spermine synthase [Source:HGNC Symbol;Acc:11123]	-0.241602	0.0165312	0.150746	0.0118386	0.898498	0.972556	0.253441	0.00242446	0.147789
ENSG00000166025	AMOTL1	protein_coding	angiomotin like 1 [Source:HGNC Symbol;Acc:17811]	0.338189	0.01654	0.150746	0.321332	0.0175472	0.256692	-0.016856	0.877609	0.979302
ENSG00000039068	CDH1	protein_coding	cadherin 1, type 1, E-cadherin (epithelial) [Source:HGNC Symbol;Acc:1748]	0.371423	0.0165417	0.150746	0.270061	0.0645152	0.409227	-0.101363	0.401946	0.847963
ENSG00000130529	TRPM4	protein_coding	transient receptor potential cation channel, subfamily M, member 4 [Source:HGNC Symbol;Acc:17993]	0.460818	0.0165573	0.150746	0.171761	0.334127	0.709413	-0.289056	0.0596674	0.534469
ENSG00000256463	SALL3	protein_coding	spalt-like transcription factor 3 [Source:HGNC Symbol;Acc:10527]	0.852076	0.0165605	0.150746	1.04931	0.00308741	0.131175	0.197234	0.462875	0.872963
ENSG00000236618	PITPNA-AS1	antisense	PITPNA antisense RNA 1 [Source:HGNC Symbol;Acc:44116]	-0.478469	0.0165815	0.150746	-0.32501	0.0931486	0.468587	0.153458	0.294944	0.792428
ENSG00000116731	PRDM2	protein_coding	PR domain containing 2, with ZNF domain [Source:HGNC Symbol;Acc:9347]	0.361563	0.0165864	0.150746	0.169927	0.225457	0.627892	-0.191636	0.108813	0.628232
ENSG00000108561	C1QBP	protein_coding	complement component 1, q subcomponent binding protein [Source:HGNC Symbol;Acc:1243]	-0.262196	0.0165945	0.150746	-0.259737	0.0136915	0.238274	0.00245875	0.976868	0.995803
ENSG00000082701	GSK3B	protein_coding	glycogen synthase kinase 3 beta [Source:HGNC Symbol;Acc:4617]	0.263978	0.0165947	0.150746	0.128456	0.210689	0.613769	-0.135522	0.118812	0.644605
ENSG00000148143	ZNF462	protein_coding	zinc finger protein 462 [Source:HGNC Symbol;Acc:21684]	0.410738	0.0166121	0.150817	0.429323	0.00961136	0.208718	0.0185854	0.888828	0.980892
ENSG00000154783	FGD5	protein_coding	FYVE, RhoGEF and PH domain containing 5 [Source:HGNC Symbol;Acc:19117]	0.376762	0.0166547	0.151117	0.170481	0.246424	0.645304	-0.206281	0.0942642	0.606067
ENSG00000256223	ZNF10	protein_coding	zinc finger protein 10 [Source:HGNC Symbol;Acc:12879]	-0.292273	0.016675	0.151214	0.163792	0.157302	0.553476	0.456065	1.61621e-05	0.00579924
ENSG00000072134	EPN2	protein_coding	epsin 2 [Source:HGNC Symbol;Acc:18639]	0.204451	0.0167207	0.151542	0.128726	0.107418	0.489865	-0.0757251	0.259308	0.77602
ENSG00000132434	LANCL2	protein_coding	LanC lantibiotic synthetase component C-like 2 (bacterial) [Source:HGNC Symbol;Acc:6509]	-0.405382	0.0167475	0.151698	-0.141535	0.390138	0.746476	0.263847	0.0303806	0.445568
ENSG00000248117	MINOS1P4	pseudogene	mitochondrial inner membrane organizing system 1 pseudogene 4 [Source:HGNC Symbol;Acc:44094]	-1.56268	0.0167673	0.15179	-0.00766751	0.989593	0.996522	1.55501	0.00517973	0.218074
ENSG00000077616	NAALAD2	protein_coding	N-acetylated alpha-linked acidic dipeptidase 2 [Source:HGNC Symbol;Acc:14526]	-0.572482	0.0168123	0.151837	-0.752892	0.00169829	0.10157	-0.18041	0.324057	0.809025
ENSG00000173559	NABP1	protein_coding	nucleic acid binding protein 1 [Source:HGNC Symbol;Acc:26232]	-0.424793	0.0168162	0.151837	-0.0601259	0.712252	0.910109	0.364667	0.0121132	0.318251
ENSG00000175931	UBE2O	protein_coding	ubiquitin-conjugating enzyme E2O [Source:HGNC Symbol;Acc:29554]	0.238011	0.0168186	0.151837	0.235918	0.0139653	0.239664	-0.00209335	0.978296	0.995973
ENSG00000100207	TCF20	protein_coding	transcription factor 20 (AR1) [Source:HGNC Symbol;Acc:11631]	0.213482	0.0168206	0.151837	0.176319	0.0374877	0.344006	-0.0371631	0.592914	0.914063
ENSG00000111786	SRSF9	protein_coding	serine/arginine-rich splicing factor 9 [Source:HGNC Symbol;Acc:10791]	-0.151331	0.0168249	0.151837	-0.0345292	0.55472	0.83848	0.116802	0.0219074	0.400857
ENSG00000139211	AMIGO2	protein_coding	adhesion molecule with Ig-like domain 2 [Source:HGNC Symbol;Acc:24073]	0.69139	0.0168384	0.151837	0.405176	0.147802	0.54236	-0.286214	0.17614	0.708332
ENSG00000148200	NR6A1	protein_coding	nuclear receptor subfamily 6, group A, member 1 [Source:HGNC Symbol;Acc:7985]	0.429815	0.0168398	0.151837	0.130146	0.433534	0.775065	-0.299669	0.0375047	0.473915
ENSG00000010292	NCAPD2	protein_coding	non-SMC condensin I complex, subunit D2 [Source:HGNC Symbol;Acc:24305]	0.331955	0.0168689	0.152013	0.183153	0.15757	0.553786	-0.148802	0.173828	0.707028
ENSG00000114405	C3orf14	protein_coding	chromosome 3 open reading frame 14 [Source:HGNC Symbol;Acc:25024]	-0.469475	0.0168812	0.152037	-0.264996	0.164791	0.564232	0.20448	0.151078	0.680725
ENSG00000154582	TCEB1	protein_coding	transcription elongation factor B (SIII), polypeptide 1 (15kDa, elongin C) [Source:HGNC Symbol;Acc:11617]	-0.293733	0.0168914	0.152042	-0.112309	0.336187	0.710853	0.181424	0.0521579	0.516035
ENSG00000048649	RSF1	protein_coding	remodeling and spacing factor 1 [Source:HGNC Symbol;Acc:18118]	0.245543	0.0169165	0.152181	0.106086	0.265791	0.66042	-0.139457	0.0877022	0.598507
ENSG00000163347	CLDN1	protein_coding	claudin 1 [Source:HGNC Symbol;Acc:2032]	0.636699	0.0169457	0.152357	0.209173	0.409986	0.759546	-0.427525	0.0341232	0.46046
ENSG00000269837	RP11-15H20.5	pseudogene		-0.333765	0.0170319	0.152946	-0.364254	0.00754467	0.191639	-0.0304893	0.777058	0.956123
ENSG00000141568	FOXK2	protein_coding	forkhead box K2 [Source:HGNC Symbol;Acc:6036]	0.223916	0.0170344	0.152946	0.13647	0.121592	0.509473	-0.0874467	0.232264	0.757328
ENSG00000140538	NTRK3	protein_coding	neurotrophic tyrosine kinase, receptor, type 3 [Source:HGNC Symbol;Acc:8033]	0.486814	0.0170402	0.152946	0.556373	0.0049592	0.162258	0.0695595	0.663542	0.929304
ENSG00000071282	LMCD1	protein_coding	LIM and cysteine-rich domains 1 [Source:HGNC Symbol;Acc:6633]	-0.626123	0.017116	0.153429	0.184986	0.464229	0.792951	0.811109	0.000105372	0.0234312
ENSG00000204859	ZBTB48	protein_coding	zinc finger and BTB domain containing 48 [Source:HGNC Symbol;Acc:4930]	-0.36348	0.0171161	0.153429	-0.28259	0.0517124	0.379384	0.0808901	0.490298	0.883099
ENSG00000011105	TSPAN9	protein_coding	tetraspanin 9 [Source:HGNC Symbol;Acc:21640]	0.32656	0.0171232	0.153429	0.301096	0.0232447	0.286768	-0.0254634	0.806152	0.962036
ENSG00000117625	RCOR3	protein_coding	REST corepressor 3 [Source:HGNC Symbol;Acc:25594]	-0.408391	0.0171737	0.153794	0.00917602	0.953581	0.985413	0.417567	0.00326302	0.175227
ENSG00000006831	ADIPOR2	protein_coding	adiponectin receptor 2 [Source:HGNC Symbol;Acc:24041]	0.201407	0.0172262	0.154105	0.155125	0.053313	0.384157	-0.0462818	0.479447	0.880061
ENSG00000197841	ZNF181	protein_coding	zinc finger protein 181 [Source:HGNC Symbol;Acc:12971]	-0.333322	0.017228	0.154105	-0.273008	0.0446398	0.361897	0.0603141	0.561274	0.904602
ENSG00000162191	UBXN1	protein_coding	UBX domain protein 1 [Source:HGNC Symbol;Acc:18402]	-0.219278	0.0172522	0.15419	-0.196641	0.0262572	0.301052	0.0226365	0.748681	0.950749
ENSG00000205560	CPT1B	protein_coding	carnitine palmitoyltransferase 1B (muscle) [Source:HGNC Symbol;Acc:2329]	-0.483348	0.0172571	0.15419	-0.378823	0.0486281	0.371788	0.104525	0.508783	0.887784
ENSG00000112651	MRPL2	protein_coding	mitochondrial ribosomal protein L2 [Source:HGNC Symbol;Acc:14056]	-0.25335	0.0173225	0.154688	-0.129291	0.207537	0.610168	0.124059	0.113941	0.635408
ENSG00000092010	PSME1	protein_coding	proteasome (prosome, macropain) activator subunit 1 (PA28 alpha) [Source:HGNC Symbol;Acc:9568]	-0.319357	0.0174121	0.155205	-0.0637004	0.613596	0.865756	0.255656	0.0150828	0.348623
ENSG00000148297	MED22	protein_coding	mediator complex subunit 22 [Source:HGNC Symbol;Acc:11477]	-0.275088	0.0174168	0.155205	-0.121435	0.258903	0.655975	0.153653	0.0933451	0.604981
ENSG00000172115	CYCS	protein_coding	cytochrome c, somatic [Source:HGNC Symbol;Acc:19986]	-0.230835	0.0174192	0.155205	-0.13587	0.13449	0.525669	0.0949651	0.21324	0.743198
ENSG00000121774	KHDRBS1	protein_coding	KH domain containing, RNA binding, signal transduction associated 1 [Source:HGNC Symbol;Acc:18116]	0.283143	0.0174198	0.155205	0.184669	0.0984015	0.473253	-0.098474	0.291275	0.789629
ENSG00000100147	CCDC134	protein_coding	coiled-coil domain containing 134 [Source:HGNC Symbol;Acc:26185]	0.357454	0.0174317	0.155217	0.31178	0.0345219	0.333761	-0.0456747	0.67754	0.933109
ENSG00000141543	EIF4A3	protein_coding	eukaryotic translation initiation factor 4A3 [Source:HGNC Symbol;Acc:18683]	-0.179043	0.0174408	0.155217	-0.121591	0.0870233	0.458153	0.0574523	0.32649	0.809756
ENSG00000088812	ATRN	protein_coding	attractin [Source:HGNC Symbol;Acc:885]	0.376182	0.0174575	0.155278	0.204173	0.167874	0.567696	-0.17201	0.165774	0.702658
ENSG00000167889	MGAT5B	protein_coding	mannosyl (alpha-1,6-)-glycoprotein beta-1,6-N-acetyl-glucosaminyltransferase, isozyme B [Source:HGNC Symbol;Acc:24140]	0.449008	0.0174847	0.155433	0.211975	0.22692	0.628369	-0.237033	0.113877	0.635408
ENSG00000067900	ROCK1	protein_coding	Rho-associated, coiled-coil containing protein kinase 1 [Source:HGNC Symbol;Acc:10251]	0.261452	0.0175248	0.1557	0.155257	0.131418	0.520586	-0.106195	0.219722	0.748917
ENSG00000146938	NLGN4X	protein_coding	neuroligin 4, X-linked [Source:HGNC Symbol;Acc:14287]	0.489726	0.0175345	0.1557	0.44959	0.0225454	0.285671	-0.040136	0.802226	0.961691
ENSG00000134882	UBAC2	protein_coding	UBA domain containing 2 [Source:HGNC Symbol;Acc:20486]	0.235132	0.0175582	0.155823	0.201902	0.0326307	0.324621	-0.0332307	0.664493	0.929561
ENSG00000144802	NFKBIZ	protein_coding	nuclear factor of kappa light polypeptide gene enhancer in B-cells inhibitor, zeta [Source:HGNC Symbol;Acc:29805]	-0.426617	0.0175682	0.155824	-0.32175	0.061481	0.40243	0.104868	0.442461	0.865086
ENSG00000105278	ZFR2	protein_coding	zinc finger RNA binding protein 2 [Source:HGNC Symbol;Acc:29189]	-0.367705	0.017604	0.156053	-0.400405	0.00861937	0.200392	-0.0327004	0.779534	0.956176
ENSG00000177628	GBA	protein_coding	glucosidase, beta, acid [Source:HGNC Symbol;Acc:4177]	0.405264	0.0176282	0.156081	0.353347	0.0347294	0.334538	-0.0519164	0.67807	0.933109
ENSG00000128191	DGCR8	protein_coding	DGCR8 microprocessor complex subunit [Source:HGNC Symbol;Acc:2847]	-0.345679	0.0176285	0.156081	-0.232784	0.0891507	0.460192	0.112895	0.321661	0.807507
ENSG00000169885	CALML6	protein_coding	calmodulin-like 6 [Source:HGNC Symbol;Acc:24193]	-0.758227	0.0176368	0.156081	-0.484587	0.0991865	0.474108	0.273639	0.289646	0.788741
ENSG00000148158	SNX30	protein_coding	sorting nexin family member 30 [Source:HGNC Symbol;Acc:23685]	0.359643	0.0176558	0.156162	-0.0820552	0.55857	0.840917	-0.441698	0.000557304	0.0637589
ENSG00000170325	PRDM10	protein_coding	PR domain containing 10 [Source:HGNC Symbol;Acc:13995]	0.234471	0.0176852	0.156229	0.260322	0.00709472	0.187231	0.0258507	0.733128	0.948208
ENSG00000181061	HIGD1A	protein_coding	HIG1 hypoxia inducible domain family, member 1A [Source:HGNC Symbol;Acc:29527]	-0.307387	0.0176899	0.156229	-0.099645	0.410159	0.759778	0.207742	0.0417936	0.49209
ENSG00000141141	DDX52	protein_coding	DEAD (Asp-Glu-Ala-Asp) box polypeptide 52 [Source:HGNC Symbol;Acc:20038]	-0.185289	0.0176969	0.156229	0.000997236	0.98897	0.996522	0.186286	0.00371656	0.186869
ENSG00000147475	ERLIN2	protein_coding	ER lipid raft associated 2 [Source:HGNC Symbol;Acc:1356]	0.262436	0.0177059	0.156229	0.106476	0.300041	0.686896	-0.15596	0.0757717	0.577636
ENSG00000272658	LTB4R2	protein_coding	Leukotriene B4 receptor 2 [Source:UniProtKB/Swiss-Prot;Acc:Q9NPC1]	-0.552882	0.0177129	0.156229	-0.420334	0.053841	0.386032	0.132548	0.474163	0.878043
ENSG00000268947	AD000684.2	sense_intronic		-0.503984	0.0177644	0.156596	-0.0897066	0.645535	0.879581	0.414278	0.0170608	0.371454
ENSG00000180071	ANKRD18A	protein_coding	ankyrin repeat domain 18A [Source:HGNC Symbol;Acc:23643]	0.518015	0.0177832	0.156675	0.286176	0.143934	0.538109	-0.231839	0.204577	0.733892
ENSG00000085365	SCAMP1	protein_coding	secretory carrier membrane protein 1 [Source:HGNC Symbol;Acc:10563]	0.263594	0.0178295	0.156995	0.122562	0.236983	0.638261	-0.141032	0.108325	0.627284
ENSG00000169131	ZNF354A	protein_coding	zinc finger protein 354A [Source:HGNC Symbol;Acc:11628]	-0.357724	0.0178858	0.157348	-0.347206	0.0171427	0.254851	0.0105186	0.928005	0.987337
ENSG00000173207	CKS1B	protein_coding	CDC28 protein kinase regulatory subunit 1B [Source:HGNC Symbol;Acc:19083]	-0.26323	0.0179061	0.157348	-0.195672	0.0634626	0.407121	0.0675579	0.432618	0.860766
ENSG00000175634	RPS6KB2	protein_coding	ribosomal protein S6 kinase, 70kDa, polypeptide 2 [Source:HGNC Symbol;Acc:10437]	-0.316321	0.0179116	0.157348	-0.133867	0.284995	0.673784	0.182454	0.0804455	0.584552
ENSG00000138346	DNA2	protein_coding	DNA replication helicase/nuclease 2 [Source:HGNC Symbol;Acc:2939]	0.262068	0.0179266	0.157348	0.1318	0.201397	0.604098	-0.130268	0.13605	0.660841
ENSG00000145337	PYURF	protein_coding	PIGY upstream reading frame [Source:HGNC Symbol;Acc:44317]	-0.29346	0.0179293	0.157348	-0.190376	0.111453	0.494971	0.103085	0.262111	0.777048
ENSG00000104671	DCTN6	protein_coding	dynactin 6 [Source:HGNC Symbol;Acc:16964]	-0.319158	0.0179358	0.157348	-0.117578	0.365237	0.73196	0.20158	0.0427429	0.493901
ENSG00000165097	KDM1B	protein_coding	lysine (K)-specific demethylase 1B [Source:HGNC Symbol;Acc:21577]	0.368627	0.0179425	0.157348	0.113576	0.434307	0.775215	-0.255051	0.0380867	0.476805
ENSG00000007202	KIAA0100	protein_coding	KIAA0100 [Source:HGNC Symbol;Acc:28960]	0.20243	0.0179517	0.157348	0.101653	0.202766	0.605551	-0.100777	0.13467	0.659363
ENSG00000142534	RPS11	protein_coding	ribosomal protein S11 [Source:HGNC Symbol;Acc:10384]	-0.316768	0.0179651	0.157348	-0.287358	0.0246781	0.293863	0.0294097	0.777362	0.956123
ENSG00000168298	HIST1H1E	protein_coding	histone cluster 1, H1e [Source:HGNC Symbol;Acc:4718]	-0.449466	0.0179692	0.157348	-0.291109	0.102425	0.48142	0.158358	0.287545	0.788741
ENSG00000153989	NUS1	protein_coding	nuclear undecaprenyl pyrophosphate synthase 1 homolog (S. cerevisiae) [Source:HGNC Symbol;Acc:21042]	0.379983	0.0179802	0.157357	0.341636	0.025839	0.299097	-0.0383468	0.758858	0.951789
ENSG00000272106	RP11-345P4.9	antisense		-0.457605	0.0180085	0.157442	-0.352708	0.0578708	0.395183	0.104897	0.473103	0.877826
ENSG00000183762	KREMEN1	protein_coding	kringle containing transmembrane protein 1 [Source:HGNC Symbol;Acc:17550]	0.473263	0.0180123	0.157442	0.269972	0.153753	0.551694	-0.203291	0.186731	0.71833
ENSG00000114739	ACVR2B	protein_coding	activin A receptor, type IIB [Source:HGNC Symbol;Acc:174]	0.402733	0.0180199	0.157442	0.220996	0.16486	0.564232	-0.181738	0.17471	0.707562
ENSG00000204790	CBWD6	protein_coding	COBW domain containing 6 [Source:HGNC Symbol;Acc:31978]	-0.36885	0.0180585	0.157692	-0.258486	0.0769064	0.439021	0.110364	0.369883	0.830653
ENSG00000221968	FADS3	protein_coding	fatty acid desaturase 3 [Source:HGNC Symbol;Acc:3576]	-0.351023	0.0180971	0.157942	-0.180359	0.195107	0.596736	0.170664	0.141451	0.664875
ENSG00000196924	FLNA	protein_coding	filamin A, alpha [Source:HGNC Symbol;Acc:3754]	0.314161	0.0181408	0.158182	0.30746	0.0161212	0.251307	-0.00670139	0.948256	0.990805
ENSG00000179218	CALR	protein_coding	calreticulin [Source:HGNC Symbol;Acc:1455]	0.339127	0.0181465	0.158182	0.308198	0.0245843	0.293598	-0.030929	0.781775	0.956721
ENSG00000169877	AHSP	protein_coding	alpha hemoglobin stabilizing protein [Source:HGNC Symbol;Acc:18075]	-1.46911	0.0181547	0.158182	-2.26787	0.000624748	0.0681931	-0.79876	0.0629686	0.546345
ENSG00000196531	NACA	protein_coding	nascent polypeptide-associated complex alpha subunit [Source:HGNC Symbol;Acc:7629]	-0.253791	0.0181694	0.158223	-0.195052	0.0550727	0.38973	0.0587392	0.482867	0.881099
ENSG00000134744	ZCCHC11	protein_coding	zinc finger, CCHC domain containing 11 [Source:HGNC Symbol;Acc:28981]	0.183225	0.0181897	0.158312	0.128515	0.078282	0.442189	-0.0547105	0.367881	0.829953
ENSG00000115073	ACTR1B	protein_coding	ARP1 actin-related protein 1 homolog B, centractin beta (yeast) [Source:HGNC Symbol;Acc:168]	-0.285028	0.0182033	0.15833	-0.180915	0.111961	0.495413	0.104113	0.266718	0.777785
ENSG00000134375	TIMM17A	protein_coding	translocase of inner mitochondrial membrane 17 homolog A (yeast) [Source:HGNC Symbol;Acc:17315]	-0.223298	0.0182118	0.15833	-0.149162	0.0978353	0.472676	0.0741361	0.304176	0.795746
ENSG00000138600	SPPL2A	protein_coding	signal peptide peptidase like 2A [Source:HGNC Symbol;Acc:30227]	0.401427	0.0182708	0.158597	0.413021	0.0135786	0.237926	0.0115945	0.927199	0.987298
ENSG00000148688	RPP30	protein_coding	ribonuclease P/MRP 30kDa subunit [Source:HGNC Symbol;Acc:17688]	-0.257351	0.0182713	0.158597	-0.0801659	0.432559	0.774623	0.177185	0.0381478	0.476805
ENSG00000132141	CCT6B	protein_coding	chaperonin containing TCP1, subunit 6B (zeta 2) [Source:HGNC Symbol;Acc:1621]	-0.726825	0.0182726	0.158597	-0.590995	0.0488452	0.372365	0.135831	0.549827	0.900691
ENSG00000204954	C12orf73	protein_coding	chromosome 12 open reading frame 73 [Source:HGNC Symbol;Acc:34450]	-0.383219	0.0182925	0.158664	-0.348441	0.0276164	0.30597	0.0347778	0.774591	0.956123
ENSG00000230006	ANKRD36BP2	pseudogene	ankyrin repeat domain 36B pseudogene 2 [Source:HGNC Symbol;Acc:33607]	-0.783448	0.0183004	0.158664	-0.21003	0.487875	0.807058	0.573418	0.0352876	0.463925
ENSG00000204344	STK19	protein_coding	serine/threonine kinase 19 [Source:HGNC Symbol;Acc:11398]	-0.302082	0.0183177	0.158727	-0.185745	0.129884	0.519075	0.116337	0.227156	0.753625
ENSG00000196378	ZNF34	protein_coding	zinc finger protein 34 [Source:HGNC Symbol;Acc:13098]	-0.412182	0.0183749	0.159135	-0.0652537	0.689768	0.901345	0.346929	0.0123081	0.320445
ENSG00000081791	KIAA0141	protein_coding	KIAA0141 [Source:HGNC Symbol;Acc:28969]	-0.259814	0.0184031	0.159292	-0.128883	0.20924	0.611881	0.130932	0.132873	0.657087
ENSG00000156687	UNC5D	protein_coding	unc-5 homolog D (C. elegans) [Source:HGNC Symbol;Acc:18634]	0.427006	0.0184223	0.159371	0.472528	0.00722922	0.189278	0.0455224	0.746669	0.950749
ENSG00000021826	CPS1	protein_coding	carbamoyl-phosphate synthase 1, mitochondrial [Source:HGNC Symbol;Acc:2323]	0.69166	0.0184398	0.159392	0.081854	0.761954	0.930662	-0.609807	0.0109299	0.307595
ENSG00000213553	RPLP0P6	pseudogene	ribosomal protein, large, P0 pseudogene 6 [Source:HGNC Symbol;Acc:36404]	-0.38545	0.0184496	0.159392	-0.474439	0.00486069	0.162258	-0.0889891	0.43097	0.860221
ENSG00000251664	PCDHA12	protein_coding	protocadherin alpha 12 [Source:HGNC Symbol;Acc:8666]	0.488565	0.018455	0.159392	0.65471	0.00165983	0.101269	0.166144	0.2947	0.792428
ENSG00000125166	GOT2	protein_coding	glutamic-oxaloacetic transaminase 2, mitochondrial [Source:HGNC Symbol;Acc:4433]	0.22944	0.0184762	0.159487	0.0986866	0.275706	0.667001	-0.130753	0.0903249	0.602872
ENSG00000197535	MYO5A	protein_coding	myosin VA (heavy chain 12, myoxin) [Source:HGNC Symbol;Acc:7602]	0.269169	0.0185018	0.159621	0.212672	0.0492732	0.372927	-0.0564967	0.526595	0.894664
ENSG00000134207	SYT6	protein_coding	synaptotagmin VI [Source:HGNC Symbol;Acc:18638]	-0.310765	0.0185399	0.159796	-0.299875	0.0178175	0.259098	0.0108901	0.915574	0.985906
ENSG00000105426	PTPRS	protein_coding	protein tyrosine phosphatase, receptor type, S [Source:HGNC Symbol;Acc:9681]	0.390131	0.0185423	0.159796	0.305419	0.0518559	0.37993	-0.0847114	0.511048	0.888592
ENSG00000101150	TPD52L2	protein_coding	tumor protein D52-like 2 [Source:HGNC Symbol;Acc:12007]	-0.239493	0.0185571	0.159836	-0.0615704	0.51258	0.818782	0.177923	0.0296203	0.442427
ENSG00000149256	TENM4	protein_coding	teneurin transmembrane protein 4 [Source:HGNC Symbol;Acc:29945]	0.625074	0.0185725	0.159882	0.395183	0.113683	0.497787	-0.229891	0.267141	0.777973
ENSG00000242616	GNG10	protein_coding	guanine nucleotide binding protein (G protein), gamma 10 [Source:HGNC Symbol;Acc:4402]	-0.376242	0.0186173	0.160173	-0.0548158	0.719873	0.912588	0.321427	0.00813915	0.26996
ENSG00000160200	CBS	protein_coding	cystathionine-beta-synthase [Source:HGNC Symbol;Acc:1550]	-0.409011	0.0186266	0.160173	-0.159957	0.321968	0.701328	0.249054	0.0711455	0.567009
ENSG00000077063	CTTNBP2	protein_coding	cortactin binding protein 2 [Source:HGNC Symbol;Acc:15679]	0.234219	0.0186454	0.160247	0.13684	0.141306	0.534177	-0.0973791	0.214527	0.744714
ENSG00000105619	TFPT	protein_coding	TCF3 (E2A) fusion partner (in childhood Leukemia) [Source:HGNC Symbol;Acc:13630]	-0.40546	0.0186733	0.160399	-0.34847	0.0390207	0.346965	0.0569897	0.652008	0.928164
ENSG00000160345	C9orf116	protein_coding	chromosome 9 open reading frame 116 [Source:HGNC Symbol;Acc:28435]	-0.462853	0.0187026	0.160564	-0.243398	0.203624	0.606084	0.219454	0.122621	0.649173
ENSG00000103148	NPRL3	protein_coding	nitrogen permease regulator-like 3 (S. cerevisiae) [Source:HGNC Symbol;Acc:14124]	-0.288384	0.0187244	0.160663	-0.275021	0.0210726	0.279811	0.0133636	0.885516	0.980065
ENSG00000109919	MTCH2	protein_coding	mitochondrial carrier 2 [Source:HGNC Symbol;Acc:17587]	-0.216063	0.0187537	0.160811	-0.246593	0.00614443	0.176845	-0.03053	0.666479	0.930574
ENSG00000267470	ZNF571-AS1	antisense	ZNF571 antisense RNA 1 [Source:HGNC Symbol;Acc:44324]	-1.25459	0.0187857	0.160811	0.430836	0.392311	0.748138	1.68542	0.000157886	0.0307741
ENSG00000143742	SRP9	protein_coding	signal recognition particle 9kDa [Source:HGNC Symbol;Acc:11304]	-0.249781	0.0187918	0.160811	-0.102752	0.297852	0.684509	0.147029	0.0818474	0.585948
ENSG00000112297	AIM1	protein_coding	absent in melanoma 1 [Source:HGNC Symbol;Acc:356]	0.497223	0.0187923	0.160811	0.803475	0.000220036	0.0443514	0.306253	0.0655868	0.55079
ENSG00000138829	FBN2	protein_coding	fibrillin 2 [Source:HGNC Symbol;Acc:3604]	0.770036	0.0187925	0.160811	1.02869	0.00157117	0.0996208	0.258654	0.312598	0.801642
ENSG00000152147	GEMIN6	protein_coding	gem (nuclear organelle) associated protein 6 [Source:HGNC Symbol;Acc:20044]	-0.29679	0.0188378	0.161059	-0.260574	0.0356078	0.337846	0.0362164	0.695257	0.939386
ENSG00000080854	IGSF9B	protein_coding	immunoglobulin superfamily, member 9B [Source:HGNC Symbol;Acc:32326]	0.372582	0.018842	0.161059	0.3507	0.0205807	0.276535	-0.0218824	0.86004	0.975124
ENSG00000229153	EPHA1-AS1	antisense	EPHA1 antisense RNA 1 [Source:HGNC Symbol;Acc:27799]	0.464933	0.0188626	0.161116	-0.485534	0.00947793	0.208415	-0.950468	7.77599e-07	0.000533771
ENSG00000169891	REPS2	protein_coding	RALBP1 associated Eps domain containing 2 [Source:HGNC Symbol;Acc:9963]	0.501634	0.018869	0.161116	0.074922	0.711087	0.909776	-0.426712	0.0099917	0.294572
ENSG00000204308	RNF5	protein_coding	ring finger protein 5, E3 ubiquitin protein ligase [Source:HGNC Symbol;Acc:10068]	-0.474795	0.0189203	0.161467	-0.69765	0.000773076	0.0745631	-0.222855	0.14423	0.66934
ENSG00000111726	CMAS	protein_coding	cytidine monophosphate N-acetylneuraminic acid synthetase [Source:HGNC Symbol;Acc:18290]	-0.226843	0.0189471	0.161557	-0.183068	0.0495495	0.373463	0.0437749	0.548405	0.900118
ENSG00000189143	CLDN4	protein_coding	claudin 4 [Source:HGNC Symbol;Acc:2046]	0.601737	0.0189572	0.161557	-0.110749	0.644599	0.879478	-0.712486	0.000744115	0.0762862
ENSG00000123992	DNPEP	protein_coding	aspartyl aminopeptidase [Source:HGNC Symbol;Acc:2981]	-0.25788	0.0189616	0.161557	-0.242827	0.0225449	0.285671	0.0150521	0.857182	0.974803
ENSG00000156671	SAMD8	protein_coding	sterile alpha motif domain containing 8 [Source:HGNC Symbol;Acc:26320]	0.282371	0.0189973	0.161774	0.155672	0.167503	0.567455	-0.126699	0.179398	0.711359
ENSG00000142546	NOSIP	protein_coding	nitric oxide synthase interacting protein [Source:HGNC Symbol;Acc:17946]	-0.319515	0.0190131	0.161821	-0.237129	0.0705711	0.422676	0.082386	0.421508	0.857741
ENSG00000223797	ENTPD3-AS1	antisense	ENTPD3 antisense RNA 1 [Source:HGNC Symbol;Acc:26710]	-0.745418	0.0190341	0.161846	-0.570739	0.0653372	0.410356	0.17468	0.453965	0.871295
ENSG00000156467	UQCRB	protein_coding	ubiquinol-cytochrome c reductase binding protein [Source:HGNC Symbol;Acc:12582]	-0.259582	0.0190403	0.161846	-0.172911	0.0966747	0.471495	0.0866706	0.317402	0.80577
ENSG00000214253	FIS1	protein_coding	fission 1 (mitochondrial outer membrane) homolog (S. cerevisiae) [Source:HGNC Symbol;Acc:21689]	-0.247151	0.0190467	0.161846	-0.0460433	0.644624	0.879478	0.201108	0.0136036	0.337002
ENSG00000132475	H3F3B	protein_coding	H3 histone, family 3B (H3.3B) [Source:HGNC Symbol;Acc:4765]	-0.211126	0.0190687	0.161922	-0.142119	0.0933511	0.468587	0.0690068	0.32786	0.810479
ENSG00000182544	MFSD5	protein_coding	major facilitator superfamily domain containing 5 [Source:HGNC Symbol;Acc:28156]	0.36264	0.0190811	0.161922	0.232908	0.119085	0.506086	-0.129731	0.257363	0.774839
ENSG00000167685	ZNF444	protein_coding	zinc finger protein 444 [Source:HGNC Symbol;Acc:16052]	-0.297585	0.0190864	0.161922	-0.177491	0.135422	0.526897	0.120094	0.228838	0.75552
ENSG00000124787	RPP40	protein_coding	ribonuclease P/MRP 40kDa subunit [Source:HGNC Symbol;Acc:20992]	-0.366814	0.019105	0.161993	-0.149241	0.328311	0.706951	0.217573	0.0518613	0.515541
ENSG00000075415	SLC25A3	protein_coding	solute carrier family 25 (mitochondrial carrier; phosphate carrier), member 3 [Source:HGNC Symbol;Acc:10989]	-0.162554	0.0191407	0.162208	-0.216529	0.00164235	0.101269	-0.0539755	0.3207	0.807321
ENSG00000006576	PHTF2	protein_coding	putative homeodomain transcription factor 2 [Source:HGNC Symbol;Acc:13411]	0.239453	0.0191903	0.162541	0.329233	0.00129067	0.0909118	0.0897795	0.258359	0.775617
ENSG00000163866	SMIM12	protein_coding	small integral membrane protein 12 [Source:HGNC Symbol;Acc:25154]	-0.222839	0.0192094	0.162611	-0.102999	0.250898	0.649872	0.11984	0.103804	0.623981
ENSG00000138758	SEPT11	protein_coding	septin 11 [Source:HGNC Symbol;Acc:25589]	0.283471	0.0192203	0.162611	0.249055	0.0309135	0.315898	-0.0344168	0.715113	0.943671
ENSG00000128311	TST	protein_coding	thiosulfate sulfurtransferase (rhodanese) [Source:HGNC Symbol;Acc:12388]	-0.25244	0.0192294	0.162611	-0.267962	0.0119471	0.228194	-0.0155219	0.846328	0.971274
ENSG00000093010	COMT	protein_coding	catechol-O-methyltransferase [Source:HGNC Symbol;Acc:2228]	0.925251	0.0192398	0.162611	0.461825	0.210312	0.613469	-0.463426	0.137441	0.661357
ENSG00000234719	RP11-166B2.1	protein_coding	Putative NPIP-like protein LOC729978 [Source:UniProtKB/Swiss-Prot;Acc:A6NJ64]	0.776653	0.0192777	0.162634	0.549032	0.0527651	0.383525	-0.227621	0.437687	0.862538
ENSG00000180914	OXTR	protein_coding	oxytocin receptor [Source:HGNC Symbol;Acc:8529]	0.858229	0.0192793	0.162634	0.789891	0.0235518	0.288919	-0.0683378	0.812527	0.963022
ENSG00000100697	DICER1	protein_coding	dicer 1, ribonuclease type III [Source:HGNC Symbol;Acc:17098]	0.254095	0.0192858	0.162634	0.0661149	0.510289	0.818658	-0.18798	0.0313106	0.451033
ENSG00000184831	APOO	protein_coding	apolipoprotein O [Source:HGNC Symbol;Acc:28727]	-0.254418	0.0192868	0.162634	-0.130827	0.215943	0.615558	0.123591	0.115878	0.640974
ENSG00000130294	KIF1A	protein_coding	kinesin family member 1A [Source:HGNC Symbol;Acc:888]	0.415983	0.019294	0.162634	0.319338	0.0579259	0.395218	-0.0966451	0.485118	0.881474
ENSG00000110536	PTPMT1	protein_coding	protein tyrosine phosphatase, mitochondrial 1 [Source:HGNC Symbol;Acc:26965]	-0.302353	0.0193133	0.162709	-0.172261	0.160406	0.557957	0.130092	0.18835	0.718964
ENSG00000198556	ZNF789	protein_coding	zinc finger protein 789 [Source:HGNC Symbol;Acc:27801]	-0.28129	0.0193306	0.162769	-0.274317	0.016049	0.251307	0.00697302	0.94197	0.989474
ENSG00000188342	GTF2F2	protein_coding	general transcription factor IIF, polypeptide 2, 30kDa [Source:HGNC Symbol;Acc:4653]	-0.207467	0.0193535	0.162864	-0.188933	0.0276432	0.306053	0.0185334	0.783482	0.957499
ENSG00000168291	PDHB	protein_coding	pyruvate dehydrogenase (lipoamide) beta [Source:HGNC Symbol;Acc:8808]	-0.203558	0.0193626	0.162864	-0.111771	0.16992	0.570171	0.0917873	0.179799	0.711462
ENSG00000004779	NDUFAB1	protein_coding	NADH dehydrogenase (ubiquinone) 1, alpha/beta subcomplex, 1, 8kDa [Source:HGNC Symbol;Acc:7694]	-0.35726	0.0194115	0.163157	-0.30841	0.0368487	0.341692	0.0488499	0.672488	0.931279
ENSG00000158435	CNOT11	protein_coding	CCR4-NOT transcription complex, subunit 11 [Source:HGNC Symbol;Acc:25217]	-0.176789	0.019418	0.163157	-0.168059	0.022569	0.285741	0.00873039	0.878141	0.979302
ENSG00000140988	RPS2	protein_coding	ribosomal protein S2 [Source:HGNC Symbol;Acc:10404]	-0.283351	0.0194553	0.163383	-0.194644	0.0882068	0.459434	0.0887065	0.349878	0.82233
ENSG00000268175	AC117395.1	protein_coding	LOC646903 protein; Uncharacterized protein [Source:UniProtKB/TrEMBL;Acc:Q96EG4]	-0.432469	0.0194738	0.163412	-0.406322	0.0222059	0.284399	0.0261477	0.85532	0.974229
ENSG00000127125	PPCS	protein_coding	phosphopantothenoylcysteine synthetase [Source:HGNC Symbol;Acc:25686]	-0.297928	0.0194859	0.163412	-0.252895	0.0415526	0.351081	0.0450326	0.63504	0.924053
ENSG00000259865	RP11-488L18.10	lincRNA		-0.546619	0.0194898	0.163412	-0.223739	0.311785	0.694544	0.32288	0.0731256	0.572561
ENSG00000102054	RBBP7	protein_coding	retinoblastoma binding protein 7 [Source:HGNC Symbol;Acc:9890]	-0.188312	0.0195166	0.163475	-0.1765	0.0222156	0.284399	0.0118122	0.850719	0.972595
ENSG00000041357	PSMA4	protein_coding	proteasome (prosome, macropain) subunit, alpha type, 4 [Source:HGNC Symbol;Acc:9533]	-0.240461	0.019518	0.163475	-0.135096	0.160454	0.557985	0.105365	0.193801	0.725455
ENSG00000008282	SYPL1	protein_coding	synaptophysin-like 1 [Source:HGNC Symbol;Acc:11507]	0.303226	0.0195614	0.163667	0.222265	0.0732911	0.431234	-0.0809606	0.414424	0.854055
ENSG00000111371	SLC38A1	protein_coding	solute carrier family 38, member 1 [Source:HGNC Symbol;Acc:13447]	0.315194	0.0195616	0.163667	0.243991	0.0563134	0.393382	-0.0712035	0.498858	0.886176
ENSG00000156253	RWDD2B	protein_coding	RWD domain containing 2B [Source:HGNC Symbol;Acc:1302]	-1.19454	0.0195849	0.163691	-0.256788	0.604774	0.861504	0.937747	0.012226	0.319578
ENSG00000183087	GAS6	protein_coding	growth arrest-specific 6 [Source:HGNC Symbol;Acc:4168]	0.46404	0.0196117	0.163691	0.312274	0.0957481	0.471495	-0.151766	0.327873	0.810479
ENSG00000160917	CPSF4	protein_coding	cleavage and polyadenylation specific factor 4, 30kDa [Source:HGNC Symbol;Acc:2327]	-0.220261	0.0196159	0.163691	-0.0664436	0.44805	0.782241	0.153818	0.0412493	0.489478
ENSG00000160584	SIK3	protein_coding	SIK family kinase 3 [Source:HGNC Symbol;Acc:29165]	0.210646	0.0196211	0.163691	0.0585335	0.482953	0.803802	-0.152112	0.0361746	0.467369
ENSG00000087245	MMP2	protein_coding	matrix metallopeptidase 2 (gelatinase A, 72kDa gelatinase, 72kDa type IV collagenase) [Source:HGNC Symbol;Acc:7166]	0.418335	0.0196364	0.163691	0.353973	0.0409815	0.351081	-0.064362	0.634788	0.923992
ENSG00000262179	RP1-302G2.5	lincRNA		-0.620946	0.0196367	0.163691	-0.537465	0.0420741	0.354464	0.0834805	0.657282	0.928889
ENSG00000162736	NCSTN	protein_coding	nicastrin [Source:HGNC Symbol;Acc:17091]	0.273785	0.0196371	0.163691	0.167673	0.129602	0.519075	-0.106112	0.244794	0.767461
ENSG00000033050	ABCF2	protein_coding	ATP-binding cassette, sub-family F (GCN20), member 2 [Source:HGNC Symbol;Acc:71]	-0.182938	0.0196477	0.163693	-0.182508	0.0161659	0.251307	0.000429873	0.994313	0.998551
ENSG00000149100	EIF3M	protein_coding	eukaryotic translation initiation factor 3, subunit M [Source:HGNC Symbol;Acc:24460]	-0.195161	0.0196933	0.163986	-0.0577155	0.456067	0.787231	0.137446	0.0406468	0.488731
ENSG00000078070	MCCC1	protein_coding	methylcrotonoyl-CoA carboxylase 1 (alpha) [Source:HGNC Symbol;Acc:6936]	-0.220093	0.019734	0.164238	-0.15367	0.0864008	0.458057	0.0664239	0.361806	0.826258
ENSG00000105514	RAB3D	protein_coding	RAB3D, member RAS oncogene family [Source:HGNC Symbol;Acc:9779]	0.325263	0.019757	0.164326	0.171773	0.200743	0.602945	-0.15349	0.138809	0.662622
ENSG00000162378	ZYG11B	protein_coding	zyg-11 family member B, cell cycle regulator [Source:HGNC Symbol;Acc:25820]	0.297084	0.0197769	0.164326	0.0344742	0.770759	0.933258	-0.262609	0.0106995	0.304769
ENSG00000165997	ARL5B	protein_coding	ADP-ribosylation factor-like 5B [Source:HGNC Symbol;Acc:23052]	0.307517	0.0197901	0.164326	0.178934	0.147243	0.541925	-0.128583	0.215879	0.746287
ENSG00000101974	ATP11C	protein_coding	ATPase, class VI, type 11C [Source:HGNC Symbol;Acc:13554]	0.281999	0.0197915	0.164326	0.270539	0.0197476	0.27147	-0.0114604	0.903155	0.983636
ENSG00000108799	EZH1	protein_coding	enhancer of zeste homolog 1 (Drosophila) [Source:HGNC Symbol;Acc:3526]	-0.333945	0.0198085	0.164326	-0.350195	0.0114476	0.223374	-0.0162502	0.884113	0.980065
ENSG00000145335	SNCA	protein_coding	synuclein, alpha (non A4 component of amyloid precursor) [Source:HGNC Symbol;Acc:11138]	-0.332014	0.0198238	0.164326	-0.0113085	0.933812	0.98108	0.320706	0.00347111	0.179679
ENSG00000168301	KCTD6	protein_coding	potassium channel tetramerization domain containing 6 [Source:HGNC Symbol;Acc:22235]	-0.307019	0.0198254	0.164326	-0.120582	0.336607	0.710909	0.186437	0.0623622	0.545471
ENSG00000070413	DGCR2	protein_coding	DiGeorge syndrome critical region gene 2 [Source:HGNC Symbol;Acc:2845]	0.272167	0.0198309	0.164326	0.11568	0.286562	0.674557	-0.156487	0.091957	0.602872
ENSG00000106771	TMEM245	protein_coding	transmembrane protein 245 [Source:HGNC Symbol;Acc:1363]	0.301911	0.0198532	0.164326	0.260324	0.0348847	0.335624	-0.0415866	0.680643	0.934242
ENSG00000076351	SLC46A1	protein_coding	solute carrier family 46 (folate transporter), member 1 [Source:HGNC Symbol;Acc:30521]	0.481338	0.0198538	0.164326	0.314429	0.113658	0.497787	-0.166909	0.280823	0.785211
ENSG00000099622	CIRBP	protein_coding	cold inducible RNA binding protein [Source:HGNC Symbol;Acc:1982]	-0.37139	0.019859	0.164326	-0.358986	0.0191345	0.268096	0.0124039	0.920189	0.986204
ENSG00000092964	DPYSL2	protein_coding	dihydropyrimidinase-like 2 [Source:HGNC Symbol;Acc:3014]	0.279181	0.0199083	0.164648	0.129324	0.246407	0.645304	-0.149857	0.115074	0.638588
ENSG00000127554	GFER	protein_coding	growth factor, augmenter of liver regeneration [Source:HGNC Symbol;Acc:4236]	-0.298656	0.0199461	0.16481	-0.150815	0.216842	0.617182	0.147841	0.129918	0.654194
ENSG00000108094	CUL2	protein_coding	cullin 2 [Source:HGNC Symbol;Acc:2552]	0.221497	0.0199529	0.16481	0.126986	0.160307	0.557842	-0.0945109	0.194098	0.725455
ENSG00000188895	MSL1	protein_coding	male-specific lethal 1 homolog (Drosophila) [Source:HGNC Symbol;Acc:27905]	-0.247029	0.0199592	0.16481	-0.227878	0.0247848	0.293863	0.0191505	0.816769	0.963796
ENSG00000111875	ASF1A	protein_coding	anti-silencing function 1A histone chaperone [Source:HGNC Symbol;Acc:20995]	-0.23088	0.0199725	0.164823	-0.0406771	0.664356	0.889714	0.190203	0.0137641	0.337549
ENSG00000161642	ZNF385A	protein_coding	zinc finger protein 385A [Source:HGNC Symbol;Acc:17521]	0.560607	0.0199855	0.164823	0.393531	0.0883789	0.459434	-0.167076	0.3599	0.825859
ENSG00000163521	GLB1L	protein_coding	galactosidase, beta 1-like [Source:HGNC Symbol;Acc:28129]	-0.399516	0.0199922	0.164823	-0.525934	0.00249132	0.119021	-0.126418	0.322551	0.808259
ENSG00000144034	TPRKB	protein_coding	TP53RK binding protein [Source:HGNC Symbol;Acc:24259]	-0.384498	0.0200635	0.16526	-0.164523	0.299541	0.686565	0.219976	0.0751149	0.576526
ENSG00000155636	RBM45	protein_coding	RNA binding motif protein 45 [Source:HGNC Symbol;Acc:24468]	-0.264059	0.0200661	0.16526	-0.133418	0.219836	0.620331	0.130641	0.125615	0.652705
ENSG00000114544	SLC41A3	protein_coding	solute carrier family 41, member 3 [Source:HGNC Symbol;Acc:31046]	0.293342	0.0200865	0.165321	0.153263	0.197343	0.598727	-0.140079	0.152724	0.684335
ENSG00000112473	SLC39A7	protein_coding	solute carrier family 39 (zinc transporter), member 7 [Source:HGNC Symbol;Acc:4927]	0.276531	0.0200945	0.165321	0.234428	0.0382854	0.34443	-0.0421035	0.649799	0.927807
ENSG00000176209	SMIM19	protein_coding	small integral membrane protein 19 [Source:HGNC Symbol;Acc:25166]	-0.375727	0.020144	0.1656	-0.406839	0.0108028	0.220071	-0.0311119	0.797213	0.96042
ENSG00000166896	XRCC6BP1	protein_coding	XRCC6 binding protein 1 [Source:HGNC Symbol;Acc:29452]	-0.488092	0.0201494	0.1656	-0.354742	0.0858111	0.456733	0.13335	0.374402	0.834492
ENSG00000091972	CD200	protein_coding	CD200 molecule [Source:HGNC Symbol;Acc:7203]	0.228374	0.0202088	0.165932	0.246621	0.0101694	0.215552	0.0182475	0.808841	0.963022
ENSG00000183250	C21orf67	protein_coding	chromosome 21 open reading frame 67 [Source:HGNC Symbol;Acc:15707]	-0.557908	0.0202107	0.165932	-0.693354	0.00379965	0.146672	-0.135446	0.456639	0.871628
ENSG00000182912	C21orf90	protein_coding	chromosome 21 open reading frame 90 [Source:HGNC Symbol;Acc:16428]	0.940802	0.0202748	0.166371	-0.160598	0.649954	0.88254	-1.1014	0.00252269	0.14973
ENSG00000126581	BECN1	protein_coding	beclin 1, autophagy related [Source:HGNC Symbol;Acc:1034]	-0.212436	0.0203746	0.167103	-0.161861	0.0646518	0.409672	0.050575	0.470359	0.876125
ENSG00000172273	HINFP	protein_coding	histone H4 transcription factor [Source:HGNC Symbol;Acc:17850]	-0.249577	0.0204115	0.167319	-0.136568	0.179665	0.580366	0.113009	0.173745	0.707028
ENSG00000017797	RALBP1	protein_coding	ralA binding protein 1 [Source:HGNC Symbol;Acc:9841]	0.208564	0.0204407	0.16742	0.120174	0.154121	0.552012	-0.08839	0.210891	0.740005
ENSG00000105640	RPL18A	protein_coding	ribosomal protein L18a [Source:HGNC Symbol;Acc:10311]	-0.289547	0.020445	0.16742	-0.187088	0.110822	0.494854	0.10246	0.295809	0.792901
ENSG00000179922	ZNF784	protein_coding	zinc finger protein 784 [Source:HGNC Symbol;Acc:33111]	-0.390329	0.0204639	0.167447	-0.131427	0.412723	0.761847	0.258902	0.0429561	0.494309
ENSG00000271347	RP11-701H24.7	sense_intronic		0.924823	0.0204873	0.167447	0.836432	0.0232417	0.286768	-0.0883911	0.787564	0.958364
ENSG00000125458	NT5C	protein_coding	5', 3'-nucleotidase, cytosolic [Source:HGNC Symbol;Acc:17144]	-0.348218	0.0204883	0.167447	-0.31185	0.031855	0.320075	0.0363672	0.750021	0.950971
ENSG00000138036	DYNC2LI1	protein_coding	dynein, cytoplasmic 2, light intermediate chain 1 [Source:HGNC Symbol;Acc:24595]	-0.434254	0.0204907	0.167447	-0.346821	0.0554981	0.39075	0.0874331	0.534672	0.895532
ENSG00000260400	RP11-119F7.5	sense_overlapping		0.732416	0.0205746	0.168046	0.531919	0.0782113	0.442189	-0.200497	0.407355	0.849805
ENSG00000206527	PTPLB	protein_coding	protein tyrosine phosphatase-like (proline instead of catalytic arginine), member b [Source:HGNC Symbol;Acc:9640]	0.342802	0.0206012	0.168107	0.251484	0.074113	0.433445	-0.0913185	0.424167	0.858427
ENSG00000189423	USP32P3	pseudogene	ubiquitin specific peptidase 32 pseudogene 3 [Source:HGNC Symbol;Acc:43576]	0.663974	0.0206091	0.168107	-0.0254398	0.919787	0.977749	-0.689414	0.00622175	0.245573
ENSG00000225241	RP11-640M9.2	pseudogene		-0.665582	0.020614	0.168107	0.102304	0.700423	0.90444	0.767886	0.00141553	0.113622
ENSG00000165259	HDX	protein_coding	highly divergent homeobox [Source:HGNC Symbol;Acc:26411]	0.314419	0.020638	0.168148	0.133669	0.292409	0.679936	-0.18075	0.0911282	0.602872
ENSG00000116560	SFPQ	protein_coding	splicing factor proline/glutamine-rich [Source:HGNC Symbol;Acc:10774]	-0.164194	0.0206446	0.168148	-0.0900945	0.175118	0.576232	0.0740996	0.183764	0.71601
ENSG00000138688	KIAA1109	protein_coding	KIAA1109 [Source:HGNC Symbol;Acc:26953]	0.318664	0.0206602	0.168148	0.240314	0.0653593	0.410356	-0.0783499	0.465241	0.874259
ENSG00000197020	ZNF100	protein_coding	zinc finger protein 100 [Source:HGNC Symbol;Acc:12880]	-0.333864	0.0206701	0.168148	-0.221032	0.106203	0.486976	0.112832	0.311102	0.800983
ENSG00000133424	LARGE	protein_coding	like-glycosyltransferase [Source:HGNC Symbol;Acc:6511]	0.294248	0.0206901	0.168148	0.225109	0.0612495	0.40209	-0.0691392	0.486908	0.881875
ENSG00000224877	C17orf89	protein_coding	chromosome 17 open reading frame 89 [Source:HGNC Symbol;Acc:33551]	-0.351305	0.0206933	0.168148	-0.169879	0.237293	0.638317	0.181426	0.120392	0.648279
ENSG00000005436	GCFC2	protein_coding	GC-rich sequence DNA-binding factor 2 [Source:HGNC Symbol;Acc:1317]	-0.283179	0.0206937	0.168148	-0.171919	0.139568	0.53214	0.111261	0.235306	0.760804
ENSG00000112902	SEMA5A	protein_coding	sema domain, seven thrombospondin repeats (type 1 and type 1-like), transmembrane domain (TM) and short cytoplasmic domain, (semaphorin) 5A [Source:HGNC Symbol;Acc:10736]	0.453714	0.0207228	0.168242	0.429455	0.0228923	0.285777	-0.0242583	0.872809	0.978318
ENSG00000123130	ACOT9	protein_coding	acyl-CoA thioesterase 9 [Source:HGNC Symbol;Acc:17152]	-0.234715	0.0207268	0.168242	-0.0843667	0.380437	0.7407	0.150349	0.0535738	0.519481
ENSG00000151240	DIP2C	protein_coding	DIP2 disco-interacting protein 2 homolog C (Drosophila) [Source:HGNC Symbol;Acc:29150]	0.291841	0.0207434	0.168242	0.140366	0.233238	0.63476	-0.151475	0.128643	0.654194
ENSG00000129235	TXNDC17	protein_coding	thioredoxin domain containing 17 [Source:HGNC Symbol;Acc:28218]	-0.300782	0.0207591	0.168242	-0.236685	0.057712	0.394731	0.0640961	0.518605	0.892357
ENSG00000169967	MAP3K2	protein_coding	mitogen-activated protein kinase kinase kinase 2 [Source:HGNC Symbol;Acc:6854]	0.247406	0.0207615	0.168242	0.171718	0.0880913	0.459434	-0.0756884	0.367325	0.829136
ENSG00000143633	C1orf131	protein_coding	chromosome 1 open reading frame 131 [Source:HGNC Symbol;Acc:25332]	-0.353279	0.0207692	0.168242	-0.239627	0.103516	0.483266	0.113652	0.320286	0.80713
ENSG00000266173	STRADA	protein_coding	STE20-related kinase adaptor alpha [Source:HGNC Symbol;Acc:30172]	-0.229387	0.0208073	0.168343	-0.230896	0.0150336	0.247756	-0.00150814	0.984597	0.996625
ENSG00000116885	OSCP1	protein_coding	organic solute carrier partner 1 [Source:HGNC Symbol;Acc:29971]	-0.593297	0.0208087	0.168343	-0.378309	0.13059	0.519535	0.214988	0.247984	0.768582
ENSG00000103855	CD276	protein_coding	CD276 molecule [Source:HGNC Symbol;Acc:19137]	0.283977	0.0208136	0.168343	0.259694	0.0269898	0.302423	-0.0242837	0.799768	0.96042
ENSG00000165434	PGM2L1	protein_coding	phosphoglucomutase 2-like 1 [Source:HGNC Symbol;Acc:20898]	0.411748	0.0208331	0.168414	0.252373	0.131651	0.521321	-0.159375	0.253505	0.77211
ENSG00000154639	CXADR	protein_coding	coxsackie virus and adenovirus receptor [Source:HGNC Symbol;Acc:2559]	0.360562	0.020892	0.168804	0.305554	0.0395273	0.348196	-0.0550081	0.651603	0.927807
ENSG00000141027	NCOR1	protein_coding	nuclear receptor corepressor 1 [Source:HGNC Symbol;Acc:7672]	0.216555	0.0209342	0.168929	0.118173	0.177869	0.578593	-0.0983818	0.18303	0.714949
ENSG00000228889	UBAC2-AS1	lincRNA	UBAC2 antisense RNA 1 [Source:HGNC Symbol;Acc:42502]	-0.482099	0.0209434	0.168929	-0.316362	0.107368	0.489865	0.165737	0.310658	0.800983
ENSG00000198108	CHSY3	protein_coding	chondroitin sulfate synthase 3 [Source:HGNC Symbol;Acc:24293]	0.745579	0.0209449	0.168929	0.932078	0.00441034	0.155773	0.186499	0.42787	0.859106
ENSG00000254852	NPIPA2	protein_coding	nuclear pore complex interacting protein family, member A2 [Source:HGNC Symbol;Acc:41979]	0.924072	0.0209503	0.168929	0.396854	0.247888	0.647102	-0.527218	0.13375	0.658244
ENSG00000149806	FAU	protein_coding	Finkel-Biskis-Reilly murine sarcoma virus (FBR-MuSV) ubiquitously expressed [Source:HGNC Symbol;Acc:3597]	-0.265673	0.0210156	0.16937	-0.2002	0.0659177	0.411326	0.0654731	0.466762	0.874593
ENSG00000178127	NDUFV2	protein_coding	NADH dehydrogenase (ubiquinone) flavoprotein 2, 24kDa [Source:HGNC Symbol;Acc:7717]	-0.245387	0.0210704	0.169639	-0.171918	0.0867081	0.458074	0.0734694	0.376963	0.836471
ENSG00000159214	CCDC24	protein_coding	coiled-coil domain containing 24 [Source:HGNC Symbol;Acc:28688]	-0.404736	0.0210706	0.169639	-0.137688	0.400876	0.755222	0.267048	0.0539209	0.520012
ENSG00000119650	IFT43	protein_coding	intraflagellar transport 43 homolog (Chlamydomonas) [Source:HGNC Symbol;Acc:29669]	-0.397729	0.0211423	0.170063	-0.216202	0.189531	0.590458	0.181527	0.164441	0.701737
ENSG00000102580	DNAJC3	protein_coding	DnaJ (Hsp40) homolog, subfamily C, member 3 [Source:HGNC Symbol;Acc:9439]	0.388851	0.0211447	0.170063	0.391849	0.0166001	0.252003	0.00299838	0.981527	0.995973
ENSG00000143553	SNAPIN	protein_coding	SNAP-associated protein [Source:HGNC Symbol;Acc:17145]	-0.342692	0.0212	0.170368	-0.246027	0.0931828	0.468587	0.0966652	0.359936	0.825859
ENSG00000188883	KLRG2	protein_coding	killer cell lectin-like receptor subfamily G, member 2 [Source:HGNC Symbol;Acc:24778]	0.420029	0.0212082	0.170368	0.290828	0.0973292	0.47209	-0.129202	0.345495	0.820566
ENSG00000257489	RP11-175P13.3	pseudogene		-0.433586	0.021215	0.170368	-0.236437	0.170968	0.571026	0.197149	0.197108	0.727953
ENSG00000174718	KIAA1551	protein_coding	KIAA1551 [Source:HGNC Symbol;Acc:25559]	0.300444	0.0212313	0.170412	0.289259	0.0209189	0.278237	-0.0111853	0.912128	0.985566
ENSG00000125977	EIF2S2	protein_coding	eukaryotic translation initiation factor 2, subunit 2 beta, 38kDa [Source:HGNC Symbol;Acc:3266]	-0.229281	0.021244	0.170418	-0.195026	0.0394285	0.348196	0.0342551	0.659146	0.928953
ENSG00000204856	FAM216A	protein_coding	family with sequence similarity 216, member A [Source:HGNC Symbol;Acc:30180]	-0.358395	0.0212537	0.170418	-0.4467	0.00394784	0.148774	-0.0883054	0.455106	0.871532
ENSG00000116962	NID1	protein_coding	nidogen 1 [Source:HGNC Symbol;Acc:7821]	0.493814	0.0212722	0.170421	0.517045	0.0132242	0.235914	0.0232312	0.887686	0.980329
ENSG00000135469	COQ10A	protein_coding	coenzyme Q10 homolog A (S. cerevisiae) [Source:HGNC Symbol;Acc:26515]	-0.302424	0.0212762	0.170421	-0.204333	0.104546	0.485236	0.0980906	0.323519	0.808827
ENSG00000163932	PRKCD	protein_coding	protein kinase C, delta [Source:HGNC Symbol;Acc:9399]	0.413483	0.0213005	0.170421	0.27155	0.117781	0.504416	-0.141933	0.286496	0.788543
ENSG00000215305	VPS16	protein_coding	vacuolar protein sorting 16 homolog (S. cerevisiae) [Source:HGNC Symbol;Acc:14584]	-0.30451	0.0213005	0.170421	-0.0430113	0.729822	0.916442	0.261499	0.0118999	0.316821
ENSG00000198690	FAN1	protein_coding	FANCD2/FANCI-associated nuclease 1 [Source:HGNC Symbol;Acc:29170]	-0.20677	0.021308	0.170421	-0.0979335	0.241707	0.641169	0.108836	0.126293	0.653316
ENSG00000113240	CLK4	protein_coding	CDC-like kinase 4 [Source:HGNC Symbol;Acc:13659]	-0.377904	0.0213291	0.170503	-0.00825569	0.956874	0.986427	0.369648	0.00558217	0.228912
ENSG00000136950	ARPC5L	protein_coding	actin related protein 2/3 complex, subunit 5-like [Source:HGNC Symbol;Acc:23366]	-0.269382	0.0213467	0.170558	-0.167508	0.13276	0.523317	0.101875	0.255033	0.77298
ENSG00000176623	RMDN1	protein_coding	regulator of microtubule dynamics 1 [Source:HGNC Symbol;Acc:24285]	-0.20359	0.0214204	0.171059	-0.104745	0.210912	0.613868	0.0988456	0.147616	0.67532
ENSG00000147044	CASK	protein_coding	calcium/calmodulin-dependent serine protein kinase (MAGUK family) [Source:HGNC Symbol;Acc:1497]	0.252275	0.0214398	0.171128	0.182164	0.0786086	0.443082	-0.0701115	0.41355	0.853258
ENSG00000196072	BLOC1S2	protein_coding	biogenesis of lysosomal organelles complex-1, subunit 2 [Source:HGNC Symbol;Acc:20984]	-0.331455	0.0214732	0.171307	-0.272515	0.0528355	0.383525	0.0589397	0.57886	0.910445
ENSG00000132466	ANKRD17	protein_coding	ankyrin repeat domain 17 [Source:HGNC Symbol;Acc:23575]	0.288688	0.0214881	0.171307	0.187464	0.112366	0.495881	-0.101224	0.303789	0.795525
ENSG00000117360	PRPF3	protein_coding	pre-mRNA processing factor 3 [Source:HGNC Symbol;Acc:17348]	-0.219946	0.0215018	0.171307	-0.135678	0.130968	0.520313	0.0842681	0.261716	0.776864
ENSG00000082512	TRAF5	protein_coding	TNF receptor-associated factor 5 [Source:HGNC Symbol;Acc:12035]	-0.229066	0.0215056	0.171307	-0.22145	0.0202971	0.274783	0.00761596	0.922129	0.986204
ENSG00000177663	IL17RA	protein_coding	interleukin 17 receptor A [Source:HGNC Symbol;Acc:5985]	0.33915	0.0215658	0.171639	-0.0915705	0.512333	0.818782	-0.430721	0.000369143	0.0518485
ENSG00000096092	TMEM14A	protein_coding	transmembrane protein 14A [Source:HGNC Symbol;Acc:21076]	-0.42544	0.0215705	0.171639	-0.211053	0.243658	0.643075	0.214387	0.105028	0.624637
ENSG00000176485	PLA2G16	protein_coding	phospholipase A2, group XVI [Source:HGNC Symbol;Acc:17825]	-0.501196	0.0215855	0.171639	-0.0124585	0.951773	0.985043	0.488738	0.00460444	0.208893
ENSG00000152256	PDK1	protein_coding	pyruvate dehydrogenase kinase, isozyme 1 [Source:HGNC Symbol;Acc:8809]	0.891757	0.0216	0.171639	-0.0251173	0.943443	0.982963	-0.916874	0.00499591	0.217011
ENSG00000167113	COQ4	protein_coding	coenzyme Q4 [Source:HGNC Symbol;Acc:19693]	-0.326493	0.0216023	0.171639	-0.233525	0.0826885	0.450541	0.0929683	0.400272	0.846945
ENSG00000149557	FEZ1	protein_coding	fasciculation and elongation protein zeta 1 (zygin I) [Source:HGNC Symbol;Acc:3659]	-0.462995	0.0216233	0.171639	-0.387031	0.0441293	0.361342	0.075965	0.626964	0.922358
ENSG00000174343	CHRNA9	protein_coding	cholinergic receptor, nicotinic, alpha 9 (neuronal) [Source:HGNC Symbol;Acc:14079]	0.981973	0.0216234	0.171639	0.43334	0.270287	0.664997	-0.548633	0.112947	0.633976
ENSG00000159063	ALG8	protein_coding	ALG8, alpha-1,3-glucosyltransferase [Source:HGNC Symbol;Acc:23161]	0.290497	0.0216779	0.171745	0.264142	0.0295303	0.313001	-0.0263557	0.78778	0.958364
ENSG00000006459	KDM7A	protein_coding	lysine (K)-specific demethylase 7A [Source:HGNC Symbol;Acc:22224]	0.329353	0.0216784	0.171745	0.0681341	0.607164	0.862584	-0.261219	0.0244832	0.416736
ENSG00000181744	C3orf58	protein_coding	chromosome 3 open reading frame 58 [Source:HGNC Symbol;Acc:28490]	0.31041	0.0216793	0.171745	0.339354	0.0104884	0.216458	0.0289441	0.778571	0.956176
ENSG00000170266	GLB1	protein_coding	galactosidase, beta 1 [Source:HGNC Symbol;Acc:4298]	0.262434	0.0216903	0.171745	0.17053	0.115243	0.500379	-0.0919039	0.299001	0.793649
ENSG00000176261	ZBTB8OS	protein_coding	zinc finger and BTB domain containing 8 opposite strand [Source:HGNC Symbol;Acc:24094]	-0.308581	0.0216911	0.171745	-0.153631	0.22983	0.630618	0.15495	0.130327	0.654194
ENSG00000109323	MANBA	protein_coding	mannosidase, beta A, lysosomal [Source:HGNC Symbol;Acc:6831]	0.323991	0.0217696	0.172255	0.345667	0.0114045	0.223374	0.0216763	0.843751	0.970858
ENSG00000125257	ABCC4	protein_coding	ATP-binding cassette, sub-family C (CFTR/MRP), member 4 [Source:HGNC Symbol;Acc:55]	0.341997	0.0217773	0.172255	0.449114	0.00252483	0.119021	0.107117	0.350225	0.82233
ENSG00000134775	FHOD3	protein_coding	formin homology 2 domain containing 3 [Source:HGNC Symbol;Acc:26178]	-0.340032	0.0218299	0.172584	-0.208544	0.135567	0.526897	0.131489	0.255556	0.773676
ENSG00000062038	CDH3	protein_coding	cadherin 3, type 1, P-cadherin (placental) [Source:HGNC Symbol;Acc:1762]	0.352616	0.0218594	0.17273	0.292363	0.0454243	0.364595	-0.0602523	0.615759	0.920863
ENSG00000241837	ATP5O	protein_coding	ATP synthase, H+ transporting, mitochondrial F1 complex, O subunit [Source:HGNC Symbol;Acc:850]	-0.263301	0.0219097	0.172875	-0.232982	0.0335007	0.328939	0.0303192	0.735025	0.948784
[truncated: 13,789 more rows]

## Sheet: 1M organoids
ENSEMBL ID	HGNC Symbol	Gene Biotype	Description	log2(FC) DUP vs DEL	P value, DUP vs DEL	FDR-adjusted P value, DUP vs DEL	log2(FC) DUP vs CTL	P value, DUP vs CTL	FDR-adjusted P value, DUP vs CTL	log2(FC) DEL vs CTL	P value, DEL vs CTL	FDR-adjusted P value, DEL vs CTL
ENSG00000149932	TMEM219	protein_coding	transmembrane protein 219 [Source:HGNC Symbol;Acc:25201]	1.71077	6.07036e-19	7.23162e-15	0.545908	4.64005e-08	0.000110554	-1.16486	1.14246e-13	1.36101e-09
ENSG00000149923	PPP4C	protein_coding	protein phosphatase 4, catalytic subunit [Source:HGNC Symbol;Acc:9319]	1.43978	3.67278e-18	2.18769e-14	0.532423	2.79629e-08	8.32804e-05	-0.907357	1.79011e-12	1.06628e-08
ENSG00000169592	INO80E	protein_coding	INO80 complex subunit E [Source:HGNC Symbol;Acc:26905]	1.60663	7.35263e-18	2.91973e-14	0.58921	1.50986e-08	5.99566e-05	-1.01742	6.99298e-12	2.77691e-08
ENSG00000149930	TAOK2	protein_coding	TAO kinase 2 [Source:HGNC Symbol;Acc:16835]	1.4218	1.49059e-15	4.43936e-12	0.634561	6.88387e-08	0.000117154	-0.787242	4.51261e-09	1.07517e-05
ENSG00000103502	CDIPT	protein_coding	CDP-diacylglycerol--inositol 3-phosphatidyltransferase [Source:HGNC Symbol;Acc:1769]	1.62555	9.92824e-15	2.3655e-11	0.678889	2.76177e-07	0.000411262	-0.946663	1.54824e-08	2.63489e-05
ENSG00000149925	ALDOA	protein_coding	aldolase A, fructose-bisphosphate [Source:HGNC Symbol;Acc:414]	1.64546	6.95936e-14	1.38178e-10	0.595326	3.42423e-05	0.0194252	-1.05014	3.73617e-09	1.07517e-05
ENSG00000263136	PAGR1	protein_coding	PAXIP1-associated glutamate-rich protein 1 [Source:RefSeq peptide;Acc:NP_078792]	1.44052	2.69055e-12	4.57894e-09	0.373851	0.0019961	0.322649	-1.06667	1.49119e-08	2.63489e-05
ENSG00000103495	MAZ	protein_coding	MYC-associated zinc finger protein (purine-binding transcription factor) [Source:HGNC Symbol;Acc:6914]	1.58568	5.72956e-12	8.14465e-09	0.723345	1.65303e-05	0.0109403	-0.862339	2.07768e-06	0.00123757
ENSG00000185928	PAGR1	protein_coding	PAXIP1 associated glutamate-rich protein 1 [Source:HGNC Symbol;Acc:28707]	1.56412	6.1531e-12	8.14465e-09	0.474215	0.000596182	0.157829	-1.08991	9.75757e-08	0.000129158
ENSG00000174938	SEZ6L2	protein_coding	seizure related 6 homolog (mouse)-like 2 [Source:HGNC Symbol;Acc:30844]	1.71559	1.37046e-11	1.63263e-08	0.760514	2.68864e-05	0.0168578	-0.955075	3.77048e-06	0.00204077
ENSG00000167371	PRRT2	protein_coding	proline-rich transmembrane protein 2 [Source:HGNC Symbol;Acc:30500]	1.66468	7.27029e-11	7.87372e-08	0.460339	0.00529753	0.545674	-1.20434	2.34836e-07	0.0002152
ENSG00000079616	KIF22	protein_coding	kinesin family member 22 [Source:HGNC Symbol;Acc:6391]	1.50421	8.66617e-11	8.60334e-08	0.908931	1.07453e-06	0.00128009	-0.595278	0.000716109	0.0804812
ENSG00000198237	RP11-98J23.2	pseudogene		-1.39435	2.71108e-10	2.48439e-07	-1.4045	7.90912e-10	4.71107e-06	-0.0101466	0.942362	0.991912
ENSG00000174943	KCTD13	protein_coding	potassium channel tetramerization domain containing 13 [Source:HGNC Symbol;Acc:22234]	1.37917	3.42915e-10	2.91796e-07	0.55853	0.000337093	0.109465	-0.820644	1.53067e-05	0.0053632
ENSG00000149927	DOC2A	protein_coding	double C2-like domains, alpha [Source:HGNC Symbol;Acc:2985]	1.56649	4.53767e-10	3.60381e-07	0.728314	6.56257e-05	0.032575	-0.838179	8.32503e-05	0.01771
ENSG00000149929	HIRIP3	protein_coding	HIRA interacting protein 3 [Source:HGNC Symbol;Acc:4917]	1.27329	5.68214e-10	4.23071e-07	0.434926	0.00176765	0.300011	-0.838362	5.92753e-06	0.00282459
ENSG00000090238	YPEL3	protein_coding	yippee-like 3 (Drosophila) [Source:HGNC Symbol;Acc:18327]	1.6389	9.57506e-10	6.70987e-07	0.589347	0.00141191	0.271292	-1.04956	1.26373e-05	0.0047814
ENSG00000102882	MAPK3	protein_coding	mitogen-activated protein kinase 3 [Source:HGNC Symbol;Acc:6877]	1.42706	1.18218e-09	7.82408e-07	0.276602	0.0687315	0.999946	-1.15046	3.69556e-07	0.000293501
ENSG00000146707	POMZP3	protein_coding	POM121 and ZP3 fusion [Source:HGNC Symbol;Acc:9203]	-1.81736	2.56362e-09	1.60739e-06	-1.24841	6.86114e-06	0.0052206	0.568947	0.0081747	0.229682
ENSG00000103485	QPRT	protein_coding	quinolinate phosphoribosyltransferase [Source:HGNC Symbol;Acc:9755]	1.59271	3.75323e-09	2.23561e-06	0.204702	0.267702	0.999946	-1.38801	1.50618e-07	0.000163119
ENSG00000169627	BOLA2B	protein_coding	bolA family member 2B [Source:HGNC Symbol;Acc:32479]	1.38084	1.19232e-08	6.76388e-06	0.457894	0.00586312	0.577251	-0.922943	4.57276e-05	0.0118425
ENSG00000149926	FAM57B	protein_coding	family with sequence similarity 57, member B [Source:HGNC Symbol;Acc:25295]	1.71982	8.10739e-08	4.39015e-05	0.582942	0.0112488	0.741766	-1.13688	0.000166287	0.0312044
ENSG00000204525	HLA-C	protein_coding	major histocompatibility complex, class I, C [Source:HGNC Symbol;Acc:4933]	4.13767	2.12998e-07	0.000110324	0.42297	0.317147	0.999946	-3.7147	1.23569e-05	0.0047814
ENSG00000205572	SERF1B	protein_coding	small EDRK-rich factor 1B (centromeric) [Source:HGNC Symbol;Acc:10756]	-0.619348	2.62517e-07	0.000130307	-0.45385	3.82103e-05	0.0206909	0.165499	0.0852668	0.55751
ENSG00000238045	AC009133.14	antisense		1.90579	3.70699e-07	0.000176646	0.804266	0.00375664	0.466175	-1.10153	0.00172764	0.121067
ENSG00000174939	ASPHD1	protein_coding	aspartate beta-hydroxylase domain containing 1 [Source:HGNC Symbol;Acc:27380]	1.45132	1.09774e-06	0.000502976	0.76298	0.00164131	0.296256	-0.688345	0.0104584	0.248682
ENSG00000183793	NPIPA5	protein_coding	nuclear pore complex interacting protein family, member A5 [Source:HGNC Symbol;Acc:41980]	2.46899	1.49959e-06	0.000661654	1.24557	0.00138878	0.271221	-1.22342	0.0112152	0.255825
ENSG00000099290	FAM21A	protein_coding	family with sequence similarity 21, member A [Source:HGNC Symbol;Acc:23416]	-0.921715	2.2351e-06	0.000950953	-1.02007	5.21346e-07	0.000690088	-0.0983536	0.531002	0.910287
ENSG00000175548	ALG10B	protein_coding	ALG10B, alpha-1,2-glucosyltransferase [Source:HGNC Symbol;Acc:31088]	-2.43662	4.15783e-06	0.00170801	-1.10583	0.0263904	0.999946	1.33079	0.00134923	0.109343
ENSG00000181625	SLX1B	protein_coding	SLX1 structure-specific endonuclease subunit homolog B (S. cerevisiae) [Source:HGNC Symbol;Acc:28748]	0.812109	5.0568e-06	0.00200806	0.37515	0.00969893	0.722146	-0.436959	0.00837988	0.232167
ENSG00000205534	RP11-345J4.8	pseudogene		1.18737	5.71166e-06	0.00219494	0.71493	0.00117893	0.237459	-0.472436	0.0474507	0.461441
ENSG00000137331	IER3	protein_coding	immediate early response 3 [Source:HGNC Symbol;Acc:5392]	1.15675	6.28239e-06	0.00233882	0.127942	0.51402	0.999946	-1.0288	8.01153e-05	0.017353
ENSG00000234456	MAGI2-AS3	processed_transcript	MAGI2 antisense RNA 3 [Source:HGNC Symbol;Acc:40862]	0.618884	7.07219e-06	0.00255306	0.193412	0.0832348	0.999946	-0.425473	0.00121762	0.103445
ENSG00000115252	PDE1A	protein_coding	phosphodiesterase 1A, calmodulin-dependent [Source:HGNC Symbol;Acc:8774]	1.24352	8.80063e-06	0.00303266	-0.115003	0.61773	0.999946	-1.35852	2.90926e-06	0.00165038
ENSG00000169668	BCRP2	pseudogene	breakpoint cluster region pseudogene 2 [Source:HGNC Symbol;Acc:1015]	1.36711	8.90984e-06	0.00303266	-0.340706	0.157139	0.999946	-1.70782	6.91786e-07	0.000484779
ENSG00000249437	NAIP	protein_coding	NLR family, apoptosis inhibitory protein [Source:HGNC Symbol;Acc:7634]	-1.2351	9.56584e-06	0.0031655	-0.787746	0.00302057	0.425427	0.447355	0.0484665	0.461701
ENSG00000013364	MVP	protein_coding	major vault protein [Source:HGNC Symbol;Acc:7531]	1.47485	1.02223e-05	0.0032913	0.243453	0.307346	0.999946	-1.2314	0.000379596	0.0565266
ENSG00000205571	SMN2	protein_coding	survival of motor neuron 2, centromeric [Source:HGNC Symbol;Acc:11118]	-2.81703	1.13126e-05	0.0035465	-2.22019	0.000810106	0.194181	0.596839	0.18448	0.718911
ENSG00000233369	RP11-396K3.1	pseudogene		0.474766	1.43233e-05	0.0043752	0.23833	0.0127561	0.804037	-0.236436	0.0166042	0.301406
ENSG00000171503	ETFDH	protein_coding	electron-transferring-flavoprotein dehydrogenase [Source:HGNC Symbol;Acc:3483]	0.737852	1.60277e-05	0.00477346	0.171025	0.208606	0.999946	-0.566827	0.000806347	0.0850089
ENSG00000162576	MXRA8	protein_coding	matrix-remodelling associated 8 [Source:HGNC Symbol;Acc:7542]	1.5952	1.79437e-05	0.00521374	-0.0194711	0.943617	0.999946	-1.61468	5.07633e-05	0.012555
ENSG00000267751	AC009005.2	antisense		1.3471	1.99227e-05	0.00565093	-0.203637	0.393411	0.999946	-1.55074	8.52891e-06	0.003526
ENSG00000075790	BCAP29	protein_coding	B-cell receptor-associated protein 29 [Source:HGNC Symbol;Acc:24131]	0.394598	3.38719e-05	0.0093841	0.0101541	0.897641	0.999946	-0.384444	7.11754e-05	0.0159984
ENSG00000213221	DNLZ	protein_coding	DNL-type zinc finger [Source:HGNC Symbol;Acc:33879]	0.824666	4.22746e-05	0.0114458	0.393441	0.0204633	0.938718	-0.431224	0.0239401	0.353635
ENSG00000215421	ZNF407	protein_coding	zinc finger protein 407 [Source:HGNC Symbol;Acc:19904]	-0.418728	4.88862e-05	0.0129418	-0.0771702	0.388669	0.999946	0.341558	0.000551982	0.0699903
ENSG00000204472	AIF1	protein_coding	allograft inflammatory factor 1 [Source:HGNC Symbol;Acc:352]	2.30503	5.18102e-05	0.0134177	-0.430932	0.30553	0.999946	-2.73596	1.92338e-05	0.00654662
ENSG00000230202	RP11-632C17__A.1	pseudogene		3.167	5.49858e-05	0.0139372	1.88167	0.00176847	0.300011	-1.28533	0.097545	0.586358
ENSG00000250722	SEPP1	protein_coding	selenoprotein P, plasma, 1 [Source:HGNC Symbol;Acc:10751]	1.17992	6.37364e-05	0.0157351	-0.19535	0.383474	0.999946	-1.37527	2.70124e-05	0.00804496
ENSG00000108439	PNPO	protein_coding	pyridoxamine 5'-phosphate oxidase [Source:HGNC Symbol;Acc:30260]	1.07648	6.47207e-05	0.0157351	-0.156433	0.472137	0.999946	-1.23291	2.29772e-05	0.00720336
ENSG00000197471	SPN	protein_coding	sialophorin [Source:HGNC Symbol;Acc:11249]	2.08225	7.06235e-05	0.0168268	0.128925	0.744875	0.999946	-1.95332	0.000432418	0.0611793
ENSG00000186073	C15orf41	protein_coding	chromosome 15 open reading frame 41 [Source:HGNC Symbol;Acc:26929]	0.577733	8.0555e-05	0.0185875	-0.273201	0.0360188	0.999946	-0.850934	2.76066e-07	0.000234912
ENSG00000260727	SLC7A5P1	pseudogene	solute carrier family 7 (amino acid transporter light chain, L system), member 5 pseudogene 1 [Source:HGNC Symbol;Acc:29458]	1.66012	8.32921e-05	0.0185875	0.682565	0.0478263	0.999946	-0.977555	0.0180874	0.313647
ENSG00000229212	RP11-561C5.4	pseudogene		-0.992313	8.40154e-05	0.0185875	-0.762827	0.00216425	0.34377	0.229485	0.277697	0.816438
ENSG00000230724	LINC01001	lincRNA	long intergenic non-protein coding RNA 1001 [Source:HGNC Symbol;Acc:38540]	0.870001	8.42547e-05	0.0185875	0.252305	0.172716	0.999946	-0.617696	0.00437552	0.177116
ENSG00000152726	FAM21B	protein_coding	family with sequence similarity 21, member B [Source:HGNC Symbol;Acc:23417]	3.01744	8.81842e-05	0.0191007	1.54563	0.00428204	0.490499	-1.47181	0.060741	0.503554
ENSG00000215030	RPL13P12	pseudogene	ribosomal protein L13 pseudogene 12 [Source:HGNC Symbol;Acc:35701]	-1.52365	9.66362e-05	0.0205576	-3.40813	1.61675e-10	1.92603e-06	-1.88448	1.77283e-06	0.00111156
ENSG00000018408	WWTR1	protein_coding	WW domain containing transcription regulator 1 [Source:HGNC Symbol;Acc:24042]	0.784204	0.000107769	0.0225238	0.0485722	0.775673	0.999946	-0.735632	0.000343534	0.054567
ENSG00000139437	TCHP	protein_coding	trichoplein, keratin filament binding [Source:HGNC Symbol;Acc:28135]	-0.327346	0.000112747	0.0228668	-0.120582	0.113314	0.999946	0.206763	0.00847131	0.233069
ENSG00000181404	XXyac-YRM2039.2	pseudogene		-0.465651	0.000114684	0.0228668	-0.386016	0.000914048	0.20177	0.0796345	0.453982	0.885403
ENSG00000198467	TPM2	protein_coding	tropomyosin 2 (beta) [Source:HGNC Symbol;Acc:12011]	1.87543	0.000115169	0.0228668	0.341819	0.36792	0.999946	-1.53361	0.00224078	0.13022
ENSG00000144824	PHLDB2	protein_coding	pleckstrin homology-like domain, family B, member 2 [Source:HGNC Symbol;Acc:29573]	0.692177	0.000120639	0.0235601	-0.119719	0.436108	0.999946	-0.811896	2.15725e-05	0.00708241
ENSG00000180881	CAPS2	protein_coding	calcyphosine 2 [Source:HGNC Symbol;Acc:16471]	1.37913	0.00012567	0.0241468	0.421823	0.134133	0.999946	-0.95731	0.00874079	0.234525
ENSG00000242498	C15orf38	protein_coding	chromosome 15 open reading frame 38 [Source:HGNC Symbol;Acc:28782]	-0.819256	0.000131193	0.0248081	-0.855635	0.000122693	0.0504014	-0.0363786	0.839957	0.97613
ENSG00000088808	PPP1R13B	protein_coding	protein phosphatase 1, regulatory subunit 13B [Source:HGNC Symbol;Acc:14950]	-0.603458	0.000135884	0.0252525	0.0649172	0.640122	0.999946	0.668375	3.82577e-05	0.010278
ENSG00000120708	TGFBI	protein_coding	transforming growth factor, beta-induced, 68kDa [Source:HGNC Symbol;Acc:11771]	3.33692	0.000139015	0.0252525	1.76299	0.00353099	0.454053	-1.57394	0.0805414	0.547925
ENSG00000145979	TBC1D7	protein_coding	TBC1 domain family, member 7 [Source:HGNC Symbol;Acc:21066]	0.522969	0.000139903	0.0252525	0.203903	0.087504	0.999946	-0.319066	0.0150103	0.286108
ENSG00000130226	DPP6	protein_coding	dipeptidyl-peptidase 6 [Source:HGNC Symbol;Acc:3010]	-7.1342	0.000144614	0.0257132	2.80426	0.125131	0.999946	9.93846	1.41879e-07	0.000163119
ENSG00000164197	RNF180	protein_coding	ring finger protein 180 [Source:HGNC Symbol;Acc:27752]	-0.704405	0.000148632	0.0260391	-0.0599466	0.717553	0.999946	0.644458	0.000356551	0.0555092
ENSG00000169330	KIAA1024	protein_coding	KIAA1024 [Source:HGNC Symbol;Acc:29172]	0.728193	0.000192438	0.0332248	0.190439	0.263898	0.999946	-0.537754	0.00449229	0.177116
ENSG00000172661	FAM21C	protein_coding	family with sequence similarity 21, member C [Source:HGNC Symbol;Acc:23414]	-0.503714	0.000204772	0.0348493	-0.265232	0.0328227	0.999946	0.238482	0.0553887	0.48518
ENSG00000184005	ST6GALNAC3	protein_coding	ST6 (alpha-N-acetyl-neuraminyl-2,3-beta-galactosyl-1,3)-N-acetylgalactosaminide alpha-2,6-sialyltransferase 3 [Source:HGNC Symbol;Acc:19343]	0.671426	0.000211643	0.0355113	0.0433085	0.778003	0.999946	-0.628117	0.000668754	0.0766045
ENSG00000081189	MEF2C	protein_coding	myocyte enhancer factor 2C [Source:HGNC Symbol;Acc:6996]	0.770543	0.00021637	0.0358002	0.232631	0.200291	0.999946	-0.537912	0.00762902	0.228614
ENSG00000164687	FABP5	protein_coding	fatty acid binding protein 5 (psoriasis-associated) [Source:HGNC Symbol;Acc:3560]	-0.396773	0.000220541	0.0359905	-0.142031	0.148672	0.999946	0.254742	0.0102224	0.247519
ENSG00000124588	NQO2	protein_coding	NAD(P)H dehydrogenase, quinone 2 [Source:HGNC Symbol;Acc:7856]	0.531682	0.000230907	0.0371729	0.0742441	0.541889	0.999946	-0.457438	0.00171929	0.121067
ENSG00000272758	RP11-299J3.8	antisense		0.759683	0.00023577	0.0374497	0.497467	0.00720592	0.635882	-0.262216	0.177421	0.712793
ENSG00000267470	ZNF571-AS1	antisense	ZNF571 antisense RNA 1 [Source:HGNC Symbol;Acc:44324]	-1.69997	0.00024442	0.0383128	0.199309	0.642272	0.999946	1.89928	3.35348e-05	0.0092907
ENSG00000184110	EIF3C	protein_coding	eukaryotic translation initiation factor 3, subunit C [Source:HGNC Symbol;Acc:3279]	-0.597365	0.000252933	0.0386827	-0.413082	0.00659066	0.611309	0.184283	0.216887	0.759264
ENSG00000185201	IFITM2	protein_coding	interferon induced transmembrane protein 2 [Source:HGNC Symbol;Acc:5413]	1.67753	0.000253274	0.0386827	0.511253	0.131735	0.999946	-1.16628	0.014734	0.283565
ENSG00000130313	PGLS	protein_coding	6-phosphogluconolactonase [Source:HGNC Symbol;Acc:8903]	0.391035	0.000259391	0.0391154	0.0637418	0.488715	0.999946	-0.327294	0.00215814	0.128549
ENSG00000167785	ZNF558	protein_coding	zinc finger protein 558 [Source:HGNC Symbol;Acc:26422]	2.05637	0.000274998	0.0408249	0.149554	0.708357	0.999946	-1.90681	0.00192011	0.1259
ENSG00000107719	PALD1	protein_coding	phosphatase domain containing, paladin 1 [Source:HGNC Symbol;Acc:23530]	0.779494	0.000277581	0.0408249	-0.0192453	0.916015	0.999946	-0.798739	0.00032533	0.0523737
ENSG00000185187	SIGIRR	protein_coding	single immunoglobulin and toll-interleukin 1 receptor (TIR) domain [Source:HGNC Symbol;Acc:30575]	1.65285	0.000294535	0.0427902	0.670182	0.0894413	0.999946	-0.982666	0.0267752	0.368076
ENSG00000105048	TNNT1	protein_coding	troponin T type 1 (skeletal, slow) [Source:HGNC Symbol;Acc:11948]	1.82905	0.000305885	0.0439037	-0.103006	0.781253	0.999946	-1.93206	0.000548796	0.0699903
ENSG00000119638	NEK9	protein_coding	NIMA-related kinase 9 [Source:HGNC Symbol;Acc:18591]	-0.594115	0.00031267	0.0443433	-0.602846	0.000246748	0.0864562	-0.00873067	0.952944	0.993347
ENSG00000149922	TBX6	protein_coding	T-box 6 [Source:HGNC Symbol;Acc:11605]	2.08704	0.000385686	0.054055	0.178177	0.707105	0.999946	-1.90887	0.00194842	0.1259
ENSG00000151292	CSNK1G3	protein_coding	casein kinase 1, gamma 3 [Source:HGNC Symbol;Acc:2456]	0.276393	0.000393511	0.0545104	0.119808	0.0872703	0.999946	-0.156584	0.0342991	0.408197
ENSG00000116668	SWT1	protein_coding	SWT1 RNA endoribonuclease homolog (S. cerevisiae) [Source:HGNC Symbol;Acc:16785]	0.364458	0.000405442	0.0555176	0.148085	0.109586	0.999946	-0.216373	0.0272248	0.370467
ENSG00000021826	CPS1	protein_coding	carbamoyl-phosphate synthase 1, mitochondrial [Source:HGNC Symbol;Acc:2323]	0.6841	0.000444271	0.0601432	0.0133099	0.936823	0.999946	-0.67079	0.000785078	0.0850089
ENSG00000205336	GPR56	protein_coding	G protein-coupled receptor 56 [Source:HGNC Symbol;Acc:4512]	0.515801	0.000466827	0.0624866	-0.232951	0.0833626	0.999946	-0.748753	3.94005e-06	0.00204077
ENSG00000102886	GDPD3	protein_coding	glycerophosphodiester phosphodiesterase domain containing 3 [Source:HGNC Symbol;Acc:28638]	1.22154	0.000473577	0.0626858	0.00881552	0.97581	0.999946	-1.21273	0.000937365	0.0913901
ENSG00000228998	RP11-697E2.7	pseudogene		0.600715	0.000489806	0.062947	0.198873	0.180527	0.999946	-0.401841	0.0182061	0.314331
ENSG00000164237	CMBL	protein_coding	carboxymethylenebutenolidase homolog (Pseudomonas) [Source:HGNC Symbol;Acc:25090]	0.906185	0.000490901	0.062947	0.433833	0.0565088	0.999946	-0.472352	0.0611428	0.506181
ENSG00000183570	PCBP3	protein_coding	poly(rC) binding protein 3 [Source:HGNC Symbol;Acc:8651]	0.869838	0.000491402	0.062947	0.0366201	0.865229	0.999946	-0.833218	0.00107763	0.0966724
ENSG00000223509	RP11-632K20.7	pseudogene		0.904929	0.000504423	0.0639276	0.207046	0.347681	0.999946	-0.697883	0.00776369	0.228683
ENSG00000074211	PPP2R2C	protein_coding	protein phosphatase 2, regulatory subunit B, gamma [Source:HGNC Symbol;Acc:9306]	-0.906381	0.000558243	0.0700037	-0.181674	0.445098	0.999946	0.724707	0.00428511	0.176204
ENSG00000272047	GTF2H5	protein_coding	general transcription factor IIH, polypeptide 5 [Source:HGNC Symbol;Acc:21157]	0.269807	0.000582563	0.0722925	0.0322644	0.638217	0.999946	-0.237543	0.00255549	0.134786
ENSG00000100060	MFNG	protein_coding	MFNG O-fucosylpeptide 3-beta-N-acetylglucosaminyltransferase [Source:HGNC Symbol;Acc:7038]	1.13982	0.000593899	0.0729394	-0.808686	0.00768851	0.654237	-1.94851	6.52553e-07	0.000484779
ENSG00000107954	NEURL1	protein_coding	neuralized E3 ubiquitin protein ligase 1 [Source:HGNC Symbol;Acc:7761]	-0.762224	0.000630013	0.0765852	-0.236007	0.251474	0.999946	0.526217	0.0121995	0.266176
ENSG00000123179	EBPL	protein_coding	emopamil binding protein-like [Source:HGNC Symbol;Acc:18061]	0.41808	0.000655066	0.0788263	0.0956209	0.37342	0.999946	-0.322459	0.00804212	0.229682
ENSG00000139835	GRTP1	protein_coding	growth hormone regulated TBC protein 1 [Source:HGNC Symbol;Acc:20310]	1.09073	0.000670722	0.0799032	0.183169	0.501382	0.999946	-0.907563	0.0054212	0.192891
ENSG00000139329	LUM	protein_coding	lumican [Source:HGNC Symbol;Acc:6724]	1.91973	0.000684736	0.0807649	0.442708	0.320639	0.999946	-1.47703	0.0123844	0.266791
[truncated: 11,812 more rows]

## Sheet: 3M organoids
ENSEMBL ID	HGNC Symbol	Gene Biotype	Description	log2(FC) DUP vs DEL	P value, DUP vs DEL	FDR-adjusted P value, DUP vs DEL	log2(FC) DUP vs CTL	P value, DUP vs CTL	FDR-adjusted P value, DUP vs CTL	log2(FC) DEL vs CTL	P value, DEL vs CTL	FDR-adjusted P value, DEL vs CTL
[truncated: 13,588 more rows]
