# Supplementary material for: Cortical organoids model early brain development disrupted by 16p11.2 copy number variants in autism
Source: Mol Psychiatry. 2021 Aug 26;26(12):7560–80. doi: 10.1038/s41380-021-01243-6 (PMC8873019; doi:10.1038/s41380-021-01243-6)
Supplement: Supplementary file 7 — Table S5 [file 41380_2021_1243_MOESM7_ESM.xlsx]

## Sheet: readme_S5
Supplementary Table 5. Gene Ontology enrichment analysis of differentially expressed genes.
1. gProfiler R package was used for annotations. Background was restricted to the expressed set of genes by group (iPSCs, 1M organoids and 3M organoids). An ordered query was used, ranking genes by FDR-corrected p-value
2. All 16p11.2 genes and GO terms that are supported by only one gene have been filtered out.
3. Highlighted in light grey terms are relevant to tissues and processes from this study and exclude large and more general "term size" queries
4. No significantly enriched GO terms were identiifed for 1M organoids DUP vs CTRL DEGs

## Sheet: iPSCs_DUPvsDEL_DEG
query.number	significant	p.value	term.size	query.size	overlap.size	precision	recall	term.id	domain	subgraph.number	term.name	relative.depth	intersection	genesymbols
1	TRUE	0.000388	7	724	6	0.008	0.857	GO:0030007	BP	3	cellular potassium ion homeostasis	2	ENSG00000069849,ENSG00000105409,ENSG00000129244,ENSG00000143153,ENSG00000156113,ENSG00000163399	ATP1B3,ATP1A3,ATP1B2,ATP1B1,KCNMA1,ATP1A1
1	TRUE	0.000477	8	724	6	0.008	0.75	GO:0055075	BP	3	potassium ion homeostasis	7	ENSG00000069849,ENSG00000105409,ENSG00000129244,ENSG00000143153,ENSG00000156113,ENSG00000163399	ATP1B3,ATP1A3,ATP1B2,ATP1B1,KCNMA1,ATP1A1
1	TRUE	0.000477	607	536	49	0.091	0.081	GO:0003008	BP	3	system process	2	ENSG00000005810,ENSG00000005884,ENSG00000026025,ENSG00000035403,ENSG00000046604,ENSG00000066933,ENSG00000090020,ENSG00000096433,ENSG00000096696,ENSG00000099139,ENSG00000101204,ENSG00000101850,ENSG00000105409,ENSG00000106278,ENSG00000108821,ENSG00000116791,ENSG00000117298,ENSG00000118160,ENSG00000119185,ENSG00000129244,ENSG00000130164,ENSG00000131504,ENSG00000134318,ENSG00000134755,ENSG00000142192…	MYCBP2,ITGA3,VIM,VCL,DSG2,MYO9A,SLC9A1,ITPR3,DSP,PCSK5,CHRNA4,GPR143,ATP1A3,PTPRZ1,COL1A1,CRYZ,ECE1,SLC8A2,ITGB1BP1,ATP1B2,LDLR,DIAPH1,ROCK2,DSC2,APP,CACNG8,ATP1B1,NPHP1,TMEM108,GSTO1,PTPRJ,KCNMA1,ADCY9,LRP5,ATP1A1,NIPBL,MYO5B,STIM1,NLGN1,INSR,CHD7,ECEL1,EIF2AK3,JUP,HTR1D,ROR1,TRPV2,HTT,BMPR2
1	TRUE	0.000595	9	359	5	0.014	0.556	GO:0036376	BP	3	sodium ion export across plasma membrane	9	ENSG00000090020,ENSG00000105409,ENSG00000129244,ENSG00000143153,ENSG00000163399	SLC9A1,ATP1A3,ATP1B2,ATP1B1,ATP1A1
1	TRUE	0.000595	9	359	5	0.014	0.556	GO:0006883	BP	3	cellular sodium ion homeostasis	2	ENSG00000090020,ENSG00000105409,ENSG00000129244,ENSG00000143153,ENSG00000163399	SLC9A1,ATP1A3,ATP1B2,ATP1B1,ATP1A1
1	TRUE	0.000595	5	311	4	0.013	0.8	GO:0086073	BP	3	bundle of His cell-Purkinje myocyte adhesion involved in cell communication	3	ENSG00000046604,ENSG00000096696,ENSG00000134755,ENSG00000173801	DSG2,DSP,DSC2,JUP
1	TRUE	0.000595	5	311	4	0.013	0.8	GO:0086083	MF	145	cell adhesive protein binding involved in bundle of His cell-Purkinje myocyte communication	3	ENSG00000046604,ENSG00000096696,ENSG00000134755,ENSG00000173801	DSG2,DSP,DSC2,JUP
1	TRUE	0.000595	419	613	41	0.067	0.098	GO:0005198	MF	127	structural molecule activity	2	ENSG00000008294,ENSG00000008988,ENSG00000026025,ENSG00000049540,ENSG00000050555,ENSG00000079819,ENSG00000090020,ENSG00000096696,ENSG00000107581,ENSG00000108298,ENSG00000108821,ENSG00000115306,ENSG00000116251,ENSG00000130287,ENSG00000130508,ENSG00000132031,ENSG00000132313,ENSG00000132561,ENSG00000134318,ENSG00000134871,ENSG00000136003,ENSG00000138759,ENSG00000142676,ENSG00000143947,ENSG00000144061…	SPAG9,RPS20,VIM,ELN,LAMC3,EPB41L2,SLC9A1,DSP,EIF3A,RPL19,COL1A1,SPTBN1,RPL22,NCAN,PXDN,MATN3,MRPL35,MATN2,ROCK2,COL4A2,ISCU,FRAS1,RPL11,RPS27A,NPHP1,RPL29,MRPS18C,RPL27A,MRPL16,TLN2,DAG1,JUP,COL4A1,POM121,SPTAN1,RPL12,RPL23A,COL5A2,MRPS18B,MRPS17,MRPL46
1	TRUE	0.000675	96	968	21	0.022	0.219	GO:0006613	BP	3	cotranslational protein targeting to membrane	3	ENSG00000008988,ENSG00000058262,ENSG00000067167,ENSG00000083845,ENSG00000089157,ENSG00000108298,ENSG00000112306,ENSG00000116251,ENSG00000134419,ENSG00000142676,ENSG00000143947,ENSG00000145592,ENSG00000153037,ENSG00000158552,ENSG00000162244,ENSG00000166441,ENSG00000177954,ENSG00000186468,ENSG00000197958,ENSG00000198242,ENSG00000221983	RPS20,SEC61A1,TRAM1,RPS5,RPLP0,RPL19,RPS12,RPL22,RPS15A,RPL11,RPS27A,RPL37,SRP19,ZFAND2B,RPL29,RPL27A,RPS27,RPS23,RPL12,RPL23A,UBA52
1	TRUE	0.000698	71	359	11	0.031	0.155	GO:0061337	BP	3	cardiac conduction	5	ENSG00000046604,ENSG00000090020,ENSG00000096433,ENSG00000096696,ENSG00000105409,ENSG00000118160,ENSG00000129244,ENSG00000134755,ENSG00000143153,ENSG00000163399,ENSG00000173801	DSG2,SLC9A1,ITPR3,DSP,ATP1A3,SLC8A2,ATP1B2,DSC2,ATP1B1,ATP1A1,JUP
1	TRUE	0.000819	90	968	20	0.021	0.222	GO:0006614	BP	3	SRP-dependent cotranslational protein targeting to membrane	3	ENSG00000008988,ENSG00000058262,ENSG00000083845,ENSG00000089157,ENSG00000108298,ENSG00000112306,ENSG00000116251,ENSG00000134419,ENSG00000142676,ENSG00000143947,ENSG00000145592,ENSG00000153037,ENSG00000158552,ENSG00000162244,ENSG00000166441,ENSG00000177954,ENSG00000186468,ENSG00000197958,ENSG00000198242,ENSG00000221983	RPS20,SEC61A1,RPS5,RPLP0,RPL19,RPS12,RPL22,RPS15A,RPL11,RPS27A,RPL37,SRP19,ZFAND2B,RPL29,RPL27A,RPS27,RPS23,RPL12,RPL23A,UBA52
1	TRUE	0.00101	90	359	12	0.033	0.133	GO:0035637	BP	3	multicellular organismal signaling	2	ENSG00000046604,ENSG00000090020,ENSG00000096433,ENSG00000096696,ENSG00000105409,ENSG00000118160,ENSG00000129244,ENSG00000134755,ENSG00000142408,ENSG00000143153,ENSG00000163399,ENSG00000173801	DSG2,SLC9A1,ITPR3,DSP,ATP1A3,SLC8A2,ATP1B2,DSC2,CACNG8,ATP1B1,ATP1A1,JUP
1	TRUE	0.00114	6	311	4	0.013	0.667	GO:0086042	BP	3	cardiac muscle cell-cardiac muscle cell adhesion	2	ENSG00000046604,ENSG00000096696,ENSG00000134755,ENSG00000173801	DSG2,DSP,DSC2,JUP
1	TRUE	0.00131	487	833	54	0.065	0.111	GO:0051270	BP	3	regulation of cellular component movement	1	ENSG00000004399,ENSG00000005810,ENSG00000008294,ENSG00000035403,ENSG00000044574,ENSG00000046604,ENSG00000054654,ENSG00000060656,ENSG00000065361,ENSG00000075213,ENSG00000076201,ENSG00000091409,ENSG00000096696,ENSG00000100242,ENSG00000102265,ENSG00000105429,ENSG00000106299,ENSG00000108821,ENSG00000110880,ENSG00000114554,ENSG00000119185,ENSG00000127603,ENSG00000130402,ENSG00000131504,ENSG00000134318…	PLXND1,MYCBP2,SPAG9,VCL,HSPA5,DSG2,SYNE2,PTPRU,ERBB3,SEMA3A,PTPN23,ITGA6,DSP,SUN2,TIMP1,MEGF8,WASL,COL1A1,CORO1C,PLXNA1,ITGB1BP1,MACF1,ACTN4,DIAPH1,ROCK2,DSC2,APC,BIN1,SORL1,RDX,IGF1R,APP,ADAM15,PTPRG,SLIT2,GNA12,PTPRJ,MIA3,CCSAP,ELP6,NIPBL,LDB2,INSR,MCC,SRGAP2C,DAG1,JUP,CD151,MYADM,IFITM1,SEMA4D,PLXNB2,SRGAP1,BMPR2
1	TRUE	0.00137	103	968	21	0.022	0.204	GO:0072599	BP	3	establishment of protein localization to endoplasmic reticulum	2	ENSG00000008988,ENSG00000058262,ENSG00000083845,ENSG00000089157,ENSG00000108298,ENSG00000112306,ENSG00000116251,ENSG00000118873,ENSG00000134419,ENSG00000142676,ENSG00000143947,ENSG00000145592,ENSG00000153037,ENSG00000158552,ENSG00000162244,ENSG00000166441,ENSG00000177954,ENSG00000186468,ENSG00000197958,ENSG00000198242,ENSG00000221983	RPS20,SEC61A1,RPS5,RPLP0,RPL19,RPS12,RPL22,RAB3GAP2,RPS15A,RPL11,RPS27A,RPL37,SRP19,ZFAND2B,RPL29,RPL27A,RPS27,RPS23,RPL12,RPL23A,UBA52
1	TRUE	0.00137	164	745	24	0.032	0.146	GO:0030198	BP	45	extracellular matrix organization	2	ENSG00000005884,ENSG00000019144,ENSG00000028137,ENSG00000049540,ENSG00000050555,ENSG00000091409,ENSG00000102265,ENSG00000108821,ENSG00000130287,ENSG00000130508,ENSG00000130635,ENSG00000132031,ENSG00000132470,ENSG00000134871,ENSG00000135074,ENSG00000135424,ENSG00000140564,ENSG00000142192,ENSG00000143537,ENSG00000156103,ENSG00000158859,ENSG00000173402,ENSG00000187498,ENSG00000204262	ITGA3,PHLDB1,TNFRSF1B,ELN,LAMC3,ITGA6,TIMP1,COL1A1,NCAN,PXDN,COL5A1,MATN3,ITGB4,COL4A2,ADAM19,ITGA7,FURIN,APP,ADAM15,MMP16,ADAMTS4,DAG1,COL4A1,COL5A2
1	TRUE	0.00167	12	359	5	0.014	0.417	GO:0055078	BP	3	sodium ion homeostasis	7	ENSG00000090020,ENSG00000105409,ENSG00000129244,ENSG00000143153,ENSG00000163399	SLC9A1,ATP1A3,ATP1B2,ATP1B1,ATP1A1
1	TRUE	0.00167	1001	833	92	0.11	0.092	GO:0006928	BP	3	movement of cell or subcellular component	1	ENSG00000004399,ENSG00000005810,ENSG00000005884,ENSG00000008294,ENSG00000026025,ENSG00000035403,ENSG00000044574,ENSG00000046604,ENSG00000054523,ENSG00000054654,ENSG00000060656,ENSG00000064199,ENSG00000064999,ENSG00000065361,ENSG00000069849,ENSG00000072518,ENSG00000075213,ENSG00000076201,ENSG00000086570,ENSG00000090020,ENSG00000090863,ENSG00000091409,ENSG00000092068,ENSG00000096696,ENSG00000100242…	PLXND1,MYCBP2,ITGA3,SPAG9,VIM,VCL,HSPA5,DSG2,KIF1B,SYNE2,PTPRU,SPA17,ANKS1A,ERBB3,ATP1B3,MARK2,SEMA3A,PTPN23,FAT2,SLC9A1,GLG1,ITGA6,SLC7A8,DSP,SUN2,MYH9,TIMP1,ABCC1,MEGF8,WASL,ARHGAP21,COL1A1,MYH3,CORO1C,FGF12,PLXNA1,SPTBN1,SOS1,ITGB1BP1,MACF1,ATP1B2,ACTN4,COL5A1,DIAPH1,ITGB4,ROCK2,DSC2,APC,CD63,BIN1,SORL1,RDX,LRPPRC,CENPE,IGF1R,GAS8,APP,PTPRF,ATP1B1,ADAM15,PTPRG,TMEM108,SLIT2,GNA12,PTPRJ,MIA3,CC…
1	TRUE	0.00167	41	359	8	0.022	0.195	GO:0086065	BP	3	cell communication involved in cardiac conduction	1	ENSG00000046604,ENSG00000096696,ENSG00000105409,ENSG00000129244,ENSG00000134755,ENSG00000143153,ENSG00000163399,ENSG00000173801	DSG2,DSP,ATP1A3,ATP1B2,DSC2,ATP1B1,ATP1A1,JUP
1	TRUE	0.00167	139	971	25	0.026	0.18	GO:0003735	MF	127	structural constituent of ribosome	3	ENSG00000008988,ENSG00000083845,ENSG00000089157,ENSG00000106591,ENSG00000108298,ENSG00000111639,ENSG00000112306,ENSG00000116251,ENSG00000132313,ENSG00000134419,ENSG00000142676,ENSG00000143947,ENSG00000145592,ENSG00000162244,ENSG00000163319,ENSG00000166441,ENSG00000166902,ENSG00000175110,ENSG00000177954,ENSG00000186468,ENSG00000197958,ENSG00000198242,ENSG00000204568,ENSG00000239789,ENSG00000259494	RPS20,RPS5,RPLP0,MRPL32,RPL19,MRPL51,RPS12,RPL22,MRPL35,RPS15A,RPL11,RPS27A,RPL37,RPL29,MRPS18C,RPL27A,MRPL16,MRPS22,RPS27,RPS23,RPL12,RPL23A,MRPS18B,MRPS17,MRPL46
1	TRUE	0.00167	7	724	5	0.007	0.714	GO:0008556	MF	127	potassium-transporting ATPase activity	3	ENSG00000069849,ENSG00000105409,ENSG00000129244,ENSG00000143153,ENSG00000163399	ATP1B3,ATP1A3,ATP1B2,ATP1B1,ATP1A1
1	TRUE	0.00167	7	724	5	0.007	0.714	GO:0005391	MF	127	sodium:potassium-exchanging ATPase activity	4	ENSG00000069849,ENSG00000105409,ENSG00000129244,ENSG00000143153,ENSG00000163399	ATP1B3,ATP1A3,ATP1B2,ATP1B1,ATP1A1
1	TRUE	0.0017	7	311	4	0.013	0.571	GO:0086080	MF	145	protein binding involved in heterotypic cell-cell adhesion	2	ENSG00000046604,ENSG00000096696,ENSG00000134755,ENSG00000173801	DSG2,DSP,DSC2,JUP
1	TRUE	0.00171	141	658	20	0.03	0.142	GO:0042277	MF	55	peptide binding	2	ENSG00000092068,ENSG00000099139,ENSG00000105409,ENSG00000105438,ENSG00000111144,ENSG00000113108,ENSG00000113593,ENSG00000117298,ENSG00000135916,ENSG00000136240,ENSG00000139197,ENSG00000140443,ENSG00000140564,ENSG00000163956,ENSG00000169760,ENSG00000170775,ENSG00000171105,ENSG00000196313,ENSG00000204525,ENSG00000231925	SLC7A8,PCSK5,ATP1A3,KDELR1,LTA4H,APBB3,PPWD1,ECE1,ITM2C,KDELR2,PEX5,IGF1R,FURIN,LRPAP1,NLGN1,GPR37,INSR,POM121,HLA-C,TAPBP
1	TRUE	0.00182	68	745	14	0.019	0.206	GO:0007369	BP	3	gastrulation	5	ENSG00000005884,ENSG00000019144,ENSG00000070018,ENSG00000105429,ENSG00000130635,ENSG00000132470,ENSG00000134871,ENSG00000135424,ENSG00000149948,ENSG00000173402,ENSG00000179820,ENSG00000198730,ENSG00000204217,ENSG00000204262	ITGA3,PHLDB1,LRP6,MEGF8,COL5A1,ITGB4,COL4A2,ITGA7,HMGA2,DAG1,MYADM,CTR9,BMPR2,COL5A2
1	TRUE	0.00182	99	968	20	0.021	0.202	GO:0045047	BP	3	protein targeting to ER	2	ENSG00000008988,ENSG00000058262,ENSG00000083845,ENSG00000089157,ENSG00000108298,ENSG00000112306,ENSG00000116251,ENSG00000134419,ENSG00000142676,ENSG00000143947,ENSG00000145592,ENSG00000153037,ENSG00000158552,ENSG00000162244,ENSG00000166441,ENSG00000177954,ENSG00000186468,ENSG00000197958,ENSG00000198242,ENSG00000221983	RPS20,SEC61A1,RPS5,RPLP0,RPL19,RPS12,RPL22,RPS15A,RPL11,RPS27A,RPL37,SRP19,ZFAND2B,RPL29,RPL27A,RPS27,RPS23,RPL12,RPL23A,UBA52
1	TRUE	0.00192	89	412	12	0.029	0.135	GO:0043588	BP	3	skin development	1	ENSG00000005884,ENSG00000046604,ENSG00000091409,ENSG00000096696,ENSG00000108821,ENSG00000124193,ENSG00000132470,ENSG00000134318,ENSG00000134755,ENSG00000140564,ENSG00000173801,ENSG00000204262	ITGA3,DSG2,ITGA6,DSP,COL1A1,SRSF6,ITGB4,ROCK2,DSC2,FURIN,JUP,COL5A2
1	TRUE	0.00201	713	833	70	0.084	0.098	GO:0051674	BP	3	localization of cell	2	ENSG00000004399,ENSG00000005884,ENSG00000008294,ENSG00000035403,ENSG00000044574,ENSG00000054654,ENSG00000060656,ENSG00000064999,ENSG00000065361,ENSG00000069849,ENSG00000072518,ENSG00000075213,ENSG00000076201,ENSG00000086570,ENSG00000090020,ENSG00000090863,ENSG00000091409,ENSG00000092068,ENSG00000100242,ENSG00000100345,ENSG00000102265,ENSG00000103222,ENSG00000105429,ENSG00000106299,ENSG00000108821…	PLXND1,ITGA3,SPAG9,VCL,HSPA5,SYNE2,PTPRU,ANKS1A,ERBB3,ATP1B3,MARK2,SEMA3A,PTPN23,FAT2,SLC9A1,GLG1,ITGA6,SLC7A8,SUN2,MYH9,TIMP1,ABCC1,MEGF8,WASL,COL1A1,CORO1C,SOS1,ITGB1BP1,MACF1,ATP1B2,ACTN4,COL5A1,DIAPH1,ITGB4,ROCK2,APC,CD63,SORL1,RDX,IGF1R,GAS8,APP,PTPRF,ATP1B1,ADAM15,PTPRG,SLIT2,GNA12,PTPRJ,MIA3,CCSAP,ELP6,NIPBL,CDK5,CENPV,LDB2,INSR,MCC,SRGAP2C,DAG1,PEAK1,JUP,CD151,MYADM,IFITM1,SEMA4D,MYO18A,P…
1	TRUE	0.00201	713	833	70	0.084	0.098	GO:0048870	BP	3	cell motility	2	ENSG00000004399,ENSG00000005884,ENSG00000008294,ENSG00000035403,ENSG00000044574,ENSG00000054654,ENSG00000060656,ENSG00000064999,ENSG00000065361,ENSG00000069849,ENSG00000072518,ENSG00000075213,ENSG00000076201,ENSG00000086570,ENSG00000090020,ENSG00000090863,ENSG00000091409,ENSG00000092068,ENSG00000100242,ENSG00000100345,ENSG00000102265,ENSG00000103222,ENSG00000105429,ENSG00000106299,ENSG00000108821…	PLXND1,ITGA3,SPAG9,VCL,HSPA5,SYNE2,PTPRU,ANKS1A,ERBB3,ATP1B3,MARK2,SEMA3A,PTPN23,FAT2,SLC9A1,GLG1,ITGA6,SLC7A8,SUN2,MYH9,TIMP1,ABCC1,MEGF8,WASL,COL1A1,CORO1C,SOS1,ITGB1BP1,MACF1,ATP1B2,ACTN4,COL5A1,DIAPH1,ITGB4,ROCK2,APC,CD63,SORL1,RDX,IGF1R,GAS8,APP,PTPRF,ATP1B1,ADAM15,PTPRG,SLIT2,GNA12,PTPRJ,MIA3,CCSAP,ELP6,NIPBL,CDK5,CENPV,LDB2,INSR,MCC,SRGAP2C,DAG1,PEAK1,JUP,CD151,MYADM,IFITM1,SEMA4D,MYO18A,P…
1	TRUE	0.00201	480	721	47	0.065	0.098	GO:0040012	BP	3	regulation of locomotion	1	ENSG00000004399,ENSG00000005810,ENSG00000008294,ENSG00000035403,ENSG00000044574,ENSG00000054654,ENSG00000060656,ENSG00000065361,ENSG00000075213,ENSG00000091409,ENSG00000100242,ENSG00000102265,ENSG00000105429,ENSG00000108821,ENSG00000110880,ENSG00000114554,ENSG00000119185,ENSG00000127603,ENSG00000130402,ENSG00000130724,ENSG00000131504,ENSG00000134318,ENSG00000134982,ENSG00000137710,ENSG00000140443…	PLXND1,MYCBP2,SPAG9,VCL,HSPA5,SYNE2,PTPRU,ERBB3,SEMA3A,ITGA6,SUN2,TIMP1,MEGF8,COL1A1,CORO1C,PLXNA1,ITGB1BP1,MACF1,ACTN4,CHMP2A,DIAPH1,ROCK2,APC,RDX,IGF1R,APP,ADAM15,PTPRG,SLIT2,PTPRJ,MIA3,TRIM11,CCSAP,ELP6,NIPBL,LDB2,INSR,SRGAP2C,DAG1,JUP,CD151,MYADM,IFITM1,SEMA4D,PLXNB2,SRGAP1,BMPR2
1	TRUE	0.00201	328	723	36	0.05	0.11	GO:0004888	MF	127	transmembrane signaling receptor activity	4	ENSG00000004399,ENSG00000011677,ENSG00000028137,ENSG00000060656,ENSG00000065361,ENSG00000070018,ENSG00000072071,ENSG00000101204,ENSG00000101850,ENSG00000105464,ENSG00000105737,ENSG00000106278,ENSG00000110076,ENSG00000111321,ENSG00000114554,ENSG00000124493,ENSG00000134243,ENSG00000138468,ENSG00000140443,ENSG00000141458,ENSG00000142949,ENSG00000144724,ENSG00000145623,ENSG00000150938,ENSG00000162337…	PLXND1,GABRA3,TNFRSF1B,PTPRU,ERBB3,LRP6,LPHN1,CHRNA4,GPR143,GRIN2D,GRIK5,PTPRZ1,NRXN2,LTBR,PLXNA1,GRM4,SORT1,SENP7,IGF1R,NPC1,PTPRF,PTPRG,OSMR,CRIM1,LRP5,ANTXR1,GPR37,GPR27,INSR,HTR1D,ROR1,SEMA4D,PLXNB2,IGF2R,BMPR2,HLA-DOA
1	TRUE	0.00208	134	910	23	0.025	0.172	GO:0010769	BP	3	regulation of cell morphogenesis involved in differentiation	4	ENSG00000004399,ENSG00000005810,ENSG00000072518,ENSG00000075213,ENSG00000105429,ENSG00000110880,ENSG00000114554,ENSG00000119185,ENSG00000127603,ENSG00000130402,ENSG00000134569,ENSG00000141298,ENSG00000145147,ENSG00000154310,ENSG00000164885,ENSG00000169760,ENSG00000169783,ENSG00000172661,ENSG00000179820,ENSG00000187764,ENSG00000196576,ENSG00000197555,ENSG00000257923	PLXND1,MYCBP2,MARK2,SEMA3A,MEGF8,CORO1C,PLXNA1,ITGB1BP1,MACF1,ACTN4,LRP4,SSH2,SLIT2,TNIK,CDK5,NLGN1,LINGO1,FAM21C,MYADM,SEMA4D,PLXNB2,SIPA1L1,CUX1
1	TRUE	0.00244	119	968	22	0.023	0.185	GO:0070972	BP	3	protein localization to endoplasmic reticulum	3	ENSG00000008988,ENSG00000044574,ENSG00000058262,ENSG00000083845,ENSG00000089157,ENSG00000108298,ENSG00000112306,ENSG00000116251,ENSG00000118873,ENSG00000134419,ENSG00000142676,ENSG00000143947,ENSG00000145592,ENSG00000153037,ENSG00000158552,ENSG00000162244,ENSG00000166441,ENSG00000177954,ENSG00000186468,ENSG00000197958,ENSG00000198242,ENSG00000221983	RPS20,HSPA5,SEC61A1,RPS5,RPLP0,RPL19,RPS12,RPL22,RAB3GAP2,RPS15A,RPL11,RPS27A,RPL37,SRP19,ZFAND2B,RPL29,RPL27A,RPS27,RPS23,RPL12,RPL23A,UBA52
1	TRUE	0.00251	14	359	5	0.014	0.357	GO:0140115	BP	3	export across plasma membrane	5	ENSG00000090020,ENSG00000105409,ENSG00000129244,ENSG00000143153,ENSG00000163399	SLC9A1,ATP1A3,ATP1B2,ATP1B1,ATP1A1
1	TRUE	0.00251	655	833	65	0.078	0.099	GO:0016477	BP	3	cell migration	3	ENSG00000004399,ENSG00000005884,ENSG00000008294,ENSG00000035403,ENSG00000044574,ENSG00000054654,ENSG00000060656,ENSG00000064999,ENSG00000069849,ENSG00000072518,ENSG00000075213,ENSG00000076201,ENSG00000086570,ENSG00000090020,ENSG00000090863,ENSG00000091409,ENSG00000092068,ENSG00000100242,ENSG00000100345,ENSG00000102265,ENSG00000103222,ENSG00000105429,ENSG00000106299,ENSG00000108821,ENSG00000110880…	PLXND1,ITGA3,SPAG9,VCL,HSPA5,SYNE2,PTPRU,ANKS1A,ATP1B3,MARK2,SEMA3A,PTPN23,FAT2,SLC9A1,GLG1,ITGA6,SLC7A8,SUN2,MYH9,TIMP1,ABCC1,MEGF8,WASL,COL1A1,CORO1C,SOS1,ITGB1BP1,MACF1,ATP1B2,ACTN4,COL5A1,ROCK2,APC,CD63,SORL1,RDX,IGF1R,APP,PTPRF,ATP1B1,ADAM15,PTPRG,SLIT2,GNA12,PTPRJ,MIA3,ELP6,NIPBL,CDK5,CENPV,LDB2,INSR,MCC,SRGAP2C,DAG1,PEAK1,JUP,CD151,MYADM,IFITM1,SEMA4D,MYO18A,PLXNB2,SRGAP1,BMPR2
1	TRUE	0.00251	167	792	24	0.03	0.144	GO:0033218	MF	55	amide binding	1	ENSG00000092068,ENSG00000099139,ENSG00000100344,ENSG00000104341,ENSG00000105409,ENSG00000105438,ENSG00000111144,ENSG00000113108,ENSG00000113593,ENSG00000117298,ENSG00000135916,ENSG00000136240,ENSG00000137642,ENSG00000139197,ENSG00000140443,ENSG00000140564,ENSG00000163956,ENSG00000169760,ENSG00000170775,ENSG00000171105,ENSG00000171603,ENSG00000196313,ENSG00000204525,ENSG00000231925	SLC7A8,PCSK5,PNPLA3,LAPTM4B,ATP1A3,KDELR1,LTA4H,APBB3,PPWD1,ECE1,ITM2C,KDELR2,SORL1,PEX5,IGF1R,FURIN,LRPAP1,NLGN1,GPR37,INSR,CLSTN1,POM121,HLA-C,TAPBP
1	TRUE	0.00251	75	521	12	0.023	0.16	GO:0019838	MF	119	growth factor binding	1	ENSG00000065361,ENSG00000090863,ENSG00000091409,ENSG00000108821,ENSG00000130508,ENSG00000132470,ENSG00000134243,ENSG00000140443,ENSG00000140564,ENSG00000145623,ENSG00000171105,ENSG00000187498	ERBB3,GLG1,ITGA6,COL1A1,PXDN,ITGB4,SORT1,IGF1R,FURIN,OSMR,INSR,COL4A1
1	TRUE	0.00273	3	381	3	0.008	1	GO:0005010	MF	10	insulin-like growth factor-activated receptor activity	1	ENSG00000140443,ENSG00000150938,ENSG00000197081	IGF1R,CRIM1,IGF2R
1	TRUE	0.00285	112	536	15	0.028	0.134	GO:1903522	BP	3	regulation of blood circulation	3	ENSG00000046604,ENSG00000090020,ENSG00000096433,ENSG00000096696,ENSG00000105409,ENSG00000117298,ENSG00000118160,ENSG00000129244,ENSG00000134755,ENSG00000143153,ENSG00000148834,ENSG00000163399,ENSG00000167323,ENSG00000173801,ENSG00000204217	DSG2,SLC9A1,ITPR3,DSP,ATP1A3,ECE1,SLC8A2,ATP1B2,DSC2,ATP1B1,GSTO1,ATP1A1,STIM1,JUP,BMPR2
1	TRUE	0.00288	191	601	22	0.037	0.115	GO:0008015	BP	3	blood circulation	4	ENSG00000046604,ENSG00000049540,ENSG00000090020,ENSG00000096433,ENSG00000096696,ENSG00000099139,ENSG00000105409,ENSG00000117298,ENSG00000118160,ENSG00000119185,ENSG00000129244,ENSG00000134755,ENSG00000143153,ENSG00000145147,ENSG00000148834,ENSG00000149177,ENSG00000159200,ENSG00000162337,ENSG00000163399,ENSG00000167323,ENSG00000173801,ENSG00000204217	DSG2,ELN,SLC9A1,ITPR3,DSP,PCSK5,ATP1A3,ECE1,SLC8A2,ITGB1BP1,ATP1B2,DSC2,ATP1B1,SLIT2,GSTO1,PTPRJ,RCAN1,LRP5,ATP1A1,STIM1,JUP,BMPR2
1	TRUE	0.00338	194	601	22	0.037	0.113	GO:0003013	BP	3	circulatory system process	3	ENSG00000046604,ENSG00000049540,ENSG00000090020,ENSG00000096433,ENSG00000096696,ENSG00000099139,ENSG00000105409,ENSG00000117298,ENSG00000118160,ENSG00000119185,ENSG00000129244,ENSG00000134755,ENSG00000143153,ENSG00000145147,ENSG00000148834,ENSG00000149177,ENSG00000159200,ENSG00000162337,ENSG00000163399,ENSG00000167323,ENSG00000173801,ENSG00000204217	DSG2,ELN,SLC9A1,ITPR3,DSP,PCSK5,ATP1A3,ECE1,SLC8A2,ITGB1BP1,ATP1B2,DSC2,ATP1B1,SLIT2,GSTO1,PTPRJ,RCAN1,LRP5,ATP1A1,STIM1,JUP,BMPR2
1	TRUE	0.00338	841	818	77	0.094	0.092	GO:0040011	BP	3	locomotion	1	ENSG00000004399,ENSG00000005810,ENSG00000005884,ENSG00000008294,ENSG00000035403,ENSG00000044574,ENSG00000054654,ENSG00000060656,ENSG00000064999,ENSG00000065361,ENSG00000069849,ENSG00000072518,ENSG00000075213,ENSG00000086570,ENSG00000090020,ENSG00000090863,ENSG00000091409,ENSG00000092068,ENSG00000100242,ENSG00000100345,ENSG00000102265,ENSG00000103222,ENSG00000105429,ENSG00000106299,ENSG00000108821…	PLXND1,MYCBP2,ITGA3,SPAG9,VCL,HSPA5,SYNE2,PTPRU,ANKS1A,ERBB3,ATP1B3,MARK2,SEMA3A,FAT2,SLC9A1,GLG1,ITGA6,SLC7A8,SUN2,MYH9,TIMP1,ABCC1,MEGF8,WASL,COL1A1,CORO1C,PLXNA1,SPTBN1,SOS1,ITGB1BP1,MACF1,ATP1B2,ACTN4,COL5A1,CHMP2A,DIAPH1,ITGB4,ROCK2,APC,CD63,SORL1,RDX,IGF1R,GAS8,APP,PTPRF,ATP1B1,ADAM15,PTPRG,SLIT2,GNA12,PTPRJ,MIA3,TRIM11,CCSAP,ELP6,NIPBL,CDK5,CENPV,KIF5C,LDB2,ALCAM,INSR,MCC,SRGAP2C,DAG1,PEAK…
1	TRUE	0.00338	9	311	4	0.013	0.444	GO:0086069	BP	3	bundle of His cell to Purkinje myocyte communication	2	ENSG00000046604,ENSG00000096696,ENSG00000134755,ENSG00000173801	DSG2,DSP,DSC2,JUP
1	TRUE	0.00347	4	277	3	0.011	0.75	GO:0038132	MF	119	neuregulin binding	2	ENSG00000065361,ENSG00000091409,ENSG00000132470	ERBB3,ITGA6,ITGB4
1	TRUE	0.00412	258	525	24	0.046	0.093	GO:0055065	BP	3	metal ion homeostasis	6	ENSG00000090020,ENSG00000092068,ENSG00000096433,ENSG00000105409,ENSG00000105464,ENSG00000118160,ENSG00000129244,ENSG00000130054,ENSG00000131504,ENSG00000133107,ENSG00000136003,ENSG00000136888,ENSG00000142192,ENSG00000143153,ENSG00000148834,ENSG00000148842,ENSG00000156113,ENSG00000157837,ENSG00000162430,ENSG00000163399,ENSG00000164039,ENSG00000166260,ENSG00000167323,ENSG00000197386	SLC9A1,SLC7A8,ITPR3,ATP1A3,GRIN2D,SLC8A2,ATP1B2,FAM155B,DIAPH1,TRPC4,ISCU,ATP6V1G1,APP,ATP1B1,GSTO1,CNNM2,KCNMA1,SPPL3,SEPN1,ATP1A1,BDH2,COX11,STIM1,HTT
1	TRUE	0.00463	3694	940	295	0.314	0.08	GO:0051179	BP	3	localization	1	ENSG00000001461,ENSG00000004399,ENSG00000005810,ENSG00000005884,ENSG00000006071,ENSG00000007402,ENSG00000008294,ENSG00000008988,ENSG00000011426,ENSG00000021355,ENSG00000028137,ENSG00000029725,ENSG00000035403,ENSG00000044574,ENSG00000046604,ENSG00000054356,ENSG00000054523,ENSG00000054654,ENSG00000054793,ENSG00000058262,ENSG00000059804,ENSG00000060656,ENSG00000064703,ENSG00000064999,ENSG00000065361…	NIPAL3,PLXND1,MYCBP2,ITGA3,ABCC8,CACNA2D2,SPAG9,RPS20,ANLN,SERPINB1,TNFRSF1B,RABEP1,VCL,HSPA5,DSG2,PTPRN,KIF1B,SYNE2,ATP9A,SEC61A1,SLC2A3,PTPRU,DDX20,ANKS1A,ERBB3,ASPM,TRAM1,SYT1,ATP11A,KIF2A,ATP1B3,LRP6,SEL1L,MARK2,CLCN4,SEMA3A,PTPN23,EPB41L2,ATP8B1,FAT2,SLC9A1,MUL1,GLG1,ITGA6,SLC7A8,NUP50,ITPR3,DSP,CDC7,PCSK5,H2AFY2,FAM21A,RANBP1,SNRPD3,HPS4,SUN2,MYH9,ATP6V1D,CHRNA4,TM9SF4,GPR143,EEA1,TIMP1,ABC…
1	TRUE	0.00472	440	833	47	0.056	0.107	GO:2000145	BP	3	regulation of cell motility	2	ENSG00000004399,ENSG00000008294,ENSG00000035403,ENSG00000044574,ENSG00000054654,ENSG00000060656,ENSG00000065361,ENSG00000075213,ENSG00000076201,ENSG00000091409,ENSG00000100242,ENSG00000102265,ENSG00000106299,ENSG00000108821,ENSG00000110880,ENSG00000119185,ENSG00000127603,ENSG00000130402,ENSG00000131504,ENSG00000134318,ENSG00000134982,ENSG00000137642,ENSG00000137710,ENSG00000140443,ENSG00000142192…	PLXND1,SPAG9,VCL,HSPA5,SYNE2,PTPRU,ERBB3,SEMA3A,PTPN23,ITGA6,SUN2,TIMP1,WASL,COL1A1,CORO1C,ITGB1BP1,MACF1,ACTN4,DIAPH1,ROCK2,APC,SORL1,RDX,IGF1R,APP,ADAM15,PTPRG,SLIT2,GNA12,PTPRJ,MIA3,CCSAP,ELP6,NIPBL,LDB2,INSR,MCC,SRGAP2C,DAG1,JUP,CD151,MYADM,IFITM1,SEMA4D,PLXNB2,SRGAP1,BMPR2
1	TRUE	0.00472	12	90	3	0.033	0.25	GO:0010107	BP	3	potassium ion import	3	ENSG00000105409,ENSG00000143153,ENSG00000163399	ATP1A3,ATP1B1,ATP1A1
1	TRUE	0.00472	72	706	13	0.018	0.181	GO:0050770	BP	3	regulation of axonogenesis	2	ENSG00000004399,ENSG00000005810,ENSG00000072518,ENSG00000075213,ENSG00000105429,ENSG00000114554,ENSG00000127603,ENSG00000141298,ENSG00000145147,ENSG00000169783,ENSG00000187764,ENSG00000196576,ENSG00000197555	PLXND1,MYCBP2,MARK2,SEMA3A,MEGF8,PLXNA1,MACF1,SSH2,SLIT2,LINGO1,SEMA4D,PLXNB2,SIPA1L1
1	TRUE	0.00472	615	968	68	0.07	0.111	GO:0016071	BP	104	mRNA metabolic process	1	ENSG00000005075,ENSG00000008988,ENSG00000026025,ENSG00000064703,ENSG00000065526,ENSG00000080802,ENSG00000083223,ENSG00000083845,ENSG00000089157,ENSG00000089195,ENSG00000100028,ENSG00000101452,ENSG00000105939,ENSG00000106245,ENSG00000106355,ENSG00000108298,ENSG00000110844,ENSG00000111196,ENSG00000112306,ENSG00000113593,ENSG00000115128,ENSG00000116251,ENSG00000116752,ENSG00000120699,ENSG00000123200…	POLR2J,RPS20,VIM,DDX20,SPEN,CNOT4,ZCCHC6,RPS5,RPLP0,TRMT6,SNRPD3,DHX35,ZC3HAV1,BUD31,LSM5,RPL19,PRPF40B,MAGOHB,RPS12,PPWD1,SF3B14,RPL22,BCAS2,EXOSC8,ZC3H13,EXOSC9,SRSF6,FASTKD3,CDK7,RPS15A,TRA2B,PRPF4,BUD13,ZCRB1,SCAF11,APP,RPL11,RPS27A,RPL37,WTAP,C7orf55-LUC7L2,CWC15,KIN,SRP19,MOV10,RPL29,POLR2H,LSM6,KIAA1429,RPL27A,EXOSC1,SMN1,ANGEL2,RPS27,DDX41,PKP3,RPS23,SRSF10,RPL12,RPL23A,DDX39B,CTR9,DXO,HS…
1	TRUE	0.00499	101	359	11	0.031	0.109	GO:0008016	BP	3	regulation of heart contraction	4	ENSG00000046604,ENSG00000090020,ENSG00000096433,ENSG00000096696,ENSG00000105409,ENSG00000118160,ENSG00000129244,ENSG00000134755,ENSG00000143153,ENSG00000163399,ENSG00000173801	DSG2,SLC9A1,ITPR3,DSP,ATP1A3,SLC8A2,ATP1B2,DSC2,ATP1B1,ATP1A1,JUP
1	TRUE	0.00507	431	157	15	0.096	0.035	GO:0034220	BP	3	ion transmembrane transport	5	ENSG00000103222,ENSG00000105409,ENSG00000105464,ENSG00000106688,ENSG00000118160,ENSG00000130226,ENSG00000131504,ENSG00000136295,ENSG00000139209,ENSG00000142408,ENSG00000143153,ENSG00000163399,ENSG00000169760,ENSG00000175548,ENSG00000187688	ABCC1,ATP1A3,GRIN2D,SLC1A1,SLC8A2,DPP6,DIAPH1,TTYH3,SLC38A4,CACNG8,ATP1B1,ATP1A1,NLGN1,ALG10B,TRPV2
1	TRUE	0.00526	138	968	23	0.024	0.167	GO:0006612	BP	3	protein targeting to membrane	2	ENSG00000008988,ENSG00000058262,ENSG00000067167,ENSG00000083845,ENSG00000089157,ENSG00000108298,ENSG00000112306,ENSG00000116251,ENSG00000119185,ENSG00000134419,ENSG00000139197,ENSG00000142676,ENSG00000143947,ENSG00000145592,ENSG00000153037,ENSG00000158552,ENSG00000162244,ENSG00000166441,ENSG00000177954,ENSG00000186468,ENSG00000197958,ENSG00000198242,ENSG00000221983	RPS20,SEC61A1,TRAM1,RPS5,RPLP0,RPL19,RPS12,RPL22,ITGB1BP1,RPS15A,PEX5,RPL11,RPS27A,RPL37,SRP19,ZFAND2B,RPL29,RPL27A,RPS27,RPS23,RPL12,RPL23A,UBA52
1	TRUE	0.00531	1950	968	174	0.18	0.089	GO:0051641	BP	3	cellular localization	2	ENSG00000005884,ENSG00000008294,ENSG00000008988,ENSG00000035403,ENSG00000044574,ENSG00000054356,ENSG00000054523,ENSG00000054654,ENSG00000058262,ENSG00000060656,ENSG00000064703,ENSG00000066279,ENSG00000067167,ENSG00000067715,ENSG00000069849,ENSG00000070018,ENSG00000071537,ENSG00000072518,ENSG00000076201,ENSG00000079819,ENSG00000083845,ENSG00000089157,ENSG00000090432,ENSG00000093000,ENSG00000096433…	ITGA3,SPAG9,RPS20,VCL,HSPA5,PTPRN,KIF1B,SYNE2,SEC61A1,PTPRU,DDX20,ASPM,TRAM1,SYT1,ATP1B3,LRP6,SEL1L,MARK2,PTPN23,EPB41L2,RPS5,RPLP0,MUL1,NUP50,ITPR3,H2AFY2,FAM21A,RANBP1,SNRPD3,HPS4,SUN2,ATP6V1D,TM9SF4,GPR143,EEA1,LAPTM4B,PDCD5,KDELR1,GRIN2D,WASL,ARHGAP21,TSPAN14,RPL19,COL1A1,ZNF259,NRXN2,MAGOHB,VPS29,ICK,RPS12,SEC24A,CSPG5,LMAN2L,SPTBN1,RPL22,CENPF,RPA2,RAB3GAP2,ITGB1BP1,ENY2,BBS9,ZWINT,SRSF6,GR…
1	TRUE	0.00542	423	723	41	0.057	0.097	GO:0038023	MF	127	signaling receptor activity	3	ENSG00000004399,ENSG00000011677,ENSG00000028137,ENSG00000060656,ENSG00000065361,ENSG00000070018,ENSG00000072071,ENSG00000076716,ENSG00000101204,ENSG00000101850,ENSG00000105464,ENSG00000105737,ENSG00000106278,ENSG00000110076,ENSG00000110400,ENSG00000111321,ENSG00000114554,ENSG00000124493,ENSG00000125844,ENSG00000134243,ENSG00000138468,ENSG00000140443,ENSG00000140526,ENSG00000141458,ENSG00000142949…	PLXND1,GABRA3,TNFRSF1B,PTPRU,ERBB3,LRP6,LPHN1,GPC4,CHRNA4,GPR143,GRIN2D,GRIK5,PTPRZ1,NRXN2,PVRL1,LTBR,PLXNA1,GRM4,RRBP1,SORT1,SENP7,IGF1R,ABHD2,NPC1,PTPRF,PTPRG,OSMR,CRIM1,LRP5,ANTXR1,NLGN1,GPR37,GPR27,INSR,HTR1D,ROR1,SEMA4D,PLXNB2,IGF2R,BMPR2,HLA-DOA
1	TRUE	0.00549	2970	231	73	0.316	0.025	GO:0032501	BP	3	multicellular organismal process	1	ENSG00000004399,ENSG00000005483,ENSG00000026025,ENSG00000046604,ENSG00000064393,ENSG00000090020,ENSG00000091409,ENSG00000099139,ENSG00000100592,ENSG00000101204,ENSG00000101850,ENSG00000102265,ENSG00000105409,ENSG00000105464,ENSG00000108821,ENSG00000115306,ENSG00000115539,ENSG00000115904,ENSG00000116791,ENSG00000116984,ENSG00000117724,ENSG00000118160,ENSG00000119185,ENSG00000125844,ENSG00000129473…	PLXND1,KMT2E,VIM,DSG2,HIPK2,SLC9A1,ITGA6,PCSK5,DAAM1,CHRNA4,GPR143,TIMP1,ATP1A3,GRIN2D,COL1A1,SPTBN1,PDCL3,SOS1,CRYZ,MTR,CENPF,SLC8A2,ITGB1BP1,RRBP1,BCL2L2,NCAN,DIAPH1,MATN3,ITGB4,DSC2,COL4A2,ADAM19,CASC5,TET1,IGF1R,NPC1,CACNG8,ATP1B1,PTPRG,EIF2B5,POMZP3,PTPRJ,CRIM1,PCDH1,HK2,ADCY9,RPL29,LRP5,ATP1A1,LRPAP1,KIF5C,NLGN1,LINGO1,CHD7,ECEL1,SRGAP2C,SERF1A,EIF2AK3,IQCB1,DAG1,CREB3L2,ROR1,IFITM1,ISG15,T…
1	TRUE	0.00559	197	536	20	0.037	0.102	GO:0044057	BP	3	regulation of system process	2	ENSG00000046604,ENSG00000090020,ENSG00000096433,ENSG00000096696,ENSG00000105409,ENSG00000117298,ENSG00000118160,ENSG00000129244,ENSG00000134318,ENSG00000134755,ENSG00000142192,ENSG00000143153,ENSG00000144868,ENSG00000148834,ENSG00000163399,ENSG00000167323,ENSG00000169760,ENSG00000172071,ENSG00000173801,ENSG00000204217	DSG2,SLC9A1,ITPR3,DSP,ATP1A3,ECE1,SLC8A2,ATP1B2,ROCK2,DSC2,APP,ATP1B1,TMEM108,GSTO1,ATP1A1,STIM1,NLGN1,EIF2AK3,JUP,BMPR2
1	TRUE	0.00571	601	157	18	0.115	0.03	GO:0055085	BP	3	transmembrane transport	4	ENSG00000059804,ENSG00000071537,ENSG00000103222,ENSG00000105409,ENSG00000105464,ENSG00000106688,ENSG00000118160,ENSG00000130226,ENSG00000131504,ENSG00000136295,ENSG00000139197,ENSG00000139209,ENSG00000142408,ENSG00000143153,ENSG00000163399,ENSG00000169760,ENSG00000175548,ENSG00000187688	SLC2A3,SEL1L,ABCC1,ATP1A3,GRIN2D,SLC1A1,SLC8A2,DPP6,DIAPH1,TTYH3,PEX5,SLC38A4,CACNG8,ATP1B1,ATP1A1,NLGN1,ALG10B,TRPV2
1	TRUE	0.00571	193	466	18	0.039	0.093	GO:0043062	BP	45	extracellular structure organization	1	ENSG00000005884,ENSG00000019144,ENSG00000050555,ENSG00000091409,ENSG00000102265,ENSG00000108821,ENSG00000130287,ENSG00000130508,ENSG00000132031,ENSG00000132470,ENSG00000134871,ENSG00000135074,ENSG00000140564,ENSG00000142192,ENSG00000156103,ENSG00000173402,ENSG00000187498,ENSG00000204262	ITGA3,PHLDB1,LAMC3,ITGA6,TIMP1,COL1A1,NCAN,PXDN,MATN3,ITGB4,COL4A2,ADAM19,FURIN,APP,MMP16,DAG1,COL4A1,COL5A2
1	TRUE	0.0059	409	833	44	0.053	0.108	GO:0030334	BP	3	regulation of cell migration	3	ENSG00000004399,ENSG00000008294,ENSG00000035403,ENSG00000044574,ENSG00000054654,ENSG00000060656,ENSG00000075213,ENSG00000076201,ENSG00000091409,ENSG00000100242,ENSG00000102265,ENSG00000106299,ENSG00000108821,ENSG00000110880,ENSG00000119185,ENSG00000127603,ENSG00000130402,ENSG00000134318,ENSG00000134982,ENSG00000137642,ENSG00000137710,ENSG00000140443,ENSG00000142192,ENSG00000143537,ENSG00000144724…	PLXND1,SPAG9,VCL,HSPA5,SYNE2,PTPRU,SEMA3A,PTPN23,ITGA6,SUN2,TIMP1,WASL,COL1A1,CORO1C,ITGB1BP1,MACF1,ACTN4,ROCK2,APC,SORL1,RDX,IGF1R,APP,ADAM15,PTPRG,SLIT2,GNA12,PTPRJ,MIA3,ELP6,NIPBL,LDB2,INSR,MCC,SRGAP2C,DAG1,JUP,CD151,MYADM,IFITM1,SEMA4D,PLXNB2,SRGAP1,BMPR2
1	TRUE	0.00592	7	539	4	0.007	0.571	GO:0002934	BP	54	desmosome organization	1	ENSG00000046604,ENSG00000096696,ENSG00000173801,ENSG00000184363	DSG2,DSP,JUP,PKP3
1	TRUE	0.00636	11	650	5	0.008	0.455	GO:1902284	BP	3	neuron projection extension involved in neuron projection guidance	1	ENSG00000075213,ENSG00000105429,ENSG00000114554,ENSG00000145147,ENSG00000170017	SEMA3A,MEGF8,PLXNA1,SLIT2,ALCAM
1	TRUE	0.00636	11	650	5	0.008	0.455	GO:1902667	BP	3	regulation of axon guidance	3	ENSG00000005810,ENSG00000075213,ENSG00000105429,ENSG00000114554,ENSG00000145147	MYCBP2,SEMA3A,MEGF8,PLXNA1,SLIT2
1	TRUE	0.00636	11	650	5	0.008	0.455	GO:0048846	BP	3	axon extension involved in axon guidance	1	ENSG00000075213,ENSG00000105429,ENSG00000114554,ENSG00000145147,ENSG00000170017	SEMA3A,MEGF8,PLXNA1,SLIT2,ALCAM
1	TRUE	0.00731	136	155	8	0.052	0.059	GO:0001501	BP	3	skeletal system development	4	ENSG00000099139,ENSG00000108821,ENSG00000130287,ENSG00000132031,ENSG00000162337,ENSG00000172071,ENSG00000182158,ENSG00000187764	PCSK5,COL1A1,NCAN,MATN3,LRP5,EIF2AK3,CREB3L2,SEMA4D
1	TRUE	0.00742	182	751	23	0.031	0.126	GO:0034330	BP	75	cell junction organization	1	ENSG00000035403,ENSG00000046604,ENSG00000066933,ENSG00000090020,ENSG00000091409,ENSG00000096696,ENSG00000110400,ENSG00000110880,ENSG00000119185,ENSG00000127603,ENSG00000132470,ENSG00000134318,ENSG00000134982,ENSG00000137710,ENSG00000141556,ENSG00000144061,ENSG00000149177,ENSG00000163362,ENSG00000171914,ENSG00000173517,ENSG00000173801,ENSG00000177697,ENSG00000184363	VCL,DSG2,MYO9A,SLC9A1,ITGA6,DSP,PVRL1,CORO1C,ITGB1BP1,MACF1,ITGB4,ROCK2,APC,RDX,TBCD,NPHP1,PTPRJ,C1orf106,TLN2,PEAK1,JUP,CD151,PKP3
1	TRUE	0.0077	84	932	16	0.017	0.19	GO:0030048	BP	3	actin filament-based movement	1	ENSG00000026025,ENSG00000046604,ENSG00000054654,ENSG00000096696,ENSG00000099331,ENSG00000100242,ENSG00000100345,ENSG00000106299,ENSG00000109063,ENSG00000114279,ENSG00000130402,ENSG00000133026,ENSG00000134755,ENSG00000136717,ENSG00000163399,ENSG00000173801	VIM,DSG2,SYNE2,DSP,MYO9B,SUN2,MYH9,WASL,MYH3,FGF12,ACTN4,MYH10,DSC2,BIN1,ATP1A1,JUP
1	TRUE	0.00825	3	90	2	0.022	0.667	GO:1903416	BP	173	response to glycoside	1	ENSG00000105409,ENSG00000163399	ATP1A3,ATP1A1
1	TRUE	0.00925	6	780	4	0.005	0.667	GO:1905666	BP	8	regulation of protein localization to endosome	1	ENSG00000134318,ENSG00000137642,ENSG00000137710,ENSG00000163840	ROCK2,SORL1,RDX,DTX3L
1	TRUE	0.00925	6	780	4	0.005	0.667	GO:1905668	BP	8	positive regulation of protein localization to endosome	2	ENSG00000134318,ENSG00000137642,ENSG00000137710,ENSG00000163840	ROCK2,SORL1,RDX,DTX3L
1	TRUE	0.00925	6	780	4	0.005	0.667	GO:1902965	BP	8	regulation of protein localization to early endosome	2	ENSG00000134318,ENSG00000137642,ENSG00000137710,ENSG00000163840	ROCK2,SORL1,RDX,DTX3L
1	TRUE	0.00925	6	780	4	0.005	0.667	GO:1902966	BP	8	positive regulation of protein localization to early endosome	2	ENSG00000134318,ENSG00000137642,ENSG00000137710,ENSG00000163840	ROCK2,SORL1,RDX,DTX3L
1	TRUE	0.00969	298	525	25	0.048	0.084	GO:0055080	BP	3	cation homeostasis	5	ENSG00000090020,ENSG00000092068,ENSG00000096433,ENSG00000101337,ENSG00000105409,ENSG00000105464,ENSG00000118160,ENSG00000129244,ENSG00000130054,ENSG00000131504,ENSG00000133107,ENSG00000136003,ENSG00000136888,ENSG00000142192,ENSG00000143153,ENSG00000148834,ENSG00000148842,ENSG00000156113,ENSG00000157837,ENSG00000162430,ENSG00000163399,ENSG00000164039,ENSG00000166260,ENSG00000167323,ENSG00000197386	SLC9A1,SLC7A8,ITPR3,TM9SF4,ATP1A3,GRIN2D,SLC8A2,ATP1B2,FAM155B,DIAPH1,TRPC4,ISCU,ATP6V1G1,APP,ATP1B1,GSTO1,CNNM2,KCNMA1,SPPL3,SEPN1,ATP1A1,BDH2,COX11,STIM1,HTT
1	TRUE	0.00982	3	724	3	0.004	1	GO:1903288	BP	3	positive regulation of potassium ion import	2	ENSG00000069849,ENSG00000129244,ENSG00000143153	ATP1B3,ATP1B2,ATP1B1
1	TRUE	0.0102	113	359	11	0.031	0.097	GO:0060047	BP	3	heart contraction	5	ENSG00000046604,ENSG00000090020,ENSG00000096433,ENSG00000096696,ENSG00000105409,ENSG00000118160,ENSG00000129244,ENSG00000134755,ENSG00000143153,ENSG00000163399,ENSG00000173801	DSG2,SLC9A1,ITPR3,DSP,ATP1A3,SLC8A2,ATP1B2,DSC2,ATP1B1,ATP1A1,JUP
1	TRUE	0.0108	2391	796	172	0.216	0.072	GO:0048856	BP	3	anatomical structure development	2	ENSG00000004399,ENSG00000005483,ENSG00000005810,ENSG00000005884,ENSG00000006652,ENSG00000007968,ENSG00000008083,ENSG00000008294,ENSG00000019144,ENSG00000028137,ENSG00000035403,ENSG00000044574,ENSG00000046604,ENSG00000049540,ENSG00000058262,ENSG00000064309,ENSG00000064393,ENSG00000064999,ENSG00000065361,ENSG00000065526,ENSG00000066933,ENSG00000067715,ENSG00000070018,ENSG00000071994,ENSG00000072071…	PLXND1,KMT2E,MYCBP2,ITGA3,IFRD1,E2F2,JARID2,SPAG9,PHLDB1,TNFRSF1B,VCL,HSPA5,DSG2,ELN,SEC61A1,CDON,HIPK2,ANKS1A,ERBB3,SPEN,MYO9A,SYT1,LRP6,PDCD2,LPHN1,MARK2,SEMA3A,CNOT4,ZCCHC6,MUL1,ITGA6,DSP,CDC7,PCSK5,H2AFY2,DAAM1,TIMP1,XYLT1,MEGF8,GRIN2D,PTPRZ1,WASL,COL1A1,MYH3,ZNF259,NRXN2,CORO1C,LTBR,EIF2B1,PLXNA1,SPTBN1,PDCL3,SOS1,MTR,ECE1,RCAN3,CENPF,CAMSAP2,ITGB1BP1,FAM206A,WWP1,SRSF6,MT1G,MACF1,LDLR,NCAN,…
1	TRUE	0.0123	304	525	25	0.048	0.082	GO:0098771	BP	3	inorganic ion homeostasis	5	ENSG00000090020,ENSG00000092068,ENSG00000096433,ENSG00000101337,ENSG00000105409,ENSG00000105464,ENSG00000118160,ENSG00000129244,ENSG00000130054,ENSG00000131504,ENSG00000133107,ENSG00000136003,ENSG00000136888,ENSG00000142192,ENSG00000143153,ENSG00000148834,ENSG00000148842,ENSG00000156113,ENSG00000157837,ENSG00000162430,ENSG00000163399,ENSG00000164039,ENSG00000166260,ENSG00000167323,ENSG00000197386	SLC9A1,SLC7A8,ITPR3,TM9SF4,ATP1A3,GRIN2D,SLC8A2,ATP1B2,FAM155B,DIAPH1,TRPC4,ISCU,ATP6V1G1,APP,ATP1B1,GSTO1,CNNM2,KCNMA1,SPPL3,SEPN1,ATP1A1,BDH2,COX11,STIM1,HTT
1	TRUE	0.0123	4	509	3	0.006	0.75	GO:0097186	BP	37	amelogenesis	1	ENSG00000091409,ENSG00000132470,ENSG00000167323	ITGA6,ITGB4,STIM1
1	TRUE	0.0123	467	877	49	0.056	0.105	GO:0060089	MF	127	molecular transducer activity	2	ENSG00000004399,ENSG00000011677,ENSG00000028137,ENSG00000060656,ENSG00000065361,ENSG00000067167,ENSG00000070018,ENSG00000072071,ENSG00000076716,ENSG00000101204,ENSG00000101850,ENSG00000105464,ENSG00000105737,ENSG00000106278,ENSG00000110076,ENSG00000110400,ENSG00000111321,ENSG00000114554,ENSG00000124493,ENSG00000125844,ENSG00000134058,ENSG00000134243,ENSG00000134569,ENSG00000137642,ENSG00000138468…	PLXND1,GABRA3,TNFRSF1B,PTPRU,ERBB3,TRAM1,LRP6,LPHN1,GPC4,CHRNA4,GPR143,GRIN2D,GRIK5,PTPRZ1,NRXN2,PVRL1,LTBR,PLXNA1,GRM4,RRBP1,CDK7,SORT1,LRP4,SORL1,SENP7,IGF1R,ABHD2,NPC1,PTPRF,XPR1,PTPRG,OSMR,CRIM1,LRP5,CDK5,ANTXR1,NLGN1,GPR37,GPR27,INSR,MCC,HTR1D,ROR1,PPARA,SEMA4D,PLXNB2,IGF2R,BMPR2,HLA-DOA
1	TRUE	0.0124	1589	818	124	0.152	0.078	GO:0030154	BP	3	cell differentiation	3	ENSG00000004399,ENSG00000005483,ENSG00000005810,ENSG00000005884,ENSG00000006652,ENSG00000008083,ENSG00000008294,ENSG00000019144,ENSG00000046604,ENSG00000064309,ENSG00000064393,ENSG00000064999,ENSG00000065361,ENSG00000065526,ENSG00000066933,ENSG00000067715,ENSG00000070018,ENSG00000071994,ENSG00000072518,ENSG00000075213,ENSG00000080802,ENSG00000083223,ENSG00000091409,ENSG00000096696,ENSG00000099284…	PLXND1,KMT2E,MYCBP2,ITGA3,IFRD1,JARID2,SPAG9,PHLDB1,DSG2,CDON,HIPK2,ANKS1A,ERBB3,SPEN,MYO9A,SYT1,LRP6,PDCD2,MARK2,SEMA3A,CNOT4,ZCCHC6,ITGA6,DSP,H2AFY2,MYH9,MEGF8,PTPRZ1,WASL,COL1A1,MYH3,ZNF259,CORO1C,EIF2B1,PLXNA1,SPTBN1,SOS1,MTR,CAMSAP2,ITGB1BP1,FAM206A,BBS9,SRSF6,MT1G,RRBP1,MACF1,LDLR,ACTN4,COL5A1,ATPIF1,ITGB4,GPS2,PCNA,SORT1,KIDINS220,ROCK2,DSC2,COL4A2,CD63,ITGA7,HEY2,ITM2C,STXBP1,CDK5RAP2,SOR…
1	TRUE	0.0127	117	359	11	0.031	0.094	GO:0003015	BP	3	heart process	4	ENSG00000046604,ENSG00000090020,ENSG00000096433,ENSG00000096696,ENSG00000105409,ENSG00000118160,ENSG00000129244,ENSG00000134755,ENSG00000143153,ENSG00000163399,ENSG00000173801	DSG2,SLC9A1,ITPR3,DSP,ATP1A3,SLC8A2,ATP1B2,DSC2,ATP1B1,ATP1A1,JUP
1	TRUE	0.0128	14	311	4	0.013	0.286	GO:0098911	BP	3	regulation of ventricular cardiac muscle cell action potential	4	ENSG00000046604,ENSG00000096696,ENSG00000134755,ENSG00000173801	DSG2,DSP,DSC2,JUP
1	TRUE	0.0129	334	818	36	0.044	0.108	GO:0000904	BP	3	cell morphogenesis involved in differentiation	5	ENSG00000004399,ENSG00000005810,ENSG00000072518,ENSG00000075213,ENSG00000100345,ENSG00000105429,ENSG00000106299,ENSG00000110880,ENSG00000114554,ENSG00000115306,ENSG00000115904,ENSG00000119185,ENSG00000119328,ENSG00000127603,ENSG00000130402,ENSG00000136854,ENSG00000141298,ENSG00000141556,ENSG00000142192,ENSG00000145147,ENSG00000148600,ENSG00000164885,ENSG00000165300,ENSG00000168280,ENSG00000169604…	PLXND1,MYCBP2,MARK2,SEMA3A,MYH9,MEGF8,WASL,CORO1C,PLXNA1,SPTBN1,SOS1,ITGB1BP1,FAM206A,MACF1,ACTN4,STXBP1,SSH2,TBCD,APP,SLIT2,CDHR1,CDK5,SLITRK5,KIF5C,ANTXR1,NLGN1,LINGO1,ALCAM,FAM21C,PEAK1,MYADM,SEMA4D,PLXNB2,SIPA1L1,SPTAN1,CUX1
1	TRUE	0.0129	376	923	43	0.047	0.114	GO:0050839	MF	13	cell adhesion molecule binding	1	ENSG00000011426,ENSG00000035403,ENSG00000044574,ENSG00000046604,ENSG00000072071,ENSG00000072518,ENSG00000091409,ENSG00000099901,ENSG00000100345,ENSG00000105939,ENSG00000110076,ENSG00000110400,ENSG00000115306,ENSG00000115514,ENSG00000119185,ENSG00000127603,ENSG00000130402,ENSG00000130635,ENSG00000133107,ENSG00000133789,ENSG00000135048,ENSG00000136068,ENSG00000137076,ENSG00000137710,ENSG00000138279…	ANLN,VCL,HSPA5,DSG2,LPHN1,MARK2,ITGA6,RANBP1,MYH9,ZC3HAV1,NRXN2,PVRL1,SPTBN1,TXNDC9,ITGB1BP1,MACF1,ACTN4,COL5A1,TRPC4,SWAP70,TMEM2,FLNB,TLN1,RDX,ANXA7,IQGAP1,PTPRF,CGN,ADAM15,DST,BAG3,UTRN,RPL29,FBN1,NLGN1,JUP,CD151,PKP3,MKL2,SPTAN1,RPL23A,HSPA1A,TENM3
1	TRUE	0.0129	4	90	2	0.022	0.5	GO:1990239	MF	138	steroid hormone binding	1	ENSG00000105409,ENSG00000163399	ATP1A3,ATP1A1
1	TRUE	0.0129	8	605	4	0.007	0.5	GO:0071936	MF	127	coreceptor activity involved in Wnt signaling pathway	5	ENSG00000070018,ENSG00000076716,ENSG00000162337,ENSG00000185483	LRP6,GPC4,LRP5,ROR1
1	TRUE	0.0129	78	222	7	0.032	0.09	GO:0015081	MF	127	sodium ion transmembrane transporter activity	8	ENSG00000090020,ENSG00000105409,ENSG00000106688,ENSG00000118160,ENSG00000131389,ENSG00000143153,ENSG00000163399	SLC9A1,ATP1A3,SLC1A1,SLC8A2,SLC6A6,ATP1B1,ATP1A1
1	TRUE	0.0131	37	333	6	0.018	0.162	GO:0046718	BP	2	viral entry into host cell	2	ENSG00000110400,ENSG00000112343,ENSG00000141458,ENSG00000154370,ENSG00000185201,ENSG00000185885	PVRL1,TRIM38,NPC1,TRIM11,IFITM2,IFITM1
1	TRUE	0.0136	10	183	3	0.016	0.3	GO:0031994	MF	119	insulin-like growth factor I binding	3	ENSG00000091409,ENSG00000132470,ENSG00000140443	ITGA6,ITGB4,IGF1R
1	TRUE	0.0137	2	218	2	0.009	1	GO:1903281	BP	3	positive regulation of calcium:sodium antiporter activity	2	ENSG00000090020,ENSG00000143153	SLC9A1,ATP1B1
1	TRUE	0.0137	1234	977	116	0.119	0.094	GO:1901566	BP	85	organonitrogen compound biosynthetic process	1	ENSG00000000419,ENSG00000008311,ENSG00000008988,ENSG00000011376,ENSG00000012232,ENSG00000026025,ENSG00000059573,ENSG00000073849,ENSG00000075151,ENSG00000076716,ENSG00000078124,ENSG00000083845,ENSG00000089022,ENSG00000089157,ENSG00000090661,ENSG00000099139,ENSG00000099194,ENSG00000100596,ENSG00000100938,ENSG00000101464,ENSG00000103489,ENSG00000106305,ENSG00000106392,ENSG00000106397,ENSG00000106591…	DPM1,AASS,RPS20,LARS2,EXTL3,VIM,ALDH18A1,ST6GAL1,EIF4G3,GPC4,ACER3,RPS5,MAPKAPK5,RPLP0,CERS4,PCSK5,SCD,SPTLC2,GMPR2,PIGU,XYLT1,AIMP2,C1GALT1,PLOD3,MRPL32,EIF3A,RPL19,EIF2B1,MRPL51,UST,RPS12,CSPG5,EEF1B2,EIF2B4,TXNDC9,PDCL3,RPL22,MTR,RAB3GAP2,KDSR,COPS5,PFKFB2,FASTKD3,PANK2,RRBP1,UROD,ASL,NCAN,ATPIF1,MRPL35,HRSP12,SERINC3,RPS15A,STT3A,ITM2C,UGGT1,TET1,SECISBP2L,FURIN,NPC1,APP,RPL11,GALNT2,RPS27A,E…
1	TRUE	0.0137	629	984	67	0.068	0.107	GO:0007155	BP	58	cell adhesion	2	ENSG00000004399,ENSG00000005884,ENSG00000035403,ENSG00000046604,ENSG00000060656,ENSG00000064309,ENSG00000065361,ENSG00000067141,ENSG00000072071,ENSG00000076201,ENSG00000082781,ENSG00000086570,ENSG00000090020,ENSG00000091409,ENSG00000096696,ENSG00000100345,ENSG00000101337,ENSG00000105767,ENSG00000110076,ENSG00000110400,ENSG00000110880,ENSG00000119185,ENSG00000127603,ENSG00000130402,ENSG00000130635…	PLXND1,ITGA3,VCL,DSG2,PTPRU,CDON,ERBB3,NEO1,LPHN1,PTPN23,ITGB5,FAT2,SLC9A1,ITGA6,DSP,MYH9,TM9SF4,CADM4,NRXN2,PVRL1,CORO1C,ITGB1BP1,MACF1,ACTN4,COL5A1,ITGB4,ROCK2,DSC2,APC,ADAM19,CD63,ITGA7,TROAP,STXBP1,TLN1,RDX,TBCD,PTPRF,ADAM15,NPHP1,NOTCH1,PTPRJ,UTRN,MIA3,EPHB1,FBN1,CERCAM,ANTXR1,NLGN1,ALCAM,CLSTN1,TLN2,FAM21C,PEAK1,JUP,CD151,MYADM,PPARA,SEMA4D,FAT4,PLXNB2,PNP,PCDHA9,TENM3,PCDHAC2,PCDHAC1,PCDHA…
1	TRUE	0.0137	191	968	27	0.028	0.141	GO:0000956	BP	104	nuclear-transcribed mRNA catabolic process	3	ENSG00000008988,ENSG00000080802,ENSG00000083223,ENSG00000083845,ENSG00000089157,ENSG00000106355,ENSG00000108298,ENSG00000111196,ENSG00000112306,ENSG00000116251,ENSG00000120699,ENSG00000123737,ENSG00000134419,ENSG00000142676,ENSG00000143947,ENSG00000145592,ENSG00000162244,ENSG00000164167,ENSG00000166441,ENSG00000171311,ENSG00000177954,ENSG00000186468,ENSG00000197958,ENSG00000198242,ENSG00000204348…	RPS20,CNOT4,ZCCHC6,RPS5,RPLP0,LSM5,RPL19,MAGOHB,RPS12,RPL22,EXOSC8,EXOSC9,RPS15A,RPL11,RPS27A,RPL37,RPL29,LSM6,RPL27A,EXOSC1,RPS27,RPS23,RPL12,RPL23A,DXO,UBA52,EXOSC6
1	TRUE	0.0139	126	525	14	0.027	0.111	GO:0070588	BP	3	calcium ion transmembrane transport	8	ENSG00000090020,ENSG00000105464,ENSG00000118160,ENSG00000125648,ENSG00000130054,ENSG00000131504,ENSG00000133107,ENSG00000142408,ENSG00000143153,ENSG00000148834,ENSG00000162430,ENSG00000167323,ENSG00000187688,ENSG00000197386	SLC9A1,GRIN2D,SLC8A2,SLC25A23,FAM155B,DIAPH1,TRPC4,CACNG8,ATP1B1,GSTO1,SEPN1,STIM1,TRPV2,HTT
1	TRUE	0.0139	3	137	2	0.015	0.667	GO:0035878	BP	3	nail development	5	ENSG00000091409,ENSG00000132470	ITGA6,ITGB4
1	TRUE	0.0139	356	923	41	0.044	0.115	GO:0060284	BP	3	regulation of cell development	1	ENSG00000004399,ENSG00000005810,ENSG00000065526,ENSG00000067715,ENSG00000072518,ENSG00000072832,ENSG00000075213,ENSG00000105429,ENSG00000106278,ENSG00000110880,ENSG00000114554,ENSG00000118200,ENSG00000119185,ENSG00000127603,ENSG00000130164,ENSG00000130402,ENSG00000134313,ENSG00000134318,ENSG00000134569,ENSG00000135916,ENSG00000136717,ENSG00000136861,ENSG00000137642,ENSG00000141298,ENSG00000142192…	PLXND1,MYCBP2,SPEN,SYT1,MARK2,CRMP1,SEMA3A,MEGF8,PTPRZ1,CORO1C,PLXNA1,CAMSAP2,ITGB1BP1,MACF1,LDLR,ACTN4,KIDINS220,ROCK2,LRP4,ITM2C,BIN1,CDK5RAP2,SORL1,SSH2,APP,SLIT2,TNIK,NIPBL,CDK5,FBN1,NLGN1,LINGO1,SRGAP2C,FAM21C,MYADM,SEMA4D,PLXNB2,TCF4,SIPA1L1,TENM3,CUX1
1	TRUE	0.0139	128	284	10	0.035	0.078	GO:0030336	BP	3	negative regulation of cell migration	4	ENSG00000035403,ENSG00000102265,ENSG00000119185,ENSG00000144724,ENSG00000149177,ENSG00000171943,ENSG00000173402,ENSG00000173801,ENSG00000185885,ENSG00000196935	VCL,TIMP1,ITGB1BP1,PTPRG,PTPRJ,SRGAP2C,DAG1,JUP,IFITM1,SRGAP1
1	TRUE	0.0139	25	327	5	0.015	0.2	GO:0070268	BP	3	cornification	3	ENSG00000046604,ENSG00000096696,ENSG00000134755,ENSG00000140564,ENSG00000173801	DSG2,DSP,DSC2,FURIN,JUP
1	TRUE	0.0139	21	90	3	0.033	0.143	GO:0086064	BP	3	cell communication by electrical coupling involved in cardiac conduction	2	ENSG00000105409,ENSG00000143153,ENSG00000163399	ATP1A3,ATP1B1,ATP1A1
1	TRUE	0.0139	1326	977	123	0.126	0.093	GO:0003723	MF	152	RNA binding	1	ENSG00000008988,ENSG00000026025,ENSG00000059573,ENSG00000065526,ENSG00000072518,ENSG00000074356,ENSG00000075151,ENSG00000080802,ENSG00000083223,ENSG00000083845,ENSG00000089157,ENSG00000089195,ENSG00000089597,ENSG00000096696,ENSG00000100028,ENSG00000100345,ENSG00000101452,ENSG00000104967,ENSG00000105171,ENSG00000105939,ENSG00000106355,ENSG00000106591,ENSG00000107581,ENSG00000108298,ENSG00000108651…	RPS20,VIM,ALDH18A1,SPEN,MARK2,C17orf85,EIF4G3,CNOT4,ZCCHC6,RPS5,RPLP0,TRMT6,GANAB,DSP,SNRPD3,MYH9,DHX35,NOVA2,POP4,ZC3HAV1,LSM5,MRPL32,EIF3A,RPL19,UTP6,PRPF40B,RSRC2,LTA4H,MAGOHB,EIF2B1,RPS12,BRIX1,EEF1B2,SF3B14,EIF2B4,SPTBN1,RPL22,TROVE2,CRYZ,RCAN3,EXOSC8,COPS5,ZC3H13,EXOSC9,SRSF6,FASTKD3,RRBP1,EMG1,CANX,MACF1,NGDN,ACTN4,ANKHD1,DIAPH1,ZCCHC9,IMMT,HRSP12,MYH10,ROCK2,RPS15A,FLNB,NUPL2,TRA2B,STXBP1…
1	TRUE	0.0139	21	90	3	0.033	0.143	GO:0015662	MF	127	ATPase activity, coupled to transmembrane movement of ions, phosphorylative mechanism	2	ENSG00000105409,ENSG00000143153,ENSG00000163399	ATP1A3,ATP1B1,ATP1A1
1	TRUE	0.0144	632	984	67	0.068	0.106	GO:0022610	BP	58	biological adhesion	1	ENSG00000004399,ENSG00000005884,ENSG00000035403,ENSG00000046604,ENSG00000060656,ENSG00000064309,ENSG00000065361,ENSG00000067141,ENSG00000072071,ENSG00000076201,ENSG00000082781,ENSG00000086570,ENSG00000090020,ENSG00000091409,ENSG00000096696,ENSG00000100345,ENSG00000101337,ENSG00000105767,ENSG00000110076,ENSG00000110400,ENSG00000110880,ENSG00000119185,ENSG00000127603,ENSG00000130402,ENSG00000130635…	PLXND1,ITGA3,VCL,DSG2,PTPRU,CDON,ERBB3,NEO1,LPHN1,PTPN23,ITGB5,FAT2,SLC9A1,ITGA6,DSP,MYH9,TM9SF4,CADM4,NRXN2,PVRL1,CORO1C,ITGB1BP1,MACF1,ACTN4,COL5A1,ITGB4,ROCK2,DSC2,APC,ADAM19,CD63,ITGA7,TROAP,STXBP1,TLN1,RDX,TBCD,PTPRF,ADAM15,NPHP1,NOTCH1,PTPRJ,UTRN,MIA3,EPHB1,FBN1,CERCAM,ANTXR1,NLGN1,ALCAM,CLSTN1,TLN2,FAM21C,PEAK1,JUP,CD151,MYADM,PPARA,SEMA4D,FAT4,PLXNB2,PNP,PCDHA9,TENM3,PCDHAC2,PCDHAC1,PCDHA…
1	TRUE	0.0144	164	784	21	0.027	0.128	GO:0031589	BP	58	cell-substrate adhesion	3	ENSG00000005884,ENSG00000035403,ENSG00000090020,ENSG00000091409,ENSG00000110880,ENSG00000119185,ENSG00000127603,ENSG00000130402,ENSG00000132470,ENSG00000134318,ENSG00000135404,ENSG00000135424,ENSG00000141556,ENSG00000143537,ENSG00000149177,ENSG00000152818,ENSG00000169604,ENSG00000172661,ENSG00000173517,ENSG00000173801,ENSG00000179820	ITGA3,VCL,SLC9A1,ITGA6,CORO1C,ITGB1BP1,MACF1,ACTN4,ITGB4,ROCK2,CD63,ITGA7,TBCD,ADAM15,PTPRJ,UTRN,ANTXR1,FAM21C,PEAK1,JUP,MYADM
1	TRUE	0.0146	7	780	4	0.005	0.571	GO:1902946	BP	8	protein localization to early endosome	1	ENSG00000134318,ENSG00000137642,ENSG00000137710,ENSG00000163840	ROCK2,SORL1,RDX,DTX3L
1	TRUE	0.0147	7	782	4	0.005	0.571	GO:0099515	BP	3	actin filament-based transport	1	ENSG00000054654,ENSG00000100242,ENSG00000106299,ENSG00000130402	SYNE2,SUN2,WASL,ACTN4
1	TRUE	0.015	22	90	3	0.033	0.136	GO:0010644	BP	3	cell communication by electrical coupling	1	ENSG00000105409,ENSG00000143153,ENSG00000163399	ATP1A3,ATP1B1,ATP1A1
1	TRUE	0.0154	26	327	5	0.015	0.192	GO:0031424	BP	3	keratinization	2	ENSG00000046604,ENSG00000096696,ENSG00000134755,ENSG00000140564,ENSG00000173801	DSG2,DSP,DSC2,FURIN,JUP
1	TRUE	0.0159	11	183	3	0.016	0.273	GO:0005520	MF	119	insulin-like growth factor binding	2	ENSG00000091409,ENSG00000132470,ENSG00000140443	ITGA6,ITGB4,IGF1R
1	TRUE	0.0161	78	311	8	0.026	0.103	GO:0001508	BP	3	action potential	3	ENSG00000046604,ENSG00000096696,ENSG00000101204,ENSG00000134755,ENSG00000143153,ENSG00000148408,ENSG00000163399,ENSG00000173801	DSG2,DSP,CHRNA4,DSC2,ATP1B1,CACNA1B,ATP1A1,JUP
1	TRUE	0.0162	33	780	8	0.01	0.242	GO:0001540	MF	55	amyloid-beta binding	3	ENSG00000105409,ENSG00000113108,ENSG00000135916,ENSG00000137642,ENSG00000163956,ENSG00000169760,ENSG00000171105,ENSG00000171603	ATP1A3,APBB3,ITM2C,SORL1,LRPAP1,NLGN1,INSR,CLSTN1
1	TRUE	0.0165	487	932	52	0.056	0.107	GO:0008092	MF	36	cytoskeletal protein binding	1	ENSG00000008294,ENSG00000011426,ENSG00000035403,ENSG00000054356,ENSG00000054523,ENSG00000054654,ENSG00000068796,ENSG00000072518,ENSG00000072832,ENSG00000099331,ENSG00000100242,ENSG00000100345,ENSG00000105185,ENSG00000106665,ENSG00000109063,ENSG00000110880,ENSG00000115306,ENSG00000117602,ENSG00000118200,ENSG00000119328,ENSG00000127603,ENSG00000130402,ENSG00000130779,ENSG00000133026,ENSG00000134982…	SPAG9,ANLN,VCL,PTPRN,KIF1B,SYNE2,KIF2A,MARK2,CRMP1,MYO9B,SUN2,MYH9,PDCD5,CLIP2,MYH3,CORO1C,SPTBN1,RCAN3,CAMSAP2,FAM206A,MACF1,ACTN4,CLIP1,MYH10,APC,FLNB,BIN1,CDK5RAP2,TLN1,RDX,LRPPRC,CENPE,GAS8,SSH2,TBCD,TOR1AIP1,CGN,DST,UTRN,CCSAP,RAB6B,KCNMA1,LMTK2,STIM1,ANTXR1,CLSTN1,TLN2,DAG1,MYO18A,HTT,SPTAN1,EML6
1	TRUE	0.0167	189	359	14	0.039	0.074	GO:0042391	BP	3	regulation of membrane potential	2	ENSG00000046604,ENSG00000090020,ENSG00000096696,ENSG00000101204,ENSG00000105409,ENSG00000129244,ENSG00000130770,ENSG00000134755,ENSG00000143153,ENSG00000144868,ENSG00000148408,ENSG00000163399,ENSG00000169760,ENSG00000173801	DSG2,SLC9A1,DSP,CHRNA4,ATP1A3,ATP1B2,ATPIF1,DSC2,ATP1B1,TMEM108,CACNA1B,ATP1A1,NLGN1,JUP
1	TRUE	0.0168	5	90	2	0.022	0.4	GO:1990573	BP	3	potassium ion import across plasma membrane	4	ENSG00000143153,ENSG00000163399	ATP1B1,ATP1A1
1	TRUE	0.0168	46	292	6	0.021	0.13	GO:0015171	MF	127	amino acid transmembrane transporter activity	8	ENSG00000092068,ENSG00000106688,ENSG00000123643,ENSG00000131389,ENSG00000139209,ENSG00000164300	SLC7A8,SLC1A1,SLC36A1,SLC6A6,SLC38A4,SERINC5
1	TRUE	0.0169	330	916	38	0.041	0.115	GO:0051960	BP	3	regulation of nervous system development	3	ENSG00000004399,ENSG00000005810,ENSG00000065526,ENSG00000067715,ENSG00000072071,ENSG00000072518,ENSG00000072832,ENSG00000075213,ENSG00000105429,ENSG00000106278,ENSG00000109917,ENSG00000114554,ENSG00000118200,ENSG00000127603,ENSG00000130164,ENSG00000131409,ENSG00000134313,ENSG00000134569,ENSG00000135916,ENSG00000136717,ENSG00000136861,ENSG00000137642,ENSG00000141298,ENSG00000142192,ENSG00000145147…	PLXND1,MYCBP2,SPEN,SYT1,LPHN1,MARK2,CRMP1,SEMA3A,MEGF8,PTPRZ1,ZNF259,PLXNA1,CAMSAP2,MACF1,LDLR,LRRC4B,KIDINS220,LRP4,ITM2C,BIN1,CDK5RAP2,SORL1,SSH2,APP,SLIT2,TNIK,NIPBL,CDK5,NLGN1,LINGO1,SRGAP2C,EIF2AK3,SEMA4D,PLXNB2,TCF4,SIPA1L1,TENM3,CUX1
1	TRUE	0.017	172	222	10	0.045	0.058	GO:0022804	MF	127	active transmembrane transporter activity	4	ENSG00000090020,ENSG00000092068,ENSG00000103222,ENSG00000105409,ENSG00000106688,ENSG00000118160,ENSG00000123643,ENSG00000131389,ENSG00000143153,ENSG00000163399	SLC9A1,SLC7A8,ABCC1,ATP1A3,SLC1A1,SLC8A2,SLC36A1,SLC6A6,ATP1B1,ATP1A1
1	TRUE	0.0176	1467	968	132	0.136	0.09	GO:0051649	BP	3	establishment of localization in cell	3	ENSG00000008294,ENSG00000008988,ENSG00000054356,ENSG00000054523,ENSG00000054654,ENSG00000058262,ENSG00000064703,ENSG00000067167,ENSG00000067715,ENSG00000070018,ENSG00000071537,ENSG00000076201,ENSG00000083845,ENSG00000089157,ENSG00000093000,ENSG00000096433,ENSG00000099290,ENSG00000099901,ENSG00000100028,ENSG00000100099,ENSG00000100242,ENSG00000101337,ENSG00000101850,ENSG00000102189,ENSG00000104341…	SPAG9,RPS20,PTPRN,KIF1B,SYNE2,SEC61A1,DDX20,TRAM1,SYT1,LRP6,SEL1L,PTPN23,RPS5,RPLP0,NUP50,ITPR3,FAM21A,RANBP1,SNRPD3,HPS4,SUN2,TM9SF4,GPR143,EEA1,LAPTM4B,PDCD5,KDELR1,GRIN2D,WASL,ARHGAP21,RPL19,ZNF259,NRXN2,MAGOHB,VPS29,ICK,RPS12,SEC24A,CSPG5,LMAN2L,SPTBN1,RPL22,CENPF,RAB3GAP2,ITGB1BP1,ENY2,ZWINT,SRSF6,GRM4,CANX,PEX1,RPAIN,FAM155B,LDLR,ACTN4,CHMP2A,ATPIF1,DIAPH1,NUP210,SORT1,AP4B1,RPS15A,CD63,KDE…
1	TRUE	0.0176	69	134	5	0.037	0.072	GO:0071804	BP	3	cellular potassium ion transport	1	ENSG00000105409,ENSG00000130226,ENSG00000143153,ENSG00000163399,ENSG00000175548	ATP1A3,DPP6,ATP1B1,ATP1A1,ALG10B
1	TRUE	0.0176	69	134	5	0.037	0.072	GO:0071805	BP	3	potassium ion transmembrane transport	2	ENSG00000105409,ENSG00000130226,ENSG00000143153,ENSG00000163399,ENSG00000175548	ATP1A3,DPP6,ATP1B1,ATP1A1,ALG10B
1	TRUE	0.0177	139	751	18	0.024	0.129	GO:0034329	BP	75	cell junction assembly	2	ENSG00000035403,ENSG00000066933,ENSG00000090020,ENSG00000091409,ENSG00000110880,ENSG00000119185,ENSG00000127603,ENSG00000132470,ENSG00000134318,ENSG00000134982,ENSG00000141556,ENSG00000144061,ENSG00000149177,ENSG00000171914,ENSG00000173517,ENSG00000173801,ENSG00000177697,ENSG00000184363	VCL,MYO9A,SLC9A1,ITGA6,CORO1C,ITGB1BP1,MACF1,ITGB4,ROCK2,APC,TBCD,NPHP1,PTPRJ,TLN2,PEAK1,JUP,CD151,PKP3
1	TRUE	0.0177	461	157	14	0.089	0.03	GO:0015075	MF	127	ion transmembrane transporter activity	4	ENSG00000059804,ENSG00000092068,ENSG00000103222,ENSG00000105409,ENSG00000105464,ENSG00000106688,ENSG00000118160,ENSG00000136295,ENSG00000139209,ENSG00000142408,ENSG00000143153,ENSG00000148408,ENSG00000163399,ENSG00000187688	SLC2A3,SLC7A8,ABCC1,ATP1A3,GRIN2D,SLC1A1,SLC8A2,TTYH3,SLC38A4,CACNG8,ATP1B1,CACNA1B,ATP1A1,TRPV2
1	TRUE	0.0178	304	157	11	0.07	0.036	GO:0098660	BP	3	inorganic ion transmembrane transport	6	ENSG00000105409,ENSG00000105464,ENSG00000106688,ENSG00000118160,ENSG00000130226,ENSG00000131504,ENSG00000142408,ENSG00000143153,ENSG00000163399,ENSG00000175548,ENSG00000187688	ATP1A3,GRIN2D,SLC1A1,SLC8A2,DPP6,DIAPH1,CACNG8,ATP1B1,ATP1A1,ALG10B,TRPV2
1	TRUE	0.0178	135	284	10	0.035	0.074	GO:2000146	BP	3	negative regulation of cell motility	3	ENSG00000035403,ENSG00000102265,ENSG00000119185,ENSG00000144724,ENSG00000149177,ENSG00000171943,ENSG00000173402,ENSG00000173801,ENSG00000185885,ENSG00000196935	VCL,TIMP1,ITGB1BP1,PTPRG,PTPRJ,SRGAP2C,DAG1,JUP,IFITM1,SRGAP1
1	TRUE	0.0178	173	932	24	0.026	0.139	GO:0003779	MF	36	actin binding	2	ENSG00000011426,ENSG00000035403,ENSG00000054654,ENSG00000099331,ENSG00000100345,ENSG00000109063,ENSG00000110880,ENSG00000115306,ENSG00000119328,ENSG00000127603,ENSG00000130402,ENSG00000133026,ENSG00000136068,ENSG00000136717,ENSG00000137710,ENSG00000141298,ENSG00000143375,ENSG00000152818,ENSG00000156113,ENSG00000169604,ENSG00000171914,ENSG00000173402,ENSG00000196535,ENSG00000197694	ANLN,VCL,SYNE2,MYO9B,MYH9,MYH3,CORO1C,SPTBN1,FAM206A,MACF1,ACTN4,MYH10,FLNB,BIN1,RDX,SSH2,CGN,UTRN,KCNMA1,ANTXR1,TLN2,DAG1,MYO18A,SPTAN1
1	TRUE	0.0179	404	968	46	0.048	0.114	GO:0072657	BP	3	protein localization to membrane	2	ENSG00000005884,ENSG00000008988,ENSG00000058262,ENSG00000067167,ENSG00000069849,ENSG00000070018,ENSG00000083845,ENSG00000089157,ENSG00000105185,ENSG00000108219,ENSG00000108298,ENSG00000110076,ENSG00000112306,ENSG00000115306,ENSG00000116251,ENSG00000118873,ENSG00000119185,ENSG00000127603,ENSG00000130226,ENSG00000134318,ENSG00000134419,ENSG00000134569,ENSG00000136854,ENSG00000137710,ENSG00000139197…	ITGA3,RPS20,SEC61A1,TRAM1,ATP1B3,LRP6,RPS5,RPLP0,PDCD5,TSPAN14,RPL19,NRXN2,RPS12,SPTBN1,RPL22,RAB3GAP2,ITGB1BP1,MACF1,DPP6,ROCK2,RPS15A,LRP4,STXBP1,RDX,PEX5,NPC1,RPL11,ATP1B1,RPS27A,RPL37,SRP19,TNIK,ZFAND2B,RPL29,CDK5,RPL27A,NLGN1,JUP,RPS27,MYADM,PKP3,RPS23,RPL12,RPL23A,AP4M1,UBA52
1	TRUE	0.0181	11	495	4	0.008	0.364	GO:0019198	MF	127	transmembrane receptor protein phosphatase activity	5	ENSG00000060656,ENSG00000106278,ENSG00000142949,ENSG00000144724	PTPRU,PTPRZ1,PTPRF,PTPRG
1	TRUE	0.0181	11	495	4	0.008	0.364	GO:0005001	MF	127	transmembrane receptor protein tyrosine phosphatase activity	1	ENSG00000060656,ENSG00000106278,ENSG00000142949,ENSG00000144724	PTPRU,PTPRZ1,PTPRF,PTPRG
1	TRUE	0.0182	49	525	8	0.015	0.163	GO:0032414	BP	3	positive regulation of ion transmembrane transporter activity	2	ENSG00000090020,ENSG00000129244,ENSG00000130402,ENSG00000143153,ENSG00000148834,ENSG00000167323,ENSG00000175548,ENSG00000197386	SLC9A1,ATP1B2,ACTN4,ATP1B1,GSTO1,STIM1,ALG10B,HTT
1	TRUE	0.0187	701	157	18	0.115	0.026	GO:0006811	BP	3	ion transport	4	ENSG00000068650,ENSG00000092068,ENSG00000103222,ENSG00000105409,ENSG00000105464,ENSG00000106688,ENSG00000118160,ENSG00000130226,ENSG00000131504,ENSG00000136295,ENSG00000139209,ENSG00000142408,ENSG00000143153,ENSG00000163399,ENSG00000164715,ENSG00000169760,ENSG00000175548,ENSG00000187688	ATP11A,SLC7A8,ABCC1,ATP1A3,GRIN2D,SLC1A1,SLC8A2,DPP6,DIAPH1,TTYH3,SLC38A4,CACNG8,ATP1B1,ATP1A1,LMTK2,NLGN1,ALG10B,TRPV2
1	TRUE	0.0204	369	543	28	0.052	0.076	GO:0030001	BP	3	metal ion transport	6	ENSG00000001461,ENSG00000006071,ENSG00000090020,ENSG00000096433,ENSG00000101204,ENSG00000105409,ENSG00000105464,ENSG00000118160,ENSG00000125648,ENSG00000129244,ENSG00000130054,ENSG00000130226,ENSG00000130402,ENSG00000131504,ENSG00000133107,ENSG00000135404,ENSG00000136888,ENSG00000142408,ENSG00000143153,ENSG00000148834,ENSG00000156113,ENSG00000162430,ENSG00000163399,ENSG00000164715,ENSG00000167323…	NIPAL3,ABCC8,SLC9A1,ITPR3,CHRNA4,ATP1A3,GRIN2D,SLC8A2,SLC25A23,ATP1B2,FAM155B,DPP6,ACTN4,DIAPH1,TRPC4,CD63,ATP6V1G1,CACNG8,ATP1B1,GSTO1,KCNMA1,SEPN1,ATP1A1,LMTK2,STIM1,ALG10B,TRPV2,HTT
1	TRUE	0.0204	1268	968	116	0.12	0.091	GO:0046907	BP	3	intracellular transport	3	ENSG00000008294,ENSG00000008988,ENSG00000054523,ENSG00000054654,ENSG00000058262,ENSG00000064703,ENSG00000067167,ENSG00000067715,ENSG00000070018,ENSG00000071537,ENSG00000076201,ENSG00000083845,ENSG00000089157,ENSG00000093000,ENSG00000099290,ENSG00000099901,ENSG00000100028,ENSG00000100099,ENSG00000100242,ENSG00000101337,ENSG00000101850,ENSG00000102189,ENSG00000104341,ENSG00000105185,ENSG00000105438…	SPAG9,RPS20,KIF1B,SYNE2,SEC61A1,DDX20,TRAM1,SYT1,LRP6,SEL1L,PTPN23,RPS5,RPLP0,NUP50,FAM21A,RANBP1,SNRPD3,HPS4,SUN2,TM9SF4,GPR143,EEA1,LAPTM4B,PDCD5,KDELR1,WASL,ARHGAP21,RPL19,ZNF259,MAGOHB,VPS29,ICK,RPS12,SEC24A,CSPG5,LMAN2L,SPTBN1,RPL22,RAB3GAP2,ITGB1BP1,ENY2,SRSF6,PEX1,RPAIN,LDLR,ACTN4,CHMP2A,ATPIF1,NUP210,SORT1,AP4B1,RPS15A,CD63,KDELR2,NUPL2,BIN1,STXBP1,SORL1,RDX,LRPPRC,PEX5,VPS53,APP,RPL11,SY…
1	TRUE	0.0204	805	832	70	0.084	0.087	GO:0048468	BP	3	cell development	3	ENSG00000004399,ENSG00000005810,ENSG00000064999,ENSG00000065526,ENSG00000067715,ENSG00000072518,ENSG00000075213,ENSG00000083223,ENSG00000100345,ENSG00000105429,ENSG00000106278,ENSG00000106299,ENSG00000109063,ENSG00000109917,ENSG00000110880,ENSG00000111361,ENSG00000114554,ENSG00000115306,ENSG00000115904,ENSG00000116984,ENSG00000118200,ENSG00000119185,ENSG00000119328,ENSG00000127603,ENSG00000130164…	PLXND1,MYCBP2,ANKS1A,SPEN,SYT1,MARK2,SEMA3A,ZCCHC6,MYH9,MEGF8,PTPRZ1,WASL,MYH3,ZNF259,CORO1C,EIF2B1,PLXNA1,SPTBN1,SOS1,MTR,CAMSAP2,ITGB1BP1,FAM206A,MACF1,LDLR,ACTN4,KIDINS220,ROCK2,HEY2,ITM2C,BIN1,STXBP1,CDK5RAP2,SORL1,RDX,CASC5,ABHD2,IQGAP1,SSH2,TBCD,APP,TMEM108,SLIT2,EIF2B5,POMZP3,CDHR1,CCSAP,LRP5,SEPN1,NIPBL,CDK5,SLITRK5,KIF5C,ANTXR1,NLGN1,LINGO1,ALCAM,SRGAP2C,EIF2AK3,FAM21C,PEAK1,MYADM,SEMA4D…
1	TRUE	0.0204	41	650	8	0.012	0.195	GO:0048736	BP	3	appendage development	3	ENSG00000091409,ENSG00000099139,ENSG00000105429,ENSG00000109063,ENSG00000117298,ENSG00000132470,ENSG00000164190,ENSG00000171316	ITGA6,PCSK5,MEGF8,MYH3,ECE1,ITGB4,NIPBL,CHD7
1	TRUE	0.0204	41	650	8	0.012	0.195	GO:0060173	BP	3	limb development	4	ENSG00000091409,ENSG00000099139,ENSG00000105429,ENSG00000109063,ENSG00000117298,ENSG00000132470,ENSG00000164190,ENSG00000171316	ITGA6,PCSK5,MEGF8,MYH3,ECE1,ITGB4,NIPBL,CHD7
1	TRUE	0.0204	344	100	9	0.09	0.026	GO:0008144	MF	123	drug binding	1	ENSG00000085231,ENSG00000101850,ENSG00000105409,ENSG00000110455,ENSG00000143153,ENSG00000163399,ENSG00000164715,ENSG00000196535,ENSG00000249437	TAF9,GPR143,ATP1A3,ACCS,ATP1B1,ATP1A1,LMTK2,MYO18A,NAIP
1	TRUE	0.0204	40	504	7	0.014	0.175	GO:0042562	MF	138	hormone binding	1	ENSG00000101204,ENSG00000105409,ENSG00000117298,ENSG00000140443,ENSG00000140526,ENSG00000163399,ENSG00000171105	CHRNA4,ATP1A3,ECE1,IGF1R,ABHD2,ATP1A1,INSR
1	TRUE	0.0205	313	157	11	0.07	0.035	GO:0098655	BP	3	cation transmembrane transport	6	ENSG00000105409,ENSG00000105464,ENSG00000118160,ENSG00000130226,ENSG00000131504,ENSG00000142408,ENSG00000143153,ENSG00000163399,ENSG00000169760,ENSG00000175548,ENSG00000187688	ATP1A3,GRIN2D,SLC8A2,DPP6,DIAPH1,CACNG8,ATP1B1,ATP1A1,NLGN1,ALG10B,TRPV2
1	TRUE	0.0205	59	827	11	0.013	0.186	GO:0035725	BP	3	sodium ion transmembrane transport	8	ENSG00000069849,ENSG00000090020,ENSG00000105409,ENSG00000114279,ENSG00000118160,ENSG00000129244,ENSG00000130402,ENSG00000143153,ENSG00000152818,ENSG00000163399,ENSG00000173163	ATP1B3,SLC9A1,ATP1A3,FGF12,SLC8A2,ATP1B2,ACTN4,ATP1B1,UTRN,ATP1A1,COMMD1
1	TRUE	0.0205	479	525	33	0.063	0.069	GO:0048878	BP	3	chemical homeostasis	3	ENSG00000090020,ENSG00000092068,ENSG00000096433,ENSG00000101337,ENSG00000105409,ENSG00000105464,ENSG00000118160,ENSG00000129244,ENSG00000130054,ENSG00000130164,ENSG00000131504,ENSG00000133107,ENSG00000136003,ENSG00000136888,ENSG00000141458,ENSG00000142192,ENSG00000143153,ENSG00000148834,ENSG00000148842,ENSG00000156113,ENSG00000157837,ENSG00000159399,ENSG00000162104,ENSG00000162337,ENSG00000162430…	SLC9A1,SLC7A8,ITPR3,TM9SF4,ATP1A3,GRIN2D,SLC8A2,ATP1B2,FAM155B,LDLR,DIAPH1,TRPC4,ISCU,ATP6V1G1,NPC1,APP,ATP1B1,GSTO1,CNNM2,KCNMA1,SPPL3,HK2,ADCY9,LRP5,SEPN1,ATP1A1,BDH2,COX11,MYO5B,STIM1,INSR,IFIT1,HTT
1	TRUE	0.0205	221	968	29	0.03	0.131	GO:0090150	BP	3	establishment of protein localization to membrane	3	ENSG00000008988,ENSG00000058262,ENSG00000067167,ENSG00000083845,ENSG00000089157,ENSG00000105185,ENSG00000108298,ENSG00000112306,ENSG00000115306,ENSG00000116251,ENSG00000118873,ENSG00000119185,ENSG00000127603,ENSG00000134419,ENSG00000139197,ENSG00000141458,ENSG00000142676,ENSG00000143153,ENSG00000143947,ENSG00000145592,ENSG00000153037,ENSG00000158552,ENSG00000162244,ENSG00000166441,ENSG00000177954…	RPS20,SEC61A1,TRAM1,RPS5,RPLP0,PDCD5,RPL19,RPS12,SPTBN1,RPL22,RAB3GAP2,ITGB1BP1,MACF1,RPS15A,PEX5,NPC1,RPL11,ATP1B1,RPS27A,RPL37,SRP19,ZFAND2B,RPL29,RPL27A,RPS27,RPS23,RPL12,RPL23A,UBA52
1	TRUE	0.0205	4	724	3	0.004	0.75	GO:1903276	BP	3	regulation of sodium ion export across plasma membrane	3	ENSG00000069849,ENSG00000129244,ENSG00000143153	ATP1B3,ATP1B2,ATP1B1
1	TRUE	0.0205	4	724	3	0.004	0.75	GO:1903286	BP	3	regulation of potassium ion import	1	ENSG00000069849,ENSG00000129244,ENSG00000143153	ATP1B3,ATP1B2,ATP1B1
1	TRUE	0.0205	4	724	3	0.004	0.75	GO:1903278	BP	3	positive regulation of sodium ion export across plasma membrane	2	ENSG00000069849,ENSG00000129244,ENSG00000143153	ATP1B3,ATP1B2,ATP1B1
1	TRUE	0.0208	47	885	10	0.011	0.213	GO:0032507	BP	3	maintenance of protein location in cell	2	ENSG00000044574,ENSG00000054654,ENSG00000100242,ENSG00000136068,ENSG00000137076,ENSG00000137642,ENSG00000159399,ENSG00000165632,ENSG00000173402,ENSG00000173801	HSPA5,SYNE2,SUN2,FLNB,TLN1,SORL1,HK2,TAF3,DAG1,JUP
1	TRUE	0.0209	19	529	5	0.009	0.263	GO:0070987	BP	111	error-free translesion synthesis	1	ENSG00000106399,ENSG00000132646,ENSG00000143947,ENSG00000163918,ENSG00000221983	RPA3,PCNA,RPS27A,RFC4,UBA52
1	TRUE	0.0209	236	525	20	0.038	0.085	GO:0006875	BP	3	cellular metal ion homeostasis	7	ENSG00000090020,ENSG00000096433,ENSG00000105409,ENSG00000105464,ENSG00000118160,ENSG00000129244,ENSG00000130054,ENSG00000131504,ENSG00000133107,ENSG00000136003,ENSG00000136888,ENSG00000142192,ENSG00000143153,ENSG00000148834,ENSG00000156113,ENSG00000157837,ENSG00000162430,ENSG00000163399,ENSG00000167323,ENSG00000197386	SLC9A1,ITPR3,ATP1A3,GRIN2D,SLC8A2,ATP1B2,FAM155B,DIAPH1,TRPC4,ISCU,ATP6V1G1,APP,ATP1B1,GSTO1,KCNMA1,SPPL3,SEPN1,ATP1A1,STIM1,HTT
1	TRUE	0.0209	1899	796	138	0.173	0.073	GO:0048731	BP	3	system development	3	ENSG00000004399,ENSG00000005483,ENSG00000005810,ENSG00000005884,ENSG00000007968,ENSG00000008083,ENSG00000019144,ENSG00000028137,ENSG00000044574,ENSG00000046604,ENSG00000049540,ENSG00000058262,ENSG00000064393,ENSG00000064999,ENSG00000065361,ENSG00000065526,ENSG00000067715,ENSG00000070018,ENSG00000071994,ENSG00000072071,ENSG00000072518,ENSG00000075213,ENSG00000080802,ENSG00000091409,ENSG00000096696…	PLXND1,KMT2E,MYCBP2,ITGA3,E2F2,JARID2,PHLDB1,TNFRSF1B,HSPA5,DSG2,ELN,SEC61A1,HIPK2,ANKS1A,ERBB3,SPEN,SYT1,LRP6,PDCD2,LPHN1,MARK2,SEMA3A,CNOT4,ITGA6,DSP,PCSK5,H2AFY2,DAAM1,XYLT1,MEGF8,GRIN2D,PTPRZ1,WASL,COL1A1,MYH3,ZNF259,NRXN2,CORO1C,EIF2B1,PLXNA1,SPTBN1,PDCL3,SOS1,MTR,ECE1,CENPF,CAMSAP2,ITGB1BP1,FAM206A,WWP1,SRSF6,MT1G,MACF1,LDLR,NCAN,COL5A1,ATPIF1,LRRC4B,MATN3,ITGB4,GPS2,KIDINS220,ROCK2,DSC2,CO…
1	TRUE	0.0209	152	525	15	0.029	0.099	GO:1904062	BP	3	regulation of cation transmembrane transport	2	ENSG00000090020,ENSG00000129244,ENSG00000130226,ENSG00000130402,ENSG00000131504,ENSG00000135404,ENSG00000142192,ENSG00000142408,ENSG00000143153,ENSG00000148834,ENSG00000162430,ENSG00000167323,ENSG00000169760,ENSG00000175548,ENSG00000197386	SLC9A1,ATP1B2,DPP6,ACTN4,DIAPH1,CD63,APP,CACNG8,ATP1B1,GSTO1,SEPN1,STIM1,NLGN1,ALG10B,HTT
1	TRUE	0.0209	592	977	62	0.063	0.105	GO:0006518	BP	85	peptide metabolic process	1	ENSG00000008988,ENSG00000011376,ENSG00000026025,ENSG00000075151,ENSG00000083845,ENSG00000089022,ENSG00000089157,ENSG00000099139,ENSG00000106305,ENSG00000106591,ENSG00000107581,ENSG00000108298,ENSG00000109625,ENSG00000111144,ENSG00000111361,ENSG00000111639,ENSG00000112306,ENSG00000114942,ENSG00000115211,ENSG00000116251,ENSG00000117298,ENSG00000121022,ENSG00000124279,ENSG00000125844,ENSG00000132313…	RPS20,LARS2,VIM,EIF4G3,RPS5,MAPKAPK5,RPLP0,PCSK5,AIMP2,MRPL32,EIF3A,RPL19,CPZ,LTA4H,EIF2B1,MRPL51,RPS12,EEF1B2,EIF2B4,RPL22,ECE1,COPS5,FASTKD3,RRBP1,MRPL35,HRSP12,ROCK2,RPS15A,BIN1,SORL1,SECISBP2L,FURIN,APP,RPL11,RPS27A,EIF2B5,RPL37,PAM,GSTO1,MRPL39,RPUSD3,RPL29,MRPS18C,BDH2,RPL27A,MRPL16,ICT1,EIF2AK3,MRPS22,TYMS,RPS27,EIF3C,MRPL40,RPS23,RPL12,RPL23A,MRPL38,MRPS18B,UBA52,TAPBP,MRPS17,MRPL46
1	TRUE	0.0209	110	737	15	0.02	0.136	GO:0007160	BP	58	cell-matrix adhesion	4	ENSG00000005884,ENSG00000035403,ENSG00000090020,ENSG00000110880,ENSG00000119185,ENSG00000127603,ENSG00000132470,ENSG00000134318,ENSG00000135404,ENSG00000135424,ENSG00000143537,ENSG00000149177,ENSG00000152818,ENSG00000173517,ENSG00000173801	ITGA3,VCL,SLC9A1,CORO1C,ITGB1BP1,MACF1,ITGB4,ROCK2,CD63,ITGA7,ADAM15,PTPRJ,UTRN,PEAK1,JUP
1	TRUE	0.0209	19	529	5	0.009	0.263	GO:0042276	BP	129	error-prone translesion synthesis	1	ENSG00000106399,ENSG00000132646,ENSG00000143947,ENSG00000163918,ENSG00000221983	RPA3,PCNA,RPS27A,RFC4,UBA52
1	TRUE	0.0209	2	325	2	0.006	1	GO:0005046	MF	114	KDEL sequence binding	2	ENSG00000105438,ENSG00000136240	KDELR1,KDELR2
1	TRUE	0.0213	23	954	7	0.007	0.304	GO:0006297	BP	172	nucleotide-excision repair, DNA gap filling	1	ENSG00000077514,ENSG00000106399,ENSG00000117748,ENSG00000132646,ENSG00000143947,ENSG00000163918,ENSG00000221983	POLD3,RPA3,RPA2,PCNA,RPS27A,RFC4,UBA52
1	TRUE	0.0213	425	230	17	0.074	0.04	GO:0015318	MF	127	inorganic molecular entity transmembrane transporter activity	4	ENSG00000090020,ENSG00000092068,ENSG00000101204,ENSG00000103222,ENSG00000105409,ENSG00000105464,ENSG00000106688,ENSG00000118160,ENSG00000123643,ENSG00000131389,ENSG00000136295,ENSG00000139209,ENSG00000142408,ENSG00000143153,ENSG00000148408,ENSG00000163399,ENSG00000187688	SLC9A1,SLC7A8,CHRNA4,ABCC1,ATP1A3,GRIN2D,SLC1A1,SLC8A2,SLC36A1,SLC6A6,TTYH3,SLC38A4,CACNG8,ATP1B1,CACNA1B,ATP1A1,TRPV2
1	TRUE	0.0217	142	284	10	0.035	0.07	GO:0051271	BP	3	negative regulation of cellular component movement	2	ENSG00000035403,ENSG00000102265,ENSG00000119185,ENSG00000144724,ENSG00000149177,ENSG00000171943,ENSG00000173402,ENSG00000173801,ENSG00000185885,ENSG00000196935	VCL,TIMP1,ITGB1BP1,PTPRG,PTPRJ,SRGAP2C,DAG1,JUP,IFITM1,SRGAP1
1	TRUE	0.0217	266	968	33	0.034	0.124	GO:0006402	BP	104	mRNA catabolic process	2	ENSG00000008988,ENSG00000026025,ENSG00000080802,ENSG00000083223,ENSG00000083845,ENSG00000089157,ENSG00000105939,ENSG00000106355,ENSG00000108298,ENSG00000111196,ENSG00000112306,ENSG00000116251,ENSG00000120699,ENSG00000123737,ENSG00000124279,ENSG00000134419,ENSG00000142676,ENSG00000143947,ENSG00000145592,ENSG00000162244,ENSG00000164167,ENSG00000166441,ENSG00000171311,ENSG00000174606,ENSG00000177954…	RPS20,VIM,CNOT4,ZCCHC6,RPS5,RPLP0,ZC3HAV1,LSM5,RPL19,MAGOHB,RPS12,RPL22,EXOSC8,EXOSC9,FASTKD3,RPS15A,RPL11,RPS27A,RPL37,RPL29,LSM6,RPL27A,EXOSC1,ANGEL2,RPS27,PKP3,RPS23,RPL12,RPL23A,DXO,HSPA1A,UBA52,EXOSC6
1	TRUE	0.0218	42	833	9	0.011	0.214	GO:1903391	BP	75	regulation of adherens junction organization	3	ENSG00000076201,ENSG00000090020,ENSG00000110880,ENSG00000119185,ENSG00000127603,ENSG00000134318,ENSG00000137710,ENSG00000149177,ENSG00000173517	PTPN23,SLC9A1,CORO1C,ITGB1BP1,MACF1,ROCK2,RDX,PTPRJ,PEAK1
1	TRUE	0.0218	113	968	18	0.019	0.159	GO:0000184	BP	104	nuclear-transcribed mRNA catabolic process, nonsense-mediated decay	4	ENSG00000008988,ENSG00000083845,ENSG00000089157,ENSG00000108298,ENSG00000111196,ENSG00000112306,ENSG00000116251,ENSG00000134419,ENSG00000142676,ENSG00000143947,ENSG00000145592,ENSG00000162244,ENSG00000166441,ENSG00000177954,ENSG00000186468,ENSG00000197958,ENSG00000198242,ENSG00000221983	RPS20,RPS5,RPLP0,RPL19,MAGOHB,RPS12,RPL22,RPS15A,RPL11,RPS27A,RPL37,RPL29,RPL27A,RPS27,RPS23,RPL12,RPL23A,UBA52
1	TRUE	0.0221	48	311	6	0.019	0.125	GO:0086001	BP	3	cardiac muscle cell action potential	4	ENSG00000046604,ENSG00000096696,ENSG00000134755,ENSG00000143153,ENSG00000163399,ENSG00000173801	DSG2,DSP,DSC2,ATP1B1,ATP1A1,JUP
1	TRUE	0.0221	48	311	6	0.019	0.125	GO:0055117	BP	3	regulation of cardiac muscle contraction	2	ENSG00000046604,ENSG00000090020,ENSG00000096696,ENSG00000134755,ENSG00000143153,ENSG00000173801	DSG2,SLC9A1,DSP,DSC2,ATP1B1,JUP
1	TRUE	0.0221	172	968	24	0.025	0.14	GO:0006413	BP	85	translational initiation	2	ENSG00000008988,ENSG00000075151,ENSG00000083845,ENSG00000089157,ENSG00000107581,ENSG00000108298,ENSG00000111361,ENSG00000112306,ENSG00000115211,ENSG00000116251,ENSG00000134419,ENSG00000142676,ENSG00000143947,ENSG00000145191,ENSG00000145592,ENSG00000162244,ENSG00000166441,ENSG00000172071,ENSG00000177954,ENSG00000184110,ENSG00000186468,ENSG00000197958,ENSG00000198242,ENSG00000221983	RPS20,EIF4G3,RPS5,RPLP0,EIF3A,RPL19,EIF2B1,RPS12,EIF2B4,RPL22,RPS15A,RPL11,RPS27A,EIF2B5,RPL37,RPL29,RPL27A,EIF2AK3,RPS27,EIF3C,RPS23,RPL12,RPL23A,UBA52
1	TRUE	0.0225	252	818	28	0.034	0.111	GO:0022604	BP	3	regulation of cell morphogenesis	3	ENSG00000004399,ENSG00000005810,ENSG00000067715,ENSG00000072518,ENSG00000075213,ENSG00000097046,ENSG00000100345,ENSG00000105429,ENSG00000110880,ENSG00000114554,ENSG00000119185,ENSG00000127603,ENSG00000130402,ENSG00000131504,ENSG00000137710,ENSG00000141298,ENSG00000145147,ENSG00000146463,ENSG00000164885,ENSG00000169760,ENSG00000169783,ENSG00000172661,ENSG00000173402,ENSG00000179820,ENSG00000187764…	PLXND1,MYCBP2,SYT1,MARK2,SEMA3A,CDC7,MYH9,MEGF8,CORO1C,PLXNA1,ITGB1BP1,MACF1,ACTN4,DIAPH1,RDX,SSH2,SLIT2,ZMYM4,CDK5,NLGN1,LINGO1,FAM21C,DAG1,MYADM,SEMA4D,PLXNB2,SIPA1L1,CUX1
1	TRUE	0.0225	224	157	9	0.057	0.04	GO:0046873	MF	127	metal ion transmembrane transporter activity	7	ENSG00000105409,ENSG00000105464,ENSG00000106688,ENSG00000118160,ENSG00000142408,ENSG00000143153,ENSG00000148408,ENSG00000163399,ENSG00000187688	ATP1A3,GRIN2D,SLC1A1,SLC8A2,CACNG8,ATP1B1,CACNA1B,ATP1A1,TRPV2
1	TRUE	0.0236	772	115	15	0.13	0.019	GO:0042592	BP	3	homeostatic process	2	ENSG00000005483,ENSG00000092068,ENSG00000105409,ENSG00000106399,ENSG00000131504,ENSG00000141458,ENSG00000143153,ENSG00000148842,ENSG00000159399,ENSG00000162104,ENSG00000162337,ENSG00000163399,ENSG00000173226,ENSG00000185745,ENSG00000196834	KMT2E,SLC7A8,ATP1A3,RPA3,DIAPH1,NPC1,ATP1B1,CNNM2,HK2,ADCY9,LRP5,ATP1A1,IQCB1,IFIT1,POTEI
1	TRUE	0.0236	3	218	2	0.009	0.667	GO:1903279	BP	3	regulation of calcium:sodium antiporter activity	1	ENSG00000090020,ENSG00000143153	SLC9A1,ATP1B1
1	TRUE	0.0236	15	724	5	0.007	0.333	GO:1902307	BP	3	positive regulation of sodium ion transmembrane transport	1	ENSG00000069849,ENSG00000090020,ENSG00000129244,ENSG00000130402,ENSG00000143153	ATP1B3,SLC9A1,ATP1B2,ACTN4,ATP1B1
1	TRUE	0.0242	90	833	14	0.017	0.156	GO:0034332	BP	75	adherens junction organization	2	ENSG00000035403,ENSG00000076201,ENSG00000090020,ENSG00000110400,ENSG00000110880,ENSG00000119185,ENSG00000127603,ENSG00000134318,ENSG00000137710,ENSG00000141556,ENSG00000149177,ENSG00000163362,ENSG00000173517,ENSG00000173801	VCL,PTPN23,SLC9A1,PVRL1,CORO1C,ITGB1BP1,MACF1,ROCK2,RDX,TBCD,PTPRJ,C1orf106,PEAK1,JUP
1	TRUE	0.0244	33	311	5	0.016	0.152	GO:0086002	BP	3	cardiac muscle cell action potential involved in contraction	8	ENSG00000046604,ENSG00000096696,ENSG00000134755,ENSG00000163399,ENSG00000173801	DSG2,DSP,DSC2,ATP1A1,JUP
1	TRUE	0.0244	280	664	26	0.039	0.093	GO:0040017	BP	3	positive regulation of locomotion	2	ENSG00000008294,ENSG00000044574,ENSG00000054654,ENSG00000075213,ENSG00000091409,ENSG00000100242,ENSG00000105429,ENSG00000108821,ENSG00000119185,ENSG00000130402,ENSG00000130724,ENSG00000134318,ENSG00000134982,ENSG00000137710,ENSG00000140443,ENSG00000142192,ENSG00000145147,ENSG00000154305,ENSG00000163832,ENSG00000164190,ENSG00000171105,ENSG00000171943,ENSG00000177697,ENSG00000179820,ENSG00000187764…	SPAG9,HSPA5,SYNE2,SEMA3A,ITGA6,SUN2,MEGF8,COL1A1,ITGB1BP1,ACTN4,CHMP2A,ROCK2,APC,RDX,IGF1R,APP,SLIT2,MIA3,ELP6,NIPBL,INSR,SRGAP2C,CD151,MYADM,SEMA4D,BMPR2
1	TRUE	0.0244	50	563	8	0.014	0.16	GO:0050848	BP	98	regulation of calcium-mediated signaling	1	ENSG00000090020,ENSG00000101850,ENSG00000117602,ENSG00000148834,ENSG00000157837,ENSG00000159200,ENSG00000162430,ENSG00000197386	SLC9A1,GPR143,RCAN3,GSTO1,SPPL3,RCAN1,SEPN1,HTT
1	TRUE	0.0244	38	572	7	0.012	0.184	GO:0016763	MF	158	transferase activity, transferring pentosyl groups	1	ENSG00000103489,ENSG00000115514,ENSG00000115539,ENSG00000151233,ENSG00000173950,ENSG00000183696,ENSG00000198805	XYLT1,TXNDC9,PDCL3,GXYLT1,XXYLT1,UPP1,PNP
1	TRUE	0.0244	72	587	10	0.017	0.139	GO:0005201	MF	127	extracellular matrix structural constituent	3	ENSG00000049540,ENSG00000108821,ENSG00000130287,ENSG00000130508,ENSG00000132031,ENSG00000132561,ENSG00000134871,ENSG00000138759,ENSG00000187498,ENSG00000204262	ELN,COL1A1,NCAN,PXDN,MATN3,MATN2,COL4A2,FRAS1,COL4A1,COL5A2
1	TRUE	0.0244	3	222	2	0.009	0.667	GO:0042910	MF	127	xenobiotic transmembrane transporter activity	4	ENSG00000103222,ENSG00000131389	ABCC1,SLC6A6
1	TRUE	0.0246	170	333	12	0.036	0.071	GO:0019058	BP	2	viral life cycle	1	ENSG00000099139,ENSG00000102189,ENSG00000110400,ENSG00000112343,ENSG00000140564,ENSG00000141458,ENSG00000149948,ENSG00000154370,ENSG00000185201,ENSG00000185745,ENSG00000185885,ENSG00000187608	PCSK5,EEA1,PVRL1,TRIM38,FURIN,NPC1,HMGA2,TRIM11,IFITM2,IFIT1,IFITM1,ISG15
1	TRUE	0.0246	1111	818	89	0.109	0.08	GO:0009653	BP	3	anatomical structure morphogenesis	2	ENSG00000004399,ENSG00000005810,ENSG00000005884,ENSG00000007968,ENSG00000019144,ENSG00000028137,ENSG00000035403,ENSG00000049540,ENSG00000064393,ENSG00000066933,ENSG00000067715,ENSG00000070018,ENSG00000072518,ENSG00000075213,ENSG00000090432,ENSG00000091409,ENSG00000096696,ENSG00000097046,ENSG00000099139,ENSG00000100345,ENSG00000100592,ENSG00000105429,ENSG00000106299,ENSG00000108821,ENSG00000109063…	PLXND1,MYCBP2,ITGA3,E2F2,PHLDB1,TNFRSF1B,VCL,ELN,HIPK2,MYO9A,SYT1,LRP6,MARK2,SEMA3A,MUL1,ITGA6,DSP,CDC7,PCSK5,MYH9,DAAM1,MEGF8,WASL,COL1A1,MYH3,CORO1C,PLXNA1,SPTBN1,PDCL3,SOS1,ECE1,RCAN3,ITGB1BP1,FAM206A,SRSF6,MACF1,ACTN4,COL5A1,ATPIF1,DIAPH1,ITGB4,ROCK2,COL4A2,ITGA7,HEY2,STXBP1,RDX,CASC5,TET1,IQGAP1,SSH2,TBCD,APP,TMEM108,SLIT2,ZMYM4,CDHR1,HMGA2,HK2,LRP5,NIPBL,CDK5,SLITRK5,STIM1,KIF5C,ANTXR1,NLGN…
1	TRUE	0.0246	16	168	3	0.018	0.188	GO:0007566	BP	3	embryo implantation	1	ENSG00000099139,ENSG00000102265,ENSG00000162244	PCSK5,TIMP1,RPL29
1	TRUE	0.0247	335	525	25	0.048	0.075	GO:0050801	BP	3	ion homeostasis	4	ENSG00000090020,ENSG00000092068,ENSG00000096433,ENSG00000101337,ENSG00000105409,ENSG00000105464,ENSG00000118160,ENSG00000129244,ENSG00000130054,ENSG00000131504,ENSG00000133107,ENSG00000136003,ENSG00000136888,ENSG00000142192,ENSG00000143153,ENSG00000148834,ENSG00000148842,ENSG00000156113,ENSG00000157837,ENSG00000162430,ENSG00000163399,ENSG00000164039,ENSG00000166260,ENSG00000167323,ENSG00000197386	SLC9A1,SLC7A8,ITPR3,TM9SF4,ATP1A3,GRIN2D,SLC8A2,ATP1B2,FAM155B,DIAPH1,TRPC4,ISCU,ATP6V1G1,APP,ATP1B1,GSTO1,CNNM2,KCNMA1,SPPL3,SEPN1,ATP1A1,BDH2,COX11,STIM1,HTT
1	TRUE	0.0249	6	111	2	0.018	0.333	GO:0061000	BP	3	negative regulation of dendritic spine development	2	ENSG00000169760,ENSG00000171943	NLGN1,SRGAP2C
1	TRUE	0.025	12	54	2	0.037	0.167	GO:1901018	BP	3	positive regulation of potassium ion transmembrane transporter activity	1	ENSG00000143153,ENSG00000175548	ATP1B1,ALG10B
1	TRUE	0.0252	89	563	11	0.02	0.124	GO:0019722	BP	98	calcium-mediated signaling	1	ENSG00000072071,ENSG00000090020,ENSG00000101850,ENSG00000117602,ENSG00000143153,ENSG00000148834,ENSG00000157837,ENSG00000159200,ENSG00000162430,ENSG00000172071,ENSG00000197386	LPHN1,SLC9A1,GPR143,RCAN3,ATP1B1,GSTO1,SPPL3,RCAN1,SEPN1,EIF2AK3,HTT
1	TRUE	0.0253	22	278	4	0.014	0.182	GO:0015026	MF	127	coreceptor activity	4	ENSG00000076716,ENSG00000110400,ENSG00000162337,ENSG00000185483	GPC4,PVRL1,LRP5,ROR1
1	TRUE	0.0255	54	525	8	0.015	0.148	GO:0032411	BP	3	positive regulation of transporter activity	1	ENSG00000090020,ENSG00000129244,ENSG00000130402,ENSG00000143153,ENSG00000148834,ENSG00000167323,ENSG00000175548,ENSG00000197386	SLC9A1,ATP1B2,ACTN4,ATP1B1,GSTO1,STIM1,ALG10B,HTT
1	TRUE	0.0255	21	292	4	0.014	0.19	GO:0015175	MF	127	neutral amino acid transmembrane transporter activity	9	ENSG00000092068,ENSG00000106688,ENSG00000123643,ENSG00000164300	SLC7A8,SLC1A1,SLC36A1,SERINC5
1	TRUE	0.0259	97	784	14	0.018	0.144	GO:0010810	BP	58	regulation of cell-substrate adhesion	4	ENSG00000090020,ENSG00000110880,ENSG00000119185,ENSG00000127603,ENSG00000130402,ENSG00000134318,ENSG00000141556,ENSG00000143537,ENSG00000149177,ENSG00000152818,ENSG00000172661,ENSG00000173517,ENSG00000173801,ENSG00000179820	SLC9A1,CORO1C,ITGB1BP1,MACF1,ACTN4,ROCK2,TBCD,ADAM15,PTPRJ,UTRN,FAM21C,PEAK1,JUP,MYADM
1	TRUE	0.0259	59	737	10	0.014	0.169	GO:0007044	BP	75	cell-substrate junction assembly	3	ENSG00000090020,ENSG00000091409,ENSG00000110880,ENSG00000119185,ENSG00000127603,ENSG00000132470,ENSG00000134318,ENSG00000149177,ENSG00000173517,ENSG00000177697	SLC9A1,ITGA6,CORO1C,ITGB1BP1,MACF1,ITGB4,ROCK2,PTPRJ,PEAK1,CD151
1	TRUE	0.026	496	977	53	0.054	0.107	GO:0043043	BP	85	peptide biosynthetic process	2	ENSG00000008988,ENSG00000011376,ENSG00000026025,ENSG00000075151,ENSG00000083845,ENSG00000089022,ENSG00000089157,ENSG00000099139,ENSG00000106305,ENSG00000106591,ENSG00000107581,ENSG00000108298,ENSG00000111361,ENSG00000111639,ENSG00000112306,ENSG00000114942,ENSG00000115211,ENSG00000116251,ENSG00000121022,ENSG00000124279,ENSG00000125844,ENSG00000132313,ENSG00000132541,ENSG00000134419,ENSG00000138593…	RPS20,LARS2,VIM,EIF4G3,RPS5,MAPKAPK5,RPLP0,PCSK5,AIMP2,MRPL32,EIF3A,RPL19,EIF2B1,MRPL51,RPS12,EEF1B2,EIF2B4,RPL22,COPS5,FASTKD3,RRBP1,MRPL35,HRSP12,RPS15A,SECISBP2L,FURIN,APP,RPL11,RPS27A,EIF2B5,RPL37,MRPL39,RPUSD3,RPL29,MRPS18C,BDH2,RPL27A,MRPL16,ICT1,EIF2AK3,MRPS22,TYMS,RPS27,EIF3C,MRPL40,RPS23,RPL12,RPL23A,MRPL38,MRPS18B,UBA52,MRPS17,MRPL46
1	TRUE	0.0262	160	942	22	0.023	0.138	GO:0006936	BP	3	muscle contraction	4	ENSG00000026025,ENSG00000035403,ENSG00000046604,ENSG00000082781,ENSG00000087258,ENSG00000090020,ENSG00000096696,ENSG00000109063,ENSG00000114279,ENSG00000118680,ENSG00000131730,ENSG00000134318,ENSG00000134755,ENSG00000136717,ENSG00000137076,ENSG00000143153,ENSG00000148834,ENSG00000152818,ENSG00000156113,ENSG00000163399,ENSG00000173801,ENSG00000179546	VIM,VCL,DSG2,ITGB5,GNAO1,SLC9A1,DSP,MYH3,FGF12,MYL12B,CKMT2,ROCK2,DSC2,BIN1,TLN1,ATP1B1,GSTO1,UTRN,KCNMA1,ATP1A1,JUP,HTR1D
1	TRUE	0.0264	11019	710	570	0.803	0.052	GO:0003674	MF	127	molecular_function	1	ENSG00000000419,ENSG00000001461,ENSG00000004399,ENSG00000005075,ENSG00000005194,ENSG00000005483,ENSG00000005810,ENSG00000005884,ENSG00000006071,ENSG00000007968,ENSG00000008083,ENSG00000008294,ENSG00000008988,ENSG00000011376,ENSG00000011677,ENSG00000012232,ENSG00000013523,ENSG00000021355,ENSG00000026025,ENSG00000028137,ENSG00000029725,ENSG00000035403,ENSG00000043514,ENSG00000044574,ENSG00000046604…	DPM1,NIPAL3,PLXND1,POLR2J,CIAPIN1,KMT2E,MYCBP2,ITGA3,ABCC8,E2F2,JARID2,SPAG9,RPS20,LARS2,GABRA3,EXTL3,ANGEL1,SERPINB1,VIM,TNFRSF1B,RABEP1,VCL,TRIT1,HSPA5,DSG2,ELN,LAMC3,ANAPC4,KIF1B,SYNE2,GYG2,SEC61A1,SLC2A3,PTPRU,SPA17,CDON,HIPK2,DDX20,ERBB3,SPEN,ASPM,ZNRD1,MYO9A,NEO1,SYT1,ATP11A,LRP6,ARHGAP10,SEL1L,PDCD2,LPHN1,MARK2,CLCN4,ST6GAL1,C17orf85,EIF4G3,SEMA3A,TMEM131,GPC4,GTF3C1,ACER3,N4BP2,EPB41L2,CN…
1	TRUE	0.0265	48	333	6	0.018	0.125	GO:0051828	BP	2	entry into other organism involved in symbiotic interaction	2	ENSG00000110400,ENSG00000112343,ENSG00000141458,ENSG00000154370,ENSG00000185201,ENSG00000185885	PVRL1,TRIM38,NPC1,TRIM11,IFITM2,IFITM1
1	TRUE	0.0265	48	333	6	0.018	0.125	GO:0044409	BP	2	entry into host	3	ENSG00000110400,ENSG00000112343,ENSG00000141458,ENSG00000154370,ENSG00000185201,ENSG00000185885	PVRL1,TRIM38,NPC1,TRIM11,IFITM2,IFITM1
1	TRUE	0.0265	48	333	6	0.018	0.125	GO:0051806	BP	2	entry into cell of other organism involved in symbiotic interaction	3	ENSG00000110400,ENSG00000112343,ENSG00000141458,ENSG00000154370,ENSG00000185201,ENSG00000185885	PVRL1,TRIM38,NPC1,TRIM11,IFITM2,IFITM1
1	TRUE	0.0265	48	333	6	0.018	0.125	GO:0030260	BP	2	entry into host cell	4	ENSG00000110400,ENSG00000112343,ENSG00000141458,ENSG00000154370,ENSG00000185201,ENSG00000185885	PVRL1,TRIM38,NPC1,TRIM11,IFITM2,IFITM1
1	TRUE	0.0265	48	333	6	0.018	0.125	GO:1903901	BP	2	negative regulation of viral life cycle	2	ENSG00000149948,ENSG00000154370,ENSG00000185201,ENSG00000185745,ENSG00000185885,ENSG00000187608	HMGA2,TRIM11,IFITM2,IFIT1,IFITM1,ISG15
1	TRUE	0.0265	150	284	10	0.035	0.067	GO:0040013	BP	3	negative regulation of locomotion	2	ENSG00000035403,ENSG00000102265,ENSG00000119185,ENSG00000144724,ENSG00000149177,ENSG00000171943,ENSG00000173402,ENSG00000173801,ENSG00000185885,ENSG00000196935	VCL,TIMP1,ITGB1BP1,PTPRG,PTPRJ,SRGAP2C,DAG1,JUP,IFITM1,SRGAP1
1	TRUE	0.0265	59	885	11	0.012	0.186	GO:0051651	BP	3	maintenance of location in cell	1	ENSG00000044574,ENSG00000054654,ENSG00000100242,ENSG00000107863,ENSG00000136068,ENSG00000137076,ENSG00000137642,ENSG00000159399,ENSG00000165632,ENSG00000173402,ENSG00000173801	HSPA5,SYNE2,SUN2,ARHGAP21,FLNB,TLN1,SORL1,HK2,TAF3,DAG1,JUP
1	TRUE	0.0265	227	706	23	0.033	0.101	GO:0061564	BP	3	axon development	1	ENSG00000004399,ENSG00000005810,ENSG00000072518,ENSG00000075213,ENSG00000105429,ENSG00000109917,ENSG00000114554,ENSG00000115306,ENSG00000115904,ENSG00000116984,ENSG00000127603,ENSG00000136854,ENSG00000141298,ENSG00000142192,ENSG00000145147,ENSG00000165300,ENSG00000168280,ENSG00000169783,ENSG00000170017,ENSG00000187764,ENSG00000196576,ENSG00000197555,ENSG00000197694	PLXND1,MYCBP2,MARK2,SEMA3A,MEGF8,ZNF259,PLXNA1,SPTBN1,SOS1,MTR,MACF1,STXBP1,SSH2,APP,SLIT2,SLITRK5,KIF5C,LINGO1,ALCAM,SEMA4D,PLXNB2,SIPA1L1,SPTAN1
1	TRUE	0.0265	53	203	5	0.025	0.094	GO:0071357	BP	69	cellular response to type I interferon	2	ENSG00000185201,ENSG00000185745,ENSG00000185885,ENSG00000187608,ENSG00000204525	IFITM2,IFIT1,IFITM1,ISG15,HLA-C
1	TRUE	0.0265	53	203	5	0.025	0.094	GO:0060337	BP	69	type I interferon signaling pathway	1	ENSG00000185201,ENSG00000185745,ENSG00000185885,ENSG00000187608,ENSG00000204525	IFITM2,IFIT1,IFITM1,ISG15,HLA-C
1	TRUE	0.0265	78	143	5	0.035	0.064	GO:0043492	MF	120	ATPase activity, coupled to movement of substances	1	ENSG00000068650,ENSG00000103222,ENSG00000105409,ENSG00000143153,ENSG00000163399	ATP11A,ABCC1,ATP1A3,ATP1B1,ATP1A1
1	TRUE	0.0265	122	349	10	0.029	0.082	GO:0008514	MF	127	organic anion transmembrane transporter activity	6	ENSG00000059804,ENSG00000092068,ENSG00000103222,ENSG00000106688,ENSG00000123643,ENSG00000125648,ENSG00000131389,ENSG00000139209,ENSG00000147100,ENSG00000164300	SLC2A3,SLC7A8,ABCC1,SLC1A1,SLC36A1,SLC25A23,SLC6A6,SLC38A4,SLC16A2,SERINC5
1	TRUE	0.0266	109	203	7	0.034	0.064	GO:0051701	BP	2	interaction with host	1	ENSG00000064393,ENSG00000110400,ENSG00000141458,ENSG00000173402,ENSG00000185201,ENSG00000185745,ENSG00000185885	HIPK2,PVRL1,NPC1,DAG1,IFITM2,IFIT1,IFITM1
1	TRUE	0.0268	2827	940	224	0.238	0.079	GO:0006810	BP	3	transport	3	ENSG00000001461,ENSG00000006071,ENSG00000007402,ENSG00000008294,ENSG00000008988,ENSG00000021355,ENSG00000028137,ENSG00000029725,ENSG00000035403,ENSG00000054356,ENSG00000054523,ENSG00000054654,ENSG00000054793,ENSG00000058262,ENSG00000059804,ENSG00000064703,ENSG00000065361,ENSG00000067167,ENSG00000067715,ENSG00000068650,ENSG00000068796,ENSG00000069849,ENSG00000070018,ENSG00000071537,ENSG00000073464…	NIPAL3,ABCC8,CACNA2D2,SPAG9,RPS20,SERPINB1,TNFRSF1B,RABEP1,VCL,PTPRN,KIF1B,SYNE2,ATP9A,SEC61A1,SLC2A3,DDX20,ERBB3,TRAM1,SYT1,ATP11A,KIF2A,ATP1B3,LRP6,SEL1L,CLCN4,PTPN23,ATP8B1,SLC9A1,MUL1,SLC7A8,NUP50,ITPR3,DSP,CDC7,PCSK5,FAM21A,RANBP1,SNRPD3,HPS4,SUN2,MYH9,ATP6V1D,CHRNA4,TM9SF4,GPR143,EEA1,TIMP1,ABCC1,LAPTM4B,PDCD5,ATP1A3,KDELR1,GRIN2D,WASL,SLC1A1,ARHGAP21,TSPAN14,RPL19,ZNF259,NRXN2,CORO1C,MLEC,…
1	TRUE	0.0268	177	525	16	0.03	0.09	GO:0006816	BP	3	calcium ion transport	8	ENSG00000090020,ENSG00000096433,ENSG00000101204,ENSG00000105464,ENSG00000118160,ENSG00000125648,ENSG00000130054,ENSG00000131504,ENSG00000133107,ENSG00000142408,ENSG00000143153,ENSG00000148834,ENSG00000162430,ENSG00000167323,ENSG00000187688,ENSG00000197386	SLC9A1,ITPR3,CHRNA4,GRIN2D,SLC8A2,SLC25A23,FAM155B,DIAPH1,TRPC4,CACNG8,ATP1B1,GSTO1,SEPN1,STIM1,TRPV2,HTT
1	TRUE	0.0269	1717	818	128	0.156	0.075	GO:0048869	BP	3	cellular developmental process	2	ENSG00000004399,ENSG00000005483,ENSG00000005810,ENSG00000005884,ENSG00000006652,ENSG00000008083,ENSG00000008294,ENSG00000019144,ENSG00000046604,ENSG00000064309,ENSG00000064393,ENSG00000064999,ENSG00000065361,ENSG00000065526,ENSG00000066933,ENSG00000067715,ENSG00000070018,ENSG00000071994,ENSG00000072518,ENSG00000075213,ENSG00000080802,ENSG00000083223,ENSG00000089022,ENSG00000091409,ENSG00000096696…	PLXND1,KMT2E,MYCBP2,ITGA3,IFRD1,JARID2,SPAG9,PHLDB1,DSG2,CDON,HIPK2,ANKS1A,ERBB3,SPEN,MYO9A,SYT1,LRP6,PDCD2,MARK2,SEMA3A,CNOT4,ZCCHC6,MAPKAPK5,ITGA6,DSP,CDC7,H2AFY2,MYH9,MEGF8,PTPRZ1,WASL,COL1A1,MYH3,ZNF259,CORO1C,EIF2B1,PLXNA1,SPTBN1,SOS1,MTR,CAMSAP2,ITGB1BP1,FAM206A,BBS9,SRSF6,MT1G,RRBP1,MACF1,LDLR,ACTN4,COL5A1,ATPIF1,DIAPH1,ITGB4,GPS2,PCNA,SORT1,KIDINS220,ROCK2,DSC2,COL4A2,CD63,ITGA7,HEY2,ITM2…
1	TRUE	0.0269	8	90	2	0.022	0.25	GO:0031402	MF	83	sodium ion binding	2	ENSG00000143153,ENSG00000163399	ATP1B1,ATP1A1
1	TRUE	0.0271	18	984	6	0.006	0.333	GO:1905314	BP	64	semi-lunar valve development	1	ENSG00000028137,ENSG00000049540,ENSG00000135547,ENSG00000145147,ENSG00000148400,ENSG00000204217	TNFRSF1B,ELN,HEY2,SLIT2,NOTCH1,BMPR2
1	TRUE	0.0271	287	157	10	0.064	0.035	GO:0098662	BP	3	inorganic cation transmembrane transport	7	ENSG00000105409,ENSG00000105464,ENSG00000118160,ENSG00000130226,ENSG00000131504,ENSG00000142408,ENSG00000143153,ENSG00000163399,ENSG00000175548,ENSG00000187688	ATP1A3,GRIN2D,SLC8A2,DPP6,DIAPH1,CACNG8,ATP1B1,ATP1A1,ALG10B,TRPV2
1	TRUE	0.0273	86	421	9	0.021	0.105	GO:0006813	BP	3	potassium ion transport	7	ENSG00000006071,ENSG00000090020,ENSG00000105409,ENSG00000129244,ENSG00000130226,ENSG00000135404,ENSG00000143153,ENSG00000163399,ENSG00000175548	ABCC8,SLC9A1,ATP1A3,ATP1B2,DPP6,CD63,ATP1B1,ATP1A1,ALG10B
1	TRUE	0.0273	235	100	7	0.07	0.03	GO:0005524	MF	123	ATP binding	2	ENSG00000085231,ENSG00000105409,ENSG00000143153,ENSG00000163399,ENSG00000164715,ENSG00000196535,ENSG00000249437	TAF9,ATP1A3,ATP1B1,ATP1A1,LMTK2,MYO18A,NAIP
1	TRUE	0.0275	53	308	6	0.019	0.113	GO:0006865	BP	105	amino acid transport	1	ENSG00000067715,ENSG00000092068,ENSG00000106688,ENSG00000123643,ENSG00000131389,ENSG00000139209	SYT1,SLC7A8,SLC1A1,SLC36A1,SLC6A6,SLC38A4
1	TRUE	0.0275	13	932	5	0.005	0.385	GO:0000146	MF	180	microfilament motor activity	1	ENSG00000099331,ENSG00000100345,ENSG00000109063,ENSG00000133026,ENSG00000167306	MYO9B,MYH9,MYH3,MYH10,MYO5B
1	TRUE	0.0282	72	311	7	0.023	0.097	GO:0060048	BP	3	cardiac muscle contraction	6	ENSG00000046604,ENSG00000090020,ENSG00000096696,ENSG00000134755,ENSG00000143153,ENSG00000163399,ENSG00000173801	DSG2,SLC9A1,DSP,DSC2,ATP1B1,ATP1A1,JUP
1	TRUE	0.0282	2	459	2	0.004	1	GO:0031022	BP	3	nuclear migration along microfilament	1	ENSG00000054654,ENSG00000100242	SYNE2,SUN2
1	TRUE	0.0283	2918	940	230	0.245	0.079	GO:0051234	BP	3	establishment of localization	2	ENSG00000001461,ENSG00000006071,ENSG00000007402,ENSG00000008294,ENSG00000008988,ENSG00000021355,ENSG00000028137,ENSG00000029725,ENSG00000035403,ENSG00000054356,ENSG00000054523,ENSG00000054654,ENSG00000054793,ENSG00000058262,ENSG00000059804,ENSG00000064703,ENSG00000065361,ENSG00000067167,ENSG00000067715,ENSG00000068650,ENSG00000068796,ENSG00000069849,ENSG00000070018,ENSG00000071537,ENSG00000073464…	NIPAL3,ABCC8,CACNA2D2,SPAG9,RPS20,SERPINB1,TNFRSF1B,RABEP1,VCL,PTPRN,KIF1B,SYNE2,ATP9A,SEC61A1,SLC2A3,DDX20,ERBB3,TRAM1,SYT1,ATP11A,KIF2A,ATP1B3,LRP6,SEL1L,CLCN4,PTPN23,ATP8B1,SLC9A1,MUL1,SLC7A8,NUP50,ITPR3,DSP,CDC7,PCSK5,H2AFY2,FAM21A,RANBP1,SNRPD3,HPS4,SUN2,MYH9,ATP6V1D,CHRNA4,TM9SF4,GPR143,EEA1,TIMP1,ABCC1,LAPTM4B,PDCD5,ATP1A3,KDELR1,GRIN2D,WASL,SLC1A1,ARHGAP21,TSPAN14,RPL19,ZNF259,NRXN2,CORO1…
1	TRUE	0.0283	55	412	7	0.017	0.127	GO:0030216	BP	3	keratinocyte differentiation	1	ENSG00000046604,ENSG00000096696,ENSG00000124193,ENSG00000134318,ENSG00000134755,ENSG00000140564,ENSG00000173801	DSG2,DSP,SRSF6,ROCK2,DSC2,FURIN,JUP
1	TRUE	0.0284	465	543	32	0.059	0.069	GO:0006812	BP	3	cation transport	5	ENSG00000001461,ENSG00000006071,ENSG00000090020,ENSG00000096433,ENSG00000101204,ENSG00000105409,ENSG00000105464,ENSG00000106688,ENSG00000118160,ENSG00000123643,ENSG00000125648,ENSG00000129244,ENSG00000130054,ENSG00000130226,ENSG00000130402,ENSG00000131504,ENSG00000133107,ENSG00000135404,ENSG00000136888,ENSG00000142192,ENSG00000142408,ENSG00000143153,ENSG00000148834,ENSG00000156113,ENSG00000162430…	NIPAL3,ABCC8,SLC9A1,ITPR3,CHRNA4,ATP1A3,GRIN2D,SLC1A1,SLC8A2,SLC36A1,SLC25A23,ATP1B2,FAM155B,DPP6,ACTN4,DIAPH1,TRPC4,CD63,ATP6V1G1,APP,CACNG8,ATP1B1,GSTO1,KCNMA1,SEPN1,ATP1A1,LMTK2,STIM1,NLGN1,ALG10B,TRPV2,HTT
1	TRUE	0.0284	53	311	6	0.019	0.113	GO:0006942	BP	3	regulation of striated muscle contraction	1	ENSG00000046604,ENSG00000090020,ENSG00000096696,ENSG00000134755,ENSG00000143153,ENSG00000173801	DSG2,SLC9A1,DSP,DSC2,ATP1B1,JUP
1	TRUE	0.0294	292	991	35	0.035	0.12	GO:0006401	BP	104	RNA catabolic process	1	ENSG00000008988,ENSG00000026025,ENSG00000080802,ENSG00000083223,ENSG00000083845,ENSG00000089157,ENSG00000105939,ENSG00000106355,ENSG00000108298,ENSG00000109917,ENSG00000111196,ENSG00000112306,ENSG00000116251,ENSG00000120699,ENSG00000123737,ENSG00000124279,ENSG00000134419,ENSG00000136104,ENSG00000142676,ENSG00000143947,ENSG00000145592,ENSG00000162244,ENSG00000164167,ENSG00000166441,ENSG00000171311…	RPS20,VIM,CNOT4,ZCCHC6,RPS5,RPLP0,ZC3HAV1,LSM5,RPL19,ZNF259,MAGOHB,RPS12,RPL22,EXOSC8,EXOSC9,FASTKD3,RPS15A,RNASEH2B,RPL11,RPS27A,RPL37,RPL29,LSM6,RPL27A,EXOSC1,ANGEL2,RPS27,PKP3,RPS23,RPL12,RPL23A,DXO,HSPA1A,UBA52,EXOSC6
1	TRUE	0.0297	20	333	4	0.012	0.2	GO:0046596	BP	2	regulation of viral entry into host cell	3	ENSG00000112343,ENSG00000154370,ENSG00000185201,ENSG00000185885	TRIM38,TRIM11,IFITM2,IFITM1
1	TRUE	0.0297	34	331	5	0.015	0.147	GO:0045071	BP	2	negative regulation of viral genome replication	1	ENSG00000149948,ENSG00000185201,ENSG00000185745,ENSG00000185885,ENSG00000187608	HMGA2,IFITM2,IFIT1,IFITM1,ISG15
1	TRUE	0.0299	335	230	14	0.061	0.042	GO:0008324	MF	127	cation transmembrane transporter activity	5	ENSG00000090020,ENSG00000092068,ENSG00000101204,ENSG00000105409,ENSG00000105464,ENSG00000106688,ENSG00000118160,ENSG00000123643,ENSG00000131389,ENSG00000142408,ENSG00000143153,ENSG00000148408,ENSG00000163399,ENSG00000187688	SLC9A1,SLC7A8,CHRNA4,ATP1A3,GRIN2D,SLC1A1,SLC8A2,SLC36A1,SLC6A6,CACNG8,ATP1B1,CACNA1B,ATP1A1,TRPV2
1	TRUE	0.0301	14	220	3	0.014	0.214	GO:0015804	BP	105	neutral amino acid transport	2	ENSG00000092068,ENSG00000106688,ENSG00000123643	SLC7A8,SLC1A1,SLC36A1
1	TRUE	0.0307	51	745	9	0.012	0.176	GO:0001704	BP	3	formation of primary germ layer	6	ENSG00000005884,ENSG00000130635,ENSG00000132470,ENSG00000134871,ENSG00000135424,ENSG00000149948,ENSG00000198730,ENSG00000204217,ENSG00000204262	ITGA3,COL5A1,ITGB4,COL4A2,ITGA7,HMGA2,CTR9,BMPR2,COL5A2
1	TRUE	0.0312	22	311	4	0.013	0.182	GO:0086005	BP	3	ventricular cardiac muscle cell action potential	9	ENSG00000046604,ENSG00000096696,ENSG00000134755,ENSG00000173801	DSG2,DSP,DSC2,JUP
1	TRUE	0.0312	14	504	4	0.008	0.286	GO:0097242	BP	3	amyloid-beta clearance	2	ENSG00000130164,ENSG00000140443,ENSG00000163956,ENSG00000171105	LDLR,IGF1R,LRPAP1,INSR
1	TRUE	0.0312	311	968	36	0.037	0.116	GO:0006605	BP	3	protein targeting	1	ENSG00000008988,ENSG00000058262,ENSG00000067167,ENSG00000083845,ENSG00000089157,ENSG00000100099,ENSG00000105185,ENSG00000108298,ENSG00000112306,ENSG00000116251,ENSG00000119185,ENSG00000127980,ENSG00000130770,ENSG00000134262,ENSG00000134419,ENSG00000137642,ENSG00000139197,ENSG00000142676,ENSG00000143947,ENSG00000145592,ENSG00000153037,ENSG00000158552,ENSG00000160695,ENSG00000162244,ENSG00000166441…	RPS20,SEC61A1,TRAM1,RPS5,RPLP0,HPS4,PDCD5,RPL19,RPS12,RPL22,ITGB1BP1,PEX1,ATPIF1,AP4B1,RPS15A,SORL1,PEX5,RPL11,RPS27A,RPL37,SRP19,ZFAND2B,VPS11,RPL29,RPL27A,NLGN1,TOMM5,RPS27,RPS23,PIK3R4,GSTK1,RPL12,RPL23A,ECI2,AP4M1,UBA52
1	TRUE	0.0312	305	916	34	0.037	0.111	GO:0050767	BP	3	regulation of neurogenesis	1	ENSG00000004399,ENSG00000005810,ENSG00000065526,ENSG00000067715,ENSG00000072518,ENSG00000072832,ENSG00000075213,ENSG00000105429,ENSG00000106278,ENSG00000114554,ENSG00000118200,ENSG00000127603,ENSG00000130164,ENSG00000134313,ENSG00000134569,ENSG00000135916,ENSG00000136717,ENSG00000136861,ENSG00000137642,ENSG00000141298,ENSG00000142192,ENSG00000145147,ENSG00000154310,ENSG00000164190,ENSG00000164885…	PLXND1,MYCBP2,SPEN,SYT1,MARK2,CRMP1,SEMA3A,MEGF8,PTPRZ1,PLXNA1,CAMSAP2,MACF1,LDLR,KIDINS220,LRP4,ITM2C,BIN1,CDK5RAP2,SORL1,SSH2,APP,SLIT2,TNIK,NIPBL,CDK5,NLGN1,LINGO1,SRGAP2C,SEMA4D,PLXNB2,TCF4,SIPA1L1,TENM3,CUX1
1	TRUE	0.0312	62	737	10	0.014	0.161	GO:0001952	BP	58	regulation of cell-matrix adhesion	5	ENSG00000090020,ENSG00000110880,ENSG00000119185,ENSG00000127603,ENSG00000134318,ENSG00000143537,ENSG00000149177,ENSG00000152818,ENSG00000173517,ENSG00000173801	SLC9A1,CORO1C,ITGB1BP1,MACF1,ROCK2,ADAM15,PTPRJ,UTRN,PEAK1,JUP
1	TRUE	0.0312	6	137	2	0.015	0.333	GO:0031581	BP	75	hemidesmosome assembly	4	ENSG00000091409,ENSG00000132470	ITGA6,ITGB4
1	TRUE	0.0313	2085	796	147	0.185	0.071	GO:0007275	BP	3	multicellular organism development	2	ENSG00000004399,ENSG00000005483,ENSG00000005810,ENSG00000005884,ENSG00000007968,ENSG00000008083,ENSG00000019144,ENSG00000028137,ENSG00000044574,ENSG00000046604,ENSG00000049540,ENSG00000058262,ENSG00000064393,ENSG00000064999,ENSG00000065361,ENSG00000065526,ENSG00000067715,ENSG00000070018,ENSG00000071994,ENSG00000072071,ENSG00000072518,ENSG00000075213,ENSG00000080802,ENSG00000091409,ENSG00000096696…	PLXND1,KMT2E,MYCBP2,ITGA3,E2F2,JARID2,PHLDB1,TNFRSF1B,HSPA5,DSG2,ELN,SEC61A1,HIPK2,ANKS1A,ERBB3,SPEN,SYT1,LRP6,PDCD2,LPHN1,MARK2,SEMA3A,CNOT4,ITGA6,DSP,PCSK5,H2AFY2,DAAM1,TIMP1,XYLT1,MEGF8,GRIN2D,PTPRZ1,WASL,COL1A1,MYH3,ZNF259,NRXN2,CORO1C,LTBR,EIF2B1,PLXNA1,SPTBN1,PDCL3,SOS1,MTR,ECE1,CENPF,CAMSAP2,ITGB1BP1,FAM206A,WWP1,SRSF6,MT1G,MACF1,LDLR,NCAN,COL5A1,ATPIF1,LRRC4B,MATN3,ITGB4,GPS2,KIDINS220,RO…
1	TRUE	0.0313	83	145	5	0.034	0.06	GO:0008360	BP	3	regulation of cell shape	4	ENSG00000004399,ENSG00000097046,ENSG00000131504,ENSG00000173402,ENSG00000187764	PLXND1,CDC7,DIAPH1,DAG1,SEMA4D
1	TRUE	0.0313	165	525	15	0.029	0.091	GO:0034765	BP	3	regulation of ion transmembrane transport	1	ENSG00000090020,ENSG00000129244,ENSG00000130226,ENSG00000130402,ENSG00000131504,ENSG00000135404,ENSG00000142192,ENSG00000142408,ENSG00000143153,ENSG00000148834,ENSG00000162430,ENSG00000167323,ENSG00000169760,ENSG00000175548,ENSG00000197386	SLC9A1,ATP1B2,DPP6,ACTN4,DIAPH1,CD63,APP,CACNG8,ATP1B1,GSTO1,SEPN1,STIM1,NLGN1,ALG10B,HTT
1	TRUE	0.0313	57	203	5	0.025	0.088	GO:0034340	BP	69	response to type I interferon	1	ENSG00000185201,ENSG00000185745,ENSG00000185885,ENSG00000187608,ENSG00000204525	IFITM2,IFIT1,IFITM1,ISG15,HLA-C
1	TRUE	0.0313	2	504	2	0.004	1	GO:0051425	MF	80	PTB domain binding	1	ENSG00000142192,ENSG00000171105	APP,INSR
1	TRUE	0.0314	1539	968	134	0.138	0.087	GO:0008104	BP	3	protein localization	1	ENSG00000005884,ENSG00000006071,ENSG00000007402,ENSG00000008988,ENSG00000035403,ENSG00000044574,ENSG00000054356,ENSG00000054654,ENSG00000058262,ENSG00000060656,ENSG00000067167,ENSG00000069849,ENSG00000070018,ENSG00000071537,ENSG00000076201,ENSG00000079819,ENSG00000083845,ENSG00000089157,ENSG00000093000,ENSG00000096433,ENSG00000096696,ENSG00000099139,ENSG00000099284,ENSG00000099901,ENSG00000100099…	ITGA3,ABCC8,CACNA2D2,RPS20,VCL,HSPA5,PTPRN,SYNE2,SEC61A1,PTPRU,TRAM1,ATP1B3,LRP6,SEL1L,PTPN23,EPB41L2,RPS5,RPLP0,NUP50,ITPR3,DSP,PCSK5,H2AFY2,RANBP1,HPS4,SUN2,MYH9,ATP6V1D,TM9SF4,PDCD5,KDELR1,TSPAN14,RPL19,COL1A1,ZNF259,NRXN2,CORO1C,MAGOHB,VPS29,RPS12,LMAN2L,SPTBN1,RPL22,CENPF,RPA2,RAB3GAP2,ITGB1BP1,ENY2,BBS9,SRSF6,CANX,MACF1,PEX1,RPAIN,DPP6,TULP4,CHMP2A,ATPIF1,DIAPH1,NUP210,MYH10,AP4B1,ROCK2,RPS…
1	TRUE	0.0314	25	720	6	0.008	0.24	GO:0034113	BP	3	heterotypic cell-cell adhesion	1	ENSG00000046604,ENSG00000096696,ENSG00000134755,ENSG00000135424,ENSG00000173801,ENSG00000179820	DSG2,DSP,DSC2,ITGA7,JUP,MYADM
1	TRUE	0.0316	283	504	21	0.042	0.074	GO:0050877	BP	3	nervous system process	3	ENSG00000005810,ENSG00000066933,ENSG00000101204,ENSG00000101850,ENSG00000106278,ENSG00000108821,ENSG00000116791,ENSG00000118160,ENSG00000130164,ENSG00000131504,ENSG00000142192,ENSG00000142408,ENSG00000144868,ENSG00000164190,ENSG00000169760,ENSG00000171105,ENSG00000171316,ENSG00000172071,ENSG00000185483,ENSG00000187688,ENSG00000197386	MYCBP2,MYO9A,CHRNA4,GPR143,PTPRZ1,COL1A1,CRYZ,SLC8A2,LDLR,DIAPH1,APP,CACNG8,TMEM108,NIPBL,NLGN1,INSR,CHD7,EIF2AK3,ROR1,TRPV2,HTT
1	TRUE	0.0321	2631	796	180	0.226	0.068	GO:0032502	BP	3	developmental process	1	ENSG00000004399,ENSG00000005483,ENSG00000005810,ENSG00000005884,ENSG00000006652,ENSG00000007968,ENSG00000008083,ENSG00000008294,ENSG00000019144,ENSG00000028137,ENSG00000035403,ENSG00000044574,ENSG00000046604,ENSG00000049540,ENSG00000058262,ENSG00000064309,ENSG00000064393,ENSG00000064999,ENSG00000065361,ENSG00000065526,ENSG00000066933,ENSG00000067715,ENSG00000070018,ENSG00000071994,ENSG00000072071…	PLXND1,KMT2E,MYCBP2,ITGA3,IFRD1,E2F2,JARID2,SPAG9,PHLDB1,TNFRSF1B,VCL,HSPA5,DSG2,ELN,SEC61A1,CDON,HIPK2,ANKS1A,ERBB3,SPEN,MYO9A,SYT1,LRP6,PDCD2,LPHN1,MARK2,SEMA3A,CNOT4,ZCCHC6,MAPKAPK5,MUL1,ITGA6,DSP,CDC7,PCSK5,H2AFY2,DAAM1,TIMP1,XYLT1,MEGF8,GRIN2D,PTPRZ1,WASL,COL1A1,MYH3,ZNF259,NRXN2,CORO1C,LTBR,EIF2B1,PLXNA1,SPTBN1,PDCL3,SOS1,MTR,ECE1,RCAN3,CENPF,CAMSAP2,ITGB1BP1,FAM206A,ZNF706,BBS9,WWP1,ZC3H13…
1	TRUE	0.0321	1289	710	88	0.124	0.068	GO:0051239	BP	3	regulation of multicellular organismal process	1	ENSG00000004399,ENSG00000005483,ENSG00000005810,ENSG00000007968,ENSG00000019144,ENSG00000046604,ENSG00000064393,ENSG00000065526,ENSG00000067715,ENSG00000070018,ENSG00000071994,ENSG00000072071,ENSG00000072518,ENSG00000075213,ENSG00000080802,ENSG00000090020,ENSG00000096433,ENSG00000096696,ENSG00000100592,ENSG00000102265,ENSG00000104341,ENSG00000105409,ENSG00000105429,ENSG00000106278,ENSG00000108821…	PLXND1,KMT2E,MYCBP2,E2F2,PHLDB1,DSG2,HIPK2,SPEN,SYT1,LRP6,PDCD2,LPHN1,MARK2,SEMA3A,CNOT4,SLC9A1,ITPR3,DSP,DAAM1,TIMP1,LAPTM4B,ATP1A3,MEGF8,PTPRZ1,COL1A1,ZNF259,CORO1C,PLXNA1,SPTBN1,PDCL3,ECE1,CENPF,SLC8A2,ITGB1BP1,ZNF706,ZC3H13,SRSF6,MACF1,ATP1B2,LDLR,LRRC4B,KIDINS220,ROCK2,DSC2,COL4A2,ITM2C,CDK5RAP2,ARRB1,FURIN,SSH2,APP,ATP1B1,PTPRG,TMEM108,SLIT2,GSTO1,HMGA2,CAMK4,HK2,LRP5,REL,C1orf106,ATP1A1,LR…
1	TRUE	0.0323	23	525	5	0.01	0.217	GO:1901021	BP	3	positive regulation of calcium ion transmembrane transporter activity	1	ENSG00000090020,ENSG00000143153,ENSG00000148834,ENSG00000167323,ENSG00000197386	SLC9A1,ATP1B1,GSTO1,STIM1,HTT
1	TRUE	0.0325	1384	841	108	0.128	0.078	GO:0032879	BP	3	regulation of localization	2	ENSG00000004399,ENSG00000005810,ENSG00000005884,ENSG00000006071,ENSG00000007402,ENSG00000008294,ENSG00000028137,ENSG00000035403,ENSG00000044574,ENSG00000046604,ENSG00000054654,ENSG00000060656,ENSG00000065361,ENSG00000067715,ENSG00000069849,ENSG00000075213,ENSG00000076201,ENSG00000079819,ENSG00000090020,ENSG00000090432,ENSG00000091409,ENSG00000096433,ENSG00000096696,ENSG00000100099,ENSG00000100242…	PLXND1,MYCBP2,ITGA3,ABCC8,CACNA2D2,SPAG9,TNFRSF1B,VCL,HSPA5,DSG2,SYNE2,PTPRU,ERBB3,SYT1,ATP1B3,SEMA3A,PTPN23,EPB41L2,SLC9A1,MUL1,ITGA6,ITPR3,DSP,HPS4,SUN2,CHRNA4,TM9SF4,TIMP1,PDCD5,MEGF8,WASL,COL1A1,ZNF259,CORO1C,FGF12,PLXNA1,SPTBN1,ITGB1BP1,MACF1,ATP1B2,LDLR,DPP6,ACTN4,CHMP2A,ATPIF1,DIAPH1,GPS2,ROCK2,DSC2,APC,CD63,BIN1,STXBP1,ARRB1,SORL1,RDX,IGF1R,GAS8,APP,CACNG8,SYTL1,ATP1B1,ADAM15,PTPRG,SLIT2,…
1	TRUE	0.0325	266	815	28	0.034	0.105	GO:0048667	BP	3	cell morphogenesis involved in neuron differentiation	1	ENSG00000004399,ENSG00000005810,ENSG00000072518,ENSG00000075213,ENSG00000105429,ENSG00000106299,ENSG00000114554,ENSG00000115306,ENSG00000115904,ENSG00000119328,ENSG00000127603,ENSG00000136854,ENSG00000141298,ENSG00000141556,ENSG00000142192,ENSG00000145147,ENSG00000148600,ENSG00000164885,ENSG00000165300,ENSG00000168280,ENSG00000169760,ENSG00000169783,ENSG00000170017,ENSG00000187764,ENSG00000196576…	PLXND1,MYCBP2,MARK2,SEMA3A,MEGF8,WASL,PLXNA1,SPTBN1,SOS1,FAM206A,MACF1,STXBP1,SSH2,TBCD,APP,SLIT2,CDHR1,CDK5,SLITRK5,KIF5C,NLGN1,LINGO1,ALCAM,SEMA4D,PLXNB2,SIPA1L1,SPTAN1,CUX1
1	TRUE	0.0325	269	147	9	0.061	0.033	GO:0009100	BP	14	glycoprotein metabolic process	1	ENSG00000012232,ENSG00000071537,ENSG00000073849,ENSG00000111885,ENSG00000130287,ENSG00000138336,ENSG00000141458,ENSG00000173950,ENSG00000175548	EXTL3,SEL1L,ST6GAL1,MAN1A1,NCAN,TET1,NPC1,XXYLT1,ALG10B
1	TRUE	0.0326	10	333	3	0.009	0.3	GO:0046597	BP	2	negative regulation of viral entry into host cell	3	ENSG00000154370,ENSG00000185201,ENSG00000185885	TRIM11,IFITM2,IFITM1
1	TRUE	0.0326	4	222	2	0.009	0.5	GO:0042908	BP	3	xenobiotic transport	4	ENSG00000103222,ENSG00000131389	ABCC1,SLC6A6
1	TRUE	0.0326	10	331	3	0.009	0.3	GO:0048333	BP	3	mesodermal cell differentiation	4	ENSG00000005884,ENSG00000132470,ENSG00000149948	ITGA3,ITGB4,HMGA2
1	TRUE	0.0326	579	977	59	0.06	0.102	GO:0043604	BP	85	amide biosynthetic process	1	ENSG00000008988,ENSG00000011376,ENSG00000026025,ENSG00000075151,ENSG00000083845,ENSG00000089022,ENSG00000089157,ENSG00000090661,ENSG00000099139,ENSG00000099194,ENSG00000100596,ENSG00000106305,ENSG00000106591,ENSG00000107581,ENSG00000108298,ENSG00000111361,ENSG00000111639,ENSG00000112306,ENSG00000114942,ENSG00000115211,ENSG00000116251,ENSG00000121022,ENSG00000124279,ENSG00000125844,ENSG00000126522…	RPS20,LARS2,VIM,EIF4G3,RPS5,MAPKAPK5,RPLP0,CERS4,PCSK5,SCD,SPTLC2,AIMP2,MRPL32,EIF3A,RPL19,EIF2B1,MRPL51,RPS12,EEF1B2,EIF2B4,RPL22,COPS5,FASTKD3,RRBP1,ASL,MRPL35,HRSP12,RPS15A,SECISBP2L,FURIN,APP,RPL11,RPS27A,EIF2B5,RPL37,MRPL39,RPUSD3,RPL29,MRPS18C,BDH2,RPL27A,MRPL16,ICT1,ELOVL6,EIF2AK3,CERS6,MRPS22,TYMS,RPS27,EIF3C,MRPL40,RPS23,RPL12,RPL23A,MRPL38,MRPS18B,UBA52,MRPS17,MRPL46
1	TRUE	0.0326	126	780	16	0.021	0.127	GO:0043393	BP	177	regulation of protein binding	1	ENSG00000044574,ENSG00000064393,ENSG00000072518,ENSG00000119185,ENSG00000137642,ENSG00000141013,ENSG00000142192,ENSG00000142676,ENSG00000142949,ENSG00000143537,ENSG00000157837,ENSG00000158411,ENSG00000163840,ENSG00000163956,ENSG00000166971,ENSG00000185745	HSPA5,HIPK2,MARK2,ITGB1BP1,SORL1,GAS8,APP,RPL11,PTPRF,ADAM15,SPPL3,MITD1,DTX3L,LRPAP1,AKTIP,IFIT1
1	TRUE	0.0326	78	157	5	0.032	0.064	GO:0015085	MF	127	calcium ion transmembrane transporter activity	8	ENSG00000105464,ENSG00000118160,ENSG00000142408,ENSG00000148408,ENSG00000187688	GRIN2D,SLC8A2,CACNG8,CACNA1B,TRPV2
1	TRUE	0.0327	7	504	3	0.006	0.429	GO:1990535	BP	109	neuron projection maintenance	2	ENSG00000105409,ENSG00000142192,ENSG00000171105	ATP1A3,APP,INSR
1	TRUE	0.0329	275	525	21	0.04	0.076	GO:0030003	BP	3	cellular cation homeostasis	6	ENSG00000090020,ENSG00000096433,ENSG00000101337,ENSG00000105409,ENSG00000105464,ENSG00000118160,ENSG00000129244,ENSG00000130054,ENSG00000131504,ENSG00000133107,ENSG00000136003,ENSG00000136888,ENSG00000142192,ENSG00000143153,ENSG00000148834,ENSG00000156113,ENSG00000157837,ENSG00000162430,ENSG00000163399,ENSG00000167323,ENSG00000197386	SLC9A1,ITPR3,TM9SF4,ATP1A3,GRIN2D,SLC8A2,ATP1B2,FAM155B,DIAPH1,TRPC4,ISCU,ATP6V1G1,APP,ATP1B1,GSTO1,KCNMA1,SPPL3,SEPN1,ATP1A1,STIM1,HTT
1	TRUE	0.0329	9	885	4	0.005	0.444	GO:0007016	BP	3	cytoskeletal anchoring at plasma membrane	1	ENSG00000136068,ENSG00000137076,ENSG00000173402,ENSG00000173801	FLNB,TLN1,DAG1,JUP
1	TRUE	0.0329	94	959	15	0.016	0.16	GO:0016358	BP	3	dendrite development	1	ENSG00000075213,ENSG00000106299,ENSG00000118200,ENSG00000119328,ENSG00000134569,ENSG00000142192,ENSG00000154310,ENSG00000154928,ENSG00000164885,ENSG00000169760,ENSG00000171943,ENSG00000187764,ENSG00000196655,ENSG00000197555,ENSG00000257923	SEMA3A,WASL,CAMSAP2,FAM206A,LRP4,APP,TNIK,EPHB1,CDK5,NLGN1,SRGAP2C,SEMA4D,TRAPPC4,SIPA1L1,CUX1
1	TRUE	0.0329	25	137	3	0.022	0.12	GO:0042476	BP	37	odontogenesis	1	ENSG00000091409,ENSG00000108821,ENSG00000132470	ITGA6,COL1A1,ITGB4
1	TRUE	0.0331	10	90	2	0.022	0.2	GO:0030955	MF	83	potassium ion binding	2	ENSG00000143153,ENSG00000163399	ATP1B1,ATP1A1
1	TRUE	0.0331	80	300	7	0.023	0.087	GO:0005342	MF	127	organic acid transmembrane transporter activity	4	ENSG00000092068,ENSG00000106688,ENSG00000123643,ENSG00000131389,ENSG00000139209,ENSG00000147100,ENSG00000164300	SLC7A8,SLC1A1,SLC36A1,SLC6A6,SLC38A4,SLC16A2,SERINC5
1	TRUE	0.0331	80	300	7	0.023	0.087	GO:0046943	MF	127	carboxylic acid transmembrane transporter activity	7	ENSG00000092068,ENSG00000106688,ENSG00000123643,ENSG00000131389,ENSG00000139209,ENSG00000147100,ENSG00000164300	SLC7A8,SLC1A1,SLC36A1,SLC6A6,SLC38A4,SLC16A2,SERINC5
1	TRUE	0.0334	308	230	13	0.057	0.042	GO:0022890	MF	127	inorganic cation transmembrane transporter activity	6	ENSG00000090020,ENSG00000101204,ENSG00000105409,ENSG00000105464,ENSG00000106688,ENSG00000118160,ENSG00000123643,ENSG00000131389,ENSG00000142408,ENSG00000143153,ENSG00000148408,ENSG00000163399,ENSG00000187688	SLC9A1,CHRNA4,ATP1A3,GRIN2D,SLC1A1,SLC8A2,SLC36A1,SLC6A6,CACNG8,ATP1B1,CACNA1B,ATP1A1,TRPV2
1	TRUE	0.034	3	325	2	0.006	0.667	GO:0046923	MF	114	ER retention sequence binding	1	ENSG00000105438,ENSG00000136240	KDELR1,KDELR2
1	TRUE	0.0343	538	818	48	0.059	0.089	GO:0032989	BP	3	cellular component morphogenesis	3	ENSG00000004399,ENSG00000005810,ENSG00000019144,ENSG00000067715,ENSG00000072518,ENSG00000075213,ENSG00000097046,ENSG00000100345,ENSG00000105429,ENSG00000106299,ENSG00000109063,ENSG00000110880,ENSG00000114554,ENSG00000115306,ENSG00000115904,ENSG00000119185,ENSG00000119328,ENSG00000127603,ENSG00000130402,ENSG00000131504,ENSG00000136854,ENSG00000137710,ENSG00000137812,ENSG00000140575,ENSG00000141298…	PLXND1,MYCBP2,PHLDB1,SYT1,MARK2,SEMA3A,CDC7,MYH9,MEGF8,WASL,MYH3,CORO1C,PLXNA1,SPTBN1,SOS1,ITGB1BP1,FAM206A,MACF1,ACTN4,DIAPH1,STXBP1,RDX,CASC5,IQGAP1,SSH2,TBCD,APP,TMEM108,SLIT2,ZMYM4,CDHR1,CDK5,SLITRK5,KIF5C,ANTXR1,NLGN1,LINGO1,ALCAM,FAM21C,DAG1,PEAK1,MYADM,SEMA4D,PLXNB2,SIPA1L1,SPTAN1,TENM3,CUX1
1	TRUE	0.0351	705	841	61	0.073	0.087	GO:0051130	BP	131	positive regulation of cellular component organization	1	ENSG00000004399,ENSG00000005483,ENSG00000008083,ENSG00000019144,ENSG00000067715,ENSG00000072071,ENSG00000072518,ENSG00000076201,ENSG00000089022,ENSG00000090432,ENSG00000099901,ENSG00000100099,ENSG00000105185,ENSG00000105429,ENSG00000106299,ENSG00000106399,ENSG00000109171,ENSG00000110880,ENSG00000118873,ENSG00000119185,ENSG00000127603,ENSG00000130164,ENSG00000130770,ENSG00000130779,ENSG00000131409…	PLXND1,KMT2E,JARID2,PHLDB1,SYT1,LPHN1,MARK2,PTPN23,MAPKAPK5,MUL1,RANBP1,HPS4,PDCD5,MEGF8,WASL,RPA3,SLAIN2,CORO1C,RAB3GAP2,ITGB1BP1,MACF1,LDLR,ATPIF1,CLIP1,LRRC4B,KIDINS220,ROCK2,APC,CD63,BIN1,CDK5RAP2,ARRB1,TET1,IGF1R,APP,NPHP1,SLIT2,PTPRJ,HK2,VPS11,LRP5,NIPBL,CDK5,STX18,NLGN1,INSR,FAM21C,DAG1,PPM1E,CD151,MYADM,TMED9,SEMA4D,MYO18A,PLXNB2,DYNC1H1,HTT,CTR9,HSPA1A,TENM3,CUX1
1	TRUE	0.0351	684	230	22	0.096	0.032	GO:0005215	MF	127	transporter activity	2	ENSG00000059804,ENSG00000068650,ENSG00000090020,ENSG00000092068,ENSG00000101204,ENSG00000103222,ENSG00000105409,ENSG00000105464,ENSG00000106688,ENSG00000118160,ENSG00000119185,ENSG00000123643,ENSG00000131389,ENSG00000136295,ENSG00000139209,ENSG00000141458,ENSG00000142408,ENSG00000143153,ENSG00000148408,ENSG00000163399,ENSG00000175768,ENSG00000187688	SLC2A3,ATP11A,SLC9A1,SLC7A8,CHRNA4,ABCC1,ATP1A3,GRIN2D,SLC1A1,SLC8A2,ITGB1BP1,SLC36A1,SLC6A6,TTYH3,SLC38A4,NPC1,CACNG8,ATP1B1,CACNA1B,ATP1A1,TOMM5,TRPV2
1	TRUE	0.0354	591	115	12	0.104	0.02	GO:0036094	MF	193	small molecule binding	1	ENSG00000059804,ENSG00000085231,ENSG00000101850,ENSG00000105409,ENSG00000110455,ENSG00000130287,ENSG00000141458,ENSG00000143153,ENSG00000163399,ENSG00000164715,ENSG00000196535,ENSG00000249437	SLC2A3,TAF9,GPR143,ATP1A3,ACCS,NCAN,NPC1,ATP1B1,ATP1A1,LMTK2,MYO18A,NAIP
1	TRUE	0.0354	40	90	3	0.033	0.075	GO:0019829	MF	127	cation-transporting ATPase activity	2	ENSG00000105409,ENSG00000143153,ENSG00000163399	ATP1A3,ATP1B1,ATP1A1
1	TRUE	0.0364	24	311	4	0.013	0.167	GO:0098632	MF	145	cell-cell adhesion mediator activity	1	ENSG00000046604,ENSG00000096696,ENSG00000134755,ENSG00000173801	DSG2,DSP,DSC2,JUP
1	TRUE	0.0365	2	605	2	0.003	1	GO:0035112	BP	130	genitalia morphogenesis	1	ENSG00000070018,ENSG00000164190	LRP6,NIPBL
1	TRUE	0.0365	2	605	2	0.003	1	GO:0035261	BP	130	external genitalia morphogenesis	2	ENSG00000070018,ENSG00000164190	LRP6,NIPBL
1	TRUE	0.0365	19	402	4	0.01	0.211	GO:0072348	BP	3	sulfur compound transport	4	ENSG00000103222,ENSG00000106688,ENSG00000131389,ENSG00000135917	ABCC1,SLC1A1,SLC6A6,SLC19A3
1	TRUE	0.0365	279	525	21	0.04	0.075	GO:0006873	BP	3	cellular ion homeostasis	5	ENSG00000090020,ENSG00000096433,ENSG00000101337,ENSG00000105409,ENSG00000105464,ENSG00000118160,ENSG00000129244,ENSG00000130054,ENSG00000131504,ENSG00000133107,ENSG00000136003,ENSG00000136888,ENSG00000142192,ENSG00000143153,ENSG00000148834,ENSG00000156113,ENSG00000157837,ENSG00000162430,ENSG00000163399,ENSG00000167323,ENSG00000197386	SLC9A1,ITPR3,TM9SF4,ATP1A3,GRIN2D,SLC8A2,ATP1B2,FAM155B,DIAPH1,TRPC4,ISCU,ATP6V1G1,APP,ATP1B1,GSTO1,KCNMA1,SPPL3,SEPN1,ATP1A1,STIM1,HTT
1	TRUE	0.0365	173	745	19	0.026	0.11	GO:0048598	BP	3	embryonic morphogenesis	4	ENSG00000005884,ENSG00000019144,ENSG00000070018,ENSG00000105429,ENSG00000109063,ENSG00000117298,ENSG00000130635,ENSG00000132470,ENSG00000134871,ENSG00000135424,ENSG00000149948,ENSG00000164190,ENSG00000171316,ENSG00000173402,ENSG00000179820,ENSG00000196576,ENSG00000198730,ENSG00000204217,ENSG00000204262	ITGA3,PHLDB1,LRP6,MEGF8,MYH3,ECE1,COL5A1,ITGB4,COL4A2,ITGA7,HMGA2,NIPBL,CHD7,DAG1,MYADM,PLXNB2,CTR9,BMPR2,COL5A2
1	TRUE	0.0365	853	923	77	0.083	0.09	GO:2000026	BP	3	regulation of multicellular organismal development	2	ENSG00000004399,ENSG00000005483,ENSG00000005810,ENSG00000007968,ENSG00000019144,ENSG00000064393,ENSG00000065526,ENSG00000067715,ENSG00000070018,ENSG00000071994,ENSG00000072071,ENSG00000072518,ENSG00000072832,ENSG00000075213,ENSG00000080802,ENSG00000099284,ENSG00000100592,ENSG00000102265,ENSG00000104853,ENSG00000105429,ENSG00000106278,ENSG00000108821,ENSG00000109917,ENSG00000114554,ENSG00000115539…	PLXND1,KMT2E,MYCBP2,E2F2,PHLDB1,HIPK2,SPEN,SYT1,LRP6,PDCD2,LPHN1,MARK2,CRMP1,SEMA3A,CNOT4,H2AFY2,DAAM1,TIMP1,CLPTM1,MEGF8,PTPRZ1,COL1A1,ZNF259,PLXNA1,PDCL3,CENPF,CAMSAP2,ITGB1BP1,SRSF6,MACF1,LDLR,COL5A1,LRRC4B,KIDINS220,ROCK2,LRP4,COL4A2,TMEM2,HEY2,ITM2C,BIN1,CDK5RAP2,SORL1,SSH2,APP,SLIT2,HMGA2,CAMK4,TNIK,CCSAP,MOV10,HK2,NIPBL,CDK5,FBN1,STIM1,NLGN1,LINGO1,INSR,SRGAP2C,EIF2AK3,DAG1,JUP,MYADM,MKL2,…
1	TRUE	0.0365	46	885	9	0.01	0.196	GO:0034109	BP	3	homotypic cell-cell adhesion	1	ENSG00000035403,ENSG00000046604,ENSG00000096696,ENSG00000100345,ENSG00000134755,ENSG00000136854,ENSG00000137076,ENSG00000137710,ENSG00000173801	VCL,DSG2,DSP,MYH9,DSC2,STXBP1,TLN1,RDX,JUP
1	TRUE	0.0365	61	525	8	0.015	0.131	GO:1904064	BP	3	positive regulation of cation transmembrane transport	2	ENSG00000090020,ENSG00000129244,ENSG00000130402,ENSG00000143153,ENSG00000148834,ENSG00000167323,ENSG00000175548,ENSG00000197386	SLC9A1,ATP1B2,ACTN4,ATP1B1,GSTO1,STIM1,ALG10B,HTT
1	TRUE	0.0365	18	54	2	0.037	0.111	GO:1901381	BP	3	positive regulation of potassium ion transmembrane transport	2	ENSG00000143153,ENSG00000175548	ATP1B1,ALG10B
1	TRUE	0.0365	9	111	2	0.018	0.222	GO:2000171	BP	3	negative regulation of dendrite development	1	ENSG00000169760,ENSG00000171943	NLGN1,SRGAP2C
1	TRUE	0.0365	10	364	3	0.008	0.3	GO:2001044	BP	25	regulation of integrin-mediated signaling pathway	1	ENSG00000102265,ENSG00000119185,ENSG00000135404	TIMP1,ITGB1BP1,CD63
1	TRUE	0.0365	478	977	50	0.051	0.105	GO:0006412	BP	85	translation	1	ENSG00000008988,ENSG00000011376,ENSG00000026025,ENSG00000075151,ENSG00000083845,ENSG00000089022,ENSG00000089157,ENSG00000106305,ENSG00000106591,ENSG00000107581,ENSG00000108298,ENSG00000111361,ENSG00000111639,ENSG00000112306,ENSG00000114942,ENSG00000115211,ENSG00000116251,ENSG00000121022,ENSG00000124279,ENSG00000125844,ENSG00000132313,ENSG00000132541,ENSG00000134419,ENSG00000138593,ENSG00000142192…	RPS20,LARS2,VIM,EIF4G3,RPS5,MAPKAPK5,RPLP0,AIMP2,MRPL32,EIF3A,RPL19,EIF2B1,MRPL51,RPS12,EEF1B2,EIF2B4,RPL22,COPS5,FASTKD3,RRBP1,MRPL35,HRSP12,RPS15A,SECISBP2L,APP,RPL11,RPS27A,EIF2B5,RPL37,MRPL39,RPUSD3,RPL29,MRPS18C,RPL27A,MRPL16,ICT1,EIF2AK3,MRPS22,TYMS,RPS27,EIF3C,MRPL40,RPS23,RPL12,RPL23A,MRPL38,MRPS18B,UBA52,MRPS17,MRPL46
1	TRUE	0.0365	13	605	4	0.007	0.308	GO:0042475	BP	37	odontogenesis of dentin-containing tooth	2	ENSG00000070018,ENSG00000091409,ENSG00000132470,ENSG00000167323	LRP6,ITGA6,ITGB4,STIM1
1	TRUE	0.0365	20	984	6	0.006	0.3	GO:0048709	BP	149	oligodendrocyte differentiation	1	ENSG00000106278,ENSG00000111361,ENSG00000115211,ENSG00000145191,ENSG00000148400,ENSG00000164885	PTPRZ1,EIF2B1,EIF2B4,EIF2B5,NOTCH1,CDK5
1	TRUE	0.0365	2	601	2	0.003	1	GO:0043237	MF	184	laminin-1 binding	1	ENSG00000145147,ENSG00000173402	SLIT2,DAG1
1	TRUE	0.0365	2	605	2	0.003	1	GO:1904928	MF	127	coreceptor activity involved in canonical Wnt signaling pathway	6	ENSG00000070018,ENSG00000162337	LRP6,LRP5
1	TRUE	0.0366	209	910	25	0.027	0.12	GO:0010975	BP	3	regulation of neuron projection development	1	ENSG00000004399,ENSG00000005810,ENSG00000067715,ENSG00000072518,ENSG00000072832,ENSG00000075213,ENSG00000105429,ENSG00000114554,ENSG00000118200,ENSG00000127603,ENSG00000134313,ENSG00000134569,ENSG00000135916,ENSG00000141298,ENSG00000145147,ENSG00000154310,ENSG00000164885,ENSG00000169760,ENSG00000169783,ENSG00000171943,ENSG00000187764,ENSG00000196576,ENSG00000197555,ENSG00000218336,ENSG00000257923	PLXND1,MYCBP2,SYT1,MARK2,CRMP1,SEMA3A,MEGF8,PLXNA1,CAMSAP2,MACF1,KIDINS220,LRP4,ITM2C,SSH2,SLIT2,TNIK,CDK5,NLGN1,LINGO1,SRGAP2C,SEMA4D,PLXNB2,SIPA1L1,TENM3,CUX1
1	TRUE	0.037	1148	923	99	0.107	0.086	GO:0050793	BP	3	regulation of developmental process	1	ENSG00000004399,ENSG00000005483,ENSG00000005810,ENSG00000007968,ENSG00000008294,ENSG00000019144,ENSG00000028137,ENSG00000064309,ENSG00000064393,ENSG00000065526,ENSG00000067715,ENSG00000070018,ENSG00000071994,ENSG00000072071,ENSG00000072518,ENSG00000072832,ENSG00000075213,ENSG00000080802,ENSG00000090432,ENSG00000097046,ENSG00000099284,ENSG00000100345,ENSG00000100592,ENSG00000102265,ENSG00000104853…	PLXND1,KMT2E,MYCBP2,E2F2,SPAG9,PHLDB1,TNFRSF1B,CDON,HIPK2,SPEN,SYT1,LRP6,PDCD2,LPHN1,MARK2,CRMP1,SEMA3A,CNOT4,MUL1,CDC7,H2AFY2,MYH9,DAAM1,TIMP1,CLPTM1,MEGF8,PTPRZ1,COL1A1,ZNF259,CORO1C,PLXNA1,PDCL3,CENPF,CAMSAP2,ITGB1BP1,ZNF706,ZC3H13,SRSF6,MACF1,LDLR,ACTN4,COL5A1,LRRC4B,DIAPH1,GPS2,VHL,KIDINS220,ROCK2,LRP4,COL4A2,TMEM2,HEY2,ITM2C,BIN1,CDK5RAP2,SORL1,RDX,SSH2,APP,SLIT2,ZMYM4,HMGA2,CAMK4,TNIK,CCSA…
1	TRUE	0.0374	39	96	3	0.031	0.077	GO:0098739	BP	3	import across plasma membrane	5	ENSG00000106688,ENSG00000143153,ENSG00000163399	SLC1A1,ATP1B1,ATP1A1
1	TRUE	0.0376	201	543	17	0.031	0.085	GO:0072511	BP	3	divalent inorganic cation transport	6	ENSG00000001461,ENSG00000090020,ENSG00000096433,ENSG00000101204,ENSG00000105464,ENSG00000118160,ENSG00000125648,ENSG00000130054,ENSG00000131504,ENSG00000133107,ENSG00000142408,ENSG00000143153,ENSG00000148834,ENSG00000162430,ENSG00000167323,ENSG00000187688,ENSG00000197386	NIPAL3,SLC9A1,ITPR3,CHRNA4,GRIN2D,SLC8A2,SLC25A23,FAM155B,DIAPH1,TRPC4,CACNG8,ATP1B1,GSTO1,SEPN1,STIM1,TRPV2,HTT
1	TRUE	0.0376	201	543	17	0.031	0.085	GO:0070838	BP	3	divalent metal ion transport	7	ENSG00000001461,ENSG00000090020,ENSG00000096433,ENSG00000101204,ENSG00000105464,ENSG00000118160,ENSG00000125648,ENSG00000130054,ENSG00000131504,ENSG00000133107,ENSG00000142408,ENSG00000143153,ENSG00000148834,ENSG00000162430,ENSG00000167323,ENSG00000187688,ENSG00000197386	NIPAL3,SLC9A1,ITPR3,CHRNA4,GRIN2D,SLC8A2,SLC25A23,FAM155B,DIAPH1,TRPC4,CACNG8,ATP1B1,GSTO1,SEPN1,STIM1,TRPV2,HTT
1	TRUE	0.0376	91	815	13	0.016	0.143	GO:0060560	BP	3	developmental growth involved in morphogenesis	3	ENSG00000067715,ENSG00000070018,ENSG00000075213,ENSG00000105429,ENSG00000114554,ENSG00000127603,ENSG00000140575,ENSG00000142192,ENSG00000144868,ENSG00000145147,ENSG00000164885,ENSG00000170017,ENSG00000187764	SYT1,LRP6,SEMA3A,MEGF8,PLXNA1,MACF1,IQGAP1,APP,TMEM108,SLIT2,CDK5,ALCAM,SEMA4D
1	TRUE	0.0376	515	818	46	0.056	0.089	GO:0022603	BP	3	regulation of anatomical structure morphogenesis	2	ENSG00000004399,ENSG00000005810,ENSG00000007968,ENSG00000019144,ENSG00000028137,ENSG00000064393,ENSG00000067715,ENSG00000072518,ENSG00000075213,ENSG00000090432,ENSG00000097046,ENSG00000100345,ENSG00000100592,ENSG00000105429,ENSG00000110880,ENSG00000114554,ENSG00000115539,ENSG00000119185,ENSG00000124193,ENSG00000127603,ENSG00000130402,ENSG00000130635,ENSG00000131504,ENSG00000134318,ENSG00000134871…	PLXND1,MYCBP2,E2F2,PHLDB1,TNFRSF1B,HIPK2,SYT1,MARK2,SEMA3A,MUL1,CDC7,MYH9,DAAM1,MEGF8,CORO1C,PLXNA1,PDCL3,ITGB1BP1,SRSF6,MACF1,ACTN4,COL5A1,DIAPH1,ROCK2,COL4A2,HEY2,RDX,SSH2,SLIT2,ZMYM4,HMGA2,HK2,CDK5,STIM1,NLGN1,LINGO1,FAM21C,DAG1,JUP,MYADM,SEMA4D,PLXNB2,SIPA1L1,BMPR2,COL5A2,CUX1
1	TRUE	0.0376	9	958	4	0.004	0.444	GO:0071294	BP	183	cellular response to zinc ion	1	ENSG00000125144,ENSG00000125148,ENSG00000169715,ENSG00000205358	MT1G,MT2A,MT1E,MT1H
1	TRUE	0.0376	265	100	7	0.07	0.026	GO:0032559	MF	123	adenyl ribonucleotide binding	1	ENSG00000085231,ENSG00000105409,ENSG00000143153,ENSG00000163399,ENSG00000164715,ENSG00000196535,ENSG00000249437	TAF9,ATP1A3,ATP1B1,ATP1A1,LMTK2,MYO18A,NAIP
1	TRUE	0.0376	42	90	3	0.033	0.071	GO:0022853	MF	127	active ion transmembrane transporter activity	5	ENSG00000105409,ENSG00000143153,ENSG00000163399	ATP1A3,ATP1B1,ATP1A1
1	TRUE	0.0376	42	90	3	0.033	0.071	GO:0042625	MF	127	ATPase coupled ion transmembrane transporter activity	1	ENSG00000105409,ENSG00000143153,ENSG00000163399	ATP1A3,ATP1B1,ATP1A1
1	TRUE	0.038	547	157	14	0.089	0.026	GO:0022857	MF	127	transmembrane transporter activity	3	ENSG00000059804,ENSG00000092068,ENSG00000103222,ENSG00000105409,ENSG00000105464,ENSG00000106688,ENSG00000118160,ENSG00000136295,ENSG00000139209,ENSG00000142408,ENSG00000143153,ENSG00000148408,ENSG00000163399,ENSG00000187688	SLC2A3,SLC7A8,ABCC1,ATP1A3,GRIN2D,SLC1A1,SLC8A2,TTYH3,SLC38A4,CACNG8,ATP1B1,CACNA1B,ATP1A1,TRPV2
1	TRUE	0.0383	25	311	4	0.013	0.16	GO:0098901	BP	3	regulation of cardiac muscle cell action potential	5	ENSG00000046604,ENSG00000096696,ENSG00000134755,ENSG00000173801	DSG2,DSP,DSC2,JUP
1	TRUE	0.0383	502	818	45	0.055	0.09	GO:0000902	BP	3	cell morphogenesis	4	ENSG00000004399,ENSG00000005810,ENSG00000067715,ENSG00000072518,ENSG00000075213,ENSG00000097046,ENSG00000100345,ENSG00000105429,ENSG00000106299,ENSG00000110880,ENSG00000114554,ENSG00000115306,ENSG00000115904,ENSG00000119185,ENSG00000119328,ENSG00000127603,ENSG00000130402,ENSG00000131504,ENSG00000136854,ENSG00000137710,ENSG00000140575,ENSG00000141298,ENSG00000141556,ENSG00000142192,ENSG00000144868…	PLXND1,MYCBP2,SYT1,MARK2,SEMA3A,CDC7,MYH9,MEGF8,WASL,CORO1C,PLXNA1,SPTBN1,SOS1,ITGB1BP1,FAM206A,MACF1,ACTN4,DIAPH1,STXBP1,RDX,IQGAP1,SSH2,TBCD,APP,TMEM108,SLIT2,ZMYM4,CDHR1,CDK5,SLITRK5,KIF5C,ANTXR1,NLGN1,LINGO1,ALCAM,FAM21C,DAG1,PEAK1,MYADM,SEMA4D,PLXNB2,SIPA1L1,SPTAN1,TENM3,CUX1
1	TRUE	0.0383	25	311	4	0.013	0.16	GO:0086091	BP	3	regulation of heart rate by cardiac conduction	6	ENSG00000046604,ENSG00000096696,ENSG00000134755,ENSG00000173801	DSG2,DSP,DSC2,JUP
1	TRUE	0.0383	36	529	6	0.011	0.167	GO:0042769	BP	90	DNA damage response, detection of DNA damage	1	ENSG00000106399,ENSG00000132646,ENSG00000143947,ENSG00000149948,ENSG00000163918,ENSG00000221983	RPA3,PCNA,RPS27A,HMGA2,RFC4,UBA52
1	TRUE	0.0386	1857	148	31	0.209	0.017	GO:0065008	BP	3	regulation of biological quality	1	ENSG00000004399,ENSG00000005483,ENSG00000026025,ENSG00000064393,ENSG00000068650,ENSG00000071537,ENSG00000092068,ENSG00000097046,ENSG00000099139,ENSG00000103222,ENSG00000105409,ENSG00000106399,ENSG00000106688,ENSG00000108821,ENSG00000118160,ENSG00000131504,ENSG00000141458,ENSG00000143153,ENSG00000148408,ENSG00000148842,ENSG00000149177,ENSG00000159399,ENSG00000162104,ENSG00000162337,ENSG00000163399…	PLXND1,KMT2E,VIM,HIPK2,ATP11A,SEL1L,SLC7A8,CDC7,PCSK5,ABCC1,ATP1A3,RPA3,SLC1A1,COL1A1,SLC8A2,DIAPH1,NPC1,ATP1B1,CACNA1B,CNNM2,PTPRJ,HK2,ADCY9,LRP5,ATP1A1,NLGN1,IQCB1,DAG1,IFIT1,SEMA4D,POTEI
1	TRUE	0.0388	270	664	24	0.036	0.089	GO:0051272	BP	3	positive regulation of cellular component movement	2	ENSG00000008294,ENSG00000044574,ENSG00000054654,ENSG00000075213,ENSG00000091409,ENSG00000100242,ENSG00000105429,ENSG00000108821,ENSG00000119185,ENSG00000130402,ENSG00000134318,ENSG00000134982,ENSG00000137710,ENSG00000140443,ENSG00000142192,ENSG00000154305,ENSG00000163832,ENSG00000164190,ENSG00000171105,ENSG00000171943,ENSG00000177697,ENSG00000179820,ENSG00000187764,ENSG00000204217	SPAG9,HSPA5,SYNE2,SEMA3A,ITGA6,SUN2,MEGF8,COL1A1,ITGB1BP1,ACTN4,ROCK2,APC,RDX,IGF1R,APP,MIA3,ELP6,NIPBL,INSR,SRGAP2C,CD151,MYADM,SEMA4D,BMPR2
1	TRUE	0.0398	433	415	24	0.058	0.055	GO:0051241	BP	3	negative regulation of multicellular organismal process	1	ENSG00000007968,ENSG00000075213,ENSG00000102265,ENSG00000110880,ENSG00000119185,ENSG00000120963,ENSG00000124193,ENSG00000134318,ENSG00000134871,ENSG00000135916,ENSG00000140564,ENSG00000144724,ENSG00000162337,ENSG00000162924,ENSG00000163956,ENSG00000169760,ENSG00000169783,ENSG00000171943,ENSG00000172071,ENSG00000173801,ENSG00000187608,ENSG00000187764,ENSG00000198730,ENSG00000204262	E2F2,SEMA3A,TIMP1,CORO1C,ITGB1BP1,ZNF706,SRSF6,ROCK2,COL4A2,ITM2C,FURIN,PTPRG,LRP5,REL,LRPAP1,NLGN1,LINGO1,SRGAP2C,EIF2AK3,JUP,ISG15,SEMA4D,CTR9,COL5A2
1	TRUE	0.0398	41	827	8	0.01	0.195	GO:1902305	BP	3	regulation of sodium ion transmembrane transport	2	ENSG00000069849,ENSG00000090020,ENSG00000114279,ENSG00000129244,ENSG00000130402,ENSG00000143153,ENSG00000152818,ENSG00000173163	ATP1B3,SLC9A1,FGF12,ATP1B2,ACTN4,ATP1B1,UTRN,COMMD1
1	TRUE	0.0398	9	984	4	0.004	0.444	GO:0048710	BP	161	regulation of astrocyte differentiation	1	ENSG00000130164,ENSG00000136717,ENSG00000142192,ENSG00000148400	LDLR,BIN1,APP,NOTCH1
1	TRUE	0.0398	236	950	28	0.029	0.119	GO:0060589	MF	175	nucleoside-triphosphatase regulator activity	1	ENSG00000066933,ENSG00000069849,ENSG00000071205,ENSG00000099331,ENSG00000099901,ENSG00000106299,ENSG00000107863,ENSG00000115904,ENSG00000118873,ENSG00000119185,ENSG00000123329,ENSG00000129244,ENSG00000130770,ENSG00000132522,ENSG00000137486,ENSG00000140575,ENSG00000141556,ENSG00000143153,ENSG00000143337,ENSG00000145147,ENSG00000151929,ENSG00000153201,ENSG00000162616,ENSG00000167291,ENSG00000170667…	MYO9A,ATP1B3,ARHGAP10,MYO9B,RANBP1,WASL,ARHGAP21,SOS1,RAB3GAP2,ITGB1BP1,ARHGAP9,ATP1B2,ATPIF1,GPS2,ARRB1,IQGAP1,TBCD,ATP1B1,TOR1AIP1,SLIT2,BAG3,RANBP2,DNAJB4,TBC1D16,RASA4B,SRGAP2C,SRGAP1,ARHGAP8
1	TRUE	0.04	12	90	2	0.022	0.167	GO:0086013	BP	3	membrane repolarization during cardiac muscle cell action potential	1	ENSG00000143153,ENSG00000163399	ATP1B1,ATP1A1
1	TRUE	0.04	12	709	4	0.006	0.333	GO:0080009	BP	59	mRNA methylation	1	ENSG00000089195,ENSG00000123200,ENSG00000146457,ENSG00000164944	TRMT6,ZC3H13,WTAP,KIAA1429
1	TRUE	0.04	12	90	2	0.022	0.167	GO:0031420	MF	83	alkali metal ion binding	1	ENSG00000143153,ENSG00000163399	ATP1B1,ATP1A1
1	TRUE	0.04	20	402	4	0.01	0.2	GO:1901682	MF	127	sulfur compound transmembrane transporter activity	4	ENSG00000103222,ENSG00000106688,ENSG00000131389,ENSG00000135917	ABCC1,SLC1A1,SLC6A6,SLC19A3
1	TRUE	0.0402	2	668	2	0.003	1	GO:0032911	BP	150	negative regulation of transforming growth factor beta1 production	1	ENSG00000104341,ENSG00000140564	LAPTM4B,FURIN
1	TRUE	0.0402	256	664	23	0.035	0.09	GO:0030335	BP	3	positive regulation of cell migration	4	ENSG00000008294,ENSG00000044574,ENSG00000054654,ENSG00000075213,ENSG00000091409,ENSG00000100242,ENSG00000108821,ENSG00000119185,ENSG00000130402,ENSG00000134318,ENSG00000134982,ENSG00000137710,ENSG00000140443,ENSG00000142192,ENSG00000154305,ENSG00000163832,ENSG00000164190,ENSG00000171105,ENSG00000171943,ENSG00000177697,ENSG00000179820,ENSG00000187764,ENSG00000204217	SPAG9,HSPA5,SYNE2,SEMA3A,ITGA6,SUN2,COL1A1,ITGB1BP1,ACTN4,ROCK2,APC,RDX,IGF1R,APP,MIA3,ELP6,NIPBL,INSR,SRGAP2C,CD151,MYADM,SEMA4D,BMPR2
1	TRUE	0.0404	186	706	19	0.027	0.102	GO:0051962	BP	3	positive regulation of nervous system development	1	ENSG00000004399,ENSG00000065526,ENSG00000067715,ENSG00000072071,ENSG00000072518,ENSG00000075213,ENSG00000105429,ENSG00000127603,ENSG00000131409,ENSG00000134313,ENSG00000142192,ENSG00000145147,ENSG00000164190,ENSG00000169760,ENSG00000171943,ENSG00000187764,ENSG00000196576,ENSG00000218336,ENSG00000257923	PLXND1,SPEN,SYT1,LPHN1,MARK2,SEMA3A,MEGF8,MACF1,LRRC4B,KIDINS220,APP,SLIT2,NIPBL,NLGN1,SRGAP2C,SEMA4D,PLXNB2,TENM3,CUX1
1	TRUE	0.0416	142	98	5	0.051	0.035	GO:0007600	BP	3	sensory perception	4	ENSG00000101850,ENSG00000108821,ENSG00000131504,ENSG00000185483,ENSG00000187688	GPR143,COL1A1,DIAPH1,ROR1,TRPV2
1	TRUE	0.0416	44	959	9	0.009	0.205	GO:0106027	BP	109	neuron projection organization	1	ENSG00000105409,ENSG00000106299,ENSG00000140443,ENSG00000142192,ENSG00000154928,ENSG00000164885,ENSG00000169760,ENSG00000171105,ENSG00000197555	ATP1A3,WASL,IGF1R,APP,EPHB1,CDK5,NLGN1,INSR,SIPA1L1
1	TRUE	0.042	274	100	7	0.07	0.026	GO:0030554	MF	123	adenyl nucleotide binding	1	ENSG00000085231,ENSG00000105409,ENSG00000143153,ENSG00000163399,ENSG00000164715,ENSG00000196535,ENSG00000249437	TAF9,ATP1A3,ATP1B1,ATP1A1,LMTK2,MYO18A,NAIP
1	TRUE	0.0423	659	968	64	0.066	0.097	GO:0033365	BP	3	protein localization to organelle	2	ENSG00000008988,ENSG00000044574,ENSG00000058262,ENSG00000083845,ENSG00000089157,ENSG00000093000,ENSG00000099284,ENSG00000099901,ENSG00000100099,ENSG00000100242,ENSG00000100554,ENSG00000105185,ENSG00000108298,ENSG00000108821,ENSG00000109917,ENSG00000112306,ENSG00000116251,ENSG00000117748,ENSG00000118873,ENSG00000122507,ENSG00000127980,ENSG00000129197,ENSG00000130338,ENSG00000130770,ENSG00000131504…	RPS20,HSPA5,SEC61A1,RPS5,RPLP0,NUP50,H2AFY2,RANBP1,HPS4,SUN2,ATP6V1D,PDCD5,RPL19,COL1A1,ZNF259,RPS12,RPL22,RPA2,RAB3GAP2,BBS9,PEX1,RPAIN,TULP4,ATPIF1,DIAPH1,ROCK2,RPS15A,APC,SORL1,RDX,CASC5,PEX5,NEDD1,GAS8,RPL11,TOR1AIP1,RPS27A,RPL37,BAG3,SRP19,RANBP2,HEATR3,ZFAND2B,HK2,VPS11,RPL29,DTX3L,NIPBL,TAF3,RPL27A,EIF2AK3,GOLGB1,JUP,TOMM5,RPS27,RPS23,POM121,PIK3R4,GSTK1,RPL12,RPL23A,ECI2,AP4M1,UBA52
1	TRUE	0.0425	46	577	7	0.012	0.152	GO:0036297	BP	148	interstrand cross-link repair	1	ENSG00000106399,ENSG00000126215,ENSG00000143947,ENSG00000154920,ENSG00000175279,ENSG00000221829,ENSG00000221983	RPA3,XRCC3,RPS27A,EME1,APITD1,FANCG,UBA52
1	TRUE	0.0425	187	984	24	0.024	0.128	GO:0003012	BP	3	muscle system process	3	ENSG00000026025,ENSG00000035403,ENSG00000046604,ENSG00000082781,ENSG00000087258,ENSG00000090020,ENSG00000096696,ENSG00000109063,ENSG00000114279,ENSG00000118680,ENSG00000131730,ENSG00000134318,ENSG00000134755,ENSG00000136717,ENSG00000137076,ENSG00000143153,ENSG00000148400,ENSG00000148834,ENSG00000152818,ENSG00000156113,ENSG00000163399,ENSG00000171766,ENSG00000173801,ENSG00000179546	VIM,VCL,DSG2,ITGB5,GNAO1,SLC9A1,DSP,MYH3,FGF12,MYL12B,CKMT2,ROCK2,DSC2,BIN1,TLN1,ATP1B1,NOTCH1,GSTO1,UTRN,KCNMA1,ATP1A1,GATM,JUP,HTR1D
1	TRUE	0.0425	28	983	7	0.007	0.25	GO:0007157	BP	53	heterophilic cell-cell adhesion via plasma membrane cell adhesion molecules	1	ENSG00000072071,ENSG00000105767,ENSG00000110400,ENSG00000169760,ENSG00000170017,ENSG00000196159,ENSG00000218336	LPHN1,CADM4,PVRL1,NLGN1,ALCAM,FAT4,TENM3
1	TRUE	0.0425	178	366	12	0.033	0.067	GO:0008509	MF	127	anion transmembrane transporter activity	5	ENSG00000059804,ENSG00000092068,ENSG00000103222,ENSG00000106688,ENSG00000123643,ENSG00000125648,ENSG00000131389,ENSG00000136295,ENSG00000139209,ENSG00000147100,ENSG00000164300,ENSG00000171714	SLC2A3,SLC7A8,ABCC1,SLC1A1,SLC36A1,SLC25A23,SLC6A6,TTYH3,SLC38A4,SLC16A2,SERINC5,ANO5
1	TRUE	0.0427	365	412	21	0.051	0.058	GO:0051093	BP	3	negative regulation of developmental process	2	ENSG00000007968,ENSG00000075213,ENSG00000102265,ENSG00000110880,ENSG00000119185,ENSG00000120963,ENSG00000124193,ENSG00000134318,ENSG00000134871,ENSG00000135916,ENSG00000149948,ENSG00000162337,ENSG00000169760,ENSG00000169783,ENSG00000171943,ENSG00000172071,ENSG00000173226,ENSG00000187764,ENSG00000198730,ENSG00000204262,ENSG00000213523	E2F2,SEMA3A,TIMP1,CORO1C,ITGB1BP1,ZNF706,SRSF6,ROCK2,COL4A2,ITM2C,HMGA2,LRP5,NLGN1,LINGO1,SRGAP2C,EIF2AK3,IQCB1,SEMA4D,CTR9,COL5A2,SRA1
1	TRUE	0.0429	43	311	5	0.016	0.116	GO:0086003	BP	3	cardiac muscle cell contraction	7	ENSG00000046604,ENSG00000096696,ENSG00000134755,ENSG00000163399,ENSG00000173801	DSG2,DSP,DSC2,ATP1A1,JUP
1	TRUE	0.0433	216	706	21	0.03	0.097	GO:0007409	BP	3	axonogenesis	1	ENSG00000004399,ENSG00000005810,ENSG00000072518,ENSG00000075213,ENSG00000105429,ENSG00000114554,ENSG00000115306,ENSG00000115904,ENSG00000127603,ENSG00000136854,ENSG00000141298,ENSG00000142192,ENSG00000145147,ENSG00000165300,ENSG00000168280,ENSG00000169783,ENSG00000170017,ENSG00000187764,ENSG00000196576,ENSG00000197555,ENSG00000197694	PLXND1,MYCBP2,MARK2,SEMA3A,MEGF8,PLXNA1,SPTBN1,SOS1,MACF1,STXBP1,SSH2,APP,SLIT2,SLITRK5,KIF5C,LINGO1,ALCAM,SEMA4D,PLXNB2,SIPA1L1,SPTAN1
1	TRUE	0.0433	15	975	5	0.005	0.333	GO:1904646	BP	115	cellular response to amyloid-beta	1	ENSG00000067191,ENSG00000105409,ENSG00000140443,ENSG00000142192,ENSG00000164885	CACNB1,ATP1A3,IGF1R,APP,CDK5
1	TRUE	0.0438	22	636	5	0.008	0.227	GO:0010171	BP	3	body morphogenesis	3	ENSG00000019144,ENSG00000070018,ENSG00000109063,ENSG00000164190,ENSG00000173402	PHLDB1,LRP6,MYH3,NIPBL,DAG1
1	TRUE	0.0438	9	468	3	0.006	0.333	GO:1900025	BP	86	negative regulation of substrate adhesion-dependent cell spreading	1	ENSG00000110880,ENSG00000119185,ENSG00000130402	CORO1C,ITGB1BP1,ACTN4
1	TRUE	0.0445	13	90	2	0.022	0.154	GO:0055119	BP	97	relaxation of cardiac muscle	1	ENSG00000143153,ENSG00000163399	ATP1B1,ATP1A1
1	TRUE	0.0453	22	54	2	0.037	0.091	GO:0043268	BP	3	positive regulation of potassium ion transport	1	ENSG00000143153,ENSG00000175548	ATP1B1,ALG10B
1	TRUE	0.0454	59	333	6	0.018	0.102	GO:0048525	BP	2	negative regulation of viral process	1	ENSG00000149948,ENSG00000154370,ENSG00000185201,ENSG00000185745,ENSG00000185885,ENSG00000187608	HMGA2,TRIM11,IFITM2,IFIT1,IFITM1,ISG15
1	TRUE	0.0454	96	605	11	0.018	0.115	GO:0048880	BP	3	sensory system development	4	ENSG00000064393,ENSG00000070018,ENSG00000075213,ENSG00000144061,ENSG00000162337,ENSG00000164190,ENSG00000171316,ENSG00000187498,ENSG00000204217,ENSG00000204262,ENSG00000218336	HIPK2,LRP6,SEMA3A,NPHP1,LRP5,NIPBL,CHD7,COL4A1,BMPR2,COL5A2,TENM3
1	TRUE	0.0456	8	539	3	0.006	0.375	GO:0045294	MF	11	alpha-catenin binding	1	ENSG00000035403,ENSG00000173801,ENSG00000184363	VCL,JUP,PKP3
1	TRUE	0.0457	480	147	12	0.082	0.025	GO:1901137	BP	70	carbohydrate derivative biosynthetic process	1	ENSG00000012232,ENSG00000073849,ENSG00000101464,ENSG00000115539,ENSG00000130287,ENSG00000138336,ENSG00000141458,ENSG00000159399,ENSG00000162104,ENSG00000173950,ENSG00000175548,ENSG00000197563	EXTL3,ST6GAL1,PIGU,PDCL3,NCAN,TET1,NPC1,HK2,ADCY9,XXYLT1,ALG10B,PIGN
1	TRUE	0.0457	3	435	2	0.005	0.667	GO:1904381	BP	95	Golgi apparatus mannose trimming	1	ENSG00000111885,ENSG00000198162	MAN1A1,MAN1A2
1	TRUE	0.0457	27	311	4	0.013	0.148	GO:0086004	BP	3	regulation of cardiac muscle cell contraction	3	ENSG00000046604,ENSG00000096696,ENSG00000134755,ENSG00000173801	DSG2,DSP,DSC2,JUP
1	TRUE	0.0457	127	525	12	0.023	0.094	GO:0032412	BP	3	regulation of ion transmembrane transporter activity	2	ENSG00000090020,ENSG00000129244,ENSG00000130402,ENSG00000142192,ENSG00000142408,ENSG00000143153,ENSG00000148834,ENSG00000162430,ENSG00000167323,ENSG00000169760,ENSG00000175548,ENSG00000197386	SLC9A1,ATP1B2,ACTN4,APP,CACNG8,ATP1B1,GSTO1,SEPN1,STIM1,NLGN1,ALG10B,HTT
1	TRUE	0.0457	65	525	8	0.015	0.123	GO:0034767	BP	3	positive regulation of ion transmembrane transport	1	ENSG00000090020,ENSG00000129244,ENSG00000130402,ENSG00000143153,ENSG00000148834,ENSG00000167323,ENSG00000175548,ENSG00000197386	SLC9A1,ATP1B2,ACTN4,ATP1B1,GSTO1,STIM1,ALG10B,HTT
1	TRUE	0.0457	2	745	2	0.003	1	GO:1903225	BP	3	negative regulation of endodermal cell differentiation	1	ENSG00000130635,ENSG00000204262	COL5A1,COL5A2
1	TRUE	0.0457	11	833	4	0.005	0.364	GO:1903651	BP	116	positive regulation of cytoplasmic transport	1	ENSG00000076201,ENSG00000137642,ENSG00000137710,ENSG00000160695	PTPN23,SORL1,RDX,VPS11
1	TRUE	0.046	276	745	26	0.035	0.094	GO:0009790	BP	3	embryo development	3	ENSG00000005884,ENSG00000019144,ENSG00000070018,ENSG00000099139,ENSG00000103489,ENSG00000105429,ENSG00000108821,ENSG00000109063,ENSG00000109917,ENSG00000117298,ENSG00000130635,ENSG00000132470,ENSG00000134871,ENSG00000135424,ENSG00000138336,ENSG00000149948,ENSG00000154429,ENSG00000164190,ENSG00000171105,ENSG00000171316,ENSG00000173402,ENSG00000179820,ENSG00000196576,ENSG00000198730,ENSG00000204217…	ITGA3,PHLDB1,LRP6,PCSK5,XYLT1,MEGF8,COL1A1,MYH3,ZNF259,ECE1,COL5A1,ITGB4,COL4A2,ITGA7,TET1,HMGA2,CCSAP,NIPBL,INSR,CHD7,DAG1,MYADM,PLXNB2,CTR9,BMPR2,COL5A2
1	TRUE	0.0461	261	664	23	0.035	0.088	GO:2000147	BP	3	positive regulation of cell motility	3	ENSG00000008294,ENSG00000044574,ENSG00000054654,ENSG00000075213,ENSG00000091409,ENSG00000100242,ENSG00000108821,ENSG00000119185,ENSG00000130402,ENSG00000134318,ENSG00000134982,ENSG00000137710,ENSG00000140443,ENSG00000142192,ENSG00000154305,ENSG00000163832,ENSG00000164190,ENSG00000171105,ENSG00000171943,ENSG00000177697,ENSG00000179820,ENSG00000187764,ENSG00000204217	SPAG9,HSPA5,SYNE2,SEMA3A,ITGA6,SUN2,COL1A1,ITGB1BP1,ACTN4,ROCK2,APC,RDX,IGF1R,APP,MIA3,ELP6,NIPBL,INSR,SRGAP2C,CD151,MYADM,SEMA4D,BMPR2
1	TRUE	0.0463	74	468	8	0.017	0.108	GO:0002576	BP	15	platelet degranulation	1	ENSG00000035403,ENSG00000102265,ENSG00000116260,ENSG00000130402,ENSG00000135404,ENSG00000136854,ENSG00000142192,ENSG00000250722	VCL,TIMP1,QSOX1,ACTN4,CD63,STXBP1,APP,SEPP1
1	TRUE	0.0463	56	359	6	0.017	0.107	GO:0030004	BP	3	cellular monovalent inorganic cation homeostasis	1	ENSG00000090020,ENSG00000101337,ENSG00000105409,ENSG00000129244,ENSG00000143153,ENSG00000163399	SLC9A1,TM9SF4,ATP1A3,ATP1B2,ATP1B1,ATP1A1
1	TRUE	0.0463	30	942	7	0.007	0.233	GO:0035987	BP	3	endodermal cell differentiation	1	ENSG00000082781,ENSG00000130635,ENSG00000134871,ENSG00000135424,ENSG00000149948,ENSG00000198730,ENSG00000204262	ITGB5,COL5A1,COL4A2,ITGA7,HMGA2,CTR9,COL5A2
1	TRUE	0.0463	61	145	4	0.028	0.066	GO:0050773	BP	3	regulation of dendrite development	2	ENSG00000169760,ENSG00000171943,ENSG00000187764,ENSG00000257923	NLGN1,SRGAP2C,SEMA4D,CUX1
1	TRUE	0.0468	421	968	44	0.045	0.105	GO:0072594	BP	3	establishment of protein localization to organelle	1	ENSG00000008988,ENSG00000058262,ENSG00000083845,ENSG00000089157,ENSG00000093000,ENSG00000099284,ENSG00000099901,ENSG00000100099,ENSG00000105185,ENSG00000108298,ENSG00000109917,ENSG00000112306,ENSG00000116251,ENSG00000118873,ENSG00000127980,ENSG00000129197,ENSG00000130770,ENSG00000134419,ENSG00000137642,ENSG00000139197,ENSG00000142676,ENSG00000143947,ENSG00000145592,ENSG00000151929,ENSG00000153037…	RPS20,SEC61A1,RPS5,RPLP0,NUP50,H2AFY2,RANBP1,HPS4,PDCD5,RPL19,ZNF259,RPS12,RPL22,RAB3GAP2,PEX1,RPAIN,ATPIF1,RPS15A,SORL1,PEX5,RPL11,RPS27A,RPL37,BAG3,SRP19,RANBP2,HEATR3,ZFAND2B,HK2,VPS11,RPL29,RPL27A,JUP,TOMM5,RPS27,RPS23,POM121,PIK3R4,GSTK1,RPL12,RPL23A,ECI2,AP4M1,UBA52
1	TRUE	0.0469	3	452	2	0.004	0.667	GO:0061304	BP	135	retinal blood vessel morphogenesis	1	ENSG00000162337,ENSG00000187498	LRP5,COL4A1
1	TRUE	0.047	1229	968	108	0.112	0.088	GO:0034613	BP	3	cellular protein localization	1	ENSG00000005884,ENSG00000008988,ENSG00000035403,ENSG00000044574,ENSG00000054654,ENSG00000058262,ENSG00000060656,ENSG00000067167,ENSG00000069849,ENSG00000070018,ENSG00000071537,ENSG00000079819,ENSG00000083845,ENSG00000089157,ENSG00000093000,ENSG00000099284,ENSG00000099901,ENSG00000100099,ENSG00000100242,ENSG00000100554,ENSG00000101337,ENSG00000105185,ENSG00000105438,ENSG00000108219,ENSG00000108298…	ITGA3,RPS20,VCL,HSPA5,SYNE2,SEC61A1,PTPRU,TRAM1,ATP1B3,LRP6,SEL1L,EPB41L2,RPS5,RPLP0,NUP50,H2AFY2,RANBP1,HPS4,SUN2,ATP6V1D,TM9SF4,PDCD5,KDELR1,TSPAN14,RPL19,COL1A1,ZNF259,NRXN2,MAGOHB,VPS29,RPS12,SPTBN1,RPL22,RPA2,RAB3GAP2,ITGB1BP1,ENY2,BBS9,SRSF6,MACF1,PEX1,RPAIN,DPP6,TULP4,ATPIF1,DIAPH1,NUP210,AP4B1,ROCK2,RPS15A,LRP4,APC,CD63,HEY2,FLNB,KDELR2,NUPL2,STXBP1,TLN1,SORL1,RDX,CASC5,PEX5,NEDD1,GAS8,NP…
1	TRUE	0.0471	7	650	3	0.005	0.429	GO:0048841	BP	3	regulation of axon extension involved in axon guidance	2	ENSG00000075213,ENSG00000105429,ENSG00000114554	SEMA3A,MEGF8,PLXNA1
1	TRUE	0.0482	331	525	23	0.044	0.069	GO:0055082	BP	3	cellular chemical homeostasis	4	ENSG00000090020,ENSG00000096433,ENSG00000101337,ENSG00000105409,ENSG00000105464,ENSG00000118160,ENSG00000129244,ENSG00000130054,ENSG00000131504,ENSG00000133107,ENSG00000136003,ENSG00000136888,ENSG00000142192,ENSG00000143153,ENSG00000148834,ENSG00000156113,ENSG00000157837,ENSG00000159399,ENSG00000162337,ENSG00000162430,ENSG00000163399,ENSG00000167323,ENSG00000197386	SLC9A1,ITPR3,TM9SF4,ATP1A3,GRIN2D,SLC8A2,ATP1B2,FAM155B,DIAPH1,TRPC4,ISCU,ATP6V1G1,APP,ATP1B1,GSTO1,KCNMA1,SPPL3,HK2,LRP5,SEPN1,ATP1A1,STIM1,HTT
1	TRUE	0.0484	87	311	7	0.023	0.08	GO:0006941	BP	3	striated muscle contraction	5	ENSG00000046604,ENSG00000090020,ENSG00000096696,ENSG00000134755,ENSG00000143153,ENSG00000163399,ENSG00000173801	DSG2,SLC9A1,DSP,DSC2,ATP1B1,ATP1A1,JUP
1	TRUE	0.0487	92	747	12	0.016	0.13	GO:0050890	BP	3	cognition	4	ENSG00000101204,ENSG00000106278,ENSG00000110076,ENSG00000118160,ENSG00000130164,ENSG00000142192,ENSG00000152495,ENSG00000164190,ENSG00000171105,ENSG00000171316,ENSG00000171766,ENSG00000197386	CHRNA4,PTPRZ1,NRXN2,SLC8A2,LDLR,APP,CAMK4,NIPBL,INSR,CHD7,GATM,HTT
1	TRUE	0.0489	7	665	3	0.005	0.429	GO:0099084	BP	56	postsynaptic specialization organization	1	ENSG00000110076,ENSG00000144868,ENSG00000169760	NRXN2,TMEM108,NLGN1
1	TRUE	0.0489	7	665	3	0.005	0.429	GO:0097106	BP	56	postsynaptic density organization	2	ENSG00000110076,ENSG00000144868,ENSG00000169760	NRXN2,TMEM108,NLGN1
1	TRUE	0.0489	54	970	10	0.01	0.185	GO:0002028	BP	3	regulation of sodium ion transport	1	ENSG00000060237,ENSG00000069849,ENSG00000090020,ENSG00000114279,ENSG00000129244,ENSG00000130402,ENSG00000143153,ENSG00000152818,ENSG00000163399,ENSG00000173163	WNK1,ATP1B3,SLC9A1,FGF12,ATP1B2,ACTN4,ATP1B1,UTRN,ATP1A1,COMMD1
1	TRUE	0.0489	20	745	5	0.007	0.25	GO:0010470	BP	3	regulation of gastrulation	1	ENSG00000019144,ENSG00000130635,ENSG00000173402,ENSG00000179820,ENSG00000204262	PHLDB1,COL5A1,DAG1,MYADM,COL5A2
1	TRUE	0.0489	25	353	4	0.011	0.16	GO:0031062	BP	38	positive regulation of histone methylation	1	ENSG00000005483,ENSG00000008083,ENSG00000138336,ENSG00000198730	KMT2E,JARID2,TET1,CTR9
1	TRUE	0.0491	73	954	12	0.013	0.164	GO:0006283	BP	34	transcription-coupled nucleotide-excision repair	1	ENSG00000005075,ENSG00000077514,ENSG00000106399,ENSG00000117748,ENSG00000121022,ENSG00000132646,ENSG00000134058,ENSG00000143947,ENSG00000163882,ENSG00000163918,ENSG00000205581,ENSG00000221983	POLR2J,POLD3,RPA3,RPA2,COPS5,PCNA,CDK7,RPS27A,POLR2H,RFC4,HMGN1,UBA52
1	TRUE	0.0493	33	267	4	0.015	0.121	GO:0007156	BP	137	homophilic cell adhesion via plasma membrane adhesion molecules	1	ENSG00000046604,ENSG00000086570,ENSG00000110400,ENSG00000218336	DSG2,FAT2,PVRL1,TENM3
1	TRUE	0.0494	313	910	33	0.036	0.105	GO:0120035	BP	3	regulation of plasma membrane bounded cell projection organization	1	ENSG00000004399,ENSG00000005810,ENSG00000011426,ENSG00000067715,ENSG00000072518,ENSG00000072832,ENSG00000075213,ENSG00000081923,ENSG00000105429,ENSG00000106299,ENSG00000110880,ENSG00000114554,ENSG00000118200,ENSG00000119328,ENSG00000127603,ENSG00000134313,ENSG00000134569,ENSG00000134982,ENSG00000135916,ENSG00000137710,ENSG00000141298,ENSG00000145147,ENSG00000154310,ENSG00000164885,ENSG00000169760…	PLXND1,MYCBP2,ANLN,SYT1,MARK2,CRMP1,SEMA3A,ATP8B1,MEGF8,WASL,CORO1C,PLXNA1,CAMSAP2,FAM206A,MACF1,KIDINS220,LRP4,APC,ITM2C,RDX,SSH2,SLIT2,TNIK,CDK5,NLGN1,LINGO1,SRGAP2C,SEMA4D,PLXNB2,HTT,SIPA1L1,TENM3,CUX1
1	TRUE	0.0499	31	45	2	0.044	0.065	GO:0001895	BP	146	retina homeostasis	1	ENSG00000173226,ENSG00000196834	IQCB1,POTEI

## Sheet: iPSCs_DELvsCTRL_DEG
query.number	significant	p.value	term.size	query.size	overlap.size	precision	recall	term.id	domain	subgraph.number	term.name	relative.depth	intersection	Intersection_genename
1	TRUE	0.00355	81	15	3	0.2	0.037	GO:0034341	BP	4	response to interferon-gamma	3	ENSG00000185885,ENSG00000204525,ENSG00000223865	HLA-C,IFITM1,HLA-DPB1
1	TRUE	0.00589	86	17	3	0.176	0.035	GO:0006813	BP	12	potassium ion transport	1	ENSG00000006071,ENSG00000130226,ENSG00000175548	ALG10B,DPP6,ABCC8
1	TRUE	0.00589	14	15	2	0.133	0.143	GO:0042605	MF	8	peptide antigen binding	1	ENSG00000204525,ENSG00000223865	HLA-C,HLA-DPB1
1	TRUE	0.00735	20	15	2	0.133	0.1	GO:0003823	MF	8	antigen binding	1	ENSG00000204525,ENSG00000223865	HLA-C,HLA-DPB1
1	TRUE	0.0108	54	140	5	0.036	0.093	GO:0060333	BP	4	interferon-gamma-mediated signaling pathway	2	ENSG00000112343,ENSG00000132256,ENSG00000204525,ENSG00000223865,ENSG00000231389	HLA-C,TRIM38,HLA-DPB1,HLA-DPA1,TRIM5
1	TRUE	0.0219	193	17	3	0.176	0.016	GO:0015672	BP	12	monovalent inorganic cation transport	1	ENSG00000006071,ENSG00000130226,ENSG00000175548	ALG10B,DPP6,ABCC8
1	TRUE	0.0219	57	10	2	0.2	0.035	GO:0034340	BP	4	response to type I interferon	3	ENSG00000185885,ENSG00000204525	HLA-C,IFITM1
1	TRUE	0.0219	70	140	5	0.036	0.071	GO:0071346	BP	4	cellular response to interferon-gamma	2	ENSG00000112343,ENSG00000132256,ENSG00000204525,ENSG00000223865,ENSG00000231389	HLA-C,TRIM38,HLA-DPB1,HLA-DPA1,TRIM5
1	TRUE	0.0219	53	10	2	0.2	0.038	GO:0071357	BP	4	cellular response to type I interferon	2	ENSG00000185885,ENSG00000204525	HLA-C,IFITM1
1	TRUE	0.0219	389	140	11	0.079	0.028	GO:0019221	BP	4	cytokine-mediated signaling pathway	1	ENSG00000100906,ENSG00000112343,ENSG00000132256,ENSG00000135605,ENSG00000175104,ENSG00000177663,ENSG00000185070,ENSG00000185885,ENSG00000204525,ENSG00000223865,ENSG00000231389	HLA-C,IFITM1,TRIM38,FLRT2,IL17RA,HLA-DPB1,HLA-DPA1,TEC,NFKBIA,TRIM5,TRAF6
1	TRUE	0.0219	53	10	2	0.2	0.038	GO:0060337	BP	4	type I interferon signaling pathway	2	ENSG00000185885,ENSG00000204525	HLA-C,IFITM1
1	TRUE	0.0219	3	144	2	0.014	0.667	GO:0015321	MF	9	sodium-dependent phosphate transmembrane transporter activity	2	ENSG00000104888,ENSG00000168575	SLC20A2,SLC17A7
1	TRUE	0.0219	3	144	2	0.014	0.667	GO:0005436	MF	1	sodium:phosphate symporter activity	1	ENSG00000104888,ENSG00000168575	SLC20A2,SLC17A7
1	TRUE	0.0219	3	144	2	0.014	0.667	GO:0015319	MF	1	sodium:inorganic phosphate symporter activity	2	ENSG00000104888,ENSG00000168575	SLC20A2,SLC17A7
1	TRUE	0.0247	17	31	2	0.065	0.118	GO:0009988	BP	7	cell-cell recognition	1	ENSG00000146707,ENSG00000204963	POMZP3,PCDHA7
1	TRUE	0.0259	338	140	10	0.071	0.03	GO:0045087	BP	4	innate immune response	2	ENSG00000112343,ENSG00000132256,ENSG00000135605,ENSG00000164342,ENSG00000175104,ENSG00000182511,ENSG00000185885,ENSG00000204525,ENSG00000223865,ENSG00000231389	HLA-C,IFITM1,TRIM38,HLA-DPB1,HLA-DPA1,TEC,FES,TLR3,TRIM5,TRAF6
1	TRUE	0.0266	19	133	3	0.023	0.158	GO:0032729	BP	10	positive regulation of interferon-gamma production	2	ENSG00000164342,ENSG00000223865,ENSG00000231389	HLA-DPB1,HLA-DPA1,TLR3
1	TRUE	0.0266	42	17	2	0.118	0.048	GO:1901379	BP	12	regulation of potassium ion transmembrane transport	1	ENSG00000130226,ENSG00000175548	ALG10B,DPP6
1	TRUE	0.0275	46	17	2	0.118	0.043	GO:0043266	BP	12	regulation of potassium ion transport	2	ENSG00000130226,ENSG00000175548	ALG10B,DPP6
1	TRUE	0.0275	4	144	2	0.014	0.5	GO:0005315	MF	1	inorganic phosphate transmembrane transporter activity	1	ENSG00000104888,ENSG00000168575	SLC20A2,SLC17A7
1	TRUE	0.0316	20	140	3	0.021	0.15	GO:0046596	BP	18	regulation of viral entry into host cell	1	ENSG00000112343,ENSG00000132256,ENSG00000185885	IFITM1,TRIM38,TRIM5
1	TRUE	0.0348	580	140	13	0.093	0.022	GO:0006952	BP	4	defense response	1	ENSG00000100906,ENSG00000112343,ENSG00000116977,ENSG00000120156,ENSG00000132256,ENSG00000135605,ENSG00000164342,ENSG00000175104,ENSG00000182511,ENSG00000185885,ENSG00000204525,ENSG00000223865,ENSG00000231389	HLA-C,IFITM1,TRIM38,HLA-DPB1,HLA-DPA1,TEC,LGALS8,FES,TLR3,NFKBIA,TEK,TRIM5,TRAF6
1	TRUE	0.0443	426	15	3	0.2	0.007	GO:0050776	BP	19	regulation of immune response	1	ENSG00000185885,ENSG00000204525,ENSG00000223865	HLA-C,IFITM1,HLA-DPB1
1	TRUE	0.0457	69	17	2	0.118	0.029	GO:0071804	BP	12	cellular potassium ion transport	2	ENSG00000130226,ENSG00000175548	ALG10B,DPP6
1	TRUE	0.0457	69	17	2	0.118	0.029	GO:0071805	BP	12	potassium ion transmembrane transport	1	ENSG00000130226,ENSG00000175548	ALG10B,DPP6
1	TRUE	0.0479	99	15	2	0.133	0.02	GO:0002478	BP	17	antigen processing and presentation of exogenous peptide antigen	2	ENSG00000204525,ENSG00000223865	HLA-C,HLA-DPB1
1	TRUE	0.0479	6	144	2	0.014	0.333	GO:0015114	MF	9	phosphate ion transmembrane transporter activity	1	ENSG00000104888,ENSG00000168575	SLC20A2,SLC17A7
1	TRUE	0.048	101	15	2	0.133	0.02	GO:0019884	BP	17	antigen processing and presentation of exogenous antigen	1	ENSG00000204525,ENSG00000223865	HLA-C,HLA-DPB1
1	TRUE	0.0483	104	15	2	0.133	0.019	GO:0048002	BP	17	antigen processing and presentation of peptide antigen	1	ENSG00000204525,ENSG00000223865	HLA-C,HLA-DPB1
1	TRUE	0.0483	28	133	3	0.023	0.107	GO:0032649	BP	10	regulation of interferon-gamma production	1	ENSG00000164342,ENSG00000223865,ENSG00000231389	HLA-DPB1,HLA-DPA1,TLR3
1	TRUE	0.0486	478	15	3	0.2	0.006	GO:0071345	BP	4	cellular response to cytokine stimulus	1	ENSG00000185885,ENSG00000204525,ENSG00000223865	HLA-C,IFITM1,HLA-DPB1
1	TRUE	0.0487	21	48	2	0.042	0.095	GO:0106056	BP	5	regulation of calcineurin-mediated signaling	1	ENSG00000071282,ENSG00000117602	RCAN3,LMCD1
1	TRUE	0.0487	21	48	2	0.042	0.095	GO:0070884	BP	5	regulation of calcineurin-NFAT signaling cascade	1	ENSG00000071282,ENSG00000117602	RCAN3,LMCD1

## Sheet: iPSCs_DUPvsCTRL_DEG
query.number	significant	p.value	term.size	query.size	overlap.size	precision	recall	term.id	domain	subgraph.number	term.name	relative.depth	intersection	Intersection_genename
1	TRUE	0.0166	141	118	7	0.059	0.05	GO:0042277	MF	7	peptide binding	2	ENSG00000092068,ENSG00000105409,ENSG00000111144,ENSG00000155511,ENSG00000169760,ENSG00000188517,ENSG00000231925	ATP1A3,NLGN1,SLC7A8,LTA4H,TAPBP,COL25A1,GRIA1
1	TRUE	0.0166	33	103	4	0.039	0.121	GO:0001540	MF	7	amyloid-beta binding	3	ENSG00000105409,ENSG00000155511,ENSG00000169760,ENSG00000188517	ATP1A3,NLGN1,COL25A1,GRIA1
1	TRUE	0.0306	7	227	3	0.013	0.429	GO:0030007	BP	2	cellular potassium ion homeostasis	1	ENSG00000105409,ENSG00000143153,ENSG00000156113	ATP1B1,ATP1A3,KCNMA1
1	TRUE	0.0313	20	216	4	0.019	0.2	GO:0036507	BP	10	protein demannosylation	1	ENSG00000071537,ENSG00000111885,ENSG00000198162,ENSG00000204308	SEL1L,MAN1A1,MAN1A2,RNF5
1	TRUE	0.0313	20	216	4	0.019	0.2	GO:0036508	BP	10	protein alpha-1,2-demannosylation	2	ENSG00000071537,ENSG00000111885,ENSG00000198162,ENSG00000204308	SEL1L,MAN1A1,MAN1A2,RNF5
1	TRUE	0.0313	167	118	7	0.059	0.042	GO:0033218	MF	7	amide binding	1	ENSG00000092068,ENSG00000105409,ENSG00000111144,ENSG00000155511,ENSG00000169760,ENSG00000188517,ENSG00000231925	ATP1A3,NLGN1,SLC7A8,LTA4H,TAPBP,COL25A1,GRIA1
1	TRUE	0.0355	8	227	3	0.013	0.375	GO:0055075	BP	2	potassium ion homeostasis	1	ENSG00000105409,ENSG00000143153,ENSG00000156113	ATP1B1,ATP1A3,KCNMA1
1	TRUE	0.0379	21	95	3	0.032	0.143	GO:0030020	MF	11	extracellular matrix structural constituent conferring tensile strength	1	ENSG00000108821,ENSG00000134871,ENSG00000204262	COL1A1,COL4A2,COL5A2
1	TRUE	0.0442	49	111	4	0.036	0.082	GO:0032414	BP	5	positive regulation of ion transmembrane transporter activity	1	ENSG00000001626,ENSG00000130402,ENSG00000143153,ENSG00000175548	ALG10B,ATP1B1,ACTN4,CFTR
1	TRUE	0.0442	14	152	3	0.02	0.214	GO:0043114	BP	4	regulation of vascular permeability	1	ENSG00000120156,ENSG00000145147,ENSG00000172572	SLIT2,PDE3A,TEK

## Sheet: 1M organoids_DUPvsDEL_DEG
query.number	significant	p.value	term.size	query.size	overlap.size	precision	recall	term.id	domain	subgraph.number	term.name	relative.depth	intersection	genesymbols
1	TRUE	0.0102	10	80	3	0.037	0.3	GO:0033275	BP	26	actin-myosin filament sliding	3	ENSG00000105048,ENSG00000114854,ENSG00000198467	TNNT1,TNNC1,TPM2
1	TRUE	0.0102	10	80	3	0.037	0.3	GO:0030049	BP	26	muscle filament sliding	4	ENSG00000105048,ENSG00000114854,ENSG00000198467	TNNT1,TNNC1,TPM2
1	TRUE	0.0102	170	45	6	0.133	0.035	GO:0007015	BP	26	actin filament organization	2	ENSG00000144824,ENSG00000172661,ENSG00000181404,ENSG00000198467,ENSG00000204472,ENSG00000242498	PHLDB2,FAM21C,XXyac-YRM2039.2,TPM2,AIF1,C15orf38
1	TRUE	0.0119	108	75	6	0.08	0.056	GO:0030336	BP	23	negative regulation of cell migration	1	ENSG00000081189,ENSG00000144824,ENSG00000168542,ENSG00000204472,ENSG00000205336,ENSG00000242498	MEF2C,PHLDB2,COL3A1,AIF1,GPR56,C15orf38
1	TRUE	0.0135	113	75	6	0.08	0.053	GO:2000146	BP	23	negative regulation of cell motility	2	ENSG00000081189,ENSG00000144824,ENSG00000168542,ENSG00000204472,ENSG00000205336,ENSG00000242498	MEF2C,PHLDB2,COL3A1,AIF1,GPR56,C15orf38
1	TRUE	0.016	119	75	6	0.08	0.05	GO:0051271	BP	23	negative regulation of cellular component movement	1	ENSG00000081189,ENSG00000144824,ENSG00000168542,ENSG00000204472,ENSG00000205336,ENSG00000242498	MEF2C,PHLDB2,COL3A1,AIF1,GPR56,C15orf38
1	TRUE	0.0164	128	75	6	0.08	0.047	GO:0040013	BP	23	negative regulation of locomotion	1	ENSG00000081189,ENSG00000144824,ENSG00000168542,ENSG00000204472,ENSG00000205336,ENSG00000242498	MEF2C,PHLDB2,COL3A1,AIF1,GPR56,C15orf38
1	TRUE	0.0164	3	75	2	0.027	0.667	GO:2001223	BP	23	negative regulation of neuron migration	2	ENSG00000168542,ENSG00000205336	COL3A1,GPR56
1	TRUE	0.0164	73	45	4	0.089	0.055	GO:0030041	BP	26	actin filament polymerization	2	ENSG00000172661,ENSG00000181404,ENSG00000204472,ENSG00000242498	FAM21C,XXyac-YRM2039.2,AIF1,C15orf38
1	TRUE	0.0228	88	45	4	0.089	0.045	GO:0008154	BP	26	actin polymerization or depolymerization	3	ENSG00000172661,ENSG00000181404,ENSG00000204472,ENSG00000242498	FAM21C,XXyac-YRM2039.2,AIF1,C15orf38
1	TRUE	0.024	277	45	6	0.133	0.022	GO:0030036	BP	26	actin cytoskeleton organization	2	ENSG00000144824,ENSG00000172661,ENSG00000181404,ENSG00000198467,ENSG00000204472,ENSG00000242498	PHLDB2,FAM21C,XXyac-YRM2039.2,TPM2,AIF1,C15orf38
1	TRUE	0.024	282	90	9	0.1	0.032	GO:0097435	BP	26	supramolecular fiber organization	1	ENSG00000036448,ENSG00000139329,ENSG00000144824,ENSG00000168542,ENSG00000172661,ENSG00000181404,ENSG00000198467,ENSG00000204472,ENSG00000242498	MYOM2,LUM,PHLDB2,COL3A1,FAM21C,XXyac-YRM2039.2,TPM2,AIF1,C15orf38
1	TRUE	0.024	20	74	3	0.041	0.15	GO:0005518	MF	117	collagen binding	2	ENSG00000120708,ENSG00000139329,ENSG00000205336	TGFBI,LUM,GPR56
1	TRUE	0.0269	99	75	5	0.067	0.051	GO:0030198	BP	26	extracellular matrix organization	2	ENSG00000120708,ENSG00000139329,ENSG00000144824,ENSG00000168542,ENSG00000181404	TGFBI,LUM,PHLDB2,COL3A1,XXyac-YRM2039.2
1	TRUE	0.0269	9	41	2	0.049	0.222	GO:1902018	BP	26	negative regulation of cilium assembly	3	ENSG00000139437,ENSG00000145979	TCHP,TBC1D7
1	TRUE	0.0269	41	45	3	0.067	0.073	GO:0030838	BP	26	positive regulation of actin filament polymerization	2	ENSG00000172661,ENSG00000181404,ENSG00000242498	FAM21C,XXyac-YRM2039.2,C15orf38
1	TRUE	0.0269	4	86	2	0.023	0.5	GO:0021819	BP	66	layer formation in cerebral cortex	1	ENSG00000125505,ENSG00000205336	MBOAT7,GPR56
1	TRUE	0.0297	9	47	2	0.043	0.222	GO:0014912	BP	23	negative regulation of smooth muscle cell migration	2	ENSG00000081189,ENSG00000204472	MEF2C,AIF1
1	TRUE	0.0297	313	58	7	0.121	0.022	GO:0030029	BP	26	actin filament-based process	1	ENSG00000105048,ENSG00000144824,ENSG00000172661,ENSG00000181404,ENSG00000198467,ENSG00000204472,ENSG00000242498	TNNT1,PHLDB2,FAM21C,XXyac-YRM2039.2,TPM2,AIF1,C15orf38
1	TRUE	0.0297	198	45	5	0.111	0.025	GO:0010639	BP	26	negative regulation of organelle organization	2	ENSG00000139437,ENSG00000144824,ENSG00000145979,ENSG00000172661,ENSG00000242498	TCHP,PHLDB2,TBC1D7,FAM21C,C15orf38
1	TRUE	0.0297	108	45	4	0.089	0.037	GO:0110053	BP	26	regulation of actin filament organization	2	ENSG00000144824,ENSG00000172661,ENSG00000181404,ENSG00000242498	PHLDB2,FAM21C,XXyac-YRM2039.2,C15orf38
1	TRUE	0.0311	11	45	2	0.044	0.182	GO:1990126	BP	77	retrograde transport, endosome to plasma membrane	1	ENSG00000172661,ENSG00000181404	FAM21C,XXyac-YRM2039.2
1	TRUE	0.0311	51	45	3	0.067	0.059	GO:1902904	BP	26	negative regulation of supramolecular fiber organization	2	ENSG00000144824,ENSG00000172661,ENSG00000242498	PHLDB2,FAM21C,C15orf38
1	TRUE	0.0331	477	47	7	0.149	0.015	GO:0044087	BP	26	regulation of cellular component biogenesis	1	ENSG00000081189,ENSG00000139437,ENSG00000144824,ENSG00000145979,ENSG00000172661,ENSG00000181404,ENSG00000242498	MEF2C,TCHP,PHLDB2,TBC1D7,FAM21C,XXyac-YRM2039.2,C15orf38
1	TRUE	0.0331	126	75	5	0.067	0.04	GO:0043062	BP	26	extracellular structure organization	1	ENSG00000120708,ENSG00000139329,ENSG00000144824,ENSG00000168542,ENSG00000181404	TGFBI,LUM,PHLDB2,COL3A1,XXyac-YRM2039.2
1	TRUE	0.0331	132	45	4	0.089	0.03	GO:0032956	BP	26	regulation of actin cytoskeleton organization	2	ENSG00000144824,ENSG00000172661,ENSG00000181404,ENSG00000242498	PHLDB2,FAM21C,XXyac-YRM2039.2,C15orf38
1	TRUE	0.0331	134	45	4	0.089	0.03	GO:0051258	BP	26	protein polymerization	1	ENSG00000172661,ENSG00000181404,ENSG00000204472,ENSG00000242498	FAM21C,XXyac-YRM2039.2,AIF1,C15orf38
1	TRUE	0.0331	60	45	3	0.067	0.05	GO:0032273	BP	26	positive regulation of protein polymerization	2	ENSG00000172661,ENSG00000181404,ENSG00000242498	FAM21C,XXyac-YRM2039.2,C15orf38
1	TRUE	0.0331	68	41	3	0.073	0.044	GO:0031345	BP	26	negative regulation of cell projection organization	1	ENSG00000139437,ENSG00000145979,ENSG00000242498	TCHP,TBC1D7,C15orf38
1	TRUE	0.0331	16	41	2	0.049	0.125	GO:0120033	BP	26	negative regulation of plasma membrane bounded cell projection assembly	2	ENSG00000139437,ENSG00000145979	TCHP,TBC1D7
1	TRUE	0.0331	61	45	3	0.067	0.049	GO:0051494	BP	26	negative regulation of cytoskeleton organization	1	ENSG00000144824,ENSG00000172661,ENSG00000242498	PHLDB2,FAM21C,C15orf38
1	TRUE	0.0331	56	45	3	0.067	0.054	GO:0042147	BP	124	retrograde transport, endosome to Golgi	1	ENSG00000099290,ENSG00000172661,ENSG00000181404	FAM21A,FAM21C,XXyac-YRM2039.2
1	TRUE	0.0331	7	86	2	0.023	0.286	GO:0022030	BP	66	telencephalon glial cell migration	3	ENSG00000125505,ENSG00000205336	MBOAT7,GPR56
1	TRUE	0.0331	7	86	2	0.023	0.286	GO:0021799	BP	66	cerebral cortex radially oriented cell migration	4	ENSG00000125505,ENSG00000205336	MBOAT7,GPR56
1	TRUE	0.0331	7	86	2	0.023	0.286	GO:0021801	BP	66	cerebral cortex radial glia guided migration	5	ENSG00000125505,ENSG00000205336	MBOAT7,GPR56
1	TRUE	0.0331	60	90	4	0.044	0.067	GO:0051015	MF	117	actin filament binding	2	ENSG00000036448,ENSG00000114854,ENSG00000198467,ENSG00000204472	MYOM2,TNNC1,TPM2,AIF1
1	TRUE	0.0336	11	62	2	0.032	0.182	GO:0019433	BP	83	triglyceride catabolic process	3	ENSG00000021826,ENSG00000164687	CPS1,FABP5
1	TRUE	0.0336	436	90	10	0.111	0.023	GO:0003008	BP	26	system process	2	ENSG00000021826,ENSG00000036448,ENSG00000081189,ENSG00000101608,ENSG00000105048,ENSG00000114854,ENSG00000120708,ENSG00000136531,ENSG00000139329,ENSG00000198467	CPS1,MYOM2,MEF2C,MYL12A,TNNT1,TNNC1,TGFBI,SCN2A,LUM,TPM2
1	TRUE	0.0336	63	45	3	0.067	0.048	GO:0030833	BP	26	regulation of actin filament polymerization	4	ENSG00000172661,ENSG00000181404,ENSG00000242498	FAM21C,XXyac-YRM2039.2,C15orf38
1	TRUE	0.0336	20	38	2	0.053	0.1	GO:0045010	BP	26	actin nucleation	3	ENSG00000181404,ENSG00000242498	XXyac-YRM2039.2,C15orf38
1	TRUE	0.0336	54	53	3	0.057	0.056	GO:0034341	BP	82	response to interferon-gamma	1	ENSG00000185201,ENSG00000204472,ENSG00000204525	IFITM2,AIF1,HLA-C
1	TRUE	0.0336	30	86	3	0.035	0.1	GO:0021987	BP	66	cerebral cortex development	2	ENSG00000125505,ENSG00000168542,ENSG00000205336	MBOAT7,COL3A1,GPR56
1	TRUE	0.0336	32	81	3	0.037	0.094	GO:1901379	BP	21	regulation of potassium ion transmembrane transport	2	ENSG00000130226,ENSG00000175548,ENSG00000182132	DPP6,ALG10B,KCNIP1
1	TRUE	0.034	110	90	5	0.056	0.045	GO:0006936	BP	26	muscle contraction	4	ENSG00000036448,ENSG00000101608,ENSG00000105048,ENSG00000114854,ENSG00000198467	MYOM2,MYL12A,TNNT1,TNNC1,TPM2
1	TRUE	0.034	149	45	4	0.089	0.027	GO:0032970	BP	26	regulation of actin filament-based process	1	ENSG00000144824,ENSG00000172661,ENSG00000181404,ENSG00000242498	PHLDB2,FAM21C,XXyac-YRM2039.2,C15orf38
1	TRUE	0.0344	16	47	2	0.043	0.125	GO:0014910	BP	23	regulation of smooth muscle cell migration	3	ENSG00000081189,ENSG00000204472	MEF2C,AIF1
1	TRUE	0.0344	69	45	3	0.067	0.043	GO:0030832	BP	26	regulation of actin filament length	3	ENSG00000172661,ENSG00000181404,ENSG00000242498	FAM21C,XXyac-YRM2039.2,C15orf38
1	TRUE	0.0344	9	80	2	0.025	0.222	GO:0003009	BP	26	skeletal muscle contraction	1	ENSG00000105048,ENSG00000114854	TNNT1,TNNC1
1	TRUE	0.0344	152	45	4	0.089	0.026	GO:1902903	BP	26	regulation of supramolecular fiber organization	1	ENSG00000144824,ENSG00000172661,ENSG00000181404,ENSG00000242498	PHLDB2,FAM21C,XXyac-YRM2039.2,C15orf38
1	TRUE	0.0344	69	45	3	0.067	0.043	GO:0008064	BP	26	regulation of actin polymerization or depolymerization	3	ENSG00000172661,ENSG00000181404,ENSG00000242498	FAM21C,XXyac-YRM2039.2,C15orf38
1	TRUE	0.0344	16	47	2	0.043	0.125	GO:0048662	BP	104	negative regulation of smooth muscle cell proliferation	1	ENSG00000081189,ENSG00000204472	MEF2C,AIF1
1	TRUE	0.0347	35	81	3	0.037	0.086	GO:0043266	BP	21	regulation of potassium ion transport	1	ENSG00000130226,ENSG00000175548,ENSG00000182132	DPP6,ALG10B,KCNIP1
1	TRUE	0.0355	10	75	2	0.027	0.2	GO:0035025	BP	97	positive regulation of Rho protein signal transduction	1	ENSG00000168542,ENSG00000205336	COL3A1,GPR56
1	TRUE	0.0366	18	47	2	0.043	0.111	GO:0014909	BP	23	smooth muscle cell migration	2	ENSG00000081189,ENSG00000204472	MEF2C,AIF1
1	TRUE	0.0366	357	80	8	0.1	0.022	GO:0051270	BP	23	regulation of cellular component movement	1	ENSG00000081189,ENSG00000114854,ENSG00000144824,ENSG00000168542,ENSG00000181404,ENSG00000204472,ENSG00000205336,ENSG00000242498	MEF2C,TNNC1,PHLDB2,COL3A1,XXyac-YRM2039.2,AIF1,GPR56,C15orf38
1	TRUE	0.0366	38	80	3	0.037	0.079	GO:0070252	BP	26	actin-mediated cell contraction	2	ENSG00000105048,ENSG00000114854,ENSG00000198467	TNNT1,TNNC1,TPM2
1	TRUE	0.0366	94	71	4	0.056	0.043	GO:0060491	BP	26	regulation of cell projection assembly	2	ENSG00000107954,ENSG00000139437,ENSG00000145979,ENSG00000181404	NEURL1,TCHP,TBC1D7,XXyac-YRM2039.2
1	TRUE	0.0366	94	71	4	0.056	0.043	GO:0120032	BP	26	regulation of plasma membrane bounded cell projection assembly	3	ENSG00000107954,ENSG00000139437,ENSG00000145979,ENSG00000181404	NEURL1,TCHP,TBC1D7,XXyac-YRM2039.2
1	TRUE	0.0383	304	75	7	0.093	0.023	GO:0030334	BP	23	regulation of cell migration	2	ENSG00000081189,ENSG00000144824,ENSG00000168542,ENSG00000181404,ENSG00000204472,ENSG00000205336,ENSG00000242498	MEF2C,PHLDB2,COL3A1,XXyac-YRM2039.2,AIF1,GPR56,C15orf38
1	TRUE	0.0394	43	75	3	0.04	0.07	GO:0001764	BP	23	neuron migration	1	ENSG00000081189,ENSG00000168542,ENSG00000205336	MEF2C,COL3A1,GPR56
1	TRUE	0.0394	11	80	2	0.025	0.182	GO:0050879	BP	26	multicellular organismal movement	2	ENSG00000105048,ENSG00000114854	TNNT1,TNNC1
1	TRUE	0.0394	11	80	2	0.025	0.182	GO:0050881	BP	26	musculoskeletal movement	3	ENSG00000105048,ENSG00000114854	TNNT1,TNNC1
1	TRUE	0.0394	272	47	5	0.106	0.018	GO:0031344	BP	26	regulation of cell projection organization	1	ENSG00000081189,ENSG00000139437,ENSG00000145979,ENSG00000181404,ENSG00000242498	MEF2C,TCHP,TBC1D7,XXyac-YRM2039.2,C15orf38
1	TRUE	0.0394	270	47	5	0.106	0.019	GO:0120035	BP	26	regulation of plasma membrane bounded cell projection organization	2	ENSG00000081189,ENSG00000139437,ENSG00000145979,ENSG00000181404,ENSG00000242498	MEF2C,TCHP,TBC1D7,XXyac-YRM2039.2,C15orf38
1	TRUE	0.0394	10	86	2	0.023	0.2	GO:0021795	BP	66	cerebral cortex cell migration	3	ENSG00000125505,ENSG00000205336	MBOAT7,GPR56
1	TRUE	0.0394	43	75	3	0.04	0.07	GO:0005201	MF	150	extracellular matrix structural constituent	1	ENSG00000120708,ENSG00000139329,ENSG00000168542	TGFBI,LUM,COL3A1
1	TRUE	0.041	15	62	2	0.032	0.133	GO:0046461	BP	83	neutral lipid catabolic process	1	ENSG00000021826,ENSG00000164687	CPS1,FABP5
1	TRUE	0.041	15	62	2	0.032	0.133	GO:0046464	BP	83	acylglycerol catabolic process	2	ENSG00000021826,ENSG00000164687	CPS1,FABP5
1	TRUE	0.041	38	86	3	0.035	0.079	GO:0021543	BP	66	pallium development	1	ENSG00000125505,ENSG00000168542,ENSG00000205336	MBOAT7,COL3A1,GPR56
1	TRUE	0.0432	22	47	2	0.043	0.091	GO:0014812	BP	23	muscle cell migration	1	ENSG00000081189,ENSG00000204472	MEF2C,AIF1
1	TRUE	0.0432	11	86	2	0.023	0.182	GO:0008347	BP	66	glial cell migration	1	ENSG00000125505,ENSG00000205336	MBOAT7,GPR56
1	TRUE	0.044	327	75	7	0.093	0.021	GO:2000145	BP	23	regulation of cell motility	1	ENSG00000081189,ENSG00000144824,ENSG00000168542,ENSG00000181404,ENSG00000204472,ENSG00000205336,ENSG00000242498	MEF2C,PHLDB2,COL3A1,XXyac-YRM2039.2,AIF1,GPR56,C15orf38
1	TRUE	0.044	14	75	2	0.027	0.143	GO:2001222	BP	23	regulation of neuron migration	2	ENSG00000168542,ENSG00000205336	COL3A1,GPR56
1	TRUE	0.044	137	90	5	0.056	0.036	GO:0003012	BP	26	muscle system process	3	ENSG00000036448,ENSG00000101608,ENSG00000105048,ENSG00000114854,ENSG00000198467	MYOM2,MYL12A,TNNT1,TNNC1,TPM2
1	TRUE	0.044	329	45	5	0.111	0.015	GO:0051129	BP	26	negative regulation of cellular component organization	1	ENSG00000139437,ENSG00000144824,ENSG00000145979,ENSG00000172661,ENSG00000242498	TCHP,PHLDB2,TBC1D7,FAM21C,C15orf38
1	TRUE	0.044	27	41	2	0.049	0.074	GO:1902116	BP	26	negative regulation of organelle assembly	3	ENSG00000139437,ENSG00000145979	TCHP,TBC1D7
1	TRUE	0.044	49	80	3	0.037	0.061	GO:0030048	BP	26	actin filament-based movement	1	ENSG00000105048,ENSG00000114854,ENSG00000198467	TNNT1,TNNC1,TPM2
1	TRUE	0.044	266	71	6	0.085	0.023	GO:0044089	BP	26	positive regulation of cellular component biogenesis	1	ENSG00000107954,ENSG00000144824,ENSG00000172661,ENSG00000181404,ENSG00000242498,ENSG00000272047	NEURL1,PHLDB2,FAM21C,XXyac-YRM2039.2,C15orf38,GTF2H5
1	TRUE	0.044	15	75	2	0.027	0.133	GO:0030199	BP	26	collagen fibril organization	1	ENSG00000139329,ENSG00000168542	LUM,COL3A1
1	TRUE	0.044	96	45	3	0.067	0.031	GO:0032271	BP	26	regulation of protein polymerization	2	ENSG00000172661,ENSG00000181404,ENSG00000242498	FAM21C,XXyac-YRM2039.2,C15orf38
1	TRUE	0.044	93	45	3	0.067	0.032	GO:1902905	BP	26	positive regulation of supramolecular fiber organization	1	ENSG00000172661,ENSG00000181404,ENSG00000242498	FAM21C,XXyac-YRM2039.2,C15orf38
1	TRUE	0.044	48	23	2	0.087	0.042	GO:0071346	BP	82	cellular response to interferon-gamma	1	ENSG00000204472,ENSG00000204525	AIF1,HLA-C
1	TRUE	0.044	63	62	3	0.048	0.048	GO:0032496	BP	30	response to lipopolysaccharide	1	ENSG00000021826,ENSG00000081189,ENSG00000185187	CPS1,MEF2C,SIGIRR
1	TRUE	0.044	42	83	3	0.036	0.071	GO:0003205	BP	66	cardiac chamber development	1	ENSG00000081189,ENSG00000113971,ENSG00000114854	MEF2C,NPHP3,TNNC1
1	TRUE	0.044	13	86	2	0.023	0.154	GO:0021885	BP	66	forebrain cell migration	1	ENSG00000125505,ENSG00000205336	MBOAT7,GPR56
1	TRUE	0.044	12	86	2	0.023	0.167	GO:0022029	BP	66	telencephalon cell migration	2	ENSG00000125505,ENSG00000205336	MBOAT7,GPR56
1	TRUE	0.044	26	47	2	0.043	0.077	GO:0050671	BP	17	positive regulation of lymphocyte proliferation	2	ENSG00000081189,ENSG00000204472	MEF2C,AIF1
1	TRUE	0.044	84	47	3	0.064	0.036	GO:0048762	BP	75	mesenchymal cell differentiation	1	ENSG00000018408,ENSG00000081189,ENSG00000144824	WWTR1,MEF2C,PHLDB2
1	TRUE	0.044	15	75	2	0.027	0.133	GO:0051057	BP	97	positive regulation of small GTPase mediated signal transduction	1	ENSG00000168542,ENSG00000205336	COL3A1,GPR56
1	TRUE	0.044	14	75	2	0.027	0.143	GO:0046579	BP	97	positive regulation of Ras protein signal transduction	1	ENSG00000168542,ENSG00000205336	COL3A1,GPR56
1	TRUE	0.044	81	49	3	0.061	0.037	GO:0050662	MF	92	coenzyme binding	1	ENSG00000108439,ENSG00000124588,ENSG00000171503	PNPO,NQO2,ETFDH
1	TRUE	0.044	23	49	2	0.041	0.087	GO:0050660	MF	92	flavin adenine dinucleotide binding	1	ENSG00000124588,ENSG00000171503	NQO2,ETFDH
1	TRUE	0.044	424	90	9	0.1	0.021	GO:0044877	MF	117	protein-containing complex binding	1	ENSG00000036448,ENSG00000114854,ENSG00000120708,ENSG00000139329,ENSG00000168542,ENSG00000172661,ENSG00000198467,ENSG00000204472,ENSG00000205336	MYOM2,TNNC1,TGFBI,LUM,COL3A1,FAM21C,TPM2,AIF1,GPR56
1	TRUE	0.0447	27	47	2	0.043	0.074	GO:0070665	BP	17	positive regulation of leukocyte proliferation	1	ENSG00000081189,ENSG00000204472	MEF2C,AIF1
1	TRUE	0.0447	27	47	2	0.043	0.074	GO:0032946	BP	17	positive regulation of mononuclear cell proliferation	1	ENSG00000081189,ENSG00000204472	MEF2C,AIF1
1	TRUE	0.0467	68	62	3	0.048	0.044	GO:0002237	BP	30	response to molecule of bacterial origin	1	ENSG00000021826,ENSG00000081189,ENSG00000185187	CPS1,MEF2C,SIGIRR
1	TRUE	0.0467	15	81	2	0.025	0.133	GO:0015459	MF	31	potassium channel regulator activity	1	ENSG00000130226,ENSG00000182132	DPP6,KCNIP1
1	TRUE	0.0474	221	63	5	0.079	0.023	GO:0030155	BP	76	regulation of cell adhesion	1	ENSG00000120708,ENSG00000144824,ENSG00000172661,ENSG00000204472,ENSG00000205336	TGFBI,PHLDB2,FAM21C,AIF1,GPR56
1	TRUE	0.0485	97	47	3	0.064	0.031	GO:0060485	BP	75	mesenchyme development	1	ENSG00000018408,ENSG00000081189,ENSG00000144824	WWTR1,MEF2C,PHLDB2
1	TRUE	0.0496	52	81	3	0.037	0.058	GO:0071804	BP	21	cellular potassium ion transport	1	ENSG00000130226,ENSG00000175548,ENSG00000182132	DPP6,ALG10B,KCNIP1
1	TRUE	0.0496	52	81	3	0.037	0.058	GO:0071805	BP	21	potassium ion transmembrane transport	1	ENSG00000130226,ENSG00000175548,ENSG00000182132	DPP6,ALG10B,KCNIP1

## Sheet: 1M organoids_DELvsCTRL_DEG
query.number	significant	p.value	term.size	query.size	overlap.size	precision	recall	term.id	domain	subgraph.number	term.name	relative.depth	intersection	Intersection_genename
1	TRUE	0.00195	438	87	14	0.161	0.032	GO:0003008	BP	4	system process	2	ENSG00000021826,ENSG00000036448,ENSG00000080644,ENSG00000105048,ENSG00000112319,ENSG00000133256,ENSG00000134809,ENSG00000136531,ENSG00000143333,ENSG00000144191,ENSG00000155897,ENSG00000162496,ENSG00000164708,ENSG00000170175	TNNT1,CPS1,SCN2A,MYOM2,CHRNA3,ADCY8,CNGA3,EYA4,PDE6B,RGS16,PGAM2,CHRNB1,DHRS3,TIMM10
1	TRUE	0.00195	210	87	10	0.115	0.048	GO:0050877	BP	4	nervous system process	3	ENSG00000080644,ENSG00000112319,ENSG00000133256,ENSG00000134809,ENSG00000136531,ENSG00000143333,ENSG00000144191,ENSG00000155897,ENSG00000162496,ENSG00000170175	SCN2A,CHRNA3,ADCY8,CNGA3,EYA4,PDE6B,RGS16,CHRNB1,DHRS3,TIMM10
1	TRUE	0.00386	2327	91	35	0.385	0.015	GO:0032501	BP	4	multicellular organismal process	1	ENSG00000018408,ENSG00000021826,ENSG00000036448,ENSG00000075790,ENSG00000080644,ENSG00000082458,ENSG00000091136,ENSG00000100060,ENSG00000105048,ENSG00000109670,ENSG00000112319,ENSG00000113140,ENSG00000125378,ENSG00000133256,ENSG00000134809,ENSG00000136531,ENSG00000143333,ENSG00000144191,ENSG00000144320,ENSG00000144824,ENSG00000154645,ENSG00000155897,ENSG00000157227,ENSG00000162496,ENSG00000162576…	MXRA8,BCAP29,WWTR1,PHLDB2,RNF180,TNNT1,CPS1,GPR56,MFNG,SCN2A,MYOM2,POU3F1,KIAA1715,ATOH1,SYT3,LAMB1,CHRNA3,DLG3,BMP4,MMP14,ADCY8,CNGA3,EYA4,PDE6B,CHODL,FBXW7,H3F3A,NHLH1,SPARC,RGS16,PGAM2,CHRNB1,HLA-DPB1,DHRS3,TIMM10
1	TRUE	0.0047	40	87	5	0.057	0.125	GO:0007601	BP	4	visual perception	6	ENSG00000112319,ENSG00000133256,ENSG00000143333,ENSG00000144191,ENSG00000162496	CNGA3,EYA4,PDE6B,RGS16,DHRS3
1	TRUE	0.00485	42	87	5	0.057	0.119	GO:0050953	BP	4	sensory perception of light stimulus	5	ENSG00000112319,ENSG00000133256,ENSG00000143333,ENSG00000144191,ENSG00000162496	CNGA3,EYA4,PDE6B,RGS16,DHRS3
1	TRUE	0.00811	41	108	5	0.046	0.122	GO:0022834	MF	33	ligand-gated channel activity	4	ENSG00000080644,ENSG00000082458,ENSG00000104490,ENSG00000144191,ENSG00000170175	CHRNA3,DLG3,CNGA3,NCALD,CHRNB1
1	TRUE	0.00811	41	108	5	0.046	0.122	GO:0015276	MF	33	ligand-gated ion channel activity	2	ENSG00000080644,ENSG00000082458,ENSG00000104490,ENSG00000144191,ENSG00000170175	CHRNA3,DLG3,CNGA3,NCALD,CHRNB1
1	TRUE	0.012	91	87	6	0.069	0.066	GO:0007600	BP	4	sensory perception	4	ENSG00000112319,ENSG00000133256,ENSG00000134809,ENSG00000143333,ENSG00000144191,ENSG00000162496	CNGA3,EYA4,PDE6B,RGS16,DHRS3,TIMM10
1	TRUE	0.0239	134	108	7	0.065	0.052	GO:0022803	MF	33	passive transmembrane transporter activity	1	ENSG00000080644,ENSG00000082458,ENSG00000104490,ENSG00000133107,ENSG00000136531,ENSG00000144191,ENSG00000170175	SCN2A,CHRNA3,DLG3,CNGA3,NCALD,CHRNB1,TRPC4
1	TRUE	0.0239	134	108	7	0.065	0.052	GO:0015267	MF	33	channel activity	2	ENSG00000080644,ENSG00000082458,ENSG00000104490,ENSG00000133107,ENSG00000136531,ENSG00000144191,ENSG00000170175	SCN2A,CHRNA3,DLG3,CNGA3,NCALD,CHRNB1,TRPC4
1	TRUE	0.0239	130	108	7	0.065	0.054	GO:0022838	MF	33	substrate-specific channel activity	3	ENSG00000080644,ENSG00000082458,ENSG00000104490,ENSG00000133107,ENSG00000136531,ENSG00000144191,ENSG00000170175	SCN2A,CHRNA3,DLG3,CNGA3,NCALD,CHRNB1,TRPC4
1	TRUE	0.0239	130	108	7	0.065	0.054	GO:0005216	MF	33	ion channel activity	1	ENSG00000080644,ENSG00000082458,ENSG00000104490,ENSG00000133107,ENSG00000136531,ENSG00000144191,ENSG00000170175	SCN2A,CHRNA3,DLG3,CNGA3,NCALD,CHRNB1,TRPC4
1	TRUE	0.0239	17	80	3	0.037	0.176	GO:0016628	MF	53	oxidoreductase activity, acting on the CH-CH group of donors, NAD or NADP as acceptor	2	ENSG00000106605,ENSG00000140043,ENSG00000242612	BLVRA,PTGR2,DECR2
1	TRUE	0.0266	22	71	3	0.042	0.136	GO:0030534	BP	4	adult behavior	1	ENSG00000080644,ENSG00000164197,ENSG00000170175	RNF180,CHRNA3,CHRNB1
1	TRUE	0.0266	5	71	2	0.028	0.4	GO:0035095	BP	4	behavioral response to nicotine	2	ENSG00000080644,ENSG00000170175	CHRNA3,CHRNB1
1	TRUE	0.0266	7	53	2	0.038	0.286	GO:0022030	BP	31	telencephalon glial cell migration	3	ENSG00000091136,ENSG00000205336	GPR56,LAMB1
1	TRUE	0.0266	7	53	2	0.038	0.286	GO:0021799	BP	31	cerebral cortex radially oriented cell migration	2	ENSG00000091136,ENSG00000205336	GPR56,LAMB1
1	TRUE	0.0266	7	53	2	0.038	0.286	GO:0021801	BP	31	cerebral cortex radial glia guided migration	3	ENSG00000091136,ENSG00000205336	GPR56,LAMB1
1	TRUE	0.0266	5	71	2	0.028	0.4	GO:0098960	MF	33	postsynaptic neurotransmitter receptor activity	1	ENSG00000080644,ENSG00000170175	CHRNA3,CHRNB1
1	TRUE	0.0266	5	71	2	0.028	0.4	GO:0099529	MF	33	neurotransmitter receptor activity involved in regulation of postsynaptic membrane potential	2	ENSG00000080644,ENSG00000170175	CHRNA3,CHRNB1
1	TRUE	0.0266	5	71	2	0.028	0.4	GO:1904315	MF	33	transmitter-gated ion channel activity involved in regulation of postsynaptic membrane potential	7	ENSG00000080644,ENSG00000170175	CHRNA3,CHRNB1
1	TRUE	0.0266	5	71	2	0.028	0.4	GO:0022848	MF	33	acetylcholine-gated cation-selective channel activity	2	ENSG00000080644,ENSG00000170175	CHRNA3,CHRNB1
1	TRUE	0.0266	5	71	2	0.028	0.4	GO:0015464	MF	48	acetylcholine receptor activity	1	ENSG00000080644,ENSG00000170175	CHRNA3,CHRNB1
1	TRUE	0.0266	8	43	2	0.047	0.25	GO:0042605	MF	30	peptide antigen binding	1	ENSG00000204525,ENSG00000223865	HLA-C,HLA-DPB1
1	TRUE	0.0267	111	71	5	0.07	0.045	GO:0006936	BP	4	muscle contraction	4	ENSG00000036448,ENSG00000080644,ENSG00000105048,ENSG00000164708,ENSG00000170175	TNNT1,MYOM2,CHRNA3,PGAM2,CHRNB1
1	TRUE	0.0267	108	20	3	0.15	0.028	GO:0030336	BP	8	negative regulation of cell migration	4	ENSG00000144824,ENSG00000204472,ENSG00000205336	AIF1,PHLDB2,GPR56
1	TRUE	0.0276	33	59	3	0.051	0.091	GO:0042129	BP	20	regulation of T cell proliferation	3	ENSG00000125378,ENSG00000204472,ENSG00000223865	AIF1,BMP4,HLA-DPB1
1	TRUE	0.0276	7	59	2	0.034	0.286	GO:0060390	BP	27	regulation of SMAD protein signal transduction	1	ENSG00000018408,ENSG00000125378	WWTR1,BMP4
1	TRUE	0.0276	113	20	3	0.15	0.027	GO:2000146	BP	8	negative regulation of cell motility	3	ENSG00000144824,ENSG00000204472,ENSG00000205336	AIF1,PHLDB2,GPR56
1	TRUE	0.0284	48	43	3	0.07	0.062	GO:0071346	BP	5	cellular response to interferon-gamma	1	ENSG00000204472,ENSG00000204525,ENSG00000223865	HLA-C,AIF1,HLA-DPB1
1	TRUE	0.0284	119	20	3	0.15	0.025	GO:0051271	BP	8	negative regulation of cellular component movement	2	ENSG00000144824,ENSG00000204472,ENSG00000205336	AIF1,PHLDB2,GPR56
1	TRUE	0.0284	49	91	4	0.044	0.082	GO:0007369	BP	31	gastrulation	1	ENSG00000091136,ENSG00000125378,ENSG00000144824,ENSG00000157227	PHLDB2,LAMB1,BMP4,MMP14
1	TRUE	0.0284	6	71	2	0.028	0.333	GO:0042166	MF	23	acetylcholine binding	1	ENSG00000080644,ENSG00000170175	CHRNA3,CHRNB1
1	TRUE	0.0284	13	33	2	0.061	0.154	GO:0050840	MF	62	extracellular matrix binding	1	ENSG00000113140,ENSG00000205336	GPR56,SPARC
1	TRUE	0.0303	8	59	2	0.034	0.25	GO:1905331	BP	14	negative regulation of morphogenesis of an epithelium	1	ENSG00000125378,ENSG00000144824	PHLDB2,BMP4
1	TRUE	0.0303	11	43	2	0.047	0.182	GO:0003823	MF	30	antigen binding	1	ENSG00000204525,ENSG00000223865	HLA-C,HLA-DPB1
1	TRUE	0.0312	37	59	3	0.051	0.081	GO:0042098	BP	20	T cell proliferation	2	ENSG00000125378,ENSG00000204472,ENSG00000223865	AIF1,BMP4,HLA-DPB1
1	TRUE	0.0312	128	20	3	0.15	0.023	GO:0040013	BP	8	negative regulation of locomotion	1	ENSG00000144824,ENSG00000204472,ENSG00000205336	AIF1,PHLDB2,GPR56
1	TRUE	0.0312	28	20	2	0.1	0.071	GO:0010927	BP	31	cellular component assembly involved in morphogenesis	2	ENSG00000036448,ENSG00000144824	PHLDB2,MYOM2
1	TRUE	0.0316	31	71	3	0.042	0.097	GO:0055002	BP	6	striated muscle cell development	2	ENSG00000036448,ENSG00000125378,ENSG00000170175	MYOM2,BMP4,CHRNB1
1	TRUE	0.0316	54	43	3	0.07	0.056	GO:0034341	BP	5	response to interferon-gamma	1	ENSG00000204472,ENSG00000204525,ENSG00000223865	HLA-C,AIF1,HLA-DPB1
1	TRUE	0.0324	54	91	4	0.044	0.074	GO:0051146	BP	6	striated muscle cell differentiation	1	ENSG00000036448,ENSG00000125378,ENSG00000157227,ENSG00000170175	MYOM2,BMP4,MMP14,CHRNB1
1	TRUE	0.0324	10	53	2	0.038	0.2	GO:0021795	BP	31	cerebral cortex cell migration	1	ENSG00000091136,ENSG00000205336	GPR56,LAMB1
1	TRUE	0.0342	33	71	3	0.042	0.091	GO:0099094	MF	33	ligand-gated cation channel activity	3	ENSG00000080644,ENSG00000144191,ENSG00000170175	CHRNA3,CNGA3,CHRNB1
1	TRUE	0.0362	11	53	2	0.038	0.182	GO:0008347	BP	31	glial cell migration	1	ENSG00000091136,ENSG00000205336	GPR56,LAMB1
1	TRUE	0.0373	46	59	3	0.051	0.065	GO:0070663	BP	20	regulation of leukocyte proliferation	2	ENSG00000125378,ENSG00000204472,ENSG00000223865	AIF1,BMP4,HLA-DPB1
1	TRUE	0.0373	45	59	3	0.051	0.067	GO:0032944	BP	20	regulation of mononuclear cell proliferation	3	ENSG00000125378,ENSG00000204472,ENSG00000223865	AIF1,BMP4,HLA-DPB1
1	TRUE	0.0373	44	59	3	0.051	0.068	GO:0050670	BP	20	regulation of lymphocyte proliferation	2	ENSG00000125378,ENSG00000204472,ENSG00000223865	AIF1,BMP4,HLA-DPB1
1	TRUE	0.0373	247	101	8	0.079	0.032	GO:0007186	BP	66	G-protein coupled receptor signaling pathway	1	ENSG00000078549,ENSG00000106018,ENSG00000115252,ENSG00000133256,ENSG00000135824,ENSG00000143333,ENSG00000155897,ENSG00000205336	PDE1A,GPR56,ADCY8,RGS8,VIPR2,PDE6B,RGS16,ADCYAP1R1
1	TRUE	0.0373	38	71	3	0.042	0.079	GO:0055001	BP	6	muscle cell development	1	ENSG00000036448,ENSG00000125378,ENSG00000170175	MYOM2,BMP4,CHRNB1
1	TRUE	0.0373	8	81	2	0.025	0.25	GO:0110111	BP	14	negative regulation of animal organ morphogenesis	1	ENSG00000109670,ENSG00000125378	BMP4,FBXW7
1	TRUE	0.0373	9	71	2	0.028	0.222	GO:0007271	BP	50	synaptic transmission, cholinergic	1	ENSG00000080644,ENSG00000170175	CHRNA3,CHRNB1
1	TRUE	0.0373	9	71	2	0.028	0.222	GO:0007274	BP	24	neuromuscular synaptic transmission	1	ENSG00000080644,ENSG00000170175	CHRNA3,CHRNB1
1	TRUE	0.0373	138	71	5	0.07	0.036	GO:0003012	BP	4	muscle system process	3	ENSG00000036448,ENSG00000080644,ENSG00000105048,ENSG00000164708,ENSG00000170175	TNNT1,MYOM2,CHRNA3,PGAM2,CHRNB1
1	TRUE	0.0373	71	39	3	0.077	0.042	GO:0061572	BP	42	actin filament bundle organization	2	ENSG00000112137,ENSG00000144824,ENSG00000204472	AIF1,PHLDB2,PHACTR1
1	TRUE	0.0373	70	39	3	0.077	0.043	GO:0051017	BP	42	actin filament bundle assembly	1	ENSG00000112137,ENSG00000144824,ENSG00000204472	AIF1,PHLDB2,PHACTR1
1	TRUE	0.0373	13	53	2	0.038	0.154	GO:0021885	BP	31	forebrain cell migration	1	ENSG00000091136,ENSG00000205336	GPR56,LAMB1
1	TRUE	0.0373	12	53	2	0.038	0.167	GO:0022029	BP	31	telencephalon cell migration	2	ENSG00000091136,ENSG00000205336	GPR56,LAMB1
1	TRUE	0.0373	90	108	5	0.046	0.056	GO:0022836	MF	33	gated channel activity	3	ENSG00000080644,ENSG00000082458,ENSG00000104490,ENSG00000144191,ENSG00000170175	CHRNA3,DLG3,CNGA3,NCALD,CHRNB1
1	TRUE	0.0373	89	108	5	0.046	0.056	GO:0022839	MF	33	ion gated channel activity	4	ENSG00000080644,ENSG00000082458,ENSG00000104490,ENSG00000144191,ENSG00000170175	CHRNA3,DLG3,CNGA3,NCALD,CHRNB1
1	TRUE	0.0373	96	96	5	0.052	0.052	GO:0005261	MF	33	cation channel activity	2	ENSG00000080644,ENSG00000133107,ENSG00000136531,ENSG00000144191,ENSG00000170175	SCN2A,CHRNA3,CNGA3,CHRNB1,TRPC4
1	TRUE	0.0373	20	33	2	0.061	0.1	GO:0005518	MF	36	collagen binding	2	ENSG00000113140,ENSG00000205336	GPR56,SPARC
1	TRUE	0.0382	17	43	2	0.047	0.118	GO:0042102	BP	20	positive regulation of T cell proliferation	3	ENSG00000204472,ENSG00000223865	AIF1,HLA-DPB1
1	TRUE	0.0382	10	71	2	0.028	0.2	GO:0048747	BP	6	muscle fiber development	3	ENSG00000125378,ENSG00000170175	BMP4,CHRNB1
1	TRUE	0.0382	10	71	2	0.028	0.2	GO:0042165	MF	23	neurotransmitter binding	1	ENSG00000080644,ENSG00000170175	CHRNA3,CHRNB1
1	TRUE	0.0388	172	20	3	0.15	0.017	GO:0007015	BP	42	actin filament organization	1	ENSG00000036448,ENSG00000144824,ENSG00000204472	AIF1,PHLDB2,MYOM2
1	TRUE	0.0403	51	59	3	0.051	0.059	GO:0046651	BP	20	lymphocyte proliferation	1	ENSG00000125378,ENSG00000204472,ENSG00000223865	AIF1,BMP4,HLA-DPB1
1	TRUE	0.041	52	59	3	0.051	0.058	GO:0032943	BP	20	mononuclear cell proliferation	2	ENSG00000125378,ENSG00000204472,ENSG00000223865	AIF1,BMP4,HLA-DPB1
1	TRUE	0.0411	14	57	2	0.035	0.143	GO:0009712	BP	35	catechol-containing compound metabolic process	2	ENSG00000093010,ENSG00000164197	RNF180,COMT
1	TRUE	0.0411	14	57	2	0.035	0.143	GO:0006584	BP	35	catecholamine metabolic process	3	ENSG00000093010,ENSG00000164197	RNF180,COMT
1	TRUE	0.0411	11	71	2	0.028	0.182	GO:0035094	BP	4	response to nicotine	1	ENSG00000080644,ENSG00000170175	CHRNA3,CHRNB1
1	TRUE	0.0411	79	39	3	0.077	0.038	GO:0031032	BP	39	actomyosin structure organization	1	ENSG00000036448,ENSG00000112137,ENSG00000144824	PHLDB2,MYOM2,PHACTR1
1	TRUE	0.0438	61	53	3	0.057	0.049	GO:0042063	BP	31	gliogenesis	1	ENSG00000091136,ENSG00000162576,ENSG00000205336	MXRA8,GPR56,LAMB1
1	TRUE	0.0438	9	87	2	0.023	0.222	GO:0047555	MF	61	3',5'-cyclic-GMP phosphodiesterase activity	3	ENSG00000115252,ENSG00000133256	PDE1A,PDE6B
1	TRUE	0.044	56	59	3	0.051	0.054	GO:0070661	BP	20	leukocyte proliferation	1	ENSG00000125378,ENSG00000204472,ENSG00000223865	AIF1,BMP4,HLA-DPB1
1	TRUE	0.0454	305	59	6	0.102	0.02	GO:0030334	BP	8	regulation of cell migration	3	ENSG00000091136,ENSG00000113140,ENSG00000125378,ENSG00000144824,ENSG00000204472,ENSG00000205336	AIF1,PHLDB2,GPR56,LAMB1,BMP4,SPARC
1	TRUE	0.0454	34	91	3	0.033	0.088	GO:0001704	BP	31	formation of primary germ layer	2	ENSG00000091136,ENSG00000125378,ENSG00000157227	LAMB1,BMP4,MMP14
1	TRUE	0.0454	57	59	3	0.051	0.053	GO:0021537	BP	31	telencephalon development	1	ENSG00000091136,ENSG00000125378,ENSG00000205336	GPR56,LAMB1,BMP4
1	TRUE	0.0472	16	59	2	0.034	0.125	GO:0042476	BP	47	odontogenesis	1	ENSG00000091136,ENSG00000125378	LAMB1,BMP4
1	TRUE	0.0477	41	80	3	0.037	0.073	GO:0016627	MF	53	oxidoreductase activity, acting on the CH-CH group of donors	1	ENSG00000106605,ENSG00000140043,ENSG00000242612	BLVRA,PTGR2,DECR2
1	TRUE	0.0483	60	19	2	0.105	0.033	GO:0051015	MF	36	actin filament binding	2	ENSG00000036448,ENSG00000204472	AIF1,MYOM2
1	TRUE	0.049	424	21	4	0.19	0.009	GO:0044877	MF	36	protein-containing complex binding	1	ENSG00000036448,ENSG00000163041,ENSG00000204472,ENSG00000205336	AIF1,GPR56,MYOM2,H3F3A
1	TRUE	0.0495	27	43	2	0.047	0.074	GO:0070665	BP	20	positive regulation of leukocyte proliferation	2	ENSG00000204472,ENSG00000223865	AIF1,HLA-DPB1
1	TRUE	0.0495	27	43	2	0.047	0.074	GO:0032946	BP	20	positive regulation of mononuclear cell proliferation	3	ENSG00000204472,ENSG00000223865	AIF1,HLA-DPB1
1	TRUE	0.0495	26	43	2	0.047	0.077	GO:0050671	BP	20	positive regulation of lymphocyte proliferation	2	ENSG00000204472,ENSG00000223865	AIF1,HLA-DPB1
1	TRUE	0.0495	468	59	7	0.119	0.015	GO:0022610	BP	44	biological adhesion	1	ENSG00000091136,ENSG00000125378,ENSG00000144824,ENSG00000150394,ENSG00000204472,ENSG00000205336,ENSG00000223865	AIF1,PHLDB2,GPR56,LAMB1,CDH8,BMP4,HLA-DPB1
1	TRUE	0.0495	465	59	7	0.119	0.015	GO:0007155	BP	44	cell adhesion	2	ENSG00000091136,ENSG00000125378,ENSG00000144824,ENSG00000150394,ENSG00000204472,ENSG00000205336,ENSG00000223865	AIF1,PHLDB2,GPR56,LAMB1,CDH8,BMP4,HLA-DPB1
1	TRUE	0.0495	222	59	5	0.085	0.023	GO:0030155	BP	44	regulation of cell adhesion	3	ENSG00000125378,ENSG00000144824,ENSG00000204472,ENSG00000205336,ENSG00000223865	AIF1,PHLDB2,GPR56,BMP4,HLA-DPB1
1	TRUE	0.0495	98	81	4	0.049	0.041	GO:0050678	BP	25	regulation of epithelial cell proliferation	1	ENSG00000091136,ENSG00000109670,ENSG00000113140,ENSG00000125378	LAMB1,BMP4,FBXW7,SPARC
1	TRUE	0.0495	22	59	2	0.034	0.091	GO:0048661	BP	69	positive regulation of smooth muscle cell proliferation	1	ENSG00000125378,ENSG00000204472	AIF1,BMP4
1	TRUE	0.0495	11	101	2	0.02	0.182	GO:1903831	BP	51	signal transduction involved in cellular response to ammonium ion	1	ENSG00000080644,ENSG00000135824	CHRNA3,RGS8
1	TRUE	0.0495	11	101	2	0.02	0.182	GO:1905144	BP	51	response to acetylcholine	1	ENSG00000080644,ENSG00000135824	CHRNA3,RGS8
1	TRUE	0.0495	11	101	2	0.02	0.182	GO:1905145	BP	51	cellular response to acetylcholine	2	ENSG00000080644,ENSG00000135824	CHRNA3,RGS8
1	TRUE	0.0495	11	101	2	0.02	0.182	GO:0095500	BP	51	acetylcholine receptor signaling pathway	3	ENSG00000080644,ENSG00000135824	CHRNA3,RGS8
1	TRUE	0.0495	19	57	2	0.035	0.105	GO:0018958	BP	35	phenol-containing compound metabolic process	1	ENSG00000093010,ENSG00000164197	RNF180,COMT
1	TRUE	0.0495	57	67	3	0.045	0.053	GO:0006941	BP	4	striated muscle contraction	5	ENSG00000036448,ENSG00000105048,ENSG00000164708	TNNT1,MYOM2,PGAM2
1	TRUE	0.0495	31	34	2	0.059	0.065	GO:0006081	BP	32	cellular aldehyde metabolic process	1	ENSG00000108439,ENSG00000164708	PNPO,PGAM2
1	TRUE	0.0495	328	59	6	0.102	0.018	GO:2000145	BP	8	regulation of cell motility	2	ENSG00000091136,ENSG00000113140,ENSG00000125378,ENSG00000144824,ENSG00000204472,ENSG00000205336	AIF1,PHLDB2,GPR56,LAMB1,BMP4,SPARC
1	TRUE	0.0495	320	59	6	0.102	0.019	GO:0048646	BP	31	anatomical structure formation involved in morphogenesis	1	ENSG00000036448,ENSG00000091136,ENSG00000113140,ENSG00000125378,ENSG00000144824,ENSG00000205336	PHLDB2,GPR56,MYOM2,LAMB1,BMP4,SPARC
1	TRUE	0.0495	15	71	2	0.028	0.133	GO:0022835	MF	33	transmitter-gated channel activity	5	ENSG00000080644,ENSG00000170175	CHRNA3,CHRNB1
1	TRUE	0.0495	15	71	2	0.028	0.133	GO:0022824	MF	33	transmitter-gated ion channel activity	6	ENSG00000080644,ENSG00000170175	CHRNA3,CHRNB1
1	TRUE	0.0495	15	71	2	0.028	0.133	GO:0005231	MF	33	excitatory extracellular ligand-gated ion channel activity	1	ENSG00000080644,ENSG00000170175	CHRNA3,CHRNB1
1	TRUE	0.0495	14	87	2	0.023	0.143	GO:0004112	MF	61	cyclic-nucleotide phosphodiesterase activity	1	ENSG00000115252,ENSG00000133256	PDE1A,PDE6B
1	TRUE	0.0495	13	87	2	0.023	0.154	GO:0004114	MF	61	3',5'-cyclic-nucleotide phosphodiesterase activity	2	ENSG00000115252,ENSG00000133256	PDE1A,PDE6B
1	TRUE	0.0496	23	59	2	0.034	0.087	GO:0060395	BP	27	SMAD protein signal transduction	1	ENSG00000018408,ENSG00000125378	WWTR1,BMP4
1	TRUE	0.0496	15	83	2	0.024	0.133	GO:0061098	BP	52	positive regulation of protein tyrosine kinase activity	1	ENSG00000082458,ENSG00000109670	DLG3,FBXW7
1	TRUE	0.0496	358	59	6	0.102	0.017	GO:0051270	BP	8	regulation of cellular component movement	1	ENSG00000091136,ENSG00000113140,ENSG00000125378,ENSG00000144824,ENSG00000204472,ENSG00000205336	AIF1,PHLDB2,GPR56,LAMB1,BMP4,SPARC

## Sheet: 3M organoids_DUPvsDEL_DEG
query.number	significant	p.value	term.size	query.size	overlap.size	precision	recall	term.id	domain	subgraph.number	term.name	relative.depth	intersection	genesymbols
1	TRUE	0.008	410	105	12	0.114	0.029	GO:1901698	BP	58	response to nitrogen compound	1	ENSG00000051108,ENSG00000066427,ENSG00000111731,ENSG00000115290,ENSG00000116584,ENSG00000120833,ENSG00000135124,ENSG00000164305,ENSG00000166986,ENSG00000186205,ENSG00000186642,ENSG00000213760	HERPUD1,ATXN3,C2CD5,GRB14,ARHGEF2,SOCS2,P2RX4,CASP3,MARS,MARC1,PDE2A,ATP6V1G2
1	TRUE	0.008	346	105	11	0.105	0.032	GO:0010243	BP	58	response to organonitrogen compound	1	ENSG00000051108,ENSG00000066427,ENSG00000111731,ENSG00000115290,ENSG00000116584,ENSG00000120833,ENSG00000135124,ENSG00000164305,ENSG00000166986,ENSG00000186642,ENSG00000213760	HERPUD1,ATXN3,C2CD5,GRB14,ARHGEF2,SOCS2,P2RX4,CASP3,MARS,PDE2A,ATP6V1G2
1	TRUE	0.008	227	104	9	0.087	0.04	GO:0071417	BP	58	cellular response to organonitrogen compound	2	ENSG00000111731,ENSG00000115290,ENSG00000116584,ENSG00000120833,ENSG00000135124,ENSG00000164305,ENSG00000166986,ENSG00000186642,ENSG00000213760	C2CD5,GRB14,ARHGEF2,SOCS2,P2RX4,CASP3,MARS,PDE2A,ATP6V1G2
1	TRUE	0.00995	2	89	2	0.022	1	GO:0003835	MF	19	beta-galactoside alpha-2,6-sialyltransferase activity	1	ENSG00000073849,ENSG00000144057	ST6GAL1,ST6GAL2
1	TRUE	0.0159	669	185	22	0.119	0.033	GO:0048468	BP	8	cell development	4	ENSG00000003249,ENSG00000100151,ENSG00000101384,ENSG00000116584,ENSG00000118515,ENSG00000132535,ENSG00000135124,ENSG00000135127,ENSG00000138696,ENSG00000146707,ENSG00000151892,ENSG00000154639,ENSG00000162490,ENSG00000164305,ENSG00000168038,ENSG00000171943,ENSG00000172661,ENSG00000175745,ENSG00000184349,ENSG00000186642,ENSG00000198121,ENSG00000214078	DBNDD1,PICK1,JAG1,ARHGEF2,SGK1,DLG4,P2RX4,CCDC64,BMPR1B,POMZP3,GFRA1,CXADR,DRAXIN,CASP3,ULK4,SRGAP2C,FAM21C,NR2F1,EFNA5,PDE2A,LPAR1,CPNE1
1	TRUE	0.0185	11	116	3	0.026	0.273	GO:0030150	BP	6	protein import into mitochondrial matrix	1	ENSG00000105197,ENSG00000173726,ENSG00000213221	TIMM50,TOMM20,DNLZ
1	TRUE	0.0189	29	9	2	0.222	0.069	GO:0000387	BP	18	spliceosomal snRNP assembly	1	ENSG00000172062,ENSG00000205571	SMN1,SMN2
1	TRUE	0.0205	127	367	12	0.033	0.094	GO:0071496	BP	8	cellular response to external stimulus	1	ENSG00000070669,ENSG00000100151,ENSG00000100603,ENSG00000116299,ENSG00000135124,ENSG00000135486,ENSG00000154059,ENSG00000166986,ENSG00000176641,ENSG00000186642,ENSG00000197769,ENSG00000249242	ASNS,PICK1,SNW1,KIAA1324,P2RX4,HNRNPA1,IMPACT,MARS,RNF152,PDE2A,MAP1LC3C,TMEM150C
1	TRUE	0.021	32	221	5	0.023	0.156	GO:0051928	BP	89	positive regulation of calcium ion transport	1	ENSG00000135124,ENSG00000143153,ENSG00000144935,ENSG00000160014,ENSG00000196632	P2RX4,ATP1B1,TRPC1,CALM3,WNK3
1	TRUE	0.0211	286	104	9	0.087	0.031	GO:1901699	BP	58	cellular response to nitrogen compound	2	ENSG00000111731,ENSG00000115290,ENSG00000116584,ENSG00000120833,ENSG00000135124,ENSG00000164305,ENSG00000166986,ENSG00000186642,ENSG00000213760	C2CD5,GRB14,ARHGEF2,SOCS2,P2RX4,CASP3,MARS,PDE2A,ATP6V1G2
1	TRUE	0.0212	23	66	3	0.045	0.13	GO:0043028	MF	11	cysteine-type endopeptidase regulator activity involved in apoptotic process	1	ENSG00000103811,ENSG00000164305,ENSG00000249437	CTSH,CASP3,NAIP
1	TRUE	0.022	879	162	23	0.142	0.026	GO:0007399	BP	8	nervous system development	5	ENSG00000003249,ENSG00000066427,ENSG00000100056,ENSG00000100151,ENSG00000101384,ENSG00000111783,ENSG00000116584,ENSG00000118515,ENSG00000132535,ENSG00000135124,ENSG00000135127,ENSG00000151892,ENSG00000152208,ENSG00000162490,ENSG00000164305,ENSG00000169136,ENSG00000171943,ENSG00000175745,ENSG00000184349,ENSG00000204967,ENSG00000205572,ENSG00000214078,ENSG00000249437	DBNDD1,ATXN3,DGCR14,PICK1,JAG1,RFX4,ARHGEF2,SGK1,DLG4,P2RX4,CCDC64,GFRA1,GRID2,DRAXIN,CASP3,ATF5,SRGAP2C,NR2F1,EFNA5,PCDHA4,SERF1B,CPNE1,NAIP
1	TRUE	0.022	90	131	6	0.046	0.067	GO:0140101	MF	85	catalytic activity, acting on a tRNA	1	ENSG00000006744,ENSG00000104907,ENSG00000110619,ENSG00000136932,ENSG00000140105,ENSG00000166986	ELAC2,TRMT1,CARS,C9orf156,WARS,MARS
1	TRUE	0.0245	8	210	3	0.014	0.375	GO:0060292	BP	63	long term synaptic depression	1	ENSG00000100151,ENSG00000145632,ENSG00000152208	PICK1,PLK2,GRID2
1	TRUE	0.0257	131	221	9	0.041	0.069	GO:0003013	BP	8	circulatory system process	4	ENSG00000049540,ENSG00000118515,ENSG00000135124,ENSG00000143153,ENSG00000144935,ENSG00000154639,ENSG00000160014,ENSG00000164983,ENSG00000186642	ELN,SGK1,P2RX4,ATP1B1,TRPC1,CXADR,CALM3,TMEM65,PDE2A
1	TRUE	0.0257	129	221	9	0.041	0.07	GO:0008015	BP	8	blood circulation	5	ENSG00000049540,ENSG00000118515,ENSG00000135124,ENSG00000143153,ENSG00000144935,ENSG00000154639,ENSG00000160014,ENSG00000164983,ENSG00000186642	ELN,SGK1,P2RX4,ATP1B1,TRPC1,CXADR,CALM3,TMEM65,PDE2A
1	TRUE	0.0257	97	367	10	0.027	0.103	GO:0031669	BP	8	cellular response to nutrient levels	3	ENSG00000070669,ENSG00000100151,ENSG00000100603,ENSG00000116299,ENSG00000135124,ENSG00000135486,ENSG00000154059,ENSG00000166986,ENSG00000176641,ENSG00000197769	ASNS,PICK1,SNW1,KIAA1324,P2RX4,HNRNPA1,IMPACT,MARS,RNF152,MAP1LC3C
1	TRUE	0.0257	38	116	4	0.034	0.105	GO:0065002	BP	6	intracellular protein transmembrane transport	2	ENSG00000105197,ENSG00000111731,ENSG00000173726,ENSG00000213221	TIMM50,C2CD5,TOMM20,DNLZ
1	TRUE	0.0257	45	9	2	0.222	0.044	GO:0000245	BP	41	spliceosomal complex assembly	1	ENSG00000172062,ENSG00000205571	SMN1,SMN2
1	TRUE	0.0257	2	208	2	0.01	1	GO:0004118	MF	22	cGMP-stimulated cyclic-nucleotide phosphodiesterase activity	1	ENSG00000112541,ENSG00000186642	PDE10A,PDE2A
1	TRUE	0.0276	3	137	2	0.015	0.667	GO:1903265	BP	84	positive regulation of tumor necrosis factor-mediated signaling pathway	1	ENSG00000151694,ENSG00000214078	ADAM17,CPNE1
1	TRUE	0.0276	40	116	4	0.034	0.1	GO:0071806	BP	6	protein transmembrane transport	1	ENSG00000105197,ENSG00000111731,ENSG00000173726,ENSG00000213221	TIMM50,C2CD5,TOMM20,DNLZ
1	TRUE	0.0276	552	169	17	0.101	0.031	GO:0005102	MF	51	signaling receptor binding	1	ENSG00000085514,ENSG00000093072,ENSG00000100151,ENSG00000101384,ENSG00000105197,ENSG00000109255,ENSG00000115290,ENSG00000120833,ENSG00000132535,ENSG00000135124,ENSG00000136732,ENSG00000139219,ENSG00000151694,ENSG00000151892,ENSG00000154639,ENSG00000184349,ENSG00000197696	PILRA,CECR1,PICK1,JAG1,TIMM50,NMU,GRB14,SOCS2,DLG4,P2RX4,GYPC,COL2A1,ADAM17,GFRA1,CXADR,EFNA5,NMB
1	TRUE	0.0281	144	255	10	0.039	0.069	GO:0044057	BP	8	regulation of system process	2	ENSG00000082196,ENSG00000118515,ENSG00000132535,ENSG00000135124,ENSG00000143153,ENSG00000144935,ENSG00000154639,ENSG00000160014,ENSG00000164983,ENSG00000198722	C1QTNF3,SGK1,DLG4,P2RX4,ATP1B1,TRPC1,CXADR,CALM3,TMEM65,UNC13B
1	TRUE	0.0281	5	87	2	0.023	0.4	GO:1904590	BP	2	negative regulation of protein import	1	ENSG00000135272,ENSG00000186642	MDFIC,PDE2A
1	TRUE	0.0281	5	87	2	0.023	0.4	GO:0042308	BP	2	negative regulation of protein import into nucleus	1	ENSG00000135272,ENSG00000186642	MDFIC,PDE2A
1	TRUE	0.0281	149	95	6	0.063	0.04	GO:1901653	BP	58	cellular response to peptide	3	ENSG00000111731,ENSG00000115290,ENSG00000116584,ENSG00000120833,ENSG00000166986,ENSG00000213760	C2CD5,GRB14,ARHGEF2,SOCS2,MARS,ATP6V1G2
1	TRUE	0.0281	8	250	3	0.012	0.375	GO:0017081	MF	7	chloride channel regulator activity	1	ENSG00000079950,ENSG00000118515,ENSG00000196632	STX7,SGK1,WNK3
1	TRUE	0.0285	121	367	11	0.03	0.091	GO:0031667	BP	8	response to nutrient levels	2	ENSG00000070669,ENSG00000100151,ENSG00000100603,ENSG00000116299,ENSG00000130513,ENSG00000135124,ENSG00000135486,ENSG00000154059,ENSG00000166986,ENSG00000176641,ENSG00000197769	ASNS,PICK1,SNW1,KIAA1324,GDF15,P2RX4,HNRNPA1,IMPACT,MARS,RNF152,MAP1LC3C
1	TRUE	0.0303	101	95	5	0.053	0.05	GO:0032869	BP	58	cellular response to insulin stimulus	2	ENSG00000111731,ENSG00000115290,ENSG00000120833,ENSG00000166986,ENSG00000213760	C2CD5,GRB14,SOCS2,MARS,ATP6V1G2
1	TRUE	0.0303	63	9	2	0.222	0.032	GO:0006353	BP	61	DNA-templated transcription, termination	1	ENSG00000172062,ENSG00000205571	SMN1,SMN2
1	TRUE	0.0309	105	367	10	0.027	0.095	GO:0031668	BP	8	cellular response to extracellular stimulus	2	ENSG00000070669,ENSG00000100151,ENSG00000100603,ENSG00000116299,ENSG00000135124,ENSG00000135486,ENSG00000154059,ENSG00000166986,ENSG00000176641,ENSG00000197769	ASNS,PICK1,SNW1,KIAA1324,P2RX4,HNRNPA1,IMPACT,MARS,RNF152,MAP1LC3C
1	TRUE	0.0309	43	206	5	0.024	0.116	GO:0030165	MF	65	PDZ domain binding	1	ENSG00000132535,ENSG00000151694,ENSG00000152208,ENSG00000154639,ENSG00000177283	DLG4,ADAM17,GRID2,CXADR,FZD8
1	TRUE	0.0329	104	95	5	0.053	0.048	GO:0032868	BP	58	response to insulin	1	ENSG00000111731,ENSG00000115290,ENSG00000120833,ENSG00000166986,ENSG00000213760	C2CD5,GRB14,SOCS2,MARS,ATP6V1G2
1	TRUE	0.0349	436	221	17	0.077	0.039	GO:0003008	BP	8	system process	3	ENSG00000049540,ENSG00000082196,ENSG00000118515,ENSG00000120708,ENSG00000132535,ENSG00000135124,ENSG00000135437,ENSG00000139219,ENSG00000143153,ENSG00000144935,ENSG00000145632,ENSG00000152208,ENSG00000154639,ENSG00000160014,ENSG00000164983,ENSG00000186642,ENSG00000249242	ELN,C1QTNF3,SGK1,TGFBI,DLG4,P2RX4,RDH5,COL2A1,ATP1B1,TRPC1,PLK2,GRID2,CXADR,CALM3,TMEM65,PDE2A,TMEM150C
1	TRUE	0.0349	504	206	18	0.087	0.036	GO:0030182	BP	8	neuron differentiation	8	ENSG00000003249,ENSG00000100151,ENSG00000116584,ENSG00000118515,ENSG00000132535,ENSG00000135127,ENSG00000151892,ENSG00000152208,ENSG00000154059,ENSG00000162490,ENSG00000164305,ENSG00000168038,ENSG00000171943,ENSG00000175745,ENSG00000177283,ENSG00000184349,ENSG00000198121,ENSG00000214078	DBNDD1,PICK1,ARHGEF2,SGK1,DLG4,CCDC64,GFRA1,GRID2,IMPACT,DRAXIN,CASP3,ULK4,SRGAP2C,NR2F1,FZD8,EFNA5,LPAR1,CPNE1
1	TRUE	0.0352	41	135	4	0.03	0.098	GO:0022834	MF	44	ligand-gated channel activity	1	ENSG00000104490,ENSG00000132535,ENSG00000135124,ENSG00000185989	NCALD,DLG4,P2RX4,RASA3
1	TRUE	0.0352	41	135	4	0.03	0.098	GO:0015276	MF	44	ligand-gated ion channel activity	1	ENSG00000104490,ENSG00000132535,ENSG00000135124,ENSG00000185989	NCALD,DLG4,P2RX4,RASA3
1	TRUE	0.0354	1179	151	25	0.166	0.021	GO:0007166	BP	8	cell surface receptor signaling pathway	4	ENSG00000078549,ENSG00000085514,ENSG00000111731,ENSG00000111783,ENSG00000115290,ENSG00000116584,ENSG00000116678,ENSG00000120833,ENSG00000132535,ENSG00000135124,ENSG00000135272,ENSG00000138696,ENSG00000142089,ENSG00000143061,ENSG00000151694,ENSG00000151892,ENSG00000152208,ENSG00000162490,ENSG00000164305,ENSG00000169813,ENSG00000184349,ENSG00000204525,ENSG00000213760,ENSG00000214078,ENSG00000249437	ADCYAP1R1,PILRA,C2CD5,RFX4,GRB14,ARHGEF2,LEPR,SOCS2,DLG4,P2RX4,MDFIC,BMPR1B,IFITM3,IGSF3,ADAM17,GFRA1,GRID2,DRAXIN,CASP3,HNRNPF,EFNA5,HLA-C,ATP6V1G2,CPNE1,NAIP
1	TRUE	0.0354	555	206	19	0.092	0.034	GO:0048699	BP	8	generation of neurons	7	ENSG00000003249,ENSG00000100151,ENSG00000116584,ENSG00000118515,ENSG00000132535,ENSG00000135124,ENSG00000135127,ENSG00000151892,ENSG00000152208,ENSG00000154059,ENSG00000162490,ENSG00000164305,ENSG00000168038,ENSG00000171943,ENSG00000175745,ENSG00000177283,ENSG00000184349,ENSG00000198121,ENSG00000214078	DBNDD1,PICK1,ARHGEF2,SGK1,DLG4,P2RX4,CCDC64,GFRA1,GRID2,IMPACT,DRAXIN,CASP3,ULK4,SRGAP2C,NR2F1,FZD8,EFNA5,LPAR1,CPNE1
1	TRUE	0.0354	129	367	11	0.03	0.085	GO:0009991	BP	8	response to extracellular stimulus	1	ENSG00000070669,ENSG00000100151,ENSG00000100603,ENSG00000116299,ENSG00000130513,ENSG00000135124,ENSG00000135486,ENSG00000154059,ENSG00000166986,ENSG00000176641,ENSG00000197769	ASNS,PICK1,SNW1,KIAA1324,GDF15,P2RX4,HNRNPA1,IMPACT,MARS,RNF152,MAP1LC3C
1	TRUE	0.0354	1039	105	17	0.162	0.016	GO:0071310	BP	58	cellular response to organic substance	1	ENSG00000051108,ENSG00000066427,ENSG00000103811,ENSG00000111731,ENSG00000115290,ENSG00000116584,ENSG00000116678,ENSG00000120833,ENSG00000135124,ENSG00000142089,ENSG00000164305,ENSG00000166986,ENSG00000184349,ENSG00000186642,ENSG00000204525,ENSG00000213760,ENSG00000214078	HERPUD1,ATXN3,CTSH,C2CD5,GRB14,ARHGEF2,LEPR,SOCS2,P2RX4,IFITM3,CASP3,MARS,EFNA5,PDE2A,HLA-C,ATP6V1G2,CPNE1
1	TRUE	0.0355	14	176	3	0.017	0.214	GO:2001222	BP	55	regulation of neuron migration	1	ENSG00000116584,ENSG00000168038,ENSG00000171943	ARHGEF2,ULK4,SRGAP2C
1	TRUE	0.0355	224	213	11	0.052	0.049	GO:0032559	MF	83	adenyl ribonucleotide binding	2	ENSG00000033050,ENSG00000110619,ENSG00000112541,ENSG00000135124,ENSG00000138696,ENSG00000139372,ENSG00000143153,ENSG00000186642,ENSG00000196365,ENSG00000196632,ENSG00000249437	ABCF2,CARS,PDE10A,P2RX4,BMPR1B,TDG,ATP1B1,PDE2A,LONP1,WNK3,NAIP
1	TRUE	0.0357	170	95	6	0.063	0.035	GO:1901652	BP	58	response to peptide	2	ENSG00000111731,ENSG00000115290,ENSG00000116584,ENSG00000120833,ENSG00000166986,ENSG00000213760	C2CD5,GRB14,ARHGEF2,SOCS2,MARS,ATP6V1G2
1	TRUE	0.0376	68	221	6	0.027	0.088	GO:0008016	BP	8	regulation of heart contraction	4	ENSG00000135124,ENSG00000143153,ENSG00000144935,ENSG00000154639,ENSG00000160014,ENSG00000164983	P2RX4,ATP1B1,TRPC1,CXADR,CALM3,TMEM65
1	TRUE	0.0405	27	221	4	0.018	0.148	GO:1903779	BP	8	regulation of cardiac conduction	2	ENSG00000144935,ENSG00000154639,ENSG00000160014,ENSG00000164983	TRPC1,CXADR,CALM3,TMEM65
1	TRUE	0.0405	67	95	4	0.042	0.06	GO:0008286	BP	58	insulin receptor signaling pathway	3	ENSG00000111731,ENSG00000115290,ENSG00000120833,ENSG00000213760	C2CD5,GRB14,SOCS2,ATP6V1G2
1	TRUE	0.041	125	222	8	0.036	0.064	GO:0006399	BP	45	tRNA metabolic process	1	ENSG00000006744,ENSG00000104356,ENSG00000104907,ENSG00000110619,ENSG00000136932,ENSG00000140105,ENSG00000166986,ENSG00000174177	ELAC2,POP1,TRMT1,CARS,C9orf156,WARS,MARS,CTU2
1	TRUE	0.041	73	221	6	0.027	0.082	GO:1903522	BP	8	regulation of blood circulation	3	ENSG00000135124,ENSG00000143153,ENSG00000144935,ENSG00000154639,ENSG00000160014,ENSG00000164983	P2RX4,ATP1B1,TRPC1,CXADR,CALM3,TMEM65
1	TRUE	0.041	687	200	21	0.105	0.031	GO:2000026	BP	8	regulation of multicellular organismal development	2	ENSG00000071246,ENSG00000100592,ENSG00000101384,ENSG00000103811,ENSG00000111783,ENSG00000116584,ENSG00000132535,ENSG00000134138,ENSG00000135124,ENSG00000138696,ENSG00000139372,ENSG00000140105,ENSG00000143995,ENSG00000144824,ENSG00000152208,ENSG00000154059,ENSG00000168038,ENSG00000171943,ENSG00000175745,ENSG00000198121,ENSG00000214078	VASH1,DAAM1,JAG1,CTSH,RFX4,ARHGEF2,DLG4,MEIS2,P2RX4,BMPR1B,TDG,WARS,MEIS1,PHLDB2,GRID2,IMPACT,ULK4,SRGAP2C,NR2F1,LPAR1,CPNE1
1	TRUE	0.041	78	367	8	0.022	0.103	GO:0009267	BP	8	cellular response to starvation	4	ENSG00000070669,ENSG00000100151,ENSG00000116299,ENSG00000135486,ENSG00000154059,ENSG00000166986,ENSG00000176641,ENSG00000197769	ASNS,PICK1,KIAA1324,HNRNPA1,IMPACT,MARS,RNF152,MAP1LC3C
1	TRUE	0.041	48	221	5	0.023	0.104	GO:0061337	BP	8	cardiac conduction	1	ENSG00000143153,ENSG00000144935,ENSG00000154639,ENSG00000160014,ENSG00000164983	ATP1B1,TRPC1,CXADR,CALM3,TMEM65
1	TRUE	0.041	564	151	15	0.099	0.027	GO:0071495	BP	58	cellular response to endogenous stimulus	1	ENSG00000101255,ENSG00000103811,ENSG00000111731,ENSG00000115290,ENSG00000116584,ENSG00000116678,ENSG00000120833,ENSG00000135124,ENSG00000138696,ENSG00000151694,ENSG00000164305,ENSG00000166986,ENSG00000169813,ENSG00000186642,ENSG00000213760	TRIB3,CTSH,C2CD5,GRB14,ARHGEF2,LEPR,SOCS2,P2RX4,BMPR1B,ADAM17,CASP3,MARS,HNRNPF,PDE2A,ATP6V1G2
1	TRUE	0.041	130	221	8	0.036	0.062	GO:0055074	BP	50	calcium ion homeostasis	1	ENSG00000051108,ENSG00000132535,ENSG00000135124,ENSG00000143153,ENSG00000144935,ENSG00000160014,ENSG00000176273,ENSG00000198121	HERPUD1,DLG4,P2RX4,ATP1B1,TRPC1,CALM3,SLC35G1,LPAR1
1	TRUE	0.041	127	221	8	0.036	0.063	GO:0006874	BP	50	cellular calcium ion homeostasis	2	ENSG00000051108,ENSG00000132535,ENSG00000135124,ENSG00000143153,ENSG00000144935,ENSG00000160014,ENSG00000176273,ENSG00000198121	HERPUD1,DLG4,P2RX4,ATP1B1,TRPC1,CALM3,SLC35G1,LPAR1
1	TRUE	0.041	9	329	3	0.009	0.333	GO:0010172	BP	17	embryonic body morphogenesis	1	ENSG00000144824,ENSG00000163913,ENSG00000180875	PHLDB2,IFT122,GREM2
1	TRUE	0.041	58	52	3	0.058	0.052	GO:0043523	BP	16	regulation of neuron apoptotic process	1	ENSG00000152208,ENSG00000204673,ENSG00000249437	GRID2,AKT1S1,NAIP
1	TRUE	0.041	92	9	2	0.222	0.022	GO:0051170	BP	88	import into nucleus	1	ENSG00000172062,ENSG00000205571	SMN1,SMN2
1	TRUE	0.041	47	137	4	0.029	0.085	GO:0050731	BP	57	positive regulation of peptidyl-tyrosine phosphorylation	1	ENSG00000116584,ENSG00000132535,ENSG00000151694,ENSG00000184349	ARHGEF2,DLG4,ADAM17,EFNA5
1	TRUE	0.041	10	66	2	0.03	0.2	GO:0008656	MF	11	cysteine-type endopeptidase activator activity involved in apoptotic process	2	ENSG00000103811,ENSG00000164305	CTSH,CASP3
1	TRUE	0.041	232	213	11	0.052	0.047	GO:0030554	MF	83	adenyl nucleotide binding	1	ENSG00000033050,ENSG00000110619,ENSG00000112541,ENSG00000135124,ENSG00000138696,ENSG00000139372,ENSG00000143153,ENSG00000186642,ENSG00000196365,ENSG00000196632,ENSG00000249437	ABCF2,CARS,PDE10A,P2RX4,BMPR1B,TDG,ATP1B1,PDE2A,LONP1,WNK3,NAIP
1	TRUE	0.041	34	319	5	0.016	0.147	GO:0016782	MF	72	transferase activity, transferring sulfur-containing groups	1	ENSG00000111962,ENSG00000164100,ENSG00000171004,ENSG00000174177,ENSG00000182022	UST,NDST3,HS6ST2,CTU2,CHST15
1	TRUE	0.0416	11	66	2	0.03	0.182	GO:0016505	MF	11	peptidase activator activity involved in apoptotic process	1	ENSG00000103811,ENSG00000164305	CTSH,CASP3
1	TRUE	0.0421	4	190	2	0.011	0.5	GO:0031402	MF	59	sodium ion binding	1	ENSG00000139372,ENSG00000143153	TDG,ATP1B1
1	TRUE	0.0425	584	206	19	0.092	0.033	GO:0022008	BP	8	neurogenesis	6	ENSG00000003249,ENSG00000100151,ENSG00000116584,ENSG00000118515,ENSG00000132535,ENSG00000135124,ENSG00000135127,ENSG00000151892,ENSG00000152208,ENSG00000154059,ENSG00000162490,ENSG00000164305,ENSG00000168038,ENSG00000171943,ENSG00000175745,ENSG00000177283,ENSG00000184349,ENSG00000198121,ENSG00000214078	DBNDD1,PICK1,ARHGEF2,SGK1,DLG4,P2RX4,CCDC64,GFRA1,GRID2,IMPACT,DRAXIN,CASP3,ULK4,SRGAP2C,NR2F1,FZD8,EFNA5,LPAR1,CPNE1
1	TRUE	0.0425	9	87	2	0.023	0.222	GO:1900181	BP	2	negative regulation of protein localization to nucleus	1	ENSG00000135272,ENSG00000186642	MDFIC,PDE2A
1	TRUE	0.0434	893	200	25	0.125	0.028	GO:0009653	BP	8	anatomical structure morphogenesis	3	ENSG00000049540,ENSG00000071246,ENSG00000100592,ENSG00000101384,ENSG00000103811,ENSG00000116584,ENSG00000116678,ENSG00000118515,ENSG00000120708,ENSG00000132535,ENSG00000138696,ENSG00000139219,ENSG00000140105,ENSG00000144218,ENSG00000144824,ENSG00000151694,ENSG00000151892,ENSG00000152208,ENSG00000154059,ENSG00000162490,ENSG00000164305,ENSG00000172661,ENSG00000184349,ENSG00000198121,ENSG00000214078	ELN,VASH1,DAAM1,JAG1,CTSH,ARHGEF2,LEPR,SGK1,TGFBI,DLG4,BMPR1B,COL2A1,WARS,AFF3,PHLDB2,ADAM17,GFRA1,GRID2,IMPACT,DRAXIN,CASP3,FAM21C,EFNA5,LPAR1,CPNE1
1	TRUE	0.0434	666	185	19	0.103	0.029	GO:0040011	BP	8	locomotion	2	ENSG00000101384,ENSG00000103811,ENSG00000115290,ENSG00000116584,ENSG00000118515,ENSG00000135124,ENSG00000136732,ENSG00000143153,ENSG00000144824,ENSG00000151694,ENSG00000151892,ENSG00000154639,ENSG00000162490,ENSG00000168038,ENSG00000171811,ENSG00000171943,ENSG00000184349,ENSG00000188613,ENSG00000198121	JAG1,CTSH,GRB14,ARHGEF2,SGK1,P2RX4,GYPC,ATP1B1,PHLDB2,ADAM17,GFRA1,CXADR,DRAXIN,ULK4,TTC40,SRGAP2C,EFNA5,NANOS1,LPAR1
1	TRUE	0.0437	385	104	9	0.087	0.023	GO:1901701	BP	58	cellular response to oxygen-containing compound	2	ENSG00000111731,ENSG00000115290,ENSG00000116584,ENSG00000120833,ENSG00000135124,ENSG00000166986,ENSG00000184349,ENSG00000186642,ENSG00000213760	C2CD5,GRB14,ARHGEF2,SOCS2,P2RX4,MARS,EFNA5,PDE2A,ATP6V1G2
1	TRUE	0.0447	46	70	3	0.043	0.065	GO:0019080	BP	70	viral gene expression	1	ENSG00000106263,ENSG00000135272,ENSG00000142089	EIF3B,MDFIC,IFITM3
1	TRUE	0.0447	76	221	6	0.027	0.079	GO:0060047	BP	8	heart contraction	6	ENSG00000135124,ENSG00000143153,ENSG00000144935,ENSG00000154639,ENSG00000160014,ENSG00000164983	P2RX4,ATP1B1,TRPC1,CXADR,CALM3,TMEM65
1	TRUE	0.0447	131	95	5	0.053	0.038	GO:0071375	BP	58	cellular response to peptide hormone stimulus	4	ENSG00000111731,ENSG00000115290,ENSG00000120833,ENSG00000166986,ENSG00000213760	C2CD5,GRB14,SOCS2,MARS,ATP6V1G2
1	TRUE	0.0447	66	52	3	0.058	0.045	GO:0051402	BP	16	neuron apoptotic process	1	ENSG00000152208,ENSG00000204673,ENSG00000249437	GRID2,AKT1S1,NAIP
1	TRUE	0.0447	36	319	5	0.016	0.139	GO:0030166	BP	91	proteoglycan biosynthetic process	1	ENSG00000111962,ENSG00000138696,ENSG00000164100,ENSG00000171004,ENSG00000182022	UST,BMPR1B,NDST3,HS6ST2,CHST15
1	TRUE	0.0447	86	137	5	0.036	0.058	GO:0034612	BP	35	response to tumor necrosis factor	1	ENSG00000116584,ENSG00000144218,ENSG00000151694,ENSG00000164305,ENSG00000214078	ARHGEF2,AFF3,ADAM17,CASP3,CPNE1
1	TRUE	0.0447	8	104	2	0.019	0.25	GO:0099604	MF	33	ligand-gated calcium channel activity	1	ENSG00000135124,ENSG00000185989	P2RX4,RASA3
1	TRUE	0.0453	10	87	2	0.023	0.2	GO:0046823	BP	2	negative regulation of nucleocytoplasmic transport	1	ENSG00000135272,ENSG00000186642	MDFIC,PDE2A
1	TRUE	0.0453	355	93	8	0.086	0.023	GO:0071345	BP	58	cellular response to cytokine stimulus	1	ENSG00000116584,ENSG00000116678,ENSG00000120833,ENSG00000142089,ENSG00000164305,ENSG00000186642,ENSG00000204525,ENSG00000214078	ARHGEF2,LEPR,SOCS2,IFITM3,CASP3,PDE2A,HLA-C,CPNE1
1	TRUE	0.0459	83	367	8	0.022	0.096	GO:0042594	BP	8	response to starvation	3	ENSG00000070669,ENSG00000100151,ENSG00000116299,ENSG00000135486,ENSG00000154059,ENSG00000166986,ENSG00000176641,ENSG00000197769	ASNS,PICK1,KIAA1324,HNRNPA1,IMPACT,MARS,RNF152,MAP1LC3C
1	TRUE	0.0459	272	95	7	0.074	0.026	GO:0032870	BP	58	cellular response to hormone stimulus	2	ENSG00000103811,ENSG00000111731,ENSG00000115290,ENSG00000116678,ENSG00000120833,ENSG00000166986,ENSG00000213760	CTSH,C2CD5,GRB14,LEPR,SOCS2,MARS,ATP6V1G2
1	TRUE	0.0459	22	319	4	0.013	0.182	GO:0008146	MF	72	sulfotransferase activity	2	ENSG00000111962,ENSG00000164100,ENSG00000171004,ENSG00000182022	UST,NDST3,HS6ST2,CHST15
1	TRUE	0.0466	16	56	2	0.036	0.125	GO:0021510	BP	66	spinal cord development	1	ENSG00000111783,ENSG00000162490	RFX4,DRAXIN
1	TRUE	0.0466	79	221	6	0.027	0.076	GO:0003015	BP	8	heart process	5	ENSG00000135124,ENSG00000143153,ENSG00000144935,ENSG00000154639,ENSG00000160014,ENSG00000164983	P2RX4,ATP1B1,TRPC1,CXADR,CALM3,TMEM65
1	TRUE	0.0466	22	38	2	0.053	0.091	GO:0005544	MF	13	calcium-dependent phospholipid binding	2	ENSG00000111731,ENSG00000214078	C2CD5,CPNE1
1	TRUE	0.0473	482	104	10	0.096	0.021	GO:1901700	BP	58	response to oxygen-containing compound	1	ENSG00000103811,ENSG00000111731,ENSG00000115290,ENSG00000116584,ENSG00000120833,ENSG00000135124,ENSG00000166986,ENSG00000184349,ENSG00000186642,ENSG00000213760	CTSH,C2CD5,GRB14,ARHGEF2,SOCS2,P2RX4,MARS,EFNA5,PDE2A,ATP6V1G2
1	TRUE	0.0475	25	136	3	0.022	0.12	GO:0007157	BP	31	heterophilic cell-cell adhesion via plasma membrane cell adhesion molecules	1	ENSG00000136732,ENSG00000152208,ENSG00000154639	GYPC,GRID2,CXADR
1	TRUE	0.0475	139	221	8	0.036	0.058	GO:0072503	BP	50	cellular divalent inorganic cation homeostasis	1	ENSG00000051108,ENSG00000132535,ENSG00000135124,ENSG00000143153,ENSG00000144935,ENSG00000160014,ENSG00000176273,ENSG00000198121	HERPUD1,DLG4,P2RX4,ATP1B1,TRPC1,CALM3,SLC35G1,LPAR1
1	TRUE	0.0497	246	220	11	0.05	0.045	GO:0007186	BP	8	G-protein coupled receptor signaling pathway	4	ENSG00000078549,ENSG00000100151,ENSG00000109255,ENSG00000111785,ENSG00000112541,ENSG00000116584,ENSG00000131016,ENSG00000160014,ENSG00000186642,ENSG00000197696,ENSG00000198121	ADCYAP1R1,PICK1,NMU,RIC8B,PDE10A,ARHGEF2,AKAP12,CALM3,PDE2A,NMB,LPAR1
1	TRUE	0.0497	197	38	4	0.105	0.02	GO:0005543	MF	13	phospholipid binding	1	ENSG00000078053,ENSG00000111731,ENSG00000172661,ENSG00000214078	AMPH,C2CD5,FAM21C,CPNE1

## Sheet: 3M organoids_DELvsCTRL_DEG
query.number	significant	p.value	term.size	query.size	overlap.size	precision	recall	term.id	domain	subgraph.number	term.name	relative.depth	intersection	Intersection_genename
1	TRUE	0.0105	76	5	2	0.4	0.026	GO:0016247	MF	8	channel regulator activity	2	ENSG00000130226,ENSG00000196277	GRM7,DPP6
1	TRUE	0.0105	57	5	2	0.4	0.035	GO:0099106	MF	8	ion channel regulator activity	3	ENSG00000130226,ENSG00000196277	GRM7,DPP6
1	TRUE	0.0126	212	5	2	0.4	0.009	GO:0043269	BP	11	regulation of ion transport	2	ENSG00000130226,ENSG00000196277	GRM7,DPP6
1	TRUE	0.022	722	22	5	0.227	0.007	GO:0007267	BP	2	cell-cell signaling	1	ENSG00000170175,ENSG00000186153,ENSG00000196277,ENSG00000198722,ENSG00000234616	UNC13B,WWOX,GRM7,JRK,CHRNB1
1	TRUE	0.0372	258	22	3	0.136	0.012	GO:0050877	BP	24	nervous system process	1	ENSG00000170175,ENSG00000196277,ENSG00000198722	UNC13B,GRM7,CHRNB1
1	TRUE	0.0381	277	22	3	0.136	0.011	GO:0099536	BP	2	synaptic signaling	2	ENSG00000170175,ENSG00000196277,ENSG00000198722	UNC13B,GRM7,CHRNB1
1	TRUE	0.0381	277	22	3	0.136	0.011	GO:0099537	BP	2	trans-synaptic signaling	3	ENSG00000170175,ENSG00000196277,ENSG00000198722	UNC13B,GRM7,CHRNB1
1	TRUE	0.0381	276	22	3	0.136	0.011	GO:0098916	BP	2	anterograde trans-synaptic signaling	4	ENSG00000170175,ENSG00000196277,ENSG00000198722	UNC13B,GRM7,CHRNB1
1	TRUE	0.0381	276	22	3	0.136	0.011	GO:0007268	BP	2	chemical synaptic transmission	5	ENSG00000170175,ENSG00000196277,ENSG00000198722	UNC13B,GRM7,CHRNB1
1	TRUE	0.0381	304	21	3	0.143	0.01	GO:1905114	BP	2	cell surface receptor signaling pathway involved in cell-cell signaling	1	ENSG00000186153,ENSG00000198722,ENSG00000234616	UNC13B,WWOX,JRK
1	TRUE	0.0381	637	5	2	0.4	0.003	GO:0006811	BP	11	ion transport	1	ENSG00000130226,ENSG00000196277	GRM7,DPP6
1	TRUE	0.0444	824	5	2	0.4	0.002	GO:0051049	BP	11	regulation of transport	1	ENSG00000130226,ENSG00000196277	GRM7,DPP6
1	TRUE	0.045	136	17	2	0.118	0.015	GO:0099177	BP	2	regulation of trans-synaptic signaling	4	ENSG00000196277,ENSG00000198722	UNC13B,GRM7
1	TRUE	0.045	135	17	2	0.118	0.015	GO:0050804	BP	2	modulation of chemical synaptic transmission	5	ENSG00000196277,ENSG00000198722	UNC13B,GRM7
1	TRUE	0.045	891	5	2	0.4	0.002	GO:0098772	MF	8	molecular function regulator	1	ENSG00000130226,ENSG00000196277	GRM7,DPP6
1	TRUE	0.0459	351	22	3	0.136	0.009	GO:0038023	MF	28	signaling receptor activity	1	ENSG00000170175,ENSG00000183098,ENSG00000196277	GPC6,GRM7,CHRNB1

## Sheet: 3M organoids_DUPvsCTRL_DEG
query.number	significant	p.value	term.size	query.size	overlap.size	precision	recall	term.id	domain	subgraph.number	term.name	relative.depth	intersection	Intersection_genename
1	TRUE	8.23e-21	169	310	35	0.113	0.207	GO:0006413	BP	11	translational initiation	1	ENSG00000008988,ENSG00000063046,ENSG00000071082,ENSG00000089009,ENSG00000100129,ENSG00000106211,ENSG00000106263,ENSG00000110700,ENSG00000112306,ENSG00000116251,ENSG00000122406,ENSG00000125691,ENSG00000134419,ENSG00000142676,ENSG00000143947,ENSG00000145592,ENSG00000147604,ENSG00000148303,ENSG00000149273,ENSG00000154059,ENSG00000156482,ENSG00000161970,ENSG00000163682,ENSG00000166441,ENSG00000171858…	RPL12,EIF3B,IMPACT,EIF3K,RPL17,RPS23,RPL31,RPL22,RPS15A,RPL10A,EIF3F,RPS21,RPL14,RPS13,RPL5,RPL26,RPS27A,RPS4X,RPL4,RPL27A,EIF3C,RPL30,EIF3L,RPL23,RPL11,EIF4B,RPL9,RPL7,RPL6,RPL7A,HSPB1,RPS20,RPL37,RPS12,RPS3
1	TRUE	2.42e-20	90	310	27	0.087	0.3	GO:0006614	BP	8	SRP-dependent cotranslational protein targeting to membrane	8	ENSG00000008988,ENSG00000071082,ENSG00000089009,ENSG00000110700,ENSG00000112306,ENSG00000116251,ENSG00000122406,ENSG00000125691,ENSG00000134419,ENSG00000142676,ENSG00000143947,ENSG00000145592,ENSG00000147604,ENSG00000148303,ENSG00000149273,ENSG00000156482,ENSG00000161970,ENSG00000163682,ENSG00000166441,ENSG00000171858,ENSG00000174444,ENSG00000186468,ENSG00000188846,ENSG00000197958,ENSG00000198034…	RPL12,RPL17,RPS23,RPL31,RPL22,RPS15A,RPL10A,RPS21,RPL14,RPS13,RPL5,RPL26,RPS27A,RPS4X,RPL4,RPL27A,RPL30,RPL23,RPL11,RPL9,RPL7,RPL6,RPL7A,RPS20,RPL37,RPS12,RPS3
1	TRUE	3.59e-20	102	310	28	0.09	0.275	GO:0072599	BP	8	establishment of protein localization to endoplasmic reticulum	8	ENSG00000008988,ENSG00000071082,ENSG00000089009,ENSG00000110700,ENSG00000112306,ENSG00000116251,ENSG00000118873,ENSG00000122406,ENSG00000125691,ENSG00000134419,ENSG00000142676,ENSG00000143947,ENSG00000145592,ENSG00000147604,ENSG00000148303,ENSG00000149273,ENSG00000156482,ENSG00000161970,ENSG00000163682,ENSG00000166441,ENSG00000171858,ENSG00000174444,ENSG00000186468,ENSG00000188846,ENSG00000197958…	RPL12,RAB3GAP2,RPL17,RPS23,RPL31,RPL22,RPS15A,RPL10A,RPS21,RPL14,RPS13,RPL5,RPL26,RPS27A,RPS4X,RPL4,RPL27A,RPL30,RPL23,RPL11,RPL9,RPL7,RPL6,RPL7A,RPS20,RPL37,RPS12,RPS3
1	TRUE	8.33e-20	96	310	27	0.087	0.281	GO:0006613	BP	8	cotranslational protein targeting to membrane	8	ENSG00000008988,ENSG00000071082,ENSG00000089009,ENSG00000110700,ENSG00000112306,ENSG00000116251,ENSG00000122406,ENSG00000125691,ENSG00000134419,ENSG00000142676,ENSG00000143947,ENSG00000145592,ENSG00000147604,ENSG00000148303,ENSG00000149273,ENSG00000156482,ENSG00000161970,ENSG00000163682,ENSG00000166441,ENSG00000171858,ENSG00000174444,ENSG00000186468,ENSG00000188846,ENSG00000197958,ENSG00000198034…	RPL12,RPL17,RPS23,RPL31,RPL22,RPS15A,RPL10A,RPS21,RPL14,RPS13,RPL5,RPL26,RPS27A,RPS4X,RPL4,RPL27A,RPL30,RPL23,RPL11,RPL9,RPL7,RPL6,RPL7A,RPS20,RPL37,RPS12,RPS3
1	TRUE	1.65e-19	99	310	27	0.087	0.273	GO:0045047	BP	8	protein targeting to ER	7	ENSG00000008988,ENSG00000071082,ENSG00000089009,ENSG00000110700,ENSG00000112306,ENSG00000116251,ENSG00000122406,ENSG00000125691,ENSG00000134419,ENSG00000142676,ENSG00000143947,ENSG00000145592,ENSG00000147604,ENSG00000148303,ENSG00000149273,ENSG00000156482,ENSG00000161970,ENSG00000163682,ENSG00000166441,ENSG00000171858,ENSG00000174444,ENSG00000186468,ENSG00000188846,ENSG00000197958,ENSG00000198034…	RPL12,RPL17,RPS23,RPL31,RPL22,RPS15A,RPL10A,RPS21,RPL14,RPS13,RPL5,RPL26,RPS27A,RPS4X,RPL4,RPL27A,RPL30,RPL23,RPL11,RPL9,RPL7,RPL6,RPL7A,RPS20,RPL37,RPS12,RPS3
1	TRUE	3.96e-19	113	310	28	0.09	0.248	GO:0000184	BP	8	nuclear-transcribed mRNA catabolic process, nonsense-mediated decay	4	ENSG00000008988,ENSG00000071082,ENSG00000089009,ENSG00000110700,ENSG00000112306,ENSG00000116251,ENSG00000122406,ENSG00000125691,ENSG00000134419,ENSG00000142676,ENSG00000143947,ENSG00000145592,ENSG00000147604,ENSG00000148303,ENSG00000149273,ENSG00000156482,ENSG00000161970,ENSG00000163682,ENSG00000166441,ENSG00000167447,ENSG00000171858,ENSG00000174444,ENSG00000186468,ENSG00000188846,ENSG00000197958…	RPL12,SMG8,RPL17,RPS23,RPL31,RPL22,RPS15A,RPL10A,RPS21,RPL14,RPS13,RPL5,RPL26,RPS27A,RPS4X,RPL4,RPL27A,RPL30,RPL23,RPL11,RPL9,RPL7,RPL6,RPL7A,RPS20,RPL37,RPS12,RPS3
1	TRUE	1.07e-18	118	310	28	0.09	0.237	GO:0070972	BP	8	protein localization to endoplasmic reticulum	7	ENSG00000008988,ENSG00000071082,ENSG00000089009,ENSG00000110700,ENSG00000112306,ENSG00000116251,ENSG00000118873,ENSG00000122406,ENSG00000125691,ENSG00000134419,ENSG00000142676,ENSG00000143947,ENSG00000145592,ENSG00000147604,ENSG00000148303,ENSG00000149273,ENSG00000156482,ENSG00000161970,ENSG00000163682,ENSG00000166441,ENSG00000171858,ENSG00000174444,ENSG00000186468,ENSG00000188846,ENSG00000197958…	RPL12,RAB3GAP2,RPL17,RPS23,RPL31,RPL22,RPS15A,RPL10A,RPS21,RPL14,RPS13,RPL5,RPL26,RPS27A,RPS4X,RPL4,RPL27A,RPL30,RPL23,RPL11,RPL9,RPL7,RPL6,RPL7A,RPS20,RPL37,RPS12,RPS3
1	TRUE	2.01e-16	142	310	28	0.09	0.197	GO:0006612	BP	8	protein targeting to membrane	7	ENSG00000008988,ENSG00000071082,ENSG00000089009,ENSG00000110700,ENSG00000111731,ENSG00000112306,ENSG00000116251,ENSG00000122406,ENSG00000125691,ENSG00000134419,ENSG00000142676,ENSG00000143947,ENSG00000145592,ENSG00000147604,ENSG00000148303,ENSG00000149273,ENSG00000156482,ENSG00000161970,ENSG00000163682,ENSG00000166441,ENSG00000171858,ENSG00000174444,ENSG00000186468,ENSG00000188846,ENSG00000197958…	C2CD5,RPL12,RPL17,RPS23,RPL31,RPL22,RPS15A,RPL10A,RPS21,RPL14,RPS13,RPL5,RPL26,RPS27A,RPS4X,RPL4,RPL27A,RPL30,RPL23,RPL11,RPL9,RPL7,RPL6,RPL7A,RPS20,RPL37,RPS12,RPS3
1	TRUE	1.12e-15	224	310	33	0.106	0.147	GO:0090150	BP	8	establishment of protein localization to membrane	7	ENSG00000008988,ENSG00000071082,ENSG00000080824,ENSG00000089009,ENSG00000110700,ENSG00000111731,ENSG00000112306,ENSG00000115306,ENSG00000116251,ENSG00000118873,ENSG00000122406,ENSG00000125691,ENSG00000134419,ENSG00000142676,ENSG00000143153,ENSG00000143947,ENSG00000145592,ENSG00000147604,ENSG00000148303,ENSG00000149273,ENSG00000156482,ENSG00000161970,ENSG00000163682,ENSG00000166441,ENSG00000171858…	C2CD5,RPL12,BBS1,RAB3GAP2,ATP1B1,RPL17,RPS23,RPL31,RPL22,RPS15A,RPL10A,RPS21,RPL14,RPS13,RPL5,RPL26,RPS27A,RPS4X,RPL4,RPL27A,SPTBN1,RPL30,RPL23,RPL11,RPL9,RPL7,RPL6,RPL7A,HSP90AA1,RPS20,RPL37,RPS12,RPS3
1	TRUE	1.23e-15	140	310	27	0.087	0.193	GO:0003735	MF	38	structural constituent of ribosome	2	ENSG00000008988,ENSG00000071082,ENSG00000089009,ENSG00000110700,ENSG00000112306,ENSG00000116251,ENSG00000122406,ENSG00000125691,ENSG00000134419,ENSG00000142676,ENSG00000143947,ENSG00000145592,ENSG00000147604,ENSG00000148303,ENSG00000149273,ENSG00000156482,ENSG00000161970,ENSG00000163682,ENSG00000166441,ENSG00000171858,ENSG00000174444,ENSG00000186468,ENSG00000188846,ENSG00000197958,ENSG00000198034…	RPL12,RPL17,RPS23,RPL31,RPL22,RPS15A,RPL10A,RPS21,RPL14,RPS13,RPL5,RPL26,RPS27A,RPS4X,RPL4,RPL27A,RPL30,RPL23,RPL11,RPL9,RPL7,RPL6,RPL7A,RPS20,RPL37,RPS12,RPS3
1	TRUE	5.75e-14	192	310	29	0.094	0.151	GO:0000956	BP	8	nuclear-transcribed mRNA catabolic process	3	ENSG00000008988,ENSG00000071082,ENSG00000089009,ENSG00000110700,ENSG00000112306,ENSG00000116251,ENSG00000122406,ENSG00000125691,ENSG00000134419,ENSG00000142676,ENSG00000143947,ENSG00000145592,ENSG00000147604,ENSG00000148303,ENSG00000149273,ENSG00000156482,ENSG00000161970,ENSG00000163682,ENSG00000166441,ENSG00000167447,ENSG00000171858,ENSG00000174444,ENSG00000186468,ENSG00000188613,ENSG00000188846…	RPL12,NANOS1,SMG8,RPL17,RPS23,RPL31,RPL22,RPS15A,RPL10A,RPS21,RPL14,RPS13,RPL5,RPL26,RPS27A,RPS4X,RPL4,RPL27A,RPL30,RPL23,RPL11,RPL9,RPL7,RPL6,RPL7A,RPS20,RPL37,RPS12,RPS3
1	TRUE	2.6e-12	408	312	39	0.125	0.096	GO:0072594	BP	8	establishment of protein localization to organelle	7	ENSG00000008988,ENSG00000071082,ENSG00000080824,ENSG00000083312,ENSG00000089009,ENSG00000110700,ENSG00000111670,ENSG00000112306,ENSG00000116251,ENSG00000118873,ENSG00000122406,ENSG00000125691,ENSG00000134419,ENSG00000135272,ENSG00000142676,ENSG00000143947,ENSG00000145592,ENSG00000147604,ENSG00000148303,ENSG00000149273,ENSG00000152977,ENSG00000156482,ENSG00000161970,ENSG00000163682,ENSG00000166441…	RANBP17,RPL12,DNLZ,MDFIC,PDE2A,TOMM20,GNPTAB,RAB3GAP2,TNPO1,RPL17,RPS23,RPL31,RPL22,RPS15A,ZIC1,RPL10A,RPS21,RPL14,RPS13,RPL5,RPL26,RPS27A,RPS4X,PARK2,RPL4,RPL27A,RPL30,RPL23,RPL11,RPL9,RPL7,RPL6,RPL7A,HSP90AA1,RPS20,RPL37,RPS12,RPS3,MAPT
1	TRUE	3.99e-12	261	310	31	0.1	0.119	GO:0006402	BP	8	mRNA catabolic process	2	ENSG00000008988,ENSG00000071082,ENSG00000083312,ENSG00000089009,ENSG00000106211,ENSG00000110700,ENSG00000112306,ENSG00000116251,ENSG00000122406,ENSG00000125691,ENSG00000134419,ENSG00000142676,ENSG00000143947,ENSG00000145592,ENSG00000147604,ENSG00000148303,ENSG00000149273,ENSG00000156482,ENSG00000161970,ENSG00000163682,ENSG00000166441,ENSG00000167447,ENSG00000171858,ENSG00000174444,ENSG00000186468…	RPL12,NANOS1,SMG8,TNPO1,RPL17,RPS23,RPL31,RPL22,RPS15A,RPL10A,RPS21,RPL14,RPS13,RPL5,RPL26,RPS27A,RPS4X,RPL4,RPL27A,RPL30,RPL23,RPL11,RPL9,RPL7,RPL6,RPL7A,HSPB1,RPS20,RPL37,RPS12,RPS3
1	TRUE	4.56e-12	281	310	32	0.103	0.114	GO:0006401	BP	8	RNA catabolic process	1	ENSG00000008988,ENSG00000071082,ENSG00000083312,ENSG00000089009,ENSG00000106211,ENSG00000110700,ENSG00000112306,ENSG00000116251,ENSG00000122406,ENSG00000125691,ENSG00000134419,ENSG00000142676,ENSG00000143947,ENSG00000145592,ENSG00000147604,ENSG00000148303,ENSG00000149273,ENSG00000156482,ENSG00000161970,ENSG00000163682,ENSG00000166441,ENSG00000167447,ENSG00000171858,ENSG00000174444,ENSG00000186468…	RPL12,NANOS1,SMG8,TNPO1,RPL17,RPS23,RPL31,RPL22,RPS15A,RPL10A,RPS21,RPL14,RPS13,RPL5,RPL26,RPS27A,RPS4X,RPL4,RPL27A,RPL30,RPL23,RPL11,RPL9,RPL7,RPL6,RPL7A,HSPB1,RPS20,RPL37,RPS12,RPS3,SND1
1	TRUE	1.36e-11	393	310	37	0.119	0.094	GO:0005198	MF	38	structural molecule activity	1	ENSG00000008988,ENSG00000071082,ENSG00000084636,ENSG00000089009,ENSG00000101384,ENSG00000106263,ENSG00000110700,ENSG00000111341,ENSG00000112306,ENSG00000115306,ENSG00000116251,ENSG00000122406,ENSG00000123560,ENSG00000125691,ENSG00000134419,ENSG00000139219,ENSG00000142676,ENSG00000143947,ENSG00000145592,ENSG00000147604,ENSG00000148303,ENSG00000148700,ENSG00000149273,ENSG00000155974,ENSG00000156482…	RPL12,COL2A1,EIF3B,ADD3,JAG1,RPL17,RPS23,RPL31,RPL22,RPS15A,RPL10A,RPS21,RPL14,RPS13,RPL5,TUBA1C,RPL26,RPS27A,RPS4X,RPL4,RPL27A,SPTBN1,RPL30,RPL23,RPL11,RPL9,MGP,RPL7,RPL6,PLP1,RPL7A,GRIP1,RPS20,RPL37,RPS12,RPS3,COL16A1
1	TRUE	1.7e-11	397	310	37	0.119	0.093	GO:0072657	BP	8	protein localization to membrane	6	ENSG00000008988,ENSG00000071082,ENSG00000079950,ENSG00000080824,ENSG00000089009,ENSG00000110700,ENSG00000111731,ENSG00000112306,ENSG00000115306,ENSG00000116251,ENSG00000118873,ENSG00000122406,ENSG00000125691,ENSG00000130226,ENSG00000134419,ENSG00000142676,ENSG00000143153,ENSG00000143947,ENSG00000145592,ENSG00000147604,ENSG00000148303,ENSG00000149273,ENSG00000156482,ENSG00000161970,ENSG00000163682…	C2CD5,RPL12,BBS1,RAB3GAP2,ATP1B1,WNK3,RPL17,STX7,RPS23,RPL31,RPL22,RPS15A,RPL10A,RPS21,RPL14,RPS13,RPL5,RPL26,RPS27A,RPS4X,PARK2,RPL4,RPL27A,SPTBN1,RPL30,RPL23,RPL11,RPL9,RPL7,RPL6,RPL7A,HSP90AA1,RPS20,RPL37,RPS12,RPS3,DPP6
1	TRUE	1.7e-11	313	312	33	0.106	0.105	GO:0006605	BP	8	protein targeting	6	ENSG00000008988,ENSG00000071082,ENSG00000080824,ENSG00000089009,ENSG00000110700,ENSG00000111670,ENSG00000111731,ENSG00000112306,ENSG00000116251,ENSG00000122406,ENSG00000125691,ENSG00000134419,ENSG00000142676,ENSG00000143947,ENSG00000145592,ENSG00000147604,ENSG00000148303,ENSG00000149273,ENSG00000156482,ENSG00000161970,ENSG00000163682,ENSG00000166441,ENSG00000171858,ENSG00000173726,ENSG00000174444…	C2CD5,RPL12,DNLZ,TOMM20,GNPTAB,RPL17,RPS23,RPL31,RPL22,RPS15A,RPL10A,RPS21,RPL14,RPS13,RPL5,RPL26,RPS27A,RPS4X,PARK2,RPL4,RPL27A,RPL30,RPL23,RPL11,RPL9,RPL7,RPL6,RPL7A,HSP90AA1,RPS20,RPL37,RPS12,RPS3
1	TRUE	1.78e-10	474	310	39	0.126	0.082	GO:0006412	BP	11	translation	1	ENSG00000008988,ENSG00000063046,ENSG00000071082,ENSG00000089009,ENSG00000100129,ENSG00000106211,ENSG00000106263,ENSG00000110700,ENSG00000112306,ENSG00000116251,ENSG00000122406,ENSG00000125691,ENSG00000134419,ENSG00000142676,ENSG00000143947,ENSG00000145592,ENSG00000147604,ENSG00000148303,ENSG00000149273,ENSG00000154059,ENSG00000156482,ENSG00000161970,ENSG00000163682,ENSG00000166441,ENSG00000167658…	RPL12,NANOS1,EIF3B,IMPACT,EIF3K,RPL17,RPS23,RPL31,RPL22,RPS15A,RPL10A,EIF3F,RPS21,RPL14,RPS13,RPL5,RPL26,RPS27A,RPS4X,RPL4,RPL27A,EIF3C,RPL30,EIF3L,RPL23,RPL11,EIF4B,RPL9,RPL7,RPL6,RPL7A,HSPB1,RPS20,RPL37,TRMT10C,RPS12,RPS3,EEF2,QARS
1	TRUE	2.5e-10	391	310	35	0.113	0.09	GO:0034655	BP	8	nucleobase-containing compound catabolic process	2	ENSG00000008988,ENSG00000071082,ENSG00000083312,ENSG00000089009,ENSG00000106211,ENSG00000110700,ENSG00000112306,ENSG00000116251,ENSG00000122406,ENSG00000125691,ENSG00000134419,ENSG00000138735,ENSG00000142676,ENSG00000143947,ENSG00000145592,ENSG00000147604,ENSG00000148303,ENSG00000149273,ENSG00000156482,ENSG00000161970,ENSG00000163682,ENSG00000164305,ENSG00000166441,ENSG00000167447,ENSG00000171858…	RPL12,CASP3,NANOS1,SMG8,PDE2A,TNPO1,RPL17,RPS23,RPL31,RPL22,RPS15A,RPL10A,RPS21,RPL14,PDE5A,RPS13,RPL5,RPL26,RPS27A,RPS4X,RPL4,RPL27A,RPL30,RPL23,RPL11,RPL9,RPL7,RPL6,RPL7A,HSPB1,RPS20,RPL37,RPS12,RPS3,SND1
1	TRUE	3.93e-10	488	310	39	0.126	0.08	GO:0043043	BP	11	peptide biosynthetic process	3	ENSG00000008988,ENSG00000063046,ENSG00000071082,ENSG00000089009,ENSG00000100129,ENSG00000106211,ENSG00000106263,ENSG00000110700,ENSG00000112306,ENSG00000116251,ENSG00000122406,ENSG00000125691,ENSG00000134419,ENSG00000142676,ENSG00000143947,ENSG00000145592,ENSG00000147604,ENSG00000148303,ENSG00000149273,ENSG00000154059,ENSG00000156482,ENSG00000161970,ENSG00000163682,ENSG00000166441,ENSG00000167658…	RPL12,NANOS1,EIF3B,IMPACT,EIF3K,RPL17,RPS23,RPL31,RPL22,RPS15A,RPL10A,EIF3F,RPS21,RPL14,RPS13,RPL5,RPL26,RPS27A,RPS4X,RPL4,RPL27A,EIF3C,RPL30,EIF3L,RPL23,RPL11,EIF4B,RPL9,RPL7,RPL6,RPL7A,HSPB1,RPS20,RPL37,TRMT10C,RPS12,RPS3,EEF2,QARS
1	TRUE	6.55e-10	406	310	35	0.113	0.086	GO:0044270	BP	8	cellular nitrogen compound catabolic process	2	ENSG00000008988,ENSG00000071082,ENSG00000083312,ENSG00000089009,ENSG00000106211,ENSG00000110700,ENSG00000112306,ENSG00000116251,ENSG00000122406,ENSG00000125691,ENSG00000134419,ENSG00000138735,ENSG00000142676,ENSG00000143947,ENSG00000145592,ENSG00000147604,ENSG00000148303,ENSG00000149273,ENSG00000156482,ENSG00000161970,ENSG00000163682,ENSG00000164305,ENSG00000166441,ENSG00000167447,ENSG00000171858…	RPL12,CASP3,NANOS1,SMG8,PDE2A,TNPO1,RPL17,RPS23,RPL31,RPL22,RPS15A,RPL10A,RPS21,RPL14,PDE5A,RPS13,RPL5,RPL26,RPS27A,RPS4X,RPL4,RPL27A,RPL30,RPL23,RPL11,RPL9,RPL7,RPL6,RPL7A,HSPB1,RPS20,RPL37,RPS12,RPS3,SND1
1	TRUE	6.55e-10	406	310	35	0.113	0.086	GO:0046700	BP	8	heterocycle catabolic process	2	ENSG00000008988,ENSG00000071082,ENSG00000083312,ENSG00000089009,ENSG00000106211,ENSG00000110700,ENSG00000112306,ENSG00000116251,ENSG00000122406,ENSG00000125691,ENSG00000134419,ENSG00000138735,ENSG00000142676,ENSG00000143947,ENSG00000145592,ENSG00000147604,ENSG00000148303,ENSG00000149273,ENSG00000156482,ENSG00000161970,ENSG00000163682,ENSG00000164305,ENSG00000166441,ENSG00000167447,ENSG00000171858…	RPL12,CASP3,NANOS1,SMG8,PDE2A,TNPO1,RPL17,RPS23,RPL31,RPL22,RPS15A,RPL10A,RPS21,RPL14,PDE5A,RPS13,RPL5,RPL26,RPS27A,RPS4X,RPL4,RPL27A,RPL30,RPL23,RPL11,RPL9,RPL7,RPL6,RPL7A,HSPB1,RPS20,RPL37,RPS12,RPS3,SND1
1	TRUE	7.17e-10	74	310	16	0.052	0.216	GO:0002181	BP	11	cytoplasmic translation	2	ENSG00000008988,ENSG00000063046,ENSG00000071082,ENSG00000089009,ENSG00000116251,ENSG00000142676,ENSG00000147604,ENSG00000149273,ENSG00000156482,ENSG00000161970,ENSG00000163682,ENSG00000166441,ENSG00000171858,ENSG00000174444,ENSG00000186468,ENSG00000198755	RPS23,RPL31,RPL22,RPL10A,RPS21,RPL26,RPL4,RPL27A,RPL30,RPL11,EIF4B,RPL9,RPL7,RPL6,RPS20,RPS3
1	TRUE	9.31e-10	412	310	35	0.113	0.085	GO:0019439	BP	8	aromatic compound catabolic process	1	ENSG00000008988,ENSG00000071082,ENSG00000083312,ENSG00000089009,ENSG00000106211,ENSG00000110700,ENSG00000112306,ENSG00000116251,ENSG00000122406,ENSG00000125691,ENSG00000134419,ENSG00000138735,ENSG00000142676,ENSG00000143947,ENSG00000145592,ENSG00000147604,ENSG00000148303,ENSG00000149273,ENSG00000156482,ENSG00000161970,ENSG00000163682,ENSG00000164305,ENSG00000166441,ENSG00000167447,ENSG00000171858…	RPL12,CASP3,NANOS1,SMG8,PDE2A,TNPO1,RPL17,RPS23,RPL31,RPL22,RPS15A,RPL10A,RPS21,RPL14,PDE5A,RPS13,RPL5,RPL26,RPS27A,RPS4X,RPL4,RPL27A,RPL30,RPL23,RPL11,RPL9,RPL7,RPL6,RPL7A,HSPB1,RPS20,RPL37,RPS12,RPS3,SND1
1	TRUE	2.18e-09	425	310	35	0.113	0.082	GO:1901361	BP	8	organic cyclic compound catabolic process	3	ENSG00000008988,ENSG00000071082,ENSG00000083312,ENSG00000089009,ENSG00000106211,ENSG00000110700,ENSG00000112306,ENSG00000116251,ENSG00000122406,ENSG00000125691,ENSG00000134419,ENSG00000138735,ENSG00000142676,ENSG00000143947,ENSG00000145592,ENSG00000147604,ENSG00000148303,ENSG00000149273,ENSG00000156482,ENSG00000161970,ENSG00000163682,ENSG00000164305,ENSG00000166441,ENSG00000167447,ENSG00000171858…	RPL12,CASP3,NANOS1,SMG8,PDE2A,TNPO1,RPL17,RPS23,RPL31,RPL22,RPS15A,RPL10A,RPS21,RPL14,PDE5A,RPS13,RPL5,RPL26,RPS27A,RPS4X,RPL4,RPL27A,RPL30,RPL23,RPL11,RPL9,RPL7,RPL6,RPL7A,HSPB1,RPS20,RPL37,RPS12,RPS3,SND1
1	TRUE	3.55e-09	577	310	41	0.132	0.071	GO:0006518	BP	11	peptide metabolic process	2	ENSG00000008988,ENSG00000063046,ENSG00000071082,ENSG00000080824,ENSG00000089009,ENSG00000100129,ENSG00000103811,ENSG00000106211,ENSG00000106263,ENSG00000110700,ENSG00000112306,ENSG00000116251,ENSG00000122406,ENSG00000125691,ENSG00000134419,ENSG00000142676,ENSG00000143947,ENSG00000145592,ENSG00000147604,ENSG00000148303,ENSG00000149273,ENSG00000154059,ENSG00000156482,ENSG00000161970,ENSG00000163682…	RPL12,NANOS1,EIF3B,CTSH,IMPACT,EIF3K,RPL17,RPS23,RPL31,RPL22,RPS15A,RPL10A,EIF3F,RPS21,RPL14,RPS13,RPL5,RPL26,RPS27A,RPS4X,RPL4,RPL27A,EIF3C,RPL30,EIF3L,RPL23,RPL11,EIF4B,RPL9,RPL7,RPL6,RPL7A,HSPB1,HSP90AA1,RPS20,RPL37,TRMT10C,RPS12,RPS3,EEF2,QARS
1	TRUE	9.14e-09	570	284	38	0.134	0.067	GO:0043604	BP	11	amide biosynthetic process	2	ENSG00000008988,ENSG00000063046,ENSG00000071082,ENSG00000089009,ENSG00000100129,ENSG00000106211,ENSG00000106263,ENSG00000110700,ENSG00000112306,ENSG00000116251,ENSG00000118276,ENSG00000122406,ENSG00000125691,ENSG00000134419,ENSG00000142676,ENSG00000143947,ENSG00000147604,ENSG00000148303,ENSG00000154059,ENSG00000156482,ENSG00000161970,ENSG00000163682,ENSG00000166441,ENSG00000167658,ENSG00000171858…	RPL12,NANOS1,EIF3B,IMPACT,EIF3K,RPL17,RPS23,RPL31,RPL22,RPS15A,RPL10A,EIF3F,B4GALT6,RPS21,RPL14,RPS13,RPL5,RPL26,RPS27A,RPS4X,RPL4,RPL27A,EIF3C,RPL30,EIF3L,RPL23,RPL11,EIF4B,RPL9,RPL7,RPL6,RPL7A,HSPB1,RPS20,TRMT10C,RPS12,EEF2,QARS
1	TRUE	1.88e-08	701	317	45	0.142	0.064	GO:0006886	BP	8	intracellular protein transport	5	ENSG00000008988,ENSG00000071082,ENSG00000079950,ENSG00000080824,ENSG00000083312,ENSG00000089009,ENSG00000106211,ENSG00000110700,ENSG00000111670,ENSG00000111731,ENSG00000112306,ENSG00000116251,ENSG00000116584,ENSG00000118873,ENSG00000122406,ENSG00000125691,ENSG00000134419,ENSG00000135272,ENSG00000142676,ENSG00000143153,ENSG00000143947,ENSG00000145592,ENSG00000147604,ENSG00000148303,ENSG00000149273…	RANBP17,C2CD5,RPL12,DNLZ,ARHGEF2,MDFIC,PDE2A,TOMM20,GNPTAB,RAB3GAP2,ATP1B1,TNPO1,RPL17,STX7,RPS23,RPL31,RPL22,RPS15A,ZIC1,RPL10A,RPS21,RPL14,RPS13,RPL5,RPL26,RPS27A,RPS4X,PARK2,RPL4,RPL27A,RPL30,RPL23,RPL11,RPL9,RPL7,RPL6,RPL7A,HSPB1,HSP90AA1,RPS20,RPL37,RPS12,RPS3,TBC1D9B,CCHCR1
1	TRUE	8.79e-08	637	312	41	0.131	0.064	GO:0033365	BP	8	protein localization to organelle	6	ENSG00000008988,ENSG00000071082,ENSG00000080824,ENSG00000083312,ENSG00000089009,ENSG00000110700,ENSG00000111670,ENSG00000112306,ENSG00000116251,ENSG00000118873,ENSG00000122406,ENSG00000125691,ENSG00000134419,ENSG00000135272,ENSG00000142676,ENSG00000143947,ENSG00000145592,ENSG00000147604,ENSG00000148303,ENSG00000149273,ENSG00000152977,ENSG00000156482,ENSG00000161970,ENSG00000163682,ENSG00000163913…	RANBP17,RPL12,DNLZ,BBS1,MDFIC,PDE2A,TOMM20,GNPTAB,RAB3GAP2,TNPO1,RPL17,RPS23,RPL31,RPL22,RPS15A,IFT122,ZIC1,RPL10A,RPS21,RPL14,RPS13,RPL5,RPL26,RPS27A,RPS4X,PARK2,RPL4,RPL27A,RPL30,RPL23,RPL11,RPL9,RPL7,RPL6,RPL7A,HSP90AA1,RPS20,RPL37,RPS12,RPS3,MAPT
1	TRUE	2.93e-07	966	317	52	0.164	0.054	GO:0015833	BP	8	peptide transport	6	ENSG00000008988,ENSG00000071082,ENSG00000079950,ENSG00000080824,ENSG00000083312,ENSG00000089009,ENSG00000106211,ENSG00000110700,ENSG00000111670,ENSG00000111731,ENSG00000112306,ENSG00000115306,ENSG00000116251,ENSG00000116584,ENSG00000118873,ENSG00000122406,ENSG00000125691,ENSG00000134419,ENSG00000135272,ENSG00000142676,ENSG00000143153,ENSG00000143947,ENSG00000145592,ENSG00000147571,ENSG00000147604…	RANBP17,C2CD5,RPL12,ATP6V1G2,DNLZ,ARHGEF2,BBS1,MDFIC,PDE2A,TOMM20,GNPTAB,TAP1,RAB3GAP2,ATP1B1,TNPO1,RPL17,STX7,CHUK,RPS23,RPL31,RPL22,RPS15A,ZIC1,RPL10A,RPS21,RPL14,RPS13,RPL5,RPL26,RPS27A,RPS4X,PARK2,RPL4,RPL27A,SPTBN1,RPL30,RPL23,RPL11,RPL9,RPL7,RPL6,RPL7A,HSPB1,HSP90AA1,RPS20,RPL37,RPS12,RPS3,CRH,ATP6V0E2,TBC1D9B,CCHCR1
1	TRUE	4.07e-07	976	317	52	0.164	0.053	GO:0042886	BP	8	amide transport	6	ENSG00000008988,ENSG00000071082,ENSG00000079950,ENSG00000080824,ENSG00000083312,ENSG00000089009,ENSG00000106211,ENSG00000110700,ENSG00000111670,ENSG00000111731,ENSG00000112306,ENSG00000115306,ENSG00000116251,ENSG00000116584,ENSG00000118873,ENSG00000122406,ENSG00000125691,ENSG00000134419,ENSG00000135272,ENSG00000142676,ENSG00000143153,ENSG00000143947,ENSG00000145592,ENSG00000147571,ENSG00000147604…	RANBP17,C2CD5,RPL12,ATP6V1G2,DNLZ,ARHGEF2,BBS1,MDFIC,PDE2A,TOMM20,GNPTAB,TAP1,RAB3GAP2,ATP1B1,TNPO1,RPL17,STX7,CHUK,RPS23,RPL31,RPL22,RPS15A,ZIC1,RPL10A,RPS21,RPL14,RPS13,RPL5,RPL26,RPS27A,RPS4X,PARK2,RPL4,RPL27A,SPTBN1,RPL30,RPL23,RPL11,RPL9,RPL7,RPL6,RPL7A,HSPB1,HSP90AA1,RPS20,RPL37,RPS12,RPS3,CRH,ATP6V0E2,TBC1D9B,CCHCR1
1	TRUE	6.56e-07	718	310	42	0.135	0.058	GO:0043603	BP	11	cellular amide metabolic process	1	ENSG00000008988,ENSG00000063046,ENSG00000071082,ENSG00000080824,ENSG00000089009,ENSG00000100129,ENSG00000103811,ENSG00000106211,ENSG00000106263,ENSG00000110700,ENSG00000112306,ENSG00000116251,ENSG00000118276,ENSG00000122406,ENSG00000125691,ENSG00000134419,ENSG00000142676,ENSG00000143947,ENSG00000145592,ENSG00000147604,ENSG00000148303,ENSG00000149273,ENSG00000154059,ENSG00000156482,ENSG00000161970…	RPL12,NANOS1,EIF3B,CTSH,IMPACT,EIF3K,RPL17,RPS23,RPL31,RPL22,RPS15A,RPL10A,EIF3F,B4GALT6,RPS21,RPL14,RPS13,RPL5,RPL26,RPS27A,RPS4X,RPL4,RPL27A,EIF3C,RPL30,EIF3L,RPL23,RPL11,EIF4B,RPL9,RPL7,RPL6,RPL7A,HSPB1,HSP90AA1,RPS20,RPL37,TRMT10C,RPS12,RPS3,EEF2,QARS
1	TRUE	6.92e-07	1084	317	55	0.174	0.051	GO:0071705	BP	8	nitrogen compound transport	5	ENSG00000008988,ENSG00000071082,ENSG00000079950,ENSG00000080824,ENSG00000083312,ENSG00000089009,ENSG00000106211,ENSG00000110700,ENSG00000111670,ENSG00000111731,ENSG00000112306,ENSG00000115306,ENSG00000116251,ENSG00000116584,ENSG00000118873,ENSG00000122406,ENSG00000125691,ENSG00000134419,ENSG00000135272,ENSG00000135486,ENSG00000142676,ENSG00000143153,ENSG00000143947,ENSG00000145592,ENSG00000147571…	RANBP17,C2CD5,RPL12,ATP6V1G2,DNLZ,ARHGEF2,BBS1,MDFIC,PDE2A,TOMM20,GNPTAB,TAP1,RAB3GAP2,ATP1B1,TNPO1,HNRNPA1,TCN2,RPL17,STX7,CHUK,RPS23,RPL31,RPL22,RPS15A,ZIC1,RPL10A,RPS21,RPL14,RPS13,RPL5,RPL26,RPS27A,RPS4X,PARK2,RPL4,RPL27A,SPTBN1,RPL30,RPL23,RPL11,RPL9,RPL7,LRRC8D,RPL6,RPL7A,HSPB1,HSP90AA1,RPS20,RPL37,RPS12,RPS3,CRH,ATP6V0E2,TBC1D9B,CCHCR1
1	TRUE	1.22e-06	951	317	50	0.158	0.053	GO:0015031	BP	8	protein transport	6	ENSG00000008988,ENSG00000071082,ENSG00000079950,ENSG00000080824,ENSG00000083312,ENSG00000089009,ENSG00000106211,ENSG00000110700,ENSG00000111670,ENSG00000111731,ENSG00000112306,ENSG00000115306,ENSG00000116251,ENSG00000116584,ENSG00000118873,ENSG00000122406,ENSG00000125691,ENSG00000134419,ENSG00000135272,ENSG00000142676,ENSG00000143153,ENSG00000143947,ENSG00000145592,ENSG00000147604,ENSG00000148303…	RANBP17,C2CD5,RPL12,ATP6V1G2,DNLZ,ARHGEF2,BBS1,MDFIC,PDE2A,TOMM20,GNPTAB,RAB3GAP2,ATP1B1,TNPO1,RPL17,STX7,CHUK,RPS23,RPL31,RPL22,RPS15A,ZIC1,RPL10A,RPS21,RPL14,RPS13,RPL5,RPL26,RPS27A,RPS4X,PARK2,RPL4,RPL27A,SPTBN1,RPL30,RPL23,RPL11,RPL9,RPL7,RPL6,RPL7A,HSPB1,HSP90AA1,RPS20,RPL37,RPS12,RPS3,ATP6V0E2,TBC1D9B,CCHCR1
1	TRUE	3e-06	1229	286	54	0.189	0.044	GO:0071702	BP	8	organic substance transport	5	ENSG00000008988,ENSG00000071082,ENSG00000079950,ENSG00000080824,ENSG00000083312,ENSG00000089009,ENSG00000106211,ENSG00000109320,ENSG00000110700,ENSG00000111670,ENSG00000111731,ENSG00000112306,ENSG00000115306,ENSG00000116251,ENSG00000116584,ENSG00000118873,ENSG00000122406,ENSG00000125691,ENSG00000134419,ENSG00000135272,ENSG00000135486,ENSG00000141338,ENSG00000142676,ENSG00000143153,ENSG00000143947…	RANBP17,C2CD5,RPL12,ATP6V1G2,DNLZ,ABCA8,ARHGEF2,BBS1,MDFIC,PDE2A,GNPTAB,TAP1,RAB3GAP2,ATP1B1,TNPO1,HNRNPA1,TCN2,RPL17,STX7,CHUK,RPS23,RPL31,RPL22,RPS15A,ZIC1,RPL10A,PITPNC1,RPS21,RPL14,RPS13,RPL5,RPL26,RPS27A,RPS4X,PARK2,RPL4,RPL27A,SPTBN1,RPL30,RPL23,RPL11,RPL9,RPL7,LRRC8D,RPL6,RPL7A,HSPB1,HSP90AA1,RPS20,RPS12,CRH,NFKB1,ATP6V0E2,TBC1D9B
1	TRUE	6.88e-06	1036	317	51	0.161	0.049	GO:0045184	BP	8	establishment of protein localization	5	ENSG00000008988,ENSG00000071082,ENSG00000079950,ENSG00000080824,ENSG00000083312,ENSG00000089009,ENSG00000106211,ENSG00000110700,ENSG00000111670,ENSG00000111731,ENSG00000112306,ENSG00000115306,ENSG00000116251,ENSG00000116584,ENSG00000118873,ENSG00000122406,ENSG00000125691,ENSG00000134419,ENSG00000135272,ENSG00000142676,ENSG00000143153,ENSG00000143947,ENSG00000145592,ENSG00000147604,ENSG00000148303…	RANBP17,C2CD5,RPL12,ATP6V1G2,DNLZ,ARHGEF2,BBS1,MDFIC,PDE2A,TOMM20,GNPTAB,RAB3GAP2,ATP1B1,TNPO1,RPL17,STX7,CHUK,RPS23,RPL31,RPL22,RPS15A,ZIC1,RPL10A,RPS21,RPL14,RPS13,RPL5,RPL26,RPS27A,RPS4X,PARK2,RPL4,RPL27A,SPTBN1,RPL30,RPL23,RPL11,RPL9,RPL7,RPL6,RPL7A,HSPB1,HSP90AA1,RPS20,RPL37,RPS12,RPS3,MAPT,ATP6V0E2,TBC1D9B,CCHCR1
1	TRUE	7.24e-06	613	310	36	0.116	0.059	GO:0016071	BP	8	mRNA metabolic process	1	ENSG00000008988,ENSG00000071082,ENSG00000083312,ENSG00000089009,ENSG00000106211,ENSG00000110700,ENSG00000112306,ENSG00000116251,ENSG00000122406,ENSG00000125691,ENSG00000134419,ENSG00000135486,ENSG00000142676,ENSG00000143947,ENSG00000145592,ENSG00000147604,ENSG00000148303,ENSG00000149273,ENSG00000156482,ENSG00000161970,ENSG00000163682,ENSG00000166441,ENSG00000167447,ENSG00000171858,ENSG00000172062…	SMN1,SMN2,RPL12,NANOS1,SMG8,PPIL3,TNPO1,HNRNPA1,RPL17,RPS23,RPL31,RPL22,RPS15A,RPL10A,RPS21,RPL14,RPS13,RPL5,RPL26,RPS27A,RPS4X,RPL4,RPL27A,RPL30,RPL23,RPL11,RPL9,RPL7,RPL6,RPL7A,HSPB1,RPS20,RPL37,TRMT10C,RPS12,RPS3
1	TRUE	8.01e-06	62	179	9	0.05	0.145	GO:0042273	BP	14	ribosomal large subunit biogenesis	2	ENSG00000089009,ENSG00000122406,ENSG00000142676,ENSG00000147604,ENSG00000148303,ENSG00000161970,ENSG00000188846,ENSG00000197958,ENSG00000198755	RPL12,RPL10A,RPL14,RPL5,RPL26,RPL11,RPL7,RPL6,RPL7A
1	TRUE	1.82e-05	814	310	42	0.135	0.052	GO:0044265	BP	8	cellular macromolecule catabolic process	2	ENSG00000008988,ENSG00000066427,ENSG00000071082,ENSG00000080824,ENSG00000083312,ENSG00000089009,ENSG00000103811,ENSG00000106211,ENSG00000110700,ENSG00000112306,ENSG00000116251,ENSG00000122406,ENSG00000125691,ENSG00000134419,ENSG00000136710,ENSG00000142676,ENSG00000143947,ENSG00000145592,ENSG00000147604,ENSG00000148303,ENSG00000149273,ENSG00000156482,ENSG00000161057,ENSG00000161970,ENSG00000163682…	RPL12,CASP3,NANOS1,ATXN3,SMG8,CTSH,LONP1,TNPO1,PSMC2,RPL17,RPS23,RPL31,RPL22,RPS15A,RPL10A,RPS21,RPL14,CCDC115,RPS13,RPL5,RPL26,RPS27A,RPS4X,PARK2,RPL4,RPL27A,DDB1,RPL30,RPL23,RPL11,RPL9,RPL7,RPL6,RPL7A,HSPB1,HSP90AA1,RPS20,RPL37,RPS12,RPS3,SND1,RNF5
1	TRUE	2.23e-05	1174	284	50	0.176	0.043	GO:1901566	BP	11	organonitrogen compound biosynthetic process	2	ENSG00000008988,ENSG00000058668,ENSG00000063046,ENSG00000071082,ENSG00000077616,ENSG00000089009,ENSG00000100129,ENSG00000106211,ENSG00000106263,ENSG00000109320,ENSG00000110700,ENSG00000111962,ENSG00000112306,ENSG00000116251,ENSG00000118276,ENSG00000118873,ENSG00000122406,ENSG00000125691,ENSG00000133424,ENSG00000134419,ENSG00000142676,ENSG00000143947,ENSG00000144057,ENSG00000147604,ENSG00000148303…	DPY19L3,ST6GAL2,RPL12,NANOS1,EIF3B,NDST3,RAB3GAP2,NAALAD2,IMPACT,EIF3K,HS6ST2,RPL17,RPS23,RPL31,RPL22,UST,RPS15A,RPL10A,EIF3F,B4GALT6,RPS21,RPL14,RPS13,RPL5,ATP2B4,RPL26,RPS27A,RPS4X,HEXA,RPL4,RPL27A,EIF3C,RPL30,EIF3L,RPL23,RPL11,EIF4B,RPL9,RPL7,LARGE,ANGPT1,RPL6,RPL7A,HSPB1,RPS20,TRMT10C,RPS12,EEF2,QARS,NFKB1
1	TRUE	2.86e-05	1250	317	56	0.177	0.045	GO:0046907	BP	8	intracellular transport	4	ENSG00000008988,ENSG00000071082,ENSG00000079950,ENSG00000080824,ENSG00000082805,ENSG00000083312,ENSG00000085788,ENSG00000089009,ENSG00000106211,ENSG00000110700,ENSG00000111670,ENSG00000111731,ENSG00000112306,ENSG00000115306,ENSG00000116251,ENSG00000116584,ENSG00000118873,ENSG00000122406,ENSG00000125691,ENSG00000134419,ENSG00000135272,ENSG00000135486,ENSG00000142676,ENSG00000143153,ENSG00000143947…	SMN1,SMN2,RANBP17,C2CD5,FAM21C,RPL12,DNLZ,ARHGEF2,MDFIC,PDE2A,TOMM20,GNPTAB,TAP1,RAB3GAP2,ATP1B1,TNPO1,ERC1,HNRNPA1,RPL17,STX7,RPS23,RPL31,RPL22,RPS15A,IFT122,ZIC1,RPL10A,RPS21,RPL14,RPS13,RPL5,TUBA1C,DDHD2,RPL26,RPS27A,RPS4X,PARK2,RPL4,RPL27A,SPTBN1,RPL30,RPL23,RPL11,RPL9,RPL7,RPL6,RPL7A,HSPB1,HSP90AA1,RPS20,RPL37,RPS12,RPS3,MAPT,TBC1D9B,CCHCR1
1	TRUE	8.32e-05	1194	317	53	0.167	0.044	GO:0034613	BP	8	cellular protein localization	5	ENSG00000008988,ENSG00000071082,ENSG00000079950,ENSG00000080824,ENSG00000083312,ENSG00000089009,ENSG00000106211,ENSG00000110700,ENSG00000111670,ENSG00000111731,ENSG00000112306,ENSG00000115306,ENSG00000116251,ENSG00000116584,ENSG00000118873,ENSG00000122406,ENSG00000125691,ENSG00000130226,ENSG00000134419,ENSG00000135272,ENSG00000142676,ENSG00000143153,ENSG00000143947,ENSG00000145592,ENSG00000147604…	GRID2,RANBP17,C2CD5,RPL12,DNLZ,ARHGEF2,BBS1,MDFIC,PDE2A,TOMM20,GNPTAB,RAB3GAP2,ATP1B1,TNPO1,WNK3,RPL17,STX7,RPS23,RPL31,RPL22,RPS15A,IFT122,ZIC1,RPL10A,RPS21,RPL14,RPS13,RPL5,RPL26,RPS27A,RPS4X,PARK2,RPL4,RPL27A,SPTBN1,RPL30,RPL23,RPL11,RPL9,RPL7,ANGPT1,RPL6,RPL7A,HSPB1,HSP90AA1,RPS20,RPL37,RPS12,RPS3,MAPT,TBC1D9B,CCHCR1,DPP6
1	TRUE	0.000101	1203	317	53	0.167	0.044	GO:0070727	BP	8	cellular macromolecule localization	4	ENSG00000008988,ENSG00000071082,ENSG00000079950,ENSG00000080824,ENSG00000083312,ENSG00000089009,ENSG00000106211,ENSG00000110700,ENSG00000111670,ENSG00000111731,ENSG00000112306,ENSG00000115306,ENSG00000116251,ENSG00000116584,ENSG00000118873,ENSG00000122406,ENSG00000125691,ENSG00000130226,ENSG00000134419,ENSG00000135272,ENSG00000142676,ENSG00000143153,ENSG00000143947,ENSG00000145592,ENSG00000147604…	GRID2,RANBP17,C2CD5,RPL12,DNLZ,ARHGEF2,BBS1,MDFIC,PDE2A,TOMM20,GNPTAB,RAB3GAP2,ATP1B1,TNPO1,WNK3,RPL17,STX7,RPS23,RPL31,RPL22,RPS15A,IFT122,ZIC1,RPL10A,RPS21,RPL14,RPS13,RPL5,RPL26,RPS27A,RPS4X,PARK2,RPL4,RPL27A,SPTBN1,RPL30,RPL23,RPL11,RPL9,RPL7,ANGPT1,RPL6,RPL7A,HSPB1,HSP90AA1,RPS20,RPL37,RPS12,RPS3,MAPT,TBC1D9B,CCHCR1,DPP6
1	TRUE	0.00011	938	310	44	0.142	0.047	GO:0009057	BP	8	macromolecule catabolic process	3	ENSG00000008988,ENSG00000066427,ENSG00000071082,ENSG00000080824,ENSG00000083312,ENSG00000089009,ENSG00000103811,ENSG00000106211,ENSG00000110700,ENSG00000112306,ENSG00000116251,ENSG00000122406,ENSG00000125691,ENSG00000134419,ENSG00000136710,ENSG00000142676,ENSG00000143947,ENSG00000145592,ENSG00000145632,ENSG00000147604,ENSG00000148303,ENSG00000149273,ENSG00000156482,ENSG00000161057,ENSG00000161970…	RPL12,CASP3,NANOS1,ATXN3,SMG8,CTSH,LONP1,TNPO1,PLK2,PSMC2,RPL17,RPS23,RPL31,RPL22,RPS15A,RPL10A,RPS21,RPL14,CCDC115,RPS13,RPL5,RPL26,RPS27A,RPS4X,HEXA,PARK2,RPL4,RPL27A,DDB1,RPL30,RPL23,RPL11,RPL9,RPL7,RPL6,RPL7A,HSPB1,HSP90AA1,RPS20,RPL37,RPS12,RPS3,SND1,RNF5
1	TRUE	0.000186	2735	313	94	0.3	0.034	GO:0032501	BP	8	multicellular organismal process	2	ENSG00000003249,ENSG00000058668,ENSG00000066427,ENSG00000066735,ENSG00000078725,ENSG00000080824,ENSG00000082805,ENSG00000084636,ENSG00000100592,ENSG00000101384,ENSG00000102385,ENSG00000102678,ENSG00000103811,ENSG00000106211,ENSG00000107798,ENSG00000109320,ENSG00000109339,ENSG00000111341,ENSG00000111783,ENSG00000113318,ENSG00000115306,ENSG00000115966,ENSG00000116584,ENSG00000118515,ENSG00000123560…	POMZP3,GREB1L,GRID2,MEIS1,WNT7A,COL2A1,CASP3,NANOS1,DRP2,NAIP,ATXN3,RFX4,DRAXIN,ARHGEF2,TMEM150C,DBNDD1,CTSH,BBS1,PDE2A,PCDHA4,IGSF3,NR2F1,SERF1B,CXADR,SGCD,GFRA1,SVIL,AFF3,ADAM17,SGK1,MEIS2,RDH5,JAG1,ULK4,ATP1B1,CDH11,MAFF,DAAM1,IMPACT,FZD8,PLK2,ERC1,DSCAM,PSMC2,HUNK,CHUK,LIPA,SERF1A,IFT122,ZIC1,ACVR1B,NCEH1,RNF112,BRINP1,FLRT1,MLLT3,FGF9,ATP2B4,RPS4X,ATF2,PARK2,TIAM1,SPTBN1,EPS8,S1PR3,RASA1,GNG…
1	TRUE	0.000233	1611	286	59	0.206	0.037	GO:0033036	BP	8	macromolecule localization	3	ENSG00000008988,ENSG00000066427,ENSG00000071082,ENSG00000079950,ENSG00000080824,ENSG00000083312,ENSG00000089009,ENSG00000106211,ENSG00000109320,ENSG00000110700,ENSG00000111670,ENSG00000111731,ENSG00000112306,ENSG00000115306,ENSG00000116251,ENSG00000116584,ENSG00000118873,ENSG00000122406,ENSG00000125691,ENSG00000130226,ENSG00000134419,ENSG00000135272,ENSG00000135486,ENSG00000141338,ENSG00000142676…	GRID2,RANBP17,C2CD5,RPL12,WNT7A,ATP6V1G2,DNLZ,ABCA8,ATXN3,ARHGEF2,BBS1,MDFIC,PDE2A,GNPTAB,RAB3GAP2,ATP1B1,TNPO1,WNK3,HNRNPA1,RPL17,STX7,CHUK,RPS23,RPL31,RPL22,RPS15A,IFT122,ZIC1,RPL10A,PITPNC1,RPS21,RPL14,RPS13,RPL5,RPL26,RPS27A,RPS4X,PARK2,RPL4,RPL27A,SPTBN1,RPL30,RPL23,RPL11,RPL9,RPL7,ANGPT1,RPL6,RPL7A,HSPB1,HSP90AA1,RPS20,RPS12,CRH,NFKB1,MAPT,ATP6V0E2,TBC1D9B,DPP6
1	TRUE	0.000253	360	179	17	0.095	0.047	GO:0022613	BP	14	ribonucleoprotein complex biogenesis	1	ENSG00000063046,ENSG00000089009,ENSG00000101361,ENSG00000122406,ENSG00000122687,ENSG00000142676,ENSG00000147604,ENSG00000148303,ENSG00000161970,ENSG00000172062,ENSG00000186468,ENSG00000186868,ENSG00000188846,ENSG00000197958,ENSG00000198755,ENSG00000205571,ENSG00000241945	SMN1,SMN2,NOP56,RPL12,FTSJ2,RPS23,RPL10A,RPL14,RPL5,RPL26,PWP2,RPL11,EIF4B,RPL7,RPL6,RPL7A,MAPT
1	TRUE	0.000318	1425	317	58	0.183	0.041	GO:0051649	BP	8	establishment of localization in cell	4	ENSG00000008988,ENSG00000058668,ENSG00000071082,ENSG00000079950,ENSG00000080824,ENSG00000082805,ENSG00000083312,ENSG00000085788,ENSG00000089009,ENSG00000106211,ENSG00000110700,ENSG00000111670,ENSG00000111731,ENSG00000112306,ENSG00000115306,ENSG00000116251,ENSG00000116584,ENSG00000118873,ENSG00000122406,ENSG00000125691,ENSG00000134419,ENSG00000135272,ENSG00000135486,ENSG00000142676,ENSG00000143153…	SMN1,SMN2,RANBP17,C2CD5,FAM21C,RPL12,WNT7A,DNLZ,ARHGEF2,MDFIC,PDE2A,TOMM20,GNPTAB,TAP1,RAB3GAP2,ATP1B1,TNPO1,ERC1,HNRNPA1,RPL17,STX7,RPS23,RPL31,RPL22,RPS15A,IFT122,ZIC1,RPL10A,RPS21,RPL14,RPS13,RPL5,TUBA1C,ATP2B4,DDHD2,RPL26,RPS27A,RPS4X,PARK2,RPL4,RPL27A,SPTBN1,RPL30,RPL23,RPL11,RPL9,RPL7,RPL6,RPL7A,HSPB1,HSP90AA1,RPS20,RPL37,RPS12,RPS3,MAPT,TBC1D9B,CCHCR1
1	TRUE	0.000396	2786	313	94	0.3	0.034	GO:0048519	BP	8	negative regulation of biological process	2	ENSG00000008988,ENSG00000048540,ENSG00000058668,ENSG00000066735,ENSG00000071082,ENSG00000078725,ENSG00000082805,ENSG00000083312,ENSG00000089009,ENSG00000089289,ENSG00000101384,ENSG00000102678,ENSG00000103811,ENSG00000104320,ENSG00000106211,ENSG00000108984,ENSG00000109320,ENSG00000110700,ENSG00000111783,ENSG00000112306,ENSG00000113318,ENSG00000115290,ENSG00000115966,ENSG00000116251,ENSG00000116584…	LMO3,GRID2,MAP2K6,FAM21C,IRX2,MEIS1,RPL12,WNT7A,IRX1,AKT1S1,CASP3,NANOS1,CCDC3,NAIP,RFX4,DRAXIN,ARHGEF2,SMG8,CTSH,IFITM3,MDFIC,PDE2A,RASA3,GRB14,NR2F1,ADAM17,NBN,MEIS2,JAG1,IFIT5,CBX6,IMPACT,TNPO1,PLK2,WNK3,ERC1,DSCAM,HNRNPA1,RPL17,CHUK,RPS23,RPL31,RPL22,RPS15A,IFT122,RPL10A,ACVR1B,RNF112,RPS21,BRINP1,RPL14,ELFN1,FLRT1,RPS13,RPL5,SMCR8,MLLT3,FGF9,ATP2B4,RPL26,RPS27A,RPS4X,ATF2,PARK2,RPL4,RPL27A,R…
1	TRUE	0.000444	2654	317	91	0.287	0.034	GO:0006810	BP	8	transport	4	ENSG00000008988,ENSG00000058668,ENSG00000066735,ENSG00000071082,ENSG00000078053,ENSG00000079950,ENSG00000080824,ENSG00000082805,ENSG00000083312,ENSG00000085788,ENSG00000089009,ENSG00000103811,ENSG00000104490,ENSG00000106211,ENSG00000109320,ENSG00000110700,ENSG00000111670,ENSG00000111731,ENSG00000112306,ENSG00000115306,ENSG00000115966,ENSG00000116251,ENSG00000116584,ENSG00000118515,ENSG00000118873…	SMN1,SMN2,RANBP17,C2CD5,FAM21C,NCALD,RPL12,WNT7A,AMPH,ATP6V1G2,DNLZ,ABCA8,ARHGEF2,CTSH,BBS1,MDFIC,PDE2A,TOMM20,ADD3,GNPTAB,CXADR,SGK1,TAP1,RAB3GAP2,ATP1B1,TNPO1,WNK3,ERC1,PSMC2,HNRNPA1,TCN2,RPL17,STX7,CHUK,RPS23,RPL31,RPL22,RPS15A,IFT122,ZIC1,RPL10A,PITPNC1,RPS21,RPL14,RER1,RPS13,RPL5,TUBA1C,ATP2B4,DDHD2,RPL26,RPS27A,RPS4X,ATF2,PARK2,RPL4,RPL27A,SPTBN1,RPL30,PTPRJ,RPL23,RPL11,RPL9,SLC9A6,RPL7,ANG…
1	TRUE	0.000677	1478	286	54	0.189	0.037	GO:0008104	BP	8	protein localization	4	ENSG00000008988,ENSG00000066427,ENSG00000071082,ENSG00000079950,ENSG00000080824,ENSG00000083312,ENSG00000089009,ENSG00000106211,ENSG00000110700,ENSG00000111670,ENSG00000111731,ENSG00000112306,ENSG00000115306,ENSG00000116251,ENSG00000116584,ENSG00000118873,ENSG00000122406,ENSG00000125691,ENSG00000130226,ENSG00000134419,ENSG00000135272,ENSG00000142676,ENSG00000143153,ENSG00000143947,ENSG00000147604…	GRID2,RANBP17,C2CD5,RPL12,WNT7A,ATP6V1G2,DNLZ,ATXN3,ARHGEF2,BBS1,MDFIC,PDE2A,GNPTAB,RAB3GAP2,ATP1B1,TNPO1,WNK3,RPL17,STX7,CHUK,RPS23,RPL31,RPL22,RPS15A,IFT122,ZIC1,RPL10A,RPS21,RPL14,RPS13,RPL5,RPL26,RPS27A,RPS4X,PARK2,RPL4,RPL27A,SPTBN1,RPL30,RPL23,RPL11,RPL9,RPL7,ANGPT1,RPL6,RPL7A,HSPB1,HSP90AA1,RPS20,RPS12,MAPT,ATP6V0E2,TBC1D9B,DPP6
1	TRUE	0.000729	5	147	3	0.02	0.6	GO:1990948	MF	37	ubiquitin ligase inhibitor activity	3	ENSG00000122406,ENSG00000125691,ENSG00000142676	RPL5,RPL23,RPL11
1	TRUE	0.000738	1085	310	46	0.148	0.042	GO:0010629	BP	8	negative regulation of gene expression	1	ENSG00000008988,ENSG00000071082,ENSG00000083312,ENSG00000089009,ENSG00000089289,ENSG00000106211,ENSG00000109320,ENSG00000110700,ENSG00000112306,ENSG00000116251,ENSG00000122406,ENSG00000125691,ENSG00000134138,ENSG00000134419,ENSG00000135272,ENSG00000142676,ENSG00000143947,ENSG00000145592,ENSG00000147604,ENSG00000148303,ENSG00000149273,ENSG00000154059,ENSG00000156482,ENSG00000161970,ENSG00000163682…	IRX2,RPL12,IRX1,NANOS1,NAIP,SMG8,MDFIC,PDE2A,NR2F1,MEIS2,CBX6,IMPACT,TNPO1,RPL17,RPS23,RPL31,RPL22,RPS15A,RPL10A,RPS21,RPL14,RPS13,RPL5,SMCR8,RPL26,RPS27A,RPS4X,PARK2,RPL4,RPL27A,RPL30,RPL23,RPL11,RPL9,RPL7,RPL6,RPL7A,HSPB1,RPS20,RPL37,RPS12,RPS3,QARS,IGBP1,NFKB1,MAPT
1	TRUE	0.000813	187	82	8	0.098	0.043	GO:0022618	BP	14	ribonucleoprotein complex assembly	2	ENSG00000063046,ENSG00000142676,ENSG00000172062,ENSG00000186468,ENSG00000186868,ENSG00000197958,ENSG00000205571,ENSG00000241945	SMN1,SMN2,RPL12,RPS23,PWP2,RPL11,EIF4B,MAPT
1	TRUE	0.00082	1439	163	35	0.215	0.024	GO:0044248	BP	8	cellular catabolic process	1	ENSG00000058668,ENSG00000066427,ENSG00000071082,ENSG00000083123,ENSG00000083312,ENSG00000089009,ENSG00000116299,ENSG00000118873,ENSG00000122406,ENSG00000125691,ENSG00000134419,ENSG00000136710,ENSG00000142676,ENSG00000145632,ENSG00000147604,ENSG00000148303,ENSG00000161057,ENSG00000161970,ENSG00000163682,ENSG00000164305,ENSG00000166441,ENSG00000167986,ENSG00000171130,ENSG00000174444,ENSG00000176994…	RPL12,ATP6V1G2,CASP3,NANOS1,BCKDHB,ATXN3,PDE2A,LONP1,RAB3GAP2,TNPO1,PLK2,PSMC2,RPL17,RPS23,RPL31,KIAA1324,RPS15A,RPL10A,CCDC115,RPL5,SMCR8,ATP2B4,RPL26,RPL4,RPL27A,DDB1,RPL23,RPL11,RPL9,RPL7,RPL6,RPL7A,RNF5,MAPT,ATP6V0E2
1	TRUE	0.00116	2473	287	78	0.272	0.032	GO:1901363	MF	29	heterocyclic compound binding	1	ENSG00000008988,ENSG00000063046,ENSG00000071082,ENSG00000080824,ENSG00000083312,ENSG00000089009,ENSG00000100129,ENSG00000101361,ENSG00000104320,ENSG00000104907,ENSG00000106211,ENSG00000106263,ENSG00000109320,ENSG00000110700,ENSG00000111783,ENSG00000112306,ENSG00000113318,ENSG00000115306,ENSG00000115750,ENSG00000115966,ENSG00000116251,ENSG00000116299,ENSG00000120733,ENSG00000122406,ENSG00000124596…	NOP56,RANBP17,IRX2,MEIS1,RPL12,IRX1,NAIP,EIF3B,RFX4,TAF1B,PDE2A,NAP1L1,NR2F1,TRMT1,AFF3,NBN,LONP1,TAP1,MEIS2,IFIT5,ATP1B1,MAFF,TNPO1,WNK3,EIF3K,HNRNPA1,TCN2,RPL17,RPS23,RPL31,KIAA1324,ZNF277,RPL22,RPS15A,TOP3A,RPL10A,ACVR1B,EIF3F,RNF112,RPS21,RPL14,PDE5A,RPS13,RPL5,RPL26,PWP2,RPS27A,RPS4X,ATF2,PARK2,RPL4,RPL27A,SPTBN1,EIF3C,DDB1,RPL30,EIF3L,RPL23,RRP1B,RPL11,EIF4B,RPL9,KDM3B,RPL7,RPL6,RPL7A,HSPB1…
1	TRUE	0.00118	198	82	8	0.098	0.04	GO:0071826	BP	14	ribonucleoprotein complex subunit organization	1	ENSG00000063046,ENSG00000142676,ENSG00000172062,ENSG00000186468,ENSG00000186868,ENSG00000197958,ENSG00000205571,ENSG00000241945	SMN1,SMN2,RPL12,RPS23,PWP2,RPL11,EIF4B,MAPT
1	TRUE	0.0013	1537	163	36	0.221	0.023	GO:0009056	BP	8	catabolic process	1	ENSG00000058668,ENSG00000066427,ENSG00000071082,ENSG00000083123,ENSG00000083312,ENSG00000089009,ENSG00000116299,ENSG00000118873,ENSG00000122406,ENSG00000125691,ENSG00000134419,ENSG00000136710,ENSG00000142676,ENSG00000144959,ENSG00000145632,ENSG00000147604,ENSG00000148303,ENSG00000161057,ENSG00000161970,ENSG00000163682,ENSG00000164305,ENSG00000166441,ENSG00000167986,ENSG00000171130,ENSG00000174444…	RPL12,ATP6V1G2,CASP3,NANOS1,BCKDHB,ATXN3,PDE2A,LONP1,RAB3GAP2,TNPO1,PLK2,PSMC2,RPL17,RPS23,RPL31,KIAA1324,RPS15A,RPL10A,NCEH1,CCDC115,RPL5,SMCR8,ATP2B4,RPL26,RPL4,RPL27A,DDB1,RPL23,RPL11,RPL9,RPL7,RPL6,RPL7A,RNF5,MAPT,ATP6V0E2
1	TRUE	0.0013	6	147	3	0.02	0.5	GO:0055105	MF	37	ubiquitin-protein transferase inhibitor activity	2	ENSG00000122406,ENSG00000125691,ENSG00000142676	RPL5,RPL23,RPL11
1	TRUE	0.00142	2740	317	91	0.287	0.033	GO:0051234	BP	8	establishment of localization	3	ENSG00000008988,ENSG00000058668,ENSG00000066735,ENSG00000071082,ENSG00000078053,ENSG00000079950,ENSG00000080824,ENSG00000082805,ENSG00000083312,ENSG00000085788,ENSG00000089009,ENSG00000103811,ENSG00000104490,ENSG00000106211,ENSG00000109320,ENSG00000110700,ENSG00000111670,ENSG00000111731,ENSG00000112306,ENSG00000115306,ENSG00000115966,ENSG00000116251,ENSG00000116584,ENSG00000118515,ENSG00000118873…	SMN1,SMN2,RANBP17,C2CD5,FAM21C,NCALD,RPL12,WNT7A,AMPH,ATP6V1G2,DNLZ,ABCA8,ARHGEF2,CTSH,BBS1,MDFIC,PDE2A,TOMM20,ADD3,GNPTAB,CXADR,SGK1,TAP1,RAB3GAP2,ATP1B1,TNPO1,WNK3,ERC1,PSMC2,HNRNPA1,TCN2,RPL17,STX7,CHUK,RPS23,RPL31,RPL22,RPS15A,IFT122,ZIC1,RPL10A,PITPNC1,RPS21,RPL14,RER1,RPS13,RPL5,TUBA1C,ATP2B4,DDHD2,RPL26,RPS27A,RPS4X,ATF2,PARK2,RPL4,RPL27A,SPTBN1,RPL30,PTPRJ,RPL23,RPL11,RPL9,SLC9A6,RPL7,ANG…
1	TRUE	0.00142	37	227	6	0.026	0.162	GO:0003743	MF	29	translation initiation factor activity	5	ENSG00000063046,ENSG00000100129,ENSG00000106263,ENSG00000175390,ENSG00000178982,ENSG00000184110	EIF3B,EIF3K,EIF3F,EIF3C,EIF3L,EIF4B
1	TRUE	0.00152	2497	287	78	0.272	0.031	GO:0097159	MF	29	organic cyclic compound binding	1	ENSG00000008988,ENSG00000063046,ENSG00000071082,ENSG00000080824,ENSG00000083312,ENSG00000089009,ENSG00000100129,ENSG00000101361,ENSG00000104320,ENSG00000104907,ENSG00000106211,ENSG00000106263,ENSG00000109320,ENSG00000110700,ENSG00000111783,ENSG00000112306,ENSG00000113318,ENSG00000115306,ENSG00000115750,ENSG00000115966,ENSG00000116251,ENSG00000116299,ENSG00000120733,ENSG00000122406,ENSG00000124596…	NOP56,RANBP17,IRX2,MEIS1,RPL12,IRX1,NAIP,EIF3B,RFX4,TAF1B,PDE2A,NAP1L1,NR2F1,TRMT1,AFF3,NBN,LONP1,TAP1,MEIS2,IFIT5,ATP1B1,MAFF,TNPO1,WNK3,EIF3K,HNRNPA1,TCN2,RPL17,RPS23,RPL31,KIAA1324,ZNF277,RPL22,RPS15A,TOP3A,RPL10A,ACVR1B,EIF3F,RNF112,RPS21,RPL14,PDE5A,RPS13,RPL5,RPL26,PWP2,RPS27A,RPS4X,ATF2,PARK2,RPL4,RPL27A,SPTBN1,EIF3C,DDB1,RPL30,EIF3L,RPL23,RRP1B,RPL11,EIF4B,RPL9,KDM3B,RPL7,RPL6,RPL7A,HSPB1…
1	TRUE	0.00156	2267	309	77	0.249	0.034	GO:0048856	BP	8	anatomical structure development	3	ENSG00000003249,ENSG00000066427,ENSG00000066735,ENSG00000078725,ENSG00000080824,ENSG00000082805,ENSG00000100592,ENSG00000101384,ENSG00000102385,ENSG00000102678,ENSG00000103811,ENSG00000104067,ENSG00000106211,ENSG00000109339,ENSG00000111341,ENSG00000111783,ENSG00000113318,ENSG00000115306,ENSG00000115966,ENSG00000116584,ENSG00000118515,ENSG00000123560,ENSG00000126500,ENSG00000128482,ENSG00000133424…	POMZP3,GREB1L,GRID2,FAM21C,MEIS1,WNT7A,COL2A1,CASP3,DRP2,NAIP,ATXN3,RFX4,DRAXIN,ARHGEF2,DBNDD1,CTSH,PDE2A,PCDHA4,IGSF3,NR2F1,SERF1B,CXADR,SGCD,GFRA1,SVIL,AFF3,ADAM17,SGK1,MEIS2,JAG1,ULK4,CDH11,DAAM1,IMPACT,FZD8,ERC1,DSCAM,HUNK,CHUK,SERF1A,IFT122,ZIC1,ACVR1B,RNF112,BRINP1,FLRT1,MLLT3,FGF9,RPS4X,ATF2,PARK2,TIAM1,SPTBN1,EPS8,S1PR3,RASA1,MGP,SLC9A6,LARGE,ANGPT1,PBX3,KIF26A,PLP1,HSPB1,HSP90AA1,GRIP1,T…
1	TRUE	0.00156	6	21	2	0.095	0.333	GO:1900452	BP	8	regulation of long term synaptic depression	2	ENSG00000152208,ENSG00000186868	GRID2,MAPT
1	TRUE	0.00156	1302	286	48	0.168	0.037	GO:0003723	MF	29	RNA binding	3	ENSG00000008988,ENSG00000063046,ENSG00000071082,ENSG00000080824,ENSG00000083312,ENSG00000089009,ENSG00000100129,ENSG00000101361,ENSG00000104907,ENSG00000106211,ENSG00000106263,ENSG00000110700,ENSG00000112306,ENSG00000115306,ENSG00000116251,ENSG00000116299,ENSG00000122406,ENSG00000125691,ENSG00000134419,ENSG00000135486,ENSG00000142676,ENSG00000143947,ENSG00000147604,ENSG00000148303,ENSG00000152778…	NOP56,RPL12,EIF3B,NAP1L1,TRMT1,LONP1,IFIT5,TNPO1,EIF3K,HNRNPA1,RPL17,RPS23,RPL31,KIAA1324,RPL22,RPS15A,RPL10A,EIF3F,RPS21,RPL14,RPS13,RPL5,RPL26,PWP2,RPS27A,RPS4X,RPL4,RPL27A,SPTBN1,EIF3C,RPL30,EIF3L,RPL23,RRP1B,RPL11,EIF4B,RPL9,RPL7,RPL6,RPL7A,HSPB1,HSP90AA1,RPS20,TRMT10C,RPS12,EEF2,SND1,MAPT
1	TRUE	0.00191	194	210	12	0.057	0.062	GO:0016072	BP	14	rRNA metabolic process	2	ENSG00000101361,ENSG00000122406,ENSG00000122687,ENSG00000142676,ENSG00000147604,ENSG00000148303,ENSG00000161970,ENSG00000171858,ENSG00000186868,ENSG00000188846,ENSG00000198755,ENSG00000241945	NOP56,FTSJ2,RPL10A,RPS21,RPL14,RPL5,RPL26,PWP2,RPL11,RPL7,RPL7A,MAPT
1	TRUE	0.00195	108	164	8	0.049	0.074	GO:0051170	BP	26	import into nucleus	1	ENSG00000083312,ENSG00000125691,ENSG00000135272,ENSG00000135486,ENSG00000172062,ENSG00000186642,ENSG00000204764,ENSG00000205571	SMN1,SMN2,RANBP17,MDFIC,PDE2A,TNPO1,HNRNPA1,RPL23
1	TRUE	0.00195	7	147	3	0.02	0.429	GO:1904667	BP	8	negative regulation of ubiquitin protein ligase activity	2	ENSG00000122406,ENSG00000125691,ENSG00000142676	RPL5,RPL23,RPL11
1	TRUE	0.00195	229	179	12	0.067	0.052	GO:0042254	BP	14	ribosome biogenesis	2	ENSG00000089009,ENSG00000101361,ENSG00000122406,ENSG00000122687,ENSG00000142676,ENSG00000147604,ENSG00000148303,ENSG00000161970,ENSG00000188846,ENSG00000197958,ENSG00000198755,ENSG00000241945	NOP56,RPL12,FTSJ2,RPL10A,RPL14,RPL5,RPL26,PWP2,RPL11,RPL7,RPL6,RPL7A
1	TRUE	0.00195	165	210	11	0.052	0.067	GO:0006364	BP	14	rRNA processing	3	ENSG00000101361,ENSG00000122406,ENSG00000122687,ENSG00000142676,ENSG00000147604,ENSG00000148303,ENSG00000161970,ENSG00000171858,ENSG00000188846,ENSG00000198755,ENSG00000241945	NOP56,FTSJ2,RPL10A,RPS21,RPL14,RPL5,RPL26,PWP2,RPL11,RPL7,RPL7A
1	TRUE	0.00195	2061	287	67	0.233	0.033	GO:0003676	MF	29	nucleic acid binding	2	ENSG00000008988,ENSG00000063046,ENSG00000071082,ENSG00000080824,ENSG00000083312,ENSG00000089009,ENSG00000100129,ENSG00000101361,ENSG00000104320,ENSG00000104907,ENSG00000106211,ENSG00000106263,ENSG00000109320,ENSG00000110700,ENSG00000111783,ENSG00000112306,ENSG00000113318,ENSG00000115306,ENSG00000115750,ENSG00000115966,ENSG00000116251,ENSG00000116299,ENSG00000120733,ENSG00000122406,ENSG00000125691…	NOP56,IRX2,MEIS1,RPL12,IRX1,EIF3B,RFX4,TAF1B,NAP1L1,NR2F1,TRMT1,AFF3,NBN,LONP1,MEIS2,IFIT5,MAFF,TNPO1,EIF3K,HNRNPA1,RPL17,RPS23,RPL31,KIAA1324,ZNF277,RPL22,RPS15A,TOP3A,RPL10A,EIF3F,RPS21,RPL14,RPS13,RPL5,RPL26,PWP2,RPS27A,RPS4X,ATF2,PARK2,RPL4,RPL27A,SPTBN1,EIF3C,DDB1,RPL30,EIF3L,RPL23,RRP1B,RPL11,EIF4B,RPL9,KDM3B,RPL7,RPL6,RPL7A,HSPB1,HSP90AA1,RPS20,TRMT10C,RPS12,EEF2,SND1,ATF6B,MSH3,NFKB1,MAPT
1	TRUE	0.00196	1986	313	70	0.224	0.035	GO:0007275	BP	8	multicellular organism development	3	ENSG00000003249,ENSG00000066427,ENSG00000066735,ENSG00000078725,ENSG00000080824,ENSG00000082805,ENSG00000100592,ENSG00000101384,ENSG00000102385,ENSG00000102678,ENSG00000103811,ENSG00000106211,ENSG00000109339,ENSG00000111341,ENSG00000111783,ENSG00000113318,ENSG00000115306,ENSG00000115966,ENSG00000116584,ENSG00000118515,ENSG00000123560,ENSG00000126500,ENSG00000128482,ENSG00000133424,ENSG00000134138…	GREB1L,GRID2,MEIS1,WNT7A,COL2A1,CASP3,DRP2,NAIP,ATXN3,RFX4,DRAXIN,ARHGEF2,DBNDD1,CTSH,PCDHA4,IGSF3,NR2F1,SERF1B,CXADR,SGCD,GFRA1,SVIL,AFF3,ADAM17,SGK1,MEIS2,JAG1,ULK4,CDH11,DAAM1,IMPACT,FZD8,ERC1,DSCAM,HUNK,SERF1A,IFT122,ZIC1,ACVR1B,RNF112,BRINP1,FLRT1,MLLT3,FGF9,RPS4X,ATF2,PARK2,TIAM1,SPTBN1,S1PR3,RASA1,MGP,SLC9A6,LARGE,ANGPT1,PBX3,KIF26A,PLP1,HSPB1,CRB2,HSP90AA1,GRIP1,MAPK10,QARS,CACNA1H,MEGF10…
1	TRUE	0.00196	46	291	7	0.024	0.152	GO:0030165	MF	50	PDZ domain binding	1	ENSG00000058668,ENSG00000082805,ENSG00000151694,ENSG00000152208,ENSG00000154639,ENSG00000177283,ENSG00000185345	GRID2,CXADR,ADAM17,FZD8,ERC1,ATP2B4,PARK2
1	TRUE	0.00217	2493	309	82	0.265	0.033	GO:0032502	BP	8	developmental process	2	ENSG00000003249,ENSG00000048540,ENSG00000066427,ENSG00000066735,ENSG00000078725,ENSG00000080824,ENSG00000082805,ENSG00000100592,ENSG00000101384,ENSG00000102385,ENSG00000102678,ENSG00000103811,ENSG00000104067,ENSG00000106211,ENSG00000109320,ENSG00000109339,ENSG00000111341,ENSG00000111783,ENSG00000113318,ENSG00000115306,ENSG00000115966,ENSG00000116584,ENSG00000118515,ENSG00000123560,ENSG00000126500…	POMZP3,LMO3,GREB1L,GRID2,FAM21C,MEIS1,WNT7A,COL2A1,CASP3,DRP2,NAIP,ATXN3,RFX4,DRAXIN,ARHGEF2,DBNDD1,CTSH,PDE2A,PCDHA4,IGSF3,NR2F1,SERF1B,CXADR,SGCD,GFRA1,SVIL,AFF3,ADAM17,SGK1,MEIS2,JAG1,ULK4,NPAS3,CDH11,DAAM1,IMPACT,FZD8,ERC1,DSCAM,PSMC2,HUNK,CHUK,SERF1A,IFT122,ZIC1,ACVR1B,RNF112,BRINP1,FLRT1,MLLT3,FGF9,RPS4X,ATF2,PARK2,TIAM1,SPTBN1,EPS8,S1PR3,RASA1,MGP,SLC9A6,LARGE,ANGPT1,PBX3,KIF26A,PLP1,HSPB1…
1	TRUE	0.00345	276	210	14	0.067	0.051	GO:0034470	BP	14	ncRNA processing	2	ENSG00000101361,ENSG00000104907,ENSG00000122406,ENSG00000122687,ENSG00000142676,ENSG00000147604,ENSG00000148303,ENSG00000161970,ENSG00000171858,ENSG00000174173,ENSG00000174177,ENSG00000188846,ENSG00000198755,ENSG00000241945	NOP56,FTSJ2,TRMT1,CTU2,RPL10A,RPS21,RPL14,RPL5,RPL26,PWP2,RPL11,RPL7,RPL7A,TRMT10C
1	TRUE	0.00347	3470	220	79	0.359	0.023	GO:0051179	BP	8	localization	2	ENSG00000058668,ENSG00000066427,ENSG00000071082,ENSG00000078053,ENSG00000079950,ENSG00000083312,ENSG00000085788,ENSG00000089009,ENSG00000101384,ENSG00000102678,ENSG00000104490,ENSG00000109320,ENSG00000110700,ENSG00000111670,ENSG00000111731,ENSG00000115290,ENSG00000115966,ENSG00000116251,ENSG00000118873,ENSG00000122406,ENSG00000125691,ENSG00000130226,ENSG00000134419,ENSG00000135272,ENSG00000135486…	SMN1,SMN2,GRID2,RANBP17,C2CD5,FAM21C,NCALD,RPL12,WNT7A,AMPH,ATP6V1G2,DNLZ,NANOS1,ABCA8,ATXN3,BBS1,MDFIC,PDE2A,GRB14,ADD3,GNPTAB,TTC40,CXADR,GYPC,ADAM17,TAP1,JAG1,RAB3GAP2,ULK4,ATP1B1,TNPO1,WNK3,DSCAM,PSMC2,HNRNPA1,TCN2,RPL17,STX7,RPS23,RPL31,RPL22,RPS15A,IFT122,RPL10A,ACVR1B,PITPNC1,RPS21,RPL14,RPS13,RPL5,TUBA1C,FGF9,ATP2B4,DDHD2,RPL26,RPS4X,ATF2,RPL4,RPL27A,EPS8,PTPRJ,RPL23,RPL11,RPL9,SLC9A6,RPL…
1	TRUE	0.00358	2	125	2	0.016	1	GO:0004771	MF	19	sterol esterase activity	1	ENSG00000107798,ENSG00000144959	LIPA,NCEH1
1	TRUE	0.00368	1803	313	64	0.204	0.035	GO:0048731	BP	8	system development	4	ENSG00000003249,ENSG00000066427,ENSG00000066735,ENSG00000078725,ENSG00000080824,ENSG00000100592,ENSG00000101384,ENSG00000102385,ENSG00000102678,ENSG00000103811,ENSG00000106211,ENSG00000109339,ENSG00000111341,ENSG00000111783,ENSG00000113318,ENSG00000115306,ENSG00000115966,ENSG00000116584,ENSG00000118515,ENSG00000123560,ENSG00000126500,ENSG00000128482,ENSG00000133424,ENSG00000134138,ENSG00000135503…	GREB1L,GRID2,MEIS1,WNT7A,COL2A1,CASP3,DRP2,NAIP,ATXN3,RFX4,DRAXIN,ARHGEF2,DBNDD1,CTSH,PCDHA4,IGSF3,NR2F1,SERF1B,CXADR,SGCD,GFRA1,SVIL,ADAM17,SGK1,MEIS2,JAG1,ULK4,CDH11,DAAM1,IMPACT,FZD8,DSCAM,SERF1A,IFT122,ZIC1,ACVR1B,RNF112,BRINP1,FLRT1,MLLT3,FGF9,ATF2,PARK2,TIAM1,SPTBN1,RASA1,MGP,SLC9A6,LARGE,ANGPT1,KIF26A,PLP1,HSPB1,CRB2,HSP90AA1,GRIP1,MAPK10,QARS,CACNA1H,MEGF10,MSH3,MAPT,CCDC85C,CA10
1	TRUE	0.00454	3089	314	97	0.309	0.031	GO:0007154	BP	8	cell communication	3	ENSG00000048540,ENSG00000058668,ENSG00000066427,ENSG00000066735,ENSG00000078053,ENSG00000080824,ENSG00000082805,ENSG00000084636,ENSG00000089289,ENSG00000091947,ENSG00000100592,ENSG00000101384,ENSG00000102678,ENSG00000103811,ENSG00000104067,ENSG00000104320,ENSG00000106211,ENSG00000108984,ENSG00000109255,ENSG00000109320,ENSG00000109339,ENSG00000109452,ENSG00000111731,ENSG00000111783,ENSG00000115290…	LMO3,GRID2,NMU,MAP2K6,C2CD5,WNT7A,AMPH,CHRM4,INADL,ATP6V1G2,AKT1S1,CASP3,CCDC3,NAIP,ATXN3,RFX4,DRAXIN,ARHGEF2,CTSH,IFITM3,MDFIC,PDE2A,RASA3,GRB14,PCDHA4,IGSF3,NR2F1,CXADR,GFRA1,ADAM17,NBN,SGK1,NMB,JAG1,IFIT5,ULK4,ATP1B1,DAAM1,IMPACT,FZD8,PLK2,INPP4B,WNK3,ERC1,HNRNPA1,HUNK,CHUK,LIMK2,KIAA1324,IFT122,ZIC1,ACVR1B,PITPNC1,GRIA4,FLRT1,RPL5,SMCR8,MLLT3,FGF9,ATP2B4,RPL26,RPS27A,PARK2,TIAM1,SPTBN1,STK32B…
1	TRUE	0.00466	3262	291	94	0.323	0.029	GO:0019538	BP	11	protein metabolic process	1	ENSG00000008988,ENSG00000048540,ENSG00000058668,ENSG00000063046,ENSG00000066427,ENSG00000071082,ENSG00000077616,ENSG00000080824,ENSG00000082805,ENSG00000089009,ENSG00000089289,ENSG00000100129,ENSG00000102678,ENSG00000104320,ENSG00000106211,ENSG00000106263,ENSG00000108984,ENSG00000109320,ENSG00000109339,ENSG00000110700,ENSG00000111670,ENSG00000111962,ENSG00000112306,ENSG00000115306,ENSG00000116251…	DPY19L3,LMO3,ST6GAL2,MAP2K6,RPL12,WNT7A,AKT1S1,CASP3,NANOS1,NAIP,EIF3B,ATXN3,ARHGEF2,TRIM36,SMG8,MDFIC,NDST3,RASA3,GNPTAB,GFRA1,ADAM17,NBN,LONP1,SGK1,RAB3GAP2,NAALAD2,ULK4,IMPACT,PLK2,WNK3,ERC1,EIF3K,PSMC2,HS6ST2,HUNK,RPL17,CHUK,RPS23,RPL31,RPL22,UST,RPS15A,WDR82,RPL10A,ACVR1B,EIF3F,RNF112,RPS21,RPL14,CCDC115,FLRT1,RPS13,RPL5,SMCR8,FGF9,ATP2B4,RPL26,RPS27A,RPS4X,HEXA,PARK2,RPL4,RPL27A,SPTBN1,STK3…
1	TRUE	0.00469	11	21	2	0.095	0.182	GO:0060292	BP	8	long term synaptic depression	1	ENSG00000152208,ENSG00000186868	GRID2,MAPT
1	TRUE	0.00469	2	144	2	0.014	1	GO:2000435	BP	17	negative regulation of protein neddylation	2	ENSG00000122406,ENSG00000142676	RPL5,RPL11
1	TRUE	0.00566	24	155	4	0.026	0.167	GO:0000027	BP	14	ribosomal large subunit assembly	3	ENSG00000089009,ENSG00000122406,ENSG00000142676,ENSG00000197958	RPL12,RPL5,RPL11,RPL6
1	TRUE	0.00577	1268	310	48	0.155	0.038	GO:1901575	BP	8	organic substance catabolic process	2	ENSG00000008988,ENSG00000058668,ENSG00000066427,ENSG00000071082,ENSG00000080824,ENSG00000083123,ENSG00000083312,ENSG00000089009,ENSG00000103811,ENSG00000106211,ENSG00000110700,ENSG00000112306,ENSG00000116251,ENSG00000122406,ENSG00000125691,ENSG00000134419,ENSG00000136710,ENSG00000138735,ENSG00000142676,ENSG00000143947,ENSG00000145592,ENSG00000145632,ENSG00000147604,ENSG00000148303,ENSG00000149273…	RPL12,CASP3,NANOS1,BCKDHB,ATXN3,SMG8,CTSH,PDE2A,LONP1,TNPO1,PLK2,PSMC2,RPL17,RPS23,RPL31,RPL22,RPS15A,RPL10A,RPS21,RPL14,CCDC115,PDE5A,RPS13,RPL5,ATP2B4,RPL26,RPS27A,RPS4X,HEXA,PARK2,RPL4,RPL27A,DDB1,RPL30,RPL23,RPL11,RPL9,RPL7,RPL6,RPL7A,HSPB1,HSP90AA1,RPS20,RPL37,RPS12,RPS3,SND1,RNF5
1	TRUE	0.0058	70	228	7	0.031	0.1	GO:0045727	BP	11	positive regulation of translation	1	ENSG00000122406,ENSG00000154059,ENSG00000161970,ENSG00000167658,ENSG00000174173,ENSG00000184110,ENSG00000198034	IMPACT,RPL5,RPL26,RPS4X,EIF3C,TRMT10C,EEF2
1	TRUE	0.00635	1509	313	55	0.176	0.036	GO:0010605	BP	8	negative regulation of macromolecule metabolic process	3	ENSG00000008988,ENSG00000048540,ENSG00000058668,ENSG00000071082,ENSG00000083312,ENSG00000089009,ENSG00000089289,ENSG00000104320,ENSG00000106211,ENSG00000109320,ENSG00000110700,ENSG00000112306,ENSG00000113318,ENSG00000116251,ENSG00000122406,ENSG00000125691,ENSG00000126500,ENSG00000134138,ENSG00000134419,ENSG00000135272,ENSG00000135486,ENSG00000142676,ENSG00000143947,ENSG00000145592,ENSG00000147604…	LMO3,IRX2,RPL12,IRX1,AKT1S1,NANOS1,NAIP,SMG8,MDFIC,PDE2A,NR2F1,NBN,MEIS2,CBX6,IMPACT,TNPO1,HNRNPA1,RPL17,RPS23,RPL31,RPL22,RPS15A,RPL10A,RPS21,RPL14,FLRT1,RPS13,RPL5,SMCR8,ATP2B4,RPL26,RPS27A,RPS4X,PARK2,RPL4,RPL27A,RPL30,PTPRJ,RPL23,RPL11,RPL9,RPL7,RPL6,RPL7A,HSPB1,CRB2,RPS20,RPL37,RPS12,RPS3,QARS,MSH3,IGBP1,NFKB1,MAPT
1	TRUE	0.0071	2808	314	89	0.283	0.032	GO:0007165	BP	8	signal transduction	4	ENSG00000048540,ENSG00000058668,ENSG00000066735,ENSG00000080824,ENSG00000082805,ENSG00000084636,ENSG00000089289,ENSG00000091947,ENSG00000100592,ENSG00000101384,ENSG00000102678,ENSG00000103811,ENSG00000104067,ENSG00000104320,ENSG00000106211,ENSG00000108984,ENSG00000109255,ENSG00000109320,ENSG00000109339,ENSG00000109452,ENSG00000111731,ENSG00000111783,ENSG00000115290,ENSG00000115306,ENSG00000116584…	LMO3,GRID2,NMU,MAP2K6,C2CD5,WNT7A,CHRM4,INADL,ATP6V1G2,AKT1S1,CASP3,CCDC3,NAIP,RFX4,DRAXIN,ARHGEF2,CTSH,IFITM3,MDFIC,PDE2A,RASA3,GRB14,IGSF3,NR2F1,GFRA1,ADAM17,NBN,SGK1,NMB,JAG1,IFIT5,ULK4,ATP1B1,DAAM1,FZD8,PLK2,INPP4B,WNK3,ERC1,HNRNPA1,HUNK,CHUK,LIMK2,IFT122,ZIC1,ACVR1B,PITPNC1,GRIA4,FLRT1,RPL5,SMCR8,MLLT3,FGF9,ATP2B4,RPL26,RPS27A,PARK2,TIAM1,SPTBN1,STK32B,EPS8,S1PR3,RASA1,GNG2,PTPRJ,RPL23,RPL11…
1	TRUE	0.00716	25	59	3	0.051	0.12	GO:0006515	BP	33	protein quality control for misfolded or incompletely synthesized proteins	1	ENSG00000066427,ENSG00000196365,ENSG00000204308	ATXN3,LONP1,RNF5
1	TRUE	0.00744	1885	164	39	0.238	0.021	GO:0051641	BP	8	cellular localization	3	ENSG00000058668,ENSG00000071082,ENSG00000079950,ENSG00000083312,ENSG00000089009,ENSG00000111670,ENSG00000111731,ENSG00000118873,ENSG00000122406,ENSG00000125691,ENSG00000130226,ENSG00000134419,ENSG00000135272,ENSG00000135486,ENSG00000142676,ENSG00000143153,ENSG00000147604,ENSG00000148303,ENSG00000152208,ENSG00000161970,ENSG00000163682,ENSG00000163913,ENSG00000166441,ENSG00000167553,ENSG00000168394…	SMN1,SMN2,GRID2,RANBP17,C2CD5,FAM21C,RPL12,DNLZ,BBS1,MDFIC,PDE2A,GNPTAB,TAP1,RAB3GAP2,ATP1B1,TNPO1,WNK3,HNRNPA1,RPL17,STX7,RPS23,RPL31,RPS15A,IFT122,RPL10A,RPL5,TUBA1C,ATP2B4,RPL26,RPL4,RPL27A,RPL23,RPL11,RPL9,RPL7,RPL6,RPL7A,MAPT,DPP6
1	TRUE	0.00955	1051	302	40	0.132	0.038	GO:0007399	BP	8	nervous system development	5	ENSG00000003249,ENSG00000066427,ENSG00000066735,ENSG00000078725,ENSG00000080824,ENSG00000101384,ENSG00000102385,ENSG00000102678,ENSG00000109339,ENSG00000111783,ENSG00000115306,ENSG00000116584,ENSG00000118515,ENSG00000123560,ENSG00000126500,ENSG00000128482,ENSG00000151892,ENSG00000152208,ENSG00000152977,ENSG00000154059,ENSG00000154764,ENSG00000154975,ENSG00000155974,ENSG00000156299,ENSG00000162490…	GRID2,WNT7A,CASP3,DRP2,NAIP,ATXN3,RFX4,DRAXIN,ARHGEF2,DBNDD1,PCDHA4,NR2F1,SERF1B,GFRA1,SGK1,JAG1,ULK4,IMPACT,FZD8,DSCAM,SERF1A,IFT122,ZIC1,RNF112,BRINP1,FLRT1,FGF9,PARK2,TIAM1,SPTBN1,SLC9A6,KIF26A,PLP1,HSP90AA1,GRIP1,MAPK10,QARS,MAPT,CCDC85C,CA10
1	TRUE	0.00955	12	147	3	0.02	0.25	GO:0051444	BP	8	negative regulation of ubiquitin-protein transferase activity	1	ENSG00000122406,ENSG00000125691,ENSG00000142676	RPL5,RPL23,RPL11
1	TRUE	0.00955	12	147	3	0.02	0.25	GO:0055106	MF	37	ubiquitin-protein transferase regulator activity	1	ENSG00000122406,ENSG00000125691,ENSG00000142676	RPL5,RPL23,RPL11
1	TRUE	0.00956	51	155	5	0.032	0.098	GO:0042255	BP	14	ribosome assembly	3	ENSG00000089009,ENSG00000122406,ENSG00000142676,ENSG00000197958,ENSG00000241945	RPL12,RPL5,PWP2,RPL11,RPL6
1	TRUE	0.00963	577	172	18	0.105	0.031	GO:0070925	BP	14	organelle assembly	1	ENSG00000079950,ENSG00000083312,ENSG00000089009,ENSG00000111783,ENSG00000115423,ENSG00000116299,ENSG00000118873,ENSG00000122406,ENSG00000142676,ENSG00000145632,ENSG00000163913,ENSG00000171811,ENSG00000174483,ENSG00000176994,ENSG00000186468,ENSG00000186868,ENSG00000197958,ENSG00000241945	RPL12,RFX4,BBS1,TTC40,RAB3GAP2,TNPO1,PLK2,STX7,RPS23,KIAA1324,IFT122,RPL5,SMCR8,DNAH6,PWP2,RPL11,RPL6,MAPT
1	TRUE	0.00973	3080	314	95	0.303	0.031	GO:0023052	BP	8	signaling	2	ENSG00000048540,ENSG00000058668,ENSG00000066427,ENSG00000066735,ENSG00000078053,ENSG00000080824,ENSG00000082805,ENSG00000084636,ENSG00000089289,ENSG00000091947,ENSG00000100592,ENSG00000101384,ENSG00000102678,ENSG00000103811,ENSG00000104067,ENSG00000104320,ENSG00000106211,ENSG00000108984,ENSG00000109255,ENSG00000109320,ENSG00000109339,ENSG00000109452,ENSG00000111731,ENSG00000111783,ENSG00000115290…	LMO3,GRID2,NMU,MAP2K6,C2CD5,WNT7A,AMPH,CHRM4,INADL,ATP6V1G2,AKT1S1,CASP3,CCDC3,NAIP,ATXN3,RFX4,DRAXIN,ARHGEF2,CTSH,IFITM3,MDFIC,PDE2A,RASA3,GRB14,PCDHA4,IGSF3,NR2F1,CXADR,GFRA1,ADAM17,NBN,SGK1,NMB,JAG1,IFIT5,ULK4,ATP1B1,DAAM1,FZD8,PLK2,INPP4B,WNK3,ERC1,HNRNPA1,HUNK,CHUK,LIMK2,IFT122,ZIC1,ACVR1B,PITPNC1,GRIA4,FLRT1,RPL5,SMCR8,MLLT3,FGF9,ATP2B4,RPL26,RPS27A,PARK2,TIAM1,SPTBN1,STK32B,EPS8,S1PR3,RASA…
1	TRUE	0.00999	7	279	3	0.011	0.429	GO:0043116	BP	34	negative regulation of vascular permeability	2	ENSG00000149177,ENSG00000154188,ENSG00000186642	PDE2A,PTPRJ,ANGPT1
1	TRUE	0.00999	1617	313	57	0.182	0.035	GO:0009892	BP	8	negative regulation of metabolic process	2	ENSG00000008988,ENSG00000048540,ENSG00000058668,ENSG00000071082,ENSG00000083312,ENSG00000089009,ENSG00000089289,ENSG00000104320,ENSG00000106211,ENSG00000109320,ENSG00000110700,ENSG00000112306,ENSG00000113318,ENSG00000116251,ENSG00000122406,ENSG00000125691,ENSG00000126500,ENSG00000134138,ENSG00000134419,ENSG00000135272,ENSG00000135486,ENSG00000142676,ENSG00000143947,ENSG00000145592,ENSG00000147604…	LMO3,IRX2,RPL12,IRX1,AKT1S1,NANOS1,NAIP,SMG8,MDFIC,PDE2A,NR2F1,NBN,MEIS2,CBX6,IMPACT,TNPO1,HNRNPA1,RPL17,RPS23,RPL31,RPL22,RPS15A,RPL10A,RPS21,RPL14,ELFN1,FLRT1,RPS13,RPL5,SMCR8,ATP2B4,RPL26,RPS27A,RPS4X,PARK2,RPL4,RPL27A,RPL30,PTPRJ,RPL23,RRP1B,RPL11,RPL9,RPL7,RPL6,RPL7A,HSPB1,CRB2,RPS20,RPL37,RPS12,RPS3,QARS,MSH3,IGBP1,NFKB1,MAPT
1	TRUE	0.00999	986	310	39	0.126	0.04	GO:0006468	BP	8	protein phosphorylation	2	ENSG00000048540,ENSG00000058668,ENSG00000080824,ENSG00000082805,ENSG00000089289,ENSG00000102678,ENSG00000103811,ENSG00000104320,ENSG00000106211,ENSG00000108984,ENSG00000109320,ENSG00000109339,ENSG00000115306,ENSG00000116584,ENSG00000118515,ENSG00000126500,ENSG00000135272,ENSG00000135299,ENSG00000135503,ENSG00000142149,ENSG00000143947,ENSG00000145632,ENSG00000145715,ENSG00000149177,ENSG00000149273…	LMO3,MAP2K6,AKT1S1,ARHGEF2,SMG8,CTSH,MDFIC,RASA3,GFRA1,ADAM17,NBN,SGK1,ULK4,IMPACT,PLK2,WNK3,ERC1,HUNK,CHUK,ACVR1B,FLRT1,SMCR8,FGF9,ATP2B4,RPS27A,PARK2,SPTBN1,STK32B,RASA1,PTPRJ,ANKRD6,ANGPT1,HSPB1,HSP90AA1,MAPK10,RPS3,QARS,IGBP1,NFKB1
1	TRUE	0.00999	413	219	17	0.078	0.041	GO:0034660	BP	14	ncRNA metabolic process	1	ENSG00000101361,ENSG00000104907,ENSG00000109320,ENSG00000122406,ENSG00000122687,ENSG00000142676,ENSG00000147604,ENSG00000148303,ENSG00000161970,ENSG00000171858,ENSG00000172053,ENSG00000174173,ENSG00000174177,ENSG00000186868,ENSG00000188846,ENSG00000198755,ENSG00000241945	NOP56,FTSJ2,TRMT1,CTU2,RPL10A,RPS21,RPL14,RPL5,RPL26,PWP2,RPL11,RPL7,RPL7A,TRMT10C,QARS,NFKB1,MAPT
1	TRUE	0.00999	41	310	6	0.019	0.146	GO:0019843	MF	29	rRNA binding	4	ENSG00000110700,ENSG00000122406,ENSG00000125691,ENSG00000142676,ENSG00000149273,ENSG00000197958	RPL12,RPS13,RPL5,RPL23,RPL11,RPS3
1	TRUE	0.0106	9732	300	224	0.747	0.023	GO:0008150	BP	8	biological_process	1	ENSG00000003249,ENSG00000008988,ENSG00000047230,ENSG00000048540,ENSG00000058668,ENSG00000063046,ENSG00000066427,ENSG00000066735,ENSG00000071082,ENSG00000077616,ENSG00000078053,ENSG00000078725,ENSG00000079950,ENSG00000080824,ENSG00000082805,ENSG00000083123,ENSG00000083312,ENSG00000084636,ENSG00000085788,ENSG00000089009,ENSG00000089289,ENSG00000100129,ENSG00000100592,ENSG00000101361,ENSG00000101384…	POMZP3,DPY19L3,LMO3,SMN1,GREB1L,SMN2,ST6GAL2,GRID2,NMU,NOP56,PLCH2,RANBP17,MAP2K6,C2CD5,FAM21C,NCALD,IRX2,MEIS1,RPL12,WNT7A,AMPH,CHRM4,COL2A1,INADL,ATP6V1G2,DNLZ,IRX1,AKT1S1,CASP3,NANOS1,ABCA8,BCKDHB,CCDC3,DRP2,NAIP,EIF3B,ATXN3,RFX4,DRAXIN,ARHGEF2,TMEM150C,TRIM36,DBNDD1,SMG8,BBS1,IFITM3,CTPS2,MDFIC,TAF1B,PPIL3,NDST3,PDE2A,RP11-169K16.7,FTSJ2,NAP1L1,RASA3,GRB14,RALGAPA2,PCDHA4,ADD3,IGSF3,GNPTAB,TT…
1	TRUE	0.0106	1433	314	52	0.166	0.036	GO:0035556	BP	8	intracellular signal transduction	5	ENSG00000048540,ENSG00000058668,ENSG00000080824,ENSG00000082805,ENSG00000089289,ENSG00000091947,ENSG00000102678,ENSG00000103811,ENSG00000104067,ENSG00000104320,ENSG00000106211,ENSG00000108984,ENSG00000109320,ENSG00000109339,ENSG00000115306,ENSG00000116584,ENSG00000118515,ENSG00000122406,ENSG00000125691,ENSG00000126500,ENSG00000132849,ENSG00000135272,ENSG00000135299,ENSG00000142149,ENSG00000142676…	LMO3,MAP2K6,INADL,AKT1S1,CASP3,ARHGEF2,CTSH,MDFIC,PDE2A,RASA3,GFRA1,NBN,SGK1,IFIT5,ULK4,ATP1B1,PLK2,WNK3,ERC1,HUNK,CHUK,LIMK2,FLRT1,RPL5,SMCR8,FGF9,ATP2B4,RPL26,RPS27A,PARK2,TIAM1,SPTBN1,STK32B,EPS8,RASA1,GNG2,PTPRJ,RPL23,RPL11,ANKRD6,ANGPT1,HSPB1,HSP90AA1,GRIP1,TJP1,MAPK10,RPS3,QARS,TMEM101,IGBP1,NFKB1,MAPT
1	TRUE	0.0109	2	246	2	0.008	1	GO:0110021	BP	6	cardiac muscle myoblast proliferation	2	ENSG00000115966,ENSG00000134138	MEIS2,ATF2
1	TRUE	0.0109	2	246	2	0.008	1	GO:0110022	BP	6	regulation of cardiac muscle myoblast proliferation	3	ENSG00000115966,ENSG00000134138	MEIS2,ATF2
1	TRUE	0.0109	2	246	2	0.008	1	GO:2000288	BP	6	positive regulation of myoblast proliferation	2	ENSG00000115966,ENSG00000134138	MEIS2,ATF2
1	TRUE	0.0109	2	246	2	0.008	1	GO:0110024	BP	6	positive regulation of cardiac muscle myoblast proliferation	3	ENSG00000115966,ENSG00000134138	MEIS2,ATF2
1	TRUE	0.0109	3	144	2	0.014	0.667	GO:2000434	BP	17	regulation of protein neddylation	1	ENSG00000122406,ENSG00000142676	RPL5,RPL11
1	TRUE	0.011	98	310	9	0.029	0.092	GO:0034612	BP	16	response to tumor necrosis factor	1	ENSG00000089289,ENSG00000116584,ENSG00000144218,ENSG00000149273,ENSG00000151468,ENSG00000151694,ENSG00000164305,ENSG00000185345,ENSG00000213341	CASP3,CCDC3,ARHGEF2,AFF3,ADAM17,CHUK,PARK2,RPS3,IGBP1
1	TRUE	0.0127	3062	291	87	0.299	0.028	GO:0044267	BP	11	cellular protein metabolic process	2	ENSG00000008988,ENSG00000048540,ENSG00000058668,ENSG00000063046,ENSG00000066427,ENSG00000071082,ENSG00000080824,ENSG00000082805,ENSG00000089009,ENSG00000089289,ENSG00000100129,ENSG00000102678,ENSG00000104320,ENSG00000106211,ENSG00000106263,ENSG00000108984,ENSG00000109320,ENSG00000109339,ENSG00000110700,ENSG00000111962,ENSG00000112306,ENSG00000115306,ENSG00000116251,ENSG00000116584,ENSG00000118515…	DPY19L3,LMO3,ST6GAL2,MAP2K6,RPL12,WNT7A,AKT1S1,NANOS1,NAIP,EIF3B,ATXN3,ARHGEF2,TRIM36,SMG8,MDFIC,RASA3,GFRA1,ADAM17,NBN,LONP1,SGK1,RAB3GAP2,ULK4,IMPACT,PLK2,WNK3,ERC1,EIF3K,PSMC2,HUNK,RPL17,CHUK,RPS23,RPL31,RPL22,UST,RPS15A,WDR82,RPL10A,ACVR1B,EIF3F,RNF112,RPS21,RPL14,CCDC115,FLRT1,RPS13,RPL5,SMCR8,FGF9,ATP2B4,RPL26,RPS27A,RPS4X,PARK2,RPL4,RPL27A,SPTBN1,STK32B,EIF3C,DDB1,RPL30,EIF3L,PTPRJ,RPL23,R…
1	TRUE	0.0129	891	313	36	0.115	0.04	GO:0098772	MF	3	molecular function regulator	1	ENSG00000058668,ENSG00000079950,ENSG00000080824,ENSG00000089289,ENSG00000101384,ENSG00000102678,ENSG00000103811,ENSG00000106211,ENSG00000115306,ENSG00000116584,ENSG00000118515,ENSG00000118873,ENSG00000122406,ENSG00000125691,ENSG00000126500,ENSG00000130226,ENSG00000142676,ENSG00000143153,ENSG00000145715,ENSG00000147571,ENSG00000148204,ENSG00000151892,ENSG00000154188,ENSG00000154764,ENSG00000156299…	WNT7A,CASP3,NAIP,ARHGEF2,CTSH,RASA3,RALGAPA2,GFRA1,SGK1,NMB,JAG1,RAB3GAP2,ATP1B1,WNK3,STX7,FLRT1,RPL5,SMCR8,FGF9,ATP2B4,TIAM1,SPTBN1,RASA1,RPL23,RPL11,ANGPT1,HSPB1,CRB2,HSP90AA1,FAM3C,QARS,CRH,IGBP1,MAPT,TBC1D9B,DPP6
1	TRUE	0.0131	2370	313	76	0.243	0.032	GO:0010468	BP	8	regulation of gene expression	1	ENSG00000008988,ENSG00000058668,ENSG00000063046,ENSG00000071082,ENSG00000082805,ENSG00000083312,ENSG00000089009,ENSG00000089289,ENSG00000101384,ENSG00000103811,ENSG00000106211,ENSG00000106263,ENSG00000109320,ENSG00000109339,ENSG00000110700,ENSG00000111783,ENSG00000112306,ENSG00000115750,ENSG00000115966,ENSG00000116251,ENSG00000116584,ENSG00000118515,ENSG00000120733,ENSG00000122406,ENSG00000125691…	IRX2,RPL12,WNT7A,IRX1,NANOS1,NAIP,EIF3B,RFX4,ARHGEF2,SMG8,CTSH,MDFIC,TAF1B,PDE2A,NR2F1,SGK1,MEIS2,JAG1,ATP1B1,NPAS3,MAFF,CBX6,IMPACT,TNPO1,ERC1,PSMC2,HNRNPA1,RPL17,CHUK,RPS23,RPL31,RPL22,RPS15A,ZIC1,RPL10A,ACVR1B,RPS21,RPL14,RPS13,RPL5,SMCR8,MLLT3,ATP2B4,RPL26,RPS27A,RPS4X,ATF2,PARK2,RPL4,RPL27A,EIF3C,RPL30,RPL23,RRP1B,RPL11,EIF4B,RPL9,KDM3B,RPL7,RPL6,RPL7A,HSPB1,CRB2,GRIP1,RPS20,RPL37,MAPK10,TRM…
1	TRUE	0.0134	2850	313	88	0.281	0.031	GO:0009059	BP	11	macromolecule biosynthetic process	1	ENSG00000008988,ENSG00000058668,ENSG00000063046,ENSG00000071082,ENSG00000080824,ENSG00000082805,ENSG00000089009,ENSG00000089289,ENSG00000100129,ENSG00000101384,ENSG00000102804,ENSG00000104320,ENSG00000106211,ENSG00000106263,ENSG00000109320,ENSG00000110700,ENSG00000111783,ENSG00000111962,ENSG00000112306,ENSG00000115750,ENSG00000115966,ENSG00000116251,ENSG00000116584,ENSG00000118276,ENSG00000118515…	DPY19L3,SMN1,SMN2,ST6GAL2,IRX2,RPL12,WNT7A,IRX1,NANOS1,EIF3B,RFX4,ARHGEF2,MDFIC,TAF1B,NDST3,PDE2A,NAP1L1,NR2F1,NBN,SGK1,MEIS2,JAG1,RAB3GAP2,NPAS3,MAFF,CBX6,IMPACT,ERC1,EIF3K,PSMC2,HNRNPA1,HS6ST2,RPL17,CHUK,TSC22D1,RPS23,RPL31,RPL22,UST,RPS15A,TOP3A,ZIC1,RPL10A,ACVR1B,EIF3F,B4GALT6,RPS21,RPL14,RPS13,RPL5,MLLT3,ATP2B4,RPL26,RPS27A,RPS4X,ATF2,HEXA,PARK2,RPL4,RPL27A,EIF3C,RPL30,EIF3L,RPL23,RRP1B,RPL1…
1	TRUE	0.014	52	268	6	0.022	0.115	GO:0019080	BP	59	viral gene expression	1	ENSG00000100129,ENSG00000106263,ENSG00000135272,ENSG00000142089,ENSG00000160208,ENSG00000175390	EIF3B,IFITM3,MDFIC,EIF3F,EIF3L,RRP1B
1	TRUE	0.0143	85	228	7	0.031	0.082	GO:0034250	BP	11	positive regulation of cellular amide metabolic process	2	ENSG00000122406,ENSG00000154059,ENSG00000161970,ENSG00000167658,ENSG00000174173,ENSG00000184110,ENSG00000198034	IMPACT,RPL5,RPL26,RPS4X,EIF3C,TRMT10C,EEF2
1	TRUE	0.0152	1195	310	44	0.142	0.037	GO:0016310	BP	8	phosphorylation	1	ENSG00000048540,ENSG00000058668,ENSG00000080824,ENSG00000082805,ENSG00000089289,ENSG00000102678,ENSG00000103811,ENSG00000104320,ENSG00000106211,ENSG00000108984,ENSG00000109320,ENSG00000109339,ENSG00000111670,ENSG00000115306,ENSG00000116584,ENSG00000118515,ENSG00000126500,ENSG00000135272,ENSG00000135299,ENSG00000135503,ENSG00000142149,ENSG00000143947,ENSG00000145632,ENSG00000145715,ENSG00000149177…	LMO3,MAP2K6,AKT1S1,ARHGEF2,SMG8,CTSH,MDFIC,RP11-169K16.7,RASA3,GNPTAB,GFRA1,ADAM17,NBN,SGK1,ULK4,IMPACT,PLK2,WNK3,ERC1,DSCAM,HUNK,CHUK,LIMK2,ACVR1B,FLRT1,SMCR8,FGF9,ATP2B4,RPS27A,PARK2,SPTBN1,STK32B,RASA1,PTPRJ,ANKRD6,ANGPT1,HSPB1,HSP90AA1,MAPK10,RPS3,QARS,IGBP1,NFKB1,MAPT
1	TRUE	0.016	113	21	3	0.143	0.027	GO:1901214	BP	28	regulation of neuron death	2	ENSG00000109654,ENSG00000152208,ENSG00000186868	GRID2,TRIM2,MAPT
1	TRUE	0.0162	24	21	2	0.095	0.083	GO:0050805	BP	8	negative regulation of synaptic transmission	2	ENSG00000152208,ENSG00000186868	GRID2,MAPT
1	TRUE	0.0165	17	30	2	0.067	0.118	GO:2000243	BP	8	positive regulation of reproductive process	1	ENSG00000135503,ENSG00000146707	POMZP3,ACVR1B
1	TRUE	0.0172	429	310	21	0.068	0.049	GO:0000165	BP	8	MAPK cascade	4	ENSG00000048540,ENSG00000089289,ENSG00000102678,ENSG00000103811,ENSG00000108984,ENSG00000109320,ENSG00000109339,ENSG00000115306,ENSG00000135272,ENSG00000135299,ENSG00000143947,ENSG00000145715,ENSG00000149177,ENSG00000149273,ENSG00000151892,ENSG00000154188,ENSG00000168038,ENSG00000172053,ENSG00000185345,ENSG00000185989,ENSG00000213341	LMO3,MAP2K6,CTSH,MDFIC,RASA3,GFRA1,ULK4,CHUK,FGF9,RPS27A,PARK2,SPTBN1,RASA1,PTPRJ,ANKRD6,ANGPT1,MAPK10,RPS3,QARS,IGBP1,NFKB1
1	TRUE	0.0172	10	244	3	0.012	0.3	GO:0017081	MF	24	chloride channel regulator activity	1	ENSG00000079950,ENSG00000118515,ENSG00000196632	SGK1,WNK3,STX7
1	TRUE	0.0183	3569	314	105	0.334	0.029	GO:0051716	BP	8	cellular response to stimulus	3	ENSG00000048540,ENSG00000058668,ENSG00000066427,ENSG00000066735,ENSG00000078725,ENSG00000080824,ENSG00000082805,ENSG00000084636,ENSG00000089289,ENSG00000091947,ENSG00000100592,ENSG00000101384,ENSG00000102678,ENSG00000103811,ENSG00000104067,ENSG00000104320,ENSG00000106211,ENSG00000108984,ENSG00000109255,ENSG00000109320,ENSG00000109339,ENSG00000109452,ENSG00000111731,ENSG00000111783,ENSG00000113318…	LMO3,GRID2,NMU,MAP2K6,C2CD5,WNT7A,CHRM4,INADL,ATP6V1G2,AKT1S1,CASP3,CCDC3,NAIP,ATXN3,RFX4,DRAXIN,ARHGEF2,TMEM150C,CTSH,IFITM3,MDFIC,PDE2A,RASA3,GRB14,IGSF3,NR2F1,CXADR,GFRA1,ADAM17,NBN,LONP1,SGK1,NMB,JAG1,IFIT5,ULK4,ATP1B1,DAAM1,IMPACT,FZD8,PLK2,INPP4B,WNK3,ERC1,PSMC2,HNRNPA1,HUNK,CHUK,LIMK2,KIAA1324,IFT122,ZIC1,ACVR1B,NCEH1,PITPNC1,RNF112,BRINP1,CCDC115,GRIA4,FLRT1,RPL5,SMCR8,MLLT3,FGF9,ATP2B4,R…
1	TRUE	0.0183	9	281	3	0.011	0.333	GO:0051354	BP	8	negative regulation of oxidoreductase activity	1	ENSG00000058668,ENSG00000109320,ENSG00000185345	ATP2B4,PARK2,NFKB1
1	TRUE	0.0193	123	21	3	0.143	0.024	GO:0070997	BP	28	neuron death	1	ENSG00000109654,ENSG00000152208,ENSG00000186868	GRID2,TRIM2,MAPT
1	TRUE	0.0196	155	310	11	0.035	0.071	GO:0051403	BP	8	stress-activated MAPK cascade	5	ENSG00000089289,ENSG00000109320,ENSG00000109339,ENSG00000135272,ENSG00000135299,ENSG00000143947,ENSG00000149273,ENSG00000168038,ENSG00000172053,ENSG00000185345,ENSG00000213341	MDFIC,ULK4,CHUK,RPS27A,PARK2,ANKRD6,MAPK10,RPS3,QARS,IGBP1,NFKB1
1	TRUE	0.0201	743	66	11	0.167	0.015	GO:0034622	BP	14	cellular protein-containing complex assembly	1	ENSG00000115750,ENSG00000142676,ENSG00000167986,ENSG00000172062,ENSG00000172661,ENSG00000186468,ENSG00000186868,ENSG00000187109,ENSG00000197958,ENSG00000205571,ENSG00000241945	SMN1,SMN2,FAM21C,RPL12,TAF1B,NAP1L1,RPS23,PWP2,DDB1,RPL11,MAPT
1	TRUE	0.0212	182	310	12	0.039	0.066	GO:0031098	BP	8	stress-activated protein kinase signaling cascade	6	ENSG00000089289,ENSG00000108984,ENSG00000109320,ENSG00000109339,ENSG00000135272,ENSG00000135299,ENSG00000143947,ENSG00000149273,ENSG00000168038,ENSG00000172053,ENSG00000185345,ENSG00000213341	MAP2K6,MDFIC,ULK4,CHUK,RPS27A,PARK2,ANKRD6,MAPK10,RPS3,QARS,IGBP1,NFKB1
1	TRUE	0.0217	5849	291	145	0.498	0.025	GO:0050789	BP	8	regulation of biological process	2	ENSG00000008988,ENSG00000048540,ENSG00000058668,ENSG00000063046,ENSG00000066427,ENSG00000066735,ENSG00000071082,ENSG00000078725,ENSG00000079950,ENSG00000080824,ENSG00000082805,ENSG00000083312,ENSG00000084636,ENSG00000089009,ENSG00000089289,ENSG00000100592,ENSG00000101384,ENSG00000102678,ENSG00000104067,ENSG00000104320,ENSG00000106211,ENSG00000106263,ENSG00000107798,ENSG00000108984,ENSG00000109255…	POMZP3,LMO3,GRID2,NMU,MAP2K6,C2CD5,FAM21C,IRX2,MEIS1,RPL12,WNT7A,CHRM4,COL2A1,INADL,ATP6V1G2,IRX1,AKT1S1,CASP3,NANOS1,CCDC3,NAIP,EIF3B,ATXN3,RFX4,DRAXIN,ARHGEF2,TRIM36,SMG8,IFITM3,MDFIC,TAF1B,PDE2A,NAP1L1,RASA3,GRB14,IGSF3,NR2F1,CXADR,GFRA1,SVIL,ADAM17,NBN,SGK1,MEIS2,NMB,JAG1,IFIT5,RAB3GAP2,ULK4,ATP1B1,NPAS3,MAFF,DAAM1,IMPACT,TNPO1,FZD8,PLK2,INPP4B,WNK3,ERC1,DSCAM,PSMC2,HNRNPA1,HUNK,RPL17,STX7,CH…
1	TRUE	0.0217	68	227	6	0.026	0.088	GO:0008135	MF	29	translation factor activity, RNA binding	4	ENSG00000063046,ENSG00000100129,ENSG00000106263,ENSG00000175390,ENSG00000178982,ENSG00000184110	EIF3B,EIF3K,EIF3F,EIF3C,EIF3L,EIF4B
1	TRUE	0.0217	35	296	5	0.017	0.143	GO:0097110	MF	63	scaffold protein binding	1	ENSG00000058668,ENSG00000080824,ENSG00000152208,ENSG00000196557,ENSG00000213341	GRID2,CHUK,ATP2B4,HSP90AA1,CACNA1H
1	TRUE	0.022	441	310	21	0.068	0.048	GO:0023014	BP	8	signal transduction by protein phosphorylation	3	ENSG00000048540,ENSG00000089289,ENSG00000102678,ENSG00000103811,ENSG00000108984,ENSG00000109320,ENSG00000109339,ENSG00000115306,ENSG00000135272,ENSG00000135299,ENSG00000143947,ENSG00000145715,ENSG00000149177,ENSG00000149273,ENSG00000151892,ENSG00000154188,ENSG00000168038,ENSG00000172053,ENSG00000185345,ENSG00000185989,ENSG00000213341	LMO3,MAP2K6,CTSH,MDFIC,RASA3,GFRA1,ULK4,CHUK,FGF9,RPS27A,PARK2,SPTBN1,RASA1,PTPRJ,ANKRD6,ANGPT1,MAPK10,RPS3,QARS,IGBP1,NFKB1
1	TRUE	0.022	12	50	2	0.04	0.167	GO:0034063	BP	14	stress granule assembly	3	ENSG00000186468,ENSG00000186868	RPS23,MAPT
1	TRUE	0.022	88	243	7	0.029	0.08	GO:0048018	MF	3	receptor ligand activity	1	ENSG00000101384,ENSG00000102678,ENSG00000147571,ENSG00000154764,ENSG00000186868,ENSG00000196937,ENSG00000197696	WNT7A,NMB,JAG1,FGF9,FAM3C,CRH,MAPT
1	TRUE	0.0224	18	147	3	0.02	0.167	GO:1904666	BP	8	regulation of ubiquitin protein ligase activity	1	ENSG00000122406,ENSG00000125691,ENSG00000142676	RPL5,RPL23,RPL11
1	TRUE	0.023	2791	313	85	0.272	0.03	GO:0034645	BP	11	cellular macromolecule biosynthetic process	1	ENSG00000008988,ENSG00000058668,ENSG00000063046,ENSG00000071082,ENSG00000080824,ENSG00000082805,ENSG00000089009,ENSG00000089289,ENSG00000100129,ENSG00000101384,ENSG00000102804,ENSG00000104320,ENSG00000106211,ENSG00000106263,ENSG00000109320,ENSG00000110700,ENSG00000111783,ENSG00000111962,ENSG00000112306,ENSG00000115750,ENSG00000115966,ENSG00000116251,ENSG00000116584,ENSG00000118515,ENSG00000118873…	DPY19L3,SMN1,SMN2,ST6GAL2,IRX2,RPL12,WNT7A,IRX1,NANOS1,EIF3B,RFX4,ARHGEF2,MDFIC,TAF1B,NDST3,PDE2A,NAP1L1,NR2F1,NBN,SGK1,MEIS2,JAG1,RAB3GAP2,NPAS3,MAFF,CBX6,IMPACT,ERC1,EIF3K,PSMC2,HNRNPA1,HS6ST2,RPL17,CHUK,TSC22D1,RPS23,RPL31,RPL22,UST,RPS15A,TOP3A,ZIC1,RPL10A,ACVR1B,EIF3F,RPS21,RPL14,RPS13,RPL5,MLLT3,ATP2B4,RPL26,RPS27A,RPS4X,ATF2,PARK2,RPL4,RPL27A,EIF3C,RPL30,EIF3L,RPL23,RRP1B,RPL11,EIF4B,RPL9,…
1	TRUE	0.0233	574	160	16	0.1	0.028	GO:0009894	BP	8	regulation of catabolic process	2	ENSG00000058668,ENSG00000066427,ENSG00000083312,ENSG00000116299,ENSG00000118873,ENSG00000122406,ENSG00000125691,ENSG00000142676,ENSG00000145632,ENSG00000164305,ENSG00000167986,ENSG00000171130,ENSG00000176994,ENSG00000186868,ENSG00000188613,ENSG00000213760	ATP6V1G2,CASP3,NANOS1,ATXN3,RAB3GAP2,TNPO1,PLK2,KIAA1324,RPL5,SMCR8,ATP2B4,DDB1,RPL23,RPL11,MAPT,ATP6V0E2
1	TRUE	0.0234	6166	291	151	0.519	0.024	GO:0065007	BP	8	biological regulation	2	ENSG00000008988,ENSG00000048540,ENSG00000058668,ENSG00000063046,ENSG00000066427,ENSG00000066735,ENSG00000071082,ENSG00000078725,ENSG00000079950,ENSG00000080824,ENSG00000082805,ENSG00000083312,ENSG00000084636,ENSG00000089009,ENSG00000089289,ENSG00000100592,ENSG00000101384,ENSG00000102678,ENSG00000104067,ENSG00000104320,ENSG00000106211,ENSG00000106263,ENSG00000107798,ENSG00000108984,ENSG00000109255…	POMZP3,LMO3,GRID2,NMU,MAP2K6,C2CD5,FAM21C,IRX2,MEIS1,RPL12,WNT7A,CHRM4,COL2A1,INADL,ATP6V1G2,DNLZ,IRX1,AKT1S1,CASP3,NANOS1,CCDC3,NAIP,EIF3B,ATXN3,RFX4,DRAXIN,ARHGEF2,TRIM36,SMG8,BBS1,IFITM3,MDFIC,TAF1B,PDE2A,NAP1L1,RASA3,GRB14,RALGAPA2,IGSF3,NR2F1,CXADR,GFRA1,SVIL,ADAM17,NBN,SGK1,MEIS2,NMB,JAG1,IFIT5,RAB3GAP2,ULK4,ATP1B1,NPAS3,MAFF,DAAM1,IMPACT,TNPO1,FZD8,PLK2,INPP4B,WNK3,ERC1,DSCAM,PSMC2,HNRNPA1…
1	TRUE	0.0235	3	246	2	0.008	0.667	GO:2000291	BP	6	regulation of myoblast proliferation	2	ENSG00000115966,ENSG00000134138	MEIS2,ATF2
1	TRUE	0.0267	528	160	15	0.094	0.028	GO:0031329	BP	8	regulation of cellular catabolic process	3	ENSG00000058668,ENSG00000066427,ENSG00000083312,ENSG00000116299,ENSG00000118873,ENSG00000122406,ENSG00000125691,ENSG00000142676,ENSG00000145632,ENSG00000164305,ENSG00000171130,ENSG00000176994,ENSG00000186868,ENSG00000188613,ENSG00000213760	ATP6V1G2,CASP3,NANOS1,ATXN3,RAB3GAP2,TNPO1,PLK2,KIAA1324,RPL5,SMCR8,ATP2B4,RPL23,RPL11,MAPT,ATP6V0E2
1	TRUE	0.0269	355	288	17	0.059	0.048	GO:0043086	BP	8	negative regulation of catalytic activity	1	ENSG00000058668,ENSG00000089289,ENSG00000106211,ENSG00000109320,ENSG00000122406,ENSG00000125691,ENSG00000126500,ENSG00000142676,ENSG00000149177,ENSG00000160208,ENSG00000172053,ENSG00000176994,ENSG00000185345,ENSG00000186868,ENSG00000204673,ENSG00000225968,ENSG00000249437	AKT1S1,NAIP,ELFN1,FLRT1,RPL5,SMCR8,ATP2B4,PARK2,PTPRJ,RPL23,RRP1B,RPL11,HSPB1,QARS,IGBP1,NFKB1,MAPT
1	TRUE	0.0283	11	279	3	0.011	0.273	GO:0043114	BP	34	regulation of vascular permeability	1	ENSG00000149177,ENSG00000154188,ENSG00000186642	PDE2A,PTPRJ,ANGPT1
1	TRUE	0.0283	4	195	2	0.01	0.5	GO:0035137	BP	1	hindlimb morphogenesis	1	ENSG00000144218,ENSG00000154764	WNT7A,AFF3
1	TRUE	0.0283	4	195	2	0.01	0.5	GO:0035116	BP	1	embryonic hindlimb morphogenesis	2	ENSG00000144218,ENSG00000154764	WNT7A,AFF3
1	TRUE	0.0283	8929	121	87	0.719	0.01	GO:0009987	BP	8	cellular process	2	ENSG00000003249,ENSG00000047230,ENSG00000048540,ENSG00000063046,ENSG00000066427,ENSG00000078053,ENSG00000079950,ENSG00000083312,ENSG00000101361,ENSG00000101384,ENSG00000102804,ENSG00000104320,ENSG00000108984,ENSG00000109255,ENSG00000109654,ENSG00000111670,ENSG00000111731,ENSG00000111962,ENSG00000115750,ENSG00000116299,ENSG00000126500,ENSG00000130226,ENSG00000134419,ENSG00000135486,ENSG00000135503…	POMZP3,DPY19L3,LMO3,SMN1,SMN2,ST6GAL2,GRID2,NMU,NOP56,PLCH2,MAP2K6,C2CD5,FAM21C,IRX2,MEIS1,RPL12,AMPH,CHRM4,COL2A1,ATP6V1G2,DNLZ,IRX1,CASP3,NANOS1,ATXN3,DRAXIN,DBNDD1,BBS1,CTPS2,TAF1B,PPIL3,PDE2A,NAP1L1,PCDHA4,GNPTAB,TTC40,NR2F1,SGCD,SVIL,GYPC,ADAM17,NBN,LONP1,TAP1,NMB,JAG1,ULK4,ATP1B1,IMPACT,TNPO1,EIF3K,PSMC2,HNRNPA1,HS6ST2,RPL17,STX7,TSC22D1,RPS23,KIAA1324,UST,RPS15A,IFT122,TOP3A,RPL10A,ACVR1B,…
1	TRUE	0.0283	22	136	3	0.022	0.136	GO:0000470	BP	14	maturation of LSU-rRNA	3	ENSG00000147604,ENSG00000148303,ENSG00000198755	RPL10A,RPL7,RPL7A
1	TRUE	0.0287	486	142	13	0.092	0.027	GO:0009628	BP	8	response to abiotic stimulus	3	ENSG00000058668,ENSG00000066427,ENSG00000115966,ENSG00000136710,ENSG00000151694,ENSG00000154059,ENSG00000161970,ENSG00000167986,ENSG00000171492,ENSG00000186642,ENSG00000186868,ENSG00000196365,ENSG00000249242	ATXN3,TMEM150C,PDE2A,ADAM17,LONP1,IMPACT,CCDC115,ATP2B4,RPL26,ATF2,DDB1,LRRC8D,MAPT
1	TRUE	0.0306	183	284	11	0.039	0.06	GO:0051348	BP	8	negative regulation of transferase activity	2	ENSG00000106211,ENSG00000122406,ENSG00000125691,ENSG00000126500,ENSG00000142676,ENSG00000149177,ENSG00000172053,ENSG00000176994,ENSG00000185345,ENSG00000186868,ENSG00000204673	AKT1S1,FLRT1,RPL5,SMCR8,PARK2,PTPRJ,RPL23,RPL11,HSPB1,QARS,MAPT
1	TRUE	0.0307	14	223	3	0.013	0.214	GO:0019081	BP	59	viral translation	2	ENSG00000100129,ENSG00000106263,ENSG00000175390	EIF3B,EIF3F,EIF3L
1	TRUE	0.0328	12	274	3	0.011	0.25	GO:0034483	MF	4	heparan sulfate sulfotransferase activity	1	ENSG00000164100,ENSG00000171004,ENSG00000182601	NDST3,HS6ST2,HS3ST4
1	TRUE	0.0328	97	243	7	0.029	0.072	GO:0030545	MF	3	receptor regulator activity	2	ENSG00000101384,ENSG00000102678,ENSG00000147571,ENSG00000154764,ENSG00000186868,ENSG00000196937,ENSG00000197696	WNT7A,NMB,JAG1,FGF9,FAM3C,CRH,MAPT
1	TRUE	0.0332	4192	291	109	0.375	0.026	GO:0050896	BP	8	response to stimulus	2	ENSG00000048540,ENSG00000058668,ENSG00000066427,ENSG00000066735,ENSG00000078725,ENSG00000079950,ENSG00000080824,ENSG00000082805,ENSG00000084636,ENSG00000089289,ENSG00000100592,ENSG00000101384,ENSG00000102678,ENSG00000104067,ENSG00000104320,ENSG00000106211,ENSG00000108984,ENSG00000109255,ENSG00000109320,ENSG00000109339,ENSG00000109452,ENSG00000111731,ENSG00000111783,ENSG00000113318,ENSG00000115290…	LMO3,GRID2,NMU,MAP2K6,C2CD5,WNT7A,CHRM4,COL2A1,INADL,ATP6V1G2,AKT1S1,CASP3,CCDC3,NAIP,ATXN3,RFX4,DRAXIN,ARHGEF2,TMEM150C,IFITM3,MDFIC,PDE2A,RASA3,GRB14,IGSF3,NR2F1,CXADR,GFRA1,AFF3,ADAM17,NBN,LONP1,SGK1,NMB,JAG1,IFIT5,ULK4,ATP1B1,MAFF,DAAM1,IMPACT,FZD8,PLK2,INPP4B,WNK3,ERC1,DSCAM,PSMC2,HNRNPA1,TCN2,HUNK,STX7,CHUK,LIMK2,KIAA1324,RPS15A,IFT122,ZIC1,ACVR1B,NCEH1,PITPNC1,RNF112,BRINP1,CCDC115,GRIA4,F…
1	TRUE	0.0332	3	310	2	0.006	0.667	GO:1902231	BP	27	positive regulation of intrinsic apoptotic signaling pathway in response to DNA damage	1	ENSG00000149273,ENSG00000161970	RPL26,RPS3
1	TRUE	0.0332	16	203	3	0.015	0.188	GO:0005112	MF	42	Notch binding	1	ENSG00000101384,ENSG00000145794,ENSG00000151694	ADAM17,JAG1,MEGF10
1	TRUE	0.0361	3927	291	103	0.354	0.026	GO:1901564	BP	11	organonitrogen compound metabolic process	1	ENSG00000008988,ENSG00000047230,ENSG00000048540,ENSG00000058668,ENSG00000063046,ENSG00000066427,ENSG00000071082,ENSG00000077616,ENSG00000080824,ENSG00000082805,ENSG00000083123,ENSG00000089009,ENSG00000089289,ENSG00000100129,ENSG00000102678,ENSG00000104320,ENSG00000106211,ENSG00000106263,ENSG00000108984,ENSG00000109320,ENSG00000109339,ENSG00000110700,ENSG00000111670,ENSG00000111962,ENSG00000112306…	DPY19L3,LMO3,ST6GAL2,MAP2K6,RPL12,WNT7A,AKT1S1,CASP3,NANOS1,BCKDHB,NAIP,EIF3B,ATXN3,ARHGEF2,TRIM36,SMG8,CTPS2,MDFIC,NDST3,PDE2A,RASA3,GNPTAB,GFRA1,ADAM17,NBN,LONP1,SGK1,RAB3GAP2,NAALAD2,ULK4,ATP1B1,IMPACT,PLK2,WNK3,ERC1,EIF3K,PSMC2,HS6ST2,TCN2,HUNK,RPL17,CHUK,RPS23,RPL31,RPL22,UST,RPS15A,WDR82,RPL10A,ACVR1B,EIF3F,B4GALT6,RNF112,RPS21,RPL14,CCDC115,PDE5A,FLRT1,RPS13,RPL5,SMCR8,FGF9,ATP2B4,RPL26,RP…
1	TRUE	0.0366	256	310	14	0.045	0.055	GO:0042493	BP	53	response to drug	1	ENSG00000109320,ENSG00000116584,ENSG00000128482,ENSG00000135486,ENSG00000147571,ENSG00000149273,ENSG00000151491,ENSG00000151694,ENSG00000154059,ENSG00000170175,ENSG00000180720,ENSG00000185339,ENSG00000185345,ENSG00000186642	CHRM4,ARHGEF2,PDE2A,ADAM17,IMPACT,HNRNPA1,TCN2,RNF112,PARK2,EPS8,RPS3,CRH,NFKB1,CHRNB1
1	TRUE	0.0372	54	138	4	0.029	0.074	GO:0035725	BP	54	sodium ion transmembrane transport	1	ENSG00000058668,ENSG00000143153,ENSG00000196632,ENSG00000198689	ATP1B1,WNK3,ATP2B4,SLC9A6
1	TRUE	0.0372	4	246	2	0.008	0.5	GO:0051450	BP	6	myoblast proliferation	1	ENSG00000115966,ENSG00000134138	MEIS2,ATF2
1	TRUE	0.0372	5	195	2	0.01	0.4	GO:0098743	BP	8	cell aggregation	2	ENSG00000111341,ENSG00000154764	WNT7A,MGP
1	TRUE	0.0372	5	195	2	0.01	0.4	GO:0001502	BP	8	cartilage condensation	3	ENSG00000111341,ENSG00000154764	WNT7A,MGP
1	TRUE	0.0372	1372	313	47	0.15	0.034	GO:0007166	BP	8	cell surface receptor signaling pathway	5	ENSG00000080824,ENSG00000084636,ENSG00000100592,ENSG00000101384,ENSG00000102678,ENSG00000106211,ENSG00000109320,ENSG00000109339,ENSG00000111731,ENSG00000111783,ENSG00000115290,ENSG00000116584,ENSG00000126500,ENSG00000135272,ENSG00000135299,ENSG00000135486,ENSG00000135503,ENSG00000142089,ENSG00000143061,ENSG00000143947,ENSG00000145715,ENSG00000147571,ENSG00000148204,ENSG00000149177,ENSG00000149273…	GRID2,C2CD5,WNT7A,CHRM4,ATP6V1G2,CASP3,CCDC3,NAIP,RFX4,DRAXIN,ARHGEF2,IFITM3,MDFIC,GRB14,IGSF3,GFRA1,ADAM17,JAG1,DAAM1,FZD8,HNRNPA1,CHUK,IFT122,ZIC1,ACVR1B,GRIA4,FLRT1,MLLT3,FGF9,RPS27A,PARK2,TIAM1,EPS8,RASA1,GNG2,PTPRJ,ANKRD6,ANGPT1,HSPB1,CRB2,HSP90AA1,MAPK10,RPS3,CRH,NFKB1,ATP6V0E2,COL16A1
1	TRUE	0.0372	31	30	2	0.067	0.065	GO:2000241	BP	8	regulation of reproductive process	1	ENSG00000135503,ENSG00000146707	POMZP3,ACVR1B
1	TRUE	0.0372	670	309	27	0.087	0.04	GO:0010648	BP	8	negative regulation of cell communication	1	ENSG00000048540,ENSG00000058668,ENSG00000066735,ENSG00000089289,ENSG00000106211,ENSG00000111783,ENSG00000115290,ENSG00000116584,ENSG00000126500,ENSG00000135299,ENSG00000143947,ENSG00000145632,ENSG00000145715,ENSG00000147571,ENSG00000149177,ENSG00000151468,ENSG00000151694,ENSG00000152208,ENSG00000162490,ENSG00000163913,ENSG00000171843,ENSG00000172053,ENSG00000185345,ENSG00000185989,ENSG00000186868…	LMO3,GRID2,AKT1S1,CCDC3,RFX4,DRAXIN,ARHGEF2,RASA3,GRB14,ADAM17,PLK2,IFT122,FLRT1,MLLT3,ATP2B4,RPS27A,PARK2,RASA1,PTPRJ,ANKRD6,KIF26A,HSPB1,QARS,ATF6B,CRH,IGBP1,MAPT
1	TRUE	0.0372	3229	313	94	0.3	0.029	GO:0060255	BP	8	regulation of macromolecule metabolic process	2	ENSG00000008988,ENSG00000048540,ENSG00000058668,ENSG00000063046,ENSG00000066427,ENSG00000071082,ENSG00000080824,ENSG00000082805,ENSG00000083312,ENSG00000089009,ENSG00000089289,ENSG00000101384,ENSG00000103811,ENSG00000104320,ENSG00000106211,ENSG00000106263,ENSG00000108984,ENSG00000109320,ENSG00000109339,ENSG00000110700,ENSG00000111783,ENSG00000112306,ENSG00000113318,ENSG00000115750,ENSG00000115966…	LMO3,MAP2K6,IRX2,RPL12,WNT7A,IRX1,AKT1S1,NANOS1,NAIP,EIF3B,ATXN3,RFX4,ARHGEF2,SMG8,CTSH,MDFIC,TAF1B,PDE2A,NR2F1,ADAM17,NBN,SGK1,MEIS2,JAG1,RAB3GAP2,ULK4,ATP1B1,NPAS3,MAFF,CBX6,IMPACT,TNPO1,PLK2,WNK3,ERC1,PSMC2,HNRNPA1,RPL17,CHUK,RPS23,RPL31,RPL22,RPS15A,ZIC1,RPL10A,ACVR1B,RPS21,RPL14,FLRT1,RPS13,RPL5,SMCR8,MLLT3,ATP2B4,RPL26,RPS27A,RPS4X,ATF2,PARK2,RPL4,RPL27A,EIF3C,DDB1,RPL30,RASA1,PTPRJ,RPL23,R…
1	TRUE	0.0372	673	309	27	0.087	0.04	GO:0023057	BP	8	negative regulation of signaling	1	ENSG00000048540,ENSG00000058668,ENSG00000066735,ENSG00000089289,ENSG00000106211,ENSG00000111783,ENSG00000115290,ENSG00000116584,ENSG00000126500,ENSG00000135299,ENSG00000143947,ENSG00000145632,ENSG00000145715,ENSG00000147571,ENSG00000149177,ENSG00000151468,ENSG00000151694,ENSG00000152208,ENSG00000162490,ENSG00000163913,ENSG00000171843,ENSG00000172053,ENSG00000185345,ENSG00000185989,ENSG00000186868…	LMO3,GRID2,AKT1S1,CCDC3,RFX4,DRAXIN,ARHGEF2,RASA3,GRB14,ADAM17,PLK2,IFT122,FLRT1,MLLT3,ATP2B4,RPS27A,PARK2,RASA1,PTPRJ,ANKRD6,KIF26A,HSPB1,QARS,ATF6B,CRH,IGBP1,MAPT
1	TRUE	0.0372	5	195	2	0.01	0.4	GO:1902473	BP	8	regulation of protein localization to synapse	1	ENSG00000154764,ENSG00000186868	WNT7A,MAPT
1	TRUE	0.0372	5	195	2	0.01	0.4	GO:1902474	BP	8	positive regulation of protein localization to synapse	2	ENSG00000154764,ENSG00000186868	WNT7A,MAPT
1	TRUE	0.0372	4	252	2	0.008	0.5	GO:0046069	BP	25	cGMP catabolic process	1	ENSG00000138735,ENSG00000186642	PDE2A,PDE5A
1	TRUE	0.0372	4	252	2	0.008	0.5	GO:0030553	MF	15	cGMP binding	1	ENSG00000138735,ENSG00000186642	PDE2A,PDE5A
1	TRUE	0.0373	7	138	2	0.014	0.286	GO:0019869	MF	24	chloride channel inhibitor activity	2	ENSG00000079950,ENSG00000196632	WNK3,STX7
1	TRUE	0.0387	103	310	8	0.026	0.078	GO:0009636	BP	5	response to toxic substance	1	ENSG00000109320,ENSG00000128482,ENSG00000135486,ENSG00000149273,ENSG00000151491,ENSG00000154059,ENSG00000170175,ENSG00000185345	IMPACT,HNRNPA1,RNF112,PARK2,EPS8,RPS3,NFKB1,CHRNB1
1	TRUE	0.0387	27	135	3	0.022	0.111	GO:0099587	BP	2	inorganic ion import across plasma membrane	1	ENSG00000058668,ENSG00000143153,ENSG00000198689	ATP1B1,ATP2B4,SLC9A6
1	TRUE	0.0387	27	135	3	0.022	0.111	GO:0098659	BP	2	inorganic cation import across plasma membrane	1	ENSG00000058668,ENSG00000143153,ENSG00000198689	ATP1B1,ATP2B4,SLC9A6
1	TRUE	0.0387	1050	313	38	0.121	0.036	GO:0009653	BP	8	anatomical structure morphogenesis	3	ENSG00000080824,ENSG00000100592,ENSG00000101384,ENSG00000103811,ENSG00000106211,ENSG00000111341,ENSG00000115306,ENSG00000115966,ENSG00000116584,ENSG00000118515,ENSG00000126500,ENSG00000139219,ENSG00000144218,ENSG00000145715,ENSG00000148204,ENSG00000151491,ENSG00000151694,ENSG00000151892,ENSG00000152208,ENSG00000152977,ENSG00000154059,ENSG00000154188,ENSG00000154764,ENSG00000155974,ENSG00000156299…	GRID2,FAM21C,WNT7A,COL2A1,CASP3,DRAXIN,ARHGEF2,CTSH,GFRA1,AFF3,ADAM17,SGK1,JAG1,DAAM1,IMPACT,DSCAM,CHUK,IFT122,ZIC1,FLRT1,MLLT3,ATF2,PARK2,TIAM1,SPTBN1,EPS8,S1PR3,RASA1,MGP,SLC9A6,ANGPT1,HSPB1,CRB2,HSP90AA1,GRIP1,CACNA1H,MAPT,INF2
1	TRUE	0.0387	13	284	3	0.011	0.231	GO:0035418	BP	8	protein localization to synapse	5	ENSG00000106211,ENSG00000154764,ENSG00000186868	WNT7A,HSPB1,MAPT
1	TRUE	0.0387	258	281	13	0.046	0.05	GO:0071417	BP	31	cellular response to organonitrogen compound	1	ENSG00000058668,ENSG00000109320,ENSG00000111731,ENSG00000115290,ENSG00000116584,ENSG00000125691,ENSG00000154059,ENSG00000164305,ENSG00000171130,ENSG00000185345,ENSG00000186469,ENSG00000186642,ENSG00000213760	C2CD5,ATP6V1G2,CASP3,ARHGEF2,PDE2A,GRB14,IMPACT,ATP2B4,PARK2,GNG2,RPL23,NFKB1,ATP6V0E2
1	TRUE	0.0387	81	310	7	0.023	0.086	GO:0046677	BP	55	response to antibiotic	1	ENSG00000080824,ENSG00000125691,ENSG00000128482,ENSG00000135486,ENSG00000149273,ENSG00000151491,ENSG00000154059	IMPACT,HNRNPA1,RNF112,EPS8,RPL23,HSP90AA1,RPS3
1	TRUE	0.0387	47	274	5	0.018	0.106	GO:0016782	MF	41	transferase activity, transferring sulfur-containing groups	1	ENSG00000111962,ENSG00000164100,ENSG00000171004,ENSG00000174177,ENSG00000182601	NDST3,CTU2,HS6ST2,UST,HS3ST4
1	TRUE	0.0387	219	84	6	0.071	0.027	GO:0005543	MF	47	phospholipid binding	1	ENSG00000078053,ENSG00000101384,ENSG00000111731,ENSG00000154217,ENSG00000172661,ENSG00000186868	C2CD5,FAM21C,AMPH,JAG1,PITPNC1,MAPT
1	TRUE	0.0393	35	220	4	0.018	0.114	GO:0030594	MF	13	neurotransmitter receptor activity	1	ENSG00000151834,ENSG00000152578,ENSG00000170175,ENSG00000180720	CHRM4,GRIA4,GABRA2,CHRNB1
1	TRUE	0.0403	813	286	29	0.101	0.036	GO:0048468	BP	8	cell development	1	ENSG00000003249,ENSG00000078725,ENSG00000080824,ENSG00000101384,ENSG00000104067,ENSG00000109339,ENSG00000115306,ENSG00000116584,ENSG00000118515,ENSG00000126500,ENSG00000145794,ENSG00000146707,ENSG00000151892,ENSG00000154059,ENSG00000154639,ENSG00000154764,ENSG00000156299,ENSG00000162490,ENSG00000164305,ENSG00000168038,ENSG00000170175,ENSG00000170624,ENSG00000171587,ENSG00000172661,ENSG00000175745…	POMZP3,FAM21C,WNT7A,CASP3,DRAXIN,ARHGEF2,DBNDD1,PDE2A,NR2F1,CXADR,SGCD,GFRA1,SGK1,JAG1,ULK4,IMPACT,DSCAM,BRINP1,FLRT1,TIAM1,SPTBN1,S1PR3,SLC9A6,HSP90AA1,TJP1,MAPK10,MEGF10,MAPT,CHRNB1
1	TRUE	0.0404	7	147	2	0.014	0.286	GO:0006610	BP	43	ribosomal protein import into nucleus	1	ENSG00000083312,ENSG00000125691	TNPO1,RPL23
1	TRUE	0.0414	163	296	10	0.034	0.061	GO:0008015	BP	34	blood circulation	2	ENSG00000058668,ENSG00000118515,ENSG00000138119,ENSG00000143153,ENSG00000149177,ENSG00000154188,ENSG00000154639,ENSG00000170624,ENSG00000186642,ENSG00000196557	PDE2A,CXADR,SGCD,SGK1,ATP1B1,ATP2B4,PTPRJ,MYOF,ANGPT1,CACNA1H
1	TRUE	0.0414	4	279	2	0.007	0.5	GO:0014856	BP	9	skeletal muscle cell proliferation	1	ENSG00000145794,ENSG00000154188	ANGPT1,MEGF10
1	TRUE	0.0414	4	279	2	0.007	0.5	GO:0014841	BP	9	skeletal muscle satellite cell proliferation	2	ENSG00000145794,ENSG00000154188	ANGPT1,MEGF10
1	TRUE	0.0416	28	36	2	0.056	0.071	GO:0061512	BP	8	protein localization to cilium	7	ENSG00000163913,ENSG00000174483	BBS1,IFT122
1	TRUE	0.0419	5	219	2	0.009	0.4	GO:0032769	BP	8	negative regulation of monooxygenase activity	2	ENSG00000058668,ENSG00000109320	ATP2B4,NFKB1
1	TRUE	0.0427	62	310	6	0.019	0.097	GO:0097237	BP	5	cellular response to toxic substance	1	ENSG00000109320,ENSG00000128482,ENSG00000135486,ENSG00000149273,ENSG00000154059,ENSG00000185345	IMPACT,HNRNPA1,RNF112,PARK2,RPS3,NFKB1
1	TRUE	0.0428	5	223	2	0.009	0.4	GO:0075525	BP	59	viral translational termination-reinitiation	3	ENSG00000100129,ENSG00000106263	EIF3B,EIF3L
1	TRUE	0.0447	722	281	26	0.093	0.036	GO:0007267	BP	8	cell-cell signaling	3	ENSG00000066427,ENSG00000078053,ENSG00000100592,ENSG00000102678,ENSG00000104067,ENSG00000109320,ENSG00000123560,ENSG00000135272,ENSG00000135299,ENSG00000143947,ENSG00000145632,ENSG00000147571,ENSG00000152208,ENSG00000154639,ENSG00000154764,ENSG00000156299,ENSG00000162490,ENSG00000170175,ENSG00000177283,ENSG00000180720,ENSG00000185345,ENSG00000186469,ENSG00000186868,ENSG00000197696,ENSG00000204967…	GRID2,WNT7A,AMPH,CHRM4,NAIP,ATXN3,DRAXIN,MDFIC,PCDHA4,CXADR,NMB,DAAM1,FZD8,PLK2,FGF9,RPS27A,PARK2,TIAM1,GNG2,ANKRD6,PLP1,TJP1,CRH,NFKB1,MAPT,CHRNB1
1	TRUE	0.045	166	296	10	0.034	0.06	GO:0003013	BP	34	circulatory system process	1	ENSG00000058668,ENSG00000118515,ENSG00000138119,ENSG00000143153,ENSG00000149177,ENSG00000154188,ENSG00000154639,ENSG00000170624,ENSG00000186642,ENSG00000196557	PDE2A,CXADR,SGCD,SGK1,ATP1B1,ATP2B4,PTPRJ,MYOF,ANGPT1,CACNA1H
1	TRUE	0.045	215	228	10	0.044	0.047	GO:0006417	BP	11	regulation of translation	1	ENSG00000063046,ENSG00000106263,ENSG00000122406,ENSG00000154059,ENSG00000161970,ENSG00000167658,ENSG00000174173,ENSG00000184110,ENSG00000188613,ENSG00000198034	NANOS1,EIF3B,IMPACT,RPL5,RPL26,RPS4X,EIF3C,EIF4B,TRMT10C,EEF2
1	TRUE	0.045	89	45	3	0.067	0.034	GO:0043902	BP	8	positive regulation of multi-organism process	1	ENSG00000135503,ENSG00000146707,ENSG00000167986	POMZP3,ACVR1B,DDB1
1	TRUE	0.045	3520	310	99	0.319	0.028	GO:0019222	BP	8	regulation of metabolic process	1	ENSG00000008988,ENSG00000048540,ENSG00000058668,ENSG00000063046,ENSG00000066427,ENSG00000071082,ENSG00000080824,ENSG00000082805,ENSG00000083312,ENSG00000089009,ENSG00000089289,ENSG00000101384,ENSG00000103811,ENSG00000104320,ENSG00000106211,ENSG00000106263,ENSG00000108984,ENSG00000109320,ENSG00000109339,ENSG00000110700,ENSG00000111783,ENSG00000112306,ENSG00000113318,ENSG00000115750,ENSG00000115966…	LMO3,MAP2K6,IRX2,RPL12,WNT7A,ATP6V1G2,IRX1,AKT1S1,CASP3,NANOS1,NAIP,EIF3B,ATXN3,RFX4,ARHGEF2,SMG8,CTSH,MDFIC,TAF1B,PDE2A,NR2F1,ADAM17,NBN,SGK1,MEIS2,JAG1,RAB3GAP2,ULK4,ATP1B1,NPAS3,MAFF,CBX6,IMPACT,TNPO1,PLK2,WNK3,ERC1,DSCAM,PSMC2,HNRNPA1,RPL17,CHUK,RPS23,RPL31,KIAA1324,RPL22,RPS15A,ZIC1,RPL10A,ACVR1B,RPS21,RPL14,ELFN1,FLRT1,RPS13,RPL5,SMCR8,MLLT3,ATP2B4,RPL26,RPS27A,RPS4X,ATF2,PARK2,RPL4,RPL27A,…
1	TRUE	0.045	132	310	9	0.029	0.068	GO:0035690	BP	53	cellular response to drug	2	ENSG00000109320,ENSG00000116584,ENSG00000128482,ENSG00000135486,ENSG00000149273,ENSG00000154059,ENSG00000180720,ENSG00000185345,ENSG00000186642	CHRM4,ARHGEF2,PDE2A,IMPACT,HNRNPA1,RNF112,PARK2,RPS3,NFKB1
1	TRUE	0.0459	7	164	2	0.012	0.286	GO:1904590	BP	36	negative regulation of protein import	1	ENSG00000135272,ENSG00000186642	MDFIC,PDE2A
1	TRUE	0.0459	7	164	2	0.012	0.286	GO:0042308	BP	36	negative regulation of protein import into nucleus	1	ENSG00000135272,ENSG00000186642	MDFIC,PDE2A
1	TRUE	0.046	53	156	4	0.026	0.075	GO:0030004	BP	49	cellular monovalent inorganic cation homeostasis	1	ENSG00000136710,ENSG00000143153,ENSG00000171130,ENSG00000198689	ATP1B1,CCDC115,SLC9A6,ATP6V0E2
1	TRUE	0.046	56	21	2	0.095	0.036	GO:0021953	BP	8	central nervous system neuron differentiation	1	ENSG00000152208,ENSG00000186868	GRID2,MAPT
1	TRUE	0.0471	70	56	3	0.054	0.043	GO:0006353	BP	48	DNA-templated transcription, termination	1	ENSG00000115750,ENSG00000172062,ENSG00000205571	SMN1,SMN2,TAF1B
1	TRUE	0.0485	651	313	26	0.083	0.04	GO:0071495	BP	31	cellular response to endogenous stimulus	1	ENSG00000048540,ENSG00000058668,ENSG00000102678,ENSG00000103811,ENSG00000109320,ENSG00000111731,ENSG00000115290,ENSG00000116584,ENSG00000125691,ENSG00000126500,ENSG00000135486,ENSG00000143947,ENSG00000148204,ENSG00000151694,ENSG00000154059,ENSG00000154764,ENSG00000155974,ENSG00000164305,ENSG00000171130,ENSG00000180720,ENSG00000185345,ENSG00000186469,ENSG00000186642,ENSG00000186868,ENSG00000196557…	LMO3,C2CD5,WNT7A,CHRM4,ATP6V1G2,CASP3,ARHGEF2,CTSH,PDE2A,GRB14,ADAM17,IMPACT,HNRNPA1,FLRT1,FGF9,ATP2B4,RPS27A,PARK2,GNG2,RPL23,CRB2,GRIP1,CACNA1H,NFKB1,MAPT,ATP6V0E2
