# Supplementary material for: Cortical organoids model early brain development disrupted by 16p11.2 copy number variants in autism
Source: Mol Psychiatry. 2021 Aug 26;26(12):7560–80. doi: 10.1038/s41380-021-01243-6 (PMC8873019; doi:10.1038/s41380-021-01243-6)
Supplement: Supplementary file 8 — Table S6 [file 41380_2021_1243_MOESM8_ESM.xlsx]

## Sheet: ReadmeS6
Supplementary Table 6. Module membership from gene co-expression (WGCNA) analysis in iPSCs, 1M and 3M cortical organoids.

## Sheet: WGCNA_iPSC
genename	geneid	module	kME_grey	kME_turquoise	kME_blue	kME_brown	kME_yellow	kME_green	kME_red	kME_black	kME_pink	kME_magenta	kME_purple	kME_greenyellow	refSeq.annot	uniprot.annot
ABCF3	ENSG00000161204	7black	-0.209265	0.0828003	-0.302742	0.0906955	0.0369259	-0.142159	0.571063	0.672342	-0.00583635	-0.33797	-0.0877197	-0.183531	NA	Displays an antiviral effect against flaviviruses suchas west Nile virus (WNV) in the presence of OAS1B. {ECO:0000250}.
ACP5	ENSG00000102575	7black	-0.372678	0.31063	-0.391738	0.0647759	0.0748511	0.287747	0.424038	0.595527	-0.29112	-0.559158	-0.273879	0.169917	This gene encodes an iron containing glycoprotein which catalyzes the conversion of orthophosphoric monoester to alcohol and orthophosphate. It is the most basic of the acid phosphatases and is the only form not inhibited by L(+)-tartrate. [provided by RefSeq, Aug 2008].	Involved in osteopontin/bone sialoproteindephosphorylation. Its expression seems to increase in certainpathological states such as Gaucher and Hodgkin diseases, thehairy cell, the B-cell, and the T-cell leukemias.
ACTR1B	ENSG00000115073	7black	-0.479268	0.443161	-0.667354	-0.489805	0.380137	0.309158	0.641434	0.643664	-0.315544	-0.65827	-0.371701	0.362821	This gene encodes a 42.3 kD subunit of dynactin, a macromolecular complex consisting of 10 subunits ranging in size from 22 to 150 kD. Dynactin binds to both microtubules and cytoplasmic dynein and is involved in a diverse array of cellular functions, including ER-to-Golgi transport, the centripetal movement of lysosomes and endosomes, spindle formation, chromosome movement, nuclear positioning, …	Component of a multi-subunit complex involved inmicrotubule based vesicle motility. It is associated with thecentrosome.
AKT1S1	ENSG00000204673	7black	-0.00807407	-0.0338114	-0.0397411	0.304594	-0.230362	0.103282	0.528456	0.687406	-0.144685	-0.312099	-0.151526	-0.140565	AKT1S1 is a proline-rich substrate of AKT (MIM 164730) that binds 14-3-3 protein (see YWHAH, MIM 113508) when phosphorylated (Kovacina et al., 2003 [PubMed 12524439]).[supplied by OMIM, Mar 2008].	NA
AP5Z1	ENSG00000242802	7black	-0.431224	0.341873	-0.3564	-0.0175076	0.143918	0.429873	0.6415	0.858187	-0.44706	-0.604237	-0.276085	0.209952	This gene was identified by genome-wide screen for genes involved in homologous recombination DNA double-strand break repair (HR-DSBR). The encoded protein was found in a complex with other proteins that have a role in HR-DSBR. Knockdown of this gene reduced homologous recombination, and mutations in this gene were found in patients with spastic paraplegia. It was concluded that this gene likely …	As part of AP-5, a probable fifth adaptor proteincomplex it may be involved in endosomal transport. According toPubMed:20613862 it is a putative helicase required for efficienthomologous recombination DNA double-strand break repair.{ECO:0000269|PubMed:20613862, ECO:0000269|PubMed:22022230}.
ARFIP2	ENSG00000132254	7black	-0.532351	0.46378	-0.625658	-0.165588	0.274329	0.386338	0.673648	0.886422	-0.448466	-0.762543	-0.394137	0.259015	NA	Putative target protein of ADP-ribosylation factor.Involved in membrane ruffling.
ARHGDIG	ENSG00000242173	7black	-0.460494	0.463332	-0.438214	-0.172523	0.231584	0.336743	0.5079	0.787496	-0.460416	-0.642196	-0.544628	0.349791	The GDP-dissociation inhibitors (GDIs) play a primary role in modulating the activation of GTPases by inhibiting the exchange of GDP for GTP. See ARHGDIB (MIM 602843).[supplied by OMIM, Nov 2010].	Inhibits GDP/GTP exchange reaction of RhoB. Interactsspecifically with the GDP- and GTP-bound forms of post-translationally processed Rhob and Rhog proteins, both of whichshow a growth-regulated expression in mammalian cells. Stimulatesthe release of the GDP-bound but not the GTP-bound RhoB protein.Also inhibits the GDP/GTP exchange of RhoB but shows less abilityto inhibit the dissociation of pre…
ARHGEF16	ENSG00000130762	7black	-0.349824	0.321017	-0.414626	-0.1519	0.117855	0.277417	0.624569	0.845281	-0.383218	-0.550407	-0.300352	0.150266	Although the specific function of this protein is not known yet, it is thought to be involved in protein-protein and protein-lipid interactions. [provided by RefSeq, Jul 2008].	Guanyl-nucleotide exchange factor of the RHOG GTPasestimulating the exchange of RHOG-associated GDP for GTP. May playa role in chemotactic cell migration by mediating the activationof RAC1 by EPHA2. May also activate CDC42 and mediate activationof CDC42 by the viral protein HPV16 E6.{ECO:0000269|PubMed:20679435}.
ARHGEF40	ENSG00000165801	7black	-0.0950495	-0.0311064	-0.160869	0.14138	-0.0908003	-0.00213546	0.645616	0.698524	-0.0807604	-0.276011	-0.0751719	-0.239188	This gene encodes a protein similar to guanosine nucleotide exchange factors for Rho GTPases. The encoded protein contains in its C-terminus a GEF domain involved in exchange activity and a pleckstrin homology domain. Alternatively spliced transcripts that encode different proteins have been described. [provided by RefSeq, Mar 2014].	May act as a guanine nucleotide exchange factor (GEF).{ECO:0000250}.
ARMCX6	ENSG00000198960	7black	-0.41188	0.443659	-0.419858	-0.0331879	0.232217	-0.021453	0.474295	0.677287	-0.189678	-0.607705	-0.283749	0.0511959	NA	NA
ASB6	ENSG00000148331	7black	-0.473878	0.310907	-0.617691	-0.0702019	0.25715	0.169138	0.547481	0.675008	-0.245838	-0.593995	-0.0704734	0.18252	The protein encoded by this gene belongs to a family of ankyrin repeat proteins that, along with four other protein families, contain a C-terminal SOCS box motif. Growing evidence suggests that the SOCS box, similar to the F-box, acts as a bridge between specific substrate-binding domains and the more generic proteins that comprise a large family of E3 ubiquitin protein ligases. Alternatively spl…	Probable substrate-recognition component of a SCF-likeECS (Elongin-Cullin-SOCS-box protein) E3 ubiquitin-protein ligasecomplex which mediates the ubiquitination and subsequentproteasomal degradation of target proteins.{ECO:0000269|PubMed:16325183}.
ATG16L1	ENSG00000085978	7black	-0.499099	0.455403	-0.595411	-0.241652	0.372044	0.362924	0.487308	0.687361	-0.52523	-0.647965	-0.368949	0.359049	The protein encoded by this gene is part of a large protein complex that is necessary for autophagy, the major process by which intracellular components are targeted to lysosomes for degradation. Defects in this gene are a cause of susceptibility to inflammatory bowel disease type 10 (IBD10). Several transcript variants encoding different isoforms have been found for this gene.[provided by RefSeq…	Plays an essential role in autophagy: interacts withATG12-ATG5 to mediate the conjugation of phosphatidylethanolamine(PE) to LC3 (MAP1LC3A, MAP1LC3B or MAP1LC3C), to produce amembrane-bound activated form of LC3 named LC3-II. Thereby,controls the elongation of the nascent autophagosomal membrane(PubMed:24553140, PubMed:23376921, PubMed:24954904,PubMed:27273576, PubMed:23392225). Regulates mitocho…
ATRIP	ENSG00000164053	7black	-0.255327	0.23822	-0.242873	0.273251	0.00632042	-0.0167905	0.505133	0.724943	-0.341071	-0.534513	-0.287591	0.0186161	This gene encodes an essential component of the DNA damage checkpoint. The encoded protein binds to single-stranded DNA coated with replication protein A. The protein also interacts with the ataxia telangiectasia and Rad3 related protein kinase, resulting in its accumulation at intranuclear foci induced by DNA damage. Multiple transcript variants encoding different isoforms have been found for th…	Required for checkpoint signaling after DNA damage.Required for ATR expression, possibly by stabilizing the protein.{ECO:0000269|PubMed:12791985}.
ATXN7L2	ENSG00000162650	7black	0.00415606	-0.105139	-0.0655718	0.161747	-0.154886	-0.354797	0.537887	0.521703	0.116493	-0.156174	0.089055	-0.388591	NA	NA
AXIN2	ENSG00000168646	7black	-0.271861	0.220336	-0.167079	-0.178495	0.106995	0.230333	0.452329	0.63489	-0.330372	-0.354988	-0.330967	0.196696	The Axin-related protein, Axin2, presumably plays an important role in the regulation of the stability of beta-catenin in the Wnt signaling pathway, like its rodent homologs, mouse conductin/rat axil. In mouse, conductin organizes a multiprotein complex of APC (adenomatous polyposis of the colon), beta-catenin, glycogen synthase kinase 3-beta, and conductin, which leads to the degradation of beta…	Inhibitor of the Wnt signaling pathway. Down-regulatesbeta-catenin. Probably facilitate the phosphorylation of beta-catenin and APC by GSK3B (By similarity). {ECO:0000250}.
BAP1	ENSG00000163930	7black	-0.543478	0.41817	-0.543494	-0.13581	0.287702	0.339631	0.643793	0.879907	-0.425162	-0.702968	-0.349172	0.241587	This gene belongs to the ubiquitin C-terminal hydrolase subfamily of deubiquitinating enzymes that are involved in the removal of ubiquitin from proteins. The encoded enzyme binds to the breast cancer type 1 susceptibility protein (BRCA1) via the RING finger domain of the latter and acts as a tumor suppressor. In addition, the enzyme may be involved in regulation of transcription, regulation of c…	Deubiquitinating enzyme that plays a key role inchromatin by mediating deubiquitination of histone H2A and HCFC1.Catalytic component of the PR-DUB complex, a complex thatspecifically mediates deubiquitination of histone H2Amonoubiquitinated at 'Lys-119' (H2AK119ub1). Does notdeubiquitinate monoubiquitinated histone H2B. Acts as a regulatorof cell growth by mediating deubiquitination of HCFC1 N-te…
BCS1L	ENSG00000074582	7black	-0.196764	0.203184	-0.209732	0.0567823	-0.00739738	0.111742	0.523446	0.734603	-0.40018	-0.497435	-0.385094	0.0983943	This gene encodes a homolog of the S. cerevisiae bcs1 protein which is involved in the assembly of complex III of the mitochondrial respiratory chain. The encoded protein does not contain a mitochondrial targeting sequence but experimental studies confirm that it is imported into mitochondria. Mutations in this gene are associated with mitochondrial complex III deficiency and the GRACILE syndrome…	Chaperone necessary for the assembly of mitochondrialrespiratory chain complex III. Plays an important role in themaintenance of mitochondrial tubular networks, respiratory chainassembly and formation of the LETM1 complex.{ECO:0000269|PubMed:18628306}.
BRD2	ENSG00000204256	7black	-0.39627	0.335987	-0.452155	-0.118313	0.227668	0.0959593	0.604195	0.818139	-0.367689	-0.586069	-0.381774	0.170991	This gene encodes a transcriptional regulator that belongs to the BET (bromodomains and extra terminal domain) family of proteins. This protein associates with transcription complexes and with acetylated chromatin during mitosis, and it selectively binds to the acetylated lysine-12 residue of histone H4 via its two bromodomains. The gene maps to the major histocompatability complex (MHC) class II…	May play a role in spermatogenesis or folliculogenesis(By similarity). Binds hyperacetylated chromatin and plays a rolein the regulation of transcription, probably by chromatinremodeling. Regulates transcription of the CCND1 gene. Plays arole in nucleosome assembly. {ECO:0000250,ECO:0000269|PubMed:18406326}.
BRD8	ENSG00000112983	7black	-0.183472	0.10806	-0.206696	0.117589	0.100844	-0.150585	0.455942	0.604567	-0.24437	-0.293096	-0.187869	-0.118311	The protein encoded by this gene interacts with thyroid hormone receptor in a ligand-dependent manner and enhances thyroid hormone-dependent activation from thyroid response elements. This protein contains a bromodomain and is thought to be a nuclear receptor coactivator. Multiple alternatively spliced transcript variants that encode distinct isoforms have been identified. [provided by RefSeq, Ju…	May act as a coactivator during transcriptionalactivation by hormone-activated nuclear receptors (NR). Isoform 2stimulates transcriptional activation by AR/DHTR, ESR1/NR3A1,RXRA/NR2B1 and THRB/ERBA2. At least isoform 1 and isoform 2 arecomponents of the NuA4 histone acetyltransferase (HAT) complexwhich is involved in transcriptional activation of select genesprincipally by acetylation of nucleoso…
BRICD5	ENSG00000182685	7black	-0.283044	0.237908	-0.41309	-0.0603575	0.02459	0.0556473	0.728494	0.699641	-0.0429982	-0.574432	-0.0774202	-0.0961748	NA	NA
C10orf137	ENSG00000107938	7black	-0.247336	0.257414	-0.228707	0.039429	0.0949261	-0.0248114	0.550689	0.675652	-0.152632	-0.369571	-0.306802	-0.110989	NA	NA
C11orf95	ENSG00000188070	7black	-0.381756	0.389257	-0.426344	-0.495785	0.222374	0.459288	0.684517	0.731321	-0.319055	-0.55378	-0.367961	0.287586	NA	NA
C16orf59	ENSG00000162062	7black	-0.215918	0.179951	-0.292814	0.0252675	-0.0437243	0.614823	0.721611	0.732146	-0.272578	-0.522376	-0.1929	0.142122	NA	NA
C16orf91	ENSG00000174109	7black	-0.498455	0.446008	-0.581676	-0.32037	0.319262	0.404954	0.560841	0.702454	-0.439678	-0.629521	-0.350624	0.328927	NA	NA
C16orf93	ENSG00000196118	7black	-0.197538	0.160856	-0.295284	0.12038	-0.0337705	0.433513	0.604359	0.719199	-0.220298	-0.50015	-0.111573	0.0694306	NA	NA
C17orf70	ENSG00000185504	7black	-0.285788	0.196959	-0.262159	0.102844	0.00594218	0.315343	0.557328	0.780869	-0.398813	-0.462788	-0.186457	0.0835337	NA	NA
C19orf48	ENSG00000167747	7black	-0.369727	0.388192	-0.436313	-0.0383274	0.103102	0.280617	0.661641	0.932076	-0.511191	-0.659212	-0.417062	0.199553	NA	NA
C1orf35	ENSG00000143793	7black	-0.353125	0.35712	-0.300492	-0.180323	0.123523	0.544234	0.547189	0.744954	-0.423668	-0.567549	-0.352096	0.294289	NA	NA
CACNB1	ENSG00000067191	7black	-0.24917	0.154961	-0.26832	-0.00433647	0.0950838	0.127418	0.577959	0.765482	-0.316816	-0.407476	-0.326306	-0.0025825	The protein encoded by this gene belongs to the calcium channel beta subunit family. It plays an important role in the calcium channel by modulating G protein inhibition, increasing peak calcium current, controlling the alpha-1 subunit membrane targeting and shifting the voltage dependence of activation and inactivation. Alternative splicing occurs at this locus and three transcript variants enco…	The beta subunit of voltage-dependent calcium channelscontributes to the function of the calcium channel by increasingpeak calcium current, shifting the voltage dependencies ofactivation and inactivation, modulating G protein inhibition andcontrolling the alpha-1 subunit membrane targeting.
CAMKV	ENSG00000164076	7black	-0.582724	0.505463	-0.6017	-0.194516	0.272018	0.357414	0.642319	0.89333	-0.414615	-0.758739	-0.345086	0.284355	NA	Does not appear to have detectable kinase activity.
CCDC130	ENSG00000104957	7black	-0.601013	0.561826	-0.598596	-0.232991	0.373355	0.54568	0.602091	0.823924	-0.52165	-0.787853	-0.47076	0.451509	NA	NA
CD2BP2	ENSG00000169217	7black	-0.612718	0.516535	-0.606721	-0.0988459	0.356078	0.284351	0.578876	0.92572	-0.507569	-0.765265	-0.387536	0.24432	This gene encodes a bi-functional protein. In the cytoplasm, the encoded protein binds the cytoplasmic tail of human surface antigen CD2 via its C-terminal GYF domain, and regulate CD2-triggered T lymphocyte activation. In the nucleus, this protein is a component of the U5 small nuclear ribonucleoprotein complex and is involved in RNA splicing. A pseudogene has been identified on chromosome 7. Al…	Involved in pre-mRNA splicing as component of the U5snRNP complex that is involved in spliceosome assembly.{ECO:0000269|PubMed:15840814}.
CDC37	ENSG00000105401	7black	-0.393367	0.373025	-0.475945	-0.111598	0.124692	0.594712	0.691822	0.859405	-0.502777	-0.698182	-0.342872	0.330182	The protein encoded by this gene is highly similar to Cdc 37, a cell division cycle control protein of Sacchromyces cerevisiae. This protein is a molecular chaperone with specific function in cell signal transduction. It has been shown to form complex with Hsp90 and a variety of protein kinases including CDK4, CDK6, SRC, RAF-1, MOK, as well as eIF2 alpha kinases. It is thought to play a critical …	Co-chaperone that binds to numerous kinases and promotestheir interaction with the Hsp90 complex, resulting instabilization and promotion of their activity (PubMed:8666233).Inhibits HSP90AA1 ATPase activity (PubMed:23569206).{ECO:0000269|PubMed:23569206, ECO:0000269|PubMed:8666233}.
CDCA3	ENSG00000111665	7black	-0.22722	0.232392	-0.207414	0.0794621	-0.020837	0.198997	0.603161	0.767162	-0.359558	-0.526682	-0.429564	0.1232	NA	F-box-like protein which is required for entry intomitosis. Acts by participating in E3 ligase complexes that mediatethe ubiquitination and degradation of WEE1 kinase at G2/M phase(By similarity). {ECO:0000250}.
CDK3	ENSG00000250506	7black	-0.440759	0.453454	-0.518654	-0.176565	0.185761	0.204402	0.659413	0.813775	-0.275891	-0.684711	-0.338846	0.215284	This gene encodes a member of the cyclin-dependent protein kinase family. The protein promotes entry into S phase, in part by activating members of the E2F family of transcription factors. The protein also associates with cyclin C and phosphorylates the retinoblastoma 1 protein to promote exit from G0. [provided by RefSeq, Jul 2008].	Serine/threonine-protein kinase that plays a criticalrole in the control of the eukaryotic cell cycle; involved in G0-G1 and G1-S cell cycle transitions. Interacts with CCNC/cyclin-Cduring interphase. Phosphorylates histone H1, ATF1, RB1 andCABLES1. ATF1 phosphorylation triggers ATF1 transactivation andtranscriptional activities, and promotes cell proliferation andtransformation. CDK3/cyclin-C me…
CHKB-CPT1B	ENSG00000254413	7black	-0.341428	0.277082	-0.3613	0.17009	0.190299	0.149526	0.469729	0.714468	-0.335301	-0.511529	-0.326968	0.0979822	The genes CHKB and CPT1B are adjacent on chromosome 22 and read-through transcripts are expressed that include exons from both loci. The read-through transcripts are candidates for nonsense-mediated mRNA decay (NMD) and are unlikely to express proteins. [provided by RefSeq, Jun 2009].	NA
CLK2	ENSG00000176444	7black	0.0342172	-0.0323381	-0.130937	0.180569	-0.193652	-0.0795399	0.773698	0.724079	-0.0082414	-0.324731	-0.145872	-0.251742	This gene encodes a dual specificity protein kinase that phosphorylates serine/threonine and tyrosine-containing substrates. Activity of this protein regulates serine- and arginine-rich (SR) proteins of the spliceosomal complex, thereby influencing alternative transcript splicing. Chromosomal translocations have been characterized between this locus and the PAFAH1B3 (platelet-activating factor ac…	Dual specificity kinase acting on both serine/threonineand tyrosine-containing substrates. Phosphorylates serine- andarginine-rich (SR) proteins of the spliceosomal complex. May be aconstituent of a network of regulatory mechanisms that enable SRproteins to control RNA splicing and can cause redistribution ofSR proteins from speckles to a diffuse nucleoplasmic distribution.Acts as a suppressor of…
CMTR1	ENSG00000137200	7black	-0.306679	0.258619	-0.369539	0.0888194	0.0476916	0.0542299	0.661515	0.738595	-0.0371234	-0.588688	-0.226366	-0.000646433	NA	S-adenosyl-L-methionine-dependent methyltransferase thatmediates mRNA cap1 2'-O-ribose methylation to the 5'-cap structureof mRNAs. Methylates the ribose of the first nucleotide of am(7)GpppG-capped mRNA and small nuclear RNA (snRNA) to producem(7)GpppRm (cap1). Displays a preference for cap0 transcripts.Cap1 modification is linked to higher levels of translation. Maybe involved in the interferon…
COASY	ENSG00000068120	7black	-0.458294	0.340643	-0.511464	0.00863383	0.210496	0.431091	0.560216	0.760712	-0.395967	-0.675	-0.227702	0.264737	Coenzyme A (CoA) functions as a carrier of acetyl and acyl groups in cells and thus plays an important role in numerous synthetic and degradative metabolic pathways in all organisms. In eukaryotes, CoA and its derivatives are also involved in membrane trafficking and signal transduction. This gene encodes the bifunctional protein coenzyme A synthase (CoAsy) which carries out the last two steps in…	Bifunctional enzyme that catalyzes the fourth and fifthsequential steps of CoA biosynthetic pathway. The fourth reactionis catalyzed by the phosphopantetheine adenylyltransferase, codedby the coaD domain; the fifth reaction is catalyzed by thedephospho-CoA kinase, coded by the coaE domain. May act as a pointof CoA biosynthesis regulation. {ECO:0000269|PubMed:11923312}.
COL16A1	ENSG00000084636	7black	-0.021766	0.0481306	-0.134003	0.157917	-0.177803	-0.134056	0.705571	0.718549	-0.0709575	-0.387051	-0.215116	-0.186481	This gene encodes the alpha chain of type XVI collagen, a member of the FACIT collagen family (fibril-associated collagens with interrupted helices). Members of this collagen family are found in association with fibril-forming collagens such as type I and II, and serve to maintain the integrity of the extracellular matrix. High levels of type XVI collagen have been found in fibroblasts and kerati…	Involved in mediating cell attachment and inducingintegrin-mediated cellular reactions, such as cell spreading andalterations in cell morphology. {ECO:0000269|PubMed:16754661}.
COMMD4	ENSG00000140365	7black	-0.451694	0.409627	-0.385504	0.0020136	0.132853	0.234798	0.555679	0.879983	-0.450376	-0.639298	-0.317348	0.150367	NA	May modulate activity of cullin-RING E3 ubiquitin ligase(CRL) complexes (PubMed:21778237). Down-regulates activation ofNF-kappa-B. {ECO:0000269|PubMed:15799966,ECO:0000305|PubMed:21778237}.
COQ10A	ENSG00000135469	7black	-0.358257	0.354174	-0.492166	-0.0132738	0.158616	0.0945146	0.692424	0.808444	-0.33581	-0.646104	-0.266139	0.0944334	NA	Required for the function of coenzyme Q in therespiratory chain. May serve as a chaperone or may be involved inthe transport of Q6 from its site of synthesis to the catalyticsites of the respiratory complexes (Probable). {ECO:0000305}.
CREBZF	ENSG00000137504	7black	-0.270379	0.261024	-0.350155	0.184435	0.0603301	0.169758	0.583018	0.773016	-0.345989	-0.510215	-0.293932	-0.0147616	NA	Strongly activates transcription when bound to HCFC1.Suppresses the expression of HSV proteins in cells infected withthe virus in a HCFC1-dependent manner. Also suppresses the HCFC1-dependent transcriptional activation by CREB3 and reduces theamount of CREB3 in the cell. Able to down-regulate expression ofsome cellular genes in CREBZF-expressing cells.{ECO:0000269|PubMed:10871379, ECO:0000269|Pub…
CTA-384D8.36	ENSG00000272821	7black	-0.258911	0.253477	-0.269038	-0.0893413	0.0619175	0.118698	0.418245	0.57038	-0.278913	-0.436362	-0.23817	0.116436	NA	NA
CTB-31O20.2	ENSG00000261526	7black	-0.30072	0.269147	-0.409386	-0.241958	0.186097	0.503078	0.559955	0.600619	-0.348557	-0.495207	-0.32227	0.206236	NA	NA
CTC-479C5.10	ENSG00000263126	7black	-0.111662	0.173885	-0.106428	0.0196611	-0.0755653	0.0185679	0.615741	0.695221	-0.140199	-0.363521	-0.241056	-0.0731751	NA	NA
CTC-479C5.17	ENSG00000267660	7black	-0.195039	0.0812326	-0.207412	0.106341	-0.0222204	0.227495	0.485624	0.584089	-0.19743	-0.371218	-0.013167	0.00082634	NA	NA
CTD-2540B15.13	ENSG00000273420	7black	-0.292625	0.303676	-0.367217	-0.245938	0.105033	0.528766	0.473205	0.544538	-0.312969	-0.464494	-0.230735	0.243429	NA	NA
CXXC1	ENSG00000154832	7black	-0.328834	0.259968	-0.493404	-0.132423	0.103469	0.247078	0.800917	0.874834	-0.312215	-0.617354	-0.264176	0.117555	This gene encodes a protein that functions as a transcriptional activator that binds specifically to non-methylated CpG motifs through its CXXC domain. The protein is a component of the SETD1 complex, regulates gene expression and is essential for vertebrate development. [provided by RefSeq, Sep 2015].	Transcriptional activator that exhibits a unique DNAbinding specificity for CpG unmethylated motifs with a preferencefor CpGG. {ECO:0000269|PubMed:21407193}.
CYB5R1	ENSG00000159348	7black	-0.523517	0.454245	-0.526403	-0.108016	0.246039	0.342871	0.632141	0.863701	-0.365395	-0.682274	-0.336972	0.205923	NA	NADH-cytochrome b5 reductases are involved indesaturation and elongation of fatty acids, cholesterolbiosynthesis, drug metabolism, and, in erythrocyte, methemoglobinreduction. {ECO:0000250}.
DCAF15	ENSG00000132017	7black	-0.537334	0.505894	-0.606093	-0.328377	0.346828	0.576285	0.637636	0.832808	-0.481055	-0.703477	-0.393193	0.432243	NA	May be involved in ubiquitination and degradationthrough a DBB1-CUL4 E3 protein-ubiquitin ligase.{ECO:0000269|PubMed:16949367}.
DDX39A	ENSG00000123136	7black	-0.483037	0.435025	-0.564611	-0.160871	0.262644	0.478805	0.696946	0.880707	-0.478309	-0.700686	-0.422225	0.329324	This gene encodes a member of the DEAD box protein family. These proteins are characterized by the conserved motif Asp-Glu-Ala-Asp (DEAD) and are putative RNA helicases. They are implicated in a number of cellular processes involving alteration of RNA secondary structure, such as translation initiation, nuclear and mitochondrial splicing, and ribosome and spliceosome assembly. Based on their dist…	Isoform 1: Involved in pre-mRNA splicing. Required forthe export of mRNA out of the nucleus.{ECO:0000269|PubMed:15047853, ECO:0000269|PubMed:17548965}.
DHDDS	ENSG00000117682	7black	-0.388503	0.281118	-0.453751	-0.219864	0.313254	0.279798	0.477391	0.658919	-0.407312	-0.463375	-0.28682	0.236153	The protein encoded by this gene catalyzes cis-prenyl chain elongation to produce the polyprenyl backbone of dolichol, a glycosyl carrier lipid required for the biosynthesis of several classes of glycoproteins. Mutations in this gene are associated with retinitis pigmentosa type 59. Alternatively spliced transcript variants encoding different isoforms have been described for this gene. [provided …	With DHDDS, forms the dehydrodolichyl diphosphatesynthase (DDS) complex, an essential component of the dolicholmonophosphate (Dol-P) biosynthetic machinery. Adds multiple copiesof isopentenyl pyrophosphate (IPP) to farnesyl pyrophosphate (FPP)to produce dehydrodolichyl diphosphate (Dedol-PP), a precursor ofdolichol which is utilized as a sugar carrier in proteinglycosylation in the endoplasmic re…
DHPS	ENSG00000095059	7black	-0.467768	0.450381	-0.581063	-0.385853	0.277395	0.490112	0.774309	0.860558	-0.405778	-0.701644	-0.348812	0.301204	This gene encodes a protein that is required for the formation of hypusine, a unique amino acid formed by the posttranslational modification of only one protein, eukaryotic translation initiation factor 5A. The encoded protein catalyzes the first step in hypusine formation by transferring the butylamine moiety of spermidine to a specific lysine residue of the eukaryotic translation initiation fac…	Catalyzes the NAD-dependent oxidative cleavage ofspermidine and the subsequent transfer of the butylamine moiety ofspermidine to the epsilon-amino group of a specific lysine residueof the eIF-5A precursor protein to form the intermediatedeoxyhypusine residue.
DHX37	ENSG00000150990	7black	-0.290043	0.18301	-0.250815	0.220723	0.0831006	0.160405	0.286988	0.631138	-0.328263	-0.388983	-0.261192	0.0654424	This gene encodes a DEAD box protein. DEAD box proteins, characterized by the conserved motif Asp-Glu-Ala-Asp (DEAD), are putative RNA helicases. They are implicated in a number of cellular processes involving alteration of RNA secondary structure such as translation initiation, nuclear and mitochondrial splicing, and ribosome and spliceosome assembly. Based on their distribution patterns, some m…	NA
DHX38	ENSG00000140829	7black	-0.239492	0.0899815	-0.303547	0.107951	0.0999439	-0.0152349	0.554702	0.71411	-0.164506	-0.398378	-0.106455	-0.111394	DEAD box proteins, characterized by the conserved motif Asp-Glu-Ala-Asp (DEAD), are putative RNA helicases. They are implicated in a number of cellular processes involving alteration of RNA secondary structure such as translation initiation, nuclear and mitochondrial splicing, and ribosome and spliceosome assembly. Based on their distribution patterns, some members of this family are believed to …	Probable ATP-binding RNA helicase involved in pre-mRNAsplicing.
DMAP1	ENSG00000178028	7black	0.117356	-0.0849101	0.0491608	0.301938	-0.281387	-0.243816	0.558793	0.581709	-0.0401945	-0.198251	-0.064039	-0.305714	This gene encodes a subunit of several, distinct complexes involved in the repression or activation of transcription. The encoded protein can independently repress transcription and is targeted to replication foci throughout S phase by interacting directly with the N-terminus of DNA methyltransferase 1. During late S phase, histone deacetylase 2 is added to this complex, providing a means to deac…	Involved in transcription repression and activation. Itsinteraction with HDAC2 may provide a mechanism for histonedeacetylation in heterochromatin following replication of DNA atlate firing origins. Can also repress transcription independentlyof histone deacetylase activity. May specifically potentiate DAXX-mediated repression of glucocorticoid receptor-dependenttranscription. Component of the Nu…
DNAJB12	ENSG00000148719	7black	-0.045361	0.0101934	-0.062036	0.23357	-0.208187	0.0580997	0.517409	0.657063	-0.0950734	-0.274929	-0.16747	-0.111375	DNAJB12 belongs to the evolutionarily conserved DNAJ/HSP40 family of proteins, which regulate molecular chaperone activity by stimulating ATPase activity. DNAJ proteins may have up to 3 distinct domains: a conserved 70-amino acid J domain, usually at the N terminus; a glycine/phenylalanine (G/F)-rich region; and a cysteine-rich domain containing 4 motifs resembling a zinc finger domain (Ohtsuka a…	Acts as a co-chaperone with HSPA8/Hsc70; required topromote protein folding and trafficking, prevent aggregation ofclient proteins, and promote unfolded proteins to endoplasmicreticulum-associated degradation (ERAD) pathway (PubMed:21150129,PubMed:21148293). Acts by determining HSPA8/Hsc70's ATPase andpolypeptide-binding activities. Can also act independently ofHSPA8/Hsc70: together with DNAJB14,…
DPH2	ENSG00000132768	7black	-0.684217	0.599551	-0.67103	-0.085097	0.433708	0.26556	0.386858	0.831202	-0.555899	-0.746813	-0.44781	0.352798	This gene is one of two human genes similar to the yeast gene dph2. The yeast gene was identified by its ability to complement a diphthamide mutant strain, and thus probably functions in diphthamide biosynthesis. Diphthamide is a post-translationally modified histidine residue present in elongation factor 2 (EF2) that is the target of diphtheria toxin ADP-ribosylation. Multiple transcript variant…	Required for the first step in the synthesis ofdiphthamide, a post-translational modification of histidine whichoccurs in translation elongation factor 2 (EEF2).{ECO:0000250|UniProtKB:Q9CR25}.
DRG2	ENSG00000108591	7black	-0.393148	0.329188	-0.360117	0.0751621	0.174858	0.224835	0.491178	0.777226	-0.546179	-0.562413	-0.497165	0.238825	This gene encodes a GTP-binding protein known to function in the regulation of cell growth and differentiation. Read-through transcripts containing this gene and a downstream gene have been identified, but they are not thought to encode a fusion protein. This gene is located within the Smith-Magenis syndrome region on chromosome 17. [provided by RefSeq, Jan 2012].	May play a role in cell proliferation, differentiationand death.
E2F1	ENSG00000101412	7black	-0.399909	0.338471	-0.431849	0.00342738	0.0860415	0.243512	0.641625	0.857296	-0.216641	-0.64391	-0.157508	0.029644	The protein encoded by this gene is a member of the E2F family of transcription factors. The E2F family plays a crucial role in the control of cell cycle and action of tumor suppressor proteins and is also a target of the transforming proteins of small DNA tumor viruses. The E2F proteins contain several evolutionally conserved domains found in most members of the family. These domains include a D…	Transcription activator that binds DNA cooperativelywith DP proteins through the E2 recognition site, 5'-TTTC[CG]CGC-3' found in the promoter region of a number of genes whoseproducts are involved in cell cycle regulation or in DNAreplication. The DRTF1/E2F complex functions in the control ofcell-cycle progression from G1 to S phase. E2F1 bindspreferentially RB1 in a cell-cycle dependent manner. …
E2F4	ENSG00000205250	7black	-0.667107	0.581953	-0.717284	-0.219963	0.439951	0.404107	0.59423	0.928202	-0.608551	-0.815344	-0.515904	0.411928	The protein encoded by this gene is a member of the E2F family of transcription factors. The E2F family plays a crucial role in the control of cell cycle and action of tumor suppressor proteins and is also a target of the transforming proteins of small DNA tumor viruses. The E2F proteins contain several evolutionally conserved domains found in most members of the family. These domains include a D…	Transcription activator that binds DNA cooperativelywith DP proteins through the E2 recognition site, 5'-TTTC[CG]CGC-3' found in the promoter region of a number of genes whoseproducts are involved in cell cycle regulation or in DNAreplication. The DRTF1/E2F complex functions in the control ofcell-cycle progression from G1 to S phase. E2F4 binds with highaffinity to RBL1 and RBL2. In some instance…
EBF4	ENSG00000088881	7black	-0.323493	0.271077	-0.341469	-0.231312	0.2048	0.321355	0.472023	0.534632	-0.344021	-0.448451	-0.327148	0.343554	EBF4 belongs to the conserved Olf/EBF family of helix-loop-helix transcription factors, members of which play important roles in neural development and B-cell maturation (Wang et al., 2002 [PubMed 12139918]).[supplied by OMIM, Mar 2008].	Transcriptional factor which recognizes variations ofthe palindromic sequence 5'-ATTCCCNNGGGAATT-3'. {ECO:0000250}.
EDC4	ENSG00000038358	7black	-0.304552	0.142974	-0.363989	-0.0417209	0.160395	0.125487	0.643049	0.779115	-0.32245	-0.460975	-0.301578	0.0660724	NA	In the process of mRNA degradation, seems to play a rolein mRNA decapping. Component of a complex containing DCP2 andDCP1A which functions in decapping of ARE-containing mRNAs.Promotes complex formation between DCP1A and DCP2. Enhances thecatalytic activity of DCP2 (in vitro).{ECO:0000269|PubMed:16364915}.
EGLN2	ENSG00000269858	7black	-0.291986	0.261029	-0.272776	-0.0912241	0.0220651	0.564462	0.632005	0.828206	-0.401971	-0.509898	-0.271377	0.200553	The hypoxia inducible factor (HIF) is a transcriptional complex that is involved in oxygen homeostasis. At normal oxygen levels, the alpha subunit of HIF is targeted for degration by prolyl hydroxylation. This gene encodes an enzyme responsible for this post-translational modification. Alternative splicing results in multiple transcript variants. Read-through transcription also exists between thi…	Cellular oxygen sensor that catalyzes, under normoxicconditions, the post-translational formation of 4-hydroxyprolinein hypoxia-inducible factor (HIF) alpha proteins. Hydroxylates aspecific proline found in each of the oxygen-dependent degradation(ODD) domains (N-terminal, NODD, and C-terminal, CODD) of HIF1A.Also hydroxylates HIF2A. Has a preference for the CODD site forboth HIF1A and HIF2A. Hyd…
EIF4A2	ENSG00000156976	7black	-0.426757	0.497906	-0.476094	0.143842	0.303752	0.0591502	0.470729	0.726355	-0.542009	-0.673855	-0.531464	0.248108	NA	ATP-dependent RNA helicase which is a subunit of theeIF4F complex involved in cap recognition and is required for mRNAbinding to ribosome. In the current model of translationinitiation, eIF4A unwinds RNA secondary structures in the 5'-UTRof mRNAs which is necessary to allow efficient binding of thesmall ribosomal subunit, and subsequent scanning for the initiatorcodon.
EWSR1	ENSG00000182944	7black	-0.0614063	-0.0224856	-0.143988	0.00637445	-0.0215974	0.0494653	0.53707	0.621056	-0.245656	-0.255959	-0.143703	-0.0632368	This gene encodes a multifunctional protein that is involved in various cellular processes, including gene expression, cell signaling, and RNA processing and transport. The protein includes an N-terminal transcriptional activation domain and a C-terminal RNA-binding domain. Chromosomal translocations between this gene and various genes encoding transcription factors result in the production of ch…	Might normally function as a transcriptional repressor.EWS-fusion-proteins (EFPS) may play a role in the tumorigenicprocess. They may disturb gene expression by mimicking, orinterfering with the normal function of CTD-POLII within thetranscription initiation complex. They may also contribute to anaberrant activation of the fusion protein target genes.
FAM195A	ENSG00000172366	7black	-0.202389	0.2287	-0.294629	-0.113778	-0.0948642	0.50534	0.595977	0.637364	-0.283123	-0.480012	-0.135683	0.150014	NA	NA
FBXL6	ENSG00000182325	7black	-0.227048	0.16431	-0.251834	0.260614	-0.138165	0.114569	0.62321	0.714736	-0.183133	-0.506751	0.0150998	-0.048492	This gene encodes a member of a family of proteins that are characterized by an F-box motif. The encoded protein also contains leucine-rich repeats. F-box-containing proteins comprise one of the subunits of the SCF (SKP1-cullin-F-box) complex, which functions in phosphorylation-dependent ubiquitination. Alternative splicing results in multiple transcript variants. [provided by RefSeq, Jul 2013].	Substrate-recognition component of the SCF (SKP1-CUL1-F-box protein)-type E3 ubiquitin ligase complex. {ECO:0000250}.
FBXO9	ENSG00000112146	7black	-0.32416	0.249948	-0.319193	0.270963	0.0884123	0.33351	0.424702	0.645756	-0.464953	-0.522203	-0.242456	0.171365	This gene encodes a member of the F-box protein family which is characterized by an approximately 40 amino acid motif, the F-box. The F-box proteins constitute one of the four subunits of the ubiquitin protein ligase complex called SCFs (SKP1-cullin-F-box), which function in phosphorylation-dependent ubiquitination. The F-box proteins are divided into 3 classes: Fbws containing WD-40 domains, Fbl…	Substrate recognition component of a SCF (SKP1-CUL1-F-box protein) E3 ubiquitin-protein ligase complex which mediatesthe ubiquitination and subsequent proteasomal degradation of TTI1and TELO2 in a CK2-dependent manner, thereby directly regulatingmTOR signaling. SCF(FBXO9) recognizes and binds mTORC1-bound TTI1and TELO2 when they are phosphorylated by CK2 following growthfactor deprivation, leadin…
GAS5	ENSG00000234741	7black	-0.4939	0.57515	-0.53329	0.0670427	0.329814	0.274803	0.510751	0.769894	-0.556673	-0.758503	-0.601024	0.330373	This gene produces a spliced long non-coding RNA and is a member of the 5' terminal oligo-pyrimidine class of genes. It is a small nucleolar RNA host gene, containing multiple C/D box snoRNA genes in its introns. Part of the secondary RNA structure of the encoded transcript mimics glucocorticoid response element (GRE) which means it can bind to the DNA binding domain of the glucocorticoid recepto…	NA
GBA2	ENSG00000070610	7black	-0.0968893	-0.0604258	-0.220522	0.0400092	-0.0935102	-0.0835278	0.601792	0.672201	-0.111033	-0.275966	-0.00166331	-0.141332	This gene encodes a microsomal beta-glucosidase that catalyzes the hydrolysis of bile acid 3-O-glucosides as endogenous compounds. Studies to determine subcellular localization of this protein in the liver indicated that the enzyme was mainly enriched in the microsomal fraction where it appeared to be confined to the endoplasmic reticulum. This putative transmembrane protein is thought to play a …	Non-lysosomal glucosylceramidase that catalyzes theconversion of glucosylceramide (GlcCer) to free glucose andceramide. Involved in sphingomyelin generation and prevention ofglycolipid accumulation. May also catalyze the hydrolysis of bileacid 3-O-glucosides, however, the relevance of such activity isunclear in vivo. Plays a role in central nevous systemdevelopment. Required for proper formation …
GBAP1	ENSG00000160766	7black	-0.0588827	-0.0274577	-0.209806	0.118466	-0.0103469	-0.190548	0.580448	0.564784	-0.0158132	-0.259326	-0.0677107	-0.207229	NA	NA
GNPTG	ENSG00000090581	7black	-0.357167	0.337741	-0.484213	-0.198903	0.124955	0.254525	0.700912	0.815647	-0.205363	-0.615901	-0.334923	0.135232	This gene encodes the gamma sunbunit of the N-acetylglucosamine-1-phosphotransferase complex. This hexameric complex, composed of alpha, beta and gamma subunits, catalyzes the first step in synthesis of a mannose 6-phosphate lysosomal recognition marker. This enzyme complex is necessary for targeting of lysosomal hydrolases to the lysosome. Mutations in the gene encoding the gamma subunit have be…	Non-catalytic subunit of the N-acetylglucosamine-1-phosphotransferase complex, an enzyme that catalyzes the formationof mannose 6-phosphate (M6P) markers on high mannose typeoligosaccharides in the Golgi apparatus. Binds and presents thehigh mannose glycans of the acceptor to the catalytic alpha andbeta subunits (GNPTAB). Enhances the rate of N-acetylglucosamine-1-phosphate transfer to the oligos…
GPS1	ENSG00000169727	7black	-0.555796	0.474867	-0.612943	-0.191017	0.267167	0.48083	0.660621	0.847278	-0.489696	-0.770872	-0.323571	0.349278	This gene is known to suppress G-protein and mitogen-activated signal transduction in mammalian cells. The encoded protein shares significant similarity with Arabidopsis FUS6, which is a regulator of light-mediated signal transduction in plant cells. [provided by RefSeq, Mar 2016].	Essential component of the COP9 signalosome complex(CSN), a complex involved in various cellular and developmentalprocesses. The CSN complex is an essential regulator of theubiquitin (Ubl) conjugation pathway by mediating the deneddylationof the cullin subunits of SCF-type E3 ligase complexes, leading todecrease the Ubl ligase activity of SCF-type complexes such asSCF, CSA or DDB2. The complex is…
GPS2	ENSG00000132522	7black	-0.522993	0.510149	-0.46097	-0.0234933	0.306773	0.388884	0.453739	0.83082	-0.588066	-0.707859	-0.647363	0.362365	This gene encodes a protein involved in G protein-mitogen-activated protein kinase (MAPK) signaling cascades. When overexpressed in mammalian cells, this gene could potently suppress a RAS- and MAPK-mediated signal and interfere with JNK activity, suggesting that the function of this gene may be signal repression. The encoded protein is an integral subunit of the NCOR1-HDAC3 (nuclear receptor cor…	Suppresses G-protein- and mitogen-activated proteinkinase-mediated signal transduction.
HAUS5	ENSG00000249115	7black	-0.367707	0.256206	-0.464521	0.0666031	0.14015	0.097245	0.693557	0.814387	-0.173625	-0.606197	-0.106309	-0.0349292	HAUS5 is 1 of 8 subunits of the 390-kD human augmin complex, or HAUS complex. The augmin complex was first identified in Drosophila, and its name comes from the Latin verb 'augmentare,' meaning 'to increase.' The augmin complex is a microtubule-binding complex involved in microtubule generation within the mitotic spindle and is vital to mitotic spindle assembly (Goshima et al., 2008 [PubMed 18443…	Contributes to mitotic spindle assembly, maintenance ofcentrosome integrity and completion of cytokinesis as part of theHAUS augmin-like complex. {ECO:0000269|PubMed:19369198,ECO:0000269|PubMed:19427217}.
HELQ	ENSG00000163312	7black	-0.326461	0.348371	-0.328997	0.000597412	0.207144	0.152528	0.419599	0.631036	-0.402953	-0.489726	-0.484364	0.133331	HEL308 is a single-stranded DNA-dependent ATPase and DNA helicase (Marini and Wood, 2002 [PubMed 11751861]).[supplied by OMIM, Mar 2008].	Single-stranded DNA-dependent ATPase and 5' to 3' DNAhelicase (PubMed:11751861). Involved in the repair of DNA cross-links and double-strand break (DSB) resistance. Participates inFANCD2-mediated repair. Forms a complex with POLN polymerase thatparticipates in homologous recombination (HR) repair and isessential for cellular protection against DNA cross-links(PubMed:19995904). {ECO:0000269|PubMed…
HINFP	ENSG00000172273	7black	-0.4185	0.301206	-0.425977	-0.319402	0.329718	0.403748	0.461564	0.606655	-0.422089	-0.479992	-0.34592	0.324066	This gene encodes a transcription factor that interacts with methyl-CpG-binding protein-2 (MBD2), a component of the MeCP1 histone deacetylase (HDAC) complex, and plays a role in DNA methylation and transcription repression. Alternatively spliced transcript variants have been found for this gene.[provided by RefSeq, Aug 2011].	Transcriptional repressor that binds to the consensussequence 5'-CGGACGTT-3' and to the RB1 promoter. Transcriptionalactivator that promotes histone H4 gene transcription at the G1/Sphase transition in conjunction with NPAT. Also activatestranscription of the ATM and PRKDC genes. Autoregulates itsexpression by associating with its own promoter.{ECO:0000269|PubMed:11553631, ECO:0000269|PubMed:1458…
HNRNPDL	ENSG00000152795	7black	-0.460703	0.479639	-0.555731	-0.0325036	0.316598	0.297742	0.613461	0.751597	-0.542344	-0.724289	-0.48302	0.307137	This gene belongs to the subfamily of ubiquitously expressed heterogeneous nuclear ribonucleoproteins (hnRNPs). The hnRNPs are RNA binding proteins and they complex with heterogeneous nuclear RNA (hnRNA). These proteins are associated with pre-mRNAs in the nucleus and appear to influence pre-mRNA processing and other aspects of mRNA metabolism and transport. While all of the hnRNPs are present in…	Acts as a transcriptional regulator. Promotestranscription repression. Promotes transcription activation indifferentiated myotubes (By similarity). Binds to double- andsingle-stranded DNA sequences. Binds to the transcriptionsuppressor CATR sequence of the COX5B promoter (By similarity).Binds with high affinity to RNA molecules that contain AU-richelements (AREs) found within the 3'-UTR of many p…
HNRNPH1	ENSG00000169045	7black	-0.176372	0.212161	-0.222494	0.188558	-0.00306612	-0.150144	0.561313	0.750172	-0.239279	-0.417772	-0.302827	-0.13854	This gene encodes a member of a subfamily of ubiquitously expressed heterogeneous nuclear ribonucleoproteins (hnRNPs). The hnRNPs are RNA binding proteins that complex with heterogeneous nuclear RNA. These proteins are associated with pre-mRNAs in the nucleus and appear to influence pre-mRNA processing and other aspects of mRNA metabolism and transport. While all of the hnRNPs are present in the …	This protein is a component of the heterogeneous nuclearribonucleoprotein (hnRNP) complexes which provide the substratefor the processing events that pre-mRNAs undergo before becomingfunctional, translatable mRNAs in the cytoplasm. Mediates pre-mRNAalternative splicing regulation. Inhibits, together with CUGBP1,insulin receptor (IR) pre-mRNA exon 11 inclusion in myoblast.Binds to the IR RNA. Bind…
HRAS	ENSG00000174775	7black	-0.25728	0.270518	-0.347503	-0.0631676	-0.0306022	0.354452	0.591656	0.647207	-0.223907	-0.517158	-0.110422	0.085796	This gene belongs to the Ras oncogene family, whose members are related to the transforming genes of mammalian sarcoma retroviruses. The products encoded by these genes function in signal transduction pathways. These proteins can bind GTP and GDP, and they have intrinsic GTPase activity. This protein undergoes a continuous cycle of de- and re-palmitoylation, which regulates its rapid exchange bet…	Involved in the activation of Ras protein signaltransduction (PubMed:22821884). Ras proteins bind GDP/GTP andpossess intrinsic GTPase activity (PubMed:12740440,PubMed:14500341, PubMed:9020151). {ECO:0000269|PubMed:12740440,ECO:0000269|PubMed:14500341, ECO:0000269|PubMed:22821884,ECO:0000269|PubMed:9020151}.
IFFO1	ENSG00000010295	7black	-0.211709	0.117148	-0.393847	-0.0960273	-0.0372279	0.219851	0.705156	0.686676	-0.139146	-0.513075	-0.0180039	0.00782241	This gene is a member of the intermediate filament family. Intermediate filaments are proteins which are primordial components of the cytoskeleton and nuclear envelope. The proteins encoded by the members of this gene family are evolutionarily and structurally related but have limited sequence homology, with the exception of the central rod domain. Multiple alternatively spliced transcript varian…	NA
IFRD2	ENSG00000214706	7black	-0.577806	0.472454	-0.556095	-0.0335813	0.261186	0.395944	0.51506	0.875098	-0.543733	-0.708902	-0.322803	0.296552	NA	NA
ILF3	ENSG00000129351	7black	-0.0466788	-0.0617042	-0.151654	0.104129	-0.0694649	-0.0359137	0.598984	0.665924	-0.158042	-0.21957	-0.110263	-0.124631	This gene encodes a double-stranded RNA (dsRNA) binding protein that complexes with other proteins, dsRNAs, small noncoding RNAs, and mRNAs to regulate gene expression and stabilize mRNAs. This protein (NF90, ILF3) forms a heterodimer with a 45 kDa transcription factor (NF45, ILF2) required for T-cell expression of interleukin 2. This complex has been shown to affect the redistribution of nuclear…	May facilitate double-stranded RNA-regulated geneexpression at the level of post-transcription. Can act as atranslation inhibitory protein which binds to coding sequences ofacid beta-glucosidase (GCase) and other mRNAs and functions at theinitiation phase of GCase mRNA translation, probably by inhibitingits binding to polysomes. Can regulate protein arginine N-methyltransferase 1 activity. May re…
INPPL1	ENSG00000165458	7black	-0.519463	0.383473	-0.587644	-0.379132	0.363136	0.244121	0.522932	0.712392	-0.224817	-0.577322	-0.227756	0.195621	The protein encoded by this gene is an SH2-containing 5'-inositol phosphatase that is involved in the regulation of insulin function. The encoded protein also plays a role in the regulation of epidermal growth factor receptor turnover and actin remodelling. Additionally, this gene supports metastatic growth in breast cancer and is a valuable biomarker for breast cancer. [provided by RefSeq, Jan 2…	Phosphatidylinositol (PtdIns) phosphatase thatspecifically hydrolyzes the 5-phosphate of phosphatidylinositol-3,4,5-trisphosphate (PtdIns(3,4,5)P3) to produce PtdIns(3,4)P2,thereby negatively regulating the PI3K (phosphoinositide 3-kinase)pathways. Plays a central role in regulation of PI3K-dependentinsulin signaling, although the precise molecular mechanisms andsignaling pathways remain unclear.…
JMJD8	ENSG00000161999	7black	-0.106587	0.127022	-0.207679	-0.0653565	-0.132941	0.446469	0.544099	0.631201	-0.19654	-0.40697	-0.171832	0.0869429	NA	NA
KCTD17	ENSG00000100379	7black	-0.378597	0.344397	-0.482685	-0.213085	0.151105	0.0650371	0.593354	0.682217	-0.285838	-0.557904	-0.125078	0.132807	This gene encodes a protein that belongs to a conserved family of potassium channel tetramerization domain (KCTD)-containing proteins. The encoded protein functions in ciliogenesis by acting as a substrate adaptor for the cullin3-based ubiquitin-conjugating enzyme E3 ligase, and targets trichoplein, a keratin-binding protein, for degradation via polyubiquitinylation. A mutation in this gene is as…	Is a positive regulator of ciliogenesis, playing acrucial role in the initial steps of axoneme extension. It acts asa substrate-adapter for CUL3-RING ubiquitin ligase complexes whichmediate the ubiquitination and subsequent proteasomal degradationof TCHP, a protein involved in ciliogenesis down-regulation(PubMed:25270598). May be involved in endoplasmic reticulumcalcium ion homeostasis (PubMed:25…
KLHL21	ENSG00000162413	7black	-0.491781	0.430409	-0.40729	0.0459104	0.270334	0.300575	0.23608	0.695476	-0.508305	-0.548432	-0.395184	0.21517	NA	Substrate-specific adapter of a BCR (BTB-CUL3-RBX1) E3ubiquitin-protein ligase complex required for efficient chromosomealignment and cytokinesis. The BCR(KLHL21) E3 ubiquitin ligasecomplex regulates localization of the chromosomal passengercomplex (CPC) from chromosomes to the spindle midzone in anaphaseand mediates the ubiquitination of AURKB. Ubiquitination of AURKBby BCR(KLHL21) E3 ubiquitin …
KRI1	ENSG00000129347	7black	-0.219286	0.145435	-0.280744	0.156836	-0.011663	0.202853	0.612485	0.758418	-0.260734	-0.506353	-0.172048	0.0716515	This gene overlaps with the gene for cysteine endopeptidase AUT-like 4 in a head-to-tail orientation. [provided by RefSeq, Jul 2008].	NA
LIMD2	ENSG00000136490	7black	-0.275876	0.278876	-0.296194	0.16682	-0.0511858	0.253438	0.697955	0.881261	-0.343855	-0.602228	-0.290082	0.0456724	NA	Acts as an activator of the protein-kinase ILK, therebyregulating cell motility (PubMed:24590809).{ECO:0000269|PubMed:24590809}.
MAP3K12	ENSG00000139625	7black	-0.138341	0.0843717	-0.237473	0.0372354	-0.0545781	0.0163206	0.707867	0.768816	-0.206281	-0.396315	-0.120367	-0.103121	This gene encodes a member of the serine/threonine protein kinase family. This kinase contains a leucine-zipper domain and is predominately expressed in neuronal cells. The phosphorylation state of this kinase in synaptic terminals was shown to be regulated by membrane depolarization via calcineurin. This kinase forms heterodimers with leucine zipper containing transcription factors, such as cAMP…	May be an activator of the JNK/SAPK pathway.Phosphorylates beta-casein, histone 1 and myelin basic protein invitro.
MAPK7	ENSG00000166484	7black	-0.352676	0.208757	-0.385797	-0.300405	0.185403	0.372645	0.533733	0.648756	-0.164925	-0.403601	-0.112968	0.0908697	The protein encoded by this gene is a member of the MAP kinase family. MAP kinases act as an integration point for multiple biochemical signals, and are involved in a wide variety of cellular processes such as proliferation, differentiation, transcription regulation and development. This kinase is specifically activated by mitogen-activated protein kinase kinase 5 (MAP2K5/MEK5). It is involved in…	Plays a role in various cellular processes such asproliferation, differentiation and cell survival. The upstreamactivator of MAPK7 is the MAPK kinase MAP2K5. Upon activation, ittranslocates to the nucleus and phosphorylates various downstreamtargets including MEF2C. EGF activates MAPK7 through a Ras-independent and MAP2K5-dependent pathway. May have a role inmuscle cell differentiation. May be im…
MED22	ENSG00000148297	7black	-0.482467	0.424693	-0.539947	-0.219036	0.244743	0.410278	0.606334	0.861872	-0.610283	-0.678218	-0.406777	0.297833	This gene encodes a protein component of the mediator complex, which functions in the regulation of transcription by bridging interactions between gene-specific regulatory factors, RNA polymerase II, and general transcription factors. Alternatively spliced transcript variants encoding different isoforms have been observed. [provided by RefSeq, Jul 2013].	Component of the Mediator complex, a coactivatorinvolved in the regulated transcription of nearly all RNApolymerase II-dependent genes. Mediator functions as a bridge toconvey information from gene-specific regulatory proteins to thebasal RNA polymerase II transcription machinery. Mediator isrecruited to promoters by direct interactions with regulatoryproteins and serves as a scaffold for the ass…
METTL17	ENSG00000165792	7black	-0.613655	0.576834	-0.720423	-0.212	0.432453	0.102897	0.576904	0.789197	-0.415674	-0.776519	-0.478169	0.250072	NA	May be a component of the mitochondrial small ribosomalsubunit. {ECO:0000250}.
METTL3	ENSG00000165819	7black	-0.2421	0.17456	-0.288424	0.248921	-0.0203507	0.196311	0.620464	0.697388	-0.415235	-0.518813	-0.172007	0.110439	This gene encodes the 70 kDa subunit of MT-A which is part of N6-adenosine-methyltransferase. This enzyme is involved in the posttranscriptional methylation of internal adenosine residues in eukaryotic mRNAs, forming N6-methyladenosine. [provided by RefSeq, Jul 2008].	The METTL3-METTL14 heterodimer forms a N6-methyltransferase complex that methylates adenosine residues ofsome RNAs and regulates the circadian clock, differentiation ofembryonic stem cells and primary miRNA processing(PubMed:22575960, PubMed:24284625, PubMed:25719671,PubMed:25799998, PubMed:26321680, PubMed:26593424,PubMed:27373337, PubMed:27281194, PubMed:9409616). In theheterodimer formed with …
MFSD7	ENSG00000169026	7black	-0.304908	0.288321	-0.380059	0.00711707	0.056124	0.384347	0.541952	0.685634	-0.134044	-0.599947	-0.273597	0.142679	NA	NA
MIR17HG	ENSG00000215417	7black	-0.0942042	0.147582	-0.0454471	0.297776	-0.152936	-0.195844	0.536117	0.674056	-0.143876	-0.366517	-0.21392	-0.183029	This gene is the host gene for the MIR17-92 cluster, a group of at least six microRNAs (miRNAs) that may be involved in cell survival, proliferation, differentiation, and angiogenesis. Amplification of this gene has been found in several lymphomas and solid tumors. Two non-protein coding transcript variants have been found for this host gene, but only the longest is a polycistronic transcript con…	NA
MIR22HG	ENSG00000186594	7black	-0.317977	0.330037	-0.259327	0.103264	0.0270653	0.086396	0.573705	0.841603	-0.387867	-0.53833	-0.312311	0.0424548	NA	NA
MLST8	ENSG00000167965	7black	-0.403245	0.42339	-0.417402	-0.310155	0.17067	0.612942	0.478326	0.585681	-0.432449	-0.57471	-0.220972	0.438557	NA	Subunit of both mTORC1 and mTORC2, which regulates cellgrowth and survival in response to nutrient and hormonal signals.mTORC1 is activated in response to growth factors or amino acids.Growth factor-stimulated mTORC1 activation involves a AKT1-mediated phosphorylation of TSC1-TSC2, which leads to theactivation of the RHEB GTPase that potently activates the proteinkinase activity of mTORC1. Amino …
MRPS21	ENSG00000187145	7black	-0.552622	0.591514	-0.565972	-0.2073	0.371703	0.443992	0.410112	0.693118	-0.66472	-0.72197	-0.590235	0.506467	Mammalian mitochondrial ribosomal proteins are encoded by nuclear genes and help in protein synthesis within the mitochondrion. Mitochondrial ribosomes (mitoribosomes) consist of a small 28S subunit and a large 39S subunit. They have an estimated 75% protein to rRNA composition compared to prokaryotic ribosomes, where this ratio is reversed. Another difference between mammalian mitoribosomes and …	NA
MSTO1	ENSG00000125459	7black	-0.350443	0.332061	-0.385326	-0.098471	0.194109	0.107754	0.634471	0.800989	-0.450925	-0.549521	-0.443402	0.140557	NA	Involved in the regulation of mitochondrial distributionand morphology. {ECO:0000269|PubMed:17349998}.
MTX1	ENSG00000173171	7black	-0.623111	0.585988	-0.758521	-0.458433	0.424657	0.439952	0.531723	0.680295	-0.462934	-0.81685	-0.369116	0.474456	NA	Involved in transport of proteins into themitochondrion. Essential for embryonic development (Bysimilarity). {ECO:0000250}.
MYBBP1A	ENSG00000132382	7black	-0.302785	0.209414	-0.302671	0.250969	0.041424	0.153803	0.490018	0.767953	-0.247635	-0.506409	-0.286132	-0.0152016	This gene encodes a nucleolar transcriptional regulator that was first identified by its ability to bind specifically to the Myb proto-oncogene protein. The encoded protein is thought to play a role in many cellular processes including response to nucleolar stress, tumor suppression and synthesis of ribosomal DNA. Alternate splicing results in multiple transcript variants. [provided by RefSeq, Se…	May activate or repress transcription via interactionswith sequence specific DNA-binding proteins. Repression may bemediated at least in part by histone deacetylase activity (HDACactivity). Acts as a corepressor and in concert with CRY1,represses the transcription of the core circadian clock componentPER2. Preferentially binds to dimethylated histone H3 'Lys-9'(H3K9me2) on the PER2 promoter. {ECO…
NAA10	ENSG00000102030	7black	-0.475193	0.499646	-0.511443	-0.19759	0.199667	0.478787	0.574032	0.725332	-0.540929	-0.720604	-0.320478	0.413561	N-alpha-acetylation is among the most common post-translational protein modifications in eukaryotic cells. This process involves the transfer of an acetyl group from acetyl-coenzyme A to the alpha-amino group on a nascent polypeptide and is essential for normal cell function. This gene encodes an N-terminal acetyltransferase that functions as the catalytic subunit of the major amino-terminal acet…	Catalytic subunit of the N-terminal acetyltransferase A(NatA) complex which displays alpha (N-terminal) acetyltransferaseactivity. The NAT activity may be important for vascular,hematopoietic and neuronal growth and development. Without NAA15,displays epsilon (internal) acetyltransferase activity towardsHIF1A, thereby promoting its degradation. Represses MYLK kinaseactivity by acetylation, and th…
NAGPA	ENSG00000103174	7black	-0.256741	0.178982	-0.276352	0.247911	-0.0672674	0.0788672	0.604685	0.794742	-0.259902	-0.504732	-0.130811	-0.0617227	Hydrolases are transported to lysosomes after binding to mannose 6-phosphate receptors in the trans-Golgi network. This gene encodes the enzyme that catalyzes the second step in the formation of the mannose 6-phosphate recognition marker on lysosomal hydrolases. Commonly known as 'uncovering enzyme' or UCE, this enzyme removes N-acetyl-D-glucosamine (GlcNAc) residues from GlcNAc-alpha-P-mannose m…	Catalyzes the second step in the formation of themannose 6-phosphate targeting signal on lysosomal enzymeoligosaccharides by removing GlcNAc residues from GlcNAc-alpha-P-mannose moieties, which are formed in the first step. Alsohydrolyzes UDP-GlcNAc, a sugar donor for Golgi N-acetylglucosaminyltransferases. {ECO:0000269|PubMed:23572527}.
NDUFA11	ENSG00000174886	7black	-0.693329	0.619392	-0.654061	-0.422087	0.428506	0.593241	0.491835	0.770709	-0.508631	-0.738139	-0.342297	0.510387	This gene encodes a subunit of the membrane-bound mitochondrial complex I. Complex I is composed of numerous subunits and functions as the NADH-ubiquinol reductase of the mitochondrial electron transport chain. Mutations in this gene are associated with severe mitochondrial complex I deficiency. Alternate splicing results in multiple transcript variants.[provided by RefSeq, Oct 2010].	Accessory subunit of the mitochondrial membranerespiratory chain NADH dehydrogenase (Complex I), that is believednot to be involved in catalysis. Complex I functions in thetransfer of electrons from NADH to the respiratory chain. Theimmediate electron acceptor for the enzyme is believed to beubiquinone. {ECO:0000269|PubMed:27626371}.
NDUFV1	ENSG00000167792	7black	-0.269075	0.234727	-0.196783	0.106589	0.0164754	0.286624	0.407175	0.662827	-0.447955	-0.515583	-0.367657	0.208512	The mitochondrial respiratory chain provides energy to cells via oxidative phosphorylation and consists of four membrane-bound electron-transporting protein complexes (I-IV) and an ATP synthase (complex V). This gene encodes a 51 kDa subunit of the NADH:ubiquinone oxidoreductase complex I; a large complex with at least 45 nuclear and mitochondrial encoded subunits that liberates electrons from NA…	Core subunit of the mitochondrial membrane respiratorychain NADH dehydrogenase (Complex I) that is believed to belong tothe minimal assembly required for catalysis. Complex I functionsin the transfer of electrons from NADH to the respiratory chain.The immediate electron acceptor for the enzyme is believed to beubiquinone (By similarity). {ECO:0000250}.
NKIRAS2	ENSG00000168256	7black	-0.525586	0.388028	-0.539482	-0.221433	0.360054	0.346844	0.358043	0.64947	-0.591043	-0.625065	-0.316112	0.407995	NA	Atypical Ras-like protein that acts as a potentregulator of NF-kappa-B activity by preventing the degradation ofNF-kappa-B inhibitor beta (NFKBIB) by most signals, explaining whyNFKBIB is more resistant to degradation. May act by blockingphosphorylation of NFKBIB and nuclear localization of p65/RELA NF-kappa-B subunit. It is unclear whether it acts as a GTPase. BothGTP- and GDP-bound forms block …
NXF1	ENSG00000162231	7black	-0.355225	0.249921	-0.396351	0.118561	0.224989	0.0456653	0.434005	0.73579	-0.382782	-0.508373	-0.406828	0.0831135	This gene is one member of a family of nuclear RNA export factor genes. Common domain features of this family are a noncanonical RNP-type RNA-binding domain (RBD), 4 leucine-rich repeats (LRRs), a nuclear transport factor 2 (NTF2)-like domain that allows heterodimerization with NTF2-related export protein-1 (NXT1), and a ubiquitin-associated domain that mediates interactions with nucleoporins. Th…	Involved in the nuclear export of mRNA species bearingretroviral constitutive transport elements (CTE) and in the exportof mRNA from the nucleus to the cytoplasm (TAP/NFX1 pathway). TheNXF1-NXT1 heterodimer is involved in the export of HSP70 mRNA inconjunction with ALYREF/THOC4 and THOC5 components of the TREXcomplex. ALYREF/THOC4-bound mRNA is thought to be transferred tothe NXF1-NXT1 heterodime…
OGFOD2	ENSG00000111325	7black	-0.172101	0.167117	-0.189802	0.17102	-0.0173453	0.372272	0.49784	0.603858	-0.402413	-0.44239	-0.273515	0.166221	NA	NA
OTUD5	ENSG00000068308	7black	-0.263505	0.247037	-0.414802	-0.160183	0.0642994	0.316154	0.730855	0.778372	-0.297083	-0.551799	-0.181201	0.150207	This gene encodes a member of the OTU (ovarian tumor) domain-containing cysteine protease superfamily. The OTU domain confers deubiquitinase activity and the encoded protein has been shown to suppress the type I interferon-dependent innate immune response by cleaving the polyubiquitin chain from an essential type I interferon adaptor protein. Cleavage results in disassociation of the adaptor prot…	Deubiquitinating enzyme that functions as negativeregulator of the innate immune system. Acts via TRAF3deubiquitination and subsequent suppression of type I interferon(IFN) production. Has peptidase activity towards 'Lys-48'- and'Lys-63'-linked polyubiquitin chains. Can also cleave 'Lys-11'-linked ubiquitin chains (in vitro). {ECO:0000269|PubMed:17991829,ECO:0000269|PubMed:22245969, ECO:0000269|P…
PCYT2	ENSG00000185813	7black	-0.312806	0.359997	-0.434184	-0.0883071	0.0750352	0.447331	0.583346	0.669995	-0.458433	-0.593806	-0.294715	0.284415	This gene encodes an enzyme that catalyzes the formation of CDP-ethanolamine from CTP and phosphoethanolamine in the Kennedy pathway of phospholipid synthesis. Alternative splicing results in multiple transcript variants. [provided by RefSeq, May 2010].	Plays an important role in the biosynthesis of thephospholipid phosphatidylethanolamine. Catalyzes the formation ofCDP-ethanolamine.
PDIA2	ENSG00000185615	7black	-0.231942	0.258226	-0.286742	0.154979	0.00354962	0.101622	0.567103	0.642213	-0.118925	-0.525929	-0.19536	0.0666867	This gene encodes a member of the disulfide isomerase (PDI) family of endoplasmic reticulum (ER) proteins that catalyze protein folding and thiol-disulfide interchange reactions. The encoded protein has an N-terminal ER-signal sequence, two catalytically active thioredoxin (TRX) domains, two TRX-like domains and a C-terminal ER-retention sequence. The protein plays a role in the folding of nascen…	Acts as an intracellular estrogen-binding protein. Maybe involved in modulating cellular levels and biological functionsof estrogens in the pancreas. May act as a chaperone that inhibitsaggregation of misfolded proteins. {ECO:0000269|PubMed:19150607,ECO:0000269|PubMed:19429457}.
PFAS	ENSG00000178921	7black	-0.248643	0.0501753	-0.298713	0.179953	0.0232324	-0.0611766	0.437956	0.599179	-0.0856052	-0.349064	0.0355027	-0.0787669	Purines are necessary for many cellular processes, including DNA replication, transcription, and energy metabolism. Ten enzymatic steps are required to synthesize inosine monophosphate (IMP) in the de novo pathway of purine biosynthesis. The enzyme encoded by this gene catalyzes the fourth step of IMP biosynthesis. [provided by RefSeq, Jul 2008].	Phosphoribosylformylglycinamidine synthase involved inthe purines biosynthetic pathway. Catalyzes the ATP-dependentconversion of formylglycinamide ribonucleotide (FGAR) andglutamine to yield formylglycinamidine ribonucleotide (FGAM) andglutamate (By similarity). {ECO:0000250}.
PGAP3	ENSG00000161395	7black	-0.265016	0.20673	-0.323182	0.128118	0.0303033	0.0623219	0.646959	0.812779	-0.129012	-0.490342	-0.222382	-0.0617657	This gene encodes a glycosylphosphatidylinositol (GPI)-specific phospholipase that primarily localizes to the Golgi apparatus. This ubiquitously expressed gene is predicted to encode a seven-transmembrane protein that removes unsaturated fatty acids from the sn-2 position of GPI. The remodeling of the constituent fatty acids on GPI is thought to be important for the proper association between GPI…	Involved in the lipid remodeling steps of GPI-anchormaturation. Lipid remodeling steps consist in the generation of 2saturated fatty chains at the sn-2 position of GPI-anchorsproteins. Required for phospholipase A2 activity that removes anacyl-chain at the sn-2 position of GPI-anchors during theremodeling of GPI (Probable). {ECO:0000305|PubMed:17021251}.
PGP	ENSG00000184207	7black	-0.435304	0.426034	-0.460832	-0.105899	0.109572	0.321374	0.697809	0.8095	-0.334126	-0.705254	-0.23649	0.160899	NA	Glycerol-3-phosphate phosphatase hydrolyzing glycerol-3-phosphate into glycerol. Thereby, regulates the cellular levels ofglycerol-3-phosphate a metabolic intermediate of glucose, lipidand energy metabolism. Was also shown to have a 2-phosphoglycolatephosphatase activity and a tyrosine-protein phosphatase activity.However, their physiological relevance is unclear(PubMed:26755581). In vitro, has a…
PICK1	ENSG00000100151	7black	-0.226218	0.226042	-0.245916	0.0391065	-0.0608954	0.116885	0.546444	0.659408	-0.299178	-0.527407	-0.232181	0.0949922	The protein encoded by this gene contains a PDZ domain, through which it interacts with protein kinase C, alpha (PRKCA). This protein may function as an adaptor that binds to and organizes the subcellular localization of a variety of membrane proteins. It has been shown to interact with multiple glutamate receptor subtypes, monoamine plasma membrane transporters, as well as non-voltage gated sodi…	Probable adapter protein that bind to and organize thesubcellular localization of a variety of membrane proteinscontaining some PDZ recognition sequence. Involved in theclustering of various receptors, possibly by acting at thereceptor internalization level. Plays a role in synapticplasticity by regulating the trafficking and internalization ofAMPA receptors. May be regulated upon PRKCA activatio…
PIH1D1	ENSG00000104872	7black	-0.733755	0.673177	-0.764913	-0.500076	0.506054	0.588116	0.492458	0.731885	-0.452113	-0.854758	-0.437921	0.558876	NA	Involved in the assembly of C/D box small nucleolarribonucleoprotein (snoRNP) particles (PubMed:17636026). Recruitsthe SWI/SNF complex to the core promoter of rRNA genes andenhances pre-rRNA transcription (PubMed:22368283,PubMed:24036451). Mediates interaction of TELO2 with the R2TPcomplex which is necessary for the stability of MTOR and SMG1(PubMed:20864032). Positively regulates the assembly an…
PLCB3	ENSG00000149782	7black	-0.473178	0.366279	-0.558803	-0.0689971	0.286153	0.550406	0.591775	0.814778	-0.434191	-0.663519	-0.318258	0.30181	This gene encodes a member of the phosphoinositide phospholipase C beta enzyme family that catalyze the production of the secondary messengers diacylglycerol and inositol 1,4,5-triphosphate from phosphatidylinositol in G-protein-linked receptor-mediated signal transduction. Alternative splicing results in multiple transcript variants.[provided by RefSeq, May 2010].	The production of the second messenger moleculesdiacylglycerol (DAG) and inositol 1,4,5-trisphosphate (IP3) ismediated by activated phosphatidylinositol-specific phospholipaseC enzymes.
PLD2	ENSG00000129219	7black	-0.501868	0.338672	-0.508157	-0.118526	0.338197	0.439762	0.557048	0.755785	-0.449335	-0.625007	-0.367232	0.311946	The protein encoded by this gene catalyzes the hydrolysis of phosphatidylcholine to phosphatidic acid and choline. The activity of the encoded enzyme is enhanced by phosphatidylinositol 4,5-bisphosphate and ADP-ribosylation factor-1. This protein localizes to the peripheral membrane and may be involved in cytoskeletal organization, cell cycle control, transcriptional regulation, and/or regulated …	May have a role in signal-induced cytoskeletalregulation and/or endocytosis. {ECO:0000250}.
PLEKHJ1	ENSG00000104886	7black	-0.672452	0.664165	-0.720733	-0.454409	0.458601	0.66261	0.428428	0.678797	-0.553397	-0.740908	-0.348013	0.530864	NA	NA
PLK3	ENSG00000173846	7black	-0.242438	0.238752	-0.125894	0.249949	-0.0255931	0.0144849	0.393736	0.679208	-0.237881	-0.411877	-0.177316	-0.0805178	The protein encoded by this gene is a member of the highly conserved polo-like kinase family of serine/threonine kinases. Members of this family are characterized by an amino-terminal kinase domain and a carboxy-terminal bipartite polo box domain that functions as a substrate-binding motif and a cellular localization signal. Polo-like kinases are important regulators of cell cycle progression. Th…	Serine/threonine-protein kinase involved in cell cycleregulation, response to stress and Golgi disassembly. Polo-likekinases act by binding and phosphorylating proteins are thatalready phosphorylated on a specific motif recognized by the POLObox domains. Phosphorylates ATF2, BCL2L1, CDC25A, CDC25C, CHEK2,HIF1A, JUN, p53/TP53, p73/TP73, PTEN, TOP2A and VRK1. Involved incell cycle regulation: requi…
PMPCA	ENSG00000165688	7black	-0.442749	0.378215	-0.580345	-0.093517	0.288883	0.2838	0.534936	0.642159	-0.155301	-0.589889	-0.162615	0.0865172	The protein encoded by this gene is found in the mitochondrion, where it represents the alpha subunit of a proteolytic heterodimer. This heterodimer is responsible for cleaving the transit peptide from nuclear-encoded mitochondrial proteins. Defects in this gene are a cause of spinocerebellar ataxia, autosomal recessive 2. [provided by RefSeq, Mar 2016].	Cleaves presequences (transit peptides) frommitochondrial protein precursors. {ECO:0000269|PubMed:25808372}.
PNN	ENSG00000100941	7black	-0.26039	0.174246	-0.377184	0.105388	0.14542	-0.161778	0.450895	0.610808	-0.249354	-0.463051	-0.201772	-0.0388224	NA	Transcriptional activator binding to the E-box 1 coresequence of the E-cadherin promoter gene; the core-bindingsequence is 5'CAGGTG-3'. Capable of reversing CTBP1-mediatedtranscription repression. Auxiliary component of the splicing-dependent multiprotein exon junction complex (EJC) deposited atsplice junction on mRNAs. The EJC is a dynamic structureconsisting of core proteins and several periphe…
PNPLA3	ENSG00000100344	7black	-0.357588	0.265678	-0.331258	-0.122075	0.173756	0.431216	0.401292	0.590849	-0.383607	-0.446915	-0.196419	0.27761	The protein encoded by this gene is a triacylglycerol lipase that mediates triacylglycerol hydrolysis in adipocytes. The encoded protein, which appears to be membrane bound, may be involved in the balance of energy usage/storage in adipocytes. [provided by RefSeq, Jul 2008].	Multifunctional enzyme which has both triacylglycerollipase and acylglycerol O-acyltransferase activities.{ECO:0000269|PubMed:15364929}.
POLD1	ENSG00000062822	7black	-0.371116	0.248903	-0.481551	-0.118002	0.145658	0.527435	0.717057	0.804121	-0.260118	-0.579279	-0.199849	0.157883	This gene encodes the 125-kDa catalytic subunit of DNA polymerase delta. DNA polymerase delta possesses both polymerase and 3' to 5' exonuclease activity and plays a critical role in DNA replication and repair. Alternatively spliced transcript variants have been observed for this gene, and a pseudogene of this gene is located on the long arm of chromosome 6. [provided by RefSeq, Mar 2012].	As the catalytic component of the trimeric (Pol-delta3complex) and tetrameric DNA polymerase delta complexes (Pol-delta4complex), plays a crucial role in high fidelity genomereplication, including in lagging strand synthesis, and repair.Exhibits both DNA polymerase and 3'- to 5'-exonuclease activities(PubMed:16510448, PubMed:19074196, PubMed:20334433,PubMed:24035200, PubMed:24022480). Requires th…
PPIL2	ENSG00000100023	7black	0.0255127	-0.0928607	-0.00478759	0.309581	-0.235463	-0.024186	0.501919	0.631086	-0.233157	-0.224835	-0.136451	-0.0918198	This gene is a member of the cyclophilin family of peptidylprolyl isomerases. The cyclophilins are a highly conserved ubiquitous family, members of which play an important role in protein folding, immunosuppression by cyclosporin A, and infection of HIV-1 virions. This protein interacts with the proteinase inhibitor eglin c and is localized in the nucleus. Alternatively spliced transcript variant…	May catalyze the cis-trans isomerization of prolineimidic peptide bonds in oligopeptides thereby assisting thefolding of proteins (By similarity). May also function as achaperone, playing a role in transport to the cell membrane of BSGfor instance (PubMed:15946952). May also have a protein ubiquitinligase activity acting as an E3 ubiquitin protein ligase or as anubiquitin-ubiquitin ligase promoti…
PREB	ENSG00000138073	7black	-0.52236	0.452943	-0.601925	-0.0933801	0.257935	0.471787	0.677699	0.855669	-0.432818	-0.739035	-0.324059	0.256816	This gene encodes a protein that specifically binds to a Pit1-binding element of the prolactin (PRL) promoter. This protein may act as a transcriptional regulator and is thought to be involved in some of the developmental abnormalities observed in patients with partial trisomy 2p. This gene overlaps the abhydrolase domain containing 1 (ABHD1) gene on the opposite strand. [provided by RefSeq, Jul …	Guanine nucleotide exchange factor that specificallyactivates the small GTPase SAR1B. Mediates the recruitement ofSAR1B and other COPII coat components to endoplasmic reticulummembranes and is therefore required for the formation of COPIItransport vesicles from the ER. {ECO:0000250|UniProtKB:Q9WTV0,ECO:0000250|UniProtKB:Q9WUQ2}.
PRKRIP1	ENSG00000128563	7black	-0.258245	0.208453	-0.336964	0.117427	-0.00720433	0.326428	0.645385	0.789629	-0.218189	-0.511985	-0.0717454	-0.000755625	NA	Binds double-stranded RNA. Inhibits EIF2AK2 kinaseactivity (By similarity). {ECO:0000250}.
PRPF3	ENSG00000117360	7black	-0.376796	0.339646	-0.428869	0.025963	0.224347	-0.0354874	0.534803	0.758824	-0.310595	-0.582497	-0.338857	-0.0034368	The removal of introns from nuclear pre-mRNAs occurs on complexes called spliceosomes, which are made up of 4 small nuclear ribonucleoprotein (snRNP) particles and an undefined number of transiently associated splicing factors. This gene product is one of several proteins that associate with U4 and U6 snRNPs. Mutations in this gene are associated with retinitis pigmentosa-18. [provided by RefSeq,…	Participates in pre-mRNA splicing. Part of the U4/U5/U6tri-snRNP complex, one of the building blocks of the spliceosome.{ECO:0000269|PubMed:9328476, ECO:0000269|PubMed:9404889,ECO:0000303|PubMed:20595234}.
PRPF31	ENSG00000105618	7black	-0.632279	0.555219	-0.65157	-0.213634	0.422936	0.452984	0.557882	0.844568	-0.533893	-0.777255	-0.416294	0.369905	This gene encodes a component of the spliceosome complex and is one of several retinitis pigmentosa-causing genes. When the gene product is added to the spliceosome complex, activation occurs.[provided by RefSeq, Jan 2009].	Involved in pre-mRNA splicing. Required for the assemblyof the U4/U5/U6 tri-snRNP complex, one of the building blocks ofthe spliceosome. {ECO:0000269|PubMed:11867543}.
PSME2	ENSG00000100911	7black	-0.651263	0.684515	-0.683425	-0.34763	0.47537	0.369036	0.502461	0.752796	-0.686189	-0.818163	-0.587624	0.538419	The 26S proteasome is a multicatalytic proteinase complex with a highly ordered structure composed of 2 complexes, a 20S core and a 19S regulator. The 20S core is composed of 4 rings of 28 non-identical subunits; 2 rings are composed of 7 alpha subunits and 2 rings are composed of 7 beta subunits. The 19S regulator is composed of a base, which contains 6 ATPase subunits and 2 non-ATPase subunits,…	Implicated in immunoproteasome assembly and required forefficient antigen processing. The PA28 activator complex enhancesthe generation of class I binding peptides by altering thecleavage pattern of the proteasome.
PSMG3	ENSG00000157778	7black	-0.347717	0.373144	-0.369433	0.0596361	0.112392	0.362616	0.567063	0.669068	-0.459585	-0.594153	-0.206059	0.258258	NA	Chaperone protein which promotes assembly of the 20Sproteasome. May cooperate with PSMG1-PSMG2 heterodimers toorchestrate the correct assembly of proteasomes.{ECO:0000269|PubMed:17189198}.
PTGES2	ENSG00000148334	7black	-0.44919	0.360449	-0.450147	-0.174295	0.15042	0.477037	0.625857	0.789944	-0.402775	-0.604029	-0.201286	0.29979	The protein encoded by this gene is a membrane-associated prostaglandin E synthase, which catalyzes the conversion of prostaglandin H2 to prostaglandin E2. This protein also has been shown to activate the transcription regulated by a gamma-interferon-activated transcription element (GATE). Multiple transcript variants have been found for this gene. [provided by RefSeq, Jun 2009].	Isomerase that catalyzes the conversion of PGH2 into themore stable prostaglandin E2 (PGE2). {ECO:0000269|PubMed:12804604,ECO:0000269|PubMed:18198127}.
PUSL1	ENSG00000169972	7black	-0.497552	0.48025	-0.541783	-0.392626	0.258037	0.736479	0.456308	0.6184	-0.373887	-0.622549	-0.213522	0.407138	NA	NA
PYCRL	ENSG00000104524	7black	-0.22824	0.155581	-0.27407	-0.220991	0.0107733	0.367299	0.687953	0.6358	-0.134496	-0.386242	-0.0665066	0.0481966	NA	NA
QTRT1	ENSG00000213339	7black	-0.162698	0.169562	-0.260847	0.189134	-0.133635	0.184438	0.720773	0.761489	-0.284648	-0.532768	-0.151401	0.0202744	This gene encodes the catalytic subunit of tRNA-guanine transglycosylase. tRNA-guanine transglycosylase is a heterodimeric enzyme complex that plays a critical role in tRNA modification by synthesizing the 7-deazaguanosine queuosine, which is found in tRNAs that code for asparagine, aspartic acid, histidine and tyrosine. A pseudogene of this gene is located on the long arm of chromosome X. [provi…	Catalytic subunit of the queuine tRNA-ribosyltransferase(TGT) that catalyzes the base-exchange of a guanine (G) residuewith queuine (Q) at position 34 (anticodon wobble position) intRNAs with GU(N) anticodons (tRNA-Asp, -Asn, -His and -Tyr),resulting in the hypermodified nucleoside queuosine (7-(((4,5-cis-dihydroxy-2-cyclopenten-1-yl)amino)methyl)-7-deazaguanosine)(PubMed:11255023, PubMed:2035415…
RCE1	ENSG00000173653	7black	-0.394897	0.362484	-0.447983	-0.301576	0.100384	0.346488	0.646591	0.782841	-0.171277	-0.573636	-0.239503	0.166046	This gene encodes an integral membrane protein which is classified as a member of the metalloproteinase family. This enzyme is thought to function in the maintenance and processing of CAAX-type prenylated proteins. [provided by RefSeq, Jul 2008].	Proteolytically removes the C-terminal three residues offarnesylated and geranylated proteins. Seems to be able to processK-Ras, N-Ras, H-Ras, RAP1B and G-gamma-1 (PubMed:10085068).{ECO:0000269|PubMed:10085068, ECO:0000269|PubMed:11038283,ECO:0000269|PubMed:19188362}.
RECQL4	ENSG00000160957	7black	-0.326016	0.240853	-0.46364	0.0700759	0.066807	0.315541	0.77675	0.860239	-0.235101	-0.618597	-0.194056	0.0794189	The protein encoded by this gene is a DNA helicase that belongs to the RecQ helicase family. DNA helicases unwind double-stranded DNA into single-stranded DNAs and may modulate chromosome segregation. This gene is predominantly expressed in thymus and testis. Mutations in this gene are associated with Rothmund-Thomson, RAPADILINO and Baller-Gerold syndromes. [provided by RefSeq, Jan 2010].	DNA-dependent ATPase. May modulate chromosomesegregation. {ECO:0000269|PubMed:15317757}.
RELA	ENSG00000173039	7black	-0.378922	0.284199	-0.525405	-0.295437	0.172762	0.24452	0.790332	0.800506	-0.229116	-0.589352	-0.157754	0.0517092	NF-kappa-B is a ubiquitous transcription factor involved in several biological processes. It is held in the cytoplasm in an inactive state by specific inhibitors. Upon degradation of the inhibitor, NF-kappa-B moves to the nucleus and activates transcription of specific genes. NF-kappa-B is composed of NFKB1 or NFKB2 bound to either REL, RELA, or RELB. The most abundant form of NF-kappa-B is NFKB1…	NF-kappa-B is a pleiotropic transcription factor presentin almost all cell types and is the endpoint of a series of signaltransduction events that are initiated by a vast array of stimulirelated to many biological processes such as inflammation,immunity, differentiation, cell growth, tumorigenesis andapoptosis. NF-kappa-B is a homo- or heterodimeric complex formedby the Rel-like domain-containing…
RNASEH2C	ENSG00000172922	7black	-0.295653	0.264776	-0.38275	-0.0804838	-0.0342682	0.3532	0.745679	0.830298	-0.182043	-0.577285	-0.0902527	-0.00478226	This gene encodes a ribonuclease H subunit that can cleave ribonucleotides from RNA:DNA duplexes. Mutations in this gene cause Aicardi-Goutieres syndrome-3, a disease that causes severe neurologic dysfunction. A pseudogene for this gene has been identified on chromosome Y, near the sex determining region Y (SRY) gene. [provided by RefSeq, Jul 2008].	Non catalytic subunit of RNase H2, an endonuclease thatspecifically degrades the RNA of RNA:DNA hybrids. Participates inDNA replication, possibly by mediating the removal of lagging-strand Okazaki fragment RNA primers during DNA replication.Mediates the excision of single ribonucleotides from DNA:RNAduplexes. {ECO:0000269|PubMed:16845400,ECO:0000269|PubMed:21177858}.
RNF31	ENSG00000092098	7black	-0.477144	0.365861	-0.562825	-0.211133	0.276487	0.376293	0.667811	0.825845	-0.410658	-0.61318	-0.262549	0.258714	The protein encoded by this gene contains a RING finger, a motif present in a variety of functionally distinct proteins and known to be involved in protein-DNA and protein-protein interactions. The encoded protein is the E3 ubiquitin-protein ligase component of the linear ubiquitin chain assembly complex. Two transcript variants encoding different isoforms have been found for this gene. [provided…	NA
RP11-783K16.13	ENSG00000257086	7black	-0.410958	0.392393	-0.414545	0.0782524	0.114647	0.266197	0.690465	0.850279	-0.455046	-0.690419	-0.295525	0.204009	NA	NA
RP4-758J18.2	ENSG00000224870	7black	-0.474101	0.418679	-0.464008	-0.0297448	0.167956	0.5078	0.623337	0.872275	-0.494523	-0.70799	-0.300739	0.260118	NA	NA
RPS6KB2	ENSG00000175634	7black	-0.344988	0.309925	-0.394161	-0.029147	0.0969529	0.253587	0.676586	0.852792	-0.465882	-0.603133	-0.380163	0.161821	This gene encodes a member of the RSK (ribosomal S6 kinase) family of serine/threonine kinases. This kinase contains a kinase catalytic domain and phosphorylates the S6 ribosomal protein and eukaryotic translation initiation factor 4B (eIF4B). Phosphorylation of S6 leads to an increase in protein synthesis and cell proliferation. [provided by RefSeq, Jan 2015].	Phosphorylates specifically ribosomal protein S6.
RRP1	ENSG00000160214	7black	-0.485861	0.447298	-0.467848	-0.0876411	0.201837	0.458949	0.624564	0.885409	-0.508099	-0.676579	-0.320151	0.247032	The protein encoded by this gene is the putative homolog of the yeast ribosomal RNA processing protein RRP1. The encoded protein is involved in the late stages of nucleologenesis at the end of mitosis, and may be required for the generation of 28S rRNA. [provided by RefSeq, Jul 2008].	Plays a critical role in the generation of 28S rRNA.
SARS2	ENSG00000104835	7black	-0.521181	0.426566	-0.553798	0.000541021	0.277972	0.173312	0.580804	0.839187	-0.454704	-0.707472	-0.334243	0.26013	This gene encodes the mitochondrial seryl-tRNA synthethase precursor, a member of the class II tRNA synthetase family. The mature enzyme catalyzes the ligation of Serine to tRNA(Ser) and participates in the biosynthesis of selenocysteinyl-tRNA(sec) in mitochondria. The enzyme contains an N-terminal tRNA binding domain and a core catalytic domain. It functions in a homodimeric form, which is stabi…	Catalyzes the attachment of serine to tRNA(Ser). Is alsoable to aminoacylate tRNA(Sec) with serine, to form themisacylated tRNA L-seryl-tRNA(Sec), which will be furtherconverted into selenocysteinyl-tRNA(Sec) (By similarity).{ECO:0000250}.
SAT2	ENSG00000141504	7black	-0.523657	0.5445	-0.591357	-0.309817	0.322007	0.443361	0.63202	0.757745	-0.511649	-0.737311	-0.45872	0.463358	NA	Enzyme which catalyzes the acetylation of polyamines.Substrate specificity: norspermidine > spermidine = spermine >>N(1)acetylspermine = putrescine.
SDR39U1	ENSG00000100445	7black	-0.494543	0.459587	-0.52585	-0.149029	0.24031	0.142944	0.608676	0.796769	-0.443775	-0.676146	-0.322902	0.218258	This gene encodes a member of the short-chain dehydrogenases/reductases (SDR) superfamily, which includes both classical and extended types. The encoded protein represents an extended type, with similarity to epimerases. Alternatively spliced transcript variants that encode different protein isoforms have been described. [provided by RefSeq, Mar 2014].	Putative NADP-dependent oxidoreductase. {ECO:0000305}.
SETD1A	ENSG00000099381	7black	0.0431272	-0.15237	-0.000829183	0.12956	-0.228653	0.179657	0.582437	0.612898	-0.0753961	-0.144361	-0.00474282	-0.180938	The protein encoded by this gene is a component of a histone methyltransferase (HMT) complex that produces mono-, di-, and trimethylated histone H3 at Lys4. Trimethylation of histone H3 at lysine 4 (H3K4me3) is a chromatin modification known to generally mark the transcription start sites of active genes. The protein contains SET domains, a RNA recognition motif domain and is a member of the clas…	NA
SETD6	ENSG00000103037	7black	-0.308423	0.265509	-0.327574	0.234222	0.0725902	0.147148	0.589561	0.809501	-0.328751	-0.529173	-0.283609	-0.0276197	This gene encodes a methyltransferase that adds a methyl group to the histone H2AZ, which is involved in nuclear receptor-dependent transcription. The protein also interacts with several endogenous proteins which are involved in nuclear hormone receptor signaling. A related pseudogene is located on chromosome 2. Alternative splicing results in multiple transcript variants. [provided by RefSeq, Ja…	Protein-lysine N-methyltransferase. Monomethylates 'Lys-310' of the RELA subunit of NF-kappa-B complex, leading to down-regulate NF-kappa-B transcription factor activity(PubMed:21131967). Monomethylates 'Lys-8' of H2AZ (H2AZK8me1)(PubMed:23324626). Required for the maintenance of embryonic stemcell self-renewal (By similarity). {ECO:0000250|UniProtKB:Q9CWY3,ECO:0000269|PubMed:21131967, ECO:000026…
SH2D5	ENSG00000189410	7black	-0.492366	0.43202	-0.527848	0.0460865	0.196025	0.269277	0.516665	0.721139	-0.475284	-0.693558	-0.256131	0.265366	NA	May be involved in synaptic plasticity regulationthrough the control of Rac-GTP levels.{ECO:0000250|UniProtKB:Q8JZW5}.
SHC1	ENSG00000160691	7black	-0.558858	0.478633	-0.599729	0.0154971	0.405757	0.334521	0.518343	0.771342	-0.611825	-0.730346	-0.528423	0.374117	This gene encodes three main isoforms that differ in activities and subcellular location. While all three are adapter proteins in signal transduction pathways, the longest (p66Shc) may be involved in regulating life span and the effects of reactive oxygen species. The other two isoforms, p52Shc and p46Shc, link activated receptor tyrosine kinases to the Ras pathway by recruitment of the GRB2/SOS …	Signaling adapter that couples activated growth factorreceptors to signaling pathways. Participates in a signalingcascade initiated by activated KIT and KITLG/SCF. Isoform p46Shcand isoform p52Shc, once phosphorylated, couple activated receptortyrosine kinases to Ras via the recruitment of the GRB2/SOScomplex and are implicated in the cytoplasmic propagation ofmitogenic signals. Isoform p46Shc an…
SIVA1	ENSG00000184990	7black	-0.640714	0.588426	-0.598285	-0.241281	0.395281	0.597392	0.381739	0.704422	-0.440968	-0.676475	-0.326877	0.400003	This gene encodes a protein with an important role in the apoptotic (programmed cell death) pathway induced by the CD27 antigen, a member of the tumor necrosis factor receptor (TFNR) superfamily. The CD27 antigen cytoplasmic tail binds to the N-terminus of this protein. Two alternatively spliced transcript variants encoding distinct proteins have been described. [provided by RefSeq, Jul 2008].	Induces CD27-mediated apoptosis. Inhibits BCL2L1 isoformBcl-x(L) anti-apoptotic activity. Inhibits activation of NF-kappa-B and promotes T-cell receptor-mediated apoptosis.{ECO:0000269|PubMed:12011449, ECO:0000269|PubMed:14739602,ECO:0000269|PubMed:15034012, ECO:0000269|PubMed:15958577,ECO:0000269|PubMed:16491128}.
SLC25A19	ENSG00000125454	7black	-0.175109	0.124076	-0.181751	0.223943	-0.0291259	0.14049	0.470093	0.608342	-0.322655	-0.425038	-0.229311	0.00174464	This gene encodes a mitochondrial protein that is a member of the solute carrier family. Although this protein was initially thought to be the mitochondrial deoxynucleotide carrier involved in the uptake of deoxynucleotides into the matrix of the mitochondria, further studies have demonstrated that this protein instead functions as the mitochondrial thiamine pyrophosphate carrier, which transport…	Mitochondrial transporter mediating uptake of thiaminepyrophosphate (ThPP) into mitochondria.{ECO:0000269|PubMed:18280798}.
SLC25A22	ENSG00000177542	7black	-0.356357	0.233877	-0.387963	-0.0397979	0.0779601	0.303317	0.621508	0.830829	-0.269363	-0.548717	-0.189448	0.0319645	This gene encodes a mitochondrial glutamate carrier. Mutations in this gene are associated with early infantile epileptic encephalopathy. Multiple alternatively spliced variants, encoding the same protein, have been identified.[provided by RefSeq, Jul 2010].	Involved in the transport of glutamate across the innermitochondrial membrane. Glutamate is cotransported with H(+).{ECO:0000269|PubMed:11897791}.
SLC25A25	ENSG00000148339	7black	-0.449107	0.368389	-0.429192	-0.0512492	0.235768	0.237938	0.43865	0.697225	-0.416598	-0.575314	-0.303213	0.262954	The protein encoded by this gene belongs to the family of calcium-binding mitochondrial carriers, with a characteristic mitochondrial carrier domain at the C-terminus. These proteins are found in the inner membranes of mitochondria, and function as transport proteins. They shuttle metabolites, nucleotides and cofactors through the mitochondrial membrane and thereby connect and/or regulate cytopla…	NA
SNHG1	ENSG00000255717	7black	-0.465098	0.503492	-0.534404	-0.00518528	0.282261	0.236988	0.617126	0.836061	-0.528493	-0.727762	-0.537686	0.30955	NA	NA
SNHG10	ENSG00000247092	7black	-0.28532	0.280822	-0.351131	-0.124597	0.133931	0.466562	0.386072	0.597542	-0.464333	-0.436105	-0.306804	0.216144	This gene is small nucleolar RNA host gene 10 and represents a non-protein coding RNA. Alternatively spliced transcript variants have been found for this gene. [provided by RefSeq, Jan 2013].	NA
SNHG11	ENSG00000174365	7black	-0.353771	0.410027	-0.491104	-0.124649	0.191112	0.373723	0.548486	0.681894	-0.510846	-0.61724	-0.41949	0.36093	This gene is a member of the non-protein-coding multiple snoRNA host gene family. Two snoRNAs are derived from the introns of this host gene. Although many alternative splice variants have been observed, the gene is thought to have no protein-coding potential. [provided by RefSeq, Jul 2008].	NA
SNHG15	ENSG00000232956	7black	-0.275107	0.278677	-0.274896	0.254931	0.0141757	0.0215571	0.642277	0.807041	-0.33345	-0.574544	-0.19769	-0.0133962	NA	NA
SNHG7	ENSG00000233016	7black	-0.204008	0.23659	-0.270546	0.173909	-0.117439	0.219715	0.756193	0.836293	-0.274056	-0.572452	-0.227196	-0.00892108	NA	NA
SNORA67	ENSG00000264772	7black	0.0726366	0.0294795	0.0624364	0.279963	-0.243451	-0.21167	0.517267	0.583765	-0.00861625	-0.196694	-0.139748	-0.262023	NA	NA
SNRNP70	ENSG00000104852	7black	-0.397115	0.288803	-0.361673	-0.208484	0.232878	0.489093	0.487511	0.706992	-0.33134	-0.502145	-0.269035	0.248602	NA	Component of the spliceosomal U1 snRNP, which isessential for recognition of the pre-mRNA 5' splice-site and thesubsequent assembly of the spliceosome. SNRNP70 binds to the loopI region of U1-snRNA. The truncated isoforms cannot bind U1-snRNA.
SPAG5	ENSG00000076382	7black	-0.372893	0.302372	-0.479821	-0.155181	0.301126	0.050027	0.572198	0.67738	-0.425918	-0.549081	-0.363671	0.255925	This gene encodes a protein associated with the mitotic spindle apparatus. The encoded protein may be involved in the functional and dynamic regulation of mitotic spindles. [provided by RefSeq, Jul 2008].	Essential component of the mitotic spindle required fornormal chromosome segregation and progression into anaphase(PubMed:11724960, PubMed:12356910, PubMed:27462074). Required forchromosome alignment, normal timing of sister chromatidsegregation, and maintenance of spindle pole architecture(PubMed:17664331, PubMed:27462074). In complex with SKAP, promotesstable microtubule-kinetochore attachments…
SPRYD4	ENSG00000176422	7black	-0.315471	0.36352	-0.326595	0.0897128	0.132651	0.134218	0.442349	0.729955	-0.419578	-0.537806	-0.420853	0.0863206	NA	NA
SRRT	ENSG00000087087	7black	-0.281901	0.202274	-0.330257	0.0752289	0.0742738	0.190509	0.591339	0.806182	-0.268865	-0.497008	-0.219954	0.0660943	NA	Acts as a mediator between the cap-binding complex (CBC)and the primary microRNAs (miRNAs) processing machinery duringcell proliferation. Contributes to the stability and delivery ofcapped primary miRNA transcripts to the primary miRNA processingcomplex containing DGCR8 and DROSHA, thereby playing a role inRNA-mediated gene silencing (RNAi) by miRNAs. Binds capped RNAs(m7GpppG-capped RNA); howeve…
STUB1	ENSG00000103266	7black	-0.382574	0.425226	-0.404645	-0.079837	0.118607	0.62676	0.537559	0.710395	-0.549439	-0.647928	-0.349789	0.40184	This gene encodes a protein containing tetratricopeptide repeat and a U-box that functions as a ubiquitin ligase/cochaperone. The encoded protein binds to and ubiquitinates shock cognate 71 kDa protein (Hspa8) and DNA polymerase beta (Polb), among other targets. Mutations in this gene cause spinocerebellar ataxia, autosomal recessive 16. Alternative splicing results in multiple transcript variant…	NA
STX4	ENSG00000103496	7black	-0.249472	0.212018	-0.356768	-0.0336822	0.0100824	0.169697	0.451408	0.629481	-0.291267	-0.462743	-0.117474	0.0739623	NA	Plasma membrane t-SNARE that mediates docking oftransport vesicles. Necessary for the translocation of SLC2A4 fromintracellular vesicles to the plasma membrane. Together with STXB3and VAMP2, may also play a role in docking/fusion of intracellularGLUT4-containing vesicles with the cell surface in adipocytes (Bysimilarity). May also play a role in docking of synaptic vesiclesat presynaptic active z…
SUPT5H	ENSG00000196235	7black	-0.0470849	0.0110466	-0.14931	0.161248	-0.128701	-0.133356	0.614239	0.642598	-0.116659	-0.361193	-0.123036	-0.166667	NA	Component of the DRB sensitivity-inducing factor complex(DSIF complex), which regulates mRNA processing and transcriptionelongation by RNA polymerase II. DSIF positively regulates mRNAcapping by stimulating the mRNA guanylyltransferase activity ofRNGTT/CAP1A. DSIF also acts cooperatively with the negativeelongation factor complex (NELF complex) to enhancetranscriptional pausing at sites proximal …
SYDE1	ENSG00000105137	7black	-0.410744	0.327466	-0.443534	0.0331885	0.240578	0.525462	0.473092	0.698007	-0.512846	-0.604001	-0.427029	0.384507	The protein encoded by this gene is a Rho GTPase-activating protein highly expressed in placenta. The encoded protein is involved in cytoskeletal remodeling and trophoblast cell migration. Decreased expression of this gene has been associated with intrauterine growth restriction (IUGR). [provided by RefSeq, Feb 2017].	GTPase activator for the Rho-type GTPases. As a GCM1downstream effector, it is involved in placental development andpositively regulates trophoblast cells migration. It regulatescytoskeletal remodeling by controlling the activity of Rho GTPasesincluding RHOA, CDC42 and RAC1 (PubMed:27917469).{ECO:0000269|PubMed:27917469}.
TARBP2	ENSG00000139546	7black	-0.713849	0.657558	-0.691669	-0.193175	0.47627	0.372439	0.492375	0.871799	-0.681292	-0.811345	-0.459493	0.45508	HIV-1, the causative agent of acquired immunodeficiency syndrome (AIDS), contains an RNA genome that produces a chromosomally integrated DNA during the replicative cycle. Activation of HIV-1 gene expression by the transactivator Tat is dependent on an RNA regulatory element (TAR) located downstream of the transcription initiation site. The protein encoded by this gene binds between the bulge and …	Required for formation of the RNA induced silencingcomplex (RISC). Component of the RISC loading complex (RLC), alsoknown as the micro-RNA (miRNA) loading complex (miRLC), which iscomposed of DICER1, AGO2 and TARBP2. Within the RLC/miRLC, DICER1and TARBP2 are required to process precursor miRNAs (pre-miRNAs)to mature miRNAs and then load them onto AGO2. AGO2 bound to themature miRNA constitutes t…
TBL3	ENSG00000183751	7black	-0.38585	0.339094	-0.385079	-0.0804549	0.172271	0.512116	0.65608	0.79428	-0.407162	-0.583539	-0.33397	0.261646	The protein encoded by this gene has sequence similarity with members of the WD40 repeat-containing protein family. The WD40 group is a large family of proteins, which appear to have a regulatory function. It is believed that the WD40 repeats mediate protein-protein interactions and members of the family are involved in signal transduction, RNA processing, gene regulation, vesicular trafficking, …	NA
TEN1	ENSG00000257949	7black	-0.399481	0.472393	-0.395995	-0.31912	0.256316	0.249564	0.522944	0.680557	-0.335713	-0.527642	-0.443645	0.314288	C17ORF106, or TEN1, appears to function in a telomere-associated complex with STN1 (OBFC1; MIM 613128) and CTC1 (C17ORF68; MIM 613129) (Miyake et al., 2009 [PubMed 19854130]).[supplied by OMIM, Nov 2009].	Component of the CST complex proposed to act as aspecialized replication factor promoting DNA replication underconditions of replication stress or natural replication barrierssuch as the telomere duplex. The CST complex binds single-strandedDNA with high affinity in a sequence-independent manner, whileisolated subunits bind DNA with low affinity by themselves.Initially the CST complex has been pr…
TEN1-CDK3	ENSG00000261408	7black	-0.406669	0.456706	-0.428275	-0.331068	0.16325	0.36152	0.588675	0.704313	-0.327687	-0.611564	-0.323455	0.30238	This locus represents naturally occurring read-through transcription between the neighboring TEN1 telomerase capping complex subunit homolog (S. cerevisiae) and cyclin-dependent kinase 3 (CDK3) genes. The read-through transcript is a candidate for nonsense-mediated mRNA decay (NMD), and is therefore unlikely to produce a protein product. [provided by RefSeq, Oct 2011].	NA
TESK1	ENSG00000107140	7black	-0.382763	0.264201	-0.521209	-0.235767	0.142351	0.421603	0.750914	0.767356	-0.282709	-0.606486	-0.100559	0.150279	This gene product is a serine/threonine protein kinase that contains an N-terminal protein kinase domain and a C-terminal proline-rich domain. Its protein kinase domain is most closely related to those of the LIM motif-containing protein kinases (LIMKs). The encoded protein can phosphorylate myelin basic protein and histone in vitro. The testicular germ cell-specific expression and developmental …	Dual specificity protein kinase activity catalyzingautophosphorylation and phosphorylation of exogenous substrates onboth serine/threonine and tyrosine residues. Probably plays acentral role at and after the meiotic phase of spermatogenesis (Bysimilarity). {ECO:0000250}.
THAP7	ENSG00000184436	7black	-0.610864	0.626767	-0.598744	-0.385206	0.411824	0.676403	0.483834	0.726027	-0.54038	-0.691455	-0.508534	0.516022	NA	Chromatin-associated, histone tail-binding protein thatrepresses transcription via recruitment of HDAC3 and nuclearhormone receptor corepressors. {ECO:0000269|PubMed:15561719}.
TMCO6	ENSG00000113119	7black	-0.510275	0.439777	-0.518831	-0.13568	0.329478	0.488546	0.409342	0.685094	-0.396402	-0.652051	-0.313995	0.312104	NA	NA
TMEM150A	ENSG00000168890	7black	-0.303242	0.295422	-0.330658	0.0621497	-0.0324011	0.196541	0.621556	0.772221	-0.306562	-0.596124	-0.267924	0.126899	NA	Regulates localization of phosphatidylinositol 4-kinase(PI4K) to the plasma membrane, possibly by reducing theassociation of TTC7 (TTC7A or TTC7B) with the PI4K complex(PubMed:25608530). Acts as a regulator of phosphatidylinositol 4-phosphate (PtdIns(4)P) synthesis (PubMed:25608530). May also playa role in fasting-induced catabolism (By similarity).{ECO:0000250|UniProtKB:Q9QZE9, ECO:0000269|PubMe…
TMEM222	ENSG00000186501	7black	-0.409648	0.290828	-0.490031	-0.1192	0.142346	0.10442	0.445988	0.667768	-0.187052	-0.532034	-0.134384	0.0891704	NA	NA
TMEM8A	ENSG00000129925	7black	-0.270864	0.148601	-0.351267	0.123863	-0.0844278	0.314181	0.668043	0.768872	-0.23768	-0.55548	-0.0523006	0.0294083	NA	May be a cell surface adhesion molecule. May be involvedin the maintenance of the resting T-cell state.
TNFRSF12A	ENSG00000006327	7black	-0.275822	0.314068	-0.330901	-0.16887	0.0541634	0.25765	0.479146	0.621882	-0.42497	-0.481828	-0.213765	0.280096	NA	Receptor for TNFSF12/TWEAK. Weak inducer of apoptosis insome cell types. Promotes angiogenesis and the proliferation ofendothelial cells. May modulate cellular adhesion to matrixproteins. {ECO:0000269|PubMed:11728344}.
TRIM11	ENSG00000154370	7black	-0.302543	0.25109	-0.333437	-0.0331481	0.0844288	0.0275077	0.638652	0.82578	-0.358021	-0.539082	-0.359264	0.0368588	The protein encoded by this gene is a member of the tripartite motif (TRIM) family. The TRIM motif includes three zinc-binding domains, a RING, a B-box type 1 and a B-box type 2, and a coiled-coil region. This protein localizes to the nucleus and the cytoplasm. Its function has not been identified. [provided by RefSeq, Jul 2008].	E3 ubiquitin-protein ligase that promotes thedegradation of insoluble ubiquitinated proteins, includinginsoluble PAX6, poly-Gln repeat expanded HTT and poly-Ala repeatexpanded ARX. Mediates PAX6 ubiquitination leading to proteasomaldegradation, thereby modulating cortical neurogenesis. May alsoinhibit PAX6 transcriptional activity, possibly in part bypreventing the binding of PAX6 to its consensu…
TRMT1	ENSG00000104907	7black	-0.444638	0.398284	-0.45099	0.203724	0.190403	0.178284	0.531629	0.842127	-0.475405	-0.68391	-0.414774	0.209914	NA	Dimethylates a single guanine residue at position 26 ofmost tRNAs using S-adenosyl-L-methionine as donor of the methylgroups.
TRMT2A	ENSG00000099899	7black	-0.386073	0.34833	-0.467575	0.1184	0.101864	0.26592	0.682517	0.896566	-0.269988	-0.678137	-0.282242	0.0496988	The protein encoded by this gene is of unknown function. However, it is orthologous to the mouse Trmt2a gene and contains an RNA methyltransferase domain. Expression of this gene varies during the cell cycle, with aberrant expression being a possible biomarker in certain breast cancers. Several transcript variants encoding two different isoforms have been found for this gene. [provided by RefSeq,…	May be involved in nucleic acid metabolism and/ormodifications.
TRMT61A	ENSG00000166166	7black	-0.331269	0.301069	-0.306522	0.144641	0.0344777	0.434127	0.516859	0.769565	-0.388816	-0.573667	-0.281837	0.13353	NA	Catalytic subunit of tRNA (adenine-N(1)-)-methyltransferase, which catalyzes the formation of N(1)-methyladenine at position 58 (m1A58) in initiator methionyl-tRNA.{ECO:0000269|PubMed:16043508}.
TROAP	ENSG00000135451	7black	-0.150601	0.0260997	-0.171841	0.154512	-0.0671422	0.155358	0.613739	0.721737	-0.229634	-0.375827	-0.101518	-0.00795635	NA	Could be involved with bystin and trophinin in a celladhesion molecule complex that mediates an initial attachment ofthe blastocyst to uterine epithelial cells at the time of theembryo implantation.
TRPT1	ENSG00000149743	7black	-0.278949	0.264332	-0.490465	-0.201232	0.0675589	0.407583	0.744508	0.718103	-0.270166	-0.585081	-0.152906	0.198473	NA	Catalyzes the last step of tRNA splicing, the transferof the splice junction 2'-phosphate from ligated tRNA to NAD toproduce ADP-ribose 1''-2'' cyclic phosphate.{ECO:0000305|PubMed:14504659}.
TSNAXIP1	ENSG00000102904	7black	-0.490913	0.456749	-0.533963	0.0305506	0.25738	0.226965	0.511155	0.744153	-0.351576	-0.729223	-0.403782	0.262121	NA	Possible role in spermatogenesis.{ECO:0000250|UniProtKB:Q99P25}.
TSPYL4	ENSG00000187189	7black	-0.226755	0.164364	-0.248839	0.123527	0.150938	-0.152136	0.328381	0.481341	-0.309405	-0.343721	-0.164463	-0.0164785	NA	NA
TSSC4	ENSG00000184281	7black	-0.426786	0.403748	-0.507922	-0.24279	0.202109	0.494561	0.533149	0.776244	-0.460301	-0.615297	-0.348373	0.280862	This gene is one of several tumor-suppressing subtransferable fragments located in the imprinted gene domain of 11p15.5, an important tumor-suppressor gene region. Alterations in this region have been associated with the Beckwith-Wiedemann syndrome, Wilms tumor, rhabdomyosarcoma, adrenocortical carcinoma, and lung, ovarian, and breast cancer. This gene is located among several imprinted genes; ho…	NA
TSTA3	ENSG00000104522	7black	-0.503475	0.483243	-0.550447	-0.189693	0.216779	0.488502	0.613514	0.866736	-0.472393	-0.72696	-0.362496	0.304425	Tissue specific transplantation antigen P35B is a NADP(H)-binding protein. It catalyze the two-step epimerase and the reductase reactions in GDP-D-mannose metabolism, converting GDP-4-keto-6-D-deoxymannose to GDP-L-fucose. GDP-L-fucose is the substrate of several fucosyltransferases involved in the expression of many glycoconjugates, including blood group ABH antigens and developmental adhesion a…	Catalyzes the two-step NADP-dependent conversion of GDP-4-dehydro-6-deoxy-D-mannose to GDP-fucose, involving an epimeraseand a reductase reaction. {ECO:0000269|PubMed:8910301}.
TTC31	ENSG00000115282	7black	-0.244098	0.11686	-0.303037	-0.0240717	0.056185	0.0116315	0.591456	0.689329	-0.298143	-0.449292	-0.151762	0.0705956	NA	NA
UBALD1	ENSG00000153443	7black	-0.213476	0.142821	-0.13326	0.00528543	0.0216526	0.310883	0.358497	0.650047	-0.488885	-0.347592	-0.270623	0.167668	NA	NA
UCHL1	ENSG00000154277	7black	-0.62117	0.703989	-0.62232	-0.13188	0.430203	0.48555	0.436699	0.802742	-0.674504	-0.826991	-0.691974	0.519585	The protein encoded by this gene belongs to the peptidase C12 family. This enzyme is a thiol protease that hydrolyzes a peptide bond at the C-terminal glycine of ubiquitin. This gene is specifically expressed in the neurons and in cells of the diffuse neuroendocrine system. Mutations in this gene may be associated with Parkinson disease.[provided by RefSeq, Sep 2009].	Ubiquitin-protein hydrolase involved both in theprocessing of ubiquitin precursors and of ubiquitinated proteins.This enzyme is a thiol protease that recognizes and hydrolyzes apeptide bond at the C-terminal glycine of ubiquitin. Also binds tofree monoubiquitin and may prevent its degradation in lysosomes.The homodimer may have ATP-independent ubiquitin ligase activity.{ECO:0000269|PubMed:1240886…
UFD1L	ENSG00000070010	7black	-0.116947	0.0823566	-0.183426	0.194663	-0.0891705	0.0562548	0.638647	0.74732	-0.252758	-0.376566	-0.175731	-0.134763	NA	NA
UPP1	ENSG00000183696	7black	-0.496536	0.550034	-0.472161	-0.291186	0.270942	0.568687	0.496963	0.718874	-0.618155	-0.659732	-0.410739	0.47084	This gene encodes a uridine phosphorylase, an enzyme that catalyzes the reversible phosphorylation of uridine (or 2'- deoxyuridine) to uracil and ribose-1-phosphate (or deoxyribose-1-phosphate). The encoded enzyme functions in the degradation and salvage of pyrimidine ribonucleosides. [provided by RefSeq, Oct 2016].	Catalyzes the reversible phosphorylytic cleavage ofuridine and deoxyuridine to uracil and ribose- or deoxyribose-1-phosphate (PubMed:7488099). The produced molecules are thenutilized as carbon and energy sources or in the rescue ofpyrimidine bases for nucleotide synthesis.{ECO:0000269|PubMed:7488099, ECO:0000305}.
USP19	ENSG00000172046	7black	-0.328897	0.160665	-0.462416	-0.130159	0.16807	0.154392	0.71607	0.748888	-0.165832	-0.502306	-0.102721	0.0117189	NA	Deubiquitinating enzyme that regulates the degradationof various proteins. Deubiquitinates and prevents proteasomaldegradation of RNF123 which in turn stimulates CDKN1B ubiquitin-dependent degradation thereby playing a role in cellproliferation. Involved in decreased protein synthesis inatrophying skeletal muscle. Modulates transcription of majormyofibrillar proteins. Also involved in turnover of…
VPS16	ENSG00000215305	7black	-0.573029	0.53214	-0.657965	-0.38096	0.493449	0.321439	0.535584	0.683892	-0.49037	-0.737589	-0.576139	0.506182	Vesicle mediated protein sorting plays an important role in segregation of intracellular molecules into distinct organelles. Genetic studies in yeast have identified more than 40 vacuolar protein sorting (VPS) genes involved in vesicle transport to vacuoles. This gene encodes the human homolog of yeast class C Vps16 protein. The mammalian class C Vps proteins are predominantly associated with lat…	Plays a role in vesicle-mediated protein trafficking tolysosomal compartments including the endocytic membrane transportand autophagic pathways. Believed to act as a core component ofthe putative HOPS and CORVET endosomal tethering complexes whichare proposed to be involved in the Rab5-to-Rab7 endosomeconversion probably implicating MON1A/B, and via binding SNAREsand SNARE complexes to mediate te…
WDR45	ENSG00000196998	7black	-0.31754	0.296974	-0.347413	0.135338	0.0662702	0.130768	0.504107	0.777797	-0.398492	-0.552099	-0.290697	0.0952532	This gene encodes a member of the WD repeat protein family. WD repeats are minimally conserved regions of approximately 40 amino acids typically bracketed by gly-his and trp-asp (GH-WD), which may facilitate formation of heterotrimeric or multiprotein complexes. Members of this family are involved in a variety of cellular processes, including cell cycle progression, signal transduction, apoptosis…	Plays an important role in the autophagy pathway, whichis the major intracellular degradation system by which cytoplasmicmaterials are packaged into autophagosomes and delivered tolysosomes for degradation. {ECO:0000269|PubMed:23435086}.
WDR81	ENSG00000167716	7black	-0.464219	0.271184	-0.393375	0.0537779	0.155866	0.342299	0.479407	0.780048	-0.321826	-0.525762	-0.163415	0.0908722	This gene encodes a multi-domain transmembrane protein, which is predominantly expressed in the brain. Mutations in this gene are associated with autosomal recessive cerebellar ataxia, mental retardation, and dysequilibrium syndrome-2. Alternatively spliced transcript variants encoding different isoforms have been found for this gene. [provided by RefSeq, Jun 2012].	Seems to have a role in maintenance of normalmitochondrial structure and organization. Promotes Purkinje andphotoreceptor cell survival. {ECO:0000250|UniProtKB:Q5ND34}.
XRCC3	ENSG00000126215	7black	-0.343233	0.256169	-0.383168	-0.179185	0.0631212	0.497159	0.641636	0.756237	-0.358167	-0.600676	-0.191309	0.219259	This gene encodes a member of the RecA/Rad51-related protein family that participates in homologous recombination to maintain chromosome stability and repair DNA damage. This gene functionally complements Chinese hamster irs1SF, a repair-deficient mutant that exhibits hypersensitivity to a number of different DNA-damaging agents and is chromosomally unstable. A rare microsatellite polymorphism in…	Involved in the homologous recombination repair (HRR)pathway of double-stranded DNA, thought to repair chromosomalfragmentation, translocations and deletions. Part of the RAD21paralog protein complex CX3 which acts in the BRCA1-BRCA2-dependent HR pathway. Upon DNA damage, CX3 acts downstream ofRAD51 recruitment; the complex binds predominantly to theintersection of the four duplex arms of the Hol…
ZBTB48	ENSG00000204859	7black	-0.185123	0.0681881	-0.252742	-0.0885134	-0.0916542	0.181093	0.602622	0.620271	-0.166175	-0.410311	-0.0249242	0.0291697	NA	NA
ZC3H12A	ENSG00000163874	7black	-0.286873	0.224466	-0.234926	0.23666	-0.0193519	0.0720087	0.557692	0.717174	-0.345922	-0.484838	-0.128437	0.0110461	ZC3H12A is an MCP1 (CCL2; MIM 158105)-induced protein that acts as a transcriptional activator and causes cell death of cardiomyocytes, possibly via induction of genes associated with apoptosis.[supplied by OMIM, Mar 2008].	NA
ZFAND2B	ENSG00000158552	7black	-0.551811	0.556802	-0.413777	-0.287818	0.291309	0.432913	0.439552	0.703004	-0.425022	-0.660519	-0.481234	0.411218	This gene encodes a protein containing AN1-type zinc-fingers and ubiquitin-interacting motifs. The encoded protein likely associates with the proteosome to stimulate the degradation of toxic or misfolded proteins. Alternatively spliced transcript variants encoding multiple isoforms have been observed for this gene. [provided by RefSeq, Aug 2012].	NA
ZMYND19	ENSG00000165724	7black	-0.448353	0.367186	-0.592826	-0.0896554	0.248446	0.320905	0.636014	0.805117	-0.319012	-0.674024	-0.312262	0.121862	ZMYND19 is a MYND zinc finger domain-containing protein that binds to the C terminus of melanin-concentrating hormone receptor-1 (MCHR1; MIM 601751) (Bachner et al., 2002 [PubMed 12208518]), and to the N termini of alpha-tubulin (TUBA1; MIM 191110), and beta-tubulin (TUBB; MIM 191130) (Francke et al., 2005 [PubMed 16039987]).[supplied by OMIM, Mar 2008].	May be involved as a regulatory molecule in GPR24/MCH-R1signaling.
ZNF3	ENSG00000166526	7black	-0.496578	0.496811	-0.570747	-0.201344	0.415881	0.0642982	0.538742	0.755951	-0.454888	-0.629756	-0.494384	0.219364	NA	Involved in cell differentiation and/or proliferation.
ZNF335	ENSG00000198026	7black	-0.184626	0.0617754	-0.196091	0.257137	-0.0641434	0.0329425	0.622669	0.779458	-0.222345	-0.372459	-0.0341546	-0.156295	The protein encoded by this gene enhances transcriptional activation by ligand-bound nuclear hormone receptors. However, it does this not by direct interaction with the receptor, but by direct interaction with the nuclear hormone receptor transcriptional coactivator NRC. The encoded protein may function by altering local chromatin structure. [provided by RefSeq, Jul 2008].	Component or associated component of some histonemethyltransferase complexes may regulate transcription throughrecruitment of those complexes on gene promoters. Enhances ligand-dependent transcriptional activation by nuclear hormone receptors.Plays an important role in neural progenitor cell proliferationand self-renewal through the regulation of specific genes involvedbrain development, includin…
ZNF513	ENSG00000163795	7black	-0.488347	0.374306	-0.46051	-0.158117	0.189531	0.480763	0.631686	0.859695	-0.452143	-0.657501	-0.274178	0.288321	The protein encoded by this gene is a possible transcriptional regulator involved in retinal development. Defects in this gene can be a cause of autosomal-recessive retinitis pigmentosa. Two transcript variants encoding different isoforms have been found for this gene. [provided by RefSeq, Mar 2011].	Transcriptional regulator that plays a role in retinaldevelopment and maintenance. {ECO:0000269|PubMed:20797688}.
A2M-AS1	ENSG00000245105	2blue	0.779595	-0.718487	0.877231	0.462133	-0.72424	-0.304948	-0.155354	-0.462656	0.582483	0.761022	0.460786	-0.626494	NA	NA
AAK1	ENSG00000115977	2blue	0.77387	-0.640782	0.876651	0.587473	-0.781607	-0.33982	-0.134001	-0.279071	0.264077	0.678059	0.282046	-0.50101	Adaptor-related protein complex 2 (AP-2 complexes) functions during receptor-mediated endocytosis to trigger clathrin assembly, interact with membrane-bound receptors, and recruit encodytic accessory factors. This gene encodes a member of the SNF1 subfamily of Ser/Thr protein kinases. The protein interacts with and phosphorylates a subunit of the AP-2 complex, which promotes binding of AP-2 to so…	Regulates clathrin-mediated endocytosis byphosphorylating the AP2M1/mu2 subunit of the adaptor proteincomplex 2 (AP-2) which ensures high affinity binding of AP-2 tocargo membrane proteins during the initial stages of endocytosis.Isoform 1 and isoform 2 display similar levels of kinase activitytowards AP2M1. Regulates phosphorylation of other AP-2 subunits aswell as AP-2 localization and AP-2-med…
AC000120.7	ENSG00000243107	2blue	0.649311	-0.625264	0.818457	0.485502	-0.61291	-0.405013	-0.316202	-0.374757	0.290092	0.70722	0.271791	-0.468018	NA	NA
AC003104.1	ENSG00000236194	2blue	0.862757	-0.770892	0.921617	0.417541	-0.760409	-0.469662	-0.186544	-0.53029	0.548591	0.855935	0.49576	-0.632468	NA	NA
AC004019.10	ENSG00000229492	2blue	0.749721	-0.661107	0.923707	0.43284	-0.694553	-0.206211	-0.262662	-0.460519	0.381797	0.764015	0.392771	-0.479209	NA	NA
AC004158.2	ENSG00000261008	2blue	0.760462	-0.662163	0.86019	0.435225	-0.710881	-0.477254	-0.174975	-0.472791	0.502554	0.722581	0.483954	-0.621563	NA	NA
AC004893.11	ENSG00000242687	2blue	0.865963	-0.749678	0.86525	0.284628	-0.772303	-0.424073	-0.171014	-0.541859	0.654491	0.827494	0.472158	-0.625777	NA	NA
AC005042.2	ENSG00000227331	2blue	0.776022	-0.68702	0.903901	0.586108	-0.742076	-0.471277	-0.230194	-0.433683	0.464025	0.726208	0.403837	-0.570303	NA	NA
AC006042.8	ENSG00000233264	2blue	0.597835	-0.528676	0.734021	0.241514	-0.487139	-0.348578	-0.310197	-0.543023	0.464328	0.686169	0.268512	-0.476075	NA	NA
AC006195.2	ENSG00000238090	2blue	0.867178	-0.797793	0.859118	0.485624	-0.738199	-0.508787	-0.180901	-0.50082	0.43057	0.824096	0.482751	-0.648628	NA	NA
AC007038.7	ENSG00000229127	2blue	0.7674	-0.704702	0.886702	0.530767	-0.732332	-0.348196	-0.233246	-0.449596	0.512284	0.777204	0.429831	-0.56508	NA	NA
AC007690.1	ENSG00000203632	2blue	0.832554	-0.732114	0.866909	0.449968	-0.837853	-0.359288	0.011245	-0.274082	0.422259	0.732447	0.527162	-0.627367	NA	NA
AC008443.1	ENSG00000268397	2blue	0.803484	-0.717821	0.86298	0.4489	-0.696197	-0.241407	-0.199119	-0.537582	0.382703	0.77742	0.448462	-0.498952	NA	NA
AC011196.3	ENSG00000235518	2blue	0.753511	-0.62308	0.822876	0.512142	-0.740439	-0.353495	-0.0962232	-0.292384	0.356528	0.642102	0.320353	-0.5516	NA	NA
AC012066.1	ENSG00000213197	2blue	0.657873	-0.637233	0.868357	0.292666	-0.609609	-0.308187	-0.301818	-0.511743	0.427121	0.785463	0.510335	-0.501551	NA	NA
AC022498.1	ENSG00000213132	2blue	0.662914	-0.585615	0.867879	0.369046	-0.578682	-0.280382	-0.28979	-0.414109	0.363198	0.761022	0.328371	-0.426681	NA	NA
AC025750.6	ENSG00000232526	2blue	0.854237	-0.724838	0.936625	0.399011	-0.72136	-0.307228	-0.333039	-0.628638	0.455964	0.861338	0.484175	-0.511972	NA	NA
AC034193.5	ENSG00000180385	2blue	0.844319	-0.766501	0.888371	0.396477	-0.733508	-0.196979	-0.27002	-0.568845	0.49558	0.840457	0.500834	-0.500594	NA	NA
AC064850.4	ENSG00000235651	2blue	0.749557	-0.665612	0.913735	0.499644	-0.659548	-0.424722	-0.33799	-0.545298	0.432398	0.798559	0.406496	-0.526799	NA	NA
AC073410.1	ENSG00000236047	2blue	0.733046	-0.651539	0.774964	0.41114	-0.689012	-0.29018	-0.190553	-0.405251	0.405082	0.696026	0.373157	-0.454294	NA	NA
AC074367.1	ENSG00000233716	2blue	0.676745	-0.590355	0.866228	0.564985	-0.708716	-0.228413	-0.215904	-0.394072	0.333941	0.649426	0.364859	-0.401611	NA	NA
AC090945.1	ENSG00000224728	2blue	0.717869	-0.610233	0.872934	0.440255	-0.67998	-0.456437	-0.268679	-0.421433	0.391128	0.718391	0.326626	-0.528178	NA	NA
AC093642.3	ENSG00000237940	2blue	0.73315	-0.681737	0.89048	0.394757	-0.660883	-0.286346	-0.266631	-0.593387	0.572651	0.81299	0.597938	-0.555694	NA	NA
AC106827.1	ENSG00000203647	2blue	0.722752	-0.620465	0.890923	0.358727	-0.630084	-0.231347	-0.359447	-0.553423	0.39864	0.822599	0.422654	-0.459845	NA	NA
AC127904.2	ENSG00000230732	2blue	0.877867	-0.814119	0.894451	0.453042	-0.779368	-0.364542	-0.186998	-0.516661	0.538866	0.838972	0.547913	-0.60602	NA	NA
AC131571.2	ENSG00000203504	2blue	0.846185	-0.759188	0.916573	0.366432	-0.703413	-0.381433	-0.283803	-0.677063	0.586884	0.8687	0.522955	-0.574895	NA	NA
AC144521.1	ENSG00000228956	2blue	0.828035	-0.740881	0.844211	0.420833	-0.717282	-0.411806	-0.249634	-0.599714	0.550124	0.791753	0.490746	-0.542516	NA	NA
ACAP2-IT1	ENSG00000229325	2blue	0.624079	-0.518466	0.75032	0.297319	-0.479157	-0.255406	-0.325179	-0.484011	0.199615	0.701561	0.26139	-0.311185	NA	NA
ACTBP7	ENSG00000185607	2blue	0.790429	-0.682785	0.877581	0.482043	-0.737566	-0.312463	-0.263508	-0.499865	0.508684	0.767428	0.48226	-0.505451	NA	NA
ACTG1P3	ENSG00000215388	2blue	0.668544	-0.592654	0.81293	0.430558	-0.64619	-0.372948	-0.200222	-0.394402	0.420504	0.723419	0.389835	-0.5304	NA	NA
ACTR3B	ENSG00000133627	2blue	0.728867	-0.597386	0.836724	0.395744	-0.691404	-0.218981	-0.207794	-0.404773	0.355809	0.679907	0.226332	-0.433711	This gene encodes a member of the actin-related proteins (ARP), which form multiprotein complexes and share 35-55% amino acid identity with conventional actin. The protein encoded by this gene may have a regulatory role in the actin cytoskeleton and induce cell-shape change and motility. Pseudogenes of this gene are located on chromosomes 2, 4, 10, 16, 22 and Y. Alternative splicing results in mu…	Plays a role in the organization of the actincytoskeleton. May function as ATP-binding component of the Arp2/3complex which is involved in regulation of actin polymerizationand together with an activating nucleation-promoting factor (NPF)mediates the formation of branched actin networks. May decreasethe metastatic potential of tumors. {ECO:0000269|PubMed:14651955}.
ADAM20	ENSG00000134007	2blue	0.857559	-0.7524	0.876415	0.349868	-0.790589	-0.335797	-0.0343159	-0.479031	0.489791	0.773814	0.497242	-0.553455	This gene encodes a member of the ADAM (a disintegrin and metalloprotease domain) family. Members of this family are membrane-anchored proteins structurally related to snake venom disintegrins, and have been implicated in a variety of biological processes involving cell-cell and cell-matrix interactions, including fertilization, muscle development, and neurogenesis. The expression of this gene is…	May be involved in sperm maturation and/orfertilization.
ADAM3B	ENSG00000260089	2blue	0.693833	-0.661434	0.781131	0.397625	-0.656268	-0.248386	-0.213636	-0.479874	0.581106	0.686023	0.513929	-0.51819	NA	NA
AF064860.7	ENSG00000231713	2blue	0.702499	-0.62367	0.811209	0.632888	-0.688494	-0.19956	-0.255364	-0.424929	0.353306	0.649496	0.402479	-0.494669	NA	NA
AF131215.2	ENSG00000255310	2blue	0.799987	-0.708991	0.923139	0.553952	-0.710336	-0.392342	-0.318338	-0.529048	0.429455	0.78773	0.395747	-0.521534	NA	NA
AF131215.3	ENSG00000254936	2blue	0.83188	-0.727921	0.949788	0.521005	-0.732391	-0.419454	-0.32598	-0.569789	0.469961	0.819171	0.410566	-0.538404	NA	NA
AF131215.4	ENSG00000254556	2blue	0.818581	-0.699544	0.959861	0.478722	-0.730407	-0.408772	-0.344073	-0.573554	0.515255	0.847983	0.4161	-0.573646	NA	NA
AF131215.5	ENSG00000215346	2blue	0.8099	-0.681782	0.965928	0.47276	-0.742788	-0.385129	-0.297353	-0.551107	0.481794	0.815105	0.432068	-0.563445	NA	NA
AF131215.9	ENSG00000269918	2blue	0.811058	-0.732631	0.946199	0.589127	-0.808286	-0.383858	-0.169576	-0.425777	0.474553	0.757385	0.510172	-0.621799	NA	NA
AGAP1-IT1	ENSG00000235529	2blue	0.739044	-0.640966	0.8874	0.355257	-0.676637	-0.412609	-0.357153	-0.611375	0.535036	0.8117	0.534475	-0.552062	NA	NA
AGAP5	ENSG00000172650	2blue	0.823453	-0.759389	0.845129	0.495507	-0.827492	-0.311918	0.0483243	-0.298468	0.478833	0.672249	0.502906	-0.602881	NA	Putative GTPase-activating protein. {ECO:0000305}.
AGAP6	ENSG00000204149	2blue	0.754369	-0.682509	0.848822	0.609839	-0.825776	-0.342471	-0.0409605	-0.241886	0.40692	0.603331	0.456067	-0.596699	NA	Putative GTPase-activating protein. {ECO:0000305}.
AGKP1	ENSG00000226555	2blue	0.80322	-0.668512	0.94377	0.524235	-0.751703	-0.415746	-0.248892	-0.454506	0.444298	0.779083	0.335547	-0.575535	NA	NA
AL590452.1	ENSG00000268172	2blue	0.712096	-0.647496	0.861376	0.54982	-0.706986	-0.238081	-0.13581	-0.327569	0.448563	0.696386	0.314011	-0.5621	NA	NA
ANK3	ENSG00000151150	2blue	0.754861	-0.694193	0.798922	0.336694	-0.668483	-0.249595	-0.221943	-0.528634	0.535272	0.768561	0.493678	-0.456744	Ankyrins are a family of proteins that are believed to link the integral membrane proteins to the underlying spectrin-actin cytoskeleton and play key roles in activities such as cell motility, activation, proliferation, contact, and the maintenance of specialized membrane domains. Multiple isoforms of ankyrin with different affinities for various target proteins are expressed in a tissue-specific…	In skeletal muscle, required for costamere localizationof DMD and betaDAG1 (By similarity). Membrane-cytoskeleton linker.May participate in the maintenance/targeting of ion channels andcell adhesion molecules at the nodes of Ranvier and axonal initialsegments. Regulates KCNA1 channel activity in function of dietaryMg(2+) levels, and thereby contributes to the regulation of renalMg(2+) reabsorptio…
ANKRD18A	ENSG00000180071	2blue	0.89268	-0.808208	0.841549	0.518614	-0.845307	-0.49283	-0.0463556	-0.430314	0.679764	0.77595	0.62467	-0.711329	NA	NA
ANKRD18CP	ENSG00000159712	2blue	0.68841	-0.555063	0.819751	0.541759	-0.734699	-0.181982	-0.0664842	-0.234717	0.306487	0.54755	0.243092	-0.371007	NA	NA
ANKRD36	ENSG00000135976	2blue	0.900031	-0.796318	0.925838	0.480406	-0.819174	-0.443341	-0.106662	-0.556209	0.628981	0.8109	0.560483	-0.681646	NA	NA
ANKRD36C	ENSG00000174501	2blue	0.849842	-0.732527	0.891054	0.375609	-0.785831	-0.489057	-0.0356157	-0.472486	0.616606	0.754979	0.499028	-0.650567	NA	NA
AP000347.2	ENSG00000272578	2blue	0.756587	-0.73559	0.845757	0.608324	-0.829368	-0.262089	-0.0272062	-0.290436	0.495271	0.655527	0.621927	-0.628655	NA	NA
AP001429.1	ENSG00000270116	2blue	0.692637	-0.554461	0.806191	0.366802	-0.626211	-0.416008	-0.202136	-0.388905	0.455306	0.733388	0.304838	-0.550556	NA	NA
ARHGAP11B	ENSG00000187951	2blue	0.931247	-0.799198	0.911537	0.437448	-0.825369	-0.364763	-0.0809095	-0.491328	0.491893	0.806505	0.498011	-0.584338	NA	Hominin-specific protein that promotes development andevolutionary expansion of the brain neocortex. Able to promoteamplification of basal progenitors in the subventricular zone,producing more neurons during fetal corticogenesis(PubMed:25721503). Does not possess GTPase activator activity(PubMed:25721503). {ECO:0000269|PubMed:25721503}.
ARHGAP26	ENSG00000145819	2blue	0.783647	-0.718651	0.858455	0.696058	-0.829706	-0.432154	-0.112346	-0.328636	0.521841	0.712661	0.537471	-0.696646	Interaction of a cell with the extracellular matrix triggers integrin cell surface receptors to begin signaling cascades that regulate the organization of the actin-cytoskeleton. One of the proteins involved in these cascades is focal adhesion kinase. The protein encoded by this gene is a GTPase activating protein that binds to focal adhesion kinase and mediates the activity of the GTP binding pr…	GTPase-activating protein for RHOA and CDC42.
ARMCX4	ENSG00000196440	2blue	0.82611	-0.790214	0.861771	0.448235	-0.796773	-0.500828	-0.0553433	-0.419404	0.646358	0.80939	0.560917	-0.745269	The product of this gene belongs to the armadillo repeat-containing family of proteins, which interact with other proteins in a variety of cellular processes. The function of this family member is currently unknown. Alternative splicing of this gene results in multiple transcript variants. [provided by RefSeq, Jan 2012].	NA
ASH1L	ENSG00000116539	2blue	0.936462	-0.883493	0.897953	0.586958	-0.888589	-0.468135	-0.0437777	-0.433043	0.608812	0.835303	0.653594	-0.751417	This gene encodes a member of the trithorax group of transcriptional activators. The protein contains four AT hooks, a SET domain, a PHD-finger motif, and a bromodomain. It is localized to many small speckles in the nucleus, and also to cell-cell tight junctions. [provided by RefSeq, Jul 2008].	Histone methyltransferase specifically methylating 'Lys-36' of histone H3 (H3K36me). {ECO:0000269|PubMed:21239497}.
ASMTL-AS1	ENSG00000236017	2blue	0.746132	-0.664995	0.793477	0.461186	-0.711448	-0.126439	0.00636533	-0.296528	0.458056	0.6098	0.368995	-0.511948	This gene serves as the antisense to the acetylserotonin O-methyltransferase-like gene. Multiple non-coding transcript variants have been found for this gene. [provided by RefSeq, Oct 2011].	NA
ASMTL-AS1	ENSGR0000236017	2blue	0.746132	-0.664995	0.793477	0.461186	-0.711448	-0.126439	0.00636533	-0.296528	0.458056	0.6098	0.368995	-0.511948	This gene serves as the antisense to the acetylserotonin O-methyltransferase-like gene. Multiple non-coding transcript variants have been found for this gene. [provided by RefSeq, Oct 2011].	NA
ATAD2B	ENSG00000119778	2blue	0.678372	-0.578067	0.841566	0.3798	-0.636411	-0.395634	-0.114966	-0.302934	0.424313	0.682571	0.280806	-0.578888	The protein encoded by this gene belongs to the AAA ATPase family. This family member includes an N-terminal bromodomain. It has been found to be localized to the nucleus, partly to replication sites, consistent with a chromatin-related function. Alternative splicing of this gene results in multiple transcript variants. [provided by RefSeq, Jul 2014].	NA
ATP11A	ENSG00000068650	2blue	0.831803	-0.782809	0.80031	0.439421	-0.808617	-0.318993	-0.0705296	-0.510164	0.663547	0.774323	0.690078	-0.632249	The protein encoded by this gene is an integral membrane ATPase. The encoded protein is probably phosphorylated in its intermediate state and likely drives the transport of ions such as calcium across membranes. Two transcript variants encoding different isoforms have been found for this gene. [provided by RefSeq, Jul 2008].	Catalytic component of a P4-ATPase flippase complexwhich catalyzes the hydrolysis of ATP coupled to the transport ofaminophospholipids from the outer to the inner leaflet of variousmembranes and ensures the maintenance of asymmetric distributionof phospholipids. Phospholipid translocation seems also to beimplicated in vesicle formation and in uptake of lipid signalingmolecules (Probable). May be …
ATP1B1P1	ENSG00000249212	2blue	0.660031	-0.612577	0.802908	0.509143	-0.700755	-0.313001	-0.0855353	-0.224226	0.397522	0.640522	0.356881	-0.586376	NA	NA
ATP9B	ENSG00000166377	2blue	0.921931	-0.858267	0.914934	0.438974	-0.875485	-0.406715	0.0467595	-0.416213	0.675882	0.827382	0.601379	-0.768992	NA	NA
ATRX	ENSG00000085224	2blue	0.919831	-0.863294	0.839229	0.598156	-0.808136	-0.535105	-0.0426313	-0.459553	0.656202	0.826723	0.579109	-0.772768	The protein encoded by this gene contains an ATPase/helicase domain, and thus it belongs to the SWI/SNF family of chromatin remodeling proteins. This protein is found to undergo cell cycle-dependent phosphorylation, which regulates its nuclear matrix and chromatin association, and suggests its involvement in the gene regulation at interphase and chromosomal segregation in mitosis. Mutations in th…	Involved in transcriptional regulation and chromatinremodeling. Facilitates DNA replication in multiple cellularenvironments and is required for efficient replication of a subsetof genomic loci. Binds to DNA tandem repeat sequences in bothtelomeres and euchromatin and in vitro binds DNA quadruplexstructures. May help stabilizing G-rich regions into regularchromatin structures by remodeling G4 DNA…
ATXN2	ENSG00000204842	2blue	0.88929	-0.813563	0.805644	0.372394	-0.783169	-0.28715	-0.188828	-0.55781	0.448158	0.801087	0.567104	-0.514331	This gene belongs to a group of genes that is associated with microsatellite-expansion diseases, a class of neurological and neuromuscular disorders caused by expansion of short stretches of repetitive DNA. The protein encoded by this gene has two globular domains near the N-terminus, one of which contains a clathrin-mediated trans-Golgi signal and an endoplasmic reticulum exit signal. The encode…	Involved in EGFR trafficking, acting as negativeregulator of endocytic EGFR internalization at the plasmamembrane. {ECO:0000269|PubMed:18602463}.
ATXN7	ENSG00000163635	2blue	0.758352	-0.700834	0.831777	0.431538	-0.629571	-0.454166	-0.130938	-0.403514	0.298314	0.75489	0.376138	-0.528571	The autosomal dominant cerebellar ataxias (ADCA) are a heterogeneous group of neurodegenerative disorders characterized by progressive degeneration of the cerebellum, brain stem and spinal cord. Clinically, ADCA has been divided into three groups: ADCA types I-III. ADCAI is genetically heterogeneous, with five genetic loci, designated spinocerebellar ataxia (SCA) 1, 2, 3, 4 and 6, being assigned …	Acts as component of the STAGA transcriptioncoactivator-HAT complex. Mediates the interaction of STAGA complexwith the CRX and is involved in CRX-dependent gene activation.Necessary for microtubule cytoskeleton stabilization.{ECO:0000269|PubMed:22100762}.
B3GALT5	ENSG00000183778	2blue	0.689859	-0.640938	0.839226	0.589716	-0.632638	-0.22158	-0.359756	-0.533862	0.474642	0.750816	0.427019	-0.511965	This gene encodes a member of a family of membrane-bound glycoproteins. The encoded protein may synthesize type 1 Lewis antigens, which are elevated in gastrointestinal and pancreatic cancers. Alternatively spliced transcript variants have been observed for this gene, but the full-length nature of some of these variants has not been determined. [provided by RefSeq, Jul 2013].	Catalyzes the transfer of Gal to GlcNAc-based acceptorswith a preference for the core3 O-linked glycanGlcNAc(beta1,3)GalNAc structure. Can use glycolipid LC3Cer as anefficient acceptor.
B3GNTL1	ENSG00000175711	2blue	0.899679	-0.79045	0.844393	0.392807	-0.773629	-0.363691	-0.0900434	-0.527854	0.595105	0.841752	0.557573	-0.662811	NA	Putative glycosyltransferase. {ECO:0000305}.
BICD1	ENSG00000151746	2blue	0.831377	-0.718872	0.860183	0.335795	-0.794679	-0.278616	-0.123035	-0.444202	0.405227	0.76383	0.452242	-0.500867	This gene is one of two human homologs of Drosophila bicaudal-D. It has been implicated in COPI-independent membrane transport from the Golgi apparatus to the endoplasmic reticulum. Two alternative splice variants have been described. Other alternative splice variants that encode different protein isoforms have been described but their full-length nature has not been determined. [provided by RefS…	Regulates coat complex coatomer protein I (COPI)-independent Golgi-endoplasmic reticulum transport by recruitingthe dynein-dynactin motor complex.
BIRC6	ENSG00000115760	2blue	0.82708	-0.737933	0.90121	0.379814	-0.673739	-0.502579	-0.31019	-0.61868	0.555512	0.904319	0.441665	-0.624304	This gene encodes a protein with a BIR (baculoviral inhibition of apoptosis protein repeat) domain and a UBCc (ubiquitin-conjugating enzyme E2, catalytic) domain. This protein inhibits apoptosis by facilitating the degradation of apoptotic proteins by ubiquitination. [provided by RefSeq, Jul 2008].	Anti-apoptotic protein which can regulate cell death bycontrolling caspases and by acting as an E3 ubiquitin-proteinligase. Has an unusual ubiquitin conjugation system in that itcould combine in a single polypeptide, ubiquitin conjugating (E2)with ubiquitin ligase (E3) activity, forming a chimeric E2/E3ubiquitin ligase. Its tragets include CASP9 and DIABLO/SMAC. Actsas an inhibitor of CASP3, CASP…
BRD4	ENSG00000141867	2blue	0.806679	-0.76974	0.875023	0.467563	-0.769041	-0.335544	-0.147346	-0.359413	0.404213	0.747965	0.475537	-0.579505	The protein encoded by this gene is homologous to the murine protein MCAP, which associates with chromosomes during mitosis, and to the human RING3 protein, a serine/threonine kinase. Each of these proteins contains two bromodomains, a conserved sequence motif which may be involved in chromatin targeting. This gene has been implicated as the chromosome 19 target of translocation t(15;19)(q13;p13.…	Chromatin reader protein that recognizes and bindsacetylated histones and plays a key role in transmission ofepigenetic memory across cell divisions and transcriptionregulation. Remains associated with acetylated chromatinthroughout the entire cell cycle and provides epigenetic memoryfor postmitotic G1 gene transcription by preserving acetylatedchromatin status and maintaining high-order chromati…
BRD9	ENSG00000028310	2blue	0.750923	-0.704143	0.831251	0.552404	-0.813257	-0.442144	0.136812	-0.136558	0.544624	0.626634	0.548074	-0.736012	NA	May play a role in chromatin remodeling and regulationof transcription.
BSN	ENSG00000164061	2blue	0.778168	-0.751389	0.798765	0.480564	-0.727609	-0.403888	-0.224926	-0.492471	0.488897	0.828109	0.620131	-0.631313	Neurotransmitters are released from a specific site in the axon terminal called the active zone, which is composed of synaptic vesicles and a meshwork of cytoskeleton underlying the plasma membrane. The protein encoded by this gene is thought to be a scaffolding protein involved in organizing the presynaptic cytoskeleton. The gene is expressed primarily in neurons in the brain. A similar gene pro…	Is thought to be involved in the organization of thecytomatrix at the nerve terminals active zone (CAZ) whichregulates neurotransmitter release. Seems to act through bindingto ERC2/CAST1. Essential in regulated neurotransmitter releasefrom a subset of brain glutamatergic synapses. Involved in theformation of the retinal photoreceptor ribbon synapses (Bysimilarity). {ECO:0000250}.
C6orf163	ENSG00000203872	2blue	0.716299	-0.659456	0.849809	0.430345	-0.656331	-0.240465	-0.252992	-0.524341	0.548593	0.736917	0.532756	-0.518603	NA	NA
C8orf44	ENSG00000213865	2blue	0.718748	-0.605497	0.790014	0.265812	-0.664656	-0.368945	-0.103107	-0.450418	0.534036	0.716751	0.527841	-0.575366	NA	NA
C9orf3	ENSG00000148120	2blue	0.767236	-0.658297	0.892719	0.440283	-0.782468	-0.401713	-0.0362046	-0.362577	0.53205	0.678698	0.503009	-0.615664	This gene encodes a member of the M1 zinc aminopeptidase family. The encoded protein is a zinc-dependent metallopeptidase that catalyzes the removal of an amino acid from the amino terminus of a protein or peptide. This protein may play a role in the generation of angiotensin IV. Alternate splicing results in multiple transcript variants. [provided by RefSeq, Oct 2010].	NA
CACNA1A	ENSG00000141837	2blue	0.772028	-0.735878	0.873129	0.521376	-0.78114	-0.257407	0.020513	-0.293743	0.495855	0.668617	0.48153	-0.580169	Voltage-dependent calcium channels mediate the entry of calcium ions into excitable cells, and are also involved in a variety of calcium-dependent processes, including muscle contraction, hormone or neurotransmitter release, and gene expression. Calcium channels are multisubunit complexes composed of alpha-1, beta, alpha-2/delta, and gamma subunits. The channel activity is directed by the pore-fo…	Voltage-sensitive calcium channels (VSCC) mediate theentry of calcium ions into excitable cells and are also involvedin a variety of calcium-dependent processes, including musclecontraction, hormone or neurotransmitter release, gene expression,cell motility, cell division and cell death. The isoform alpha-1Agives rise to P and/or Q-type calcium currents. P/Q-type calciumchannels belong to the 'hi…
CACNA1C	ENSG00000151067	2blue	0.846459	-0.738555	0.848688	0.31605	-0.76666	-0.341355	-0.0959735	-0.463298	0.480072	0.766998	0.476003	-0.523426	This gene encodes an alpha-1 subunit of a voltage-dependent calcium channel. Calcium channels mediate the influx of calcium ions into the cell upon membrane polarization. The alpha-1 subunit consists of 24 transmembrane segments and forms the pore through which ions pass into the cell. The calcium channel consists of a complex of alpha-1, alpha-2/delta, beta, and gamma subunits in a 1:1:1:1 ratio…	Voltage-sensitive calcium channels (VSCC) mediate theentry of calcium ions into excitable cells and are also involvedin a variety of calcium-dependent processes, including musclecontraction, hormone or neurotransmitter release, gene expression,cell motility, cell division and cell death. The isoform alpha-1Cgives rise to L-type calcium currents. Long-lasting (L-type)calcium channels belong to the…
CACNA2D3	ENSG00000157445	2blue	0.76426	-0.664184	0.807128	0.438081	-0.839371	-0.164449	0.0459582	-0.289628	0.490317	0.625689	0.568327	-0.528713	This gene encodes a member of the alpha-2/delta subunit family, a protein in the voltage-dependent calcium channel complex. Calcium channels mediate the influx of calcium ions into the cell upon membrane polarization and consist of a complex of alpha-1, alpha-2/delta, beta, and gamma subunits in a 1:1:1:1 ratio. Various versions of each of these subunits exist, either expressed from similar genes…	The alpha-2/delta subunit of voltage-dependent calciumchannels regulates calcium current density andactivation/inactivation kinetics of the calcium channel. Acts as aregulatory subunit for P/Q-type calcium channel (CACNA1A), N-type(CACNA1B), L-type (CACNA1C OR CACNA1D) but not T-type (CACNA1G)(By similarity). {ECO:0000250}.
CACNB4	ENSG00000182389	2blue	0.655406	-0.624128	0.805991	0.402023	-0.620955	-0.365786	-0.209127	-0.505023	0.454364	0.699707	0.467207	-0.527283	This gene encodes a member of the beta subunit family of voltage-dependent calcium channel complex proteins. Calcium channels mediate the influx of calcium ions into the cell upon membrane polarization and consist of a complex of alpha-1, alpha-2/delta, beta, and gamma subunits in a 1:1:1:1 ratio. Various versions of each of these subunits exist, either expressed from similar genes or the result …	The beta subunit of voltage-dependent calcium channelscontributes to the function of the calcium channel by increasingpeak calcium current, shifting the voltage dependencies ofactivation and inactivation, modulating G protein inhibition andcontrolling the alpha-1 subunit membrane targeting.{ECO:0000269|PubMed:11880487}.
CAP2P1	ENSG00000259151	2blue	0.85645	-0.747338	0.915975	0.429677	-0.724085	-0.448305	-0.303999	-0.564389	0.510692	0.869525	0.426536	-0.560748	NA	NA
CASC15	ENSG00000272168	2blue	0.873627	-0.752349	0.957806	0.521557	-0.858295	-0.354558	-0.0702806	-0.423049	0.578275	0.794411	0.575195	-0.689069	NA	NA
CCDC171	ENSG00000164989	2blue	0.843046	-0.729306	0.829342	0.335798	-0.756384	-0.560046	-0.0629745	-0.489493	0.583233	0.758193	0.51512	-0.668986	NA	NA
CCNK	ENSG00000090061	2blue	0.868568	-0.753604	0.918838	0.424678	-0.772075	-0.353198	-0.121169	-0.442284	0.441469	0.800048	0.422202	-0.619676	The protein encoded by this gene is a member of the transcription cyclin family. These cyclins may regulate transcription through their association with and activation of cyclin-dependent kinases (CDK) that phosphorylate the C-terminal domain (CTD) of the large subunit of RNA polymerase II. This gene product may play a dual role in regulating CDK and RNA polymerase II activities. [provided by Ref…	Regulatory subunit of cyclin-dependent kinases thatmediates activation of target kinases. Plays a role intranscriptional regulation via its role in regulating thephosphorylation of the C-terminal domain (CTD) of the largesubunit of RNA polymerase II (POLR2A).{ECO:0000269|PubMed:10574912, ECO:0000269|PubMed:22012619,ECO:0000269|PubMed:9632813}.
CCT4P2	ENSG00000225569	2blue	0.671773	-0.5772	0.823173	0.458675	-0.641889	-0.352829	-0.211656	-0.418604	0.40024	0.663788	0.35262	-0.491214	NA	NA
CD99P1	ENSGR0000223773	2blue	0.798264	-0.711024	0.894701	0.530766	-0.728563	-0.457125	-0.299597	-0.497311	0.373048	0.765899	0.382135	-0.502105	NA	NA
CD99P1	ENSG00000223773	2blue	0.798264	-0.711024	0.894701	0.530766	-0.728563	-0.457125	-0.299597	-0.497311	0.373048	0.765899	0.382135	-0.502105	NA	NA
CDHR3	ENSG00000128536	2blue	0.665515	-0.600937	0.806612	0.422016	-0.699698	-0.131506	-0.26047	-0.468903	0.441342	0.675576	0.519344	-0.452122	NA	Cadherins are calcium-dependent cell adhesion proteins.They preferentially interact with themselves in a homophilicmanner in connecting cells; cadherins may thus contribute to thesorting of heterogeneous cell types.
CENPP	ENSG00000188312	2blue	0.82676	-0.756731	0.869921	0.459076	-0.828052	-0.284944	-0.248224	-0.542121	0.582878	0.822939	0.679404	-0.610233	CENPP is a subunit of a CENPH (MIM 605607)-CENPI (MIM 300065)-associated centromeric complex that targets CENPA (MIM 117139) to centromeres and is required for proper kinetochore function and mitotic progression (Okada et al., 2006 [PubMed 16622420]).[supplied by OMIM, Mar 2008].	Component of the CENPA-CAD (nucleosome distal) complex,a complex recruited to centromeres which is involved in assemblyof kinetochore proteins, mitotic progression and chromosomesegregation. May be involved in incorporation of newly synthesizedCENPA into centromeres via its interaction with the CENPA-NACcomplex. {ECO:0000269|PubMed:16622420}.
CEP128	ENSG00000100629	2blue	0.856424	-0.759281	0.912131	0.583414	-0.81525	-0.352452	-0.0982979	-0.401371	0.467249	0.748691	0.479975	-0.596349	NA	NA
CHMP4BP1	ENSG00000258469	2blue	0.683837	-0.64348	0.764935	0.344776	-0.676055	-0.134892	0.00415346	-0.296239	0.469956	0.612748	0.425068	-0.51472	NA	NA
CNOT4	ENSG00000080802	2blue	0.880788	-0.856564	0.862412	0.443918	-0.76053	-0.447819	-0.18048	-0.566484	0.573697	0.904359	0.660166	-0.67219	The protein encoded by this gene is a subunit of the CCR4-NOT complex, a global transcriptional regulator. The encoded protein interacts with CNOT1 and has E3 ubiquitin ligase activity. Several transcript variants encoding different isoforms have been found for this gene.[provided by RefSeq, Jul 2010].	Has E3 ubiquitin ligase activity. Involved in activationof the JAK/STAT pathway. {ECO:0000269|PubMed:11823428,ECO:0000269|PubMed:22159038}.
COA1	ENSG00000106603	2blue	0.742109	-0.579572	0.806657	0.389134	-0.73795	-0.259151	-0.111716	-0.316613	0.335322	0.67556	0.343122	-0.421642	NA	Component of the MITRAC (mitochondrial translationregulation assembly intermediate of cytochrome c oxidase complex)complex, that regulates cytochrome c oxidase assembly. MITRACcomplexes regulate both translation of mitochondrial encodedcomponents and assembly of nuclear-encoded components imported inmitochondrion. Required for assembly of mitochondrial respiratorychain complex I and complex IV. {…
COG5	ENSG00000164597	2blue	0.824434	-0.756416	0.839237	0.505783	-0.793844	-0.435775	-0.00936249	-0.443933	0.603885	0.748768	0.666277	-0.730779	The protein encoded by this gene is one of eight proteins (Cog1-8) which form a Golgi-localized complex (COG) required for normal Golgi morphology and function. The encoded protein is organized with conserved oligomeric Golgi complex components 6, 7 and 8 into a sub-complex referred to as lobe B. Alternative splicing results in multiple transcript variants. Mutations in this gene result in congen…	Required for normal Golgi function. {ECO:0000250}.
COX10-AS1	ENSG00000236088	2blue	0.800117	-0.769506	0.808901	0.573505	-0.714355	-0.311942	-0.238959	-0.589789	0.47321	0.753031	0.572724	-0.562605	NA	NA
CRIPAK	ENSG00000179979	2blue	0.864237	-0.807186	0.853088	0.50761	-0.774854	-0.427864	-0.145719	-0.56251	0.589849	0.79592	0.626876	-0.639258	CRIPAK is a negative regulator of PAK1 (MIM 602590) that is upregulated by estrogen (Talukder et al., 2006 [PubMed 16278681]).[supplied by OMIM, Mar 2008].	Negative regulator of PAK1. It has been suggested thatthe lost of CRIPAK in breast tumors might contribute to hormonalindependence. {ECO:0000269|PubMed:16278681}.
CROCCP3	ENSG00000080947	2blue	0.843151	-0.836014	0.806505	0.527849	-0.757828	-0.339591	-0.0393395	-0.460835	0.625028	0.743376	0.63197	-0.659676	NA	NA
CRYBB2P1	ENSG00000100058	2blue	0.622179	-0.502259	0.772849	0.363469	-0.573881	-0.172985	-0.156285	-0.292539	0.305668	0.578627	0.150467	-0.414934	NA	NA
CSMD2	ENSG00000121904	2blue	0.857378	-0.763209	0.874399	0.588825	-0.907708	-0.288567	0.0374189	-0.258638	0.516133	0.692254	0.516582	-0.61943	The protein encoded by this gene is thought to be involved in the control of complement. Defects in this gene have been associated with schizophrenia. This gene may act as a tumor suppressor for colorectal cancer. [provided by RefSeq, Mar 2017].	NA
CTA-211A9.5	ENSG00000244625	2blue	0.66051	-0.544415	0.74556	0.332334	-0.671178	-0.20578	-0.124159	-0.351752	0.506761	0.615894	0.379899	-0.463421	NA	NA
CTA-407F11.6	ENSG00000224003	2blue	0.784822	-0.70234	0.905532	0.396298	-0.673419	-0.442342	-0.340486	-0.634618	0.46926	0.819212	0.486888	-0.53129	NA	NA
CTB-181H17.1	ENSG00000272219	2blue	0.85218	-0.712732	0.946431	0.440341	-0.77729	-0.326623	-0.268142	-0.556966	0.492218	0.828652	0.471597	-0.564118	NA	NA
CTB-26E19.1	ENSG00000245688	2blue	0.805394	-0.69695	0.911733	0.497773	-0.715327	-0.44516	-0.346721	-0.579686	0.527675	0.842458	0.42403	-0.588461	NA	NA
CTB-89H12.4	ENSG00000230551	2blue	0.72838	-0.68989	0.819858	0.447115	-0.603744	-0.433366	-0.194914	-0.44254	0.344804	0.759357	0.318701	-0.551629	NA	NA
CTC-209L16.1	ENSG00000241187	2blue	0.568816	-0.50703	0.760277	0.423441	-0.498859	-0.274624	-0.339811	-0.513588	0.307072	0.642734	0.372586	-0.38147	NA	NA
CTC-251D13.1	ENSG00000271795	2blue	0.838448	-0.789283	0.843093	0.438041	-0.71997	-0.532673	-0.173361	-0.52101	0.702176	0.855688	0.594011	-0.721106	NA	NA
CTC-425O23.2	ENSG00000205041	2blue	0.842182	-0.820977	0.859148	0.496288	-0.817068	-0.440266	-0.0281531	-0.35956	0.635655	0.753538	0.579138	-0.727363	NA	NA
CTC-455F18.3	ENSG00000253966	2blue	0.708054	-0.635859	0.862041	0.415734	-0.657194	-0.323353	-0.269394	-0.52844	0.463693	0.754246	0.402715	-0.542192	NA	NA
CTC-459F4.1	ENSG00000261770	2blue	0.735605	-0.65454	0.844051	0.579654	-0.762383	-0.267965	-0.226756	-0.397753	0.445683	0.676608	0.480592	-0.468476	NA	NA
CTC-471F3.5	ENSG00000269069	2blue	0.833076	-0.798063	0.859185	0.549183	-0.758169	-0.359783	-0.126474	-0.506483	0.655942	0.792503	0.557605	-0.666291	NA	NA
CTD-2006C1.2	ENSG00000219665	2blue	0.70312	-0.512702	0.761756	0.395618	-0.659237	-0.049579	-0.131225	-0.325759	0.273885	0.625031	0.198744	-0.374474	NA	NA
CTD-2017D11.1	ENSG00000268362	2blue	0.779657	-0.680362	0.926494	0.476418	-0.699641	-0.392713	-0.298481	-0.533781	0.382934	0.782017	0.38924	-0.517475	NA	NA
CTD-2179L22.1	ENSG00000253558	2blue	0.746966	-0.690224	0.865162	0.447041	-0.718015	-0.154043	-0.14357	-0.395288	0.434446	0.721605	0.452893	-0.454408	NA	NA
CTD-2301A4.3	ENSG00000240729	2blue	0.662271	-0.583843	0.817978	0.512762	-0.650925	-0.326367	-0.125146	-0.280207	0.29587	0.614998	0.319766	-0.448209	NA	NA
CTD-2349P21.5	ENSG00000263603	2blue	0.83614	-0.742593	0.856929	0.470568	-0.765751	-0.358212	-0.101004	-0.44077	0.469033	0.718159	0.46145	-0.528173	NA	NA
CTD-2547E10.2	ENSG00000180747	2blue	0.692712	-0.581451	0.881135	0.49167	-0.741362	-0.221364	-0.150722	-0.357525	0.396263	0.632649	0.428753	-0.51277	NA	NA
CTD-3118D7.1	ENSG00000259690	2blue	0.711287	-0.584663	0.88697	0.600657	-0.691028	-0.4008	-0.209494	-0.384946	0.423224	0.680396	0.326154	-0.538117	NA	NA
CXorf23	ENSG00000173681	2blue	0.855595	-0.782015	0.946217	0.555487	-0.794789	-0.346097	-0.206881	-0.545611	0.514226	0.820111	0.515983	-0.592201	NA	NA
DAPK1-IT1	ENSG00000236709	2blue	0.689763	-0.593229	0.851645	0.554498	-0.655572	-0.413363	-0.262465	-0.397078	0.377648	0.688646	0.284179	-0.463759	NA	NA
DCAF13P3	ENSG00000259378	2blue	0.658745	-0.609242	0.750759	0.340372	-0.628248	-0.314791	0.00435613	-0.240054	0.374673	0.594076	0.316014	-0.524213	NA	NA
DCAF6	ENSG00000143164	2blue	0.801575	-0.685525	0.881179	0.436522	-0.740731	-0.287964	-0.244452	-0.463298	0.286017	0.775531	0.415901	-0.441916	The protein encoded by this gene is a ligand-dependent coactivator of nuclear receptors, including nuclear receptor subfamily 3 group C member 1 (NR3C1), glucocorticoid receptor (GR), and androgen receptor (AR). The encoded protein and DNA damage binding protein 2 (DDB2) may act as tumor promoters and tumor suppressors, respectively, by regulating the level of androgen receptor in prostate tissue…	Ligand-dependent coactivator of nuclear receptors.Enhance transcriptional activity of the nuclear receptors NR3C1and AR. May function as a substrate receptor for CUL4-DDB1 E3ubiquitin-protein ligase complex. {ECO:0000269|PubMed:15784617,ECO:0000269|PubMed:16949367, ECO:0000269|PubMed:16964240}.
DDX11-AS1	ENSG00000245614	2blue	0.762445	-0.730785	0.801445	0.478379	-0.710945	-0.457135	-0.231806	-0.556949	0.577577	0.723976	0.506151	-0.569826	NA	NA
DDX50P1	ENSG00000229816	2blue	0.760431	-0.672178	0.916626	0.417432	-0.670164	-0.311258	-0.319708	-0.553334	0.417556	0.828322	0.425514	-0.520421	NA	NA
DGKH	ENSG00000102780	2blue	0.847366	-0.719821	0.915484	0.309024	-0.664393	-0.385029	-0.37455	-0.704156	0.503142	0.921639	0.382941	-0.505931	This gene encodes a member of the diacylglycerol kinase (DGK) enzyme family. Members of this family are involved in regulating intracellular concentrations of diacylglycerol and phosphatidic acid. Variation in this gene has been associated with bipolar disorder. Alternatively spliced transcript variants have been identified. [provided by RefSeq, Jul 2014].	Phosphorylates diacylglycerol (DAG) to generatephosphatidic acid (PA). Plays a key role in promoting cell growth.Activates the Ras/B-Raf/C-Raf/MEK/ERK signaling pathway induced byEGF. Regulates the recruitment of RAF1 and BRAF from cytoplasm tomembranes and their heterodimerization.{ECO:0000269|PubMed:12810723, ECO:0000269|PubMed:19710016}.
DLG2	ENSG00000150672	2blue	0.736128	-0.732609	0.828036	0.526517	-0.671647	-0.412269	-0.30963	-0.661816	0.685707	0.771004	0.719852	-0.617512	This gene encodes a member of the membrane-associated guanylate kinase (MAGUK) family. The encoded protein forms a heterodimer with a related family member that may interact at postsynaptic sites to form a multimeric scaffold for the clustering of receptors, ion channels, and associated signaling proteins. Multiple transcript variants encoding different isoforms have been found for this gene. Add…	Required for perception of chronic pain through NMDAreceptor signaling. Regulates surface expression of NMDA receptorsin dorsal horn neurons of the spinal cord. Interacts with thecytoplasmic tail of NMDA receptor subunits as well as inwardrectifying potassium channels. Involved in regulation of synapticstability at cholinergic synapses. Part of the postsynapticprotein scaffold of excitatory synap…
DLGAP1	ENSG00000170579	2blue	0.768489	-0.713776	0.822776	0.229635	-0.74911	-0.108558	-0.0616102	-0.444242	0.555984	0.779127	0.635487	-0.518621	NA	Part of the postsynaptic scaffold in neuronal cells.
DNM1	ENSG00000106976	2blue	0.788072	-0.754046	0.869184	0.354928	-0.783987	-0.294982	-0.0255081	-0.450218	0.593251	0.75722	0.68332	-0.612143	This gene encodes a member of the dynamin subfamily of GTP-binding proteins. The encoded protein possesses unique mechanochemical properties used to tubulate and sever membranes, and is involved in clathrin-mediated endocytosis and other vesicular trafficking processes. Actin and other cytoskeletal proteins act as binding partners for the encoded protein, which can also self-assemble leading to s…	Microtubule-associated force-producing protein involvedin producing microtubule bundles and able to bind and hydrolyzeGTP. Most probably involved in vesicular trafficking processes.Involved in receptor-mediated endocytosis.
DST	ENSG00000151914	2blue	0.814413	-0.784319	0.835026	0.570547	-0.764784	-0.600306	-0.113654	-0.483966	0.815	0.805094	0.66082	-0.858759	This gene encodes a member of the plakin protein family of adhesion junction plaque proteins. Multiple alternatively spliced transcript variants encoding distinct isoforms have been found for this gene, but the full-length nature of some variants has not been defined. It has been reported that some isoforms are expressed in neural and muscle tissue, anchoring neural intermediate filaments to the …	Isoform 6: required for bundling actin filaments aroundthe nucleus. {ECO:0000250, ECO:0000269|PubMed:10428034,ECO:0000269|PubMed:12482924, ECO:0000269|PubMed:19403692}.
EEF1A1P3	ENSG00000232587	2blue	0.811743	-0.720328	0.955845	0.520507	-0.775232	-0.415118	-0.238441	-0.466446	0.523121	0.827294	0.470429	-0.632485	NA	NA
EEF1A1P30	ENSG00000237757	2blue	0.708704	-0.665357	0.83903	0.412276	-0.703646	-0.25538	-0.25158	-0.548114	0.536601	0.723476	0.586868	-0.510257	NA	NA
EFTUD1P1	ENSG00000259404	2blue	0.687349	-0.560388	0.756702	0.405367	-0.585536	-0.568963	-0.158187	-0.375298	0.423915	0.66808	0.270995	-0.620192	NA	NA
EHBP1	ENSG00000115504	2blue	0.764891	-0.685117	0.875061	0.604347	-0.654793	-0.594296	-0.428907	-0.675641	0.557393	0.822133	0.441283	-0.631352	This gene encodes an Eps15 homology domain binding protein. The encoded protein may play a role in endocytic trafficking. A single nucleotide polymorphism in this gene is associated with an aggressive form of prostate cancer. Alternate splicing results in multiple transcript variants. [provided by RefSeq, Feb 2010].	May play a role in actin reorganization. Links clathrin-mediated endocytosis to the actin cytoskeleton. May act as Rabeffector protein and play a role in vesicle trafficking(PubMed:14676205, PubMed:27552051). Required for perinuclearsorting and insulin-regulated recycling of SLC2A4/GLUT4 inadipocytes (By similarity). {ECO:0000250|UniProtKB:Q69ZW3,ECO:0000269|PubMed:14676205, ECO:0000305|PubMed:27…
EID3	ENSG00000255150	2blue	0.676897	-0.585434	0.812858	0.413931	-0.65856	-0.242622	-0.124306	-0.301879	0.212108	0.635887	0.25725	-0.436637	NA	Tissue-specific component of the SMC5-SMC6 complex, acomplex involved in repair of DNA double-strand breaks byhomologous recombination. The complex may promote sister chromatidhomologous recombination by recruiting the SMC1-SMC3 cohesincomplex to double-strand breaks. The complex is required fortelomere maintenance via recombination and mediates sumoylation ofshelterin complex (telosome) componen…
ENTPD1	ENSG00000138185	2blue	0.782045	-0.678662	0.83423	0.366975	-0.717842	-0.424166	-0.311253	-0.61868	0.460678	0.77909	0.529359	-0.510699	The protein encoded by this gene is a plasma membrane protein that hydrolyzes extracellular ATP and ADP to AMP. Inhibition of this protein's activity may confer anticancer benefits. Several transcript variants encoding different isoforms have been found for this gene. [provided by RefSeq, Aug 2015].	In the nervous system, could hydrolyze ATP and othernucleotides to regulate purinergic neurotransmission. Could alsobe implicated in the prevention of platelet aggregation byhydrolyzing platelet-activating ADP to AMP. Hydrolyzes ATP and ADPequally well. {ECO:0000269|PubMed:8955160}.
EP400NL	ENSG00000185684	2blue	0.779551	-0.781238	0.833942	0.546315	-0.785447	-0.174323	0.0206659	-0.320908	0.452088	0.70013	0.509707	-0.561086	NA	NA
ERC1	ENSG00000082805	2blue	0.77994	-0.707976	0.788897	0.469994	-0.708055	-0.317331	-0.243072	-0.461738	0.380282	0.76366	0.559229	-0.480259	The protein encoded by this gene is a member of a family of RIM-binding proteins. RIMs are active zone proteins that regulate neurotransmitter release. This gene has been found fused to the receptor-type tyrosine kinase gene RET by gene rearrangement due to the translocation t(10;12)(q11;p13) in thyroid papillary carcinoma. Alternative splicing results in multiple transcript variants. [provided b…	Regulatory subunit of the IKK complex. Probably recruitsIkappaBalpha/NFKBIA to the complex. May be involved in theorganization of the cytomatrix at the nerve terminals active zone(CAZ) which regulates neurotransmitter release. May be involved invesicle trafficking at the CAZ. May be involved in Rab-6 regulatedendosomes to Golgi transport. {ECO:0000269|PubMed:15218148}.
ERC2	ENSG00000187672	2blue	0.840767	-0.758192	0.916796	0.57928	-0.87821	-0.450107	0.0383511	-0.331949	0.601117	0.711748	0.583237	-0.706791	This gene encodes a protein that belongs to the Rab3-interacting molecule (RIM)-binding protein family. Members of this protein family form part of the cytomatrix at the active zone (CAZ) complex and function as regulators of neurotransmitter release. Alternative splicing results in multiple transcript variants. [provided by RefSeq, Nov 2015].	Thought to be involved in the organization of thecytomatrix at the nerve terminals active zone (CAZ) whichregulates neurotransmitter release. Seems to act together withBSN. May recruit liprin-alpha proteins to the CAZ.
ERI3-IT1	ENSG00000233602	2blue	0.72147	-0.652811	0.811702	0.343849	-0.619735	-0.420453	-0.242358	-0.575724	0.589686	0.779644	0.538879	-0.540042	NA	NA
ERICH1-AS1	ENSG00000237647	2blue	0.744882	-0.654168	0.765105	0.329153	-0.665232	-0.31538	-0.127772	-0.374281	0.492873	0.692692	0.414565	-0.526186	NA	NA
EXOC4	ENSG00000131558	2blue	0.771567	-0.656228	0.817193	0.253919	-0.631844	-0.383579	-0.285926	-0.625801	0.636399	0.810557	0.541676	-0.57502	The protein encoded by this gene is a component of the exocyst complex, a multiple protein complex essential for targeting exocytic vesicles to specific docking sites on the plasma membrane. Though best characterized in yeast, the component proteins and functions of exocyst complex have been demonstrated to be highly conserved in higher eukaryotes. At least eight components of the exocyst complex…	Component of the exocyst complex involved in the dockingof exocytic vesicles with fusion sites on the plasma membrane.{ECO:0000250}.
EXT1	ENSG00000182197	2blue	0.874269	-0.784953	0.854022	0.367492	-0.775308	-0.595016	-0.125145	-0.501363	0.592222	0.807259	0.530533	-0.689841	This gene encodes an endoplasmic reticulum-resident type II transmembrane glycosyltransferase involved in the chain elongation step of heparan sulfate biosynthesis. Mutations in this gene cause the type I form of multiple exostoses. [provided by RefSeq, Jul 2008].	Glycosyltransferase required for the biosynthesis ofheparan-sulfate. The EXT1/EXT2 complex possesses substantiallyhigher glycosyltransferase activity than EXT1 or EXT2 alone.Appears to be a tumor suppressor. Required for the exosomalrelease of SDCBP, CD63 and syndecan (PubMed:22660413).{ECO:0000269|PubMed:11518722, ECO:0000269|PubMed:22660413}.
FAM120B	ENSG00000112584	2blue	0.707376	-0.64758	0.782843	0.319475	-0.569857	-0.502472	-0.280861	-0.537547	0.503158	0.767986	0.317856	-0.573101	NA	Functions as a transactivator of PPARG and ESR1.Functions in adipogenesis through PPARG activation (Bysimilarity). {ECO:0000250}.
FAM122B	ENSG00000156504	2blue	0.792511	-0.711741	0.855484	0.307921	-0.693137	-0.320671	-0.126902	-0.500815	0.458397	0.83251	0.449044	-0.514637	NA	NA
FAM155A-IT1	ENSG00000227248	2blue	0.759962	-0.648738	0.890836	0.504492	-0.704495	-0.344111	-0.300016	-0.525614	0.456748	0.716192	0.384125	-0.468922	NA	NA
FAM208B	ENSG00000108021	2blue	0.743558	-0.632078	0.775286	0.661475	-0.645835	-0.450659	-0.308369	-0.481294	0.341293	0.685443	0.332073	-0.538735	NA	NA
FAM215B	ENSG00000232300	2blue	0.828375	-0.764833	0.845018	0.546317	-0.739181	-0.414842	-0.292326	-0.510018	0.431642	0.794224	0.466059	-0.532408	NA	NA
FAM86B3P	ENSG00000173295	2blue	0.82845	-0.777975	0.858251	0.65176	-0.817902	-0.389078	-0.0402775	-0.364934	0.646701	0.702186	0.523882	-0.68952	NA	NA
FAT3	ENSG00000165323	2blue	0.651394	-0.63279	0.785845	0.445869	-0.690141	-0.32862	-0.17395	-0.48129	0.617453	0.65816	0.642295	-0.616006	NA	May play a role in the interactions between neuritesderived from specific subsets of neurons during development.{ECO:0000250}.
FBXL17	ENSG00000145743	2blue	0.826036	-0.783495	0.804743	0.396072	-0.811109	-0.275757	0.0382554	-0.364194	0.544538	0.719208	0.653068	-0.654644	Members of the F-box protein family, such as FBXL17, are characterized by an approximately 40-amino acid F-box motif. SCF complexes, formed by SKP1 (MIM 601434), cullin (see CUL1; MIM 603134), and F-box proteins, act as protein-ubiquitin ligases. F-box proteins interact with SKP1 through the F box, and they interact with ubiquitination targets through other protein interaction domains (Jin et al.…	Substrate-recognition component of the SCF (SKP1-CUL1-F-box protein)-type E3 ubiquitin ligase complex. {ECO:0000250}.
FLJ00104	ENSG00000205047	2blue	0.822621	-0.817974	0.865937	0.522042	-0.802513	-0.235764	-0.152481	-0.463367	0.511655	0.797446	0.646964	-0.601104	NA	NA
FOXP1-IT1	ENSG00000242094	2blue	0.810836	-0.690536	0.906964	0.397484	-0.701373	-0.42041	-0.286586	-0.544732	0.452848	0.831094	0.377857	-0.546989	NA	NA
FRA10AC1	ENSG00000148690	2blue	0.660706	-0.579374	0.802628	0.451244	-0.555935	-0.467969	-0.297064	-0.553126	0.368374	0.682093	0.302474	-0.463862	The protein encoded by this gene is a nuclear phosphoprotein of unknown function. This gene contains a tandem CGG repeat region within a CpG island that normally consists of 8-14 repeats but can expand to over 200 repeats. The repeat region is within the 5' UTR of some transcript variants, but is intronic to another variant. The expanded repeat allele is a fragile site and becomes hypermethylated…	NA
FRAS1	ENSG00000138759	2blue	0.86396	-0.785362	0.880091	0.520007	-0.815474	-0.423543	-0.21466	-0.574723	0.705339	0.808373	0.593329	-0.637194	This gene encodes an extracellular matrix protein that appears to function in the regulation of epidermal-basement membrane adhesion and organogenesis during development. Mutations in this gene cause Fraser syndrome, a multisystem malformation that can include craniofacial, urogenital and respiratory system abnormalities. Alternative splicing results in multiple transcript variants. [provided by …	NA
FTO-IT1	ENSG00000260936	2blue	0.838624	-0.754611	0.92467	0.493063	-0.7539	-0.452678	-0.284322	-0.569096	0.533185	0.81914	0.508721	-0.614925	NA	NA
FTX	ENSG00000230590	2blue	0.807445	-0.707512	0.938118	0.529281	-0.77146	-0.353772	-0.185471	-0.404876	0.448269	0.777918	0.489671	-0.587228	This gene is located upstream of XIST, within the X-inactivation center (XIC). It produces a spliced long non-coding RNA that is thought to positively regulate the expression of XIST, which is essential for the initiation and spread of X-inactivation. [provided by RefSeq, May 2015].	NA
FUS	ENSG00000089280	2blue	0.9345	-0.845772	0.920229	0.501138	-0.853647	-0.341331	-0.0306168	-0.410565	0.556045	0.837432	0.544545	-0.68572	This gene encodes a multifunctional protein component of the heterogeneous nuclear ribonucleoprotein (hnRNP) complex. The hnRNP complex is involved in pre-mRNA splicing and the export of fully processed mRNA to the cytoplasm. This protein belongs to the FET family of RNA-binding proteins which have been implicated in cellular processes that include regulation of gene expression, maintenance of ge…	Binds both single-stranded and double-stranded DNA andpromotes ATP-independent annealing of complementary single-stranded DNAs and D-loop formation in superhelical double-strandedDNA. May play a role in maintenance of genomic integrity.
GAPDHP66	ENSG00000250933	2blue	0.826278	-0.769738	0.872769	0.353857	-0.731851	-0.361922	-0.214425	-0.556024	0.652959	0.86278	0.544225	-0.604209	NA	NA
GARNL3	ENSG00000136895	2blue	0.865814	-0.796129	0.898438	0.685919	-0.842813	-0.367827	-0.107197	-0.434531	0.493341	0.745401	0.555495	-0.650065	NA	NA
GJA6P	ENSG00000236187	2blue	0.660296	-0.513381	0.807375	0.462892	-0.542675	-0.288644	-0.398835	-0.480199	0.173176	0.698479	0.166609	-0.368942	NA	NA
GMDS-AS1	ENSG00000250903	2blue	0.844424	-0.753116	0.907653	0.374233	-0.700011	-0.311588	-0.360712	-0.711458	0.581322	0.867873	0.510848	-0.518244	NA	NA
GOLGA6L9	ENSG00000196648	2blue	0.896572	-0.790349	0.898466	0.585715	-0.83004	-0.403197	-0.129426	-0.455894	0.490706	0.75467	0.478253	-0.620862	NA	NA
GPATCH2L	ENSG00000089916	2blue	0.96078	-0.880327	0.913704	0.53282	-0.842004	-0.521314	-0.145758	-0.550911	0.648567	0.903534	0.623108	-0.756204	NA	NA
GPR135	ENSG00000181619	2blue	0.751144	-0.705943	0.80754	0.393524	-0.676875	-0.533722	-0.202343	-0.519723	0.669537	0.810426	0.583682	-0.70073	NA	Orphan receptor.
GPR137C	ENSG00000180998	2blue	0.809876	-0.709551	0.823038	0.437519	-0.800978	-0.288685	-0.0278842	-0.357678	0.351729	0.713332	0.455707	-0.552304	NA	NA
GPR21	ENSG00000188394	2blue	0.686534	-0.549072	0.875895	0.394689	-0.661405	-0.297251	-0.252573	-0.403102	0.382527	0.711584	0.328837	-0.495401	This gene encodes a member of the G-protein-coupled receptor 1 family. G-protein coupled receptors are membrane proteins which activate signaling cascades as a response to extracellular stress. The encoded protein activates a Gq signal transduction pathway which mobilizes calcium. [provided by RefSeq, Nov 2012].	Orphan receptor.
GPR52	ENSG00000203737	2blue	0.69843	-0.622827	0.871919	0.489601	-0.68585	-0.317268	-0.281154	-0.484904	0.397133	0.702621	0.36521	-0.449519	Members of the G protein-coupled receptor (GPR) family play important roles in signal transduction from the external environment to the inside of the cell.[supplied by OMIM, Jul 2002].	Orphan receptor.
GPR98	ENSG00000164199	2blue	0.847696	-0.756403	0.935602	0.546224	-0.858348	-0.469786	-0.0803715	-0.430478	0.652224	0.784412	0.609461	-0.718663	NA	Receptor that may have an important role in thedevelopment of the central nervous system.
GRIA3	ENSG00000125675	2blue	0.61606	-0.527403	0.770104	0.264614	-0.562996	-0.254203	-0.153116	-0.404101	0.451945	0.661147	0.312461	-0.507178	Glutamate receptors are the predominant excitatory neurotransmitter receptors in the mammalian brain and are activated in a variety of normal neurophysiologic processes. These receptors are heteromeric protein complexes composed of multiple subunits, arranged to form ligand-gated ion channels. The classification of glutamate receptors is based on their activation by different pharmacologic agonis…	Receptor for glutamate that functions as ligand-gatedion channel in the central nervous system and plays an importantrole in excitatory synaptic transmission. L-glutamate acts as anexcitatory neurotransmitter at many synapses in the centralnervous system. Binding of the excitatory neurotransmitter L-glutamate induces a conformation change, leading to the opening ofthe cation channel, and thereby …
GRIK5	ENSG00000105737	2blue	0.777726	-0.841225	0.80089	0.581083	-0.798257	-0.28163	-0.0534834	-0.354519	0.572439	0.733576	0.730987	-0.675601	This gene encodes a protein that belongs to the glutamate-gated ionic channel family. Glutamate functions as the major excitatory neurotransmitter in the central nervous system through activation of ligand-gated ion channels and G protein-coupled membrane receptors. The protein encoded by this gene forms functional heteromeric kainate-preferring ionic channels with the subunits encoded by related…	Receptor for glutamate. L-glutamate acts as anexcitatory neurotransmitter at many synapses in the centralnervous system. The postsynaptic actions of Glu are mediated by avariety of receptors that are named according to their selectiveagonists. This receptor binds kainate > quisqualate > domoate > L-glutamate >> AMPA >> NMDA = 1S,3R-ACPD.
GRM8	ENSG00000179603	2blue	0.801726	-0.710081	0.804325	0.409837	-0.789331	-0.341776	-0.105494	-0.433141	0.60554	0.740974	0.655161	-0.618992	L-glutamate is the major excitatory neurotransmitter in the central nervous system and activates both ionotropic and metabotropic glutamate receptors. Glutamatergic neurotransmission is involved in most aspects of normal brain function and can be perturbed in many neuropathologic conditions. The metabotropic glutamate receptors are a family of G protein-coupled receptors, that have been divided i…	G-protein coupled receptor for glutamate. Ligand bindingcauses a conformation change that triggers signaling via guaninenucleotide-binding proteins (G proteins) and modulates theactivity of down-stream effectors, such as adenylate cyclase.Signaling inhibits adenylate cyclase activity.{ECO:0000269|PubMed:9473604}.
GS1-115G20.2	ENSG00000232036	2blue	0.651454	-0.601566	0.850458	0.501374	-0.612157	-0.296436	-0.412081	-0.49115	0.340608	0.745093	0.428699	-0.420988	NA	NA
GSE1	ENSG00000131149	2blue	0.739891	-0.656167	0.808226	0.336061	-0.668628	-0.250422	-0.139913	-0.365244	0.26115	0.67521	0.340657	-0.393975	NA	NA
GUSBP1	ENSG00000183666	2blue	0.653628	-0.61186	0.831886	0.453106	-0.613796	-0.33661	-0.416212	-0.605681	0.496131	0.713234	0.544004	-0.488527	NA	NA
GUSBP3	ENSG00000253203	2blue	0.720061	-0.594646	0.846027	0.239911	-0.575757	-0.238153	-0.189109	-0.489454	0.312434	0.718505	0.24755	-0.395091	NA	NA
HCG18	ENSG00000231074	2blue	0.840613	-0.741124	0.936283	0.569535	-0.808103	-0.341539	-0.188818	-0.39853	0.42127	0.775215	0.430566	-0.589992	NA	NA
HDAC1P2	ENSG00000233012	2blue	0.750859	-0.662519	0.878994	0.330753	-0.624138	-0.441036	-0.439699	-0.654354	0.525245	0.848155	0.447062	-0.512289	NA	NA
HECTD4	ENSG00000173064	2blue	0.931328	-0.852493	0.956783	0.542679	-0.868192	-0.392515	-0.0835741	-0.485611	0.572375	0.846084	0.59468	-0.704473	NA	E3 ubiquitin-protein ligase which accepts ubiquitin froman E2 ubiquitin-conjugating enzyme in the form of a thioester andthen directly transfers the ubiquitin to targeted substrates.{ECO:0000250}.
HERC2	ENSG00000128731	2blue	0.737022	-0.708942	0.824489	0.644671	-0.793816	-0.236365	-0.0750462	-0.303401	0.532704	0.698274	0.624309	-0.660206	This gene belongs to the HERC gene family that encodes a group of unusually large proteins, which contain multiple structural domains. All members have at least 1 copy of an N-terminal region showing homology to the cell cycle regulator RCC1 and a C-terminal HECT (homologous to E6-AP C terminus) domain found in a number of E3 ubiquitin protein ligases. Genetic variations in this gene are associat…	E3 ubiquitin-protein ligase that regulates ubiquitin-dependent retention of repair proteins on damaged chromosomes.Recruited to sites of DNA damage in response to ionizing radiation(IR) and facilitates the assembly of UBE2N and RNF8 promoting DNAdamage-induced formation of 'Lys-63'-linked ubiquitin chains. Actsas a mediator of binding specificity between UBE2N and RNF8.Involved in the maintenance…
HERC4	ENSG00000148634	2blue	0.858123	-0.765599	0.773139	0.466577	-0.725696	-0.36736	-0.125918	-0.529914	0.370229	0.735571	0.451754	-0.535567	HERC4 belongs to the HERC family of ubiquitin ligases, all of which contain a HECT domain and at least 1 RCC1 (MIM 179710)-like domain (RLD). The 350-amino acid HECT domain is predicted to catalyze the formation of a thioester with ubiquitin before transferring it to a substrate, and the RLD is predicted to act as a guanine nucleotide exchange factor for small G proteins (Hochrainer et al., 2005 …	Probable E3 ubiquitin-protein ligase involved in eitherprotein trafficking or in the distribution of cellular structures.Required for spermatozoon maturation and fertility, and for theremoval of the cytoplasmic droplet of the spermatozoon. E3ubiquitin-protein ligases accept ubiquitin from an E2 ubiquitin-conjugating enzyme in the form of a thioester and then directlytransfer it to targeted substr…
HMBOX1	ENSG00000147421	2blue	0.840543	-0.75546	0.942906	0.404125	-0.738539	-0.348705	-0.220041	-0.554737	0.457339	0.86453	0.482919	-0.56521	NA	Transcription factor. Isoform 1 acts as atranscriptional repressor. Isoform 4 has very low activity as atranscriptional repressor. {ECO:0000269|PubMed:16825764,ECO:0000269|PubMed:19757162}.
HMGB1P24	ENSG00000254982	2blue	0.733396	-0.650708	0.864739	0.399496	-0.626972	-0.28652	-0.345932	-0.563543	0.462848	0.783037	0.345365	-0.501394	NA	NA
HMGB3P4	ENSG00000228808	2blue	0.666686	-0.528589	0.769462	0.327288	-0.604008	-0.180419	-0.241499	-0.395995	0.249237	0.669035	0.296665	-0.398093	NA	NA
HMGB3P9	ENSG00000229992	2blue	0.696246	-0.641729	0.833999	0.393292	-0.62159	-0.262863	-0.291657	-0.506966	0.418729	0.755697	0.379071	-0.466258	NA	NA
HNRNPA1P6	ENSG00000229887	2blue	0.73478	-0.61395	0.798777	0.384374	-0.671705	-0.327055	-0.224018	-0.504458	0.496984	0.702832	0.454411	-0.492005	NA	NA
HNRNPA1P61	ENSG00000187999	2blue	0.818073	-0.691337	0.929664	0.43964	-0.707506	-0.304787	-0.338559	-0.632095	0.521184	0.829951	0.496748	-0.510863	NA	NA
HNRNPD	ENSG00000138668	2blue	0.823148	-0.719387	0.909874	0.36805	-0.648385	-0.376909	-0.393694	-0.686843	0.514571	0.934384	0.450173	-0.512219	This gene belongs to the subfamily of ubiquitously expressed heterogeneous nuclear ribonucleoproteins (hnRNPs). The hnRNPs are nucleic acid binding proteins and they complex with heterogeneous nuclear RNA (hnRNA). These proteins are associated with pre-mRNAs in the nucleus and appear to influence pre-mRNA processing and other aspects of mRNA metabolism and transport. While all of the hnRNPs are p…	Binds with high affinity to RNA molecules that containAU-rich elements (AREs) found within the 3'-UTR of many proto-oncogenes and cytokine mRNAs. Also binds to double- and single-stranded DNA sequences in a specific manner and functions atranscription factor. Each of the RNA-binding domains specificallycan bind solely to a single-stranded non-monotonous 5'-UUAG-3'sequence and also weaker to the s…
HSF2BP	ENSG00000160207	2blue	0.671745	-0.579227	0.804675	0.328132	-0.609151	-0.262441	-0.147	-0.408938	0.430987	0.663232	0.376724	-0.451959	HSF2 binding protein (HSF2BP) associates with HSF2. The interaction occurs between the trimerization domain of HSF2 and the amino terminal hydrophilic region of HSF2BP that comprises two leucine zipper motifs. HSF2BP may therefore be involved in modulating HSF2 activation. [provided by RefSeq, Jul 2008].	May be involved in modulating HSF2 activation in testis(PubMed:9651507). Inhibits BNC1 transcriptional activity duringspermatogenesis, probably by sequestering it in the cytoplasm (Bysimilarity). {ECO:0000250|UniProtKB:Q9D4G2,ECO:0000269|PubMed:9651507}.
HSP90B2P	ENSG00000259706	2blue	0.679743	-0.59744	0.825043	0.302781	-0.584486	-0.370359	-0.244728	-0.526986	0.466115	0.757805	0.484712	-0.514922	NA	Putative molecular chaperone. {ECO:0000250}.
HTT	ENSG00000197386	2blue	0.92954	-0.863193	0.888013	0.387032	-0.825934	-0.420697	-0.0646254	-0.518717	0.680602	0.895941	0.634584	-0.700766	Huntingtin is a disease gene linked to Huntington's disease, a neurodegenerative disorder characterized by loss of striatal neurons. This is thought to be caused by an expanded, unstable trinucleotide repeat in the huntingtin gene, which translates as a polyglutamine repeat in the protein product. A fairly broad range of trinucleotide repeats (9-35) has been identified in normal controls, and rep…	May play a role in microtubule-mediated transport orvesicle function.
HUS1B	ENSG00000188996	2blue	0.559395	-0.41093	0.724518	0.239461	-0.543006	-0.0396668	-0.277532	-0.379505	0.231412	0.584867	0.217025	-0.276164	The protein encoded by this gene is most closely related to HUS1, a component of a cell cycle checkpoint protein complex involved in cell cycle arrest in response to DNA damage. This protein can interact with the check point protein RAD1 but not with RAD9. Overexpression of this protein has been shown to induce cell death, which suggests a related but distinct role of this protein, as compared to…	NA
IGSF9B	ENSG00000080854	2blue	0.820024	-0.794571	0.93279	0.575414	-0.802052	-0.288527	-0.155313	-0.406854	0.493615	0.802929	0.538751	-0.618805	NA	Transmembrane protein which is abundantly expressed ininterneurons, where it may regulate inhibitory synapsedevelopment. May mediate homophilic cell adhesion.{ECO:0000250|UniProtKB:D3ZB51, ECO:0000250|UniProtKB:E9PZ19}.
IKZF2	ENSG00000030419	2blue	0.730032	-0.606451	0.794006	0.320219	-0.564268	-0.361336	-0.240961	-0.501582	0.290213	0.738887	0.234676	-0.396893	This gene encodes a member of the Ikaros family of zinc-finger proteins. Three members of this protein family (Ikaros, Aiolos and Helios) are hematopoietic-specific transcription factors involved in the regulation of lymphocyte development. This protein forms homo- or hetero-dimers with other Ikaros family members, and is thought to function predominantly in early hematopoietic development. Multi…	Associates with Ikaros at centromeric heterochromatin.
IKZF4	ENSG00000123411	2blue	0.690203	-0.636248	0.778622	0.19993	-0.624392	-0.158804	-0.335484	-0.521607	0.335072	0.772201	0.393559	-0.307448	Members of the Ikaros (ZNFN1A1; MIM 603023) family of transcription factors, which includes Eos, are expressed in lymphocytes and are implicated in the control of lymphoid development.[supplied by OMIM, Jul 2002].	DNA-binding protein that binds to the 5'GGGAATRCC-3'Ikaros-binding sequence. Transcriptional repressor. Interacts withSPI1 and MITF to repress transcription of the CTSK and ACP5promoters via recruitment of corepressors SIN3A and CTBP2. May beinvolved in the development of central and peripheral nervoussystems. Essential for the inhibitory function of regulatory T-cells (Treg). Mediates FOXP3-medi…
INADL	ENSG00000132849	2blue	0.716074	-0.592449	0.819864	0.674254	-0.745857	-0.327687	-0.122313	-0.28478	0.358046	0.605608	0.366234	-0.503741	NA	NA
INO80D	ENSG00000114933	2blue	0.640997	-0.522795	0.803566	0.362571	-0.539968	-0.36094	-0.412898	-0.464742	0.311366	0.782858	0.236485	-0.410198	NA	Putative regulatory component of the chromatinremodeling INO80 complex which is involved in transcriptionalregulation, DNA replication and probably DNA repair.
KANSL1	ENSG00000120071	2blue	0.797381	-0.705321	0.913886	0.400299	-0.758769	-0.381671	-0.274296	-0.519334	0.4261	0.81025	0.552245	-0.547078	This gene encodes a nuclear protein that is a subunit of two protein complexes involved with histone acetylation, the MLL1 complex and the NSL1 complex. The corresponding protein in Drosophila interacts with K(lysine) acetyltransferase 8, which is also a subunit of both the MLL1 and NSL1 complexes. [provided by RefSeq, Jun 2012].	As part of the NSL complex it is involved in acetylationof nucleosomal histone H4 on several lysine residues and thereforemay be involved in the regulation of transcription.{ECO:0000269|PubMed:20018852, ECO:0000269|PubMed:22547026}.
KCNQ1OT1	ENSG00000269821	2blue	0.835908	-0.727125	0.940012	0.369719	-0.73447	-0.340738	-0.235403	-0.565575	0.49884	0.804451	0.391868	-0.497712	Human chromosomal region 11p15.5 contains two clusters of epigenetically-regulated genes that are expressed from only one chromosome in a parent-of-origin manner. Each cluster, or imprinted domain, is regulated by a functionally independent imprinting control region (ICR). The human CDKN1C/KCNQ1OT1 domain is regulated by an ICR located in an intron of KCNQ1, and contains at least eight genes that…	NA
KIAA0754	ENSG00000255103	2blue	0.863647	-0.828312	0.867458	0.674502	-0.815234	-0.56792	-0.197052	-0.513192	0.690366	0.828435	0.647735	-0.809385	NA	NA
KIAA1328	ENSG00000150477	2blue	0.892384	-0.871453	0.834341	0.509964	-0.827505	-0.406335	0.0295059	-0.414408	0.638618	0.769278	0.587173	-0.693989	NA	Competes with SMC1 for binding to SMC3. May affect theavailability of SMC3 to engage in the formation of multimericprotein complexes. {ECO:0000269|PubMed:15656913}.
KIAA1549	ENSG00000122778	2blue	0.837582	-0.802504	0.871826	0.539588	-0.786173	-0.412363	-0.286544	-0.565719	0.663229	0.83349	0.568806	-0.666307	The protein encoded by this gene belongs to the UPF0606 family. This gene has been found to be fused to the BRAF oncogene in many cases of pilocytic astrocytoma. The fusion results from 2Mb tandem duplications at 7q34. Alternative splicing results in multiple transcript variants. [provided by RefSeq, Oct 2012].	NA
KLC1	ENSG00000126214	2blue	0.915568	-0.832469	0.875005	0.430107	-0.839182	-0.344028	0.0431063	-0.404951	0.50051	0.782024	0.628434	-0.67456	Conventional kinesin is a tetrameric molecule composed of two heavy chains and two light chains, and transports various cargos along microtubules toward their plus ends. The heavy chains provide the motor activity, while the light chains bind to various cargos. This gene encodes a member of the kinesin light chain family. It associates with kinesin heavy chain through an N-terminal domain, and si…	Kinesin is a microtubule-associated force-producingprotein that may play a role in organelle transport. The lightchain may function in coupling of cargo to the heavy chain or inthe modulation of its ATPase activity.
KLF3P1	ENSG00000253218	2blue	0.666023	-0.602875	0.812615	0.418444	-0.644273	-0.292366	-0.186191	-0.389073	0.467962	0.657932	0.436462	-0.492911	NA	NA
KLHL3	ENSG00000146021	2blue	0.731335	-0.692967	0.84963	0.375708	-0.639304	-0.405679	-0.187863	-0.486094	0.557791	0.773079	0.524891	-0.611665	This gene is ubiquitously expressed and encodes a full-length protein which has an N-terminal BTB domain followed by a BACK domain and six kelch-like repeats in the C-terminus. These kelch-like repeats promote substrate ubiquitination of bound proteins via interaction of the BTB domain with the CUL3 (cullin 3) component of a cullin-RING E3 ubiquitin ligase (CRL) complex. Muatations in this gene c…	Substrate-specific adapter of a BCR (BTB-CUL3-RBX1) E3ubiquitin ligase complex that acts as a regulator of ion transportin the distal nephron. The BCR(KLHL3) complex acts by mediatingubiquitination of WNK4, an inhibitor of potassium channel KCNJ1,leading to WNK4 degradation. {ECO:0000269|PubMed:14528312,ECO:0000269|PubMed:22406640, ECO:0000269|PubMed:23387299,ECO:0000269|PubMed:23453970, ECO:0000…
KMT2A	ENSG00000118058	2blue	0.911298	-0.848236	0.946807	0.515418	-0.798506	-0.474936	-0.273603	-0.590487	0.594397	0.932922	0.56711	-0.693291	This gene encodes a transcriptional coactivator that plays an essential role in regulating gene expression during early development and hematopoiesis. The encoded protein contains multiple conserved functional domains. One of these domains, the SET domain, is responsible for its histone H3 lysine 4 (H3K4) methyltransferase activity which mediates chromatin modifications associated with epigenetic…	Histone methyltransferase that plays an essential rolein early development and hematopoiesis. Catalytic subunit of theMLL1/MLL complex, a multiprotein complex that mediates bothmethylation of 'Lys-4' of histone H3 (H3K4me) complex andacetylation of 'Lys-16' of histone H4 (H4K16ac). In the MLL1/MLLcomplex, it specifically mediates H3K4me, a specific tag forepigenetic transcriptional activation. Ha…
KMT2C	ENSG00000055609	2blue	0.866952	-0.826519	0.919221	0.358241	-0.734085	-0.432214	-0.214043	-0.571734	0.654748	0.93237	0.559277	-0.676203	This gene is a member of the myeloid/lymphoid or mixed-lineage leukemia (MLL) family and encodes a nuclear protein with an AT hook DNA-binding domain, a DHHC-type zinc finger, six PHD-type zinc fingers, a SET domain, a post-SET domain and a RING-type zinc finger. This protein is a member of the ASC-2/NCOA6 complex (ASCOM), which possesses histone methylation activity and is involved in transcript…	Histone methyltransferase. Methylates 'Lys-4' of histoneH3. H3 'Lys-4' methylation represents a specific tag forepigenetic transcriptional activation. Central component of theMLL2/3 complex, a coactivator complex of nuclear receptors,involved in transcriptional coactivation. KMT2C/MLL3 may be acatalytic subunit of this complex. May be involved inleukemogenesis and developmental disorder.{ECO:0000…
KMT2D	ENSG00000167548	2blue	0.822652	-0.820115	0.934362	0.372436	-0.75001	-0.346192	-0.209596	-0.517945	0.568234	0.880595	0.569595	-0.624265	The protein encoded by this gene is a histone methyltransferase that methylates the Lys-4 position of histone H3. The encoded protein is part of a large protein complex called ASCOM, which has been shown to be a transcriptional regulator of the beta-globin and estrogen receptor genes. Mutations in this gene have been shown to be a cause of Kabuki syndrome. [provided by RefSeq, Oct 2010].	Histone methyltransferase. Methylates 'Lys-4' of histoneH3 (H3K4me). H3K4me represents a specific tag for epigenetictranscriptional activation. Acts as a coactivator for estrogenreceptor by being recruited by ESR1, thereby activatingtranscription. {ECO:0000269|PubMed:16603732,ECO:0000269|PubMed:17500065, ECO:0000269|PubMed:17851529}.
KRT18P15	ENSG00000234737	2blue	0.730342	-0.657947	0.879244	0.405829	-0.674437	-0.257576	-0.358183	-0.60339	0.479517	0.77423	0.431838	-0.468877	NA	NA
KRT18P31	ENSG00000249850	2blue	0.763689	-0.676383	0.92838	0.372045	-0.702458	-0.309187	-0.221557	-0.478485	0.436683	0.805777	0.397398	-0.53384	NA	NA
KRT8P33	ENSG00000250539	2blue	0.696845	-0.672618	0.848586	0.60239	-0.675508	-0.288491	-0.214915	-0.396731	0.349731	0.660359	0.390944	-0.453781	NA	NA
KRT8P48	ENSG00000248568	2blue	0.702363	-0.618221	0.843812	0.418293	-0.662826	-0.423203	-0.213649	-0.482559	0.458396	0.741226	0.549565	-0.575232	NA	NA
LARGE-IT1	ENSG00000232081	2blue	0.735276	-0.678593	0.853163	0.473534	-0.64178	-0.342729	-0.321519	-0.547854	0.532534	0.823605	0.487246	-0.5489	NA	NA
LARP4P	ENSG00000261315	2blue	0.802802	-0.647075	0.929303	0.487083	-0.704235	-0.422258	-0.293155	-0.534899	0.414311	0.812882	0.392057	-0.541685	NA	NA
LDHAL6FP	ENSG00000217783	2blue	0.677125	-0.576946	0.775413	0.464168	-0.760951	-0.366679	0.00473732	-0.156166	0.418989	0.613913	0.396139	-0.586214	NA	NA
LINC00310	ENSG00000227456	2blue	0.738332	-0.641388	0.834581	0.259544	-0.617887	-0.322805	-0.283327	-0.541158	0.481429	0.82415	0.3566	-0.498316	NA	NA
LINC00342	ENSG00000232931	2blue	0.790154	-0.697399	0.766113	0.306599	-0.722262	-0.319631	-0.0271598	-0.287187	0.472016	0.704461	0.332706	-0.531428	NA	NA
LINC00630	ENSG00000223546	2blue	0.850953	-0.768126	0.904979	0.555274	-0.776318	-0.313931	-0.122672	-0.401705	0.401264	0.752462	0.394208	-0.531593	NA	NA
LINC00862	ENSG00000203721	2blue	0.715533	-0.678123	0.798364	0.336983	-0.665887	-0.253714	-0.287364	-0.53545	0.526893	0.778459	0.5478	-0.47706	NA	NA
LINC00894	ENSG00000235703	2blue	0.932362	-0.843275	0.869202	0.307888	-0.764658	-0.426198	-0.0861009	-0.588926	0.68464	0.869341	0.578674	-0.66593	NA	NA
LINC01004	ENSG00000228393	2blue	0.557174	-0.431455	0.683859	0.13574	-0.45157	-0.331963	-0.104296	-0.323444	0.379469	0.565274	0.113255	-0.403065	NA	NA
LL0XNC01-116E7.1	ENSG00000234345	2blue	0.75202	-0.689522	0.867935	0.520876	-0.658167	-0.485153	-0.14641	-0.422573	0.508435	0.742362	0.382941	-0.611836	NA	NA
LRBA	ENSG00000198589	2blue	0.850261	-0.705213	0.868939	0.531622	-0.754271	-0.425722	-0.145485	-0.438472	0.455557	0.769453	0.354519	-0.565015	The protein encoded by this gene is a member of the WDL-BEACH-WD (WBW) gene family. Its expression is induced in B cells and macrophages by bacterial lipopolysaccharides (LPS). The encoded protein associates with protein kinase A and may be involved in leading intracellular vesicles to activated receptor complexes, which aids in the secretion and/or membrane deposition of immune effector molecule…	May be involved in coupling signal transduction andvesicle trafficking to enable polarized secretion and/or membranedeposition of immune effector molecules. {ECO:0000250}.
LRCH3	ENSG00000186001	2blue	0.82629	-0.767362	0.886427	0.53838	-0.737009	-0.46928	-0.314531	-0.582969	0.407333	0.821634	0.524862	-0.559966	NA	NA
LRRC70	ENSG00000186105	2blue	0.655362	-0.564991	0.834593	0.437341	-0.573982	-0.375567	-0.334601	-0.466221	0.319122	0.708469	0.174757	-0.437015	NA	Renders cells highly sensitive to the activation bycytokines and lipopolysaccharide (LPS).{ECO:0000269|PubMed:12767927}.
LRRFIP2	ENSG00000093167	2blue	0.69595	-0.580638	0.849429	0.56502	-0.747181	-0.181838	-0.0480823	-0.241783	0.20645	0.605598	0.377838	-0.468266	The protein encoded by this gene, along with MYD88, binds to the cytosolic tail of toll-like receptor 4 (TLR4), which results in activation of nuclear factor kappa B signaling. The ubiquitin-like protein FAT10 prevents the interaction of the encoded protein and TLR4, thereby inactivating the nuclear factor kappa B signaling pathway. In addition, this protein can downregulate the NLRP3 inflammasom…	May function as activator of the canonical Wnt signalingpathway, in association with DVL3, upstream of CTNNB1/beta-catenin. Positively regulates Toll-like receptor (TLR) signalingin response to agonist probably by competing with the negativeFLII regulator for MYD88-binding. {ECO:0000269|PubMed:15677333,ECO:0000269|PubMed:19265123}.
MACF1	ENSG00000127603	2blue	0.850994	-0.797775	0.874305	0.506238	-0.755753	-0.605424	-0.185569	-0.579386	0.793522	0.841645	0.621884	-0.794575	This gene encodes a large protein containing numerous spectrin and leucine-rich repeat (LRR) domains. The encoded protein is a member of a family of proteins that form bridges between different cytoskeletal elements. This protein facilitates actin-microtubule interactions at the cell periphery and couples the microtubule network to cellular junctions. Alternative splicing results in multiple tran…	Isoform 2 is a F-actin-binding protein which may play arole in cross-linking actin to other cytoskeletal proteins andalso binds to microtubules. Plays an important role in ERBB2-dependent stabilization of microtubules at the cell cortex. Actsas a positive regulator of Wnt receptor signaling pathway and isinvolved in the translocation of AXIN1 and its associated complex(composed of APC, CTNNB1 and…
MAGI1-IT1	ENSG00000272610	2blue	0.826839	-0.714675	0.966995	0.446698	-0.739163	-0.417951	-0.358818	-0.609192	0.528316	0.881379	0.493665	-0.57799	NA	NA
MAST4	ENSG00000069020	2blue	0.724815	-0.675636	0.821835	0.42665	-0.552023	-0.447375	-0.371478	-0.625694	0.55384	0.796568	0.349041	-0.562484	NA	NA
MCM3AP-AS1	ENSG00000215424	2blue	0.85694	-0.805455	0.836928	0.692257	-0.846027	-0.391699	-0.0155919	-0.392365	0.497795	0.666966	0.562442	-0.665538	NA	NA
MDM4	ENSG00000198625	2blue	0.891604	-0.797226	0.870867	0.396453	-0.705451	-0.484459	-0.158105	-0.550546	0.483246	0.863664	0.461297	-0.587671	This gene encodes a nuclear protein that contains a p53 binding domain at the N-terminus and a RING finger domain at the C-terminus, and shows structural similarity to p53-binding protein MDM2. Both proteins bind the p53 tumor suppressor protein and inhibit its activity, and have been shown to be overexpressed in a variety of human cancers. However, unlike MDM2 which degrades p53, this protein in…	Inhibits p53/TP53- and TP73/p73-mediated cell cyclearrest and apoptosis by binding its transcriptional activationdomain. Inhibits degradation of MDM2. Can reverse MDM2-targeteddegradation of TP53 while maintaining suppression of TP53transactivation and apoptotic functions.{ECO:0000269|PubMed:16163388, ECO:0000269|PubMed:16511572}.
MED12L	ENSG00000144893	2blue	0.901885	-0.813684	0.921134	0.531309	-0.811543	-0.459808	-0.0861155	-0.510123	0.559263	0.826793	0.531044	-0.67998	The protein encoded by this gene is part of the Mediator complex, which is involved in transcriptional coactivation of nearly all RNA polymerase II-dependent genes. The Mediator complex links gene-specific transcriptional activators with the basal transcription machinery. [provided by RefSeq, May 2010].	NA
MICAL3	ENSG00000243156	2blue	0.859151	-0.783766	0.933012	0.399469	-0.803993	-0.265602	-0.251652	-0.559972	0.533151	0.836899	0.54988	-0.546001	NA	Monooxygenase that promotes depolymerization of F-actinby mediating oxidation of specific methionine residues on actin.Acts by modifying actin subunits through the addition of oxygen toform methionine-sulfoxide, leading to promote actin filamentsevering and prevent repolymerization. Seems to act as Rabeffector protein and plays a role in vesicle trafficking. Involvedin exocytic vesicles tethering…
MIR600HG	ENSG00000236901	2blue	0.893866	-0.843732	0.866538	0.413337	-0.829523	-0.355398	-0.150954	-0.559509	0.666627	0.887502	0.711457	-0.676811	NA	NA
MKLN1-AS1	ENSG00000231721	2blue	0.826208	-0.627567	0.812479	0.467207	-0.795795	-0.208305	0.00909549	-0.277414	0.30853	0.605261	0.259822	-0.439643	NA	NA
MKRN5P	ENSG00000224430	2blue	0.826315	-0.72277	0.922529	0.411861	-0.747314	-0.284376	-0.257672	-0.593484	0.603639	0.857621	0.552253	-0.592069	NA	NA
MLYCD	ENSG00000103150	2blue	0.633571	-0.573846	0.831936	0.483761	-0.635576	-0.308072	-0.329998	-0.456709	0.32852	0.691251	0.451563	-0.412903	The product of this gene catalyzes the breakdown of malonyl-CoA to acetyl-CoA and carbon dioxide. Malonyl-CoA is an intermediate in fatty acid biosynthesis, and also inhibits the transport of fatty acyl CoAs into mitochondria. Consequently, the encoded protein acts to increase the rate of fatty acid oxidation. It is found in mitochondria, peroxisomes, and the cytoplasm. Mutations in this gene res…	Catalyzes the conversion of malonyl-CoA to acetyl-CoA.In the fatty acid biosynthesis MCD selectively removes malonyl-CoAand thus assures that methyl-malonyl-CoA is the only chainelongating substrate for fatty acid synthase and that fatty acidswith multiple methyl side chains are produced. In peroxisomes itmay be involved in degrading intraperoxisomal malonyl-CoA, whichis generated by the peroxiso…
MMS22L	ENSG00000146263	2blue	0.765822	-0.745543	0.822393	0.633679	-0.660345	-0.627127	-0.230085	-0.447758	0.51025	0.80202	0.421005	-0.748885	The protein encoded by this gene forms a complex with tonsoku-like, DNA repair protein (TONSL), and this complex recognizes and repairs DNA double-strand breaks at sites of stalled or collapsed replication forks. The encoded protein also can bind with the histone-associated protein NFKBIL2 to help regulate the chromatin state at stalled replication forks. Finally, this gene appears to be overexpr…	Component of the MMS22L-TONSL complex, a complex thatstimulates the recombination-dependent repair of stalled orcollapsed replication forks. The MMS22L-TONSL complex is requiredto maintain genome integrity during DNA replication by promotinghomologous recombination-mediated repair of replication fork-associated double-strand breaks. It may act by mediating theassembly of RAD51 filaments on ssDNA.…
MSANTD2	ENSG00000120458	2blue	0.688391	-0.578954	0.807001	0.523534	-0.75801	-0.247183	-0.0568244	-0.220175	0.267813	0.555097	0.279481	-0.478608	NA	NA
MTND1P19	ENSG00000251449	2blue	0.69925	-0.532233	0.802125	0.429248	-0.654715	-0.148235	-0.238787	-0.380109	0.186565	0.635232	0.208539	-0.335261	NA	NA
MTND1P32	ENSG00000232282	2blue	0.787003	-0.632676	0.863244	0.30775	-0.62658	-0.370647	-0.28012	-0.519263	0.359837	0.810764	0.2748	-0.489194	NA	NA
N4BP2L2	ENSG00000244754	2blue	0.770526	-0.6927	0.828507	0.701008	-0.722076	-0.40415	-0.19542	-0.433759	0.329292	0.676168	0.422082	-0.596026	NA	NA
NAP1L4P1	ENSG00000177173	2blue	0.618809	-0.550555	0.758468	0.322598	-0.55423	-0.312293	-0.149344	-0.287076	0.284947	0.629523	0.242333	-0.434835	NA	NA
NAPEPLD	ENSG00000161048	2blue	0.837478	-0.763388	0.844787	0.447137	-0.736726	-0.429591	-0.0748164	-0.482004	0.581364	0.778044	0.46333	-0.65501	NAPEPLD is a phospholipase D type enzyme that catalyzes the release of N-acylethanolamine (NAE) from N-acyl-phosphatidylethanolamine (NAPE) in the second step of the biosynthesis of N-acylethanolamine (Okamoto et al., 2004 [PubMed 14634025]).[supplied by OMIM, Oct 2008].	Hydrolyzes N-acyl-phosphatidylethanolamines (NAPEs) toproduce N-acylethanolamines (NAEs) and phosphatidic acid.Responsible for the generation of anandamide (N-arachidonoylethanolamine), the ligand of cannabinoid and vanilloidreceptors (By similarity). {ECO:0000250}.
NAV2	ENSG00000166833	2blue	0.809525	-0.758706	0.87912	0.515285	-0.771507	-0.385637	-0.159158	-0.388411	0.39581	0.79664	0.461252	-0.594887	This gene encodes a member of the neuron navigator gene family, which may play a role in cellular growth and migration. Multiple transcript variants encoding different isoforms have been found for this gene. [provided by RefSeq, Oct 2011].	Possesses 3' to 5' helicase activity and exonucleaseactivity. Involved in neuronal development, specifically in thedevelopment of different sensory organs.{ECO:0000269|PubMed:12214280, ECO:0000269|PubMed:15158073}.
NBEA	ENSG00000172915	2blue	0.833655	-0.785932	0.889814	0.583979	-0.81881	-0.449555	-0.123494	-0.467456	0.695682	0.832571	0.699203	-0.756115	This gene encodes a member of a large, diverse group of A-kinase anchor proteins that target the activity of protein kinase A to specific subcellular sites by binding to its type II regulatory subunits. Brain-specific expression and coat protein-like membrane recruitment of a highly similar protein in mouse suggest an involvement in neuronal post-Golgi membrane traffic. Mutations in this gene may…	Binds to type II regulatory subunits of protein kinase Aand anchors/targets them to the membrane. May anchor the kinase tocytoskeletal and/or organelle-associated proteins (By similarity).{ECO:0000250}.
NBPF10	ENSG00000163386	2blue	0.889521	-0.80561	0.884953	0.438974	-0.788134	-0.496104	-0.00125882	-0.45953	0.632959	0.801558	0.570491	-0.731285	This gene is a member of the neuroblastoma breakpoint family (NBPF) which consists of dozens of recently duplicated genes primarily located in segmental duplications on human chromosome 1. This gene family has experienced its greatest expansion within the human lineage and has expanded, to a lesser extent, among primates in general. Members of this gene family are characterized by tandemly repeat…	NA
NDUFA9P1	ENSG00000237406	2blue	0.723297	-0.651524	0.918992	0.456541	-0.670693	-0.422611	-0.392205	-0.562366	0.49462	0.831071	0.468702	-0.570979	NA	NA
NEB	ENSG00000183091	2blue	0.802867	-0.728016	0.781556	0.467377	-0.715758	-0.305515	-0.0846701	-0.461976	0.521094	0.702191	0.406585	-0.491879	This gene encodes nebulin, a giant protein component of the cytoskeletal matrix that coexists with the thick and thin filaments within the sarcomeres of skeletal muscle. In most vertebrates, nebulin accounts for 3 to 4% of the total myofibrillar protein. The encoded protein contains approximately 30-amino acid long modules that can be classified into 7 types and other repeated modules. Protein is…	This giant muscle protein may be involved in maintainingthe structural integrity of sarcomeres and the membrane systemassociated with the myofibrils. Binds and stabilize F-actin.
NFAT5	ENSG00000102908	2blue	0.883538	-0.819827	0.936323	0.466867	-0.724527	-0.433382	-0.384971	-0.714476	0.583152	0.961065	0.56708	-0.623522	The product of this gene is a member of the nuclear factors of activated T cells family of transcription factors. Proteins belonging to this family play a central role in inducible gene transcription during the immune response. This protein regulates gene expression induced by osmotic stress in mammalian cells. Unlike monomeric members of this protein family, this protein exists as a homodimer an…	Transcription factor involved, among others, in thetranscriptional regulation of osmoprotective and inflammatorygenes. Mediates the transcriptional response to hypertonicity(PubMed:10051678). Positively regulates the transcription of LCN2and S100A4 genes; optimal transactivation of these genes requiresthe presence of DDX5/DDX17 (PubMed:22266867). Binds the DNAconsensus sequence 5'-[ACT][AG]TGGAAA…
NKAPP1	ENSG00000233382	2blue	0.78898	-0.715215	0.90928	0.338786	-0.745045	-0.391781	-0.256077	-0.595607	0.535681	0.8152	0.60428	-0.566435	NA	NA
NKTR	ENSG00000114857	2blue	0.785951	-0.762638	0.857308	0.624865	-0.74417	-0.478871	0.00349034	-0.285067	0.506362	0.73192	0.473177	-0.72352	This gene encodes a membrane-anchored protein with a hydrophobic amino terminal domain and a cyclophilin-like PPIase domain. It is present on the surface of natural killer cells and facilitates their binding to targets. Its expression is regulated by IL2 activation of the cells. [provided by RefSeq, Jul 2008].	Component of a putative tumor-recognition complex.Involved in the function of NK cells.
NOS1AP	ENSG00000198929	2blue	0.767496	-0.660311	0.839315	0.468485	-0.655471	-0.287572	-0.293607	-0.533835	0.374656	0.739706	0.488991	-0.446376	This gene encodes a cytosolic protein that binds to the signaling molecule, neuronal nitric oxide synthase (nNOS). This protein has a C-terminal PDZ-binding domain that mediates interactions with nNOS and an N-terminal phosphotyrosine binding (PTB) domain that binds to the small monomeric G protein, Dexras1. Studies of the related mouse and rat proteins have shown that this protein functions as a…	Adapter protein involved in neuronal nitric-oxide (NO)synthesis regulation via its association with nNOS/NOS1. Thecomplex formed with NOS1 and synapsins is necessary for specificNO and synapsin functions at a presynaptic level. Mediates anindirect interaction between NOS1 and RASD1 leading to enhance theability of NOS1 to activate RASD1. Competes with DLG4 forinteraction with NOS1, possibly affec…
NOTCH2NL	ENSG00000213240	2blue	0.826203	-0.743244	0.90209	0.515139	-0.793667	-0.458244	0.0229861	-0.350257	0.576184	0.718431	0.459749	-0.7137	NA	May function in the Notch signaling pathway and regulateneutrophil differentiation. {ECO:0000269|PubMed:14673143}.
NPIPB3	ENSG00000169246	2blue	0.842341	-0.745328	0.946994	0.454155	-0.807712	-0.212616	-0.225318	-0.526838	0.530878	0.8319	0.572346	-0.549496	NA	NA
NPIPB4	ENSG00000185864	2blue	0.870352	-0.782065	0.928181	0.457389	-0.794743	-0.355775	-0.281139	-0.614346	0.566156	0.866762	0.641063	-0.598151	NA	NA
NPIPB5	ENSG00000243716	2blue	0.788881	-0.73235	0.949985	0.438025	-0.720838	-0.327733	-0.372488	-0.637165	0.544256	0.856445	0.567474	-0.551991	NA	NA
NPIPB9	ENSG00000196993	2blue	0.689318	-0.651106	0.847511	0.427017	-0.597276	-0.265641	-0.416489	-0.679293	0.52054	0.798693	0.612791	-0.51921	NA	NA
NPM1P9	ENSG00000231066	2blue	0.601922	-0.567586	0.748432	0.343178	-0.543396	-0.268226	-0.263794	-0.378081	0.404916	0.66708	0.397929	-0.430384	NA	NA
NRF1	ENSG00000106459	2blue	0.753008	-0.684509	0.792662	0.18753	-0.670163	-0.243759	-0.219332	-0.599117	0.487652	0.757242	0.545894	-0.457027	This gene encodes a protein that homodimerizes and functions as a transcription factor which activates the expression of some key metabolic genes regulating cellular growth and nuclear genes required for respiration, heme biosynthesis, and mitochondrial DNA transcription and replication. The protein has also been associated with the regulation of neurite outgrowth. Alternative splicing results in…	Transcription factor that activates the expression ofthe EIF2S1 (EIF2-alpha) gene. Links the transcriptional modulationof key metabolic genes to cellular growth and development.Implicated in the control of nuclear genes required forrespiration, heme biosynthesis, and mitochondrial DNAtranscription and replication.
NRXN1	ENSG00000179915	2blue	0.878739	-0.755697	0.928546	0.484316	-0.89634	-0.399645	-0.00986758	-0.390213	0.643143	0.752572	0.568661	-0.71557	This gene encodes a single-pass type I membrane protein that belongs to the neurexin family. Neurexins are cell-surface receptors that bind neuroligins to form Ca(2+)-dependent neurexin/neuroligin complexes at synapses in the central nervous system. This complex is required for efficient neurotransmission and is involved in the formation of synaptic contacts. Three members of this gene family hav…	Cell surface protein involved in cell-cell-interactions,exocytosis of secretory granules and regulation of signaltransmission. Function is isoform-specific. Alpha-type isoformshave a long N-terminus with six laminin G-like domains and play animportant role in synaptic signal transmission. Alpha-typeisoforms play a role in the regulation of calcium channel activityand Ca(2+)-triggered neurotransmi…
NRXN3	ENSG00000021645	2blue	0.697102	-0.606766	0.816432	0.300413	-0.641171	-0.388725	-0.189172	-0.412609	0.446031	0.681394	0.350871	-0.525878	This gene encodes a member of a family of proteins that function in the nervous system as receptors and cell adhesion molecules. Extensive alternative splicing and the use of alternative promoters results in multiple transcript variants and protein isoforms for this gene, but the full-length nature of many of these variants has not been determined. Transcripts that initiate from an upstream promo…	Neuronal cell surface protein that may be involved incell recognition and cell adhesion. May play a role inangiogenesis (By similarity). {ECO:0000250}.
NUP62CL	ENSG00000198088	2blue	0.541332	-0.37514	0.736444	0.26319	-0.523108	-0.229443	-0.19608	-0.275061	0.193477	0.548264	0.104813	-0.322804	This gene encodes a protein containing a domain found in nucleoporins which are glycoproteins found in nuclear pore complexes. Alternative splicing results in multiple transcript variants. [provided by RefSeq, Sep 2011].	NA
OBSCN	ENSG00000154358	2blue	0.737757	-0.679171	0.803524	0.352956	-0.714616	-0.35125	0.0548858	-0.309962	0.670705	0.682347	0.492242	-0.672751	The obscurin gene spans more than 150 kb, contains over 80 exons and encodes a protein of approximately 720 kDa. The encoded protein contains 68 Ig domains, 2 fibronectin domains, 1 calcium/calmodulin-binding domain, 1 RhoGEF domain with an associated PH domain, and 2 serine-threonine kinase domains. This protein belongs to the family of giant sacromeric signaling proteins that includes titin and…	Structural component of striated muscles which plays arole in myofibrillogenesis. Probably involved in the assembly ofmyosin into sarcomeric A bands in striated muscle(PubMed:11448995, PubMed:16205939). Has serine/threonine proteinkinase activity and phosphorylates N-cadherin CDH2 andsodium/potassium-transporting ATPase subunit ATP1B1 (Bysimilarity). {ECO:0000250|UniProtKB:A2AAJ9,ECO:0000269|PubM…
OPHN1	ENSG00000079482	2blue	0.872669	-0.784587	0.831527	0.434667	-0.774536	-0.439454	-0.029669	-0.482173	0.674492	0.814565	0.62342	-0.767837	This gene encodes a Rho-GTPase-activating protein that promotes GTP hydrolysis of Rho subfamily members. Rho proteins are important mediators of intracellular signal transduction, which affects cell migration and cell morphogenesis. Mutations in this gene are responsible for OPHN1-related X-linked mental retardation with cerebellar hypoplasia and distinctive facial dysmorhphism. [provided by RefS…	Stimulates GTP hydrolysis of members of the Rho family.Its action on RHOA activity and signaling is implicated in growthand stabilization of dendritic spines, and therefore in synapticfunction. Critical for the stabilization of AMPA receptors atpostsynaptic sites. Critical for the regulation of synapticvesicle endocytosis at presynaptic terminals. Required for thelocalization of NR1D1 to dendrite…
OR7E7P	ENSG00000238228	2blue	0.788478	-0.674702	0.816402	0.263395	-0.628832	-0.26824	-0.239621	-0.614869	0.512581	0.834137	0.505898	-0.494103	NA	NA
OSTCP8	ENSG00000226801	2blue	0.643755	-0.582802	0.792259	0.386476	-0.602318	-0.200952	-0.138316	-0.280975	0.314577	0.656582	0.239632	-0.479025	NA	NA
OXNAD1	ENSG00000154814	2blue	0.61194	-0.548936	0.836178	0.357944	-0.635005	-0.243825	-0.254286	-0.372522	0.370009	0.692437	0.41644	-0.4168	NA	NA
PALM2	ENSG00000243444	2blue	0.727536	-0.644169	0.87041	0.432391	-0.639515	-0.427622	-0.37068	-0.58011	0.391346	0.785269	0.371201	-0.464105	NA	NA
PAPPA-AS1	ENSG00000256040	2blue	0.792523	-0.723773	0.900651	0.533121	-0.743842	-0.368001	-0.212465	-0.503863	0.616169	0.802344	0.561787	-0.61484	NA	NA
PARP11	ENSG00000111224	2blue	0.615903	-0.586711	0.81284	0.268846	-0.517887	-0.414824	-0.394657	-0.595136	0.452992	0.768164	0.39539	-0.467105	NA	Plays a role in nuclear envelope stability and nuclearremodeling during spermiogenesis (By similarity). In vitro,exhibits mono(ADP-ribosyl) transferase activity (PubMed:25673562).{ECO:0000250|UniProtKB:Q8CFF0, ECO:0000269|PubMed:25673562}.
PBX1	ENSG00000185630	2blue	0.680306	-0.582443	0.809732	0.454848	-0.550328	-0.349246	-0.576144	-0.646068	0.296945	0.827299	0.399759	-0.386021	This gene encodes a nuclear protein that belongs to the PBX homeobox family of transcriptional factors. Studies in mice suggest that this gene may be involved in the regulation of osteogenesis, and required for skeletal patterning and programming. A chromosomal translocation, t(1;19) involving this gene and TCF3/E2A gene, is associated with pre-B-cell acute lymphoblastic leukemia. The resulting f…	Binds the sequence 5'-ATCAATCAA-3'. Acts as atranscriptional activator of PF4 in complex with MEIS1. Convertedinto a potent transcriptional activator by the (1;19)translocation. May have a role in steroidogenesis and,subsequently, sexual development and differentiation. IsoformPBX1b as part of a PDX1:PBX1b:MEIS2b complex in pancreatic acinarcells is involved in the transcriptional activation of t…
PCBP1-AS1	ENSG00000179818	2blue	0.646815	-0.535442	0.821165	0.429288	-0.616281	-0.178633	-0.135236	-0.23993	0.203844	0.638012	0.306028	-0.400242	NA	NA
PCBP2P1	ENSG00000235701	2blue	0.638474	-0.484199	0.798345	0.34604	-0.582164	-0.160536	-0.0974623	-0.303949	0.228085	0.587404	0.177828	-0.385741	NA	NA
PCDHA13	ENSG00000239389	2blue	0.771192	-0.692739	0.896412	0.62187	-0.780169	-0.303107	-0.0893629	-0.320724	0.416496	0.697071	0.408188	-0.630284	This gene is a member of the protocadherin alpha gene cluster, one of three related gene clusters tandemly linked on chromosome five that demonstrate an unusual genomic organization similar to that of B-cell and T-cell receptor gene clusters. The alpha gene cluster is composed of 15 cadherin superfamily genes related to the mouse CNR genes and consists of 13 highly similar and 2 more distantly re…	Potential calcium-dependent cell-adhesion protein. Maybe involved in the establishment and maintenance of specificneuronal connections in the brain.
PCDHA8	ENSG00000204962	2blue	0.76939	-0.645668	0.823353	0.341713	-0.696719	-0.366093	-0.183596	-0.453499	0.431213	0.693308	0.250385	-0.467382	This gene is a member of the protocadherin alpha gene cluster, one of three related gene clusters tandemly linked on chromosome five that demonstrate an unusual genomic organization similar to that of B-cell and T-cell receptor gene clusters. The alpha gene cluster is composed of 15 cadherin superfamily genes related to the mouse CNR genes and consists of 13 highly similar and 2 more distantly re…	Potential calcium-dependent cell-adhesion protein. Maybe involved in the establishment and maintenance of specificneuronal connections in the brain.
PCDHA9	ENSG00000204961	2blue	0.831089	-0.727009	0.824777	0.445964	-0.718852	-0.514789	-0.306086	-0.612765	0.55195	0.766994	0.412285	-0.567028	This gene is a member of the protocadherin alpha gene cluster, one of three related gene clusters tandemly linked on chromosome five that demonstrate an unusual genomic organization similar to that of B-cell and T-cell receptor gene clusters. The alpha gene cluster is composed of 15 cadherin superfamily genes related to the mouse CNR genes and consists of 13 highly similar and 2 more distantly re…	Potential calcium-dependent cell-adhesion protein. Maybe involved in the establishment and maintenance of specificneuronal connections in the brain.
PCDHAC1	ENSG00000248383	2blue	0.79119	-0.735614	0.829665	0.565642	-0.781799	-0.457586	-0.0871664	-0.42582	0.505051	0.706175	0.513536	-0.662015	This gene is a member of the protocadherin alpha gene cluster, one of three related gene clusters tandemly linked on chromosome five that demonstrate an unusual genomic organization similar to that of B-cell and T-cell receptor gene clusters. The alpha gene cluster is composed of 15 cadherin superfamily genes related to the mouse CNR genes and consists of 13 highly similar and 2 more distantly re…	Potential calcium-dependent cell-adhesion protein. Maybe involved in the establishment and maintenance of specificneuronal connections in the brain.
PCDHGA12	ENSG00000253159	2blue	0.747915	-0.702546	0.91907	0.429436	-0.685055	-0.320997	-0.230214	-0.471603	0.480432	0.776094	0.387914	-0.553496	This gene is a member of the protocadherin gamma gene cluster, one of three related clusters tandemly linked on chromosome five. These gene clusters have an immunoglobulin-like organization, suggesting that a novel mechanism may be involved in their regulation and expression. The gamma gene cluster includes 22 genes divided into 3 subfamilies. Subfamily A contains 12 genes, subfamily B contains 7…	Potential calcium-dependent cell-adhesion protein. Maybe involved in the establishment and maintenance of specificneuronal connections in the brain.
PCDHGA4	ENSG00000262576	2blue	0.723139	-0.600878	0.848653	0.584423	-0.663957	-0.305641	-0.228604	-0.40092	0.335585	0.632567	0.263867	-0.442903	This gene is a member of the protocadherin gamma gene cluster, one of three related clusters tandemly linked on chromosome five. These gene clusters have an immunoglobulin-like organization, suggesting that a novel mechanism may be involved in their regulation and expression. The gamma gene cluster includes 22 genes divided into 3 subfamilies. Subfamily A contains 12 genes, subfamily B contains 7…	Potential calcium-dependent cell-adhesion protein. Maybe involved in the establishment and maintenance of specificneuronal connections in the brain.
PCDHGA5	ENSG00000253485	2blue	0.719176	-0.587603	0.840593	0.488227	-0.628405	-0.260057	-0.313448	-0.504199	0.291389	0.682356	0.242272	-0.360981	This gene is a member of the protocadherin gamma gene cluster, one of three related clusters tandemly linked on chromosome five. These gene clusters have an immunoglobulin-like organization, suggesting that a novel mechanism may be involved in their regulation and expression. The gamma gene cluster includes 22 genes divided into 3 subfamilies. Subfamily A contains 12 genes, subfamily B contains 7…	Potential calcium-dependent cell-adhesion protein. Maybe involved in the establishment and maintenance of specificneuronal connections in the brain.
PCDHGA6	ENSG00000253731	2blue	0.768118	-0.698338	0.839081	0.567887	-0.738472	-0.170207	-0.140125	-0.387356	0.31051	0.640055	0.365728	-0.476244	This gene is a member of the protocadherin gamma gene cluster, one of three related clusters tandemly linked on chromosome five. These gene clusters have an immunoglobulin-like organization, suggesting that a novel mechanism may be involved in their regulation and expression. The gamma gene cluster includes 22 genes divided into 3 subfamilies. Subfamily A contains 12 genes, subfamily B contains 7…	Potential calcium-dependent cell-adhesion protein. Maybe involved in the establishment and maintenance of specificneuronal connections in the brain.
PCDHGA7	ENSG00000253537	2blue	0.709794	-0.553248	0.760914	0.472999	-0.617912	-0.164429	-0.168178	-0.373275	0.20215	0.586497	0.198383	-0.377015	This gene is a member of the protocadherin gamma gene cluster, one of three related clusters tandemly linked on chromosome five. These gene clusters have an immunoglobulin-like organization, suggesting that a novel mechanism may be involved in their regulation and expression. The gamma gene cluster includes 22 genes divided into 3 subfamilies. Subfamily A contains 12 genes, subfamily B contains 7…	Potential calcium-dependent cell-adhesion protein. Maybe involved in the establishment and maintenance of specificneuronal connections in the brain.
PCDHGA8	ENSG00000253767	2blue	0.748803	-0.663396	0.795086	0.651323	-0.74467	-0.20983	-0.0515454	-0.279191	0.217745	0.562566	0.327618	-0.474336	This gene is a member of the protocadherin gamma gene cluster, one of three related clusters tandemly linked on chromosome five. These gene clusters have an immunoglobulin-like organization, suggesting that a novel mechanism may be involved in their regulation and expression. The gamma gene cluster includes 22 genes divided into 3 subfamilies. Subfamily A contains 12 genes, subfamily B contains 7…	Potential calcium-dependent cell-adhesion protein. Maybe involved in the establishment and maintenance of specificneuronal connections in the brain.
PCDHGA9	ENSG00000261934	2blue	0.714563	-0.620913	0.770818	0.56704	-0.6229	-0.286234	-0.214145	-0.402182	0.217795	0.609376	0.215253	-0.408988	This gene is a member of the protocadherin gamma gene cluster, one of three related clusters tandemly linked on chromosome five. These gene clusters have an immunoglobulin-like organization, suggesting that a novel mechanism may be involved in their regulation and expression. The gamma gene cluster includes 22 genes divided into 3 subfamilies. Subfamily A contains 12 genes, subfamily B contains 7…	Potential calcium-dependent cell-adhesion protein. Maybe involved in the establishment and maintenance of specificneuronal connections in the brain.
PCDHGB2	ENSG00000253910	2blue	0.804102	-0.698872	0.870768	0.609993	-0.684449	-0.304349	-0.316461	-0.540089	0.42572	0.765184	0.367607	-0.493681	This gene is a member of the protocadherin gamma gene cluster, one of three related clusters tandemly linked on chromosome five. These gene clusters have an immunoglobulin-like organization, suggesting that a novel mechanism may be involved in their regulation and expression. The gamma gene cluster includes 22 genes divided into 3 subfamilies. Subfamily A contains 12 genes, subfamily B contains 7…	Potential calcium-dependent cell-adhesion protein. Maybe involved in the establishment and maintenance of specificneuronal connections in the brain.
PCDHGB3	ENSG00000262209	2blue	0.6567	-0.558015	0.813135	0.53777	-0.633655	-0.131862	-0.378265	-0.497379	0.271698	0.635531	0.284522	-0.326511	This gene is a member of the protocadherin gamma gene cluster, one of three related clusters tandemly linked on chromosome five. These gene clusters have an immunoglobulin-like organization, suggesting that a novel mechanism may be involved in their regulation and expression. The gamma gene cluster includes 22 genes divided into 3 subfamilies. Subfamily A contains 12 genes, subfamily B contains 7…	Potential calcium-dependent cell-adhesion protein. Maybe involved in the establishment and maintenance of specificneuronal connections in the brain.
PCDHGB8P	ENSG00000248449	2blue	0.6938	-0.594766	0.87509	0.409252	-0.612074	-0.29871	-0.277871	-0.474039	0.378521	0.710414	0.21391	-0.449646	NA	NA
PCNT	ENSG00000160299	2blue	0.92656	-0.855074	0.872827	0.487947	-0.91145	-0.411489	0.120772	-0.299832	0.646434	0.742746	0.588191	-0.761304	The protein encoded by this gene binds to calmodulin and is expressed in the centrosome. It is an integral component of the pericentriolar material (PCM). The protein contains a series of coiled-coil domains and a highly conserved PCM targeting motif called the PACT domain near its C-terminus. The protein interacts with the microtubule nucleation component gamma-tubulin and is likely important to…	Integral component of the filamentous matrix of thecentrosome involved in the initial establishment of organizedmicrotubule arrays in both mitosis and meiosis. Plays a role,together with DISC1, in the microtubule network formation. Is anintegral component of the pericentriolar material (PCM). May playan important role in preventing premature centrosome splittingduring interphase by inhibiting NEK…
PCNX	ENSG00000100731	2blue	0.887731	-0.808896	0.852656	0.442782	-0.777584	-0.455199	-0.185516	-0.6089	0.661624	0.874299	0.560998	-0.648873	NA	NA
PCNXL2	ENSG00000135749	2blue	0.71967	-0.678178	0.864825	0.712534	-0.815472	-0.389144	-0.108571	-0.280034	0.525673	0.644216	0.516861	-0.677016	NA	NA
PDE8A	ENSG00000073417	2blue	0.691189	-0.631319	0.820907	0.671833	-0.720385	-0.238924	-0.14188	-0.278826	0.336399	0.628908	0.34691	-0.486919	The protein encoded by this gene belongs to the cyclic nucleotide phosphodiesterase (PDE) family, and PDE8 subfamily. This PDE hydrolyzes the second messenger, cAMP, which is a regulator and mediator of a number of cellular responses to extracellular signals. Thus, by regulating the cellular concentration of cAMP, this protein plays a key role in many important physiological processes. Alternativ…	Hydrolyzes the second messenger cAMP, which is a keyregulator of many important physiological processes(PubMed:18983167). May be involved in maintaining basal levels ofthe cyclic nucleotide and/or in the cAMP regulation of germ celldevelopment (PubMed:18983167). Binding to RAF1 reduces RAF1 'Ser-259' inhibitory-phosphorylation and stimulates RAF1-dependent EGF-activated ERK-signaling (PubMed:2350…
PGAM1P7	ENSG00000213997	2blue	0.71174	-0.691253	0.768338	0.383436	-0.655277	-0.299106	-0.118227	-0.392693	0.461598	0.680188	0.425312	-0.592374	NA	NA
PHBP13	ENSG00000234835	2blue	0.797149	-0.754947	0.9143	0.532593	-0.734036	-0.38405	-0.250076	-0.486408	0.481196	0.822405	0.490337	-0.589534	NA	NA
PHYKPL	ENSG00000175309	2blue	0.841945	-0.768798	0.893925	0.453989	-0.822221	-0.340992	0.0898015	-0.29682	0.549123	0.720247	0.548406	-0.701964	This is a nuclear gene encoding a mitochondrial enzyme that catalyzes the conversion of 5-phosphonooxy-L-lysine to ammonia, inorganic phosphate, and 2-aminoadipate semialdehyde. Mutations in this gene may cause phosphohydroxylysinuria. Alternative splicing results in multiple transcript variants. [provided by RefSeq, May 2013].	Catalyzes the pyridoxal-phosphate-dependent breakdown of5-phosphohydroxy-L-lysine, converting it to ammonia, inorganicphosphate and 2-aminoadipate semialdehyde.{ECO:0000269|PubMed:22241472}.
PIAS2	ENSG00000078043	2blue	0.72368	-0.573932	0.838666	0.380288	-0.639047	-0.346358	-0.213019	-0.471378	0.315121	0.7332	0.326195	-0.452675	This gene encodes a member of the protein inhibitor of activated STAT (PIAS) family. PIAS proteins function as SUMO E3 ligases and play important roles in many cellular processes by mediating the sumoylation of target proteins. Alternatively spliced transcript variants encoding multiple isoforms have been observed for this gene. Isoforms of the encoded protein enhance the sumoylation of specific …	Functions as an E3-type small ubiquitin-like modifier(SUMO) ligase, stabilizing the interaction between UBE2I and thesubstrate, and as a SUMO-tethering factor. Plays a crucial role asa transcriptional coregulator in various cellular pathways,including the STAT pathway, the p53 pathway and the steroidhormone signaling pathway. The effects of this transcriptionalcoregulation, transactivation or sil…
PLEKHH1	ENSG00000054690	2blue	0.822755	-0.795674	0.870078	0.579155	-0.802395	-0.464879	-0.188927	-0.465089	0.655944	0.774421	0.592214	-0.71322	NA	NA
PLEKHH2	ENSG00000152527	2blue	0.693863	-0.657317	0.828891	0.619746	-0.683994	-0.441714	-0.107929	-0.372277	0.493987	0.651711	0.446475	-0.619065	NA	In the kidney glomerulus may play a role in linkingpodocyte foot processes to the glomerular basement membrane. Maybe involved in stabilization of F-actin by attenuating itsdepolymerization. Can recruit TGFB1I1 from focal adhesions topodocyte lamellipodia.
PLK1S1	ENSG00000088970	2blue	0.781129	-0.741228	0.810653	0.547007	-0.807691	-0.256926	0.0808887	-0.242483	0.432945	0.639761	0.525223	-0.61549	NA	NA
POLQ	ENSG00000051341	2blue	0.693729	-0.584728	0.840022	0.469678	-0.72528	-0.222374	-0.137253	-0.315503	0.360762	0.659886	0.421971	-0.448523	NA	NA
POU5F1P5	ENSG00000236375	2blue	0.801245	-0.711248	0.821574	0.433217	-0.68158	-0.205543	-0.0966854	-0.420864	0.316492	0.738294	0.43442	-0.495793	NA	NA
POU5F2	ENSG00000248483	2blue	0.844102	-0.739269	0.923799	0.42485	-0.751662	-0.404132	-0.296005	-0.625563	0.612261	0.883291	0.558341	-0.616883	NA	Transcription factor that binds preferentially to theoctamer motif (5'-ATGTTAAT-3'). May exert a regulatory function inmeiotic events that are required for terminal differentiation ofmale germ cell (By similarity). {ECO:0000250}.
PPIAP2	ENSG00000227379	2blue	0.688541	-0.565435	0.781841	0.458533	-0.5939	-0.267295	-0.331329	-0.446361	0.191433	0.701674	0.280531	-0.385861	NA	NA
PPP1R12B	ENSG00000077157	2blue	0.941253	-0.9025	0.905635	0.553037	-0.839112	-0.467687	-0.0945449	-0.466943	0.612096	0.860947	0.596796	-0.72584	Myosin phosphatase is a protein complex comprised of three subunits: a catalytic subunit (PP1c-delta, protein phosphatase 1, catalytic subunit delta), a large regulatory subunit (MYPT, myosin phosphatase target) and small regulatory subunit (sm-M20). Two isoforms of MYPT have been isolated--MYPT1 and MYPT2, the first of which is widely expressed, and the second of which may be specific to heart, …	Regulates myosin phosphatase activity. Augments Ca(2+)sensitivity of the contractile apparatus.{ECO:0000269|PubMed:11067852, ECO:0000269|PubMed:9570949}.
PPP1R8P1	ENSG00000224986	2blue	0.751288	-0.712624	0.827394	0.333926	-0.680266	-0.20917	-0.248388	-0.553203	0.412956	0.772082	0.509503	-0.46714	NA	NA
PRDX2P3	ENSG00000249140	2blue	0.72694	-0.666254	0.783338	0.413152	-0.684486	-0.409249	0.00290175	-0.326828	0.461608	0.651464	0.434343	-0.556115	NA	NA
PREX2	ENSG00000046889	2blue	0.682786	-0.60947	0.81424	0.404727	-0.624198	-0.432333	-0.18709	-0.468636	0.529855	0.751153	0.439313	-0.616947	The protein encoded by this gene belongs to the phosphatidylinositol 3,4,5-trisphosphate (PIP3)-dependent Rac exchanger (PREX) family, which are Dbl-type guanine-nucleotide exchange factors for Rac family small G proteins. Structural domains of this protein include the catalytic diffuse B-cell lymphoma homology and pleckstrin homology (DHPH) domain, two disheveled, EGL-10, and pleckstrin homology…	Functions as a RAC1 guanine nucleotide exchange factor(GEF), activating Rac proteins by exchanging bound GDP for freeGTP. Its activity is synergistically activated byphosphatidylinositol 3,4,5-trisphosphate and the beta gammasubunits of heterotrimeric G protein. Mediates the activation ofRAC1 in a PI3K-dependent manner. May be an important mediator ofRac signaling, acting directly downstream of b…
PRKY	ENSG00000099725	2blue	0.698123	-0.650045	0.832044	0.616305	-0.750462	-0.234186	-0.0911142	-0.24591	0.260637	0.623571	0.435639	-0.48543	This gene is similar to the protein kinase, X-linked gene in the pseudoautosomal region of the X chromosome. The gene is classified as a transcribed pseudogene because it has lost a coding exon that results in all transcripts being candidates for nonsense-mediated decay (NMD) and unlikely to express a protein. Abnormal recombination between this gene and a related gene on chromosome X is a freque…	NA
PRR4	ENSG00000111215	2blue	0.777531	-0.692618	0.838948	0.328975	-0.766617	-0.345737	-0.0686768	-0.435256	0.58879	0.748984	0.629436	-0.631379	This gene encodes a member of the proline-rich protein family that lacks a conserved repetitive domain. This protein may play a role in protective functions in the eye. Alternative splicing result in multiple transcript variants. Read-through transcription also exists between this gene and the upstream PRH1 (proline-rich protein HaeIII subfamily 1) gene. [provided by RefSeq, Feb 2011].	NA
PSMD6-AS2	ENSG00000239653	2blue	0.678392	-0.649839	0.851458	0.478393	-0.691529	-0.341732	-0.0225995	-0.327307	0.475858	0.684119	0.509815	-0.632048	NA	NA
PTPN12	ENSG00000127947	2blue	0.726292	-0.61037	0.888718	0.4889	-0.588126	-0.389876	-0.462771	-0.653514	0.403783	0.838045	0.318582	-0.464289	The protein encoded by this gene is a member of the protein tyrosine phosphatase (PTP) family. PTPs are signaling molecules that regulate a variety of cellular processes including cell growth, differentiation, mitotic cycle, and oncogenic transformation. This PTP contains a C-terminal PEST motif, which serves as a protein-protein interaction domain, and may regulate protein intracellular half-lif…	Dephosphorylates a range of proteins, and therebyregulates cellular signaling cascades (PubMed:18559503).Dephosphorylates cellular tyrosine kinases, such as ERBB2 andPTK2B/PYK2, and thereby regulates signaling via ERBB2 andPTK2B/PYK2 (PubMed:17329398, PubMed:27134172). Selectivelydephosphorylates ERBB2 phosphorylated at 'Tyr-1112', 'Tyr-1196',and/or 'Tyr-1248' (PubMed:27134172). {ECO:0000269|PubM…
PVT1	ENSG00000249859	2blue	0.80637	-0.626194	0.886777	0.56798	-0.803066	-0.382373	-0.102768	-0.325757	0.416518	0.658766	0.391469	-0.581069	This gene represents a long non-coding RNA locus that has been identified as a candidate oncogene. Increased copy number and overexpression of this gene are associated with many types of cancers including breast and ovarian cancers, acute myeloid leukemia and Hodgkin lymphoma. Allelic variants of this gene are also associated with end-stage renal disease attributed to type 1 diabetes. Consistent …	NA
PWAR6	ENSG00000257151	2blue	0.886642	-0.771134	0.93874	0.562879	-0.800819	-0.362675	-0.20367	-0.505019	0.434965	0.82631	0.436896	-0.552959	NA	NA
QSER1	ENSG00000060749	2blue	0.782443	-0.762905	0.860678	0.6379	-0.704383	-0.496789	-0.373029	-0.55007	0.496942	0.867486	0.561522	-0.641827	NA	NA
RABGAP1L-IT1	ENSG00000223525	2blue	0.817652	-0.719306	0.936381	0.506952	-0.817161	-0.311411	-0.171032	-0.392911	0.457468	0.767068	0.416438	-0.551214	NA	NA
RAD18	ENSG00000070950	2blue	0.630844	-0.600994	0.792632	0.603957	-0.61227	-0.405713	-0.336357	-0.407475	0.406925	0.703105	0.422297	-0.591549	The protein encoded by this gene is highly similar to S. cerevisiae DNA damage repair protein Rad18. Yeast Rad18 functions through its interaction with Rad6, which is an ubiquitin-conjugating enzyme required for post-replication repair of damaged DNA. Similar to its yeast counterpart, this protein is able to interact with the human homolog of yeast Rad6 protein through a conserved ring-finger mot…	E3 ubiquitin-protein ligase involved in postreplicationrepair of UV-damaged DNA. Postreplication repair functions in gap-filling of a daughter strand on replication of damaged DNA.Associates to the E2 ubiquitin conjugating enzyme UBE2B to formthe UBE2B-RAD18 ubiquitin ligase complex involved in mono-ubiquitination of DNA-associated PCNA on 'Lys-164'. Has ssDNAbinding activity. {ECO:0000269|PubMed…
RAD51B	ENSG00000182185	2blue	0.787965	-0.655389	0.897058	0.277036	-0.742613	-0.270182	-0.172864	-0.52415	0.505608	0.746958	0.467279	-0.494484	The protein encoded by this gene is a member of the RAD51 protein family. RAD51 family members are evolutionarily conserved proteins essential for DNA repair by homologous recombination. This protein has been shown to form a stable heterodimer with the family member RAD51C, which further interacts with the other family members, such as RAD51, XRCC2, and XRCC3. Overexpression of this gene was foun…	Involved in the homologous recombination repair (HRR)pathway of double-stranded DNA breaks arising during DNAreplication or induced by DNA-damaging agents. May promote theassembly of presynaptic RAD51 nucleoprotein filaments. Bindssingle-stranded DNA and double-stranded DNA and has DNA-dependentATPase activity. Part of the RAD21 paralog protein complex BCDX2which acts in the BRCA1-BRCA2-dependent…
RALGAPA1	ENSG00000174373	2blue	0.667396	-0.644254	0.831055	0.665087	-0.616702	-0.472295	-0.276501	-0.458208	0.327422	0.687127	0.373488	-0.519538	This gene encodes a major subunit of the RAL-GTPase activating protein. A similar protein in mouse binds E12, a transcriptional regulator of immunoglobulin genes. The mouse protein also functions in skeletal muscle by binding to the regulatory 14-3-3 proteins upon stimulation with insulin or muscle contraction. A pseudogene of this gene has been identified on chromosome 9. [provided by RefSeq, Oc…	Catalytic subunit of the heterodimeric RalGAP1 complexwhich acts as a GTPase activator for the Ras-like small GTPasesRALA and RALB. {ECO:0000250}.
RALGAPA1P	ENSG00000229419	2blue	0.79714	-0.727972	0.936858	0.402593	-0.689544	-0.337226	-0.333604	-0.62105	0.527058	0.89566	0.481479	-0.548218	NA	NA
RALGAPA2	ENSG00000188559	2blue	0.867033	-0.798826	0.901838	0.463873	-0.780019	-0.430888	-0.201605	-0.572181	0.595474	0.865831	0.601606	-0.624179	NA	Catalytic subunit of the heterodimeric RalGAP2 complexwhich acts as a GTPase activator for the Ras-like small GTPasesRALA and RALB. {ECO:0000250}.
RANBP17	ENSG00000204764	2blue	0.849461	-0.723579	0.9575	0.60063	-0.832667	-0.357356	-0.127612	-0.424989	0.47615	0.768017	0.451557	-0.607238	The transport of protein and large RNAs through the nuclear pore complexes (NPC) is an energy-dependent and regulated process. The import of proteins with a nuclear localization signal (NLS) is accomplished by recognition of one or more clusters of basic amino acids by the importin-alpha/beta complex; see MIM 600685 and MIM 602738. The small GTPase RAN (MIM 601179) plays a key role in NLS-depende…	May function as a nuclear transport receptor.{ECO:0000250}.
RAPH1	ENSG00000173166	2blue	0.691094	-0.614307	0.861535	0.420074	-0.579648	-0.300045	-0.400787	-0.565557	0.318994	0.826039	0.338979	-0.452848	This gene encodes a protein that belongs to the Mig10/Rap1-interacting adaptor molecule/Lamellipodin family of adapter proteins, which function in cell migration. Members of this family contain pleckstrin-homology domains, Ras-association domains, and proline-rich C-termini. The protein encoded by this gene regulates actin dynamics through interaction with Ena/Vasodilator proteins as well as dire…	Mediator of localized membrane signals. Implicated inthe regulation of lamellipodial dynamics. Negatively regulatescell adhesion.
RASAL2	ENSG00000075391	2blue	0.685682	-0.624611	0.835275	0.530855	-0.548817	-0.490427	-0.438509	-0.557377	0.445121	0.800324	0.356061	-0.575328	This gene encodes a protein that contains the GAP-related domain (GRD), a characteristic domain of GTPase-activating proteins (GAPs). GAPs function as activators of Ras superfamily of small GTPases. The protein encoded by this gene is able to complement the defective RasGAP function in a yeast system. Two alternatively spliced transcript variants of this gene encoding distinct isoforms have been …	Inhibitory regulator of the Ras-cyclic AMP pathway.
RBM33	ENSG00000184863	2blue	0.896442	-0.836645	0.900664	0.384009	-0.81727	-0.475847	-0.120557	-0.535476	0.673078	0.877812	0.615664	-0.74905	NA	NA
RBPMS	ENSG00000157110	2blue	0.865574	-0.782231	0.959014	0.405068	-0.785498	-0.396285	-0.203753	-0.504893	0.562362	0.873762	0.514175	-0.629388	This gene encodes a member of the RNA recognition motif family of RNA-binding proteins. The RNA recognition motif is between 80-100 amino acids in length and family members contain one to four copies of the motif. The RNA recognition motif consists of two short stretches of conserved sequence, as well as a few highly conserved hydrophobic residues. The encoded protein has a single, putative RNA r…	Acts as a coactivator of transcriptional activity.Required to increase TGFB1/Smad-mediated transactivation. Actsthrough SMAD2, SMAD3 and SMAD4 to increase transcriptionalactivity. Increases phosphorylation of SMAD2 and SMAD3 on their C-terminal SSXS motif, possibly through recruitment of TGFBR1.Promotes the nuclear accumulation of SMAD2, SMAD3 and SMAD4proteins (PubMed:26347403). Binds to poly(A)…
RERE	ENSG00000142599	2blue	0.860434	-0.808123	0.888322	0.410587	-0.778497	-0.242178	-0.12586	-0.443441	0.519953	0.80721	0.508623	-0.580795	This gene encodes a member of the atrophin family of arginine-glutamic acid (RE) dipeptide repeat-containing proteins. The encoded protein co-localizes with a transcription factor in the nucleus, and its overexpression triggers apoptosis. A similar protein in mouse associates with histone deacetylase and is thought to function as a transcriptional co-repressor during embryonic development. Multip…	Plays a role as a transcriptional repressor duringdevelopment. May play a role in the control of cell survival.Overexpression of RERE recruits BAX to the nucleus particularly toPOD and triggers caspase-3 activation, leading to cell death.{ECO:0000269|PubMed:11331249}.
RN7SL246P	ENSG00000265093	2blue	0.653669	-0.569627	0.763092	0.274575	-0.620535	-0.319521	-0.266712	-0.437406	0.352044	0.689273	0.319375	-0.409335	NA	NA
RN7SL648P	ENSG00000265727	2blue	0.87455	-0.732223	0.88654	0.394572	-0.833926	-0.285379	-0.0586942	-0.420919	0.547089	0.764982	0.486821	-0.592291	NA	NA
RN7SL74P	ENSG00000265260	2blue	0.657197	-0.566285	0.807121	0.381091	-0.587493	-0.280014	-0.311834	-0.504611	0.255918	0.706246	0.374953	-0.369107	NA	NA
RN7SL751P	ENSG00000240964	2blue	0.703742	-0.643492	0.807557	0.349712	-0.624109	-0.506642	-0.296253	-0.583053	0.593507	0.777371	0.491485	-0.555256	NA	NA
RN7SL801P	ENSG00000241230	2blue	0.64123	-0.58042	0.749139	0.311935	-0.518993	-0.149406	-0.151225	-0.396434	0.364642	0.62885	0.21409	-0.419542	NA	NA
RNF133	ENSG00000188050	2blue	0.66497	-0.534907	0.805721	0.488415	-0.676647	-0.454086	-0.137386	-0.297548	0.427491	0.645464	0.308249	-0.583097	The protein encoded by this gene contains a RING finger domain, a motif present in a variety of functionally distinct proteins and known to be involved in protein-protein and protein-DNA interactions. This gene has no intron. [provided by RefSeq, Jul 2008].	Has E3 ubiquitin-protein ligase activity.{ECO:0000250|UniProtKB:Q14B02}.
RNF148	ENSG00000235631	2blue	0.702096	-0.548364	0.81803	0.56079	-0.742469	-0.367476	-0.08485	-0.230344	0.388168	0.610824	0.319922	-0.586466	NA	NA
RNF213	ENSG00000173821	2blue	0.821041	-0.760648	0.856639	0.450892	-0.64592	-0.45082	-0.278636	-0.637782	0.578173	0.856186	0.463217	-0.584499	This gene encodes a protein containing a C3HC4-type RING finger domain, which is a specialized type of Zn-finger that binds two atoms of zinc and is thought to be involved in mediating protein-protein interactions. The protein also contains an AAA domain, which is associated with ATPase activity. This gene is a susceptibility gene for Moyamoya disease, a vascular disorder of intracranial arteries…	NA
RP1-102G20.2	ENSG00000237249	2blue	0.742006	-0.654657	0.848809	0.466342	-0.708333	-0.224258	-0.252092	-0.469118	0.450187	0.720801	0.468668	-0.481749	NA	NA
RP1-145M24.1	ENSG00000254708	2blue	0.698413	-0.663187	0.846332	0.534436	-0.718245	-0.462971	-0.118687	-0.361794	0.447073	0.657083	0.476349	-0.625687	NA	NA
RP1-168P16.2	ENSG00000261574	2blue	0.664107	-0.616578	0.820723	0.301705	-0.618191	-0.311708	-0.324129	-0.595345	0.501304	0.762299	0.601543	-0.493461	NA	NA
RP1-197O17.2	ENSG00000228089	2blue	0.659822	-0.600654	0.839914	0.351695	-0.609853	-0.260199	-0.31994	-0.561923	0.397389	0.711801	0.463866	-0.427505	NA	NA
RP1-224A6.9	ENSG00000271840	2blue	0.715905	-0.650739	0.845415	0.43269	-0.642524	-0.460329	-0.151885	-0.429088	0.438877	0.739819	0.42555	-0.594743	NA	NA
RP1-257A7.4	ENSG00000215022	2blue	0.812792	-0.70978	0.821358	0.346569	-0.710624	-0.351769	-0.0772477	-0.502948	0.652646	0.757152	0.472382	-0.612729	NA	NA
RP1-60N8.1	ENSG00000235834	2blue	0.759295	-0.688797	0.87248	0.485111	-0.735243	-0.497439	-0.156134	-0.385671	0.560589	0.740534	0.455476	-0.65519	NA	NA
RP1-86D1.2	ENSG00000228972	2blue	0.846279	-0.74634	0.923355	0.480694	-0.738305	-0.398643	-0.240637	-0.515104	0.44511	0.832172	0.41913	-0.571619	NA	NA
RP1-86D1.3	ENSG00000182404	2blue	0.707546	-0.657581	0.903855	0.454918	-0.718561	-0.366904	-0.192546	-0.442272	0.523336	0.737327	0.543958	-0.608111	NA	NA
RP1-99E18.2	ENSG00000218996	2blue	0.74757	-0.699906	0.875783	0.417067	-0.699544	-0.229511	-0.257133	-0.47526	0.512517	0.758114	0.418938	-0.481739	NA	NA
RP11-1023L17.1	ENSG00000215158	2blue	0.87404	-0.778209	0.904102	0.397013	-0.757209	-0.452379	-0.167124	-0.539144	0.665547	0.876018	0.537878	-0.682187	NA	NA
RP11-102M11.1	ENSG00000240695	2blue	0.724431	-0.623698	0.815441	0.425908	-0.599938	-0.325519	-0.386232	-0.549413	0.402809	0.770781	0.384632	-0.454039	NA	NA
RP11-1057B6.1	ENSG00000273165	2blue	0.680079	-0.575423	0.79681	0.276919	-0.592731	-0.123411	-0.262104	-0.522227	0.355157	0.677764	0.434673	-0.314033	NA	NA
RP11-119F7.3	ENSG00000227583	2blue	0.827233	-0.718591	0.888681	0.40664	-0.729187	-0.226087	-0.152481	-0.426401	0.3583	0.785401	0.387291	-0.521179	NA	NA
RP11-119H12.4	ENSG00000234841	2blue	0.817759	-0.718893	0.945381	0.402511	-0.748642	-0.326974	-0.252796	-0.527461	0.500805	0.814545	0.473417	-0.549121	NA	NA
RP11-131K17.1	ENSG00000248750	2blue	0.672565	-0.481773	0.753837	0.435013	-0.626867	-0.179017	-0.189277	-0.311321	0.0724411	0.560967	0.148286	-0.318402	NA	NA
RP11-138A9.1	ENSG00000271204	2blue	0.842154	-0.713244	0.895986	0.486405	-0.735324	-0.36794	-0.309498	-0.5857	0.454949	0.819789	0.43584	-0.514822	NA	NA
RP11-1396O13.2	ENSG00000244004	2blue	0.672586	-0.544096	0.811316	0.228894	-0.54076	-0.235256	-0.337474	-0.543746	0.384875	0.709565	0.197055	-0.370913	NA	NA
RP11-139K1.2	ENSG00000227560	2blue	0.72539	-0.627141	0.896753	0.430203	-0.667227	-0.27195	-0.253481	-0.458481	0.39362	0.744409	0.350362	-0.428411	NA	NA
RP11-1407O15.2	ENSG00000174093	2blue	0.893511	-0.841382	0.894809	0.550648	-0.85035	-0.455444	0.0475599	-0.382463	0.518991	0.778017	0.597824	-0.718559	NA	NA
RP11-159D12.2	ENSG00000264112	2blue	0.781617	-0.748408	0.8568	0.609832	-0.742715	-0.461747	-0.0710264	-0.414684	0.543656	0.728079	0.567019	-0.638811	NA	NA
RP11-15H20.6	ENSG00000213971	2blue	0.731261	-0.657019	0.832551	0.406799	-0.685424	-0.384123	-0.0954662	-0.327193	0.414924	0.707562	0.387683	-0.600052	NA	NA
RP11-164H5.1	ENSG00000231744	2blue	0.788972	-0.716654	0.897291	0.372043	-0.690425	-0.303338	-0.200381	-0.530294	0.561907	0.814083	0.498872	-0.571693	NA	NA
RP11-166B2.1	ENSG00000234719	2blue	0.822142	-0.742641	0.927463	0.478958	-0.758401	-0.33835	-0.291752	-0.619029	0.551208	0.803486	0.577664	-0.567442	NA	NA
RP11-16C1.2	ENSG00000264853	2blue	0.754442	-0.688055	0.937228	0.44829	-0.668215	-0.373556	-0.324313	-0.562924	0.480268	0.821504	0.432581	-0.542466	NA	NA
RP11-16E18.3	ENSG00000261542	2blue	0.666399	-0.599006	0.761533	0.385227	-0.653835	-0.205911	-0.147294	-0.32525	0.468874	0.667563	0.389837	-0.486413	NA	NA
RP11-170N16.2	ENSG00000240775	2blue	0.72674	-0.596219	0.849319	0.597917	-0.713649	-0.310669	-0.234073	-0.366991	0.331681	0.691861	0.378651	-0.471256	NA	NA
RP11-171I2.2	ENSG00000270574	2blue	0.786351	-0.70469	0.883742	0.366428	-0.707705	-0.369517	-0.155221	-0.488197	0.496809	0.800657	0.520552	-0.600793	NA	NA
RP11-171I2.4	ENSG00000271141	2blue	0.661219	-0.581191	0.775726	0.441501	-0.575322	-0.153235	-0.179794	-0.413194	0.31062	0.642128	0.34615	-0.434438	NA	NA
RP11-182B22.2	ENSG00000226498	2blue	0.588404	-0.564395	0.767076	0.346133	-0.546548	-0.248269	-0.161868	-0.371137	0.375997	0.630815	0.232017	-0.447883	NA	NA
RP11-182L21.5	ENSG00000272489	2blue	0.731825	-0.677845	0.782225	0.361351	-0.686547	-0.38411	-0.113962	-0.395638	0.553262	0.738243	0.525099	-0.613116	NA	NA
RP11-19G24.1	ENSG00000239581	2blue	0.81474	-0.756511	0.893664	0.407855	-0.721979	-0.335066	-0.194566	-0.47345	0.468669	0.822834	0.43286	-0.537569	NA	NA
RP11-206L10.9	ENSG00000237491	2blue	0.733086	-0.642085	0.815548	0.45516	-0.762631	-0.280818	-0.00621066	-0.315553	0.411226	0.641888	0.494932	-0.536733	NA	NA
RP11-216N14.7	ENSG00000223599	2blue	0.776666	-0.642464	0.950402	0.496411	-0.700963	-0.299092	-0.307039	-0.491665	0.365605	0.787508	0.353665	-0.473248	NA	NA
RP11-22B10.3	ENSG00000236576	2blue	0.771406	-0.637477	0.936527	0.456067	-0.742147	-0.407544	-0.263647	-0.496334	0.474847	0.775025	0.443733	-0.551791	NA	NA
RP11-22C11.1	ENSG00000241003	2blue	0.597009	-0.500938	0.797587	0.370827	-0.53717	-0.294241	-0.438683	-0.536027	0.418395	0.713044	0.384137	-0.400058	NA	NA
RP11-231C14.3	ENSG00000254634	2blue	0.881009	-0.806115	0.861301	0.473394	-0.806772	-0.396655	-0.150355	-0.54178	0.509132	0.815726	0.708129	-0.644622	NA	NA
RP11-231C14.4	ENSG00000169203	2blue	0.815037	-0.784455	0.909814	0.446039	-0.782048	-0.273265	-0.255951	-0.596394	0.608291	0.838699	0.69101	-0.600633	NA	NA
RP11-250B2.3	ENSG00000233967	2blue	0.692663	-0.627295	0.800554	0.386396	-0.589735	-0.380953	-0.235004	-0.564047	0.500361	0.715754	0.4811	-0.54239	NA	NA
RP11-250B2.5	ENSG00000260645	2blue	0.751379	-0.740269	0.841141	0.493511	-0.698934	-0.390148	-0.181819	-0.555821	0.592266	0.746108	0.63643	-0.643716	NA	NA
RP11-252A24.2	ENSG00000214331	2blue	0.676294	-0.556365	0.784669	0.336638	-0.683156	-0.34485	-0.0797456	-0.26696	0.462062	0.622423	0.463368	-0.556359	NA	NA
RP11-258C19.5	ENSG00000232593	2blue	0.847522	-0.838662	0.904333	0.424782	-0.766943	-0.35242	-0.169896	-0.543839	0.633113	0.874857	0.634455	-0.696203	NA	NA
RP11-258C19.7	ENSG00000270189	2blue	0.796325	-0.768971	0.827349	0.463779	-0.742688	-0.439926	-0.103432	-0.533911	0.566648	0.764319	0.611306	-0.656837	NA	NA
RP11-264L1.3	ENSG00000261837	2blue	0.764159	-0.698511	0.865639	0.390341	-0.622536	-0.384476	-0.368019	-0.685449	0.546566	0.821873	0.513223	-0.528418	NA	NA
RP11-26J3.3	ENSG00000272518	2blue	0.631361	-0.622145	0.850947	0.461033	-0.615207	-0.454258	-0.376483	-0.497133	0.478376	0.770244	0.479122	-0.535287	NA	NA
RP11-274B21.1	ENSG00000242588	2blue	0.723467	-0.586924	0.894328	0.527999	-0.722777	-0.322084	-0.117287	-0.302132	0.328675	0.623142	0.281707	-0.486059	NA	NA
RP11-278C7.1	ENSG00000257511	2blue	0.61903	-0.513845	0.727825	0.405011	-0.556915	-0.089959	-0.29056	-0.461102	0.34567	0.639366	0.395177	-0.35596	NA	NA
RP11-281J9.1	ENSG00000261330	2blue	0.614547	-0.539268	0.778299	0.467867	-0.55861	-0.332066	-0.313537	-0.371928	0.301455	0.664734	0.240938	-0.46659	NA	NA
RP11-282K24.3	ENSG00000253284	2blue	0.761881	-0.65644	0.957081	0.474645	-0.687614	-0.429953	-0.318213	-0.512754	0.469379	0.815411	0.364972	-0.563706	NA	NA
RP11-288H12.4	ENSG00000270949	2blue	0.786757	-0.723611	0.802464	0.573266	-0.780829	-0.389402	-0.0679306	-0.36431	0.663758	0.732679	0.608337	-0.693117	NA	NA
RP11-295P9.3	ENSG00000239665	2blue	0.867498	-0.766375	0.953672	0.378366	-0.77977	-0.326851	-0.153683	-0.508594	0.484398	0.830818	0.457938	-0.530333	NA	NA
RP11-296O14.2	ENSG00000231615	2blue	0.718997	-0.674225	0.822539	0.49593	-0.584756	-0.339754	-0.332348	-0.573184	0.462321	0.775975	0.405644	-0.549927	NA	NA
RP11-296O14.3	ENSG00000203739	2blue	0.759256	-0.690151	0.88734	0.510365	-0.685171	-0.373026	-0.36136	-0.596412	0.477536	0.789891	0.486808	-0.510584	NA	NA
RP11-2J18.1	ENSG00000218596	2blue	0.617742	-0.571592	0.803324	0.444521	-0.608742	-0.302471	-0.231371	-0.39838	0.381213	0.630071	0.288232	-0.427256	NA	NA
RP11-304F15.3	ENSG00000204584	2blue	0.724935	-0.622205	0.809768	0.214638	-0.620358	-0.126302	-0.0304315	-0.347136	0.406024	0.681962	0.34017	-0.473909	NA	NA
RP11-305L7.7	ENSG00000273381	2blue	0.855312	-0.751359	0.82837	0.489721	-0.818899	-0.295162	-0.122503	-0.431785	0.452067	0.708798	0.507666	-0.53628	NA	NA
RP11-307P22.1	ENSG00000258445	2blue	0.722124	-0.642754	0.80428	0.25253	-0.603664	-0.128124	-0.28578	-0.5304	0.350796	0.758215	0.425538	-0.388084	NA	NA
RP11-30B1.1	ENSG00000224593	2blue	0.725461	-0.65199	0.892489	0.536608	-0.679486	-0.341994	-0.260783	-0.515175	0.466295	0.748108	0.456198	-0.568445	NA	NA
RP11-319G9.3	ENSG00000260816	2blue	0.776625	-0.688358	0.920305	0.397282	-0.710238	-0.323834	-0.201559	-0.477054	0.530894	0.81237	0.425903	-0.589112	NA	NA
RP11-328K2.1	ENSG00000254048	2blue	0.614759	-0.597526	0.788502	0.458743	-0.646653	-0.192183	-0.247497	-0.350899	0.417332	0.654265	0.364654	-0.476555	NA	NA
RP11-347C12.1	ENSG00000198064	2blue	0.745412	-0.677062	0.790231	0.464529	-0.672023	-0.508185	-0.331813	-0.560258	0.51037	0.782059	0.531469	-0.601276	NA	NA
RP11-347C12.2	ENSG00000183604	2blue	0.792121	-0.739501	0.816789	0.418951	-0.777946	-0.41692	-0.188006	-0.564367	0.675541	0.768096	0.753177	-0.683156	NA	NA
RP11-354E23.5	ENSG00000272627	2blue	0.695058	-0.565446	0.780118	0.487525	-0.696847	-0.154281	-0.110688	-0.23661	0.247465	0.605432	0.220374	-0.385154	NA	NA
RP11-354K4.1	ENSG00000231762	2blue	0.69727	-0.597646	0.892284	0.596636	-0.76084	-0.164337	-0.200633	-0.334334	0.361121	0.649508	0.405718	-0.475467	NA	NA
RP11-354K4.2	ENSG00000271945	2blue	0.65379	-0.545217	0.822356	0.510409	-0.694695	-0.132268	-0.0884624	-0.234239	0.350361	0.562889	0.283687	-0.462003	NA	NA
RP11-369G6.2	ENSG00000268105	2blue	0.68663	-0.610079	0.772864	0.395652	-0.627205	-0.295612	-0.115274	-0.383019	0.44076	0.667319	0.375572	-0.528469	NA	NA
RP11-379B18.5	ENSG00000241288	2blue	0.88739	-0.786896	0.842893	0.428157	-0.773848	-0.328169	-0.172041	-0.570089	0.549967	0.79061	0.533119	-0.527701	NA	NA
RP11-37C7.2	ENSG00000259432	2blue	0.715323	-0.637146	0.849156	0.585215	-0.746609	-0.302245	-0.172022	-0.344045	0.413613	0.650012	0.429827	-0.473374	NA	NA
RP11-380G5.3	ENSG00000213613	2blue	0.854949	-0.759066	0.907826	0.387835	-0.756947	-0.394164	-0.202162	-0.549474	0.547039	0.821533	0.503301	-0.601417	NA	NA
RP11-382N13.1	ENSG00000242278	2blue	0.655413	-0.567169	0.870423	0.541557	-0.646994	-0.461652	-0.344618	-0.429678	0.370737	0.669044	0.312853	-0.506323	NA	NA
RP11-382N13.3	ENSG00000261007	2blue	0.691769	-0.573717	0.846652	0.419334	-0.582939	-0.407951	-0.379411	-0.564	0.36527	0.708659	0.297482	-0.387628	NA	NA
RP11-384B12.3	ENSG00000225568	2blue	0.659618	-0.60605	0.85362	0.34826	-0.650609	-0.310209	-0.287616	-0.465435	0.46437	0.705715	0.434482	-0.470736	NA	NA
RP11-385D13.3	ENSG00000266538	2blue	0.607394	-0.5773	0.739768	0.258416	-0.56304	-0.190343	-0.199271	-0.369595	0.238057	0.677232	0.367023	-0.373819	NA	NA
RP11-38G5.4	ENSG00000261229	2blue	0.698226	-0.602324	0.737721	0.444209	-0.711696	-0.332151	0.0483739	-0.246813	0.493389	0.612399	0.43853	-0.63052	NA	NA
RP11-390P2.2	ENSG00000216802	2blue	0.786269	-0.692429	0.949881	0.452067	-0.723654	-0.357153	-0.268714	-0.494286	0.443085	0.795815	0.366232	-0.528342	NA	NA
RP11-395I6.3	ENSG00000260296	2blue	0.816388	-0.846014	0.811939	0.573192	-0.815679	-0.372638	-0.0134669	-0.401104	0.621545	0.733934	0.666005	-0.78913	NA	NA
RP11-400F19.18	ENSG00000267632	2blue	0.695559	-0.639889	0.844903	0.471124	-0.669334	-0.357612	-0.108215	-0.328646	0.32379	0.648151	0.418433	-0.5008	NA	NA
RP11-403I13.8	ENSG00000235999	2blue	0.65553	-0.662708	0.756381	0.340449	-0.622139	-0.398974	-0.105492	-0.355749	0.431439	0.671969	0.326316	-0.529065	NA	NA
RP11-405O10.2	ENSG00000225092	2blue	0.735488	-0.685713	0.870347	0.552772	-0.68616	-0.473269	-0.28456	-0.4756	0.394999	0.723726	0.436363	-0.591032	NA	NA
RP11-410E4.1	ENSG00000259915	2blue	0.78801	-0.692017	0.915448	0.393695	-0.718143	-0.415317	-0.280696	-0.588313	0.496957	0.806723	0.443146	-0.56043	NA	NA
RP11-416A17.6	ENSG00000257246	2blue	0.709243	-0.57318	0.839936	0.326637	-0.601087	-0.21266	-0.275626	-0.460081	0.29013	0.751264	0.284942	-0.405877	NA	NA
RP11-418J17.1	ENSG00000231365	2blue	0.797167	-0.786741	0.815447	0.529958	-0.745401	-0.398653	-0.141395	-0.518829	0.664158	0.747868	0.701882	-0.682676	NA	NA
RP11-419I17.1	ENSG00000270154	2blue	0.700103	-0.599992	0.859941	0.30089	-0.603808	-0.364441	-0.3924	-0.570495	0.348977	0.766445	0.341416	-0.379716	NA	NA
RP11-420A23.1	ENSG00000251432	2blue	0.694254	-0.57724	0.787657	0.529913	-0.695457	-0.171651	-0.150203	-0.339568	0.294183	0.579425	0.280639	-0.436399	NA	NA
RP11-420N3.2	ENSG00000260411	2blue	0.673612	-0.564239	0.840037	0.416455	-0.686401	-0.0691752	-0.0969227	-0.317504	0.348425	0.606925	0.438464	-0.414129	NA	NA
RP11-421E14.2	ENSG00000264895	2blue	0.8132	-0.738821	0.942214	0.506122	-0.731205	-0.447182	-0.269685	-0.48419	0.466964	0.83719	0.40394	-0.619023	NA	NA
RP11-436H11.5	ENSG00000251456	2blue	0.65795	-0.622266	0.832294	0.35926	-0.625371	-0.316486	-0.210169	-0.439898	0.526122	0.759821	0.487979	-0.598382	NA	NA
RP11-439E19.10	ENSG00000260855	2blue	0.77454	-0.688619	0.84077	0.670755	-0.818599	-0.473589	-0.0453895	-0.279782	0.555739	0.637694	0.486471	-0.710226	NA	NA
RP11-439E19.3	ENSG00000227953	2blue	0.700212	-0.658239	0.816913	0.492603	-0.737559	-0.14617	-0.129941	-0.357803	0.374346	0.6377	0.518589	-0.515394	NA	NA
RP11-448A19.1	ENSG00000273329	2blue	0.803881	-0.780315	0.812051	0.491578	-0.757656	-0.437689	-0.0681508	-0.478624	0.567278	0.725558	0.673839	-0.710719	NA	NA
RP11-449G16.1	ENSG00000273035	2blue	0.57519	-0.493726	0.744188	0.472553	-0.559377	-0.369451	-0.350498	-0.412907	0.408009	0.617466	0.333232	-0.434565	NA	NA
RP11-454F8.2	ENSG00000261056	2blue	0.836181	-0.841868	0.845059	0.588795	-0.774269	-0.490472	-0.0575568	-0.388231	0.543281	0.774756	0.622015	-0.758536	NA	NA
RP11-472I20.2	ENSG00000254512	2blue	0.854052	-0.749517	0.952811	0.484561	-0.754474	-0.418503	-0.281905	-0.570122	0.53524	0.848218	0.455269	-0.614532	NA	NA
RP11-474D14.2	ENSG00000226318	2blue	0.798856	-0.675857	0.884235	0.466423	-0.741878	-0.365968	-0.344603	-0.66099	0.465437	0.782251	0.559573	-0.496216	NA	NA
RP11-477D19.2	ENSG00000235381	2blue	0.80286	-0.735061	0.9104	0.595334	-0.764346	-0.376885	-0.24431	-0.478372	0.457842	0.766912	0.516636	-0.575579	NA	NA
RP11-477E3.2	ENSG00000217512	2blue	0.735369	-0.627226	0.801756	0.412305	-0.623613	-0.374069	-0.24305	-0.56162	0.473423	0.718989	0.386072	-0.547025	NA	NA
RP11-477H21.2	ENSG00000269887	2blue	0.782455	-0.606199	0.92855	0.446802	-0.701915	-0.40648	-0.318241	-0.499387	0.400143	0.780054	0.300873	-0.490873	NA	NA
RP11-483C6.1	ENSG00000262119	2blue	0.746727	-0.648643	0.900447	0.389956	-0.612176	-0.539402	-0.325129	-0.591942	0.539027	0.830661	0.396537	-0.604901	NA	NA
RP11-484D2.3	ENSG00000254463	2blue	0.613574	-0.509154	0.770534	0.380304	-0.567475	-0.319374	-0.285073	-0.478918	0.450788	0.647004	0.303625	-0.456317	NA	NA
RP11-486G15.1	ENSG00000213540	2blue	0.727477	-0.653078	0.884554	0.329022	-0.668126	-0.336514	-0.231963	-0.482186	0.454277	0.773531	0.480934	-0.522604	NA	NA
RP11-497H17.1	ENSG00000262663	2blue	0.722309	-0.670604	0.810869	0.267883	-0.647343	-0.172853	-0.139091	-0.463582	0.466772	0.752212	0.517857	-0.474486	NA	NA
RP11-503E24.2	ENSG00000254165	2blue	0.670956	-0.656518	0.755765	0.283213	-0.633834	-0.183572	-0.093151	-0.324255	0.359827	0.67423	0.389487	-0.490487	NA	NA
RP11-506M13.3	ENSG00000244733	2blue	0.544988	-0.529011	0.740959	0.408485	-0.523376	-0.38166	-0.31714	-0.349739	0.335194	0.620951	0.254949	-0.438823	NA	NA
RP11-506O24.2	ENSG00000271917	2blue	0.713106	-0.571404	0.893486	0.507888	-0.712157	-0.348758	-0.170664	-0.316694	0.319614	0.667593	0.275387	-0.500441	NA	NA
RP11-517H2.6	ENSG00000272980	2blue	0.598031	-0.551154	0.816357	0.240031	-0.593344	-0.215088	-0.201156	-0.421965	0.284513	0.671279	0.400274	-0.38441	NA	NA
RP11-521A24.1	ENSG00000237645	2blue	0.706321	-0.65486	0.816648	0.411916	-0.736235	-0.286049	-0.151328	-0.335484	0.395418	0.660459	0.385603	-0.489184	NA	NA
RP11-522L3.11	ENSG00000229794	2blue	0.742258	-0.646873	0.846493	0.410056	-0.646173	-0.330292	-0.360996	-0.645156	0.489309	0.810288	0.445261	-0.53542	NA	NA
RP11-522L3.4	ENSG00000237628	2blue	0.563877	-0.51098	0.718265	0.276167	-0.455147	-0.200172	-0.445165	-0.587175	0.321	0.696306	0.329002	-0.30734	NA	NA
RP11-527B17.2	ENSG00000187762	2blue	0.748216	-0.6307	0.798828	0.413164	-0.693393	-0.00985299	-0.149185	-0.398263	0.365822	0.689462	0.384879	-0.379783	NA	NA
RP11-52A20.2	ENSG00000272033	2blue	0.635494	-0.549638	0.83524	0.582891	-0.574469	-0.367454	-0.266127	-0.373274	0.345615	0.657563	0.235962	-0.446212	NA	NA
RP11-531A24.5	ENSG00000253636	2blue	0.833755	-0.749325	0.88462	0.650074	-0.824431	-0.233633	-0.205467	-0.423612	0.422548	0.751291	0.474862	-0.54415	NA	NA
RP11-532F6.2	ENSG00000219712	2blue	0.585517	-0.521147	0.855983	0.418981	-0.598282	-0.160643	-0.241966	-0.337931	0.30608	0.673441	0.341535	-0.404741	NA	NA
RP11-535M15.2	ENSG00000233820	2blue	0.616267	-0.464855	0.778294	0.312707	-0.502655	-0.454658	-0.411105	-0.582875	0.30727	0.688055	0.209176	-0.338511	NA	NA
RP11-573N10.1	ENSG00000269189	2blue	0.740625	-0.665408	0.925348	0.512732	-0.697386	-0.404503	-0.33159	-0.545384	0.491258	0.78485	0.473327	-0.57546	NA	NA
RP11-574K11.29	ENSG00000272140	2blue	0.587717	-0.545266	0.774751	0.40201	-0.561831	-0.0521411	-0.12368	-0.26095	0.201006	0.571496	0.249617	-0.29053	NA	NA
RP11-575G13.2	ENSG00000257803	2blue	0.861716	-0.827078	0.880468	0.456058	-0.725226	-0.486278	-0.136023	-0.531517	0.616449	0.842245	0.475161	-0.674232	NA	NA
RP11-57H14.4	ENSG00000260917	2blue	0.89697	-0.834041	0.870054	0.431019	-0.818657	-0.282578	-0.0686669	-0.501705	0.625952	0.821664	0.603854	-0.631674	NA	NA
RP11-586K2.1	ENSG00000253553	2blue	0.801955	-0.738724	0.800912	0.346884	-0.77035	-0.462303	-0.0503026	-0.475949	0.650112	0.740452	0.587843	-0.698096	NA	NA
RP11-58H15.1	ENSG00000243175	2blue	0.796798	-0.719574	0.844848	0.427557	-0.736106	-0.44624	-0.043759	-0.350332	0.53242	0.738043	0.378966	-0.658273	NA	NA
RP11-5N19.3	ENSG00000261072	2blue	0.686617	-0.634641	0.875969	0.414265	-0.699372	-0.291373	-0.195028	-0.356712	0.392104	0.703726	0.363381	-0.521239	NA	NA
RP11-616K22.1	ENSG00000250130	2blue	0.653476	-0.558353	0.817895	0.48142	-0.571263	-0.340445	-0.262782	-0.394388	0.341579	0.703573	0.205263	-0.472042	NA	NA
RP11-618N24.1	ENSG00000261635	2blue	0.660458	-0.593859	0.792588	0.466406	-0.613666	-0.258288	-0.20817	-0.442891	0.396487	0.62984	0.289948	-0.425473	NA	NA
RP11-631M6.3	ENSG00000251682	2blue	0.744119	-0.678295	0.904194	0.384282	-0.677644	-0.241713	-0.220642	-0.480455	0.496058	0.783407	0.381677	-0.539297	NA	NA
RP11-65L3.2	ENSG00000270277	2blue	0.791405	-0.721439	0.902763	0.337985	-0.669578	-0.270424	-0.25271	-0.523031	0.453114	0.8626	0.421748	-0.540661	NA	NA
RP11-680F8.4	ENSG00000259644	2blue	0.791325	-0.715636	0.939619	0.499966	-0.720498	-0.336715	-0.27039	-0.504287	0.460931	0.79428	0.430741	-0.53717	NA	NA
RP11-697N18.4	ENSG00000269924	2blue	0.685462	-0.613454	0.88307	0.517153	-0.696425	-0.245497	-0.265634	-0.368805	0.368479	0.705422	0.375219	-0.509799	NA	NA
RP11-705C15.2	ENSG00000256594	2blue	0.839924	-0.762053	0.82255	0.554322	-0.83694	-0.525305	0.0505214	-0.330653	0.545558	0.717563	0.582477	-0.733907	NA	NA
RP11-705C15.3	ENSG00000257027	2blue	0.917001	-0.844411	0.865698	0.44523	-0.804382	-0.469864	-0.0244823	-0.454087	0.618199	0.837916	0.583715	-0.710847	NA	NA
RP11-712P20.2	ENSG00000266965	2blue	0.711469	-0.605815	0.878608	0.499598	-0.700316	-0.444687	-0.249082	-0.42052	0.477737	0.744	0.455726	-0.569509	NA	NA
RP11-717D12.1	ENSG00000214773	2blue	0.770191	-0.711172	0.929372	0.476569	-0.702071	-0.344368	-0.308884	-0.535658	0.508269	0.826468	0.499724	-0.585156	NA	NA
RP11-73M18.6	ENSG00000270108	2blue	0.823924	-0.741123	0.869764	0.420576	-0.748172	-0.438859	-0.102079	-0.443537	0.429515	0.759225	0.505733	-0.572713	NA	NA
RP11-73M18.8	ENSG00000269958	2blue	0.748929	-0.664071	0.833863	0.525918	-0.822149	-0.318938	0.135341	-0.136306	0.442788	0.582185	0.413456	-0.655674	NA	NA
RP11-761E20.1	ENSG00000235244	2blue	0.852368	-0.693004	0.951826	0.449639	-0.782742	-0.380691	-0.231592	-0.522056	0.523745	0.814417	0.428304	-0.583741	NA	NA
RP11-767N6.2	ENSG00000234329	2blue	0.675061	-0.619599	0.828926	0.334313	-0.686798	-0.276199	-0.0623502	-0.349624	0.440111	0.658618	0.526028	-0.530937	NA	NA
RP11-771F20.1	ENSG00000239344	2blue	0.770151	-0.672912	0.800041	0.435117	-0.792753	-0.17171	0.0684888	-0.215246	0.489961	0.610713	0.369715	-0.575379	NA	NA
RP11-775J23.2	ENSG00000243508	2blue	0.731286	-0.640171	0.888548	0.499679	-0.721152	-0.288914	-0.264551	-0.475902	0.394519	0.744114	0.538865	-0.550436	NA	NA
RP11-785H5.2	ENSG00000256712	2blue	0.766445	-0.702359	0.873689	0.477584	-0.738175	-0.232493	-0.21145	-0.436804	0.418771	0.724527	0.440528	-0.520338	NA	NA
RP11-797A18.6	ENSG00000269951	2blue	0.742001	-0.667103	0.893293	0.41643	-0.636894	-0.386551	-0.205869	-0.418128	0.41071	0.788361	0.385232	-0.553981	NA	NA
RP11-798G7.8	ENSG00000266918	2blue	0.757626	-0.68262	0.830173	0.360152	-0.673732	-0.398594	-0.39522	-0.66405	0.497608	0.794058	0.527304	-0.476716	NA	NA
RP11-812I20.2	ENSG00000216813	2blue	0.612114	-0.478115	0.780931	0.278464	-0.603345	-0.107145	-0.143944	-0.286802	0.31161	0.604479	0.226883	-0.387592	NA	NA
RP11-819C21.1	ENSG00000261098	2blue	0.758537	-0.762439	0.883144	0.543464	-0.711355	-0.324799	-0.325434	-0.558486	0.579267	0.824703	0.576387	-0.586402	NA	NA
RP11-82O19.2	ENSG00000265713	2blue	0.732504	-0.661497	0.854988	0.522357	-0.715879	-0.389338	-0.202775	-0.422263	0.454778	0.708502	0.491742	-0.580006	NA	NA
RP11-83A24.2	ENSG00000273247	2blue	0.787265	-0.799913	0.829099	0.635244	-0.809409	-0.411807	-0.0387554	-0.349116	0.551032	0.686605	0.612342	-0.707209	NA	NA
RP11-849H4.2	ENSG00000254469	2blue	0.8226	-0.76585	0.858013	0.457163	-0.727262	-0.364138	-0.217738	-0.526195	0.614627	0.76934	0.554799	-0.60139	NA	NA
RP11-8L18.2	ENSG00000215184	2blue	0.673856	-0.5913	0.835507	0.425219	-0.660712	-0.403773	-0.302941	-0.47441	0.478196	0.721802	0.476652	-0.56417	NA	NA
RP11-932O9.10	ENSG00000269974	2blue	0.783134	-0.699663	0.908709	0.423919	-0.776285	-0.294931	-0.183523	-0.49418	0.474157	0.768105	0.469058	-0.538697	NA	NA
RP11-96D1.9	ENSG00000262514	2blue	0.732742	-0.652474	0.848264	0.243522	-0.639832	-0.357299	-0.305948	-0.570114	0.432779	0.825723	0.457479	-0.492474	NA	NA
RP11-96H19.1	ENSG00000257261	2blue	0.634095	-0.490804	0.761487	0.507206	-0.583857	-0.188817	-0.245172	-0.403371	0.333209	0.561363	0.183166	-0.401767	NA	NA
RP11-97O12.6	ENSG00000271997	2blue	0.690573	-0.670218	0.788523	0.439863	-0.578606	-0.409466	-0.211104	-0.475949	0.55523	0.732154	0.413937	-0.584884	NA	NA
RP11-981G7.1	ENSG00000261451	2blue	0.738216	-0.662409	0.868709	0.587085	-0.718828	-0.199151	-0.164827	-0.403731	0.404271	0.698068	0.433973	-0.503488	NA	NA
RP13-188A5.1	ENSG00000227486	2blue	0.816748	-0.684797	0.812229	0.234102	-0.758409	-0.443555	-0.129787	-0.499168	0.520058	0.747962	0.514647	-0.554813	NA	NA
RP13-39P12.2	ENSG00000213513	2blue	0.668891	-0.562693	0.837638	0.496533	-0.708272	-0.353671	-0.110903	-0.282197	0.424821	0.607192	0.386581	-0.57249	NA	NA
RP13-487P22.1	ENSG00000261529	2blue	0.729632	-0.65678	0.877277	0.518263	-0.735562	-0.3992	-0.121487	-0.409933	0.560065	0.720996	0.483145	-0.666295	NA	NA
RP3-368A4.5	ENSG00000271430	2blue	0.837287	-0.785167	0.872763	0.691723	-0.849926	-0.316374	-0.0428788	-0.324655	0.488048	0.732911	0.574889	-0.713996	NA	NA
RP3-368A4.6	ENSG00000271533	2blue	0.807328	-0.670073	0.944143	0.514445	-0.790539	-0.321289	-0.13389	-0.366503	0.399267	0.746204	0.393206	-0.580227	NA	NA
RP3-406A7.5	ENSG00000216613	2blue	0.632443	-0.528709	0.770086	0.325502	-0.54288	-0.246641	-0.315289	-0.442561	0.259972	0.704587	0.237396	-0.376629	NA	NA
RP3-449O17.1	ENSG00000244627	2blue	0.857725	-0.754873	0.865636	0.523966	-0.828029	-0.195059	-0.0315511	-0.40739	0.442195	0.685601	0.526296	-0.552161	NA	NA
RP3-525N14.2	ENSG00000227541	2blue	0.797454	-0.668484	0.87914	0.364952	-0.69976	-0.229522	-0.317367	-0.632822	0.456155	0.806872	0.469409	-0.469321	NA	NA
RP4-565E6.1	ENSG00000227733	2blue	0.802328	-0.709833	0.918613	0.540066	-0.783659	-0.342523	-0.134038	-0.457857	0.452079	0.73318	0.4779	-0.575832	NA	NA
RP4-569M23.4	ENSG00000273451	2blue	0.724631	-0.682939	0.833201	0.502397	-0.681337	-0.581829	-0.197014	-0.445771	0.650703	0.763395	0.562273	-0.735109	NA	NA
RP4-633I8.2	ENSG00000224315	2blue	0.783688	-0.680506	0.912109	0.493108	-0.694303	-0.296825	-0.253438	-0.548033	0.443841	0.767299	0.395913	-0.513158	NA	NA
RP4-633I8.4	ENSG00000228423	2blue	0.626752	-0.522567	0.765612	0.378585	-0.513234	-0.30776	-0.327889	-0.589666	0.34463	0.683802	0.375815	-0.363958	NA	NA
RP4-753M9.1	ENSG00000230922	2blue	0.88736	-0.771094	0.874077	0.545312	-0.856919	-0.371713	0.0084407	-0.314109	0.570411	0.746241	0.521623	-0.667065	NA	NA
RP4-806M20.3	ENSG00000268333	2blue	0.66525	-0.552682	0.86464	0.356646	-0.601367	-0.356746	-0.30743	-0.497767	0.379846	0.728451	0.302002	-0.455272	NA	NA
RP4-814D15.2	ENSG00000225224	2blue	0.769919	-0.701182	0.830293	0.259453	-0.614413	-0.15111	-0.158936	-0.50396	0.481216	0.765699	0.438951	-0.474838	NA	NA
RP5-1074L1.4	ENSG00000273373	2blue	0.747661	-0.647524	0.830028	0.318849	-0.649159	-0.271738	-0.210872	-0.578398	0.420393	0.748371	0.409733	-0.477251	NA	NA
RP5-1112D6.8	ENSG00000272356	2blue	0.830695	-0.773739	0.797031	0.443997	-0.66	-0.472417	-0.205812	-0.537419	0.515041	0.812051	0.401407	-0.58334	NA	NA
RP5-1158E12.3	ENSG00000231566	2blue	0.76238	-0.660142	0.830143	0.591638	-0.81689	-0.442715	-0.0347797	-0.267682	0.391743	0.603119	0.507719	-0.625775	NA	NA
RP5-1180C10.2	ENSG00000230124	2blue	0.68467	-0.639056	0.831594	0.721361	-0.777719	-0.351762	-0.0354806	-0.214108	0.496538	0.576847	0.474461	-0.666943	NA	NA
RP5-867C24.1	ENSG00000239291	2blue	0.836219	-0.791664	0.862803	0.50428	-0.712819	-0.369874	-0.175026	-0.512125	0.605256	0.84582	0.444735	-0.650256	NA	NA
RP5-991G20.4	ENSG00000259901	2blue	0.821384	-0.779074	0.882965	0.385784	-0.668089	-0.278671	-0.284315	-0.645021	0.487196	0.850761	0.544565	-0.509145	NA	NA
RP6-99M1.2	ENSG00000270069	2blue	0.664876	-0.550239	0.868194	0.512092	-0.724784	-0.337007	-0.0752334	-0.221984	0.287802	0.593682	0.317379	-0.536321	NA	NA
RP6-99M1.3	ENSG00000269902	2blue	0.765303	-0.666861	0.904951	0.401579	-0.688623	-0.438364	-0.235202	-0.445678	0.487415	0.784367	0.382726	-0.55181	NA	NA
RPL17P19	ENSG00000241261	2blue	0.684135	-0.620621	0.810441	0.282425	-0.663484	-0.304175	-0.116918	-0.448303	0.560071	0.694885	0.437031	-0.53791	NA	NA
RPL32P3	ENSG00000251474	2blue	0.788385	-0.797198	0.813291	0.523967	-0.797262	-0.343803	0.0669489	-0.316973	0.524593	0.649407	0.651051	-0.663496	NA	NA
RPL4P6	ENSG00000230071	2blue	0.652033	-0.590117	0.815716	0.361157	-0.601757	-0.244668	-0.32184	-0.482076	0.401599	0.696297	0.28706	-0.404734	NA	NA
RPL5P31	ENSG00000214878	2blue	0.548399	-0.490681	0.764027	0.408776	-0.539083	-0.132559	-0.333	-0.337182	0.247347	0.622592	0.211456	-0.316951	NA	NA
RPL5P4	ENSG00000229994	2blue	0.69515	-0.63309	0.843307	0.487179	-0.594	-0.347769	-0.439062	-0.595534	0.36015	0.791997	0.425578	-0.4613	NA	NA
RPL5P9	ENSG00000236330	2blue	0.679512	-0.581738	0.790463	0.47289	-0.606794	-0.410567	-0.382587	-0.504646	0.371913	0.753919	0.4839	-0.480617	NA	NA
RPS15AP10	ENSG00000225447	2blue	0.713743	-0.651387	0.808816	0.365319	-0.60931	-0.315701	-0.234269	-0.503517	0.485326	0.696121	0.374483	-0.438881	NA	NA
RPS15AP6	ENSG00000233072	2blue	0.712924	-0.591493	0.836727	0.358489	-0.612815	-0.275345	-0.30117	-0.551572	0.448794	0.738063	0.37713	-0.445973	NA	NA
RPS16P5	ENSG00000217527	2blue	0.651689	-0.49029	0.737281	0.292411	-0.507632	-0.159819	-0.264267	-0.431755	0.185133	0.635133	0.215988	-0.26902	NA	NA
RPS20P22	ENSG00000239218	2blue	0.77681	-0.679525	0.932018	0.440999	-0.684598	-0.353037	-0.274567	-0.485434	0.439211	0.793384	0.400825	-0.498795	NA	NA
RPS3AP34	ENSG00000242607	2blue	0.663216	-0.591072	0.855557	0.340952	-0.602661	-0.226037	-0.409981	-0.554517	0.308896	0.74505	0.376887	-0.365801	NA	NA
RPS3AP43	ENSG00000242661	2blue	0.717288	-0.608049	0.798186	0.364872	-0.668274	-0.252277	-0.223842	-0.443521	0.399635	0.692145	0.369714	-0.470875	NA	NA
RPS3AP44	ENSG00000234031	2blue	0.810517	-0.693526	0.887537	0.332174	-0.695895	-0.325407	-0.266978	-0.558296	0.497983	0.860182	0.402818	-0.578795	NA	NA
RPS3P7	ENSG00000243101	2blue	0.689563	-0.663137	0.810915	0.334258	-0.678781	-0.249382	-0.0394738	-0.310671	0.493079	0.700671	0.49161	-0.562984	NA	NA
RPSAP43	ENSG00000216471	2blue	0.637362	-0.566946	0.788284	0.384098	-0.578324	-0.237541	-0.318189	-0.453051	0.327411	0.717139	0.437844	-0.398609	NA	NA
RPSAP6	ENSG00000214629	2blue	0.694436	-0.578094	0.801022	0.334232	-0.680116	-0.137497	-0.188575	-0.385166	0.329469	0.683531	0.334239	-0.3572	NA	NA
RSL24D1P8	ENSG00000237273	2blue	0.803693	-0.727722	0.893638	0.389128	-0.723016	-0.335204	-0.184595	-0.518152	0.555213	0.782167	0.459778	-0.556972	NA	NA
RSU1P3	ENSG00000213659	2blue	0.842781	-0.75502	0.945963	0.506179	-0.78254	-0.339616	-0.2565	-0.551625	0.539931	0.826645	0.486125	-0.575875	NA	NA
SEC63	ENSG00000025796	2blue	0.82915	-0.73191	0.867147	0.462583	-0.751982	-0.501322	-0.287048	-0.586849	0.673414	0.834164	0.462584	-0.664274	The Sec61 complex is the central component of the protein translocation apparatus of the endoplasmic reticulum (ER) membrane. The protein encoded by this gene and SEC62 protein are found to be associated with ribosome-free SEC61 complex. It is speculated that Sec61-Sec62-Sec63 may perform post-translational protein translocation into the ER. The Sec61-Sec62-Sec63 complex might also perform the ba…	Required for integral membrane and secreted preproteintranslocation across the endoplasmic reticulum membrane.
SECISBP2	ENSG00000187742	2blue	0.749684	-0.661028	0.767592	0.480207	-0.621739	-0.347636	-0.137572	-0.407453	0.410988	0.624531	0.308086	-0.522896	The incorporation of selenocysteine into a protein requires the concerted action of an mRNA element called a sec insertion sequence (SECIS), a selenocysteine-specific translation elongation factor and a SECIS binding protein. With these elements in place, a UGA codon can be decoded as selenocysteine. The gene described in this record encodes a nuclear protein that functions as a SECIS binding pro…	Binds to the SECIS element in the 3'-UTR of some mRNAsencoding selenoproteins. Binding is stimulated by SELB.
SETD2	ENSG00000181555	2blue	0.80671	-0.764324	0.837743	0.596193	-0.665925	-0.564427	-0.355402	-0.576635	0.525824	0.867285	0.537299	-0.677093	Huntington's disease (HD), a neurodegenerative disorder characterized by loss of striatal neurons, is caused by an expansion of a polyglutamine tract in the HD protein huntingtin. This gene encodes a protein belonging to a class of huntingtin interacting proteins characterized by WW motifs. This protein is a histone methyltransferase that is specific for lysine-36 of histone H3, and methylation o…	NA
SETD5	ENSG00000168137	2blue	0.925534	-0.894555	0.842048	0.471521	-0.769963	-0.437123	-0.0534735	-0.514521	0.582854	0.860867	0.577067	-0.665231	This function of this gene has yet to be determined but mutations in this gene have been associated with autosomal dominant mental retardation-23. Alternative splicing results in multiple transcript variants encoding different isoforms. [provided by RefSeq, May 2014].	NA
SETP11	ENSG00000239570	2blue	0.655379	-0.625035	0.841579	0.423585	-0.650245	-0.23367	-0.210321	-0.475018	0.452866	0.668462	0.523565	-0.482293	NA	NA
SGK494	ENSG00000167524	2blue	0.900461	-0.862293	0.843661	0.558968	-0.849855	-0.465379	0.0979015	-0.331822	0.587748	0.732323	0.612872	-0.766301	NA	NA
SH3GL1P1	ENSG00000266777	2blue	0.833224	-0.817552	0.798787	0.354582	-0.769506	-0.367093	-0.0137975	-0.411021	0.535513	0.744112	0.625597	-0.644961	NA	NA
SHANK2	ENSG00000162105	2blue	0.82564	-0.769176	0.877935	0.488939	-0.788043	-0.359767	-0.209784	-0.492709	0.695043	0.82654	0.613081	-0.699533	This gene encodes a protein that is a member of the Shank family of synaptic proteins that may function as molecular scaffolds in the postsynaptic density of excitatory synapses. Shank proteins contain multiple domains for protein-protein interaction, including ankyrin repeats, and an SH3 domain. This particular family member contains a PDZ domain, a consensus sequence for cortactin SH3 domain-bi…	Seems to be an adapter protein in the postsynapticdensity (PSD) of excitatory synapses that interconnects receptorsof the postsynaptic membrane including NMDA-type and metabotropicglutamate receptors, and the actin-based cytoskeleton. May play arole in the structural and functional organization of thedendritic spine and synaptic junction.
SHPRH	ENSG00000146414	2blue	0.836776	-0.749461	0.883354	0.396333	-0.743589	-0.45834	-0.0936264	-0.437552	0.542114	0.837656	0.446537	-0.690528	SHPRH is a ubiquitously expressed protein that contains motifs characteristics of several DNA repair proteins, transcription factors, and helicases. SHPRH is a functional homolog of S. cerevisiae RAD5 (Unk et al., 2006 [PubMed 17108083]).[supplied by OMIM, Mar 2008].	E3 ubiquitin-protein ligase involved in DNA repair. Upongenotoxic stress, accepts ubiquitin from the UBE2N-UBE2V2 E2complex and transfers it to 'Lys-164' of PCNA which had beenmonoubiquitinated by UBE2A/B-RAD18, promoting the formation ofnon-canonical poly-ubiquitin chains linked through 'Lys-63'.{ECO:0000269|PubMed:17108083, ECO:0000269|PubMed:17130289,ECO:0000269|PubMed:18719106}.
SIK3-IT1	ENSG00000231865	2blue	0.86113	-0.784013	0.940114	0.377772	-0.754144	-0.448992	-0.278578	-0.638257	0.656564	0.904641	0.574786	-0.638093	NA	NA
SIPA1L1	ENSG00000197555	2blue	0.800163	-0.748174	0.814548	0.471098	-0.672774	-0.524318	-0.284811	-0.571379	0.606619	0.852743	0.511122	-0.719952	NA	Stimulates the GTPase activity of RAP2A. Promotesreorganization of the actin cytoskeleton and recruits DLG4 to F-actin. Contributes to the regulation of dendritic spinemorphogenesis (By similarity). {ECO:0000250}.
SLMAP	ENSG00000163681	2blue	0.83163	-0.747409	0.815109	0.563186	-0.762796	-0.297186	-0.207039	-0.507201	0.353979	0.730132	0.490131	-0.530374	This gene encodes a component of a conserved striatin-interacting phosphatase and kinase complex. Striatin family complexes participate in a variety of cellular processes including signaling, cell cycle control, cell migration, Golgi assembly, and apoptosis. The protein encoded by this gene is a coiled-coil, tail-anchored membrane protein with a single C-terminal transmembrane domain that is post…	May play a role during myoblast fusion. {ECO:0000250}.
SMG1	ENSG00000157106	2blue	0.86022	-0.749142	0.906306	0.361404	-0.677919	-0.379502	-0.308596	-0.640226	0.515647	0.936056	0.429909	-0.584854	This gene encodes a protein involved in nonsense-mediated mRNA decay (NMD) as part of the mRNA surveillance complex. The protein has kinase activity and is thought to function in NMD by phosphorylating the regulator of nonsense transcripts 1 protein. Alternatively spliced transcript variants have been described, but their full-length nature has yet to be determined. [provided by RefSeq, Mar 2013].	Serine/threonine protein kinase involved in both mRNAsurveillance and genotoxic stress response pathways. Recognizesthe substrate consensus sequence [ST]-Q. Plays a central role innonsense-mediated decay (NMD) of mRNAs containing premature stopcodons by phosphorylating UPF1/RENT1. Recruited by release factorsto stalled ribosomes together with SMG8 and SMG9 (forming theSMG1C protein kinase complex…
SMG1P1	ENSG00000237296	2blue	0.852074	-0.716641	0.872553	0.555565	-0.846711	-0.263265	0.0230664	-0.32093	0.467602	0.671014	0.502005	-0.606653	NA	NA
SMG6	ENSG00000070366	2blue	0.675623	-0.603234	0.770144	0.21928	-0.599959	-0.310929	-0.14583	-0.302899	0.360863	0.71672	0.296307	-0.535809	This gene encodes a component of the telomerase ribonucleoprotein complex responsible for the replication and maintenance of chromosome ends. The encoded protein also plays a role in the nonsense-mediated mRNA decay (NMD) pathway, providing the endonuclease activity near the premature translation termination codon that is needed to initiate NMD. Alternatively spliced transcript variants encoding …	Component of the telomerase ribonucleoprotein (RNP)complex that is essential for the replication of chromosometermini. May have a general role in telomere regulation. Promotesin vitro the ability of TERT to elongate telomeres. Overexpressioninduces telomere uncapping, chromosomal end-to-end fusions(telomeric DNA persists at the fusion points) and did not perturbTRF2 telomeric localization. Binds …
SNHG14	ENSG00000224078	2blue	0.824973	-0.707431	0.862527	0.568508	-0.73878	-0.361763	-0.197929	-0.420526	0.276816	0.736703	0.33112	-0.476378	NA	NA
SNORD109A	ENSG00000270246	2blue	0.743035	-0.605261	0.781981	0.42949	-0.681785	-0.199947	-0.207568	-0.429463	0.191833	0.647868	0.308345	-0.320729	This gene encodes a C/D box-type small nucleolar RNA that is expressed predominantly in the brain. Expression of this RNA is not detectable in the brains of patients with Prader-Willi syndrome. [provided by RefSeq, Jun 2010].	NA
SNX18P3	ENSG00000225345	2blue	0.883442	-0.786256	0.88674	0.441294	-0.822016	-0.399972	-0.105018	-0.470533	0.616739	0.841851	0.610794	-0.668175	NA	NA
SPATA5	ENSG00000145375	2blue	0.883514	-0.748037	0.825894	0.633419	-0.870556	-0.37418	0.00636834	-0.337442	0.449632	0.665398	0.473286	-0.626426	This gene encodes a member of the ATPase associated with diverse activities family, whose members are defined by a highly conserved ATPase domain. Members of this family participate in diverse cellular processes that include membrane fusion, DNA replication, microtubule severing, and protein degradation. The protein encoded by this gene has a putative mitochondrial targeting sequence and has been…	May be involved in morphological and functionalmitochondrial transformations during spermatogenesis.{ECO:0000250|UniProtKB:Q3UMC0}.
SRCAP	ENSG00000080603	2blue	0.63981	-0.664998	0.782802	0.214436	-0.567044	-0.272405	-0.1946	-0.37788	0.426756	0.758299	0.453367	-0.491712	This gene encodes the core catalytic component of the multiprotein chromatin-remodeling SRCAP complex. The encoded protein is an ATPase that is necessary for the incorporation of the histone variant H2A.Z into nucleosomes. It can function as a transcriptional activator in Notch-mediated, CREB-mediated and steroid receptor-mediated transcription. Mutations in this gene cause Floating-Harbor syndro…	Catalytic component of the SRCAP complex which mediatesthe ATP-dependent exchange of histone H2AZ/H2B dimers fornucleosomal H2A/H2B, leading to transcriptional regulation ofselected genes by chromatin remodeling. Acts as a coactivator forCREB-mediated transcription, steroid receptor-mediatedtranscription, and Notch-mediated transcription.{ECO:0000269|PubMed:10347196, ECO:0000269|PubMed:11522779,E…
SRGAP1	ENSG00000196935	2blue	0.89512	-0.861416	0.7751	0.36648	-0.74505	-0.473062	-0.154393	-0.594575	0.688008	0.907364	0.68454	-0.719437	The protein encoded by this gene is a GTPase activator, working with the GTPase CDC42 to negatively regulate neuronal migration. The encoded protein interacts with the transmembrane receptor ROBO1 to inactivate CDC42. [provided by RefSeq, Sep 2016].	GTPase-activating protein for RhoA and Cdc42 smallGTPases. Together with CDC42 seems to be involved in the pathwaymediating the repulsive signaling of Robo and Slit proteins inneuronal migration. SLIT2, probably through interaction withROBO1, increases the interaction of SRGAP1 with ROBO1 andinactivates CDC42. {ECO:0000269|PubMed:11672528}.
SRRM2	ENSG00000167978	2blue	0.844703	-0.87033	0.876423	0.404518	-0.746951	-0.410169	-0.1171	-0.469523	0.550411	0.840324	0.573054	-0.629096	NA	Involved in pre-mRNA splicing. May function at or priorto the first catalytic step of splicing at the catalytic center ofthe spliceosome. May do so by stabilizing the catalytic center orthe position of the RNA substrate (By similarity). Binds to RNA.{ECO:0000250, ECO:0000269|PubMed:10668804}.
ST7-OT4	ENSG00000214188	2blue	0.630863	-0.527217	0.815053	0.387322	-0.664024	-0.159714	-0.128899	-0.204237	0.228222	0.585514	0.26026	-0.370337	NA	NA
STAG3L3	ENSG00000174353	2blue	0.806853	-0.753232	0.864275	0.439219	-0.832067	-0.29858	0.0960915	-0.245195	0.419286	0.676425	0.556991	-0.603242	NA	NA
STK33	ENSG00000130413	2blue	0.733644	-0.666794	0.825542	0.431889	-0.786613	-0.26347	0.0411688	-0.272933	0.370384	0.619219	0.440898	-0.477965	NA	Serine/threonine protein kinase which phosphorylatesVIME. May play a specific role in the dynamic behavior of theintermediate filament cytoskeleton by phosphorylation of VIME (Bysimilarity). Not essential for the survival of KRAS-dependent AMLcell lines. {ECO:0000250, ECO:0000269|PubMed:21742770}.
STX16	ENSG00000124222	2blue	0.84375	-0.755985	0.897872	0.311817	-0.732271	-0.298666	-0.211545	-0.602827	0.523402	0.847467	0.549678	-0.518684	This gene encodes a protein that is a member of the syntaxin or t-SNARE (target-SNAP receptor) family. These proteins are found on cell membranes and serve as the targets for V-SNARES (vesicle-SNAP receptors) permitting specific synaptic vesicle docking and fusion. A microdeletion in the region of chromosome 20 where this gene is located has been associated with pseudohypoparathyroidism type Ib. …	SNARE involved in vesicular transport from the lateendosomes to the trans-Golgi network.{ECO:0000269|PubMed:18195106}.
STX18-AS1	ENSG00000247708	2blue	0.851081	-0.720788	0.935422	0.485816	-0.775493	-0.292427	-0.263637	-0.56209	0.470325	0.800639	0.406133	-0.509566	NA	NA
STXBP5	ENSG00000164506	2blue	0.752252	-0.715693	0.829067	0.668111	-0.769053	-0.495906	-0.0762746	-0.402653	0.510746	0.661195	0.528688	-0.67784	Syntaxin 1 is a component of the 7S and 20S SNARE complexes which are involved in docking and fusion of synaptic vesicles with the presynaptic plasma membrane. This gene encodes a syntaxin 1 binding protein. In rat, a similar protein dissociates syntaxin 1 from the Munc18/n-Sec1/rbSec1 complex to form a 10S complex, an intermediate which can be converted to the 7S SNARE complex. Thus this protein…	Plays a regulatory role in calcium-dependent exocytosisand neurotransmitter release. Inhibits membrane fusion betweentransport vesicles and the plasma membrane. May modulate theassembly of trans-SNARE complexes between transport vesicles andthe plasma membrane. Inhibits translocation of GLUT4 fromintracellular vesicles to the plasma membrane. Competes withSTXBP1 for STX1 binding (By similarity). …
SUGT1P2	ENSG00000213842	2blue	0.685086	-0.592876	0.848232	0.44325	-0.614409	-0.205999	-0.264416	-0.501676	0.325247	0.692516	0.393595	-0.400319	NA	NA
SUMO4	ENSG00000177688	2blue	0.554706	-0.49988	0.736633	0.301161	-0.519551	-0.130859	-0.141949	-0.273895	0.294849	0.611115	0.244826	-0.405888	This gene is a member of the SUMO gene family. This family of genes encode small ubiquitin-related modifiers that are attached to proteins and control the target proteins' subcellular localization, stability, or activity. The protein described in this record is located in the cytoplasm and specifically modifies IKBA, leading to negative regulation of NF-kappa-B-dependent transcription of the IL12…	Ubiquitin-like protein which can be covalently attachedto target lysines as a monomer. Does not seem to be involved inprotein degradation and may modulate protein subcellularlocalization, stability or activity. Upon oxidative stress,conjugates to various anti-oxidant enzymes, chaperones, and stressdefense proteins. May also conjugate to NFKBIA, TFAP2A and FOS,negatively regulating their transcrip…
TAF15	ENSG00000172660	2blue	0.783629	-0.687686	0.929562	0.434368	-0.740358	-0.281436	-0.3114	-0.553149	0.37378	0.787491	0.475118	-0.456729	This gene encodes a member of the TET family of RNA-binding proteins. The encoded protein plays a role in RNA polymerase II gene transcription as a component of a distinct subset of multi-subunit transcription initiation factor TFIID complexes. Translocations involving this gene play a role in acute leukemia and extraskeletal myxoid chondrosarcoma, and mutations in this gene may play a role in am…	RNA and ssDNA-binding protein that may play specificroles during transcription initiation at distinct promoters. Canenter the preinitiation complex together with the RNA polymeraseII (Pol II). {ECO:0000269|PubMed:19124016}.
TAMM41	ENSG00000144559	2blue	0.807663	-0.701488	0.86213	0.198352	-0.68016	-0.263607	-0.236801	-0.592781	0.462584	0.813998	0.440171	-0.460703	NA	Catalyzes the formation of CDP-diacylglycerol (CDP-DAG)from phosphatidic acid (PA) in the mitochondrial inner membrane.Required for the biosynthesis of the dimeric phospholipidcardiolipin, which stabilizes supercomplexes of the mitochondrialrespiratory chain in the mitochondrial inner membrane (Bysimilarity). {ECO:0000250}.
TANC1	ENSG00000115183	2blue	0.679977	-0.600143	0.828927	0.647507	-0.661275	-0.217129	-0.202629	-0.365827	0.395066	0.657172	0.344098	-0.507796	NA	May be a scaffold component in the postsynaptic density.{ECO:0000250}.
TANC2	ENSG00000170921	2blue	0.870758	-0.837681	0.887762	0.446647	-0.769586	-0.480763	-0.261783	-0.61497	0.64507	0.882995	0.664904	-0.721654	NA	NA
TAPT1-AS1	ENSG00000263327	2blue	0.737633	-0.64681	0.874053	0.35489	-0.681452	-0.300313	-0.259296	-0.535298	0.370568	0.721753	0.405438	-0.443405	NA	NA
TAS2R12	ENSG00000256682	2blue	0.828234	-0.718525	0.899215	0.504853	-0.78936	-0.36962	-0.175616	-0.455869	0.473768	0.804008	0.490917	-0.638421	NA	NA
TAS2R13	ENSG00000212128	2blue	0.900313	-0.773656	0.896403	0.335217	-0.77189	-0.353087	-0.162734	-0.522496	0.523629	0.874222	0.447521	-0.592523	This gene product belongs to the family of candidate taste receptors that are members of the G-protein-coupled receptor superfamily. These proteins are specifically expressed in the taste receptor cells of the tongue and palate epithelia. They are organized in the genome in clusters and are genetically linked to loci that influence bitter perception in mice and humans. In functional expression st…	Receptor that may play a role in the perception ofbitterness and is gustducin-linked. May play a role in sensing thechemical composition of the gastrointestinal content. The activityof this receptor may stimulate alpha gustducin, mediate PLC-beta-2activation and lead to the gating of TRPM5.
TAS2R14	ENSG00000212127	2blue	0.85573	-0.738457	0.875794	0.403426	-0.792709	-0.424509	-0.168287	-0.512802	0.547004	0.834564	0.57827	-0.661104	This gene product belongs to the family of candidate taste receptors that are members of the G-protein-coupled receptor superfamily. These proteins are specifically expressed in the taste receptor cells of the tongue and palate epithelia. They are organized in the genome in clusters and are genetically linked to loci that influence bitter perception in mice and humans. In functional expression st…	Receptor that may play a role in the perception ofbitterness and is gustducin-linked. May play a role in sensing thechemical composition of the gastrointestinal content. The activityof this receptor may stimulate alpha gustducin, mediate PLC-beta-2activation and lead to the gating of TRPM5 (By similarity).{ECO:0000250}.
TAS2R18	ENSG00000256981	2blue	0.790167	-0.691106	0.919264	0.466607	-0.758036	-0.429424	-0.233985	-0.472259	0.51738	0.816592	0.550742	-0.641017	NA	NA
TAS2R19	ENSG00000212124	2blue	0.725639	-0.647619	0.777975	0.333588	-0.632108	-0.439276	-0.216136	-0.503314	0.410974	0.77841	0.517007	-0.551972	NA	Receptor that may play a role in the perception ofbitterness and is gustducin-linked. May play a role in sensing thechemical composition of the gastrointestinal content. The activityof this receptor may stimulate alpha gustducin, mediate PLC-beta-2activation and lead to the gating of TRPM5 (By similarity).{ECO:0000250}.
TAS2R20	ENSG00000255837	2blue	0.909151	-0.850767	0.862894	0.380731	-0.823428	-0.415717	-0.0741152	-0.504971	0.595892	0.865417	0.594418	-0.694002	This gene encodes a member of the taste receptor two family of class C G-protein coupled receptors. Receptors of this family have a short extracellular N-terminus, seven transmembrane helices, three extracellular loops and three intracellular loops, and an intracellular C-terminus. Members of this family are expressed in a subset of taste receptor cells, where they function in bitter taste recept…	Receptor that may play a role in the perception ofbitterness and is gustducin-linked. May play a role in sensing thechemical composition of the gastrointestinal content. The activityof this receptor may stimulate alpha gustducin, mediate PLC-beta-2activation and lead to the gating of TRPM5 (By similarity).{ECO:0000250}.
TAS2R3	ENSG00000127362	2blue	0.871893	-0.763857	0.921637	0.392388	-0.76697	-0.397028	-0.176662	-0.577118	0.577246	0.843783	0.517191	-0.602153	This gene encodes a member of a family of candidate taste receptors that are members of the G protein-coupled receptor superfamily and that are specifically expressed by taste receptor cells of the tongue and palate epithelia. These apparently intronless taste receptor genes encode a 7-transmembrane receptor protein, functioning as a bitter taste receptor. This gene is clustered with another 3 ca…	Gustducin-coupled receptor implicated in the perceptionof bitter compounds in the oral cavity and the gastrointestinaltract. Signals through PLCB2 and the calcium-regulated cationchannel TRPM5. {ECO:0000269|PubMed:10761934,ECO:0000269|PubMed:10761935}.
TAS2R30	ENSG00000256188	2blue	0.744318	-0.61626	0.937985	0.42402	-0.69042	-0.395748	-0.27407	-0.500296	0.479792	0.786389	0.358705	-0.55971	NA	Receptor that may play a role in the perception ofbitterness and is gustducin-linked. May play a role in sensing thechemical composition of the gastrointestinal content. The activityof this receptor may stimulate alpha gustducin, mediate PLC-beta-2activation and lead to the gating of TRPM5 (By similarity).{ECO:0000250}.
TAS2R31	ENSG00000256436	2blue	0.686032	-0.619495	0.760478	0.20495	-0.513492	-0.365294	-0.347425	-0.569313	0.381001	0.810958	0.337501	-0.441669	TAS2R44 belongs to the large TAS2R receptor family. TAS2Rs are expressed on the surface of taste receptor cells and mediate the perception of bitterness through a G protein-coupled second messenger pathway (Conte et al., 2002 [PubMed 12584440]). For further information on TAS2Rs, see MIM 604791.[supplied by OMIM, Mar 2009].	Receptor that may play a role in the perception ofbitterness and is gustducin-linked. May play a role in sensing thechemical composition of the gastrointestinal content. The activityof this receptor may stimulate alpha gustducin, mediate PLC-beta-2activation and lead to the gating of TRPM5 (By similarity).Activated by the sulfonyl amide sweeteners saccharin andacesulfame K. {ECO:0000250}.
TAS2R4	ENSG00000127364	2blue	0.856137	-0.75283	0.908592	0.367358	-0.718459	-0.361015	-0.197484	-0.58717	0.570965	0.838124	0.443474	-0.586549	This gene encodes a member of a family of candidate taste receptors that are members of the G protein-coupled receptor superfamily and that are specifically expressed by taste receptor cells of the tongue and palate epithelia. These apparently intronless genes encode a 7-transmembrane receptor protein, functioning as a bitter taste receptor. This gene is clustered with another 3 candidate taste r…	Gustducin-coupled receptor for denatonium and N(6)-propyl-2-thiouracil implicated in the perception of bittercompounds in the oral cavity and the gastrointestinal tract.Signals through PLCB2 and the calcium-regulated cation channelTRPM5. In airway epithelial cells, binding of denatonium increasesthe intracellular calcium ion concentration and stimulates ciliarybeat frequency. {ECO:0000269|PubMed:…
TAS2R46	ENSG00000226761	2blue	0.679262	-0.700274	0.822383	0.46835	-0.649016	-0.464951	-0.173464	-0.379687	0.468478	0.759355	0.570609	-0.636374	TAS2R46 belongs to the large TAS2R receptor family. TAS2Rs are expressed on the surface of taste receptor cells and mediate the perception of bitterness through a G protein-coupled second messenger pathway (Conte et al., 2002 [PubMed 12584440]). For further information on TAS2Rs, see MIM 604791.[supplied by OMIM, Sep 2009].	Receptor that may play a role in the perception ofbitterness and is gustducin-linked. May play a role in sensing thechemical composition of the gastrointestinal content. The activityof this receptor may stimulate alpha gustducin, mediate PLC-beta-2activation and lead to the gating of TRPM5 (By similarity). Inairway epithelial cells, binding of bitter compounds increases theintracellular calcium i…
TAS2R5	ENSG00000127366	2blue	0.815006	-0.722714	0.838438	0.373586	-0.694064	-0.435599	-0.165143	-0.566037	0.607147	0.755817	0.426925	-0.589316	This gene encodes a bitter taste receptor; bitter taste receptors are members of the G protein-coupled receptor superfamily and are specifically expressed by taste receptor cells of the tongue and palate epithelia. Each of these apparently intronless taste receptor genes encodes a 7-transmembrane receptor protein, functioning as a bitter taste receptor. This gene is clustered with another 3 candi…	Receptor that may play a role in the perception ofbitterness and is gustducin-linked. May play a role in sensing thechemical composition of the gastrointestinal content. The activityof this receptor may stimulate alpha gustducin, mediate PLC-beta-2activation and lead to the gating of TRPM5.
TAS2R50	ENSG00000212126	2blue	0.811481	-0.7712	0.846692	0.287927	-0.680204	-0.462783	-0.18532	-0.541001	0.598751	0.855737	0.557948	-0.65929	TAS2R50 belongs to the large TAS2R receptor family. TAS2Rs are expressed on the surface of taste receptor cells and mediate the perception of bitterness through a G protein-coupled second messenger pathway (Conte et al., 2002 [PubMed 12584440]). See also TAS2R10 (MIM 604791).[supplied by OMIM, Mar 2008].	Receptor that may play a role in the perception ofbitterness and is gustducin-linked. May play a role in sensing thechemical composition of the gastrointestinal content. The activityof this receptor may stimulate alpha gustducin, mediate PLC-beta-2activation and lead to the gating of TRPM5 (By similarity).{ECO:0000250}.
TCF7L1-IT1	ENSG00000231134	2blue	0.664245	-0.52656	0.82205	0.398278	-0.594126	-0.209433	-0.265498	-0.444598	0.3633	0.66856	0.319409	-0.388574	NA	NA
THADA	ENSG00000115970	2blue	0.735662	-0.614039	0.875538	0.587756	-0.748423	-0.51146	-0.200289	-0.402459	0.457312	0.678876	0.382827	-0.609342	This gene is the target of 2p21 choromosomal aberrations in benign thyroid adenomas. Single nucleotide polymorphisms (SNPs) in this gene may be associated with type 2 diabetes and polycystic ovary syndrome. The encoded protein is likely involved in the death receptor pathway and apoptosis. [provided by RefSeq, Sep 2016].	NA
THOC2	ENSG00000125676	2blue	0.723206	-0.679196	0.826977	0.470209	-0.574853	-0.536809	-0.253581	-0.497672	0.462177	0.818013	0.404523	-0.619408	The TREX multiprotein complex binds specifically to spliced mRNAs to facilitate mRNA export. The protein encoded by this gene is a member of the THO complex, a subset of the TREX complex. The encoded protein interacts with the THOC1 protein.[provided by RefSeq, Jun 2010].	Required for efficient export of polyadenylated RNA andspliced mRNA. Acts as component of the THO subcomplex of the TREXcomplex which is thought to couple mRNA transcription, processingand nuclear export, and which specifically associates with splicedmRNA and not with unspliced pre-mRNA. TREX is recruited to splicedmRNAs by a transcription-independent mechanism, binds to mRNAupstream of the exon-…
TIAL1	ENSG00000151923	2blue	0.792269	-0.740376	0.795692	0.428679	-0.680807	-0.434046	0.0100754	-0.427092	0.549368	0.754258	0.411574	-0.641578	The protein encoded by this gene is a member of a family of RNA-binding proteins, has three RNA recognition motifs (RRMs), and binds adenine and uridine-rich elements in mRNA and pre-mRNAs of a wide range of genes. It regulates various activities including translational control, splicing and apoptosis. Alternate transcriptional splice variants, encoding different isoforms, have been characterized…	RNA-binding protein. Possesses nucleolytic activityagainst cytotoxic lymphocyte target cells. May be involved inapoptosis.
TMEM161B-AS1	ENSG00000247828	2blue	0.842524	-0.744984	0.831168	0.469372	-0.839095	-0.367586	0.0649674	-0.307174	0.509879	0.692022	0.523563	-0.647799	NA	NA
TMEM194B	ENSG00000189362	2blue	0.678331	-0.552701	0.775632	0.54106	-0.576042	-0.483222	-0.255663	-0.464093	0.36765	0.653989	0.211186	-0.528877	NA	NA
TMEM260	ENSG00000070269	2blue	0.777616	-0.622961	0.790188	0.414277	-0.715425	-0.43291	-0.263124	-0.563552	0.490113	0.698195	0.399606	-0.448677	NA	NA
TMPPE	ENSG00000188167	2blue	0.76084	-0.655235	0.808164	0.267415	-0.679799	-0.310124	-0.299432	-0.529316	0.504081	0.822998	0.433905	-0.450771	NA	NA
TNPO1P1	ENSG00000225423	2blue	0.724445	-0.680313	0.867234	0.36544	-0.676763	-0.309742	-0.267064	-0.502882	0.45614	0.807651	0.52661	-0.566208	NA	NA
TPM3P7	ENSG00000187536	2blue	0.732076	-0.688751	0.806438	0.339988	-0.680489	-0.358605	-0.193648	-0.441053	0.509821	0.796813	0.542745	-0.600533	NA	NA
TPT1-AS1	ENSG00000170919	2blue	0.9126	-0.853698	0.863166	0.280644	-0.777315	-0.358355	-0.0833667	-0.59517	0.680872	0.86271	0.660686	-0.66314	NA	NA
TRAPPC12	ENSG00000171853	2blue	0.745692	-0.65305	0.863871	0.347474	-0.71872	-0.133946	-0.200639	-0.487134	0.40352	0.73303	0.473356	-0.482597	NA	NA
TRAPPC9	ENSG00000167632	2blue	0.840034	-0.733763	0.946683	0.422637	-0.796031	-0.342206	-0.195952	-0.494137	0.597342	0.81946	0.470557	-0.6311	This gene encodes a protein that likely plays a role in NF-kappa-B signaling. Mutations in this gene have been associated with autosomal-recessive mental retardation. Alternatively spliced transcript variants have been described.[provided by RefSeq, Feb 2010].	Functions as an activator of NF-kappa-B throughincreased phosphorylation of the IKK complex. May function inneuronal cells differentiation. May play a role in vesiculartransport from endoplasmic reticulum to Golgi.{ECO:0000269|PubMed:15951441}.
TRIO	ENSG00000038382	2blue	0.716566	-0.647063	0.858276	0.612768	-0.739378	-0.363502	-0.0201717	-0.280738	0.481509	0.659649	0.494082	-0.665214	This gene encodes a large protein that functions as a GDP to GTP exchange factor. This protein promotes the reorganization of the actin cytoskeleton, thereby playing a role in cell migration and growth. Alternative splicing results in multiple transcript variants. [provided by RefSeq, Dec 2015].	Guanine nucleotide exchange factor (GEF) for RHOA andRAC1 GTPases (PubMed:8643598, PubMed:27418539). Involved incoordinating actin remodeling, which is necessary for cellmigration and growth (PubMed:10341202). In developing hippocampalneurons, limits dendrite formation, without affecting theestablishment of axon polarity. Once dendrites are formed,involved in the control of synaptic function by r…
TRPS1	ENSG00000104447	2blue	0.755031	-0.62346	0.810168	0.472908	-0.788104	-0.30027	-0.0580628	-0.289737	0.432022	0.638819	0.401255	-0.498964	This gene encodes a transcription factor that represses GATA-regulated genes and binds to a dynein light chain protein. Binding of the encoded protein to the dynein light chain protein affects binding to GATA consensus sequences and suppresses its transcriptional activity. Defects in this gene are a cause of tricho-rhino-phalangeal syndrome (TRPS) types I-III. [provided by RefSeq, Jul 2008].	Transcriptional repressor. Binds specifically to GATAsequences and represses expression of GATA-regulated genes atselected sites and stages in vertebrate development. Regulateschondrocyte proliferation and differentiation. Executes multiplefunctions in proliferating chondrocytes, expanding the region ofdistal chondrocytes, activating proliferation in columnar cellsand supporting the differentiati…
TSC22D2	ENSG00000196428	2blue	0.784641	-0.715125	0.807912	0.188843	-0.660341	-0.0864173	-0.193525	-0.576987	0.540665	0.829316	0.550112	-0.508923	NA	NA
TSSC1-IT1	ENSG00000224885	2blue	0.666296	-0.634261	0.852954	0.443552	-0.638638	-0.378092	-0.263861	-0.434882	0.482613	0.764997	0.476912	-0.585498	NA	NA
TTLL5	ENSG00000119685	2blue	0.820905	-0.746592	0.912057	0.461331	-0.790481	-0.486029	-0.184472	-0.451806	0.586574	0.801135	0.493776	-0.669544	This gene encodes a member of the tubulin tyrosine ligase like protein family. This protein interacts with two glucocorticoid receptor coactivators, transcriptional intermediary factor 2 and steroid receptor coactivator 1. This protein may function as a coregulator of glucocorticoid receptor mediated gene induction and repression. This protein may also function as an alpha tubulin polyglutamylase…	Polyglutamylase which preferentially modifies alpha-tubulin. Involved in the side-chain initiation step of thepolyglutamylation reaction rather than in the elongation step (Bysimilarity). Required for CCSAP localization to both spindle andcilia microtubules. Increases the effects of NCOA2 inglucocorticoid receptor-mediated repression and induction and inandrogen receptor-mediated induction (PubMe…
TTN-AS1	ENSG00000237298	2blue	0.781571	-0.69013	0.809335	0.424314	-0.711586	-0.320433	0.0232203	-0.334618	0.391974	0.702398	0.448409	-0.600255	This gene encodes a non-coding RNA transcribed from the opposite strand to the titin gene. [provided by RefSeq, Aug 2016].	NA
TTTY14	ENSG00000176728	2blue	0.823546	-0.639648	0.786138	0.416752	-0.816571	-0.287318	0.171587	-0.171169	0.390706	0.600054	0.333755	-0.568293	NA	NA
TVP23C	ENSG00000175106	2blue	0.857573	-0.777512	0.940969	0.578516	-0.802076	-0.518721	-0.230599	-0.516656	0.590883	0.828428	0.586596	-0.683347	NA	NA
TVP23CP1	ENSG00000223584	2blue	0.756236	-0.758624	0.813102	0.41211	-0.677062	-0.30355	-0.158621	-0.526563	0.572421	0.779653	0.568183	-0.583065	NA	NA
TVP23CP2	ENSG00000262470	2blue	0.634492	-0.569022	0.78999	0.325984	-0.568035	-0.205867	-0.318092	-0.565967	0.450388	0.692637	0.417861	-0.352812	NA	NA
TYRO3P	ENSG00000259581	2blue	0.773111	-0.709525	0.91962	0.421885	-0.694017	-0.275317	-0.311133	-0.528878	0.409769	0.813309	0.439921	-0.477581	NA	NA
U2AF1	ENSG00000160201	2blue	0.741415	-0.637987	0.916717	0.586031	-0.718929	-0.3966	-0.23168	-0.372014	0.345009	0.746098	0.366307	-0.53374	This gene belongs to the splicing factor SR family of genes. U2 auxiliary factor, comprising a large and a small subunit, is a non-snRNP protein required for the binding of U2 snRNP to the pre-mRNA branch site. This gene encodes the small subunit which plays a critical role in both constitutive and enhancer-dependent RNA splicing by directly mediating interactions between the large subunit and pr…	Plays a critical role in both constitutive and enhancer-dependent splicing by mediating protein-protein interactions andprotein-RNA interactions required for accurate 3'-splice siteselection. Recruits U2 snRNP to the branch point. Directlymediates interactions between U2AF2 and proteins bound to theenhancers and thus may function as a bridge between U2AF2 and theenhancer complex to recruit it to …
UBAP1L	ENSG00000246922	2blue	0.699031	-0.655946	0.79349	0.31129	-0.702284	-0.408832	-0.185054	-0.458276	0.599874	0.715374	0.623565	-0.619257	NA	NA
UBR3	ENSG00000144357	2blue	0.715303	-0.62141	0.80116	0.515928	-0.703962	-0.494165	-0.123157	-0.379676	0.608604	0.726355	0.487347	-0.733488	NA	E3 ubiquitin-protein ligase which is a component of theN-end rule pathway (By similarity). Does not bind to proteinsbearing specific N-terminal residues that are destabilizingaccording to the N-end rule, leading to their ubiquitination andsubsequent degradation (By similarity). May play a role in Shhsignaling by mediating the ubiquitination of Kif7 (By similarity).May be important for MYH9 functi…
UBR4	ENSG00000127481	2blue	0.752836	-0.740179	0.87613	0.545685	-0.643582	-0.44838	-0.217917	-0.50793	0.597124	0.810925	0.481836	-0.671052	The protein encoded by this gene is an E3 ubiquitin-protein ligase that interacts with the retinoblastoma-associated protein in the nucleus and with calcium-bound calmodulin in the cytoplasm. The encoded protein appears to be a cytoskeletal component in the cytoplasm and part of the chromatin scaffold in the nucleus. In addition, this protein is a target of the human papillomavirus type 16 E7 onc…	E3 ubiquitin-protein ligase which is a component of theN-end rule pathway. Recognizes and binds to proteins bearingspecific N-terminal residues that are destabilizing according tothe N-end rule, leading to their ubiquitination and subsequentdegradation. Together with clathrin, forms meshwork structuresinvolved in membrane morphogenesis and cytoskeletal organization.Regulates integrin-mediated sig…
ULK4	ENSG00000168038	2blue	0.846284	-0.704842	0.857824	0.426875	-0.81635	-0.25417	0.0812243	-0.291161	0.374522	0.685585	0.414065	-0.531886	This gene encodes a member of the unc-51-like serine/threonine kinase (STK) family. Members of this protein family play a role in neuronal growth and endocytosis. The encoded protein is likely involved in neurite branching, neurite elongation and neuronal migration. Genome-wide association studies (GWAS) indicate an association of variations in this gene with blood pressure and hypertension. Sequ…	May be involved in the remodeling of cytoskeletalcomponents, such as alpha-tubulin, and in this way regulatesneurite branching and elongation, as well as cell motility.{ECO:0000269|PubMed:24284070}.
UNC79	ENSG00000133958	2blue	0.693084	-0.604907	0.845951	0.53574	-0.653751	-0.311055	-0.252444	-0.411372	0.176009	0.67574	0.326437	-0.411462	The NALCN channel is responsible for Na(+) leak currents. The protein encoded by this gene, along with UNC80, is an accessory subunit of the NALCN channel that contributes to the Ca(2+) sensitivity of the channel. [provided by RefSeq, Sep 2016].	Component of the NALCN sodium channel complex, a cationchannel activated either by neuropeptides substance P orneurotensin that controls neuronal excitability. {ECO:0000250}.
USP53	ENSG00000145390	2blue	0.746428	-0.638529	0.83842	0.548756	-0.629633	-0.493976	-0.230829	-0.432006	0.446111	0.757602	0.329926	-0.605931	NA	NA
UTY	ENSG00000183878	2blue	0.871156	-0.743589	0.94579	0.5051	-0.816828	-0.428057	-0.0799485	-0.40935	0.460189	0.789346	0.456483	-0.629198	This gene encodes a protein containing tetratricopeptide repeats which are thought to be involved in protein-protein interactions. The encoded protein is also a minor histocompatibility antigen which may induce graft rejection of male stem cell grafts. A large number of alternatively spliced transcripts have been observed for this gene, but the full length nature of some of these variants has not…	Male-specific histone demethylase that catalyzestrimethylated 'Lys-27' (H3K27me3) demethylation in histone H3. Hasrelatively low lysine demethylase activity.{ECO:0000269|PubMed:24798337}.
VPS13B	ENSG00000132549	2blue	0.924177	-0.84315	0.890507	0.410242	-0.807972	-0.545203	-0.0574894	-0.533579	0.731819	0.879617	0.632645	-0.768206	This gene encodes a potential transmembrane protein that may function in vesicle-mediated transport and sorting of proteins within the cell. This protein may play a role in the development and the function of the eye, hematological system, and central nervous system. Mutations in this gene have been associated with Cohen syndrome. Multiple splice variants encoding distinct isoforms have been iden…	May be involved in protein sorting in post Golgimembrane traffic. {ECO:0000250}.
VPS13D	ENSG00000048707	2blue	0.848082	-0.735912	0.93365	0.448006	-0.737721	-0.375743	-0.255531	-0.5682	0.492296	0.845672	0.429764	-0.539165	This gene encodes a protein belonging to the vacuolar-protein-sorting-13 gene family. In yeast, vacuolar-protein-sorting-13 proteins are involved in trafficking of membrane proteins between the trans-Golgi network and the prevacuolar compartment. While several transcript variants may exist for this gene, the full-length natures of only two have been described to date. These two represent the majo…	NA
VPS26BP1	ENSG00000224895	2blue	0.783499	-0.722455	0.915861	0.522918	-0.754303	-0.257529	-0.17419	-0.452356	0.410935	0.760956	0.515104	-0.553838	NA	NA
VTI1A	ENSG00000151532	2blue	0.7193	-0.586516	0.837414	0.483857	-0.800516	-0.238937	-0.0243817	-0.20603	0.346353	0.649161	0.43436	-0.538481	The protein encoded by this gene is a member of the family of soluble N-ethylmaleimide-sensitive fusion protein-attachment protein receptors (SNAREs) that function in intracellular trafficking. This family member is involved in vesicular transport between endosomes and the trans-Golgi network. It is a vesicle-associated SNARE (v-SNARE) that interacts with target membrane SNAREs (t-SNAREs). Polymo…	V-SNARE that mediates vesicle transport pathways throughinteractions with t-SNAREs on the target membrane. Theseinteractions are proposed to mediate aspects of the specificity ofvesicle trafficking and to promote fusion of the lipid bilayers.Involved in vesicular transport from the late endosomes to thetrans-Golgi network. Along with VAMP7, involved in an non-conventional RAB1-dependent traffic r…
VWA8	ENSG00000102763	2blue	0.793627	-0.702369	0.848093	0.500189	-0.773512	-0.333649	-0.208887	-0.508988	0.527621	0.717307	0.497236	-0.535178	NA	NA
WDFY3	ENSG00000163625	2blue	0.766086	-0.721406	0.864238	0.523303	-0.663658	-0.552412	-0.293107	-0.605268	0.694827	0.858568	0.563195	-0.742139	This gene encodes a phosphatidylinositol 3-phosphate-binding protein that functions as a master conductor for aggregate clearance by autophagy. This protein shuttles from the nuclear membrane to colocalize with aggregated proteins, where it complexes with other autophagic components to achieve macroautophagy-mediated clearance of these aggregated proteins. However, it is not necessary for starvat…	Required for selective autophagy (aggrephagy) but notfor autophagic degradation of bulk cytospol in response tostarvation. Involved in the formation and degradation ofcytoplasmic polyubiquitin-containing bodies (p62 bodies,ALIS/aggresome-like induced structures). May play a role asadaptor or scaffolding protein by promoting the association of theE3-like ligase ATG12-ATG5-ATG16L and LC3 to ubiquit…
WDR27	ENSG00000184465	2blue	0.781584	-0.727623	0.866822	0.648311	-0.838936	-0.418716	0.0755644	-0.249337	0.601498	0.643171	0.550343	-0.757675	This gene encodes a protein with multiple WD repeats. Proteins with these repeats may form scaffolds for protein-protein interaction and play key roles in cell signalling. Alternative splicing results in multiple transcript variants, but the full-length structure of some of these variants cannot be determined. [provided by RefSeq, Nov 2015].	NA
WDR7	ENSG00000091157	2blue	0.704416	-0.574425	0.842256	0.322139	-0.646769	-0.428133	-0.149473	-0.35763	0.461077	0.728889	0.336906	-0.557416	This gene encodes a member of the WD repeat protein family. WD repeats are minimally conserved regions of approximately 40 amino acids typically bracketed by gly-his and trp-asp (GH-WD) that may facilitate formation of heterotrimeric or multiprotein complexes. Members of this family are involved in a variety of cellular processes, including cell cycle progression, signal transduction, apoptosis, …	NA
WNK2	ENSG00000165238	2blue	0.833503	-0.758763	0.84417	0.295121	-0.779575	-0.029735	-0.0617726	-0.454743	0.526347	0.776491	0.543884	-0.48447	The protein encoded by this gene is a cytoplasmic serine-threonine kinase that belongs to the protein kinase superfamily. The protein plays an important role in the regulation of electrolyte homeostasis, cell signaling survival, and proliferation. Alternative splicing results in multiple transcript variants. [provided by RefSeq, Sep 2013].	NA
XKR6	ENSG00000171044	2blue	0.808565	-0.730526	0.931931	0.531834	-0.779045	-0.322496	-0.234068	-0.517859	0.54291	0.77397	0.509479	-0.581676	NA	NA
XXbac-B461K10.4	ENSG00000093100	2blue	0.703158	-0.638117	0.827349	0.362535	-0.702166	-0.36256	-0.261541	-0.571862	0.590507	0.744482	0.558369	-0.534688	NA	NA
XYLB	ENSG00000093217	2blue	0.789583	-0.785098	0.813535	0.391338	-0.721139	-0.470414	-0.209097	-0.520347	0.494628	0.811677	0.567008	-0.646315	The protein encoded by this gene shares 22% sequence identity with Hemophilus influenzae xylulokinase, and even higher identity to other gene products in C.elegans (45%) and yeast (31-35%), which are thought to belong to a family of enzymes that include fucokinase, gluconokinase, glycerokinase and xylulokinase. These proteins play important roles in energy metabolism. [provided by RefSeq, Aug 200…	Phosphorylates D-xylulose to produce D-xylulose 5-phosphate, a molecule that may play an important role in theregulation of glucose metabolism and lipogenesis.{ECO:0000269|PubMed:23179721}.
Z98256.1	ENSG00000183531	2blue	0.722238	-0.658673	0.817782	0.346807	-0.631081	-0.41909	-0.260379	-0.517354	0.47803	0.740124	0.479475	-0.478023	NA	NA
ZBED3-AS1	ENSG00000250802	2blue	0.734062	-0.610903	0.828816	0.508479	-0.666334	-0.282861	-0.27433	-0.451295	0.36725	0.636642	0.307341	-0.444681	NA	NA
ZCCHC14	ENSG00000140948	2blue	0.777853	-0.724506	0.797315	0.337081	-0.667503	-0.150877	-0.258095	-0.639542	0.483105	0.807157	0.529536	-0.433496	NA	NA
ZDHHC11	ENSG00000188818	2blue	0.876565	-0.769929	0.880614	0.494234	-0.89587	-0.380204	0.146812	-0.216493	0.553719	0.689274	0.475368	-0.685568	NA	NA
ZDHHC21	ENSG00000175893	2blue	0.692303	-0.556342	0.802527	0.380925	-0.610617	-0.643697	-0.224234	-0.499848	0.510628	0.706328	0.337248	-0.615618	NA	Palmitoylates sex steroid hormone receptors, includingESR1, PGR and AR, thereby regulating their targeting to the plasmamembrane. This affects rapid intracellular signaling by sexhormones via ERK and AKT kinases and the generation of cAMP, butdoes not affect that mediated by their nuclear receptor (Bysimilarity). {ECO:0000250, ECO:0000269|PubMed:22031296}.
ZNF235	ENSG00000159917	2blue	0.755683	-0.598922	0.846308	0.38644	-0.645185	-0.375395	-0.23275	-0.438398	0.197972	0.72432	0.224165	-0.415388	This gene product belongs to the zinc finger protein superfamily, members of which are regulatory proteins characterized by nucleic acid-binding zinc finger domains. The encoded protein is a member of the Kruppel family of zinc finger proteins, and contains Kruppel-associated box (KRAB) A and B domains and 15 tandemly arrayed C2H2-type zinc fingers. It is an ortholog of the mouse Zfp93 protein. T…	May be involved in transcriptional regulation.
ZNF236	ENSG00000130856	2blue	0.853683	-0.869686	0.896052	0.661147	-0.80773	-0.469302	-0.18097	-0.518249	0.62836	0.82995	0.700493	-0.767544	NA	May be involved in transcriptional regulation.
ZNF322P1	ENSG00000188801	2blue	0.806399	-0.665082	0.928948	0.531309	-0.796301	-0.330822	-0.178191	-0.407122	0.464979	0.723155	0.366441	-0.515587	NA	NA
ZNF326	ENSG00000162664	2blue	0.659634	-0.614349	0.748283	0.408482	-0.550539	-0.411522	-0.116949	-0.383234	0.471444	0.721088	0.332087	-0.600368	NA	Core component of the DBIRD complex, a multiproteincomplex that acts at the interface between core mRNP particles andRNA polymerase II (RNAPII) and integrates transcript elongationwith the regulation of alternative splicing: the DBIRD complexaffects local transcript elongation rates and alternative splicingof a large set of exons embedded in (A + T)-rich DNA regions. Mayplay a role in neuronal di…
ZNF334	ENSG00000198185	2blue	0.908259	-0.819304	0.871153	0.611277	-0.815189	-0.507789	-0.111433	-0.496174	0.526407	0.774051	0.507918	-0.680269	This gene encodes a member of the C2H2 zinc finger family. The encoded protein contains a Krueppel-associated box, fourteen C2H2 zinc finger domains, and four C2H2-type/integrase DNA-binding domains. Decreased expression of this gene may be a marker for rheumatoid arthritis. Alternative splicing results in multiple transcript variants that encode different protein isoforms. [provided by RefSeq, J…	May be involved in transcriptional regulation.
ZNF519	ENSG00000175322	2blue	0.766049	-0.669895	0.905703	0.480863	-0.699726	-0.240121	-0.288884	-0.546504	0.42249	0.799393	0.431579	-0.512712	NA	May be involved in transcriptional regulation.
ZNF780B	ENSG00000128000	2blue	0.832397	-0.753632	0.856445	0.508266	-0.704157	-0.438655	-0.264942	-0.5613	0.420536	0.823124	0.434634	-0.56701	NA	May be involved in transcriptional regulation.{ECO:0000250}.
ZNF782	ENSG00000196597	2blue	0.802026	-0.739036	0.824599	0.713048	-0.799498	-0.374538	-0.208793	-0.392127	0.349343	0.706196	0.426048	-0.60701	NA	May be involved in transcriptional regulation.{ECO:0000250}.
ZNRD1-AS1	ENSG00000204623	2blue	0.656874	-0.582038	0.793947	0.312154	-0.598117	-0.310788	-0.237034	-0.538048	0.369888	0.660408	0.484441	-0.407924	NA	NA
ZSCAN23	ENSG00000187987	2blue	0.885187	-0.840691	0.793334	0.443249	-0.805253	-0.388671	0.0979834	-0.404712	0.585078	0.730738	0.574877	-0.673483	NA	May be involved in transcriptional regulation.
ZXDC	ENSG00000070476	2blue	0.708518	-0.615374	0.869546	0.433462	-0.645347	-0.18459	-0.25917	-0.407739	0.248167	0.707586	0.329231	-0.419335	NA	Cooperates with CIITA to promote transcription of MHCclass I and MHC class II genes. {ECO:0000269|PubMed:16600381,ECO:0000269|PubMed:17493635, ECO:0000269|PubMed:17696781}.
ZZEF1	ENSG00000074755	2blue	0.635579	-0.606969	0.816241	0.557181	-0.616295	-0.348694	-0.179831	-0.258774	0.359816	0.690338	0.296173	-0.549417	NA	NA
AASS	ENSG00000008311	3brown	0.470794	-0.535754	0.457303	0.794882	-0.627818	-0.431011	0.14891	-0.0301701	0.402582	0.27227	0.583652	-0.5515	This gene encodes a bifunctional enzyme that catalyzes the first two steps in the mammalian lysine degradation pathway. The N-terminal and the C-terminal portions of this enzyme contain lysine-ketoglutarate reductase and saccharopine dehydrogenase activity, respectively, resulting in the conversion of lysine to alpha-aminoadipic semialdehyde. Mutations in this gene are associated with familial hy…	Bifunctional enzyme that catalyzes the first two stepsin lysine degradation. The N-terminal and the C-terminal containlysine-ketoglutarate reductase and saccharopine dehydrogenaseactivity, respectively.
ABCB10	ENSG00000135776	3brown	0.0930111	-0.0790354	0.0572993	0.513941	-0.191073	0.0369779	-0.0256276	0.0815071	0.028497	-0.071942	0.064474	-0.188941	The membrane-associated protein encoded by this gene is a member of the superfamily of ATP-binding cassette (ABC) transporters. ABC proteins transport various molecules across extra- and intra-cellular membranes. ABC genes are divided into seven distinct subfamilies (ABC1, MDR/TAP, MRP, ALD, OABP, GCN20, White). This protein is a member of the MDR/TAP subfamily. Members of the MDR/TAP subfamily a…	May mediate critical mitochondrial transport functionsrelated to heme biosynthesis. {ECO:0000250}.
AC004889.1	ENSG00000256178	3brown	-0.0576338	0.0136386	0.0625014	0.464079	0.0119623	-0.0882999	-0.0884207	0.165162	-0.190211	-0.0569954	-0.180708	-0.00805608	NA	NA
AC005592.3	ENSG00000261757	3brown	0.299962	-0.334243	0.39727	0.724198	-0.444707	-0.311265	-0.0647099	-0.0214339	0.342641	0.257713	0.433807	-0.534843	NA	NA
AC005609.1	ENSG00000249034	3brown	0.402741	-0.485949	0.420099	0.80808	-0.548499	-0.227343	0.0863937	-0.0193215	0.325924	0.232985	0.455492	-0.47938	NA	NA
AC005682.5	ENSG00000228649	3brown	0.205448	-0.21187	0.247068	0.743926	-0.304769	-0.20039	0.148024	0.179506	0.00584756	0.0326702	0.0402937	-0.269357	NA	NA
AC016725.4	ENSG00000224043	3brown	0.319875	-0.299247	0.353984	0.682097	-0.441735	-0.234605	-0.0248071	-0.0767531	0.168996	0.234093	0.378981	-0.390041	NA	NA
AC026806.2	ENSG00000268913	3brown	0.261541	-0.43844	0.288283	0.581571	-0.291566	-0.305228	-0.129647	-0.169183	0.383192	0.241112	0.396427	-0.415473	NA	NA
AC108488.4	ENSG00000242282	3brown	0.244664	-0.204639	0.226093	0.572739	-0.385457	-0.334469	0.138282	0.103847	0.00116654	0.0104639	0.195839	-0.270726	NA	NA
AC140481.1	ENSG00000178162	3brown	0.455561	-0.49014	0.413525	0.738237	-0.521447	-0.358459	0.1026	-0.0476299	0.258255	0.302396	0.459377	-0.564712	NA	NA
AC141928.1	ENSG00000250986	3brown	0.364072	-0.323214	0.261129	0.489397	-0.487335	-0.228145	0.025142	-0.0989991	0.375885	0.149997	0.422176	-0.4732	NA	NA
ACER3	ENSG00000078124	3brown	0.262388	-0.328768	0.206536	0.506574	-0.373885	-0.469921	-0.0806984	-0.200638	0.407425	0.240935	0.491689	-0.414121	NA	Hydrolyzes only phytoceramide into phytosphingosine andfree fatty acid. Does not have reverse activity.
ADAMTS16	ENSG00000145536	3brown	0.497789	-0.457666	0.515225	0.75508	-0.57817	-0.246152	-0.109673	-0.0856857	0.200545	0.38823	0.329737	-0.451529	This gene encodes a member of the ADAMTS (a disintegrin and metalloproteinase with thrombospondin motifs) protein family. ADAMTS family members share several distinct protein modules, including a propeptide region, a metalloproteinase domain, a disintegrin-like domain, and a thrombospondin type 1 (TS) motif. Individual members of this family differ in the number of C-terminal TS motifs, and some …	NA
ADAMTS8	ENSG00000134917	3brown	0.300026	-0.295443	0.401405	0.721564	-0.502422	-0.168181	-0.0783808	0.00139824	0.203973	0.155594	0.226316	-0.36313	This gene encodes a member of the ADAMTS (a disintegrin and metalloproteinase with thrombospondin motifs) protein family. Members of the family share several distinct protein modules, including a propeptide region, a metalloproteinase domain, a disintegrin-like domain, and a thrombospondin type 1 (TS) motif. Individual members of this family differ in the number of C-terminal TS motifs, and some …	Has anti-angiogenic properties.
ADCY2	ENSG00000078295	3brown	0.575327	-0.561648	0.665154	0.669807	-0.654372	-0.309124	-0.170959	-0.277078	0.403814	0.491664	0.375404	-0.423019	This gene encodes a member of the family of adenylate cyclases, which are membrane-associated enzymes that catalyze the formation of the secondary messenger cyclic adenosine monophosphate (cAMP). This enzyme is insensitive to Ca(2+)/calmodulin, and is stimulated by the G protein beta and gamma subunit complex. [provided by RefSeq, Jul 2008].	Catalyzes the formation of the signaling molecule cAMPin response to G-protein signaling (PubMed:15385642). Down-streamsignaling cascades mediate changes in gene expression patterns andlead to increased IL6 production. Functions in signaling cascadesdownstream of the muscarinic acetylcholine receptors (Bysimilarity). {ECO:0000250|UniProtKB:P26769,ECO:0000269|PubMed:15385642}.
ADCY8	ENSG00000155897	3brown	0.0835765	-0.129641	0.236806	0.600924	-0.197745	-0.0944516	-0.125645	0.0176194	-0.0196841	0.0303506	0.0651426	-0.105417	Adenylate cyclase is a membrane bound enzyme that catalyses the formation of cyclic AMP from ATP. The enzymatic activity is under the control of several hormones, and different polypeptides participate in the transduction of the signal from the receptor to the catalytic moiety. Stimulatory or inhibitory receptors (Rs and Ri) interact with G proteins (Gs and Gi) that exhibit GTPase activity and th…	This is a membrane-bound, calcium-stimulable adenylylcyclase. May be involved in learning, in memory and in drugdependence (By similarity). {ECO:0000250}.
ADM	ENSG00000148926	3brown	0.0442333	0.0262596	0.14798	0.550396	-0.1894	-0.264119	-0.0639996	0.223348	-0.0186122	-0.0646834	-0.0338759	-0.245695	The protein encoded by this gene is a preprohormone which is cleaved to form two biologically active peptides, adrenomedullin and proadrenomedullin N-terminal 20 peptide. Adrenomedullin is a 52 aa peptide with several functions, including vasodilation, regulation of hormone secretion, promotion of angiogenesis, and antimicrobial activity. The antimicrobial activity is antibacterial, as the peptid…	AM and PAMP are potent hypotensive and vasodilatatoragents. Numerous actions have been reported most related to thephysiologic control of fluid and electrolyte homeostasis. In thekidney, am is diuretic and natriuretic, and both am and pampinhibit aldosterone secretion by direct adrenal actions. Inpituitary gland, both peptides at physiologically relevant dosesinhibit basal ACTH secretion. Both pe…
ADRBK2	ENSG00000100077	3brown	0.308028	-0.441462	0.266051	0.665734	-0.244999	-0.269705	-0.220741	-0.267623	0.116871	0.323448	0.281777	-0.288266	NA	NA
AGBL2	ENSG00000165923	3brown	0.367267	-0.374743	0.281776	0.564771	-0.323963	-0.426286	-0.0574626	-0.288614	0.324499	0.224777	0.268809	-0.355311	NA	Metallocarboxypeptidase that mediates deglutamylation oftarget proteins. Catalyzes the deglutamylation of polyglutamateside chains generated by post-translational polyglutamylation inproteins such as tubulins. Also removes gene-encodedpolyglutamates from the carboxy-terminus of target proteins suchas MYLK. Does not show detyrosinase or deglycylase activities fromthe carboxy-terminus of tubulin. {…
AHR	ENSG00000106546	3brown	0.16526	-0.191134	0.237314	0.553662	-0.0931288	-0.365128	-0.212276	-0.219836	0.214418	0.255919	0.151489	-0.393748	The protein encoded by this gene is a ligand-activated helix-loop-helix transcription factor involved in the regulation of biological responses to planar aromatic hydrocarbons. This receptor has been shown to regulate xenobiotic-metabolizing enzymes such as cytochrome P450. Before ligand binding, the encoded protein is sequestered in the cytoplasm; upon ligand binding, this protein moves to the n…	Ligand-activated transcriptional activator. Binds to theXRE promoter region of genes it activates. Activates theexpression of multiple phase I and II xenobiotic chemicalmetabolizing enzyme genes (such as the CYP1A1 gene). Mediatesbiochemical and toxic effects of halogenated aromatichydrocarbons. Involved in cell-cycle regulation. Likely to play animportant role in the development and maturation o…
AK9	ENSG00000155085	3brown	0.177466	-0.248381	0.219937	0.532431	-0.152769	-0.160006	-0.226346	-0.141355	0.171532	0.159662	0.0624366	-0.22304	The protein encoded by this gene catalyzes the interconversion of nucleosides, possessing both nucleoside monophosphate and diphosphate kinase activities. The encoded protein uses these interconversions to maintain nucleoside homeostasis. [provided by RefSeq, Jul 2016].	Involved in maintaining the homeostasis of cellularnucleotides by catalyzing the interconversion of nucleosidephosphates. Has both nucleoside monophosphate and diphosphatekinase activities. Catalyzes the phosphorylation of AMP, dAMP, CMPand dCMP with ATP as phosphate donor and of CMP with GTP asphosphate donor. Also catalyzes the production of ATP, CTP, GTP,UTP, dATP, dCTP, dGTP and TTP from the …
AKAP5	ENSG00000179841	3brown	-0.104853	0.0576723	-0.0229816	0.592058	-0.019085	-0.00971104	0.0548772	0.233738	-0.247687	-0.223921	-0.16255	0.0232643	The A-kinase anchor proteins (AKAPs) are a group of structurally diverse proteins, which have the common function of binding to the regulatory subunit of protein kinase A (PKA) and confining the holoenzyme to discrete locations within the cell. This gene encodes a member of the AKAP family. The encoded protein binds to the RII-beta regulatory subunit of PKA, and also to protein kinase C and the p…	May anchor the PKA protein to cytoskeletal and/ororganelle-associated proteins, targeting the signal carried bycAMP to specific intracellular effectors. Association with to thebeta2-adrenergic receptor (beta2-AR) not only regulates beta2-ARsignaling pathway, but also the activation by PKA by switching offthe beta2-AR signaling cascade.
AKT3	ENSG00000117020	3brown	0.392215	-0.515396	0.374864	0.802478	-0.490707	-0.534505	0.141374	-0.0489976	0.395469	0.287365	0.580856	-0.678126	The protein encoded by this gene is a member of the AKT, also called PKB, serine/threonine protein kinase family. AKT kinases are known to be regulators of cell signaling in response to insulin and growth factors. They are involved in a wide variety of biological processes including cell proliferation, differentiation, apoptosis, tumorigenesis, as well as glycogen synthesis and glucose uptake. Th…	AKT3 is one of 3 closely related serine/threonine-protein kinases (AKT1, AKT2 and AKT3) called the AKT kinase, andwhich regulate many processes including metabolism, proliferation,cell survival, growth and angiogenesis. This is mediated throughserine and/or threonine phosphorylation of a range of downstreamsubstrates. Over 100 substrate candidates have been reported sofar, but for most of them, n…
ALG11	ENSG00000253710	3brown	0.28928	-0.412021	0.27109	0.636865	-0.385835	-0.591198	0.0126593	-0.0865151	0.50365	0.285274	0.490189	-0.595028	This gene encodes a GDP-Man:Man3GlcNAc2-PP-dolichol-alpha1,2-mannosyltransferase which is localized to the cytosolic side of the endoplasmic reticulum (ER) and catalyzes the transfer of the fourth and fifth mannose residue from GDP-mannose (GDP-Man) to Man3GlcNAc2-PP-dolichol and Man4GlcNAc2-PP-dolichol resulting in the production of Man5GlcNAc2-PP-dolichol. Mutations in this gene are associated …	Mannosyltransferase involved in the last steps of thesynthesis of Man5GlcNAc(2)-PP-dolichol core oligosaccharide on thecytoplasmic face of the endoplasmic reticulum. Catalyzes theaddition of the 4th and 5th mannose residues to the dolichol-linked oligosaccharide chain. {ECO:0000269|PubMed:20080937}.
ALKBH8	ENSG00000137760	3brown	0.181722	-0.121477	0.254946	0.703372	-0.320181	-0.181874	-0.0814069	0.110681	-0.211884	0.0154677	-0.0133174	-0.181728	NA	Catalyzes the methylation of 5-carboxymethyl uridine to5-methylcarboxymethyl uridine at the wobble position of theanticodon loop in tRNA via its methyltransferase domain(PubMed:20123966, PubMed:20308323). Catalyzes the last step in theformation of 5-methylcarboxymethyl uridine at the wobble positionof the anticodon loop in target tRNA (PubMed:20123966,PubMed:20308323). Has a preference for tRNA(A…
ALS2CL	ENSG00000178038	3brown	0.253956	-0.233413	0.266843	0.611313	-0.408724	-0.0145379	0.28292	0.222964	0.00280136	-0.0610489	0.0801571	-0.205561	NA	Acts as a guanine nucleotide exchange factor (GEF) forRab5 GTPase. Regulates the ALS2-mediated endosome dynamics.{ECO:0000269|PubMed:15388334, ECO:0000269|PubMed:16473597,ECO:0000269|PubMed:17239822}.
AMMECR1	ENSG00000101935	3brown	0.232888	-0.269006	0.202342	0.802767	-0.416859	-0.256888	0.258593	0.233556	0.151903	0.0298895	0.303228	-0.437453	The exact function of this gene is not known, however, submicroscopic deletion of the X chromosome including this gene, COL4A5, and FACL4 genes, result in a contiguous gene deletion syndrome, the AMME complex (Alport syndrome, mental retardation, midface hypoplasia, and elliptocytosis). Alternatively spliced transcript variants encoding different isoforms have been found for this gene. [provided …	NA
ANKIB1	ENSG00000001629	3brown	0.24799	-0.274535	0.23316	0.646892	-0.211739	-0.560982	-0.149554	-0.188621	0.213147	0.278479	0.204077	-0.46901	NA	Might act as an E3 ubiquitin-protein ligase, or as partof E3 complex, which accepts ubiquitin from specific E2 ubiquitin-conjugating enzymes and then transfers it to substrates.{ECO:0000250}.
ANKRD12	ENSG00000101745	3brown	0.674292	-0.760992	0.652474	0.784613	-0.697023	-0.569019	-0.0897845	-0.367737	0.666447	0.630194	0.760797	-0.798167	This gene encodes a member of the ankyrin repeats-containing cofactor family. These proteins may inhibit the transcriptional activity of nuclear receptors through the recruitment of histone deacetylases. The encoded protein interacts with p160 coactivators and also represses transcription mediated by the coactivator alteration/deficiency in activation 3 (ADA3). Alternatively spliced transcript va…	May recruit HDACs to the p160 coactivators/nuclearreceptor complex to inhibit ligand-dependent transactivation.
ANKRD26	ENSG00000107890	3brown	0.560867	-0.596932	0.512019	0.620562	-0.517535	-0.592482	-0.0864259	-0.338913	0.546573	0.488244	0.506625	-0.644895	This gene encodes a protein containing N-terminal ankyrin repeats which function in protein-protein interactions. Mutations in this gene are associated with autosomal dominant thrombocytopenia-2. Pseudogenes of this gene are found on chromosome 7, 10, 13 and 16. Multiple transcript variants encoding different isoforms have been found for this gene. [provided by RefSeq, Dec 2011].	NA
ANKRD28	ENSG00000206560	3brown	0.324494	-0.309394	0.346184	0.579818	-0.323672	-0.360161	-0.190396	-0.109334	-0.0296008	0.297125	0.157159	-0.253508	NA	Putative regulatory subunit of protein phosphatase 6(PP6) that may be involved in the recognition of phosphoproteinsubstrates. Involved in the PP6-mediated dephosphorylation ofNFKBIE opposing its degradation in response to TNF-alpha.Selectively inhibits the phosphatase activity of PPP1C. TargetsPPP1C to modulate HNRPK phosphorylation.{ECO:0000269|PubMed:16564677, ECO:0000269|PubMed:18186651}.
ANKRD32	ENSG00000133302	3brown	0.424099	-0.453985	0.402138	0.54589	-0.453605	-0.450997	0.0173608	-0.22481	0.471003	0.430623	0.550783	-0.662139	NA	NA
AP000688.29	ENSG00000233393	3brown	0.356462	-0.336348	0.508315	0.7026	-0.499152	-0.234568	-0.167257	-0.0756057	0.0793245	0.223178	0.14965	-0.328049	NA	NA
APC	ENSG00000134982	3brown	0.547426	-0.643887	0.53481	0.790691	-0.570507	-0.57255	-0.0169261	-0.197217	0.632449	0.524097	0.599308	-0.816618	This gene encodes a tumor suppressor protein that acts as an antagonist of the Wnt signaling pathway. It is also involved in other processes including cell migration and adhesion, transcriptional activation, and apoptosis. Defects in this gene cause familial adenomatous polyposis (FAP), an autosomal dominant pre-malignant disease that usually progresses to malignancy. Disease-associated mutations…	Tumor suppressor. Promotes rapid degradation of CTNNB1and participates in Wnt signaling as a negative regulator. APCactivity is correlated with its phosphorylation state. Activatesthe GEF activity of SPATA13 and ARHGEF4. Plays a role inhepatocyte growth factor (HGF)-induced cell migration. Requiredfor MMP9 up-regulation via the JNK signaling pathway in colorectaltumor cells. Acts as a mediator of…
AR	ENSG00000169083	3brown	0.645758	-0.687217	0.707913	0.77276	-0.633785	-0.361973	-0.193359	-0.317665	0.287118	0.599061	0.442265	-0.548638	The androgen receptor gene is more than 90 kb long and codes for a protein that has 3 major functional domains: the N-terminal domain, DNA-binding domain, and androgen-binding domain. The protein functions as a steroid-hormone activated transcription factor. Upon binding the hormone ligand, the receptor dissociates from accessory proteins, translocates into the nucleus, dimerizes, and then stimul…	Steroid hormone receptors are ligand-activatedtranscription factors that regulate eukaryotic gene expression andaffect cellular proliferation and differentiation in targettissues. Transcription factor activity is modulated by boundcoactivator and corepressor proteins. Transcription activation isdown-regulated by NR0B2. Activated, but not phosphorylated, byHIPK3 and ZIPK/DAPK3. {ECO:0000269|PubMed…
ARAP2	ENSG00000047365	3brown	0.151768	-0.191031	0.121191	0.622036	-0.16456	-0.532895	-0.0467813	0.00265697	0.224112	0.0542697	0.155107	-0.442706	The protein encoded by this gene contains ARF-GAP, RHO-GAP, ankyrin repeat, RAS-associating, and pleckstrin homology domains. The protein is a phosphatidylinositol (3,4,5)-trisphosphate-dependent Arf6 GAP that binds RhoA-GTP, but it lacks the predicted catalytic arginine in the RHO-GAP domain and does not have RHO-GAP activity. The protein associates with focal adhesions and functions downstream …	Phosphatidylinositol 3,4,5-trisphosphate-dependentGTPase-activating protein that modulates actin cytoskeletonremodeling by regulating ARF and RHO family members. Is activatedby phosphatidylinositol 3,4,5-trisphosphate (PtdIns(3,4,5)P3)binding. Can be activated by phosphatidylinositol 3,4-bisphosphate(PtdIns(3,4,5)P2) binding, albeit with lower efficiency (Bysimilarity). {ECO:0000250}.
ARHGAP23	ENSG00000225485	3brown	0.292327	-0.358533	0.346315	0.765136	-0.457007	-0.0835553	0.0461524	0.113512	-0.0416619	0.0953579	0.239497	-0.268402	The RHO (see ARHA; MIM 165390) family of small GTPases are involved in signal transduction through transmembrane receptors, and they are inactive in the GDP-bound form and active in the GTP-bound form. GTPase-activating proteins, such as ARHGAP23, inactivate RHO family proteins by stimulating their hydrolysis of GTP (Katoh and Katoh, 2004 [PubMed 15254754]).[supplied by OMIM, Mar 2008].	GTPase activator for the Rho-type GTPases by convertingthem to an inactive GDP-bound state. {ECO:0000250}.
ARHGAP5	ENSG00000100852	3brown	0.279914	-0.376143	0.23225	0.699583	-0.279953	-0.478482	0.0521095	-0.127139	0.311843	0.230083	0.412994	-0.541684	Rho GTPase activating protein 5 negatively regulates RHO GTPases, a family which may mediate cytoskeleton changes by stimulating the hydrolysis of bound GTP. Two transcript variants encoding different isoforms have been found for this gene. [provided by RefSeq, Jul 2008].	GTPase-activating protein for Rho family members. Mayplay a role in the reduction of the p21rasGTPase-activatingpotential of RASA1/p120GAP.
ARHGEF34P	ENSG00000204959	3brown	0.0561987	-0.0993237	0.10629	0.512533	-0.150589	-0.303071	-0.0714179	0.108701	-0.0114653	-0.0643008	-0.0862085	-0.131562	NA	NA
ARHGEF5	ENSG00000050327	3brown	-0.0197539	-0.040359	0.0337929	0.516158	-0.0673013	-0.237381	0.00925426	0.230399	-0.128909	-0.102533	-0.160112	-0.0895643	Rho GTPases play a fundamental role in numerous cellular processes initiated by extracellular stimuli that work through G protein coupled receptors. The encoded protein may form a complex with G proteins and stimulate Rho-dependent signals. This protein may be involved in the control of cytoskeletal organization. [provided by RefSeq, Jul 2008].	Guanine nucleotide exchange factor which activates RhoGTPases (PubMed:15601624). Strongly activates RHOA(PubMed:15601624). Also strongly activates RHOB, weakly activatesRHOC and RHOG and shows no effect on RHOD, RHOV, RHOQ or RAC1 (Bysimilarity). Involved in regulation of cell shape and actincytoskeletal organization (PubMed:15601624). Plays a role in actinorganization by generating a loss of act…
ARNTL2	ENSG00000029153	3brown	0.00181823	-0.0637924	0.133906	0.736849	-0.0957901	-0.0951541	-0.125488	0.0698675	-0.0409832	0.001435	0.0803867	-0.197273	This gene encodes a basic helix-loop-helix transcription factor belonging to the PAS (PER, ARNT, SIM) superfamily. The PAS proteins play important roles in adaptation to low atmospheric and cellular oxygen levels, exposure to certain environmental pollutants, and diurnal oscillations in light and temperature. This protein forms a transcriptionally active heterodimer with the circadian CLOCK prote…	Transcriptional activator which forms a core componentof the circadian clock. The circadian clock, an internal time-keeping system, regulates various physiological processes throughthe generation of approximately 24 hour circadian rhythms in geneexpression, which are translated into rhythms in metabolism andbehavior. It is derived from the Latin roots 'circa' (about) and'diem' (day) and acts as a…
ASAP1	ENSG00000153317	3brown	0.436763	-0.502127	0.507827	0.643147	-0.4504	-0.428698	-0.121803	-0.138735	0.300994	0.422352	0.191673	-0.460031	This gene encodes an ADP-ribosylation factor (ARF) GTPase-activating protein. The GTPase-activating activity is stimulated by phosphatidylinositol 4,5-biphosphate (PIP2), and is greater towards ARF1 and ARF5, and lesser for ARF6. This gene maybe involved in regulation of membrane trafficking and cytoskeleton remodeling. Alternatively spliced transcript variants encoding different isoforms have be…	Possesses phosphatidylinositol 4,5-bisphosphate-dependent GTPase-activating protein activity for ARF1 (ADPribosylation factor 1) and ARF5 and a lesser activity towardsARF6. May coordinate membrane trafficking with cell growth oractin cytoskeleton remodeling by binding to both SRC and PIP2. Mayfunction as a signal transduction protein involved in thedifferentiation of fibroblasts into adipocytes a…
ATF7IP2	ENSG00000166669	3brown	0.639409	-0.534459	0.746038	0.728011	-0.660148	-0.283088	-0.274209	-0.375949	0.279609	0.548832	0.364421	-0.449866	NA	Recruiter that couples transcriptional factors togeneral transcription apparatus and thereby modulatestranscription regulation and chromatin formation. Can both act asan activator or a repressor depending on the context. MediatesMBD1-dependent transcriptional repression, probably by recruitingcomplexes containing SETDB1. The complex formed with MBD1 andSETDB1 represses transcription and probably …
AZI2	ENSG00000163512	3brown	-0.0847357	0.08095	-0.0995139	0.535786	0.00500893	-0.231517	0.136288	0.170487	0.0549287	-0.203579	0.05043	-0.279516	AZI2, or NAP1, contributes to the activation of NFKB (see MIM 164011)-dependent gene expression by activating IKK-related kinases, such as NAK (TBK1; MIM 604834) (Fujita et al., 2003 [PubMed 14560022]).[supplied by OMIM, Mar 2008].	Adapter protein which binds TBK1 and IKBKE playing arole in antiviral innate immunity. Activates serine/threonine-protein kinase TBK1 and facilitates its oligomerization. Enhancesthe phosphorylation of NF-kappa-B p65 subunit RELA by TBK1.Promotes TBK1-induced as well as TNF-alpha or PMA-inducedactivation of NF-kappa-B. Participates in IFNB promoter activationvia TICAM1. {ECO:0000269|PubMed:145600…
B3GALT1	ENSG00000172318	3brown	-0.0223231	-0.0296705	0.00711277	0.619392	-0.131691	-0.0901052	0.0313539	0.136706	-0.0215818	-0.118276	0.0992487	-0.129099	This gene is a member of the beta-1,3-galactosyltransferase (beta3GalT) gene family. This family encodes type II membrane-bound glycoproteins with diverse enzymatic functions using different donor substrates (UDP-galactose and UDP-N-acetylglucosamine) and different acceptor sugars (N-acetylglucosamine, galactose, N-acetylgalactosamine). The beta3GalT genes are distantly related to the Drosophila …	Beta-1,3-galactosyltransferase that transfers galactosefrom UDP-alpha-D-galactose to substrates with a terminal beta-N-acetylglucosamine (beta-GlcNAc) residue. Involved in thebiosynthesis of the carbohydrate moieties of glycolipids andglycoproteins. Inactive towards substrates with terminal alpha-N-acetylglucosamine (alpha-GlcNAc) or alpha-N-acetylgalactosamine(alpha-GalNAc) residues. {ECO:000026…
B3GAT2	ENSG00000112309	3brown	0.0353307	-0.0348968	0.0711856	0.696844	-0.181233	-0.32896	0.0528851	0.242689	0.0499073	-0.115192	-0.0649602	-0.28155	The product of this gene is a transmembrane protein belonging to the glucuronyltransferase family, and catalyzes the transfer of a beta-1,3 linked glucuronic acid to a terminal galactose in different glycoproteins or glycolipids containing a Gal-beta-1-4GlcNAc or Gal-beta-1-3GlcNAc residue. The encoded protein is involved in the synthesis of the human natural killer-1 (HNK-1) carbohydrate epitope…	Involved in the biosynthesis of L2/HNK-1 carbohydrateepitope on both glycolipids and glycoproteins.{ECO:0000250|UniProtKB:O35789}.
B4GALT6	ENSG00000118276	3brown	0.564112	-0.582735	0.603318	0.78387	-0.598901	-0.427708	-0.0746576	-0.253737	0.380261	0.515124	0.438839	-0.589954	This gene is one of seven beta-1,4-galactosyltransferase (beta4GalT) genes. They encode type II membrane-bound glycoproteins that appear to have exclusive specificity for the donor substrate UDP-galactose; all transfer galactose in a beta1,4 linkage to similar acceptor sugars: GlcNAc, Glc, and Xyl. Each beta4GalT has a distinct function in the biosynthesis of different glycoconjugates and sacchar…	Required for the biosynthesis of glycosphingolipids.{ECO:0000269|PubMed:1551920, ECO:0000269|PubMed:3099851}.
BAZ1A	ENSG00000198604	3brown	0.141937	-0.231733	0.0651696	0.588762	-0.302394	-0.231453	0.077779	0.0721466	0.176997	0.02432	0.430508	-0.377517	The BAZ1A gene encodes the accessory subunit of the ATP-dependent chromatin assembly factor (ACF), a member of the ISWI ('imitation switch') family of chromatin remodeling complexes (summarized by Racki et al., 2009 [PubMed 20033039]).[supplied by OMIM, Apr 2010].	Component of the ACF complex, an ATP-dependent chromatinremodeling complex, that regulates spacing of nucleosomes usingATP to generate evenly spaced nucleosomes along the chromatin. TheATPase activity of the complex is regulated by the length offlanking DNA. Also involved in facilitating the DNA replicationprocess. BAZ1A is the accessory, non-catalytic subunit of thecomplex which can enhance and …
BAZ2B	ENSG00000123636	3brown	0.674583	-0.702631	0.733056	0.858847	-0.739333	-0.525711	0.0509139	-0.107932	0.432581	0.550268	0.456289	-0.744277	This gene belongs to the bromodomain gene family. Members of this gene family encode proteins that are integral components of chromatin remodeling complexes. The encoded protein showed strong preference for the activating H3K14Ac mark in a histone peptide screen, suggesting a potential role in transcriptional activation. This gene may be associated with susceptibility to sudden cardiac death (SCD…	May play a role in transcriptional regulationinteracting with ISWI.
BCL11B	ENSG00000127152	3brown	0.295413	-0.228806	0.271516	0.470223	-0.306199	-0.277865	-0.144572	-0.0629136	0.0893613	0.218447	0.125167	-0.262029	This gene encodes a C2H2-type zinc finger protein and is closely related to BCL11A, a gene whose translocation may be associated with B-cell malignancies. Although the specific function of this gene has not been determined, the encoded protein is known to be a transcriptional repressor, and is regulated by the NURD nucleosome remodeling and histone deacetylase complex. Four alternatively spliced …	Key regulator of both differentiation and survivalduring thymocyte development in mammals. Essential in controllingthe responsiveness of hematopoietic stem cells to chemotacticsignals by modulating the expression of the receptors CCR7 andCCR9, which direct the movement of progenitor cells from the bonemarrow to the thymus (PubMed:27959755). Tumor-suppressor thatrepresses transcription through dir…
BDP1	ENSG00000145734	3brown	0.661499	-0.722783	0.61505	0.886717	-0.728391	-0.55586	0.0541599	-0.140412	0.575509	0.518656	0.607297	-0.818618	The product of this gene is a subunit of the TFIIIB transcription initiation complex, which recruits RNA polymerase III to target promoters in order to initiate transcription. The encoded protein localizes to concentrated aggregates in the nucleus, and is required for transcription from all three types of polymerase III promoters. It is phosphorylated by casein kinase II during mitosis, resulting…	General activator of RNA polymerase III transcription.Requires for transcription from all three types of polymerase IIIpromoters. Requires for transcription of genes with internalpromoter elements and with promoter elements upstream of theinitiation site. {ECO:0000269|PubMed:11040218}.
BEND6	ENSG00000151917	3brown	0.198711	-0.254155	0.0891431	0.571617	-0.367948	-0.350351	0.234158	0.117967	0.369484	0.0279352	0.477565	-0.427054	NA	Acts as a corepressor of recombining binding proteinsuppressor hairless (RBPJ) and inhibits Notch signaling in neuralstem cells, thereby opposing their self-renewal and promotingneurogenesis (PubMed:23571214). {ECO:0000269|PubMed:23571214}.
BEND7	ENSG00000165626	3brown	0.6021	-0.648664	0.574225	0.768227	-0.597862	-0.358556	-0.122428	-0.31488	0.361663	0.480469	0.494819	-0.564035	NA	NA
BIVM-ERCC5	ENSG00000270181	3brown	0.11846	-0.174734	0.234623	0.534747	-0.212961	-0.0067712	-0.0868379	-0.00554341	-0.0684006	0.0442303	0.0827013	-0.137149	This locus represents naturally occurring read-through transcription between the neighboring BIVM (basic, immunoglobulin-like variable motif containing) and ERCC5 (excision repair cross-complementing rodent repair deficiency, complementation group 5) genes on chromosome 13. The read-through transcript encodes a fusion protein that shares sequence identity with the products of each individual gene…	NA
BLZF1	ENSG00000117475	3brown	0.134594	-0.137605	0.165011	0.521716	-0.143942	-0.468275	-0.0767417	0.00913942	-0.0829515	0.0968096	0.0586457	-0.218945	NA	Required for normal Golgi structure and for proteintransport from the endoplasmic reticulum (ER) through the Golgiapparatus to the cell surface.
BOD1L1	ENSG00000038219	3brown	0.802618	-0.854084	0.769183	0.790651	-0.817642	-0.592955	0.0196353	-0.271356	0.600366	0.674261	0.667218	-0.837525	NA	NA
BRCA1	ENSG00000012048	3brown	0.553966	-0.625266	0.519575	0.652829	-0.506563	-0.614465	-0.233474	-0.400394	0.543695	0.549687	0.618873	-0.677061	This gene encodes a nuclear phosphoprotein that plays a role in maintaining genomic stability, and it also acts as a tumor suppressor. The encoded protein combines with other tumor suppressors, DNA damage sensors, and signal transducers to form a large multi-subunit protein complex known as the BRCA1-associated genome surveillance complex (BASC). This gene product associates with RNA polymerase I…	E3 ubiquitin-protein ligase that specifically mediatesthe formation of 'Lys-6'-linked polyubiquitin chains and plays acentral role in DNA repair by facilitating cellular responses toDNA damage. It is unclear whether it also mediates the formationof other types of polyubiquitin chains. The E3 ubiquitin-proteinligase activity is required for its tumor suppressor function. TheBRCA1-BARD1 heterodimer…
BRCA2	ENSG00000139618	3brown	0.580103	-0.525067	0.721124	0.692506	-0.594707	-0.414342	-0.134395	-0.292015	0.564904	0.54454	0.327254	-0.599613	Inherited mutations in BRCA1 and this gene, BRCA2, confer increased lifetime risk of developing breast or ovarian cancer. Both BRCA1 and BRCA2 are involved in maintenance of genome stability, specifically the homologous recombination pathway for double-strand DNA repair. The BRCA2 protein contains several copies of a 70 aa motif called the BRC motif, and these motifs mediate binding to the RAD51 …	Involved in double-strand break repair and/or homologousrecombination. Binds RAD51 and potentiates recombinational DNArepair by promoting assembly of RAD51 onto single-stranded DNA(ssDNA). Acts by targeting RAD51 to ssDNA over double-strandedDNA, enabling RAD51 to displace replication protein-A (RPA) fromssDNA and stabilizing RAD51-ssDNA filaments by blocking ATPhydrolysis. Part of a PALB2-scaffo…
BRCC3	ENSG00000185515	3brown	0.471145	-0.410895	0.501409	0.878673	-0.611028	-0.347344	0.0196613	0.0150899	0.217641	0.226589	0.268692	-0.543775	This gene encodes a subunit of the BRCA1-BRCA2-containing complex (BRCC), which is an E3 ubiquitin ligase. This complex plays a role in the DNA damage response, where it is responsible for the stable accumulation of BRCA1 at DNA break sites. The component encoded by this gene can specifically cleave Lys 63-linked polyubiquitin chains, and it regulates the abundance of these polyubiquitin chains i…	Metalloprotease that specifically cleaves 'Lys-63'-linked polyubiquitin chains (PubMed:19214193, PubMed:20656690,PubMed:24075985, PubMed:26344097). Does not have activity toward'Lys-48'-linked polyubiquitin chains. Component of the BRCA1-Acomplex, a complex that specifically recognizes 'Lys-63'-linkedubiquitinated histones H2A and H2AX at DNA lesions sites, leadingto target the BRCA1-BARD1 hetero…
BRD7	ENSG00000166164	3brown	0.156427	-0.260812	0.147576	0.76049	-0.351332	-0.188862	0.284381	0.273249	0.0674321	-0.0886163	0.278101	-0.364665	This gene encodes a protein which is a member of the bromodomain-containing protein family. The product of this gene has been identified as a component of one form of the SWI/SNF chromatin remodeling complex, and as a protein which interacts with p53 and is required for p53-dependent oncogene-induced senescence which prevents tumor growth. Pseudogenes have been described on chromosomes 2, 3, 6, 1…	Acts both as coactivator and as corepressor. May play arole in chromatin remodeling. Activator of the Wnt signalingpathway in a DVL1-dependent manner by negatively regulating theGSK3B phosphotransferase activity. Induces dephosphorylation ofGSK3B at 'Tyr-216'. Down-regulates TRIM24-mediated activation oftranscriptional activation by AR (By similarity). Transcriptionalcorepressor that down-regulat…
C10orf118	ENSG00000165813	3brown	0.47439	-0.584905	0.361912	0.833883	-0.527277	-0.553538	0.0679052	-0.114137	0.397509	0.321439	0.602547	-0.643548	NA	NA
C1orf27	ENSG00000157181	3brown	0.19677	-0.176365	0.170369	0.706375	-0.333972	-0.34564	0.237767	0.235773	0.155695	-0.0758734	-0.0119122	-0.459384	NA	NA
C21orf88	ENSG00000184809	3brown	0.00467763	-0.102871	0.0978106	0.635299	-0.0840008	-0.0501879	-0.224726	-0.0607757	-0.0439018	0.0125399	0.080852	-0.0889378	NA	NA
C2orf69	ENSG00000178074	3brown	0.0128818	-0.0707268	-0.0249486	0.61395	-0.135519	-0.0992233	0.169163	0.200463	-0.0283838	-0.0896545	0.199759	-0.222617	NA	NA
C3orf72	ENSG00000206262	3brown	0.121131	-0.106055	0.269733	0.610908	-0.140749	-0.0785832	-0.214312	-0.0598582	-0.226353	0.0272138	-0.127395	0.00750575	NA	NA
CA5BP1	ENSG00000186312	3brown	0.364268	-0.430283	0.337792	0.781276	-0.487128	-0.312437	0.0705319	0.0127826	0.233844	0.20571	0.39711	-0.475861	NA	NA
CADPS2	ENSG00000081803	3brown	0.124521	-0.0736213	0.170336	0.589715	-0.265816	-0.0134456	0.227054	0.322691	-0.296448	-0.121767	-0.133927	-0.0880985	This gene encodes a member of the calcium-dependent activator of secretion (CAPS) protein family, which are calcium binding proteins that regulate the exocytosis of synaptic and dense-core vesicles in neurons and neuroendocrine cells. Mutations in this gene may contribute to autism susceptibility. Multiple transcript variants encoding different isoforms have been found for this gene. [provided by…	Calcium-binding protein involved in exocytosis ofvesicles filled with neurotransmitters and neuropeptides. Probablyacts upstream of fusion in the biogenesis or maintenance of maturesecretory vesicles. Regulates neurotrophin release from granulecells leading to regulate cell differentiation and survival duringcerebellar development. May specifically mediate the Ca(2+)-dependent exocytosis of large…
CAMK4	ENSG00000152495	3brown	0.565855	-0.583569	0.558259	0.770513	-0.572757	-0.394841	-0.133867	-0.21491	0.366037	0.511308	0.383935	-0.539785	The product of this gene belongs to the serine/threonine protein kinase family, and to the Ca(2+)/calmodulin-dependent protein kinase subfamily. This enzyme is a multifunctional serine/threonine protein kinase with limited tissue distribution, that has been implicated in transcriptional regulation in lymphocytes, neurons and male germ cells. [provided by RefSeq, Jul 2008].	Calcium/calmodulin-dependent protein kinase thatoperates in the calcium-triggered CaMKK-CaMK4 signaling cascadeand regulates, mainly by phosphorylation, the activity of severaltranscription activators, such as CREB1, MEF2D, JUN and RORA,which play pivotal roles in immune response, inflammation, andmemory consolidation. In the thymus, regulates the CD4(+)/CD8(+)double positive thymocytes selection…
CASP8AP2	ENSG00000118412	3brown	0.592111	-0.663354	0.543225	0.753997	-0.540096	-0.665006	-0.0717608	-0.298048	0.617016	0.564637	0.612957	-0.797611	This protein is highly similar to FLASH, a mouse apoptotic protein identified by its interaction with the death-effector domain (DED) of caspase 8. Studies of FLASH protein suggested that this protein may be a component of the death-inducing signaling complex that includes Fas receptor, Fas-binding adapter FADD, and caspase 8, and plays a regulatory role in Fas-mediated apoptosis. Alternative spl…	NA
CBR1	ENSG00000159228	3brown	0.104307	-0.0714129	0.189965	0.597512	-0.260373	0.0576856	-0.0315672	0.110895	0.0029993	-0.0212038	0.0658442	-0.180682	The protein encoded by this gene belongs to the short-chain dehydrogenases/reductases (SDR) family, which function as NADPH-dependent oxidoreductases having wide specificity for carbonyl compounds, such as quinones, prostaglandins, and various xenobiotics. Alternatively spliced transcript variants have been found for this gene. [provided by RefSeq, Nov 2013].	NADPH-dependent reductase with broad substratespecificity. Catalyzes the reduction of a wide variety of carbonylcompounds including quinones, prostaglandins, menadione, plusvarious xenobiotics. Catalyzes the reduction of the antitumoranthracyclines doxorubicin and daunorubicin to the cardiotoxiccompounds doxorubicinol and daunorubicinol. Can convertprostaglandin E2 to prostaglandin F2-alpha. Can …
CCAR1	ENSG00000060339	3brown	0.356304	-0.416639	0.361498	0.788819	-0.537027	-0.348874	0.294588	0.246427	0.0857563	0.0825241	0.272485	-0.505615	NA	Associates with components of the Mediator and p160coactivator complexes that play a role as intermediariestransducing regulatory signals from upstream transcriptionalactivator proteins to basal transcription machinery at the corepromoter. Recruited to endogenous nuclear receptor target genes inresponse to the appropriate hormone. Also functions as a p53coactivator. May thus play an important rol…
CCDC138	ENSG00000163006	3brown	0.334883	-0.375847	0.402474	0.747127	-0.407915	-0.439878	-0.0878936	-0.162458	0.542133	0.301129	0.384297	-0.597889	NA	NA
CCDC144CP	ENSG00000154898	3brown	0.554197	-0.526802	0.565771	0.64291	-0.633972	-0.367539	-0.119703	-0.231306	0.51616	0.472353	0.56139	-0.609232	NA	NA
CCDC150	ENSG00000144395	3brown	0.405311	-0.426407	0.542679	0.642303	-0.551145	-0.165498	0.269112	0.148361	0.145155	0.243821	0.224585	-0.428304	NA	NA
CCDC17	ENSG00000159588	3brown	0.565193	-0.610715	0.569566	0.775014	-0.728903	-0.188894	0.231563	0.0633393	0.304324	0.341762	0.508654	-0.565895	NA	NA
CCDC181	ENSG00000117477	3brown	0.193707	-0.0583259	0.224258	0.606539	-0.266107	-0.157177	0.0163636	-0.00703158	0.039248	-0.0193811	0.0943956	-0.240998	NA	NA
CCDC41	ENSG00000173588	3brown	0.527504	-0.506431	0.608214	0.745965	-0.610255	-0.436344	0.028485	-0.0711103	0.154783	0.343298	0.174426	-0.461538	NA	NA
CCDC88A	ENSG00000115355	3brown	0.708475	-0.754892	0.617862	0.822825	-0.751924	-0.584035	0.107761	-0.220677	0.548064	0.532101	0.646378	-0.76407	This gene encodes a member of the Girdin family of coiled-coil domain containing proteins. The encoded protein is an actin-binding protein that is activated by the serine/threonine kinase Akt and plays a role in cytoskeleton remodeling and cell migration. The encoded protein also enhances Akt signaling by mediating phosphoinositide 3-kinase (PI3K)-dependent activation of Akt by growth factor rece…	NA
CCP110	ENSG00000103540	3brown	0.354615	-0.36581	0.425751	0.753587	-0.401732	-0.358461	-0.101746	-0.142509	0.2035	0.255092	0.166026	-0.467504	NA	Necessary for centrosome duplication at different stagesof procentriole formation. Acts as a key negative regulator ofciliogenesis in collaboration with CEP97 by capping the mothercentriole thereby preventing cilia formation (PubMed:17719545PubMed:17681131, PubMed:23486064). Also involved in promotingciliogenesis. May play a role in the assembly of the mothercentriole subdistal appendages (SDA) t…
CCT6P3	ENSG00000234585	3brown	0.325375	-0.264262	0.412688	0.433984	-0.332539	-0.171645	0.0134119	0.112861	-0.161172	0.220963	-0.00651708	-0.248345	NA	NA
CDC42BPA	ENSG00000143776	3brown	0.657958	-0.59459	0.734371	0.888295	-0.705616	-0.42721	-0.0980991	-0.189931	0.331761	0.53805	0.406938	-0.651646	The protein encoded by this gene is a member of the Serine/Threonine protein kinase family. This kinase contains multiple functional domains. Its kinase domain is highly similar to that of the myotonic dystrophy protein kinase (DMPK). This kinase also contains a Rac interactive binding (CRIB) domain, and has been shown to bind CDC42. It may function as a CDC42 downstream effector mediating CDC42 …	Serine/threonine-protein kinase which is an importantdownstream effector of CDC42 and plays a role in the regulation ofcytoskeleton reorganization and cell migration. Regulates actincytoskeletal reorganization via phosphorylation of PPP1R12C andMYL9/MLC2. In concert with MYO18A and LURAP1, is involved inmodulating lamellar actomyosin retrograde flow that is crucial tocell protrusion and migration…
CDX4	ENSG00000131264	3brown	0.250762	-0.233844	0.33969	0.647594	-0.354946	-0.38734	0.0213186	0.0507724	0.0287066	0.133972	0.130247	-0.415122	This gene encodes a member of a small subfamily of homeobox containing transcription factors. The encoded protein may regulate homeobox gene expression during anteroposterior patterning and hematopoiesis. [provided by RefSeq, Aug 2012].	NA
CEP135	ENSG00000174799	3brown	0.544593	-0.57642	0.425414	0.693673	-0.511085	-0.733317	0.00885051	-0.235549	0.456105	0.46523	0.55327	-0.736594	This gene encodes a centrosomal protein, which acts as a scaffolding protein during early centriole biogenesis, and is also required for centriole-centriole cohesion during interphase. Mutations in this gene are associated with autosomal recessive primary microcephaly-8. [provided by RefSeq, Jun 2012].	Centrosomal protein involved in centriole biogenesis.Acts as a scaffolding protein during early centriole biogenesis.Required for the targeting of centriole satellite proteins tocentrosomes such as of PCM1, SSX2IP and CEP290 and recruitment ofWRAP73 to centrioles. Also required for centriole-centriolecohesion during interphase by acting as a platform protein forCEP250 at the centriole. {ECO:00002…
CEP78	ENSG00000148019	3brown	0.380976	-0.468932	0.430599	0.755316	-0.451629	-0.488009	0.109886	0.00209667	0.289878	0.303078	0.358002	-0.676328	This gene encodes a centrosomal protein that is both required for the regulation of centrosome-related events during the cell cycle, and required for ciliogenesis. The encoded protein has an N-terminal leucine-rich repeat (LRR) domain with six consecutive LRR repeats, and a C-terminal coiled-coil domain. It interacts with the N-terminal catalytic domain of polo-like kinase 4 (PLK4) and colocalize…	May be required for efficient PLK4 centrosomallocalization and PLK4-induced overduplication of centrioles(PubMed:27246242). May play a role in cilium biogenesis(PubMed:27588451). {ECO:0000269|PubMed:27246242,ECO:0000269|PubMed:27588451}.
CEP85L	ENSG00000111860	3brown	0.531213	-0.561903	0.548084	0.614183	-0.405468	-0.332455	-0.180047	-0.407466	0.244657	0.471758	0.287011	-0.391486	The protein encoded by this gene was identified as a breast cancer antigen. Nothing more is known of its function at this time. Three transcript variants encoding different isoforms have been found for this gene. [provided by RefSeq, May 2010].	NA
CEP95	ENSG00000258890	3brown	0.564797	-0.575684	0.625558	0.443654	-0.576992	-0.372405	0.145137	-0.0334367	0.187749	0.455764	0.259749	-0.535578	NA	NA
CFTR	ENSG00000001626	3brown	0.542583	-0.499651	0.561986	0.69084	-0.675192	-0.567893	0.0771994	-0.0391793	0.452958	0.40212	0.409627	-0.653967	This gene encodes a member of the ATP-binding cassette (ABC) transporter superfamily. ABC proteins transport various molecules across extra- and intra-cellular membranes. ABC genes are divided into seven distinct subfamilies (ABC1, MDR/TAP, MRP, ALD, OABP, GCN20, White). This protein is a member of the MRP subfamily that is involved in multi-drug resistance. The encoded protein functions as a chl…	Epithelial ion channel that plays an important role inthe regulation of epithelial ion and water transport and fluidhomeostasis (PubMed:26823428). Mediates the transport of chlorideions across the cell membrane (PubMed:10792060, PubMed:11524016,PubMed:11707463, PubMed:12519745, PubMed:15010471,PubMed:12588899, PubMed:17036051, PubMed:19398555,PubMed:19621064, PubMed:22178883, PubMed:25330774, Pub…
CHML	ENSG00000203668	3brown	0.443255	-0.475513	0.351658	0.868173	-0.565969	-0.357598	0.207618	0.091036	0.270259	0.228961	0.409529	-0.58399	The product of the CHML gene supports geranylgeranylation of most Rab proteins and may substitute for REP-1 in tissues other than retina. CHML is localized close to the gene for Usher syndrome type II. [provided by RefSeq, Jul 2008].	Substrate-binding subunit (component A) of the Rabgeranylgeranyltransferase (GGTase) complex. Binds unprenylated Rabproteins and presents the substrate peptide to the catalyticcomponent B. The component A is thought to be regenerated bytransferring its prenylated Rab back to the donor membrane. Lesseffective than CHM in supporting prenylation of Rab3 family.{ECO:0000269|PubMed:12356470, ECO:00002…
CHORDC1	ENSG00000110172	3brown	0.608872	-0.591092	0.610752	0.723212	-0.572847	-0.489297	-0.127204	-0.296987	0.209306	0.494475	0.282648	-0.532448	NA	Regulates centrosome duplication, probably by inhibitingthe kinase activity of ROCK2. Proposed to act as co-chaperone forHSP90. May play a role in the regulation of NOD1 via a HSP90chaperone complex. In vitro, has intrinsic chaperone activity.This function may be achieved by inhibiting association of ROCK2with NPM1. Involved in stress response. Prevents tumorigenesis.{ECO:0000269|PubMed:20230755}.
CHRNA4	ENSG00000101204	3brown	0.53566	-0.570881	0.572018	0.659346	-0.574475	-0.176079	-0.208566	-0.382511	0.33748	0.478839	0.543724	-0.333962	This gene encodes a nicotinic acetylcholine receptor, which belongs to a superfamily of ligand-gated ion channels that play a role in fast signal transmission at synapses. These pentameric receptors can bind acetylcholine, which causes an extensive change in conformation that leads to the opening of an ion-conducting channel across the plasma membrane. This protein is an integral membrane recepto…	After binding acetylcholine, the AChR responds by anextensive change in conformation that affects all subunits andleads to opening of an ion-conducting channel across the plasmamembrane permeable to sodium ions. {ECO:0000269|PubMed:22361591}.
CHST9	ENSG00000154080	3brown	0.462362	-0.38608	0.468774	0.633376	-0.521095	-0.340508	-0.138774	-0.169359	0.267162	0.336663	0.168037	-0.387651	The protein encoded by this gene belongs to the sulfotransferase 2 family. It is localized to the golgi membrane, and catalyzes the transfer of sulfate to position 4 of non-reducing N-acetylgalactosamine (GalNAc) residues in both N-glycans and O-glycans. Sulfate groups on carbohydrates confer highly specific functions to glycoproteins, glycolipids, and proteoglycans, and are critical for cell-cel…	Catalyzes the transfer of sulfate to position 4 of non-reducing N-acetylgalactosamine (GalNAc) residues in both N-glycansand O-glycans. Participates in biosynthesis of glycoproteinhormones lutropin and thyrotropin, by mediating sulfation of theircarbohydrate structures. Has a higher activity toward carbonicanhydrase VI than toward lutropin. Only active against terminalGalNAcbeta1,GalNAcbeta. Isof…
CHURC1	ENSG00000258289	3brown	0.332541	-0.373257	0.238127	0.571755	-0.332063	-0.484311	-0.152093	-0.284189	0.537337	0.293066	0.42889	-0.575155	NA	Transcriptional activator that mediates FGF signalingduring neural development. Plays a role in the regulation of cellmovement (By similarity). Does not bind DNA by itself.{ECO:0000250}.
CLMP	ENSG00000166250	3brown	0.318647	-0.343415	0.308809	0.694132	-0.402802	-0.353549	-0.098218	-0.104945	0.450357	0.232907	0.366221	-0.55356	This gene encodes a type I transmembrane protein that is localized to junctional complexes between endothelial and epithelial cells and may have a role in cell-cell adhesion. Expression of this gene in white adipose tissue is implicated in adipocyte maturation and development of obesity. This gene is also essential for normal intestinal development and mutations in the gene are associated with co…	May be involved in the cell-cell adhesion. May play arole in adipocyte differentiation and development of obesity. Isrequired for normal small intestine development.{ECO:0000269|PubMed:14573622, ECO:0000269|PubMed:15563274,ECO:0000269|PubMed:22155368}.
CLOCK	ENSG00000134852	3brown	0.549692	-0.535246	0.607974	0.808366	-0.492	-0.473514	-0.299153	-0.415054	0.248573	0.536508	0.374987	-0.495201	The protein encoded by this gene plays a central role in the regulation of circadian rhythms. The protein encodes a transcription factor of the basic helix-loop-helix (bHLH) family and contains DNA binding histone acetyltransferase activity. The encoded protein forms a heterodimer with ARNTL (BMAL1) that binds E-box enhancer elements upstream of Period (PER1, PER2, PER3) and Cryptochrome (CRY1, C…	Transcriptional activator which forms a core componentof the circadian clock. The circadian clock, an internal time-keeping system, regulates various physiological processes throughthe generation of approximately 24 hour circadian rhythms in geneexpression, which are translated into rhythms in metabolism andbehavior. It is derived from the Latin roots 'circa' (about) and'diem' (day) and acts as a…
COL21A1	ENSG00000124749	3brown	0.277002	-0.221262	0.196147	0.385884	-0.336927	-0.243034	0.142858	0.0784937	-0.00270441	0.0969177	0.199763	-0.267456	This gene encodes the alpha chain of type XXI collagen, a member of the FACIT (fibril-associated collagens with interrupted helices) collagen family. Type XXI collagen is localized to tissues containing type I collagen and maintains the integrity of the extracellular matrix. Alternative splicing results in multiple transcript variants. [provided by RefSeq, Jan 2016].	NA
CP	ENSG00000047457	3brown	0.47165	-0.462346	0.502645	0.659695	-0.557142	-0.368236	0.0327049	-0.0959851	0.313942	0.286733	0.281485	-0.461956	The protein encoded by this gene is a metalloprotein that binds most of the copper in plasma and is involved in the peroxidation of Fe(II)transferrin to Fe(III) transferrin. Mutations in this gene cause aceruloplasminemia, which results in iron accumulation and tissue damage, and is associated with diabetes and neurologic abnormalities. Two transcript variants, one protein-coding and the other no…	Ceruloplasmin is a blue, copper-binding (6-7 atoms permolecule) glycoprotein. It has ferroxidase activity oxidizingFe(2+) to Fe(3+) without releasing radical oxygen species. It isinvolved in iron transport across the cell membrane. ProvidesCu(2+) ions for the ascorbate-mediated deaminase degradation ofthe heparan sulfate chains of GPC1. May also play a role in fetallung development or pulmonary a…
CPEB4	ENSG00000113742	3brown	0.159474	-0.0996183	0.230139	0.646957	-0.231777	-0.579103	-0.0720731	0.0677578	0.0984269	0.0980189	0.0286032	-0.420906	NA	Sequence-specific RNA-binding protein that binds to thecytoplasmic polyadenylation element (CPE), an uridine-richsequence element (consensus sequence 5'-UUUUUAU-3') within themRNA 3'-UTR (PubMed:24990967). RNA binding results in a clearconformational change analogous to the Venus fly trap mechanism(PubMed:24990967). Regulates activation of unfolded proteinresponse (UPR) in the process of adaptati…
CRIM1	ENSG00000150938	3brown	0.521048	-0.537217	0.528425	0.733723	-0.586054	-0.57976	-0.185853	-0.268428	0.502014	0.460843	0.524052	-0.616013	This gene encodes a transmembrane protein containing six cysteine-rich repeat domains and an insulin-like growth factor-binding domain. The encoded protein may play a role in tissue development though interactions with members of the transforming growth factor beta family, such as bone morphogenetic proteins. [provided by RefSeq, Nov 2010].	May play a role in CNS development by interacting withgrowth factors implicated in motor neuron differentiation andsurvival. May play a role in capillary formation and maintenanceduring angiogenesis. Modulates BMP activity by affecting itsprocessing and delivery to the cell surface.{ECO:0000269|PubMed:12464430, ECO:0000269|PubMed:12805376}.
CRYBG3	ENSG00000233280	3brown	0.525659	-0.491153	0.607873	0.831543	-0.604301	-0.479441	0.017995	-0.113537	0.509497	0.390042	0.321852	-0.667287	NA	Isoform vlAKAP: Anchoring protein that mediates thesubcellular compartmentation of protein kinase A (PKA).{ECO:0000269|PubMed:25097019}.
CRYBG3	ENSG00000080200	3brown	0.384365	-0.387307	0.394739	0.79194	-0.479492	-0.449871	0.0740333	-0.0148903	0.466364	0.229353	0.282505	-0.570779	NA	Isoform vlAKAP: Anchoring protein that mediates thesubcellular compartmentation of protein kinase A (PKA).{ECO:0000269|PubMed:25097019}.
CSNK1G3	ENSG00000151292	3brown	0.514779	-0.540144	0.523647	0.799531	-0.466568	-0.466826	-0.237977	-0.408961	0.264401	0.457819	0.438216	-0.516048	This gene encodes a member of a family of serine/threonine protein kinases that phosphorylate caseins and other acidic proteins. A related protein in the African clawed frog participates in the transmission of Wnt/beta-catenin signaling. Alternatively spliced transcript variants encoding multiple isoforms have been observed for this gene. [provided by RefSeq, Jul 2012].	Serine/threonine-protein kinase. Casein kinases areoperationally defined by their preferential utilization of acidicproteins such as caseins as substrates. It can phosphorylate alarge number of proteins. Participates in Wnt signaling. Regulatesfast synaptic transmission mediated by glutamate (By similarity).{ECO:0000250}.
CSPP1	ENSG00000104218	3brown	0.583652	-0.584625	0.578427	0.752398	-0.737415	-0.23624	0.232323	0.0412842	0.272482	0.343475	0.370875	-0.514997	This gene encodes a centrosome and spindle pole associated protein. The encoded protein plays a role in cell-cycle progression and spindle organization, regulates cytokinesis, interacts with Nephrocystin 8 and is required for cilia formation. Mutations in this gene result in primary cilia abnormalities and classical Joubert syndrome. Alternatively spliced transcript variants encoding distinct iso…	May play a role in cell-cycle-dependent microtubuleorganization. {ECO:0000269|PubMed:16826565}.
CTA-445C9.15	ENSG00000260065	3brown	0.196828	-0.257116	0.234719	0.618964	-0.420513	-0.153353	0.125851	0.14435	0.25616	0.0668528	0.409343	-0.394514	NA	NA
CTAGE8	ENSG00000244693	3brown	0.00200944	-0.062735	0.195675	0.551036	-0.1151	-0.30346	-0.19937	0.0288722	-0.0229882	0.00476495	-0.0119244	-0.125535	NA	NA
CTC-260E6.6	ENSG00000267383	3brown	0.550787	-0.467326	0.656489	0.783536	-0.632811	-0.163837	-0.060721	-0.101852	0.0730669	0.341685	0.129311	-0.353671	NA	NA
CTC-428G20.3	ENSG00000248175	3brown	0.454527	-0.526477	0.475103	0.766974	-0.473945	-0.563407	-0.0556707	-0.220805	0.470232	0.447142	0.558469	-0.726527	NA	NA
CTD-2006C1.10	ENSG00000257355	3brown	0.183292	-0.187936	0.303169	0.532609	-0.302543	-0.163038	-0.189818	-0.053746	0.0200348	0.0756735	0.0190679	-0.148349	NA	NA
CTD-2044J15.2	ENSG00000272520	3brown	0.283052	-0.305914	0.396226	0.588418	-0.305281	-0.151503	-0.0335449	0.025547	-0.153147	0.234463	0.0486812	-0.255086	NA	NA
CTD-2086O20.3	ENSG00000267381	3brown	0.220002	-0.176351	0.10269	0.543578	-0.312307	-0.355311	0.092771	0.084897	0.194823	0.0276476	0.378986	-0.35727	NA	NA
CTD-2297D10.2	ENSG00000250579	3brown	0.493761	-0.535326	0.419311	0.750634	-0.631514	-0.261416	0.0719569	-0.0556818	0.266271	0.29181	0.563521	-0.496176	NA	NA
CTD-2561J22.2	ENSG00000213976	3brown	0.274068	-0.372476	0.309758	0.769696	-0.466275	-0.194986	0.228688	0.206677	0.212485	0.0662523	0.339693	-0.462559	NA	NA
CYP2U1	ENSG00000155016	3brown	0.195138	-0.182238	0.184415	0.549573	-0.257654	-0.324501	-0.0436217	-0.152059	0.318111	0.0704451	0.265923	-0.299612	This gene encodes a member of the cytochrome P450 superfamily of enzymes. The cytochrome P450 proteins are monooxygenases which catalyze many reactions involved in drug metabolism and synthesis of cholesterol, steroids and other lipids. This enzyme is a hydroxylase that metabolizes arachidonic acid, docosahexaenoic acid, and other long chain fatty acids. [provided by RefSeq, Jul 2008].	Catalyzes the hydroxylation of arachidonic acid,docosahexaenoic acid and other long chain fatty acids. Maymodulate the arachidonic acid signaling pathway and play a role inother fatty acid signaling processes.{ECO:0000269|PubMed:14660610}.
DAAM1	ENSG00000100592	3brown	0.550624	-0.605547	0.456635	0.758887	-0.5727	-0.559471	0.0402974	-0.249365	0.574079	0.457351	0.695558	-0.749968	Cell motility, adhesion, cytokinesis, and other functions of the cell cortex are mediated by reorganization of the actin cytoskeleton and several formin homology (FH) proteins have been associated with these processes. The protein encoded by this gene contains two FH domains and belongs to a novel FH protein subfamily implicated in cell polarity. A key regulator of cytoskeletal architecture, the …	Binds to disheveled (Dvl) and Rho, and mediates Wnt-induced Dvl-Rho complex formation. May play a role as ascaffolding protein to recruit Rho-GDP and Rho-GEF, therebyenhancing Rho-GTP formation. Can direct nucleation and elongationof new actin filaments. Involved in building functional cilia(PubMed:16630611, PubMed:17482208). Involved in the organizationof the subapical actin network in multicili…
DCUN1D1	ENSG00000043093	3brown	-0.110671	0.0715007	-0.0518334	0.643386	0.0768364	-0.269509	-0.0718509	0.0750519	-0.0857967	-0.103044	0.000837437	-0.137091	NA	Part of an E3 ubiquitin ligase complex for neddylation.Promotes neddylation of cullin components of E3 cullin-RINGubiquitin ligase complexes. Acts by binding to cullin-RBX1complexes in the cytoplasm and promoting their nucleartranslocation, enhancing recruitment of E2-NEDD8 (UBE2M-NEDD8)thioester to the complex, and optimizing the orientation ofproteins in the complex to allow efficient transfer …
DEPDC1	ENSG00000024526	3brown	0.231107	-0.239213	0.151988	0.625645	-0.213303	-0.399322	0.0542743	-0.132468	0.238877	0.0825578	0.20415	-0.355824	NA	May be involved in transcriptional regulation as atranscriptional corepressor. The DEPDC1A-ZNF224 complex may play acritical role in bladder carcinogenesis by repressing thetranscription of the A20 gene, leading to transport of NF-KBprotein into the nucleus, resulting in suppression of apoptosis ofbladder cancer cells. {ECO:0000269|PubMed:20587513}.
DGKE	ENSG00000153933	3brown	0.610207	-0.560583	0.604497	0.736812	-0.709885	-0.591232	0.0233309	-0.222646	0.469665	0.423898	0.446834	-0.655999	Diacylglycerol kinases are thought to be involved mainly in the regeneration of phosphatidylinositol (PI) from diacylglycerol in the PI-cycle during cell signal transduction. When expressed in mammalian cells, DGK-epsilon shows specificity for arachidonyl-containing diacylglycerol. DGK-epsilon is expressed predominantly in testis. [provided by RefSeq, Jul 2008].	Highly selective for arachidonate-containing species ofdiacylglycerol (DAG). May terminate signals transmitted througharachidonoyl-DAG or may contribute to the synthesis ofphospholipids with defined fatty acid composition.
DGKK	ENSG00000204466	3brown	0.642317	-0.632169	0.622852	0.769154	-0.697393	-0.39047	-0.00915879	-0.216792	0.516855	0.468919	0.51828	-0.673079	The protein encoded by this gene is an enzyme that phosphorylates diacylglycerol, converting it to phosphatidic acid. The encoded protein is a membrane protein and is inhibited by hydrogen peroxide. Variations in this gene have been associated with hypospadias. [provided by RefSeq, Mar 2011].	Phosphorylates diacylglycerol (DAG) to generatephosphatidic acid (PA). {ECO:0000269|PubMed:16210324}.
DHFR	ENSG00000228716	3brown	0.282942	-0.329597	0.0633982	0.510288	-0.418029	-0.355072	0.390514	0.230753	0.248237	0.0371112	0.487511	-0.482461	Dihydrofolate reductase converts dihydrofolate into tetrahydrofolate, a methyl group shuttle required for the de novo synthesis of purines, thymidylic acid, and certain amino acids. While the functional dihydrofolate reductase gene has been mapped to chromosome 5, multiple intronless processed pseudogenes or dihydrofolate reductase-like genes have been identified on separate chromosomes. Dihydrof…	Key enzyme in folate metabolism. Contributes to the denovo mitochondrial thymidylate biosynthesis pathway. Catalyzes anessential reaction for de novo glycine and purine synthesis, andfor DNA precursor synthesis. Binds its own mRNA and that of DHFR2.{ECO:0000269|PubMed:12096917, ECO:0000269|PubMed:21876188}.
DIAPH3	ENSG00000139734	3brown	0.499727	-0.388204	0.520662	0.734833	-0.54093	-0.473927	-0.0259435	-0.17279	0.329118	0.361784	0.42775	-0.566462	This gene encodes a member of the diaphanous subfamily of the formin family. Members of this family are involved in actin remodeling and regulate cell movement and adhesion. Mutations in this gene are associated with autosomal dominant auditory neuropathy 1. Multiple transcript variants encoding different isoforms have been found for this gene. [provided by RefSeq, Apr 2012].	Binds to GTP-bound form of Rho and to profilin. Acts ina Rho-dependent manner to recruit profilin to the membrane, whereit promotes actin polymerization. It is required for cytokinesis,stress fiber formation, and transcriptional activation of theserum response factor. DFR proteins couple Rho and Src tyrosinekinase during signaling and the regulation of actin dynamics (Bysimilarity). {ECO:0000250}.
DICER1	ENSG00000100697	3brown	0.365927	-0.437724	0.349619	0.591227	-0.253011	-0.595647	-0.262053	-0.358961	0.533328	0.499842	0.451735	-0.65365	This gene encodes a protein possessing an RNA helicase motif containing a DEXH box in its amino terminus and an RNA motif in the carboxy terminus. The encoded protein functions as a ribonuclease and is required by the RNA interference and small temporal RNA (stRNA) pathways to produce the active small RNA component that represses gene expression. Alternative splicing results in multiple transcrip…	Double-stranded RNA (dsRNA) endoribonuclease playing acentral role in short dsRNA-mediated post-transcriptional genesilencing. Cleaves naturally occurring long dsRNAs and shorthairpin pre-microRNAs (miRNA) into fragments of twenty-one totwenty-three nucleotides with 3' overhang of two nucleotides,producing respectively short interfering RNAs (siRNA) and maturemicroRNAs. SiRNAs and miRNAs serve as…
DLEU2	ENSG00000231607	3brown	0.30146	-0.235642	0.415771	0.575281	-0.449722	-0.423612	0.104242	0.126869	0.0436785	0.207908	0.183382	-0.398382	NA	NA
DMKN	ENSG00000161249	3brown	0.345315	-0.281271	0.26924	0.531731	-0.492282	-0.0639624	0.322369	0.202416	-0.0685266	-0.0348147	0.107613	-0.168918	This gene is upregulated in inflammatory diseases, and it was first observed as expressed in the differentiated layers of skin. The most interesting aspect of this gene is the differential use of promoters and terminators to generate isoforms with unique cellular distributions and domain components. Alternatively spliced transcript variants encoding different isoforms have been identified for thi…	May act as a soluble regulator of keratinocytedifferentiation. {ECO:0000305}.
DNAJC21	ENSG00000168724	3brown	0.177794	-0.266322	0.174802	0.778781	-0.195665	-0.276929	-0.0139665	0.0428743	0.0241185	0.0465126	0.0507151	-0.283704	This gene encodes a member of the DNAJ heat shock protein 40 family of proteins that is characterized by two N-terminal tetratricopeptide repeat domains and a C-terminal DNAJ domain. This protein binds the precursor 45S ribosomal RNA and may be involved in early nuclear ribosomal RNA biogenesis and maturation of the 60S ribosomal subunit. Mutations in this gene result in Bone marrow failure syndr…	May act as a co-chaperone for HSP70. May play a role inribosomal RNA (rRNA) biogenesis, possibly in the maturation of the60S subunit. Binds the precursor 45S rRNA.{ECO:0000269|PubMed:27346687}.
DNAJC3-AS1	ENSG00000247400	3brown	0.413949	-0.326681	0.3176	0.508928	-0.492869	-0.331871	0.0600297	-0.11544	0.356982	0.193132	0.250595	-0.459045	NA	NA
DOCK1	ENSG00000150760	3brown	0.445837	-0.486548	0.459446	0.64193	-0.507943	-0.303544	0.0293326	-0.144622	0.366399	0.284546	0.425474	-0.526553	This gene encodes a member of the dedicator of cytokinesis protein family. Dedicator of cytokinesis proteins act as guanine nucleotide exchange factors for small Rho family G proteins. The encoded protein regulates the small GTPase Rac, thereby influencing several biological processes, including phagocytosis and cell migration. Overexpression of this gene has also been associated with certain can…	Involved in cytoskeletal rearrangements required forphagocytosis of apoptotic cells and cell motility. Along withDOCK1, mediates CRK/CRKL regulation of epithelial and endothelialcell spreading and migration on type IV collagen(PubMed:19004829). Functions as a guanine nucleotide exchangefactor (GEF), which activates Rac Rho small GTPases by exchangingbound GDP for free GTP. Its GEF activity may be…
DOPEY1	ENSG00000083097	3brown	0.494978	-0.544311	0.402975	0.519115	-0.390197	-0.553726	0.0428107	-0.262056	0.504408	0.504819	0.496366	-0.722448	NA	May be involved in protein traffic between late Golgiand early endosomes. {ECO:0000250}.
DSE	ENSG00000111817	3brown	0.292778	-0.241662	0.294128	0.775325	-0.385248	-0.223252	0.0164534	0.0830017	0.00080699	0.131074	0.06846	-0.340631	The protein encoded by this gene is a tumor-rejection antigen. It is localized to the endoplasmic reticulum and functions to convert D-glucuronic acid to L-iduronic acid during the biosynthesis of dermatan sulfate. This antigen possesses tumor epitopes capable of inducing HLA-A24-restricted and tumor-specific cytotoxic T lymphocytes in cancer patients and may be useful for specific immunotherapy.…	Converts D-glucuronic acid to L-iduronic acid (IdoUA)residues. {ECO:0000269|PubMed:16505484}.
ELAVL2	ENSG00000107105	3brown	0.224483	-0.19209	0.314464	0.794782	-0.329309	-0.271206	0.0306339	0.10808	0.0727794	0.102422	0.0765397	-0.434822	The protein encoded by this gene is a neural-specific RNA-binding protein that is known to bind to several 3' UTRs, including its own and also that of FOS and ID. The encoded protein may recognize a GAAA motif in the RNA. Three transcript variants encoding two different isoforms have been found for this gene. [provided by RefSeq, Jan 2010].	Binds RNA. Seems to recognize a GAAA motif. Can bind toits own 3'-UTR, the FOS 3'-UTR and the ID 3'-UTR.
ELK3	ENSG00000111145	3brown	0.297594	-0.408016	0.268621	0.555783	-0.370347	-0.395465	0.103263	-0.048242	0.389846	0.19654	0.271027	-0.535463	This gene encodes a member of the ETS-domain transcription factor family and the ternary complex factor (TCF) subfamily. Proteins in this subfamily regulate transcription when recruited by serum response factor to bind to serum response elements. This protein is activated by signal-induced phosphorylation; studies in rodents suggest that it is a transcriptional inhibitor in the absence of Ras, bu…	May be a negative regulator of transcription, but canactivate transcription when coexpressed with Ras, Src or Mos.Forms a ternary complex with the serum response factor and the ETSand SRF motifs of the Fos serum response element.
ELL2	ENSG00000118985	3brown	0.304299	-0.276645	0.323169	0.774842	-0.336815	-0.233811	-0.0256089	0.0402649	-0.12014	0.114615	0.0298609	-0.199267	NA	Elongation factor component of the super elongationcomplex (SEC), a complex required to increase the catalytic rateof RNA polymerase II transcription by suppressing transientpausing by the polymerase at multiple sites along the DNA.Component of the little elongation complex (LEC), a complexrequired to regulate small nuclear RNA (snRNA) gene transcriptionby RNA polymerase II and III (PubMed:221959…
ELOVL6	ENSG00000170522	3brown	0.583412	-0.522465	0.589705	0.789037	-0.66164	-0.540295	-0.0129792	-0.189649	0.478549	0.449994	0.42147	-0.714345	Fatty acid elongases (EC 6.2.1.3), such as ELOVL6, use malonyl-CoA as a 2-carbon donor in the first and rate-limiting step of fatty acid elongation (Moon et al., 2001 [PubMed 11567032]).[supplied by OMIM, Mar 2008].	Catalyzes the first and rate-limiting reaction of thefour that constitute the long-chain fatty acids elongation cycle.This endoplasmic reticulum-bound enzymatic process, allows theaddition of 2 carbons to the chain of long- and very long-chainfatty acids/VLCFAs per cycle. Condensing enzyme that elongatesfatty acids with 12, 14 and 16 carbons with higher activity towardC16:0 acyl-CoAs. Catalyzes t…
ERCC6L2	ENSG00000182150	3brown	0.60149	-0.625928	0.616952	0.860538	-0.702605	-0.36172	0.10012	-0.0906199	0.398053	0.45077	0.581772	-0.693383	This gene encodes a member of the Snf2 family of helicase-like proteins. The encoded protein may play a role in DNA repair and mitochondrial function. Mutations in this gene have been associated with bone marrow failure syndrome 2. Alternatively spliced transcript variants that encode different protein isoforms have been described. [provided by RefSeq, Apr 2014].	May be involved in early DNA damage response.{ECO:0000269|PubMed:24507776}.
ERGIC2	ENSG00000087502	3brown	0.127943	-0.0878028	0.108914	0.713757	-0.280967	-0.395263	0.113695	0.153732	0.158229	-0.0895361	0.118784	-0.401544	ERGIC2, or PTX1, is a ubiquitously expressed nuclear protein that is downregulated in prostate carcinoma (Kwok et al., 2001 [PubMed 11445006]).[supplied by OMIM, Aug 2008].	Possible role in transport between endoplasmic reticulumand Golgi. {ECO:0000250}.
ESCO1	ENSG00000141446	3brown	0.284505	-0.351472	0.235539	0.873366	-0.437745	-0.315046	0.173983	0.0942106	0.320405	0.0714115	0.433668	-0.537874	ESCO1 belongs to a conserved family of acetyltransferases involved in sister chromatid cohesion (Hou and Zou, 2005 [PubMed 15958495]).[supplied by OMIM, Mar 2008].	Acetyltransferase required for the establishment ofsister chromatid cohesion and couple the processes of cohesion andDNA replication to ensure that only sister chromatids becomepaired together. In contrast to the structural cohesins, thedeposition and establishment factors are required only during Sphase. Acts by mediating the acetylation of cohesin componentSMC3. {ECO:0000269|PubMed:14576321, EC…
ESF1	ENSG00000089048	3brown	0.348035	-0.373655	0.325802	0.792542	-0.438208	-0.53138	0.0517815	-0.00461717	0.317596	0.172304	0.431627	-0.558399	NA	May constitute a novel regulatory system for basaltranscription. Negatively regulates ABT1 (By similarity).{ECO:0000250}.
ESYT3	ENSG00000158220	3brown	0.347781	-0.37654	0.42603	0.771669	-0.482506	-0.300822	-0.0478644	-0.0407866	0.0676488	0.181629	0.254628	-0.344341	NA	Binds glycerophospholipids in a barrel-like domain andmay play a role in cellular lipid transport (By similarity).Tethers the endoplasmic reticulum to the cell membrane andpromotes the formation of appositions between the endoplasmicreticulum and the cell membrane. {ECO:0000250,ECO:0000269|PubMed:23791178}.
ETAA1	ENSG00000143971	3brown	0.268735	-0.257817	0.238652	0.704566	-0.289825	-0.225891	-0.0427133	-0.0810584	0.104533	0.132101	0.264907	-0.331548	NA	NA
ETFDH	ENSG00000171503	3brown	0.2131	-0.265779	0.237599	0.578623	-0.30756	-0.103356	0.0147081	0.0226822	0.25016	0.177207	0.383489	-0.426203	This gene encodes a component of the electron-transfer system in mitochondria and is essential for electron transfer from a number of mitochondrial flavin-containing dehydrogenases to the main respiratory chain. Mutations in this gene are associated with glutaric acidemia. Alternatively spliced transcript variants that encode distinct isoforms have been observed. [provided by RefSeq, Aug 2013].	Accepts electrons from ETF and reduces ubiquinone.
FAM111B	ENSG00000189057	3brown	0.0715181	-0.104224	0.163769	0.77775	-0.287258	-0.257163	0.0527882	0.198185	0.116093	-0.078911	0.192832	-0.372368	This gene encodes a protein with a trypsin-like cysteine/serine peptidase domain in the C-terminus. Mutations in this gene are associated with an autosomal dominant form of hereditary fibrosing poikiloderma (HFP). Affected individuals display mottled pigmentation, telangiectasia, epidermal atrophy, tendon contractures, and progressive pulmonary fibrosis. Alternative splicing results in multiple t…	NA
[truncated: 14,809 more rows]

## Sheet: WGCNA_1M
genename	geneid	module	kME_grey	kME_turquoise	kME_blue	kME_brown	kME_yellow	kME_green	kME_red	kME_black	kME_pink	kME_magenta	kME_purple	kME_greenyellow	kME_tan	kME_salmon	kME_cyan	kME_midnightblue	kME_lightcyan	kME_grey60	kME_lightgreen	kME_lightyellow	kME_royalblue	kME_darkred	kME_darkgreen	kME_darkturquoise	kME_darkgrey	kME_orange	kME_darkorange	kME_white	kME_skyblue	kME_saddlebrown	kME_steelblue	kME_paleturquoise	kME_violet	kME_darkolivegreen	kME_darkmagenta	kME_sienna3	kME_yellowgreen	kME_skyblue3	kME_plum1	kME_orangered4	kME_mediumpurple3	kME_lightsteelblue1	kME_lightcyan1	kME_ivory	kME_floralwhite	kME_darkorange2	kME_brown4
[truncated: 11,913 more rows]
[truncated: 19 more columns]

[truncated: 1 more sheets: WGCNA_3M]
