# Supplementary material for: Cortical organoids model early brain development disrupted by 16p11.2 copy number variants in autism
Source: Mol Psychiatry. 2021 Aug 26;26(12):7560–80. doi: 10.1038/s41380-021-01243-6 (PMC8873019; doi:10.1038/s41380-021-01243-6)
Supplement: Supplementary file 9 — Table S7 [file 41380_2021_1243_MOESM9_ESM.xlsx]

## Sheet: readme_S7
Supplementary Table 7. Gene Ontology enrichment analyses of significantly genotype-associated gene co-expression modules from WGCNA.
1. Only GO annotations for modules significantly associated with genotypes are shown
2. gProfiler R package was used for annotations. Background was restricted to the expressed set of genes by group (iPSCs, 1M organoids and 3M organoids). An ordered query was used, ranking genes by kME
3. All 16p11.2 genes and GO terms that are supported by only one gene have been filtered out.
4. 16p11.2 genes modules are 10purple (iPScs), 11greenyellow (1M organoids) and 16lightcyan (3M organoids)
5. Two additional modules, not associated with genotypes, were added per discussion in the text (6red in 1M and 2blue in 3M organoids)
6. Highlighted in light grey terms are relevant to tissues and processes from this study and exclude large and more general "term size" queries

## Sheet: 1turquoise_iPSC
query.number	significant	p.value.FDR	term.size	query.size	overlap.size	precision	recall	term.id	domain	subgraph.number	term.name	relative.depth	intersection
1	TRUE	3.52e-63	139	513	75	0.146	0.54	GO:0003735	MF	7	structural constituent of ribosome	3	RPS20,RPL26L1,MRPS35,RPL18,RPL31,RPS5,MRPS18A,RPS19,RPL18A,RPL19,RPL34,RPS13,MRPL51,MRPL18,RPS12,RPL24,RPL22,MRPS15,RPL21,RPL5,RPS10,MRPS7,RPL23,RPL27,MRPL35,MRPS36,RPS15A,MRPS9,MRPL47,RPL35,MRPL15,RSL24D1,RPS24,RPS11,RPL13A,RPL11,RPS8,MRPL9,RPS27A,RPL32,RPS3A,RPL37,RPL10,RPL7,RPL7A,RPS3,MRPL49,FAU,RPL30,MRPL17,RPL26,RPL29,RPS14,RPL27A,MRPL16,RPSA,RPS9,MRPL13,RPL38,MRPL11,RPL15,MRPS22,RPL35A,RPS2…
1	TRUE	3.67e-57	90	603	62	0.103	0.689	GO:0006614	BP	1	SRP-dependent cotranslational protein targeting to membrane	9	RPS20,RPL18,RPL31,RPS5,RPS19,RPL18A,SEC61B,RPL19,RPL34,RPS13,RPS12,RPL24,RPL22,RPS25,RPL21,RPL5,RPS10,RPL23,RPL27,RPS15A,RPL35,RPS6,RPS24,SRP14,RPS11,RPL13A,RPL11,RPS8,SRP9,RPS27A,RPL32,RPS3A,RPL37,RPL10,RPL7,RPL7A,RPS3,FAU,RPL30,RPL26,RPL29,RPS14,RPL27A,RPSA,RPS9,RPS7,RPL38,RPL15,RPS27,RPL35A,RPS23,RPL14,RPL37A,RPL12,RPL23A,RPL10A,RPL39,RPS29,RPL41,RPS18,RPL36A,RPL17
1	TRUE	2.14e-56	99	603	64	0.106	0.646	GO:0045047	BP	1	protein targeting to ER	8	RPS20,RPL18,RPL31,RPS5,RPS19,RPL18A,SEC61B,RPL19,RPL34,RPS13,RPS12,RPL24,SPCS1,RPL22,RPS25,RPL21,RPL5,RPS10,RPL23,RPL27,SEC61G,RPS15A,RPL35,RPS6,RPS24,SRP14,RPS11,RPL13A,RPL11,RPS8,SRP9,RPS27A,RPL32,RPS3A,RPL37,RPL10,RPL7,RPL7A,RPS3,FAU,RPL30,RPL26,RPL29,RPS14,RPL27A,RPSA,RPS9,RPS7,RPL38,RPL15,RPS27,RPL35A,RPS23,RPL14,RPL37A,RPL12,RPL23A,RPL10A,RPL39,RPS29,RPL41,RPS18,RPL36A,RPL17
1	TRUE	4.77e-55	95	603	62	0.103	0.653	GO:0006613	BP	1	cotranslational protein targeting to membrane	9	RPS20,RPL18,RPL31,RPS5,RPS19,RPL18A,SEC61B,RPL19,RPL34,RPS13,RPS12,RPL24,RPL22,RPS25,RPL21,RPL5,RPS10,RPL23,RPL27,RPS15A,RPL35,RPS6,RPS24,SRP14,RPS11,RPL13A,RPL11,RPS8,SRP9,RPS27A,RPL32,RPS3A,RPL37,RPL10,RPL7,RPL7A,RPS3,FAU,RPL30,RPL26,RPL29,RPS14,RPL27A,RPSA,RPS9,RPS7,RPL38,RPL15,RPS27,RPL35A,RPS23,RPL14,RPL37A,RPL12,RPL23A,RPL10A,RPL39,RPS29,RPL41,RPS18,RPL36A,RPL17
1	TRUE	6.72e-55	103	603	64	0.106	0.621	GO:0072599	BP	1	establishment of protein localization to endoplasmic reticulum	8	RPS20,RPL18,RPL31,RPS5,RPS19,RPL18A,SEC61B,RPL19,RPL34,RPS13,RPS12,RPL24,SPCS1,RPL22,RPS25,RPL21,RPL5,RPS10,RPL23,RPL27,SEC61G,RPS15A,RPL35,RPS6,RPS24,SRP14,RPS11,RPL13A,RPL11,RPS8,SRP9,RPS27A,RPL32,RPS3A,RPL37,RPL10,RPL7,RPL7A,RPS3,FAU,RPL30,RPL26,RPL29,RPS14,RPL27A,RPSA,RPS9,RPS7,RPL38,RPL15,RPS27,RPL35A,RPS23,RPL14,RPL37A,RPL12,RPL23A,RPL10A,RPL39,RPS29,RPL41,RPS18,RPL36A,RPL17
1	TRUE	2.82e-50	471	559	115	0.206	0.244	GO:0006412	BP	1	translation	8	RPS20,RPL26L1,MRPS35,RPL18,KARS,RPL31,RPS5,MRPS18A,RBM3,RPS19,RPL18A,AIMP2,RPL19,RPL34,RPS13,EIF2B1,MRPL51,MRPL18,RPS12,RPL24,MRPL3,EEF1B2,RPL22,MRPS15,RPS25,EIF2B2,ETF1,RPL21,RPL5,TSFM,FASTKD3,RPS10,EEF1E1,MRPS7,RPL23,RPL27,MRPL35,HRSP12,EIF2S1,MRPS36,RPS15A,MRPS9,MRPL47,MRPL50,RPL35,RPS6,MRPL15,RSL24D1,RPS24,EIF4A3,RPS11,RPL13A,RPL11,RPS8,MRPL9,RPS27A,RPL32,RPS3A,RPL37,NHP2,RARS2,RPL10,RPL7,RPL…
1	TRUE	1.67e-49	119	513	61	0.119	0.513	GO:0070972	BP	1	protein localization to endoplasmic reticulum	7	RPS20,RPL18,RPL31,RPS5,RPS19,RPL18A,SEC61B,RPL19,RPL34,RPS13,RPS12,RPL24,SPCS1,RPL22,RPS25,RPL21,RPL5,RPS10,RPL23,RPL27,SEC61G,RPS15A,RPL35,RPS6,RPS24,SRP14,RPS11,RPL13A,RPL11,RPS8,SRP9,RPS27A,RPL32,RPS3A,RPL37,RPL10,RPL7,RPL7A,RPS3,FAU,RPL30,RPL26,RPL29,RPS14,RPL27A,RPSA,RPS9,RPS7,RPL38,RPL15,RPL35A,RPS23,RPL14,RPL37A,RPL12,RPL23A,RPL10A,RPL39,RPL41,RPS18,RPL17
1	TRUE	2.1e-49	489	559	116	0.208	0.237	GO:0043043	BP	1	peptide biosynthetic process	7	RPS20,RPL26L1,MRPS35,RPL18,KARS,RPL31,RPS5,MRPS18A,RBM3,RPS19,RPL18A,AIMP2,RPL19,RPL34,RPS13,EIF2B1,MRPL51,MRPL18,RPS12,RPL24,MRPL3,EEF1B2,RPL22,MRPS15,RPS25,EIF2B2,ETF1,RPL21,RPL5,TSFM,FASTKD3,RPS10,EEF1E1,MRPS7,RPL23,RPL27,MRPL35,HRSP12,EIF2S1,MRPS36,RPS15A,MRPS9,MRPL47,MRPL50,RPL35,RPS6,MRPL15,RSL24D1,RPS24,EIF4A3,RPS11,RPL13A,RPL11,RPS8,MRPL9,CHAC2,RPS27A,RPL32,RPS3A,RPL37,NHP2,RARS2,RPL10,RP…
1	TRUE	3.2e-48	114	603	62	0.103	0.544	GO:0000184	BP	1	nuclear-transcribed mRNA catabolic process, nonsense-mediated decay	8	RPS20,RPL18,RPL31,RPS5,RPS19,RPL18A,RPL19,RPL34,RPS13,RPS12,RPL24,RPL22,RPS25,ETF1,RPL21,RPL5,RPS10,RPL23,RPL27,RPS15A,RPL35,RPS6,RPS24,EIF4A3,RPS11,RPL13A,RPL11,RPS8,RPS27A,RPL32,RPS3A,RPL37,RPL10,RPL7,RPL7A,RPS3,FAU,RPL30,RPL26,RPL29,RPS14,RPL27A,RPSA,RPS9,RPS7,RPL38,RPL15,RPS27,RPL35A,RPS23,RPL14,PNRC2,RPL37A,RPL12,RPL23A,RPL10A,RPL39,RPS29,RPL41,RPS18,RPL36A,RPL17
1	TRUE	1.83e-46	136	513	62	0.121	0.456	GO:0006612	BP	1	protein targeting to membrane	8	RPS20,PEX3,RPL18,RPL31,RPS5,RPS19,RPL18A,SEC61B,RPL19,RPL34,RPS13,RPS12,RPL24,RPL22,RPS25,RPL21,RPL5,RPS10,RPL23,RPL27,RPS15A,RPL35,RPS6,RPS24,SRP14,RPS11,RPL13A,RPL11,RPS8,SRP9,RPS27A,RPL32,RPS3A,RPL37,RPL10,GOLGA7,RPL7,RPL7A,RPS3,FAU,RPL30,RPL26,RPL29,RPS14,RPL27A,RPSA,RPS9,RPS7,RPL38,RPL15,RPL35A,RPS23,RPL14,RPL37A,RPL12,RPL23A,RPL10A,RPL39,FIS1,RPL41,RPS18,RPL17
1	TRUE	2.75e-44	584	559	120	0.215	0.205	GO:0006518	BP	1	peptide metabolic process	6	RPS20,RPL26L1,MRPS35,RPL18,KARS,RPL31,RPS5,MRPS18A,RBM3,RPS19,RPL18A,AIMP2,RPL19,RPL34,RPS13,EIF2B1,MRPL51,MRPL18,RPS12,RPL24,MRPL3,SPCS1,EEF1B2,RPL22,PARK7,MRPS15,RPS25,EIF2B2,ETF1,RPL21,RPL5,TSFM,FASTKD3,RPS10,EEF1E1,MRPS7,RPL23,RPL27,MRPL35,HRSP12,EIF2S1,MRPS36,RPS15A,MRPS9,MRPL47,MRPL50,RPL35,RPS6,MRPL15,RSL24D1,RPS24,EIF4A3,RPS11,RPL13A,RPL11,RPS8,MRPL9,CHAC2,RPS27A,RPL32,RPS3A,RPL37,NHP2,RA…
1	TRUE	6.05e-43	571	559	117	0.209	0.205	GO:0043604	BP	1	amide biosynthetic process	6	RPS20,RPL26L1,MRPS35,RPL18,KARS,RPL31,RPS5,MRPS18A,RBM3,RPS19,RPL18A,AIMP2,RPL19,RPL34,RPS13,EIF2B1,MRPL51,MRPL18,RPS12,RPL24,MRPL3,EEF1B2,RPL22,MRPS15,RPS25,EIF2B2,ETF1,RPL21,RPL5,TSFM,FASTKD3,RPS10,EEF1E1,MRPS7,RPL23,RPL27,MRPL35,HRSP12,EIF2S1,MRPS36,RPS15A,MRPS9,MRPL47,MRPL50,RPL35,RPS6,MRPL15,RSL24D1,RPS24,EIF4A3,RPS11,RPL13A,RPL11,RPS8,MRPL9,CHAC2,RPS27A,RPL32,RPS3A,RPL37,NHP2,RARS2,RPL10,RP…
1	TRUE	7e-43	171	603	69	0.114	0.404	GO:0006413	BP	1	translational initiation	4	RPS20,RPL18,RPL31,RPS5,ALKBH1,RPS19,RPL18A,RPL19,RPL34,RPS13,EIF2B1,RPS12,RPL24,RPL22,RPS25,EIF2B2,RPL21,RPL5,RPS10,RPL23,RPL27,EIF2S1,RPS15A,RPL35,RPS6,RPS24,RPS11,RPL13A,RPL11,RPS8,RPS27A,RPL32,RPS3A,RPL37,RPL10,RPL7,RPL7A,EIF3M,RPS3,FAU,CDC123,RPL30,RPL26,RPL29,RPS14,RPL27A,RPSA,RPS9,RPS7,RPL38,RPL15,RPS27,EIF3K,NPM1,RPL35A,RPS23,RPL14,RPL37A,RPL12,RPL23A,YTHDF2,RPL10A,RPL39,RPS29,RPL41,RPS18,…
1	TRUE	1.84e-41	608	589	122	0.207	0.201	GO:0016071	BP	1	mRNA metabolic process	8	RPS20,RPL18,DDX20,RPL31,EXOSC5,RPS5,RBM22,TRMT6,SNRPD3,POLR2F,PHF5A,ZC3H14,POLR2C,RPS19,RPL18A,BUD31,LSM5,RPL19,RPL34,FRG1,RPS13,SRSF9,SRSF3,RPS12,RPL24,SRSF7,RPL22,BCAS2,RPS25,EXOSC8,ETF1,RPL21,RPL5,SRSF6,FASTKD3,SNRPC,RPS10,RPL23,SNRPD2,SNRPB,SNRPB2,DNAJC8,RPL27,CDK7,RPS15A,RPL35,RPS6,PPIL1,BUD13,RPS24,SSB,SNRPF,EIF4A3,GEMIN7,RPS11,RPL13A,RPL11,RPS8,RPS27A,SNRPG,RPL32,RPS3A,RPL37,WTAP,RPL10,RPL…
1	TRUE	9.65e-41	1318	566	179	0.316	0.136	GO:0003723	MF	7	RNA binding	5	RPS20,UTP18,RPL26L1,MRPS35,RPL18,KARS,RPL31,RPS5,DIMT1,RBM22,C14ORF166,TRMT6,SNRPD3,PHF5A,FKBP3,ERH,ZC3H14,PSMC1,PSMA6,RBM3,FAM32A,RPS19,RPL18A,LSM5,SEC61B,NPM3,GTPBP4,GLRX3,RPL19,PFN1,RPL34,FRG1,RPS13,EIF2B1,SRSF9,SRSF3,MRPL18,RPS12,SUB1,RPL24,MRPL3,EEF1B2,CCT4,HSPE1,SRSF7,SUMO1,RPL22,PARK7,MRPS15,RPF1,RPS25,SLIRP,EIF2B2,TCP1,EXOSC8,ETF1,ZCCHC17,RPL21,RPL5,TSFM,SRSF6,FASTKD3,SNRPC,RPS10,MRPS7,RP…
1	TRUE	2.41e-40	191	557	68	0.122	0.356	GO:0000956	BP	1	nuclear-transcribed mRNA catabolic process	7	RPS20,RPL18,RPL31,EXOSC5,RPS5,RPS19,RPL18A,LSM5,RPL19,RPL34,RPS13,RPS12,RPL24,RPL22,RPS25,EXOSC8,ETF1,RPL21,RPL5,RPS10,RPL23,RPL27,RPS15A,RPL35,RPS6,RPS24,SSB,EIF4A3,RPS11,RPL13A,RPL11,RPS8,RPS27A,RPL32,RPS3A,RPL37,RPL10,RPL7,RPL7A,RPS3,FAU,RPL30,RPL26,RPL29,LSM6,RPS14,RPL27A,RPSA,LSM3,RPS9,RPS7,RPL38,RPL15,LSM1,RPL35A,CNOT10,RPS23,RPL14,PNRC2,RPL37A,RPL12,RPL23A,RPL10A,RPL39,RPS29,RPL41,RPS18,RP…
1	TRUE	1.81e-35	741	559	123	0.22	0.166	GO:0043603	BP	1	cellular amide metabolic process	5	RPS20,RPL26L1,MRPS35,RPL18,KARS,RPL31,RPS5,MRPS18A,RBM3,RPS19,RPL18A,AIMP2,RPL19,RPL34,RPS13,EIF2B1,MRPL51,MRPL18,RPS12,NIT2,RPL24,MRPL3,SPCS1,EEF1B2,RPL22,PARK7,MRPS15,RPS25,EIF2B2,ETF1,RPL21,RPL5,TSFM,FASTKD3,RPS10,EEF1E1,MRPS7,RPL23,RPL27,MRPL35,HRSP12,EIF2S1,MRPS36,RPS15A,MRPS9,MRPL47,MRPL50,RPL35,RPS6,MRPL15,RSL24D1,RPS24,EIF4A3,RPS11,RPL13A,RPL11,RPS8,MRPL9,CHAC2,RPS27A,RPL32,RPS3A,RPL37,NH…
1	TRUE	2.12e-35	265	566	74	0.131	0.279	GO:0006402	BP	1	mRNA catabolic process	6	RPS20,RPL18,RPL31,EXOSC5,RPS5,ZC3H14,RPS19,RPL18A,LSM5,RPL19,RPL34,RPS13,RPS12,RPL24,RPL22,RPS25,EXOSC8,ETF1,RPL21,RPL5,FASTKD3,RPS10,RPL23,RPL27,RPS15A,RPL35,RPS6,RPS24,SSB,EIF4A3,RPS11,RPL13A,RPL11,RPS8,RPS27A,RPL32,RPS3A,RPL37,RPL10,RPL7,RPL7A,RPS3,FAU,RPL30,SUPV3L1,RPL26,RPL29,LSM6,RPS14,RPL27A,RPSA,UBB,LSM3,RPS9,RPS7,RPL38,RPL15,LSM1,NPM1,RPL35A,CNOT10,RPS23,RPL14,PNRC2,RPL37A,RPL12,RPL23A,Y…
1	TRUE	5.98e-35	216	357	56	0.157	0.259	GO:0090150	BP	1	establishment of protein localization to membrane	7	RPS20,PEX3,RPL18,RPL31,RPS5,TOMM22,RPS19,RPL18A,SEC61B,RPL19,RPS13,RPS12,RPL24,RPL22,RPL21,RPL5,RPS10,RPL23,RPL27,RPS15A,RPL35,RPS6,SRP14,RPL13A,RPL11,RPS8,SRP9,RPS27A,RPL32,RPS3A,RPL37,RPL10,GOLGA7,RPL7,RPL7A,RPS3,FAU,RPL30,RPL26,RPL29,RPL27A,RPSA,RPS9,RPS7,RPL15,RPL35A,RPS23,RPL37A,RPL12,RPL23A,RPL10A,RPL39,FIS1,RPL41,RPS18,RPL17
1	TRUE	1.45e-34	288	566	76	0.134	0.264	GO:0006401	BP	1	RNA catabolic process	7	RPS20,RPL18,RPL31,EXOSC5,RPS5,ZC3H14,RPS19,RPL18A,LSM5,RPL19,RPL34,RPS13,RPS12,RPL24,RPL22,RPS25,EXOSC8,ETF1,RPL21,RPL5,FASTKD3,RPS10,RPL23,RPL27,RPS15A,RNASEH2B,RPL35,RPS6,RPS24,SSB,EIF4A3,RPS11,RPL13A,RPL11,RPS8,RPS27A,RPL32,RPS3A,RPL37,RPL10,RPL7,RPL7A,RPS3,FAU,RPL30,SUPV3L1,RPL26,RPL29,LSM6,RPS14,RPL27A,RPSA,FEN1,UBB,LSM3,RPS9,RPS7,RPL38,RPL15,LSM1,NPM1,RPL35A,CNOT10,RPS23,RPL14,PNRC2,RPL37A,…
1	TRUE	6.05e-34	4017	576	334	0.58	0.083	GO:0034641	BP	1	cellular nitrogen compound metabolic process	4	NDUFAB1,RPS20,UTP18,PSMC4,MDH1,TBPL1,RPL26L1,MRPS35,RPL18,DDX20,KARS,POLB,RPL31,MLH1,UBE2T,EXOSC5,RPS5,ORC1,DIMT1,RBM22,C14ORF166,TRMT6,NDUFB2,CDC6,MRPS18A,SNRPD3,POLR2F,CBY1,RBX1,PHF5A,PSMC6,ALKBH1,ERH,ZC3H14,PSMC1,PSMA6,SMS,RBM3,POLR2C,GABPB1,OAZ1,CCNE1,RPS19,RPL18A,BUD31,AIMP2,LSM5,RPA3,GTPBP4,PPIF,RPL19,NDUFC1,RPL34,FRG1,RPS13,EIF2B1,RFC5,MRPL51,SRSF9,ASF1A,FBXO5,SRSF3,MRPL18,CCNC,RPS12,GMNN,…
1	TRUE	1.5e-33	417	396	76	0.192	0.182	GO:0072594	BP	1	establishment of protein localization to organelle	7	RPS20,PEX3,RPL18,RPL31,RPS5,RANBP1,TOMM22,NUTF2,RPS19,RPL18A,SEC61B,RPL19,RPS13,RPS12,RPL24,SPCS1,CCT4,RPL22,RPS25,TCP1,RPL21,RPL5,RPS10,RPL23,RPL27,RAN,SEC61G,TIMM17A,RPS15A,TXN,RPL35,RPS6,IDH1,SRP14,RPL13A,RPL11,RPS8,SRP9,RPS27A,RPL32,RPS3A,RPL37,CCT6A,RPL10,RPL7,RPL7A,RPS3,FAU,CCT5,RPL30,RPL26,RPL29,CCT3,CCT2,RPL27A,RPSA,UBB,RPS9,HDAC3,RPS7,RPL15,PARL,RPL35A,RPS23,RPL14,RPL37A,RPL12,RPL23A,UBL…
1	TRUE	5.28e-33	309	357	63	0.176	0.204	GO:0006605	BP	1	protein targeting	7	RPS20,PEX3,RPL18,RPL31,RPS5,TOMM22,RPS19,RPL18A,SEC61B,RPL19,RPS13,RPS12,RPL24,SPCS1,RPL22,RPL21,RPL5,RPS10,RPL23,RPL27,SEC61G,TIMM17A,RPS15A,RPL35,RPS6,IDH1,SRP14,RPL13A,RPL11,RPS8,SRP9,RPS27A,RPL32,RPS3A,RPL37,RPL10,GOLGA7,RPL7,RPL7A,RPS3,FAU,RPL30,RPL26,RPL29,RPL27A,RPSA,UBB,RPS9,RPS7,RPL15,PARL,RPL35A,RPS23,RPL37A,RPL12,RPL23A,UBL5,RPL10A,RPL39,FIS1,RPL41,RPS18,RPL17
1	TRUE	1.14e-31	418	473	80	0.169	0.191	GO:0005198	MF	7	structural molecule activity	2	RPS20,RPL26L1,MRPS35,RPL18,RPL31,RPS5,MYL6,MRPS18A,NUTF2,RPS19,RPL18A,RPL19,RPL34,RPS13,ARPC3,MRPL51,MRPL18,RPS12,RPL24,RPL22,MRPS15,RPL21,RPL5,RPS10,MRPS7,RPL23,YEATS4,RPL27,MATN3,MRPL35,MRPS36,LAMTOR5,RPS15A,MRPS9,MRPL47,RPL35,MRPL15,RSL24D1,RPS24,RPL13A,RPL11,RPS8,MRPL9,RPS27A,RPL32,RPS3A,RPL37,RPL10,RPL7,RPL7A,RPS3,MRPL49,FAU,RPL30,MRPL17,RPL26,RPL29,RPS14,RPL27A,MRPL16,RPSA,RPS9,MRPL13,MRPL1…
1	TRUE	1.65e-29	413	566	84	0.148	0.203	GO:0034655	BP	1	nucleobase-containing compound catabolic process	6	RPS20,RPL18,RPL31,EXOSC5,RPS5,ZC3H14,RPS19,RPL18A,LSM5,RPL19,RPL34,RPS13,RPS12,RPL24,RPL22,RPS25,EXOSC8,ETF1,RPL21,RPL5,NUDT10,FASTKD3,RPS10,RPL23,RPL27,RPS15A,RNASEH2B,NUDT15,RPL35,RPS6,RPS24,SSB,EIF4A3,RPS11,RPL13A,RPL11,RPS8,RPS27A,RPL32,RPS3A,RPL37,RPL10,RPL7,RPL7A,RPS3,FAU,RPL30,SUPV3L1,RPL26,RPL29,LSM6,RPS14,NUDT5,RPL27A,RPSA,FEN1,HINT1,UBB,LSM3,RPS9,RPS7,RPL38,RPL15,LSM1,DCTPP1,NPM1,RPL35A…
1	TRUE	2.88e-29	355	542	76	0.14	0.214	GO:0022613	BP	1	ribonucleoprotein complex biogenesis	4	UTP18,RPL26L1,DDX20,EXOSC5,RPS5,DIMT1,RBM22,SNRPD3,RPS19,RPL34,SRSF9,PAK1IP1,RPL24,RPF1,EXOSC8,RPL5,SRSF6,SNRPC,RPS10,MRPS7,SNRPD2,SNRPB,NOL11,RPL27,RAN,NIP7,EIF2S1,MRPS9,RPL35,RPS6,RSL24D1,RPS24,SNRPF,GEMIN7,RPL13A,RPL11,RPS8,SNRPG,NHP2,RPL10,RPL7,RPL7A,GEMIN6,RPL26,LSM6,UTP15,RPS14,SNRPD1,RPSA,USP39,FAM103A1,LSM3,RPS9,RPS7,SMN1,CLP1,RPL38,TRMT112,MRPL11,RUVBL1,NPM1,SNRPE,NOP10,DDX28,RPL35A,SF3A…
1	TRUE	9.13e-28	436	566	84	0.148	0.193	GO:0046700	BP	1	heterocycle catabolic process	5	RPS20,RPL18,RPL31,EXOSC5,RPS5,ZC3H14,RPS19,RPL18A,LSM5,RPL19,RPL34,RPS13,RPS12,RPL24,RPL22,RPS25,EXOSC8,ETF1,RPL21,RPL5,NUDT10,FASTKD3,RPS10,RPL23,RPL27,RPS15A,RNASEH2B,NUDT15,RPL35,RPS6,RPS24,SSB,EIF4A3,RPS11,RPL13A,RPL11,RPS8,RPS27A,RPL32,RPS3A,RPL37,RPL10,RPL7,RPL7A,RPS3,FAU,RPL30,SUPV3L1,RPL26,RPL29,LSM6,RPS14,NUDT5,RPL27A,RPSA,FEN1,HINT1,UBB,LSM3,RPS9,RPS7,RPL38,RPL15,LSM1,DCTPP1,NPM1,RPL35A…
1	TRUE	1.06e-27	437	566	84	0.148	0.192	GO:0044270	BP	1	cellular nitrogen compound catabolic process	5	RPS20,RPL18,RPL31,EXOSC5,RPS5,ZC3H14,RPS19,RPL18A,LSM5,RPL19,RPL34,RPS13,RPS12,RPL24,RPL22,RPS25,EXOSC8,ETF1,RPL21,RPL5,NUDT10,FASTKD3,RPS10,RPL23,RPL27,RPS15A,RNASEH2B,NUDT15,RPL35,RPS6,RPS24,SSB,EIF4A3,RPS11,RPL13A,RPL11,RPS8,RPS27A,RPL32,RPS3A,RPL37,RPL10,RPL7,RPL7A,RPS3,FAU,RPL30,SUPV3L1,RPL26,RPL29,LSM6,RPS14,NUDT5,RPL27A,RPSA,FEN1,HINT1,UBB,LSM3,RPS9,RPS7,RPL38,RPL15,LSM1,DCTPP1,NPM1,RPL35A…
1	TRUE	1.47e-27	759	601	117	0.195	0.154	GO:0034622	BP	1	cellular protein-containing complex assembly	6	NDUFAB1,PSMC4,CENPQ,AP2S1,DDX20,RPS5,RBM22,NDUFB2,PSMD8,SNRPD3,RBX1,PSMC6,PSMC1,OIP5,RPS19,RPA3,PFN1,NDUFC1,ARPC3,SRSF9,ASF1A,GMNN,TIMMDC1,RPL24,RPF1,STMN1,RPA2,NDUFB3,NDUFA8,TCP1,RPL5,SRSF6,FASTKD3,SNRPC,RPS10,NDUFA1,MRPS7,SNRPD2,SNRPB,NDUFA5,HAT1,PSMG2,NDUFA2,H3F3B,POMP,SCO1,COX16,EIF2S1,CDK7,NDUFB5,RSL24D1,GTF2B,SNRPF,GTF2A2,GEMIN7,RPL13A,RPL11,ITGB3BP,RPS27A,SNRPG,CETN2,RPL10,RPS3,TWF1,NDUFC2…
1	TRUE	3.23e-27	444	566	84	0.148	0.189	GO:0019439	BP	1	aromatic compound catabolic process	5	RPS20,RPL18,RPL31,EXOSC5,RPS5,ZC3H14,RPS19,RPL18A,LSM5,RPL19,RPL34,RPS13,RPS12,RPL24,RPL22,RPS25,EXOSC8,ETF1,RPL21,RPL5,NUDT10,FASTKD3,RPS10,RPL23,RPL27,RPS15A,RNASEH2B,NUDT15,RPL35,RPS6,RPS24,SSB,EIF4A3,RPS11,RPL13A,RPL11,RPS8,RPS27A,RPL32,RPS3A,RPL37,RPL10,RPL7,RPL7A,RPS3,FAU,RPL30,SUPV3L1,RPL26,RPL29,LSM6,RPS14,NUDT5,RPL27A,RPSA,FEN1,HINT1,UBB,LSM3,RPS9,RPS7,RPL38,RPL15,LSM1,DCTPP1,NPM1,RPL35A…
1	TRUE	3.95e-27	1205	423	123	0.291	0.102	GO:1901566	BP	1	organonitrogen compound biosynthetic process	5	DPM1,RPS20,RPL26L1,MRPS35,RPL18,KARS,RPL31,RPS5,MRPS18A,SMS,RBM3,OAZ1,RPS19,RPL18A,AIMP2,RPL19,RPS13,MRPL51,MRPL18,RPS12,RPL24,MRPL3,EEF1B2,DGUOK,TXNDC9,PDCL3,RPL22,PARK7,ATP5F1,MRPS15,RPS25,ETF1,RPL21,RPL5,TSFM,FASTKD3,RPS10,EEF1E1,MRPS7,RPL23,RPL27,MRPL35,HRSP12,EIF2S1,MRPS36,RPS15A,TMEM258,MRPL47,MRPL50,RPL35,RPS6,MRPL15,RSL24D1,PCTP,EIF4A3,RPL13A,RPL11,RPS8,MRPL9,RPS27A,RPL32,PYURF,RPS3A,RPL3…
1	TRUE	2.54e-26	457	566	84	0.148	0.184	GO:1901361	BP	1	organic cyclic compound catabolic process	5	RPS20,RPL18,RPL31,EXOSC5,RPS5,ZC3H14,RPS19,RPL18A,LSM5,RPL19,RPL34,RPS13,RPS12,RPL24,RPL22,RPS25,EXOSC8,ETF1,RPL21,RPL5,NUDT10,FASTKD3,RPS10,RPL23,RPL27,RPS15A,RNASEH2B,NUDT15,RPL35,RPS6,RPS24,SSB,EIF4A3,RPS11,RPL13A,RPL11,RPS8,RPS27A,RPL32,RPS3A,RPL37,RPL10,RPL7,RPL7A,RPS3,FAU,RPL30,SUPV3L1,RPL26,RPL29,LSM6,RPS14,NUDT5,RPL27A,RPSA,FEN1,HINT1,UBB,LSM3,RPS9,RPS7,RPL38,RPL15,LSM1,DCTPP1,NPM1,RPL35A…
1	TRUE	2.99e-25	2134	575	207	0.36	0.097	GO:0003676	MF	7	nucleic acid binding	4	RPS20,UTP18,TBPL1,RPL26L1,MRPS35,RPL18,KARS,RPL31,MLH1,RPS5,ORC1,DIMT1,RBM22,C14ORF166,TRMT6,SNRPD3,PHF5A,FKBP3,ALKBH1,ERH,ZC3H14,PSMC1,PSMA6,RBM3,GABPB1,FAM32A,RPS19,RPL18A,LSM5,RPA3,SEC61B,NPM3,GTPBP4,GLRX3,RPL19,PFN1,RPL34,FRG1,RPS13,EIF2B1,RFC5,SRSF9,SRSF3,MRPL18,RPS12,SUB1,RPL24,MRPL3,EEF1B2,CCT4,HSPE1,SRSF7,SUMO1,RPL22,PARK7,MRPS15,RPF1,RPA2,RPS25,SLIRP,EIF2B2,TCP1,EXOSC8,ETF1,ZCCHC17,RPL21…
1	TRUE	3.86e-25	645	396	82	0.207	0.127	GO:0033365	BP	1	protein localization to organelle	6	RPS20,PEX3,RPL18,RPL31,RPS5,RANBP1,TOMM22,ATP6V1D,NUTF2,RPS19,RPL18A,SEC61B,RPL19,MTCH2,RPS13,RPS12,RPL24,SPCS1,CCT4,RPL22,PARK7,RPA2,RPS25,TCP1,ARL1,RPL21,RPL5,RPS10,RPL23,RPL27,RAN,SEC61G,TIMM17A,RPS15A,TXN,RPL35,RPS6,IDH1,SRP14,RPL13A,RPL11,RPS8,SRP9,RPS27A,RPL32,RPS3A,RPL37,BOD1,CCT6A,RPL10,RPL7,RPL7A,RPS3,FAU,CCT5,RPL30,RPL26,RPL29,CCT3,CCT2,RPL27A,RPSA,UBB,RPS9,HDAC3,RPS7,RPL15,PARL,RPL35A,…
1	TRUE	6.35e-25	2841	423	199	0.47	0.07	GO:0044271	BP	1	cellular nitrogen compound biosynthetic process	5	RPS20,TBPL1,RPL26L1,MRPS35,RPL18,DDX20,KARS,RPL31,RPS5,C14ORF166,CDC6,MRPS18A,SNRPD3,POLR2F,RBX1,PHF5A,PSMC6,PSMC1,PSMA6,SMS,RBM3,POLR2C,GABPB1,OAZ1,CCNE1,RPS19,RPL18A,BUD31,AIMP2,RPA3,RPL19,RPS13,MRPL51,FBXO5,MRPL18,CCNC,RPS12,GMNN,SUB1,RPL24,MRPL3,EEF1B2,DGUOK,CCT4,TXNDC9,PDCL3,SUMO1,RPL22,PARK7,ATP5F1,MRPS15,RPA2,RPS25,TCP1,ETF1,RPL21,RPL5,CBX3,TSFM,PFDN5,CKS2,FASTKD3,RPS10,EEF1E1,MRPS7,RPL23,…
1	TRUE	7.06e-24	3557	581	288	0.496	0.081	GO:0006139	BP	1	nucleobase-containing compound metabolic process	5	NDUFAB1,RPS20,UTP18,PSMC4,MDH1,TBPL1,RPL18,DDX20,KARS,POLB,RPL31,MLH1,UBE2T,EXOSC5,RPS5,ORC1,DIMT1,RBM22,C14ORF166,TRMT6,NDUFB2,CDC6,SNRPD3,POLR2F,CBY1,RBX1,PHF5A,PSMC6,ALKBH1,ERH,ZC3H14,PSMC1,PSMA6,RBM3,POLR2C,GABPB1,CCNE1,RPS19,RPL18A,BUD31,AIMP2,LSM5,RPA3,GTPBP4,PPIF,RPL19,NDUFC1,RPL34,FRG1,RPS13,RFC5,SRSF9,ASF1A,FBXO5,SRSF3,CCNC,RPS12,GMNN,SUB1,RPL24,DGUOK,CCT4,TXNDC9,PDCL3,SRSF7,SUMO1,RPL22,…
1	TRUE	1.36e-23	839	603	117	0.194	0.139	GO:0044265	BP	1	cellular macromolecule catabolic process	5	FBXL3,RPS20,PSMC4,GABARAPL2,AP2S1,RPL18,RPL31,EXOSC5,RPS5,PSME1,PSMD8,RANBP1,RBX1,PSMC6,ZC3H14,PSMC1,PSMA6,RPS19,RPL18A,LSM5,SEC61B,RPL19,RPL34,RPS13,RNF8,RPS12,RNF7,RPL24,PDCL3,SUMO1,RPL22,PARK7,RPS25,EXOSC8,ETF1,RPL21,RPL5,KBTBD4,FASTKD3,RPS10,RPL23,NEDD8,RPL27,CCNB1,RPS15A,RNASEH2B,NUDT15,RPL35,RPS6,RPS24,SSB,COPS3,EIF4A3,ANAPC11,RPS11,RPL13A,RPL11,RPS8,RPS27A,RPL32,RPS3A,RPL37,RPL10,RPL7,RPL7…
1	TRUE	2.45e-23	1439	601	162	0.27	0.113	GO:0043933	BP	1	protein-containing complex subunit organization	4	NDUFAB1,PSMC4,CENPQ,GABARAPL2,PHF23,AP2S1,TRAPPC3,MRPS35,DDX20,RPS5,CHMP5,RBM22,NDUFB2,MRPS18A,PSMD8,SNRPD3,CBY1,RBX1,PSMC6,PSMC1,OIP5,RPS19,BET1,RPA3,PFN1,NDUFC1,ARPC3,MRPL51,SRSF9,ASF1A,MRPL18,RNF8,GMNN,SUB1,TIMMDC1,RPL24,MRPL3,SUMO1,PARK7,MRPS15,RPF1,STMN1,RPA2,NDUFB3,NDUFA8,TCP1,ETF1,RPL5,SRSF6,FASTKD3,SNRPC,RPS10,NDUFA1,MRPS7,RPL23,SNRPD2,SNRPB,NDUFA5,HAT1,PSMG2,NDUFA2,MRPL35,H3F3B,POMP,SCO1…
1	TRUE	5.24e-22	6591	581	430	0.74	0.065	GO:0044237	BP	1	cellular metabolic process	3	DPM1,NDUFAB1,CIAPIN1,FBXL3,PSMB1,RPS20,UTP18,PSMC4,MDH1,VRK2,TBPL1,GABARAPL2,RPL26L1,MAT2B,PHF23,PSMA4,AP2S1,ATP6V1H,MRPS35,RPL18,DDX20,KARS,POLB,RPL31,MLH1,UBE2T,EXOSC5,RPS5,ORC1,DIMT1,RBM22,C14ORF166,DYNLL1,TRMT6,NDUFB2,FH,PSME1,CDC6,MRPS18A,PSMD8,RANBP1,SNRPD3,POLR2F,CBY1,RBX1,PHF5A,PSMC6,ATP6V1D,PSMA3,ALKBH1,ERH,ZC3H14,PSMC1,PSMA6,PSMA7,SMS,RBM3,POLR2C,NUBP1,GABPB1,OAZ1,CCNE1,RPS19,RPL18A,BUD…
1	TRUE	5.36e-22	3648	576	286	0.497	0.078	GO:0046483	BP	1	heterocycle metabolic process	4	NDUFAB1,RPS20,UTP18,PSMC4,MDH1,TBPL1,RPL18,DDX20,KARS,POLB,RPL31,MLH1,UBE2T,EXOSC5,RPS5,ORC1,DIMT1,RBM22,C14ORF166,TRMT6,NDUFB2,CDC6,SNRPD3,POLR2F,CBY1,RBX1,PHF5A,PSMC6,ALKBH1,ERH,ZC3H14,PSMC1,PSMA6,RBM3,POLR2C,GABPB1,CCNE1,RPS19,RPL18A,BUD31,AIMP2,LSM5,RPA3,GTPBP4,PPIF,RPL19,NDUFC1,RPL34,FRG1,RPS13,RFC5,SRSF9,ASF1A,FBXO5,SRSF3,CCNC,RPS12,GMNN,SUB1,RPL24,DGUOK,CCT4,TXNDC9,PDCL3,SRSF7,SUMO1,RPL22,…
1	TRUE	5.54e-22	3649	576	286	0.497	0.078	GO:0006725	BP	1	cellular aromatic compound metabolic process	4	NDUFAB1,RPS20,UTP18,PSMC4,MDH1,TBPL1,RPL18,DDX20,KARS,POLB,RPL31,MLH1,UBE2T,EXOSC5,RPS5,ORC1,DIMT1,RBM22,C14ORF166,TRMT6,NDUFB2,CDC6,SNRPD3,POLR2F,CBY1,RBX1,PHF5A,PSMC6,ALKBH1,ERH,ZC3H14,PSMC1,PSMA6,RBM3,POLR2C,GABPB1,CCNE1,RPS19,RPL18A,BUD31,AIMP2,LSM5,RPA3,GTPBP4,PPIF,RPL19,NDUFC1,RPL34,FRG1,RPS13,RFC5,SRSF9,ASF1A,FBXO5,SRSF3,CCNC,RPS12,GMNN,SUB1,RPL24,DGUOK,CCT4,TXNDC9,PDCL3,SRSF7,SUMO1,RPL22,…
1	TRUE	7.87e-22	708	396	81	0.205	0.114	GO:0006886	BP	1	intracellular protein transport	6	RPS20,PEX3,RPL18,RPL31,NUP37,RPS5,RANBP1,TOMM22,NUTF2,OAZ1,RPS19,RPL18A,SEC61B,RPL19,RPS13,VPS29,SRSF3,RPS12,RPL24,SPCS1,RPL22,PARK7,RPS25,RPL21,RPL5,SRSF6,RPS10,RPL23,RPL27,RAN,SEC61G,TIMM17A,RPS15A,TXN,RPL35,RPS6,IDH1,SRP14,EIF4A3,RPL13A,RPL11,RPS8,SNAPIN,SRP9,RPS27A,RPL32,RPS3A,RPL37,RPL10,GOLGA7,RPL7,RPL7A,RPS3,FAU,RPL30,RPL26,RPL29,SLBP,RPL27A,RPSA,UBB,RPS9,HDAC3,RPS7,RPL15,PARL,NPM1,RPL35A,…
1	TRUE	1.39e-21	73	268	25	0.093	0.342	GO:0002181	BP	1	cytoplasmic translation	9	RPS20,RPL18,RPL31,RPL18A,RPL19,RPL24,RPL22,RPL13A,RPL11,RPL32,RPS3A,RPL7,EIF3M,RPS3,RPL30,RPL26,RPL29,RPL27A,RPS7,RPL15,RPL35A,RPS23,RPL10A,RPL39,RPL41
1	TRUE	1.49e-21	2580	603	233	0.386	0.09	GO:1901363	MF	7	heterocyclic compound binding	3	RPS20,UTP18,TBPL1,RPL26L1,MRPS35,RPL18,KARS,RPL31,MLH1,RPS5,ORC1,DIMT1,RBM22,C14ORF166,TRMT6,CDC6,SNRPD3,PHF5A,FKBP3,ALKBH1,ERH,ZC3H14,PSMC1,PSMA6,RBM3,CYB5B,NUBP1,GABPB1,FAM32A,RPS19,RPL18A,LSM5,RPA3,RHEB,SEC61B,NPM3,GTPBP4,GLRX3,RPL19,PFN1,RPL34,FRG1,RPS13,EIF2B1,RFC5,RAB35,SRSF9,SRSF3,MRPL18,RPS12,SUB1,RPL24,MRPL3,EEF1B2,CCT4,HSPE1,SRSF7,SUMO1,RPL22,PARK7,MRPS15,RPF1,RPA2,RPS25,SLIRP,EIF2B2,TC…
1	TRUE	2.38e-21	399	362	57	0.157	0.143	GO:0072657	BP	1	protein localization to membrane	6	RPS20,PEX3,RPL18,RPL31,RPS5,TOMM22,RPS19,RPL18A,SEC61B,RPL19,RPS13,RPS12,RPL24,RPL22,PDZD11,RPL21,RPL5,RPS10,RPL23,RPL27,RPS15A,RPL35,RPS6,SRP14,RPL13A,RPL11,RPS8,SRP9,RPS27A,RPL32,RPS3A,RPL37,RPL10,GOLGA7,RPL7,RPL7A,RPS3,FAU,RPL30,RPL26,RPL29,RPL27A,RPSA,RPS9,RPS7,RPL15,RPL35A,RPS23,RPL37A,RPL12,RPL23A,RPL10A,RPL39,FIS1,RPL41,RPS18,RPL17
1	TRUE	4.05e-21	2615	603	234	0.388	0.089	GO:0097159	MF	7	organic cyclic compound binding	3	RPS20,UTP18,TBPL1,RPL26L1,MRPS35,RPL18,KARS,RPL31,MLH1,RPS5,ORC1,DIMT1,RBM22,C14ORF166,TRMT6,CDC6,SNRPD3,PHF5A,FKBP3,ALKBH1,ERH,ZC3H14,PSMC1,PSMA6,RBM3,CYB5B,NUBP1,GABPB1,FAM32A,RPS19,RPL18A,LSM5,RPA3,RHEB,SEC61B,NPM3,GTPBP4,GLRX3,RPL19,PFN1,RPL34,FRG1,RPS13,EIF2B1,RFC5,RAB35,SRSF9,SRSF3,MRPL18,RPS12,SUB1,RPL24,MRPL3,EEF1B2,CCT4,HSPE1,SRSF7,SUMO1,RPL22,PARK7,MRPS15,RPF1,RPA2,RPS25,NPC2,SLIRP,EIF2…
1	TRUE	7.95e-21	6095	576	402	0.698	0.066	GO:0006807	BP	1	nitrogen compound metabolic process	3	DPM1,NDUFAB1,FBXL3,PSMB1,RPS20,UTP18,PSMC4,MDH1,VRK2,TBPL1,GABARAPL2,RPL26L1,PHF23,PSMA4,AP2S1,MRPS35,RPL18,DDX20,KARS,POLB,RPL31,SRI,MLH1,UBE2T,EXOSC5,RPS5,ORC1,DIMT1,RBM22,C14ORF166,TRMT6,NDUFB2,PSME1,CDC6,MRPS18A,PSMD8,RANBP1,SNRPD3,POLR2F,CBY1,RBX1,PHF5A,PSMC6,PSMA3,ALKBH1,ERH,ZC3H14,PSMC1,PSMA6,PSMA7,SMS,RBM3,POLR2C,GABPB1,OAZ1,CCNE1,RPS19,RPL18A,BUD31,AIMP2,LSM5,RPA3,PSMA2,SEC61B,GTPBP4,GLR…
1	TRUE	1.1e-20	3223	548	250	0.456	0.078	GO:0010467	BP	1	gene expression	5	NDUFAB1,RPS20,UTP18,PSMC4,TBPL1,RPL26L1,MRPS35,RPL18,DDX20,KARS,RPL31,NUP37,EXOSC5,RPS5,ORC1,DIMT1,RBM22,C14ORF166,CDC6,MRPS18A,SNRPD3,POLR2F,CBY1,RBX1,PHF5A,PSMC6,ZC3H14,PSMC1,PSMA6,RBM3,POLR2C,GABPB1,CCNE1,RPS19,RPL18A,BUD31,AIMP2,LSM5,GLRX3,RPL19,RPL34,RPS13,EIF2B1,MRPL51,SRSF9,ASF1A,FBXO5,SRSF3,MRPL18,CCNC,RPS12,GMNN,SUB1,PDCD10,RPL24,MRPL3,SPCS1,EEF1B2,SRSF7,SUMO1,RPL22,PARK7,BCAS2,MRPS15,RP…
1	TRUE	1.22e-20	3756	576	288	0.5	0.077	GO:1901360	BP	1	organic cyclic compound metabolic process	4	NDUFAB1,RPS20,UTP18,PSMC4,MDH1,TBPL1,RPL18,DDX20,KARS,POLB,RPL31,MLH1,UBE2T,EXOSC5,RPS5,ORC1,DIMT1,RBM22,C14ORF166,TRMT6,NDUFB2,CDC6,SNRPD3,POLR2F,CBY1,RBX1,PHF5A,PSMC6,ALKBH1,ERH,ZC3H14,PSMC1,PSMA6,RBM3,POLR2C,GABPB1,CCNE1,RPS19,RPL18A,BUD31,AIMP2,LSM5,RPA3,GTPBP4,PPIF,RPL19,NDUFC1,RPL34,FRG1,RPS13,RFC5,SRSF9,ASF1A,FBXO5,SRSF3,CCNC,RPS12,GMNN,SUB1,RPL24,DGUOK,CCT4,TXNDC9,PDCL3,SRSF7,SUMO1,RPL22,…
1	TRUE	1.47e-20	1058	396	99	0.25	0.094	GO:0045184	BP	1	establishment of protein localization	5	RPS20,PEX3,ATP6V1H,RPL18,RPL31,NUP37,RPS5,RANBP1,TOMM22,ATP6V1D,NUTF2,OAZ1,RPS19,RPL18A,SEC61B,RPL19,RPS13,VPS29,SRSF3,RPS12,SNX3,ATP6V0E1,RPL24,SPCS1,CCT4,RPL22,PARK7,RPS25,TCP1,RPL21,RPL5,SRSF6,RPS10,RPL23,ATP6V1F,ATP6V1E1,RPL27,RAN,SEC61G,TIMM17A,RPS15A,TXN,ATP6V1G1,RPL35,RPS6,IDH1,SRP14,EIF4A3,RPL13A,RPL11,RPS8,SNAPIN,SRP9,RPS27A,RPL32,RPS3A,RPL37,CCT6A,RPL10,GOLGA7,RPL7,RPL7A,RPS3,FAU,CCT5,D…
1	TRUE	2.44e-20	2882	409	186	0.455	0.065	GO:0034645	BP	1	cellular macromolecule biosynthetic process	5	DPM1,RPS20,TBPL1,RPL26L1,MRPS35,RPL18,DDX20,RPL31,RPS5,C14ORF166,CDC6,MRPS18A,SNRPD3,POLR2F,RBX1,PHF5A,PSMC6,PSMC1,PSMA6,RBM3,POLR2C,GABPB1,RPS19,RPL18A,BUD31,AIMP2,RPA3,GTPBP4,RPL19,RPS13,MRPL51,FBXO5,MRPL18,CCNC,RPS12,GMNN,SUB1,RPL24,MRPL3,EEF1B2,CCT4,SUMO1,RPL22,PARK7,MRPS15,RPA2,RPS25,TCP1,ETF1,RPL21,RPL5,CBX3,TSFM,PFDN5,CKS2,FASTKD3,RPS10,EEF1E1,MRPS7,RPL23,SNRPB,PRDX5,UXT,YEATS4,EAPP,NOL11,…
1	TRUE	7.17e-20	971	396	93	0.235	0.096	GO:0015031	BP	1	protein transport	6	RPS20,PEX3,ATP6V1H,RPL18,RPL31,NUP37,RPS5,RANBP1,TOMM22,ATP6V1D,NUTF2,OAZ1,RPS19,RPL18A,SEC61B,RPL19,RPS13,VPS29,SRSF3,RPS12,SNX3,ATP6V0E1,RPL24,SPCS1,RPL22,PARK7,RPS25,RPL21,RPL5,SRSF6,RPS10,RPL23,ATP6V1F,ATP6V1E1,RPL27,RAN,SEC61G,TIMM17A,RPS15A,TXN,ATP6V1G1,RPL35,RPS6,IDH1,SRP14,EIF4A3,RPL13A,RPL11,RPS8,SNAPIN,SRP9,RPS27A,RPL32,RPS3A,RPL37,RPL10,GOLGA7,RPL7,RPL7A,RPS3,FAU,DPH3,RPL30,RPL26,RPL29…
1	TRUE	9.46e-20	971	603	120	0.199	0.124	GO:0009057	BP	1	macromolecule catabolic process	5	FBXL3,RPS20,PSMC4,GABARAPL2,AP2S1,RPL18,RPL31,EXOSC5,RPS5,PSME1,PSMD8,RANBP1,RBX1,PSMC6,ZC3H14,PSMC1,PSMA6,OAZ1,RPS19,RPL18A,LSM5,SEC61B,RPL19,RPL34,RPS13,RNF8,RPS12,SNX3,RNF7,RPL24,PDCL3,SUMO1,RPL22,PARK7,RPS25,UCHL3,EXOSC8,ETF1,RPL21,RPL5,KBTBD4,FASTKD3,RPS10,RPL23,NEDD8,RPL27,CCNB1,RPS15A,RNASEH2B,NUDT15,RPL35,RPS6,RPS24,SSB,COPS3,EIF4A3,ANAPC11,RPS11,RPL13A,RPL11,RPS8,RPS27A,RPL32,RPS3A,RPL37…
1	TRUE	1.88e-19	222	536	49	0.091	0.221	GO:0042254	BP	1	ribosome biogenesis	5	UTP18,RPL26L1,EXOSC5,RPS5,DIMT1,RPS19,RPL34,PAK1IP1,RPL24,RPF1,EXOSC8,RPL5,RPS10,MRPS7,NOL11,RPL27,RAN,NIP7,MRPS9,RPL35,RPS6,RSL24D1,RPS24,RPL11,RPS8,NHP2,RPL10,RPL7,RPL7A,RPL26,LSM6,UTP15,RPS14,RPSA,RPS9,RPS7,TRMT112,MRPL11,NPM1,NOP10,DDX28,RPL35A,RPS27L,RPL14,C1D,RPL12,RPL23A,RPL10A,RPS18
1	TRUE	2.2e-19	987	396	93	0.235	0.094	GO:0015833	BP	1	peptide transport	6	RPS20,PEX3,ATP6V1H,RPL18,RPL31,NUP37,RPS5,RANBP1,TOMM22,ATP6V1D,NUTF2,OAZ1,RPS19,RPL18A,SEC61B,RPL19,RPS13,VPS29,SRSF3,RPS12,SNX3,ATP6V0E1,RPL24,SPCS1,RPL22,PARK7,RPS25,RPL21,RPL5,SRSF6,RPS10,RPL23,ATP6V1F,ATP6V1E1,RPL27,RAN,SEC61G,TIMM17A,RPS15A,TXN,ATP6V1G1,RPL35,RPS6,IDH1,SRP14,EIF4A3,RPL13A,RPL11,RPS8,SNAPIN,SRP9,RPS27A,RPL32,RPS3A,RPL37,RPL10,GOLGA7,RPL7,RPL7A,RPS3,FAU,DPH3,RPL30,RPL26,RPL29…
1	TRUE	2.36e-19	186	542	45	0.083	0.242	GO:0022618	BP	1	ribonucleoprotein complex assembly	7	DDX20,RPS5,RBM22,SNRPD3,RPS19,SRSF9,RPL24,RPF1,RPL5,SRSF6,SNRPC,RPS10,MRPS7,SNRPD2,SNRPB,EIF2S1,RSL24D1,SNRPF,GEMIN7,RPL13A,RPL11,SNRPG,RPL10,GEMIN6,RPS14,SNRPD1,RPSA,USP39,FAM103A1,LSM3,SMN1,CLP1,RPL38,MRPL11,RUVBL1,NPM1,SNRPE,DDX28,SF3A3,RPS27L,RPS23,RPL12,RPL23A,MCTS1,TAF9
1	TRUE	2.46e-19	6846	581	434	0.747	0.063	GO:0008152	BP	1	metabolic process	2	DPM1,NDUFAB1,CIAPIN1,FBXL3,PSMB1,RPS20,UTP18,PSMC4,MDH1,VRK2,TBPL1,GABARAPL2,RPL26L1,MAT2B,PHF23,PSMA4,AP2S1,ATP6V1H,MRPS35,RPL18,DDX20,KARS,POLB,RPL31,SRI,NUP37,MLH1,UBE2T,EXOSC5,RPS5,ORC1,DIMT1,RBM22,C14ORF166,DYNLL1,TRMT6,NDUFB2,FH,PSME1,CDC6,MRPS18A,PSMD8,RANBP1,SNRPD3,POLR2F,CBY1,RBX1,PHF5A,PSMC6,ATP6V1D,PSMA3,ALKBH1,ERH,ZC3H14,PSMC1,PSMA6,PSMA7,SMS,RBM3,POLR2C,NUBP1,GABPB1,OAZ1,CCNE1,RPS19,…
1	TRUE	2.96e-19	2945	409	186	0.455	0.063	GO:0009059	BP	1	macromolecule biosynthetic process	5	DPM1,RPS20,TBPL1,RPL26L1,MRPS35,RPL18,DDX20,RPL31,RPS5,C14ORF166,CDC6,MRPS18A,SNRPD3,POLR2F,RBX1,PHF5A,PSMC6,PSMC1,PSMA6,RBM3,POLR2C,GABPB1,RPS19,RPL18A,BUD31,AIMP2,RPA3,GTPBP4,RPL19,RPS13,MRPL51,FBXO5,MRPL18,CCNC,RPS12,GMNN,SUB1,RPL24,MRPL3,EEF1B2,CCT4,SUMO1,RPL22,PARK7,MRPS15,RPA2,RPS25,TCP1,ETF1,RPL21,RPL5,CBX3,TSFM,PFDN5,CKS2,FASTKD3,RPS10,EEF1E1,MRPS7,RPL23,SNRPB,PRDX5,UXT,YEATS4,EAPP,NOL11,…
1	TRUE	3.47e-19	95	596	34	0.057	0.358	GO:0006119	BP	1	oxidative phosphorylation	12	NDUFAB1,NDUFB2,PPIF,NDUFC1,PARK7,ATP5F1,NDUFB3,NDUFA8,NDUFA1,COX7C,NDUFA5,NDUFA2,CCNB1,NDUFB5,NDUFC2,ATP5J,UQCRB,NDUFS4,UQCRQ,NDUFB6,STOML2,ATP5L,ATP5H,CYCS,UQCRH,NDUFV2,UQCR10,NDUFA12,NDUFA6,NDUFA4,SDHD,NDUFS3,ATP5J2,ATP5O
1	TRUE	3.53e-19	6345	371	283	0.763	0.045	GO:0044238	BP	1	primary metabolic process	3	DPM1,NDUFAB1,PSMB1,RPS20,UTP18,TBPL1,PHF23,PSMA4,MRPS35,RPL18,DDX20,RPL31,SRI,UBE2T,RPS5,DIMT1,C14ORF166,TRMT6,FH,MRPS18A,PSMD8,RANBP1,SNRPD3,POLR2F,RBX1,PHF5A,PSMA3,ERH,PSMC1,PSMA6,SMS,RBM3,POLR2C,GABPB1,OAZ1,RPS19,RPL18A,BUD31,AIMP2,LSM5,RPA3,PSMA2,SEC61B,GTPBP4,GLRX3,RPL19,RPS13,MRPL51,SRSF3,CCNC,RPS12,GMNN,SNX3,SUB1,NIT2,RNF7,RPL24,MRPL3,SPCS1,EEF1B2,DGUOK,CCT4,TXNDC9,HSPE1,SUMO1,RPL22,PARK7,…
1	TRUE	4.16e-19	997	396	93	0.235	0.093	GO:0042886	BP	1	amide transport	6	RPS20,PEX3,ATP6V1H,RPL18,RPL31,NUP37,RPS5,RANBP1,TOMM22,ATP6V1D,NUTF2,OAZ1,RPS19,RPL18A,SEC61B,RPL19,RPS13,VPS29,SRSF3,RPS12,SNX3,ATP6V0E1,RPL24,SPCS1,RPL22,PARK7,RPS25,RPL21,RPL5,SRSF6,RPS10,RPL23,ATP6V1F,ATP6V1E1,RPL27,RAN,SEC61G,TIMM17A,RPS15A,TXN,ATP6V1G1,RPL35,RPS6,IDH1,SRP14,EIF4A3,RPL13A,RPL11,RPS8,SNAPIN,SRP9,RPS27A,RPL32,RPS3A,RPL37,RPL10,GOLGA7,RPL7,RPL7A,RPS3,FAU,DPH3,RPL30,RPL26,RPL29…
1	TRUE	8.24e-19	1256	396	106	0.268	0.084	GO:0046907	BP	1	intracellular transport	4	RPS20,PEX3,RPL18,DDX20,RPL31,NUP37,RPS5,RANBP1,SNRPD3,TOMM22,NUTF2,DCTN6,OAZ1,RPS19,RPL18A,SEC61B,RPL19,RPS13,VPS29,SRSF3,RPS12,SNX3,RPL24,SPCS1,RPL22,PARK7,ATP5F1,RPS25,NPC2,ARL1,RPL21,RPL5,RAB9A,SRSF6,RPS10,RPL23,SNRPD2,SNRPB,UXT,RABL5,RPL27,RAN,SEC61G,IER3IP1,TIMM17A,RPS15A,TXN,RPL35,RPS6,IDH1,SNRPF,SRP14,EIF4A3,RPL13A,RPL11,RPS8,SNAPIN,SRP9,RPS27A,SNRPG,RPL32,RPS3A,RPL37,RPL10,GOLGA7,RPL7,RPL…
1	TRUE	2.6e-18	197	542	45	0.083	0.228	GO:0071826	BP	1	ribonucleoprotein complex subunit organization	5	DDX20,RPS5,RBM22,SNRPD3,RPS19,SRSF9,RPL24,RPF1,RPL5,SRSF6,SNRPC,RPS10,MRPS7,SNRPD2,SNRPB,EIF2S1,RSL24D1,SNRPF,GEMIN7,RPL13A,RPL11,SNRPG,RPL10,GEMIN6,RPS14,SNRPD1,RPSA,USP39,FAM103A1,LSM3,SMN1,CLP1,RPL38,MRPL11,RUVBL1,NPM1,SNRPE,DDX28,SF3A3,RPS27L,RPS23,RPL12,RPL23A,MCTS1,TAF9
1	TRUE	3.17e-18	85	524	30	0.057	0.353	GO:0070125	BP	1	mitochondrial translational elongation	10	MRPS35,MRPS18A,MRPL51,MRPL18,MRPL3,MRPS15,TSFM,MRPS7,MRPL35,MRPS36,MRPS9,MRPL47,MRPL50,MRPL15,MRPL9,MRPL49,MRPL39,MRPL17,MRPL16,MRPL36,MRPL13,CHCHD1,MRPL11,MRPS22,MRPL48,MRPL14,MRPS23,MRPL54,MRPS18B,MRPL33
1	TRUE	8.3e-18	3608	423	214	0.506	0.059	GO:1901576	BP	1	organic substance biosynthetic process	4	DPM1,NDUFAB1,RPS20,MDH1,TBPL1,RPL26L1,MRPS35,RPL18,DDX20,KARS,RPL31,RPS5,C14ORF166,CDC6,MRPS18A,SNRPD3,POLR2F,RBX1,PHF5A,PSMC6,PSMC1,PSMA6,SMS,RBM3,POLR2C,GABPB1,OAZ1,CCNE1,RPS19,RPL18A,BUD31,AIMP2,RPA3,GTPBP4,RPL19,RPS13,MRPL51,FBXO5,MRPL18,CCNC,RPS12,GMNN,SUB1,RPL24,MRPL3,EEF1B2,DGUOK,CCT4,TXNDC9,PDCL3,SUMO1,RPL22,PARK7,ATP5F1,MRPS15,RPA2,RPS25,ACAT2,TCP1,ETF1,RPL21,RPL5,CBX3,TSFM,PFDN5,CKS2,FA…
1	TRUE	1.69e-17	106	595	34	0.057	0.321	GO:0006414	BP	1	translational elongation	9	MRPS35,MRPS18A,ALKBH1,MRPL51,MRPL18,MRPL3,EEF1B2,MRPS15,TSFM,MRPS7,MRPL35,MRPS36,MRPS9,MRPL47,MRPL50,MRPL15,MRPL9,MRPS28,MRPL49,MRPL39,DPH3,MRPL17,MRPL16,MRPL36,MRPL13,CHCHD1,MRPL11,MRPS22,MRPL48,MRPL14,MRPS23,MRPL54,MRPS18B,MRPL33
1	TRUE	2.01e-17	3633	423	214	0.506	0.059	GO:0009058	BP	1	biosynthetic process	3	DPM1,NDUFAB1,RPS20,MDH1,TBPL1,RPL26L1,MRPS35,RPL18,DDX20,KARS,RPL31,RPS5,C14ORF166,CDC6,MRPS18A,SNRPD3,POLR2F,RBX1,PHF5A,PSMC6,PSMC1,PSMA6,SMS,RBM3,POLR2C,GABPB1,OAZ1,CCNE1,RPS19,RPL18A,BUD31,AIMP2,RPA3,GTPBP4,RPL19,RPS13,MRPL51,FBXO5,MRPL18,CCNC,RPS12,GMNN,SUB1,RPL24,MRPL3,EEF1B2,DGUOK,CCT4,TXNDC9,PDCL3,SUMO1,RPL22,PARK7,ATP5F1,MRPS15,RPA2,RPS25,ACAT2,TCP1,ETF1,RPL21,RPL5,CBX3,TSFM,PFDN5,CKS2,FA…
1	TRUE	2.13e-17	707	589	93	0.158	0.132	GO:0006396	BP	1	RNA processing	8	UTP18,DDX20,KARS,EXOSC5,DIMT1,RBM22,C14ORF166,SNRPD3,POLR2F,PHF5A,ALKBH1,ZC3H14,RBM3,POLR2C,RPS19,BUD31,LSM5,FRG1,RPS13,SRSF9,SRSF3,SRSF7,BCAS2,RPF1,EXOSC8,RPL5,SRSF6,SNRPC,SNRPD2,SNRPB,SNRPB2,DNAJC8,NOL11,RPL27,CDK7,MRPS9,RPL35,RPS6,PPIL1,BUD13,RPS24,SSB,SNRPF,EIF4A3,GEMIN7,RPL11,RPS8,SNRPG,TPRKB,NHP2,WTAP,RPL7,POLR2K,RPL7A,GEMIN6,SUPV3L1,RPL26,THOC7,POLR2H,SLBP,LSM6,UTP15,RPS14,SNRPD1,POP5,RPSA…
1	TRUE	2.9e-17	1451	252	84	0.333	0.058	GO:0051649	BP	1	establishment of localization in cell	4	RPS20,PEX3,RPL18,DDX20,RPL31,SRI,RPS5,CHMP5,SNRPD3,TOMM22,NUTF2,DCTN6,OAZ1,RPS19,RPL18A,RPS13,VPS29,SRSF3,RPS12,SNX3,RPL24,RPL22,PARK7,ATP5F1,RPL21,RPL5,RAB9A,RPS10,RPL23,SNRPD2,SNRPB,RPL27,RAN,SEC61G,IER3IP1,TIMM17A,RPS15A,RPL35,RPS6,IDH1,EIF4A3,RPL13A,RPL11,RPS8,SRP9,RPS27A,SNRPG,RPL32,RPS3A,BOD1,GOLGA7,RPL7,RPL7A,RPS3,ATP5J,RPL30,RPL26,RPL29,DPY30,SLBP,STOML2,RPL27A,SNRPD1,ATP5L,ATP5H,RPS9,RPS…
1	TRUE	4.13e-17	3553	423	210	0.496	0.059	GO:0044249	BP	1	cellular biosynthetic process	4	DPM1,NDUFAB1,RPS20,TBPL1,RPL26L1,MRPS35,RPL18,DDX20,KARS,RPL31,RPS5,C14ORF166,CDC6,MRPS18A,SNRPD3,POLR2F,RBX1,PHF5A,PSMC6,PSMC1,PSMA6,SMS,RBM3,POLR2C,GABPB1,OAZ1,CCNE1,RPS19,RPL18A,BUD31,AIMP2,RPA3,GTPBP4,RPL19,RPS13,MRPL51,FBXO5,MRPL18,CCNC,RPS12,GMNN,SUB1,RPL24,MRPL3,EEF1B2,DGUOK,CCT4,TXNDC9,PDCL3,SUMO1,RPL22,PARK7,ATP5F1,MRPS15,RPA2,RPS25,TCP1,ETF1,RPL21,RPL5,CBX3,TSFM,PFDN5,CKS2,FASTKD3,RPS10…
1	TRUE	4.42e-17	6597	581	417	0.718	0.063	GO:0071704	BP	1	organic substance metabolic process	3	DPM1,NDUFAB1,FBXL3,PSMB1,RPS20,UTP18,PSMC4,MDH1,VRK2,TBPL1,GABARAPL2,RPL26L1,MAT2B,PHF23,PSMA4,AP2S1,MRPS35,RPL18,DDX20,KARS,POLB,RPL31,SRI,NUP37,MLH1,UBE2T,EXOSC5,RPS5,ORC1,DIMT1,RBM22,C14ORF166,TRMT6,NDUFB2,FH,PSME1,CDC6,MRPS18A,PSMD8,RANBP1,SNRPD3,POLR2F,CBY1,RBX1,PHF5A,PSMC6,PSMA3,ALKBH1,ERH,ZC3H14,PSMC1,PSMA6,PSMA7,SMS,RBM3,POLR2C,GABPB1,OAZ1,CCNE1,RPS19,RPL18A,BUD31,AIMP2,LSM5,RPA3,PSMA2,SE…
1	TRUE	5.66e-17	124	595	36	0.061	0.29	GO:0032543	BP	1	mitochondrial translation	9	MRPS35,MRPS18A,ALKBH1,MRPL51,MRPL18,MRPL3,MRPS15,TSFM,FASTKD3,MRPS7,MRPL35,MRPS36,MRPS9,MRPL47,MRPL50,MRPL15,MRPL9,RARS2,MRPS28,MRPL49,MRPL39,MRPL17,MRPL16,TRUB2,MRPL36,MRPL13,CHCHD1,TRMT10C,MRPL11,MRPS22,MRPL48,MRPL14,MRPS23,MRPL54,MRPS18B,MRPL33
1	TRUE	7.5e-17	87	524	29	0.055	0.333	GO:0070126	BP	1	mitochondrial translational termination	10	MRPS35,MRPS18A,MRPL51,MRPL18,MRPL3,MRPS15,MRPS7,MRPL35,MRPS36,MRPS9,MRPL47,MRPL50,MRPL15,MRPL9,MRPL49,MRPL39,MRPL17,MRPL16,MRPL36,MRPL13,CHCHD1,MRPL11,MRPS22,MRPL48,MRPL14,MRPS23,MRPL54,MRPS18B,MRPL33
1	TRUE	1.22e-16	1124	396	95	0.24	0.085	GO:0071705	BP	1	nitrogen compound transport	5	RPS20,PEX3,ATP6V1H,RPL18,RPL31,NUP37,RPS5,C14ORF166,RANBP1,TOMM22,ATP6V1D,NUTF2,OAZ1,RPS19,RPL18A,SEC61B,RPL19,RPS13,VPS29,SRSF3,MRPL18,RPS12,SNX3,ATP6V0E1,RPL24,SPCS1,RPL22,PARK7,RPS25,RPL21,RPL5,SRSF6,RPS10,RPL23,ATP6V1F,ATP6V1E1,RPL27,RAN,SEC61G,TIMM17A,RPS15A,TXN,ATP6V1G1,RPL35,RPS6,IDH1,SRP14,EIF4A3,RPL13A,RPL11,RPS8,SNAPIN,SRP9,RPS27A,RPL32,RPS3A,RPL37,RPL10,GOLGA7,RPL7,RPL7A,RPS3,FAU,DPH3,…
1	TRUE	1.49e-16	96	524	30	0.057	0.312	GO:0006415	BP	1	translational termination	9	MRPS35,MRPS18A,MRPL51,MRPL18,MRPL3,MRPS15,ETF1,MRPS7,MRPL35,MRPS36,MRPS9,MRPL47,MRPL50,MRPL15,MRPL9,MRPL49,MRPL39,MRPL17,MRPL16,MRPL36,MRPL13,CHCHD1,MRPL11,MRPS22,MRPL48,MRPL14,MRPS23,MRPL54,MRPS18B,MRPL33
1	TRUE	2.8e-16	145	595	38	0.064	0.262	GO:0140053	BP	1	mitochondrial gene expression	6	MRPS35,MRPS18A,ALKBH1,MRPL51,MRPL18,MRPL3,MRPS15,TSFM,FASTKD3,MRPS7,MRPL35,MRPS36,MRPS9,MRPL47,MRPL50,MRPL15,MRPL9,RARS2,MRPS28,MRPL49,MRPL39,SUPV3L1,MRPL17,TFB2M,MRPL16,TRUB2,MRPL36,MRPL13,CHCHD1,TRMT10C,MRPL11,MRPS22,MRPL48,MRPL14,MRPS23,MRPL54,MRPS18B,MRPL33
1	TRUE	3.28e-16	4129	481	254	0.528	0.062	GO:1901564	BP	1	organonitrogen compound metabolic process	4	DPM1,NDUFAB1,PSMB1,RPS20,PSMC4,MDH1,RPL26L1,PHF23,PSMA4,AP2S1,MRPS35,RPL18,KARS,RPL31,SRI,UBE2T,RPS5,C14ORF166,PSME1,CDC6,MRPS18A,PSMD8,RANBP1,SNRPD3,RBX1,PSMC6,PSMA3,ERH,PSMC1,PSMA6,PSMA7,SMS,RBM3,OAZ1,CCNE1,RPS19,RPL18A,AIMP2,PSMA2,SEC61B,GTPBP4,GLRX3,PPIF,RPL19,RPL34,UFSP2,RPS13,MRPL51,MRPL18,CCNC,RPS12,SNX3,NIT2,RNF7,PDCD10,RPL24,MRPL3,SPCS1,EEF1B2,DGUOK,TXNDC9,PDCL3,HSPE1,SUMO1,RPL22,PARK7,A…
1	TRUE	1.49e-15	1213	601	128	0.213	0.106	GO:0065003	BP	1	protein-containing complex assembly	5	NDUFAB1,PSMC4,CENPQ,AP2S1,TRAPPC3,DDX20,RPS5,RBM22,NDUFB2,PSMD8,SNRPD3,CBY1,RBX1,PSMC6,PSMC1,OIP5,RPS19,BET1,RPA3,PFN1,NDUFC1,ARPC3,SRSF9,ASF1A,GMNN,SUB1,TIMMDC1,RPL24,SUMO1,PARK7,RPF1,STMN1,RPA2,NDUFB3,NDUFA8,TCP1,RPL5,SRSF6,FASTKD3,SNRPC,RPS10,NDUFA1,MRPS7,SNRPD2,SNRPB,NDUFA5,HAT1,PSMG2,NDUFA2,H3F3B,POMP,SCO1,COX16,EIF2S1,CDK7,NDUFB5,RSL24D1,GTF2B,SNRPF,GTF2A2,GEMIN7,RPL13A,RPL11,ITGB3BP,RPS27A…
1	TRUE	5.01e-15	3134	576	238	0.413	0.076	GO:0090304	BP	1	nucleic acid metabolic process	6	RPS20,UTP18,PSMC4,TBPL1,RPL18,DDX20,KARS,POLB,RPL31,MLH1,UBE2T,EXOSC5,RPS5,ORC1,DIMT1,RBM22,C14ORF166,TRMT6,CDC6,SNRPD3,POLR2F,CBY1,RBX1,PHF5A,PSMC6,ALKBH1,ZC3H14,PSMC1,PSMA6,RBM3,POLR2C,GABPB1,CCNE1,RPS19,RPL18A,BUD31,AIMP2,LSM5,RPA3,GTPBP4,RPL19,RPL34,FRG1,RPS13,RFC5,SRSF9,ASF1A,FBXO5,SRSF3,CCNC,RPS12,GMNN,SUB1,RPL24,CCT4,SRSF7,SUMO1,RPL22,PARK7,BCAS2,RPF1,RPA2,RPS25,TCP1,EXOSC8,ETF1,RPL21,RPL5…
1	TRUE	5.93e-15	71	596	26	0.044	0.366	GO:0042775	BP	1	mitochondrial ATP synthesis coupled electron transport	14	NDUFAB1,NDUFB2,NDUFC1,PARK7,NDUFB3,NDUFA8,NDUFA1,COX7C,NDUFA5,NDUFA2,CCNB1,NDUFB5,NDUFC2,UQCRB,NDUFS4,UQCRQ,NDUFB6,CYCS,UQCRH,NDUFV2,UQCR10,NDUFA12,NDUFA6,NDUFA4,SDHD,NDUFS3
1	TRUE	8.66e-15	72	596	26	0.044	0.361	GO:0042773	BP	1	ATP synthesis coupled electron transport	13	NDUFAB1,NDUFB2,NDUFC1,PARK7,NDUFB3,NDUFA8,NDUFA1,COX7C,NDUFA5,NDUFA2,CCNB1,NDUFB5,NDUFC2,UQCRB,NDUFS4,UQCRQ,NDUFB6,CYCS,UQCRH,NDUFV2,UQCR10,NDUFA12,NDUFA6,NDUFA4,SDHD,NDUFS3
1	TRUE	1.13e-14	79	596	27	0.045	0.342	GO:0022904	BP	1	respiratory electron transport chain	7	NDUFAB1,NDUFB2,NDUFC1,PARK7,SDHB,NDUFB3,NDUFA8,NDUFA1,COX7C,NDUFA5,NDUFA2,CCNB1,NDUFB5,NDUFC2,UQCRB,NDUFS4,UQCRQ,NDUFB6,CYCS,UQCRH,NDUFV2,UQCR10,NDUFA12,NDUFA6,NDUFA4,SDHD,NDUFS3
1	TRUE	1.61e-14	80	596	27	0.045	0.338	GO:0022900	BP	1	electron transport chain	5	NDUFAB1,NDUFB2,NDUFC1,PARK7,SDHB,NDUFB3,NDUFA8,NDUFA1,COX7C,NDUFA5,NDUFA2,CCNB1,NDUFB5,NDUFC2,UQCRB,NDUFS4,UQCRQ,NDUFB6,CYCS,UQCRH,NDUFV2,UQCR10,NDUFA12,NDUFA6,NDUFA4,SDHD,NDUFS3
1	TRUE	1.84e-14	1215	396	95	0.24	0.078	GO:0034613	BP	1	cellular protein localization	5	RPS20,PEX3,RPL18,RPL31,NUP37,RPS5,RANBP1,TOMM22,ATP6V1D,NUTF2,OAZ1,RPS19,RPL18A,SEC61B,RPL19,MTCH2,RPS13,VPS29,SRSF3,RPS12,RPL24,SPCS1,CCT4,RPL22,PARK7,RPA2,RPS25,TCP1,PDZD11,ARL1,RPL21,RPL5,SRSF6,RPS10,RPL23,RPL27,RAN,SEC61G,TIMM17A,RPS15A,TXN,RPL35,RPS6,IDH1,SRP14,EIF4A3,RPL13A,RPL11,RPS8,SNAPIN,SRP9,RPS27A,RPL32,RPS3A,RPL37,BOD1,CCT6A,RPL10,GOLGA7,RPL7,RPL7A,RPS3,FAU,CCT5,RPL30,RPL26,RPL29,CCT…
1	TRUE	2.27e-14	1922	252	93	0.369	0.048	GO:0051641	BP	1	cellular localization	3	RPS20,PEX3,RPL18,DDX20,RPL31,SRI,RPS5,CHMP5,SNRPD3,TOMM22,ATP6V1D,NUTF2,DCTN6,OAZ1,RPS19,RPL18A,MTCH2,RPS13,VPS29,SRSF3,RPS12,SNX3,RPL24,RPL22,PARK7,ATP5F1,RPA2,TCP1,RPL21,RPL5,RAB9A,RPS10,RPL23,SNRPD2,SNRPB,RPL27,RAN,SEC61G,IER3IP1,TIMM17A,RPS15A,RPL35,RPS6,IDH1,EIF4A3,RPL13A,RPL11,RPS8,SRP9,RPS27A,SNRPG,RPL32,RPS3A,BOD1,CCT6A,GOLGA7,RPL7,RPL7A,RPS3,CCT5,HAUS1,ATP5J,RPL30,RPL26,RPL29,DPY30,CCT3,…
1	TRUE	2.89e-14	1224	396	95	0.24	0.078	GO:0070727	BP	1	cellular macromolecule localization	4	RPS20,PEX3,RPL18,RPL31,NUP37,RPS5,RANBP1,TOMM22,ATP6V1D,NUTF2,OAZ1,RPS19,RPL18A,SEC61B,RPL19,MTCH2,RPS13,VPS29,SRSF3,RPS12,RPL24,SPCS1,CCT4,RPL22,PARK7,RPA2,RPS25,TCP1,PDZD11,ARL1,RPL21,RPL5,SRSF6,RPS10,RPL23,RPL27,RAN,SEC61G,TIMM17A,RPS15A,TXN,RPL35,RPS6,IDH1,SRP14,EIF4A3,RPL13A,RPL11,RPS8,SNAPIN,SRP9,RPS27A,RPL32,RPS3A,RPL37,BOD1,CCT6A,RPL10,GOLGA7,RPL7,RPL7A,RPS3,FAU,CCT5,RPL30,RPL26,RPL29,CCT…
1	TRUE	3.41e-14	3182	475	204	0.429	0.064	GO:0044267	BP	1	cellular protein metabolic process	5	DPM1,NDUFAB1,PSMB1,RPS20,PSMC4,RPL26L1,PHF23,PSMA4,AP2S1,MRPS35,RPL18,KARS,RPL31,UBE2T,RPS5,C14ORF166,PSME1,CDC6,MRPS18A,PSMD8,RANBP1,SNRPD3,RBX1,PSMC6,PSMA3,PSMC1,PSMA6,RBM3,CCNE1,RPS19,RPL18A,AIMP2,PSMA2,SEC61B,GTPBP4,PPIF,RPL19,RPL34,RPS13,MRPL51,MRPL18,CCNC,RPS12,SNX3,RNF7,PDCD10,RPL24,MRPL3,SPCS1,EEF1B2,PDCL3,HSPE1,SUMO1,RPL22,PARK7,MRPS15,RPS25,UCHL3,PCMT1,ETF1,RPL21,RPL5,TSFM,KBTBD4,CKS2,F…
1	TRUE	3.87e-14	5553	581	360	0.62	0.065	GO:0043170	BP	1	macromolecule metabolic process	4	DPM1,NDUFAB1,FBXL3,PSMB1,RPS20,UTP18,PSMC4,VRK2,TBPL1,GABARAPL2,RPL26L1,PHF23,PSMA4,AP2S1,MRPS35,RPL18,DDX20,KARS,POLB,RPL31,SRI,NUP37,MLH1,UBE2T,EXOSC5,RPS5,ORC1,DIMT1,RBM22,C14ORF166,TRMT6,PSME1,CDC6,MRPS18A,PSMD8,RANBP1,SNRPD3,POLR2F,CBY1,RBX1,PHF5A,PSMC6,PSMA3,ALKBH1,ZC3H14,PSMC1,PSMA6,PSMA7,RBM3,POLR2C,GABPB1,OAZ1,CCNE1,RPS19,RPL18A,BUD31,AIMP2,LSM5,RPA3,PSMA2,SEC61B,GTPBP4,GLRX3,PPIF,RPL19,…
1	TRUE	4.23e-14	1350	603	134	0.222	0.099	GO:1901575	BP	1	organic substance catabolic process	4	FBXL3,RPS20,PSMC4,GABARAPL2,AP2S1,RPL18,RPL31,EXOSC5,RPS5,PSME1,PSMD8,RANBP1,RBX1,PSMC6,ZC3H14,PSMC1,PSMA6,OAZ1,RPS19,RPL18A,LSM5,SEC61B,RPL19,RPL34,RPS13,RNF8,RPS12,SNX3,RNF7,RPL24,PDCL3,SUMO1,RPL22,PARK7,RPS25,UCHL3,ACAT2,EXOSC8,ETF1,FABP3,RPL21,RPL5,NUDT10,KBTBD4,FASTKD3,RPS10,RPL23,ECHS1,NEDD8,RPL27,HRSP12,IMPA1,CCNB1,RPS15A,RNASEH2B,NUDT15,RPL35,RPS6,RPS24,SSB,ETFA,GCSH,COPS3,EIF4A3,ANAPC11,…
1	TRUE	6.3e-14	1302	396	98	0.247	0.075	GO:0071702	BP	1	organic substance transport	5	RPS20,PEX3,ATP6V1H,RPL18,RPL31,NUP37,RPS5,C14ORF166,RANBP1,TOMM22,ATP6V1D,NUTF2,OAZ1,RPS19,RPL18A,SEC61B,RPL19,RPS13,VPS29,SRSF3,MRPL18,RPS12,SNX3,ATP6V0E1,RPL24,SPCS1,RPL22,PARK7,RPS25,NPC2,RPL21,RPL5,SRSF6,RPS10,RPL23,ATP6V1F,ATP6V1E1,RPL27,RAN,SEC61G,TIMM17A,RPS15A,TXN,ATP6V1G1,RPL35,RPS6,IDH1,SRP14,PCTP,EIF4A3,RPL13A,RPL11,RPS8,SNAPIN,SRP9,RPS27A,RPL32,RPS3A,RPL37,RPL10,GOLGA7,RPL7,RPL7A,RPS3…
1	TRUE	7.34e-14	1524	603	145	0.24	0.095	GO:0044248	BP	1	cellular catabolic process	4	FBXL3,RPS20,PSMC4,GABARAPL2,PHF23,AP2S1,ATP6V1H,RPL18,RPL31,EXOSC5,RPS5,DYNLL1,PSME1,PSMD8,RANBP1,RBX1,PSMC6,ATP6V1D,ZC3H14,PSMC1,PSMA6,RPS19,RPL18A,LSM5,RHEB,SEC61B,RPL19,RPL34,RPS13,RNF8,RPS12,ATP6V0E1,RNF7,RPL24,PDCL3,SUMO1,RPL22,PARK7,RPS25,ACAT2,EXOSC8,ETF1,FABP3,RPL21,RPL5,NUDT10,KBTBD4,FASTKD3,RPS10,RPL23,ECHS1,NEDD8,ATP6V1E1,RPL27,HRSP12,CCNB1,LAMTOR5,RPS15A,RNASEH2B,NUDT15,ATP6V1G1,RPL35…
1	TRUE	8.1e-14	1129	603	118	0.196	0.105	GO:0010629	BP	1	negative regulation of gene expression	5	RPS20,RPL18,DDX20,RPL31,EXOSC5,RPS5,POLR2F,CBY1,ZC3H14,POLR2C,RPS19,RPL18A,LSM5,RPL19,RPL34,RPS13,SRSF9,ASF1A,RNF8,RPS12,GMNN,PDCD10,RPL24,SRSF7,SUMO1,RPL22,PARK7,RPS25,EXOSC8,ETF1,RPL21,RPL5,CBX3,PFDN5,SRSF6,FASTKD3,RPS10,RPL23,GZF1,PRDX5,UXT,EAPP,RPL27,RAN,LANCL2,H3F3B,HRSP12,EIF2S1,RPS15A,RPL35,RPS6,ANXA7,RPS24,SSB,EIF4A3,RPS11,RPL13A,RPL11,RPS8,RPS27A,RPL32,RPS3A,RPL37,RPL10,RPL7,POLR2K,RPL7A…
1	TRUE	1.81e-13	1671	396	114	0.288	0.068	GO:0033036	BP	1	macromolecule localization	3	RPS20,PEX3,ATP6V1H,RPL18,RPL31,NUP37,RPS5,C14ORF166,RANBP1,TOMM22,ATP6V1D,NUTF2,OAZ1,RPS19,RPL18A,SEC61B,RPL19,MTCH2,RPS13,VPS29,SRSF3,MRPL18,RPS12,SNX3,ATP6V0E1,RPL24,SPCS1,CCT4,SUMO1,RPL22,PARK7,RPA2,RPS25,NPC2,TCP1,PDZD11,ARL1,RPL21,RPL5,RAB9A,SRSF6,RPS10,RPL23,ATP6V1F,ATP6V1E1,RPL27,RAN,SEC61G,TIMM17A,RPS15A,TXN,ATP6V1G1,RPL35,RPS6,IDH1,SRP14,PCTP,EIF4A3,RPL13A,RPL11,RPS8,SNAPIN,SRP9,RPS27A,R…
1	TRUE	2e-13	1519	396	107	0.27	0.07	GO:0008104	BP	1	protein localization	4	RPS20,PEX3,ATP6V1H,RPL18,RPL31,NUP37,RPS5,RANBP1,TOMM22,ATP6V1D,NUTF2,OAZ1,RPS19,RPL18A,SEC61B,RPL19,MTCH2,RPS13,VPS29,SRSF3,RPS12,SNX3,ATP6V0E1,RPL24,SPCS1,CCT4,SUMO1,RPL22,PARK7,RPA2,RPS25,TCP1,PDZD11,ARL1,RPL21,RPL5,RAB9A,SRSF6,RPS10,RPL23,ATP6V1F,ATP6V1E1,RPL27,RAN,SEC61G,TIMM17A,RPS15A,TXN,ATP6V1G1,RPL35,RPS6,IDH1,SRP14,EIF4A3,RPL13A,RPL11,RPS8,SNAPIN,SRP9,RPS27A,RPL32,RPS3A,RPL37,BOD1,CCT6A…
1	TRUE	3.55e-13	2754	576	211	0.366	0.077	GO:0016070	BP	1	RNA metabolic process	7	RPS20,UTP18,PSMC4,TBPL1,RPL18,DDX20,KARS,RPL31,EXOSC5,RPS5,ORC1,DIMT1,RBM22,C14ORF166,TRMT6,CDC6,SNRPD3,POLR2F,CBY1,RBX1,PHF5A,PSMC6,ALKBH1,ZC3H14,PSMC1,PSMA6,RBM3,POLR2C,GABPB1,CCNE1,RPS19,RPL18A,BUD31,AIMP2,LSM5,RPL19,RPL34,FRG1,RPS13,SRSF9,ASF1A,FBXO5,SRSF3,CCNC,RPS12,GMNN,SUB1,RPL24,SRSF7,SUMO1,RPL22,PARK7,BCAS2,RPF1,RPS25,EXOSC8,ETF1,RPL21,RPL5,CBX3,TSFM,PFDN5,CKS2,SRSF6,FASTKD3,SNRPC,RPS10,…
1	TRUE	6.94e-13	200	596	40	0.067	0.2	GO:0009141	BP	1	nucleoside triphosphate metabolic process	8	NDUFAB1,NDUFB2,PPIF,NDUFC1,PARK7,ATP5F1,NDUFB3,NDUFA8,NDUFA1,COX7C,NDUFA5,NDUFA2,RAN,CCNB1,NUDT15,NDUFB5,NDUFC2,ATP5J,UQCRB,NDUFS4,UQCRQ,NDUFB6,STOML2,NUDT5,ATP5L,ATP5H,DTYMK,CYCS,UQCRH,NDUFV2,DCTPP1,UQCR10,NDUFA12,NDUFA6,NDUFA4,SDHD,TMSB4X,NDUFS3,ATP5J2,ATP5O
1	TRUE	8.71e-13	1632	603	149	0.247	0.091	GO:0009056	BP	1	catabolic process	3	FBXL3,RPS20,PSMC4,GABARAPL2,PHF23,AP2S1,ATP6V1H,RPL18,RPL31,EXOSC5,RPS5,DYNLL1,PSME1,PSMD8,RANBP1,RBX1,PSMC6,ATP6V1D,ZC3H14,PSMC1,PSMA6,OAZ1,RPS19,RPL18A,LSM5,RHEB,SEC61B,RPL19,RPL34,RPS13,RNF8,RPS12,SNX3,ATP6V0E1,RNF7,RPL24,PDCL3,SUMO1,RPL22,PARK7,RPS25,UCHL3,ACAT2,EXOSC8,ETF1,FABP3,RPL21,RPL5,NUDT10,KBTBD4,FASTKD3,RPS10,RPL23,ECHS1,NEDD8,ATP6V1E1,RPL27,HRSP12,IMPA1,CCNB1,LAMTOR5,RPS15A,RNASEH2B…
1	TRUE	8.71e-13	123	596	31	0.052	0.252	GO:0045333	BP	1	cellular respiration	6	NDUFAB1,MDH1,NDUFB2,FH,NDUFC1,PARK7,SDHB,NDUFB3,NDUFA8,FASTKD3,NDUFA1,COX7C,NDUFA5,NDUFA2,CCNB1,NDUFB5,NDUFC2,UQCRB,NDUFS4,UQCRQ,NDUFB6,PDHB,CYCS,UQCRH,NDUFV2,UQCR10,NDUFA12,NDUFA6,NDUFA4,SDHD,NDUFS3
1	TRUE	8.78e-13	2101	601	178	0.296	0.085	GO:0044085	BP	1	cellular component biogenesis	3	NDUFAB1,CIAPIN1,UTP18,PSMC4,CENPQ,GABARAPL2,RPL26L1,PHF23,AP2S1,TRAPPC3,DDX20,EXOSC5,RPS5,CHMP5,DIMT1,RBM22,DYNLL1,NDUFB2,PSMD8,SNRPD3,CBY1,RBX1,PSMC6,ATP6V1D,PSMC1,NUBP1,OIP5,RPS19,BET1,RPA3,GLRX3,PFN1,NDUFC1,RPL34,ARPC3,SRSF9,PAK1IP1,ASF1A,GMNN,SUB1,TIMMDC1,PDCD10,RPL24,SUMO1,PARK7,RPF1,STMN1,RPA2,NDUFB3,NDUFA8,TCP1,EXOSC8,RPL5,SRSF6,FASTKD3,SNRPC,RPS10,NDUFA1,MRPS7,SNRPD2,SNRPB,AAMP,RABL5,NDUF…
1	TRUE	1.17e-12	4944	371	225	0.606	0.046	GO:0044260	BP	1	cellular macromolecule metabolic process	4	DPM1,NDUFAB1,PSMB1,RPS20,TBPL1,PHF23,PSMA4,MRPS35,RPL18,DDX20,RPL31,UBE2T,RPS5,DIMT1,C14ORF166,TRMT6,MRPS18A,PSMD8,RANBP1,SNRPD3,POLR2F,RBX1,PHF5A,PSMA3,PSMC1,PSMA6,RBM3,POLR2C,GABPB1,RPS19,RPL18A,BUD31,AIMP2,LSM5,RPA3,PSMA2,SEC61B,GTPBP4,RPL19,RPS13,MRPL51,CCNC,RPS12,GMNN,SNX3,SUB1,RNF7,RPL24,MRPL3,SPCS1,EEF1B2,CCT4,HSPE1,SUMO1,RPL22,PARK7,MRPS15,RPA2,UCHL3,PCMT1,TCP1,ETF1,RPL21,RPL5,CBX3,TSFM,P…
1	TRUE	1.43e-12	63	504	21	0.042	0.333	GO:0042273	BP	1	ribosomal large subunit biogenesis	5	RPL26L1,PAK1IP1,RPL24,RPF1,RPL5,NIP7,RPL35,RSL24D1,RPL11,NHP2,RPL10,RPL7,RPL7A,RPL26,MRPL11,DDX28,RPL35A,RPL14,RPL12,RPL23A,RPL10A
1	TRUE	1.83e-12	169	596	36	0.06	0.213	GO:0046034	BP	1	ATP metabolic process	11	NDUFAB1,NDUFB2,PPIF,NDUFC1,PARK7,ATP5F1,NDUFB3,NDUFA8,NDUFA1,COX7C,NDUFA5,NDUFA2,CCNB1,NDUFB5,NDUFC2,ATP5J,UQCRB,NDUFS4,UQCRQ,NDUFB6,STOML2,NUDT5,ATP5L,ATP5H,CYCS,UQCRH,NDUFV2,UQCR10,NDUFA12,NDUFA6,NDUFA4,SDHD,TMSB4X,NDUFS3,ATP5J2,ATP5O
1	TRUE	1.9e-12	3411	481	211	0.439	0.062	GO:0019538	BP	1	protein metabolic process	5	DPM1,NDUFAB1,PSMB1,RPS20,PSMC4,RPL26L1,PHF23,PSMA4,AP2S1,MRPS35,RPL18,KARS,RPL31,SRI,UBE2T,RPS5,C14ORF166,PSME1,CDC6,MRPS18A,PSMD8,RANBP1,SNRPD3,RBX1,PSMC6,PSMA3,PSMC1,PSMA6,PSMA7,RBM3,OAZ1,CCNE1,RPS19,RPL18A,AIMP2,PSMA2,SEC61B,GTPBP4,GLRX3,PPIF,RPL19,RPL34,UFSP2,RPS13,MRPL51,MRPL18,CCNC,RPS12,SNX3,RNF7,PDCD10,RPL24,MRPL3,SPCS1,EEF1B2,PDCL3,HSPE1,SUMO1,RPL22,PARK7,MRPS15,RPS25,UCHL3,PCMT1,ETF1,RP…
1	TRUE	2.47e-12	189	596	38	0.064	0.201	GO:0009144	BP	1	purine nucleoside triphosphate metabolic process	9	NDUFAB1,NDUFB2,PPIF,NDUFC1,PARK7,ATP5F1,NDUFB3,NDUFA8,NDUFA1,COX7C,NDUFA5,NDUFA2,RAN,CCNB1,NUDT15,NDUFB5,NDUFC2,ATP5J,UQCRB,NDUFS4,UQCRQ,NDUFB6,STOML2,NUDT5,ATP5L,ATP5H,CYCS,UQCRH,NDUFV2,UQCR10,NDUFA12,NDUFA6,NDUFA4,SDHD,TMSB4X,NDUFS3,ATP5J2,ATP5O
1	TRUE	2.85e-12	48	473	18	0.038	0.375	GO:0042255	BP	1	ribosome assembly	1	RPS5,RPS19,RPL24,RPF1,RPL5,RPS10,MRPS7,RSL24D1,RPL11,RPL10,RPS14,RPSA,MRPL11,NPM1,DDX28,RPS27L,RPL12,RPL23A
1	TRUE	3e-12	389	596	57	0.096	0.147	GO:0007005	BP	1	mitochondrion organization	5	NDUFAB1,GABARAPL2,NDUFB2,TMEM14A,TOMM22,GABPB1,PPIF,NDUFC1,TIMMDC1,PARK7,ATP5F1,NDUFB3,NDUFA8,FASTKD3,NDUFA1,NDUFA5,NDUFA2,SCO1,COX16,TIMM17A,NDUFB5,TIMM8B,NDUFC2,ATP5J,UQCRB,SUPV3L1,MRPL17,TFB2M,NDUFS4,NDUFB6,STOML2,FUNDC2,ATP5L,ACAA2,ATP5H,TRIAP1,CYCS,PARL,TMEM70,TOMM5,NDUFV2,COX14,COA4,UQCR10,NDUFA12,APOO,NDUFA6,BLOC1S2,UBL5,DNAJC19,NDUFS3,FIS1,PHB2,GPX1,ATP5J2,ATP5O,TIMM23
1	TRUE	4.08e-12	192	596	38	0.064	0.198	GO:0009126	BP	1	purine nucleoside monophosphate metabolic process	9	NDUFAB1,NDUFB2,PPIF,NDUFC1,PARK7,ATP5F1,NDUFB3,NDUFA8,NUDT10,NDUFA1,COX7C,NDUFA5,NDUFA2,CCNB1,NDUFB5,NDUFC2,ATP5J,UQCRB,NDUFS4,UQCRQ,NDUFB6,STOML2,NUDT5,ATP5L,ATP5H,CYCS,UQCRH,NDUFV2,UQCR10,NDUFA12,NDUFA6,NDUFA4,SDHD,TMSB4X,NDUFS3,ADSL,ATP5J2,ATP5O
1	TRUE	4.08e-12	192	596	38	0.064	0.198	GO:0009167	BP	1	purine ribonucleoside monophosphate metabolic process	10	NDUFAB1,NDUFB2,PPIF,NDUFC1,PARK7,ATP5F1,NDUFB3,NDUFA8,NUDT10,NDUFA1,COX7C,NDUFA5,NDUFA2,CCNB1,NDUFB5,NDUFC2,ATP5J,UQCRB,NDUFS4,UQCRQ,NDUFB6,STOML2,NUDT5,ATP5L,ATP5H,CYCS,UQCRH,NDUFV2,UQCR10,NDUFA12,NDUFA6,NDUFA4,SDHD,TMSB4X,NDUFS3,ADSL,ATP5J2,ATP5O
1	TRUE	5.69e-12	194	596	38	0.064	0.196	GO:0009161	BP	1	ribonucleoside monophosphate metabolic process	9	NDUFAB1,NDUFB2,PPIF,NDUFC1,PARK7,ATP5F1,NDUFB3,NDUFA8,NUDT10,NDUFA1,COX7C,NDUFA5,NDUFA2,CCNB1,NDUFB5,NDUFC2,ATP5J,UQCRB,NDUFS4,UQCRQ,NDUFB6,STOML2,NUDT5,ATP5L,ATP5H,CYCS,UQCRH,NDUFV2,UQCR10,NDUFA12,NDUFA6,NDUFA4,SDHD,TMSB4X,NDUFS3,ADSL,ATP5J2,ATP5O
1	TRUE	6.04e-12	4038	601	285	0.474	0.071	GO:0071840	BP	1	cellular component organization or biogenesis	2	NDUFAB1,CIAPIN1,UTP18,PSMC4,VRK2,CENPQ,PEX3,GABARAPL2,RPL26L1,PHF23,AP2S1,TRAPPC3,MRPS35,DDX20,EXOSC5,RPS5,CHMP5,DIMT1,RBM22,DYNLL1,NDUFB2,CDC6,MRPS18A,TMEM14A,PSMD8,RANBP1,SNRPD3,CBY1,TOMM22,RBX1,PSMC6,ATP6V1D,VRK1,PSMC1,NUBP1,GABPB1,OIP5,RPS19,BET1,RPA3,GLRX3,PPIF,PFN1,NDUFC1,RPL34,ARPC3,RFC5,MRPL51,C12ORF57,RAB35,SRSF9,PAK1IP1,ASF1A,FBXO5,MRPL18,RNF8,GMNN,SNX3,PFDN1,SUB1,TIMMDC1,PDCD10,RPL24,M…
1	TRUE	6.04e-12	185	596	37	0.062	0.2	GO:0009205	BP	1	purine ribonucleoside triphosphate metabolic process	10	NDUFAB1,NDUFB2,PPIF,NDUFC1,PARK7,ATP5F1,NDUFB3,NDUFA8,NDUFA1,COX7C,NDUFA5,NDUFA2,RAN,CCNB1,NDUFB5,NDUFC2,ATP5J,UQCRB,NDUFS4,UQCRQ,NDUFB6,STOML2,NUDT5,ATP5L,ATP5H,CYCS,UQCRH,NDUFV2,UQCR10,NDUFA12,NDUFA6,NDUFA4,SDHD,TMSB4X,NDUFS3,ATP5J2,ATP5O
1	TRUE	7.12e-12	186	596	37	0.062	0.199	GO:0009199	BP	1	ribonucleoside triphosphate metabolic process	9	NDUFAB1,NDUFB2,PPIF,NDUFC1,PARK7,ATP5F1,NDUFB3,NDUFA8,NDUFA1,COX7C,NDUFA5,NDUFA2,RAN,CCNB1,NDUFB5,NDUFC2,ATP5J,UQCRB,NDUFS4,UQCRQ,NDUFB6,STOML2,NUDT5,ATP5L,ATP5H,CYCS,UQCRH,NDUFV2,UQCR10,NDUFA12,NDUFA6,NDUFA4,SDHD,TMSB4X,NDUFS3,ATP5J2,ATP5O
1	TRUE	1.08e-11	198	596	38	0.064	0.192	GO:0009123	BP	1	nucleoside monophosphate metabolic process	8	NDUFAB1,NDUFB2,PPIF,NDUFC1,PARK7,ATP5F1,NDUFB3,NDUFA8,NUDT10,NDUFA1,COX7C,NDUFA5,NDUFA2,CCNB1,NDUFB5,NDUFC2,ATP5J,UQCRB,NDUFS4,UQCRQ,NDUFB6,STOML2,NUDT5,ATP5L,ATP5H,CYCS,UQCRH,NDUFV2,UQCR10,NDUFA12,NDUFA6,NDUFA4,SDHD,TMSB4X,NDUFS3,ADSL,ATP5J2,ATP5O
1	TRUE	1.76e-11	154	524	31	0.059	0.201	GO:0043624	BP	1	cellular protein complex disassembly	6	MRPS35,MRPS18A,MRPL51,MRPL18,MRPL3,MRPS15,STMN1,ETF1,MRPS7,MRPL35,MRPS36,MRPS9,MRPL47,MRPL50,MRPL15,MRPL9,MRPL49,MRPL39,MRPL17,MRPL16,MRPL36,MRPL13,CHCHD1,MRPL11,MRPS22,MRPL48,MRPL14,MRPS23,MRPL54,MRPS18B,MRPL33
1	TRUE	8.14e-11	37	473	15	0.032	0.405	GO:0019843	MF	7	rRNA binding	6	RPS5,RPS13,MRPL18,RPF1,RPL5,MRPS7,RPL23,RPL11,RPS3,RPS14,MRPL16,RPS9,MRPL11,DDX28,RPL12
1	TRUE	9.15e-11	160	536	31	0.058	0.194	GO:0006364	BP	1	rRNA processing	10	UTP18,EXOSC5,DIMT1,RPS19,RPF1,EXOSC8,RPL5,NOL11,RPL27,MRPS9,RPL35,RPS6,RPS24,RPL11,RPS8,NHP2,RPL7,RPL7A,RPL26,LSM6,UTP15,RPS14,RPSA,RPS9,RPS7,TRMT112,NOP10,RPL35A,RPL14,C1D,RPL10A
1	TRUE	1.17e-10	42	596	17	0.029	0.405	GO:0050136	MF	14	NADH dehydrogenase (quinone) activity	4	NDUFAB1,NDUFB2,NDUFC1,NDUFB3,NDUFA8,NDUFA1,NDUFA5,NDUFA2,NDUFB5,NDUFC2,NDUFS4,NDUFB6,NDUFV2,NDUFA12,NDUFA6,NDUFA4,NDUFS3
1	TRUE	1.17e-10	42	596	17	0.029	0.405	GO:0008137	MF	14	NADH dehydrogenase (ubiquinone) activity	5	NDUFAB1,NDUFB2,NDUFC1,NDUFB3,NDUFA8,NDUFA1,NDUFA5,NDUFA2,NDUFB5,NDUFC2,NDUFS4,NDUFB6,NDUFV2,NDUFA12,NDUFA6,NDUFA4,NDUFS3
1	TRUE	1.28e-10	89	596	24	0.04	0.27	GO:0033108	BP	1	mitochondrial respiratory chain complex assembly	7	NDUFAB1,NDUFB2,NDUFC1,TIMMDC1,NDUFB3,NDUFA8,FASTKD3,NDUFA1,NDUFA5,NDUFA2,SCO1,COX16,NDUFB5,NDUFC2,UQCRB,NDUFS4,NDUFB6,NDUFV2,COX14,COA4,UQCR10,NDUFA12,NDUFA6,NDUFS3
1	TRUE	1.28e-10	414	543	53	0.098	0.128	GO:0034660	BP	1	ncRNA metabolic process	8	UTP18,KARS,EXOSC5,DIMT1,C14ORF166,POLR2F,POLR2C,RPS19,AIMP2,RPF1,EXOSC8,RPL5,EEF1E1,NOL11,RPL27,RAN,CDK7,MRPS9,RPL35,RPS6,GTF2B,RPS24,SSB,GTF2A2,RPL11,RPS8,TPRKB,NHP2,RARS2,RPL7,POLR2K,RPL7A,GTF3C6,RPL26,POLR2H,LSM6,UTP15,RPS14,POP5,RPSA,RPS9,RPS7,POP7,CLP1,TRMT112,TRMT10C,PPA1,NOP10,RPL35A,RPL14,C1D,RPL10A,TAF9
1	TRUE	1.38e-10	361	587	51	0.087	0.141	GO:0006397	BP	1	mRNA processing	9	DDX20,RBM22,SNRPD3,POLR2F,PHF5A,ZC3H14,POLR2C,BUD31,LSM5,FRG1,SRSF9,SRSF3,SRSF7,BCAS2,SRSF6,SNRPC,SNRPD2,SNRPB,SNRPB2,DNAJC8,CDK7,PPIL1,BUD13,SNRPF,EIF4A3,GEMIN7,SNRPG,WTAP,POLR2K,GEMIN6,THOC7,POLR2H,SLBP,LSM6,SNRPD1,USP39,FAM103A1,SF3B5,LSM3,PLRG1,PPIH,SMN1,CLP1,LSM1,PUF60,SNRPE,SF3A3,UBL5,NELFE,SARNP,SUPT4H1
1	TRUE	2.25e-10	260	596	42	0.07	0.162	GO:0006091	BP	1	generation of precursor metabolites and energy	4	NDUFAB1,MDH1,NDUFB2,FH,PPIF,NDUFC1,PARK7,ATP5F1,SDHB,NDUFB3,NDUFA8,FASTKD3,NDUFA1,COX7C,UQCR11,NDUFA5,NDUFA2,SCO1,CCNB1,NDUFB5,NDUFC2,ATP5J,UQCRB,NDUFS4,UQCRQ,NDUFB6,STOML2,ATP5L,ATP5H,PDHB,CYCS,UQCRH,NDUFV2,UQCR10,NDUFA12,NDUFA6,NDUFA4,ADH5,SDHD,NDUFS3,ATP5J2,ATP5O
1	TRUE	2.74e-10	44	596	17	0.029	0.386	GO:0006120	BP	1	mitochondrial electron transport, NADH to ubiquinone	15	NDUFAB1,NDUFB2,NDUFC1,PARK7,NDUFB3,NDUFA8,NDUFA1,NDUFA5,NDUFA2,NDUFB5,NDUFC2,NDUFS4,NDUFB6,NDUFV2,NDUFA6,NDUFA4,NDUFS3
1	TRUE	2.74e-10	44	596	17	0.029	0.386	GO:0003954	MF	14	NADH dehydrogenase activity	3	NDUFAB1,NDUFB2,NDUFC1,NDUFB3,NDUFA8,NDUFA1,NDUFA5,NDUFA2,NDUFB5,NDUFC2,NDUFS4,NDUFB6,NDUFV2,NDUFA12,NDUFA6,NDUFA4,NDUFS3
1	TRUE	3.69e-10	2875	273	116	0.425	0.04	GO:0051234	BP	1	establishment of localization	3	ARF5,PSMB1,RPS20,PEX3,RPL18,DDX20,RPL31,SRI,SLC25A3,RPS5,CHMP5,RANBP1,SNRPD3,TOMM22,ATP6V1D,NUTF2,DCTN6,OAZ1,RPS19,RPL18A,PSMA2,RPL19,RPS13,ARPC3,VPS29,SRSF3,RPS12,SNX3,ATP6V0E1,RPL24,SUMO1,RPL22,PARK7,ATP5F1,TCP1,RPL21,RPL5,RAB9A,RPS10,RPL23,SNRPD2,SNRPB,ATP6V1E1,RPL27,RAN,SEC61G,TPT1,EIF2S1,IER3IP1,TIMM17A,RPS15A,ATP6V1G1,PSMB7,RPL35,RPS6,ARL3,IDH1,EIF4A3,RPL13A,RPL11,RPS8,PSMA5,SNAPIN,SRP9,RPS…
1	TRUE	8.35e-10	291	576	43	0.075	0.148	GO:0000375	BP	1	RNA splicing, via transesterification reactions	10	DDX20,RBM22,SNRPD3,POLR2F,PHF5A,POLR2C,BUD31,LSM5,FRG1,SRSF9,SRSF3,SRSF7,BCAS2,SRSF6,SNRPC,SNRPD2,SNRPB,SNRPB2,DNAJC8,PPIL1,BUD13,SNRPF,EIF4A3,GEMIN7,SNRPG,WTAP,POLR2K,GEMIN6,POLR2H,LSM6,SNRPD1,USP39,SF3B5,LSM3,PLRG1,PPIH,SMN1,CLP1,LSM1,PUF60,SNRPE,SF3A3,UBL5
1	TRUE	1.19e-09	187	536	32	0.06	0.171	GO:0016072	BP	1	rRNA metabolic process	9	UTP18,EXOSC5,DIMT1,RPS19,RPF1,EXOSC8,RPL5,NOL11,RPL27,MRPS9,RPL35,RPS6,RPS24,RPL11,RPS8,NHP2,RPL7,RPL7A,GTF3C6,RPL26,LSM6,UTP15,RPS14,RPSA,RPS9,RPS7,TRMT112,NOP10,RPL35A,RPL14,C1D,RPL10A
1	TRUE	2.02e-09	1567	358	92	0.257	0.059	GO:0010605	BP	1	negative regulation of macromolecule metabolic process	4	RPS20,RPL18,DDX20,RPL31,RPS5,C14ORF166,POLR2F,POLR2C,RPS19,RPL18A,LSM5,GTPBP4,RPL19,RPS13,RPS12,GMNN,SNX3,RPL24,SUMO1,RPL22,PARK7,ETF1,RPL21,RPL5,CBX3,PFDN5,FASTKD3,RPS10,RPL23,UXT,EAPP,RPL27,RAN,H3F3B,HRSP12,EIF2S1,RPS15A,RPL35,RPS6,ANXA7,EIF4A3,RPL13A,RPL11,RPS8,RPS27A,RPL32,RPS3A,RPL37,BOD1,RPL10,RPL7,POLR2K,RPL7A,RPS3,FAU,RPL30,RPL26,RPL29,DPY30,POLR2H,H2AFZ,LSM6,RPL27A,RPSA,UBB,TRIAP1,RPS9,R…
1	TRUE	2.13e-09	288	576	42	0.073	0.146	GO:0000377	BP	1	RNA splicing, via transesterification reactions with bulged adenosine as nucleophile	11	DDX20,RBM22,SNRPD3,POLR2F,PHF5A,POLR2C,BUD31,LSM5,FRG1,SRSF9,SRSF3,SRSF7,BCAS2,SRSF6,SNRPC,SNRPD2,SNRPB,SNRPB2,DNAJC8,PPIL1,BUD13,SNRPF,EIF4A3,GEMIN7,SNRPG,WTAP,POLR2K,GEMIN6,POLR2H,LSM6,SNRPD1,USP39,SF3B5,LSM3,PLRG1,PPIH,SMN1,CLP1,PUF60,SNRPE,SF3A3,UBL5
1	TRUE	2.13e-09	288	576	42	0.073	0.146	GO:0000398	BP	1	mRNA splicing, via spliceosome	10	DDX20,RBM22,SNRPD3,POLR2F,PHF5A,POLR2C,BUD31,LSM5,FRG1,SRSF9,SRSF3,SRSF7,BCAS2,SRSF6,SNRPC,SNRPD2,SNRPB,SNRPB2,DNAJC8,PPIL1,BUD13,SNRPF,EIF4A3,GEMIN7,SNRPG,WTAP,POLR2K,GEMIN6,POLR2H,LSM6,SNRPD1,USP39,SF3B5,LSM3,PLRG1,PPIH,SMN1,CLP1,PUF60,SNRPE,SF3A3,UBL5
1	TRUE	2.79e-09	327	596	46	0.077	0.141	GO:0006163	BP	1	purine nucleotide metabolic process	9	NDUFAB1,NDUFB2,PPIF,NDUFC1,PARK7,ATP5F1,NDUFB3,NDUFA8,NUDT10,NDUFA1,COX7C,NDUFA5,NDUFA2,RAN,CCNB1,NUDT15,NDUFB5,PRPS1,NDUFC2,ATP5J,DBI,UQCRB,NDUFS4,UQCRQ,NDUFB6,STOML2,NUDT5,ATP5L,ATP5H,PDHB,HINT1,CYCS,UQCRH,NDUFV2,UQCR10,NDUFA12,NDUFA6,NDUFA4,PNP,SDHD,TMSB4X,NDUFS3,GPX1,ADSL,ATP5J2,ATP5O
1	TRUE	2.84e-09	273	589	41	0.07	0.15	GO:0034470	BP	1	ncRNA processing	9	UTP18,KARS,EXOSC5,DIMT1,C14ORF166,ALKBH1,RPS19,RPF1,EXOSC8,RPL5,NOL11,RPL27,MRPS9,RPL35,RPS6,RPS24,SSB,RPL11,RPS8,TPRKB,NHP2,RPL7,RPL7A,RPL26,LSM6,UTP15,RPS14,POP5,RPSA,RPS9,RPS7,POP7,CLP1,TRMT112,TRMT10C,RPS27,NOP10,RPL35A,RPL14,C1D,RPL10A
1	TRUE	3.12e-09	400	596	52	0.087	0.13	GO:0009117	BP	1	nucleotide metabolic process	8	NDUFAB1,MDH1,KARS,NDUFB2,PPIF,NDUFC1,PARK7,ATP5F1,NDUFB3,NDUFA8,NUDT10,NDUFA1,COX7C,NDUFA5,NDUFA2,RAN,CCNB1,NUDT15,NDUFB5,IDH1,PRPS1,NDUFC2,ATP5J,DBI,UQCRB,NDUFS4,UQCRQ,NDUFB6,STOML2,NUDT5,ATP5L,ATP5H,PDHB,DTYMK,HINT1,CYCS,UQCRH,TALDO1,NDUFV2,DCTPP1,UQCR10,NDUFA12,NDUFA6,NDUFA4,PNP,SDHD,TMSB4X,NDUFS3,GPX1,ADSL,ATP5J2,ATP5O
1	TRUE	3.22e-09	2787	273	111	0.407	0.04	GO:0006810	BP	1	transport	4	ARF5,PSMB1,RPS20,PEX3,RPL18,DDX20,RPL31,SRI,SLC25A3,RPS5,CHMP5,RANBP1,SNRPD3,TOMM22,ATP6V1D,NUTF2,DCTN6,OAZ1,RPS19,RPL18A,PSMA2,RPL19,RPS13,ARPC3,VPS29,SRSF3,RPS12,SNX3,ATP6V0E1,RPL24,SUMO1,RPL22,PARK7,ATP5F1,RPL21,RPL5,RAB9A,RPS10,RPL23,SNRPD2,SNRPB,ATP6V1E1,RPL27,RAN,SEC61G,TPT1,EIF2S1,IER3IP1,TIMM17A,RPS15A,ATP6V1G1,PSMB7,RPL35,RPS6,ARL3,IDH1,EIF4A3,RPL13A,RPL11,RPS8,PSMA5,SNAPIN,SRP9,RPS27A,S…
1	TRUE	3.41e-09	167	596	31	0.052	0.186	GO:0015980	BP	1	energy derivation by oxidation of organic compounds	5	NDUFAB1,MDH1,NDUFB2,FH,NDUFC1,PARK7,SDHB,NDUFB3,NDUFA8,FASTKD3,NDUFA1,COX7C,NDUFA5,NDUFA2,CCNB1,NDUFB5,NDUFC2,UQCRB,NDUFS4,UQCRQ,NDUFB6,PDHB,CYCS,UQCRH,NDUFV2,UQCR10,NDUFA12,NDUFA6,NDUFA4,SDHD,NDUFS3
1	TRUE	3.69e-09	9260	599	517	0.863	0.056	GO:0009987	BP	1	cellular process	2	DPM1,NDUFAB1,CIAPIN1,FBXL3,PSMB1,RPS20,UTP18,PSMC4,MDH1,VRK2,TBPL1,CENPQ,PEX3,GABARAPL2,RPL26L1,MAT2B,PHF23,PSMA4,AP2S1,ATP6V1H,TRAPPC3,PITHD1,MRPS35,RPL18,DDX20,KARS,DNAJA2,POLB,RPL31,SRI,MLH1,UBE2T,EXOSC5,RPS5,ORC1,CHMP5,DIMT1,RBM22,C14ORF166,DYNLL1,TRMT6,NDUFB2,FH,PSME1,MYL6,CDC6,MRPS18A,TMEM14A,PSMD8,RANBP1,SNRPD3,POLR2F,CBY1,TOMM22,RBX1,PHF5A,FKBP3,PSMC6,CGRRF1,ATP6V1D,PSMA3,ALKBH1,ERH,ZC3H1…
1	TRUE	3.88e-09	51	596	17	0.029	0.333	GO:0016655	MF	14	oxidoreductase activity, acting on NAD(P)H, quinone or similar compound as acceptor	3	NDUFAB1,NDUFB2,NDUFC1,NDUFB3,NDUFA8,NDUFA1,NDUFA5,NDUFA2,NDUFB5,NDUFC2,NDUFS4,NDUFB6,NDUFV2,NDUFA12,NDUFA6,NDUFA4,NDUFS3
1	TRUE	4.94e-09	10134	603	553	0.917	0.055	GO:0008150	BP	1	biological_process	1	DPM1,ARF5,NDUFAB1,CIAPIN1,FBXL3,PSMB1,RPS20,UTP18,PSMC4,MDH1,VRK2,TBPL1,CENPQ,PEX3,GABARAPL2,RPL26L1,MAT2B,PHF23,PSMA4,AP2S1,ATP6V1H,TRAPPC3,PITHD1,MRPS35,RPL18,DDX20,KARS,ISOC1,DNAJA2,POLB,RPL31,SRI,NUP37,SLC25A3,MLH1,UBE2T,EXOSC5,RPS5,ORC1,CHMP5,DIMT1,RBM22,C14ORF166,DYNLL1,TRMT6,NDUFB2,FH,PSME1,MYL6,CDC6,MRPS18A,TMEM14A,PSMD8,RANBP1,SNRPD3,POLR2F,CBY1,TOMM22,RBX1,PHF5A,FKBP3,PSMC6,CGRRF1,ATP6V…
1	TRUE	5.01e-09	8874	520	440	0.846	0.05	GO:0005488	MF	7	binding	2	DPM1,ARF5,NDUFAB1,CIAPIN1,PSMB1,RPS20,UTP18,PSMC4,MDH1,CCDC28A,VRK2,TBPL1,PEX3,RPL26L1,MAT2B,PHF23,PSMA4,AP2S1,ATP6V1H,MRPS35,RPL18,DDX20,KARS,ISOC1,DNAJA2,RPL31,SRI,NUP37,SLC25A3,UBE2T,EXOSC5,RPS5,ORC1,CHMP5,DIMT1,C14ORF166,DYNLL1,TRMT6,FH,PSME1,MYL6,CDC6,TMEM14A,RANBP1,SNRPD3,CBY1,TOMM22,RBX1,PHF5A,FKBP3,PSMC6,ATP6V1D,PSMA3,ERH,ZC3H14,GSKIP,PSMC1,CINP,PSMA6,PFDN4,PSMA7,MYL12A,RBM3,NUTF2,POLR2C,…
1	TRUE	5.68e-09	407	596	52	0.087	0.128	GO:0006753	BP	1	nucleoside phosphate metabolic process	7	NDUFAB1,MDH1,KARS,NDUFB2,PPIF,NDUFC1,PARK7,ATP5F1,NDUFB3,NDUFA8,NUDT10,NDUFA1,COX7C,NDUFA5,NDUFA2,RAN,CCNB1,NUDT15,NDUFB5,IDH1,PRPS1,NDUFC2,ATP5J,DBI,UQCRB,NDUFS4,UQCRQ,NDUFB6,STOML2,NUDT5,ATP5L,ATP5H,PDHB,DTYMK,HINT1,CYCS,UQCRH,TALDO1,NDUFV2,DCTPP1,UQCR10,NDUFA12,NDUFA6,NDUFA4,PNP,SDHD,TMSB4X,NDUFS3,GPX1,ADSL,ATP5J2,ATP5O
1	TRUE	6.08e-09	347	596	47	0.079	0.135	GO:0072521	BP	1	purine-containing compound metabolic process	5	NDUFAB1,NDUFB2,PPIF,NDUFC1,DGUOK,PARK7,ATP5F1,NDUFB3,NDUFA8,NUDT10,NDUFA1,COX7C,NDUFA5,NDUFA2,RAN,CCNB1,NUDT15,NDUFB5,PRPS1,NDUFC2,ATP5J,DBI,UQCRB,NDUFS4,UQCRQ,NDUFB6,STOML2,NUDT5,ATP5L,ATP5H,PDHB,HINT1,CYCS,UQCRH,NDUFV2,UQCR10,NDUFA12,NDUFA6,NDUFA4,PNP,SDHD,TMSB4X,NDUFS3,GPX1,ADSL,ATP5J2,ATP5O
1	TRUE	7.11e-09	245	541	36	0.067	0.147	GO:0032984	BP	1	protein-containing complex disassembly	5	GABARAPL2,PHF23,MRPS35,CHMP5,MRPS18A,MRPL51,MRPL18,MRPL3,MRPS15,STMN1,ETF1,MRPS7,RPL23,MRPL35,MRPS36,MRPS9,MRPL47,MRPL50,MRPL15,MRPL9,MRPL49,MRPL39,MRPL17,MRPL16,MRPL36,MRPL13,CHCHD1,MRPL11,MRPS22,MRPL48,MRPL14,MRPS23,MRPL54,MRPS18B,MCTS1,MRPL33
1	TRUE	7.95e-09	2455	378	129	0.341	0.053	GO:0010468	BP	1	regulation of gene expression	5	RPS20,TBPL1,RPL18,DDX20,RPL31,RPS5,DIMT1,C14ORF166,POLR2F,RBX1,PHF5A,PSMC1,PSMA6,RBM3,POLR2C,GABPB1,RPS19,RPL18A,BUD31,LSM5,RPL19,RPS13,FBXO5,SRSF3,CCNC,RPS12,GMNN,SUB1,RPL24,SUMO1,RPL22,PARK7,ETF1,RPL21,RPL5,CBX3,TSFM,PFDN5,CKS2,FASTKD3,RPS10,RPL23,UXT,YEATS4,EAPP,NOL11,RPL27,RAN,H3F3B,HRSP12,PCNA,POLR3F,E2F5,EIF2S1,CDK7,RPS15A,RPL35,RPS6,GTF2B,ANXA7,GTF2A2,EIF4A3,RPL13A,RPL11,RPS8,RPS27A,RPL32,…
1	TRUE	1.01e-08	173	601	31	0.052	0.179	GO:0065004	BP	1	protein-DNA complex assembly	7	PSMC4,CENPQ,RBX1,PSMC6,PSMC1,OIP5,RPA3,ASF1A,GMNN,RPA2,HAT1,H3F3B,CDK7,GTF2B,GTF2A2,ITGB3BP,RPS27A,CETN2,HIST1H4H,MIS18A,PSMC2,CENPN,CENPV,UBB,RUVBL1,TAF7,NPM1,HMGB1,CENPW,HIST1H4A,HIST1H4B
1	TRUE	1.15e-08	479	596	57	0.096	0.119	GO:0055086	BP	1	nucleobase-containing small molecule metabolic process	6	NDUFAB1,MDH1,KARS,NDUFB2,ERH,PPIF,NDUFC1,DGUOK,TXNDC9,PDCL3,PARK7,ATP5F1,NDUFB3,NDUFA8,NUDT10,NDUFA1,COX7C,NDUFA5,NDUFA2,RAN,CCNB1,NUDT15,NDUFB5,IDH1,PRPS1,NDUFC2,ATP5J,DBI,UQCRB,NDUFS4,UQCRQ,NDUFB6,STOML2,NUDT5,ATP5L,ATP5H,PDHB,DTYMK,HINT1,CYCS,UQCRH,TALDO1,NDUFV2,DCTPP1,UQCR10,NDUFA12,NDUFA6,NDUFA4,PNP,SDHD,TMSB4X,NDUFS3,GPX1,NME1,ADSL,ATP5J2,ATP5O
1	TRUE	1.67e-08	197	601	33	0.055	0.168	GO:0071824	BP	1	protein-DNA complex subunit organization	5	PSMC4,CENPQ,RBX1,PSMC6,PSMC1,OIP5,RPA3,ASF1A,RNF8,GMNN,RPA2,RPL23,HAT1,H3F3B,CDK7,GTF2B,GTF2A2,ITGB3BP,RPS27A,CETN2,HIST1H4H,MIS18A,PSMC2,CENPN,CENPV,UBB,RUVBL1,TAF7,NPM1,HMGB1,CENPW,HIST1H4A,HIST1H4B
1	TRUE	1.84e-08	346	576	45	0.078	0.13	GO:0008380	BP	1	RNA splicing	9	DDX20,RBM22,C14ORF166,SNRPD3,POLR2F,PHF5A,POLR2C,BUD31,LSM5,FRG1,RPS13,SRSF9,SRSF3,SRSF7,BCAS2,SRSF6,SNRPC,SNRPD2,SNRPB,SNRPB2,DNAJC8,PPIL1,BUD13,SNRPF,EIF4A3,GEMIN7,SNRPG,WTAP,POLR2K,GEMIN6,POLR2H,LSM6,SNRPD1,USP39,SF3B5,LSM3,PLRG1,PPIH,SMN1,CLP1,LSM1,PUF60,SNRPE,SF3A3,UBL5
1	TRUE	2.24e-08	325	596	44	0.074	0.135	GO:0019693	BP	1	ribose phosphate metabolic process	5	NDUFAB1,NDUFB2,PPIF,NDUFC1,PARK7,ATP5F1,NDUFB3,NDUFA8,NUDT10,NDUFA1,COX7C,NDUFA5,NDUFA2,RAN,CCNB1,NDUFB5,PRPS1,NDUFC2,ATP5J,DBI,UQCRB,NDUFS4,UQCRQ,NDUFB6,STOML2,NUDT5,ATP5L,ATP5H,PDHB,HINT1,CYCS,UQCRH,TALDO1,NDUFV2,UQCR10,NDUFA12,NDUFA6,NDUFA4,SDHD,TMSB4X,NDUFS3,ADSL,ATP5J2,ATP5O
1	TRUE	3.49e-08	1683	358	93	0.26	0.055	GO:0009892	BP	1	negative regulation of metabolic process	3	RPS20,PHF23,RPL18,DDX20,RPL31,RPS5,C14ORF166,POLR2F,POLR2C,RPS19,RPL18A,LSM5,GTPBP4,RPL19,RPS13,RPS12,GMNN,SNX3,RPL24,SUMO1,RPL22,PARK7,ETF1,RPL21,RPL5,CBX3,PFDN5,FASTKD3,RPS10,RPL23,UXT,EAPP,RPL27,RAN,H3F3B,HRSP12,EIF2S1,RPS15A,RPL35,RPS6,ANXA7,EIF4A3,RPL13A,RPL11,RPS8,RPS27A,RPL32,RPS3A,RPL37,BOD1,RPL10,RPL7,POLR2K,RPL7A,RPS3,FAU,RPL30,RPL26,RPL29,DPY30,POLR2H,H2AFZ,LSM6,RPL27A,RPSA,UBB,TRIAP1,…
1	TRUE	3.94e-08	73	341	15	0.044	0.205	GO:0006283	BP	1	transcription-coupled nucleotide-excision repair	5	POLR2F,RBX1,POLR2C,RPA3,RPA2,PCNA,CDK7,COPS3,RPS27A,POLR2K,POLR2H,RFC4,UBB,COPS8,HMGN1
1	TRUE	4.75e-08	309	596	42	0.07	0.136	GO:0009150	BP	1	purine ribonucleotide metabolic process	10	NDUFAB1,NDUFB2,PPIF,NDUFC1,PARK7,ATP5F1,NDUFB3,NDUFA8,NUDT10,NDUFA1,COX7C,NDUFA5,NDUFA2,RAN,CCNB1,NDUFB5,NDUFC2,ATP5J,DBI,UQCRB,NDUFS4,UQCRQ,NDUFB6,STOML2,NUDT5,ATP5L,ATP5H,PDHB,HINT1,CYCS,UQCRH,NDUFV2,UQCR10,NDUFA12,NDUFA6,NDUFA4,SDHD,TMSB4X,NDUFS3,ADSL,ATP5J2,ATP5O
1	TRUE	5.94e-08	15	536	9	0.017	0.6	GO:1904874	BP	1	positive regulation of telomerase RNA localization to Cajal body	7	CCT4,TCP1,NHP2,CCT6A,CCT5,CCT3,CCT2,RUVBL1,NOP10
1	TRUE	6.94e-08	313	596	42	0.07	0.134	GO:0009259	BP	1	ribonucleotide metabolic process	9	NDUFAB1,NDUFB2,PPIF,NDUFC1,PARK7,ATP5F1,NDUFB3,NDUFA8,NUDT10,NDUFA1,COX7C,NDUFA5,NDUFA2,RAN,CCNB1,NDUFB5,NDUFC2,ATP5J,DBI,UQCRB,NDUFS4,UQCRQ,NDUFB6,STOML2,NUDT5,ATP5L,ATP5H,PDHB,HINT1,CYCS,UQCRH,NDUFV2,UQCR10,NDUFA12,NDUFA6,NDUFA4,SDHD,TMSB4X,NDUFS3,ADSL,ATP5J2,ATP5O
1	TRUE	7.91e-08	61	596	17	0.029	0.279	GO:0010257	BP	1	NADH dehydrogenase complex assembly	7	NDUFAB1,NDUFB2,NDUFC1,TIMMDC1,NDUFB3,NDUFA8,NDUFA1,NDUFA5,NDUFA2,NDUFB5,NDUFC2,NDUFS4,NDUFB6,NDUFV2,NDUFA12,NDUFA6,NDUFS3
1	TRUE	7.91e-08	61	596	17	0.029	0.279	GO:0032981	BP	1	mitochondrial respiratory chain complex I assembly	8	NDUFAB1,NDUFB2,NDUFC1,TIMMDC1,NDUFB3,NDUFA8,NDUFA1,NDUFA5,NDUFA2,NDUFB5,NDUFC2,NDUFS4,NDUFB6,NDUFV2,NDUFA12,NDUFA6,NDUFS3
1	TRUE	8.09e-08	37	542	13	0.024	0.351	GO:0000387	BP	1	spliceosomal snRNP assembly	11	DDX20,RBM22,SNRPD3,SNRPC,SNRPD2,SNRPB,SNRPF,GEMIN7,SNRPG,GEMIN6,SNRPD1,SMN1,SNRPE
1	TRUE	1.23e-07	36	581	13	0.022	0.361	GO:0042769	BP	1	DNA damage response, detection of DNA damage	3	MRPS35,RBX1,RPA3,RFC5,RPA2,PCNA,RFC3,MRPS9,RPS27A,RPS3,USP1,RFC4,UBB
1	TRUE	1.41e-07	48	420	13	0.031	0.271	GO:1902600	BP	1	proton transmembrane transport	3	ATP6V1H,PPIF,ATP6V0E1,ATP5F1,ATP6V1F,ATP6V1E1,ATP5J,STOML2,ATP5L,ATP5H,TMSB4X,ATP5J2,ATP5O
1	TRUE	1.81e-07	157	258	18	0.07	0.115	GO:0003729	MF	7	mRNA binding	6	RPS5,RPS13,PARK7,ETF1,RPL5,MRPS7,RPL35,EIF4A3,RPL13A,RPS3A,RPL7,RPS3,CCT5,RPL26,SLBP,RPS7,MRPL13,RPL41
1	TRUE	2.37e-07	12	182	6	0.033	0.5	GO:0042776	BP	1	mitochondrial ATP synthesis coupled proton transport	6	ATP5F1,ATP5J,STOML2,ATP5L,ATP5H,ATP5O
1	TRUE	2.4e-07	62	473	15	0.032	0.242	GO:0042274	BP	1	ribosomal small subunit biogenesis	5	UTP18,RPS5,RPS19,RPS10,MRPS7,NOL11,MRPS9,RPS6,RPS24,RPS8,LSM6,RPS14,RPSA,RPS7,RPS27L
1	TRUE	2.65e-07	82	596	19	0.032	0.232	GO:0016651	MF	14	oxidoreductase activity, acting on NAD(P)H	2	NDUFAB1,NDUFB2,NDUFC1,NDUFB3,NDUFA8,NDUFA1,NDUFA5,TXNDC17,NDUFA2,NDUFB5,TXN,NDUFC2,NDUFS4,NDUFB6,NDUFV2,NDUFA12,NDUFA6,NDUFA4,NDUFS3
1	TRUE	3.21e-07	25	471	10	0.021	0.4	GO:0000027	BP	1	ribosomal large subunit assembly	2	RPL24,RPF1,RPL5,RSL24D1,RPL11,RPL10,MRPL11,DDX28,RPL12,RPL23A
1	TRUE	3.25e-07	3886	601	257	0.428	0.066	GO:0016043	BP	1	cellular component organization	3	NDUFAB1,CIAPIN1,PSMC4,VRK2,CENPQ,PEX3,GABARAPL2,PHF23,AP2S1,TRAPPC3,MRPS35,DDX20,RPS5,CHMP5,RBM22,DYNLL1,NDUFB2,CDC6,MRPS18A,TMEM14A,PSMD8,RANBP1,SNRPD3,CBY1,TOMM22,RBX1,PSMC6,ATP6V1D,VRK1,PSMC1,NUBP1,GABPB1,OIP5,RPS19,BET1,RPA3,GLRX3,PPIF,PFN1,NDUFC1,ARPC3,RFC5,MRPL51,C12ORF57,RAB35,SRSF9,ASF1A,FBXO5,MRPL18,RNF8,GMNN,SNX3,PFDN1,SUB1,TIMMDC1,PDCD10,RPL24,MRPL3,CCT4,SUMO1,PARK7,ATP5F1,MRPS15,RPF1,…
1	TRUE	3.87e-07	236	481	30	0.062	0.127	GO:0070646	BP	1	protein modification by small protein removal	7	PSMB1,PSMC4,PSMA4,PSME1,PSMD8,PSMC6,PSMA3,PSMC1,PSMA6,PSMA7,PSMA2,SNX3,PARK7,UCHL3,PSMA1,NEDD8,PSMB7,COPS3,PSMB6,PSMA5,RPS27A,PSMD4,PSMB4,PSMC2,USP1,UBB,RUVBL1,PSMD13,COPS8,PSMB3
1	TRUE	4e-07	3362	126	66	0.524	0.02	GO:0060255	BP	1	regulation of macromolecule metabolic process	4	RPS20,RPL18,RPS5,DIMT1,RBX1,PSMA3,PSMA6,POLR2C,OAZ1,RPL18A,BUD31,RPS13,RPS12,RPL24,HSPE1,SUMO1,RPA2,TCP1,RPS10,RPL23,YEATS4,RPL27,RAN,H3F3B,PCNA,RPS15A,RPS6,ANXA7,EIF4A3,RPS8,RPS27A,RPL32,RPS3A,BOD1,CCT6A,POLR2K,CDC123,TCEB1,RPL30,RPL26,RPL29,RFC4,H2AFZ,STOML2,CCT2,RPL27A,HINT1,RPS7,CYCS,CKS1B,TRMT10C,RPL15,TCEAL8,HIGD1A,RPL35A,RPS23,HMGB1,RPL23A,RPL10A,RPL39,SUPT4H1,HSBP1,RPS18,RPL17,ZNHIT3,TAF9
1	TRUE	4.73e-07	18	536	9	0.017	0.5	GO:1904872	BP	1	regulation of telomerase RNA localization to Cajal body	7	CCT4,TCP1,NHP2,CCT6A,CCT5,CCT3,CCT2,RUVBL1,NOP10
1	TRUE	5.26e-07	9	312	6	0.019	0.667	GO:1904869	BP	1	regulation of protein localization to Cajal body	9	CCT4,TCP1,CCT6A,CCT5,CCT3,CCT2
1	TRUE	5.26e-07	9	312	6	0.019	0.667	GO:1904871	BP	1	positive regulation of protein localization to Cajal body	9	CCT4,TCP1,CCT6A,CCT5,CCT3,CCT2
1	TRUE	6.22e-07	1918	601	146	0.243	0.076	GO:0022607	BP	1	cellular component assembly	4	NDUFAB1,CIAPIN1,PSMC4,CENPQ,GABARAPL2,PHF23,AP2S1,TRAPPC3,DDX20,RPS5,CHMP5,RBM22,DYNLL1,NDUFB2,PSMD8,SNRPD3,CBY1,RBX1,PSMC6,ATP6V1D,PSMC1,NUBP1,OIP5,RPS19,BET1,RPA3,GLRX3,PFN1,NDUFC1,ARPC3,SRSF9,ASF1A,GMNN,SUB1,TIMMDC1,PDCD10,RPL24,SUMO1,PARK7,RPF1,STMN1,RPA2,NDUFB3,NDUFA8,TCP1,RPL5,SRSF6,FASTKD3,SNRPC,RPS10,NDUFA1,MRPS7,SNRPD2,SNRPB,RABL5,NDUFA5,HAT1,PSMG2,NDUFA2,H3F3B,POMP,SCO1,COX16,EIF2S1,CDK…
1	TRUE	6.5e-07	5	378	5	0.013	1	GO:1990948	MF	3	ubiquitin ligase inhibitor activity	3	FBXO5,RPL5,RPL23,RPL11,RPS7
1	TRUE	8.27e-07	19	536	9	0.017	0.474	GO:0090685	BP	1	RNA localization to nucleus	5	CCT4,TCP1,NHP2,CCT6A,CCT5,CCT3,CCT2,RUVBL1,NOP10
1	TRUE	8.27e-07	19	536	9	0.017	0.474	GO:0090670	BP	1	RNA localization to Cajal body	6	CCT4,TCP1,NHP2,CCT6A,CCT5,CCT3,CCT2,RUVBL1,NOP10
1	TRUE	8.27e-07	19	536	9	0.017	0.474	GO:0090672	BP	1	telomerase RNA localization	5	CCT4,TCP1,NHP2,CCT6A,CCT5,CCT3,CCT2,RUVBL1,NOP10
1	TRUE	8.27e-07	19	536	9	0.017	0.474	GO:0090671	BP	1	telomerase RNA localization to Cajal body	6	CCT4,TCP1,NHP2,CCT6A,CCT5,CCT3,CCT2,RUVBL1,NOP10
1	TRUE	8.53e-07	14	549	8	0.015	0.571	GO:0045116	BP	1	protein neddylation	1	RBX1,RNF7,RPL5,NEDD8,DCUN1D5,RPL11,UBA3,UBE2F
1	TRUE	9e-07	105	341	16	0.047	0.152	GO:0006289	BP	1	nucleotide-excision repair	4	POLR2F,RBX1,POLR2C,RPA3,RPA2,PCNA,CDK7,COPS3,RPS27A,CETN2,POLR2K,POLR2H,RFC4,UBB,COPS8,HMGN1
1	TRUE	1.08e-06	113	462	19	0.041	0.168	GO:0051170	BP	1	import into nucleus	7	DDX20,RANBP1,SNRPD3,NUTF2,SEC61B,RPL23,SNRPD2,SNRPB,RAN,TXN,SNRPF,GEMIN7,SNRPG,GEMIN6,SNRPD1,HDAC3,SMN1,SNRPE,PHB2
1	TRUE	1.15e-06	437	596	49	0.082	0.112	GO:0017144	BP	1	drug metabolic process	4	NDUFAB1,MDH1,MAT2B,NDUFB2,FH,SMS,PPIF,NDUFC1,PARK7,ATP5F1,SDHB,NDUFB3,NDUFA8,NDUFA1,COX7C,NDUFA5,NDUFA2,HRSP12,CCNB1,NUDT15,NDUFB5,GCSH,NDUFC2,ATP5J,UQCRB,NDUFS4,UQCRQ,NDUFB6,STOML2,NUDT5,ATP5L,ATP5H,PDHB,CYCS,UQCRH,NDUFV2,ADI1,UQCR10,NDUFA12,NDUFA6,NDUFA4,ADH5,SDHD,TMSB4X,NDUFS3,GPX1,ADSL,ATP5J2,ATP5O
1	TRUE	1.16e-06	221	481	28	0.058	0.127	GO:0016579	BP	1	protein deubiquitination	8	PSMB1,PSMC4,PSMA4,PSME1,PSMD8,PSMC6,PSMA3,PSMC1,PSMA6,PSMA7,PSMA2,SNX3,PARK7,UCHL3,PSMA1,NEDD8,PSMB7,PSMB6,PSMA5,RPS27A,PSMD4,PSMB4,PSMC2,USP1,UBB,RUVBL1,PSMD13,PSMB3
1	TRUE	1.19e-06	10	312	6	0.019	0.6	GO:1903405	BP	1	protein localization to nuclear body	9	CCT4,TCP1,CCT6A,CCT5,CCT3,CCT2
1	TRUE	1.19e-06	10	312	6	0.019	0.6	GO:1904867	BP	1	protein localization to Cajal body	10	CCT4,TCP1,CCT6A,CCT5,CCT3,CCT2
1	TRUE	1.19e-06	10	312	6	0.019	0.6	GO:1904851	BP	1	positive regulation of establishment of protein localization to telomere	3	CCT4,TCP1,CCT6A,CCT5,CCT3,CCT2
1	TRUE	1.31e-06	49	601	14	0.023	0.286	GO:0006336	BP	1	DNA replication-independent nucleosome assembly	3	CENPQ,OIP5,ASF1A,HAT1,H3F3B,ITGB3BP,HIST1H4H,MIS18A,CENPN,RUVBL1,NPM1,CENPW,HIST1H4A,HIST1H4B
1	TRUE	1.52e-06	130	363	18	0.05	0.138	GO:0050821	BP	6	protein stabilization	2	GTPBP4,PFN1,CCT4,SUMO1,PARK7,TCP1,RPL5,RPL23,CDK7,RPL11,CCT6A,GOLGA7,CCT5,CCT3,CCT2,RPS7,PHB2,TAF9
1	TRUE	1.72e-06	50	601	14	0.023	0.28	GO:0034724	BP	1	DNA replication-independent nucleosome organization	2	CENPQ,OIP5,ASF1A,HAT1,H3F3B,ITGB3BP,HIST1H4H,MIS18A,CENPN,RUVBL1,NPM1,CENPW,HIST1H4A,HIST1H4B
1	TRUE	1.96e-06	340	596	41	0.069	0.121	GO:0055114	BP	1	oxidation-reduction process	3	NDUFAB1,MDH1,NDUFB2,FH,ALKBH1,NDUFC1,PARK7,SDHB,NDUFB3,NDUFA8,ACAT2,FABP3,FASTKD3,NDUFA1,COX7C,ECHS1,NDUFA5,NDUFA2,CCNB1,NDUFB5,TXN,IDH1,ETFA,NDUFC2,UQCRB,AAED1,NDUFS4,UQCRQ,NDUFB6,ACAA2,PDHB,CYCS,UQCRH,NDUFV2,UQCR10,NDUFA12,NDUFA6,NDUFA4,ADH5,SDHD,NDUFS3
1	TRUE	2.49e-06	11	312	6	0.019	0.545	GO:1990173	BP	1	protein localization to nucleoplasm	8	CCT4,TCP1,CCT6A,CCT5,CCT3,CCT2
1	TRUE	2.49e-06	11	312	6	0.019	0.545	GO:0070203	BP	1	regulation of establishment of protein localization to telomere	2	CCT4,TCP1,CCT6A,CCT5,CCT3,CCT2
1	TRUE	2.56e-06	17	182	6	0.033	0.353	GO:0015985	BP	1	energy coupled proton transport, down electrochemical gradient	4	ATP5F1,ATP5J,STOML2,ATP5L,ATP5H,ATP5O
1	TRUE	2.56e-06	17	182	6	0.033	0.353	GO:0015986	BP	1	ATP synthesis coupled proton transport	5	ATP5F1,ATP5J,STOML2,ATP5L,ATP5H,ATP5O
1	TRUE	2.74e-06	22	235	7	0.03	0.318	GO:0048027	MF	7	mRNA 5'-UTR binding	7	RPS13,RPL5,RPS3A,CCT5,RPL26,RPS7,RPL41
1	TRUE	2.95e-06	377	544	41	0.075	0.109	GO:0022411	BP	1	cellular component disassembly	4	GABARAPL2,PHF23,MRPS35,CHMP5,MRPS18A,MRPL51,MRPL18,MRPL3,PARK7,MRPS15,STMN1,ETF1,MRPS7,RPL23,MRPL35,MRPS36,CCNB1,MRPS9,MRPL47,MRPL50,MRPL15,MRPL9,MRPL49,MRPL39,MRPL17,FUNDC2,MRPL16,MRPL36,MRPL13,CHCHD1,MRPL11,MRPS22,MRPL48,MRPL14,MRPS23,MRPL54,HMGB1,MRPS18B,FIS1,MCTS1,MRPL33
1	TRUE	2.96e-06	3667	127	68	0.535	0.019	GO:0019222	BP	1	regulation of metabolic process	3	RPS20,RPL18,RPS5,DIMT1,RBX1,PSMA3,PSMA6,POLR2C,OAZ1,RPL18A,BUD31,RPS13,RPS12,RPL24,HSPE1,SUMO1,RPA2,TCP1,RPS10,RPL23,YEATS4,ATP6V1E1,RPL27,RAN,H3F3B,PCNA,RPS15A,ATP6V1G1,RPS6,ANXA7,EIF4A3,RPS8,RPS27A,RPL32,RPS3A,BOD1,CCT6A,POLR2K,CDC123,TCEB1,RPL30,RPL26,RPL29,RFC4,H2AFZ,STOML2,CCT2,RPL27A,HINT1,RPS7,CYCS,CKS1B,TRMT10C,RPL15,TCEAL8,HIGD1A,RPL35A,RPS23,HMGB1,RPL23A,RPL10A,RPL39,SUPT4H1,HSBP1,RPS18…
1	TRUE	2.99e-06	256	543	32	0.059	0.125	GO:0006913	BP	1	nucleocytoplasmic transport	6	DDX20,NUP37,RBM22,RANBP1,SNRPD3,NUTF2,SEC61B,SRSF9,SRSF3,SRSF7,PARK7,SRSF6,RPL23,SNRPD2,SNRPB,RAN,TXN,SSB,SNRPF,EIF4A3,GEMIN7,SNRPG,GEMIN6,THOC7,SLBP,SNRPD1,RPSA,HDAC3,SMN1,NPM1,SNRPE,PHB2
1	TRUE	3.37e-06	6	378	5	0.013	0.833	GO:0055105	MF	3	ubiquitin-protein transferase inhibitor activity	2	FBXO5,RPL5,RPL23,RPL11,RPS7
1	TRUE	3.88e-06	259	543	32	0.059	0.124	GO:0051169	BP	1	nuclear transport	5	DDX20,NUP37,RBM22,RANBP1,SNRPD3,NUTF2,SEC61B,SRSF9,SRSF3,SRSF7,PARK7,SRSF6,RPL23,SNRPD2,SNRPB,RAN,TXN,SSB,SNRPF,EIF4A3,GEMIN7,SNRPG,GEMIN6,THOC7,SLBP,SNRPD1,RPSA,HDAC3,SMN1,NPM1,SNRPE,PHB2
1	TRUE	4.22e-06	12	149	5	0.034	0.417	GO:0070202	BP	1	regulation of establishment of protein localization to chromosome	9	TCP1,CCT6A,CCT5,CCT3,CCT2
1	TRUE	4.22e-06	12	149	5	0.034	0.417	GO:1904816	BP	1	positive regulation of protein localization to chromosome, telomeric region	2	TCP1,CCT6A,CCT5,CCT3,CCT2
1	TRUE	5.05e-06	18	506	8	0.016	0.444	GO:0051123	BP	1	RNA polymerase II transcriptional preinitiation complex assembly	2	PSMC4,PSMC6,PSMC1,GTF2B,GTF2A2,PSMC2,TAF7,HMGB1
1	TRUE	5.1e-06	16	589	8	0.014	0.5	GO:0000028	BP	1	ribosomal small subunit assembly	2	RPS5,RPS19,RPS10,MRPS7,RPS14,RPSA,RPS27,RPS27L
1	TRUE	5.52e-06	8127	509	393	0.772	0.048	GO:0005515	MF	7	protein binding	3	DPM1,ARF5,NDUFAB1,CIAPIN1,PSMB1,RPS20,PSMC4,MDH1,CCDC28A,VRK2,TBPL1,PEX3,MAT2B,PHF23,PSMA4,AP2S1,ATP6V1H,DDX20,KARS,ISOC1,DNAJA2,RPL31,SRI,NUP37,UBE2T,EXOSC5,RPS5,ORC1,CHMP5,C14ORF166,DYNLL1,FH,PSME1,MYL6,CDC6,TMEM14A,RANBP1,SNRPD3,CBY1,TOMM22,RBX1,FKBP3,PSMC6,ATP6V1D,PSMA3,ERH,ZC3H14,GSKIP,PSMC1,CINP,PSMA6,PFDN4,PSMA7,MYL12A,RBM3,NUTF2,POLR2C,CYB5B,GABPB1,OIP5,DCTN6,OAZ1,FAM32A,CCNE1,RPS19,RPL18…
1	TRUE	5.83e-06	40	601	12	0.02	0.3	GO:0031055	BP	1	chromatin remodeling at centromere	2	CENPQ,OIP5,ITGB3BP,HIST1H4H,MIS18A,CENPN,CENPV,RUVBL1,NPM1,CENPW,HIST1H4A,HIST1H4B
1	TRUE	8.27e-06	19	506	8	0.016	0.421	GO:0060260	BP	1	regulation of transcription initiation from RNA polymerase II promoter	1	PSMC4,PSMC6,PSMC1,SUB1,GTF2B,PSMC2,TAF7,HMGB1
1	TRUE	8.71e-06	291	109	14	0.128	0.048	GO:0043687	BP	18	post-translational protein modification	1	PSMB1,PSMA4,PSMD8,RBX1,PSMA3,PSMA6,PSMA2,PSMA1,COPS3,PSMA5,TCEB1,PSMB4,LRR1,PSMB3
1	TRUE	1e-05	14	149	5	0.034	0.357	GO:1904814	BP	1	regulation of protein localization to chromosome, telomeric region	1	TCP1,CCT6A,CCT5,CCT3,CCT2
1	TRUE	1.3e-05	20	506	8	0.016	0.4	GO:0070897	BP	1	DNA-templated transcriptional preinitiation complex assembly	2	PSMC4,PSMC6,PSMC1,GTF2B,GTF2A2,PSMC2,TAF7,HMGB1
1	TRUE	1.48e-05	131	149	11	0.074	0.084	GO:0071897	BP	1	DNA biosynthetic process	7	RPA3,RPA2,TCP1,PCNA,RPS27A,CCT6A,CCT5,CCT3,RFC4,CCT2,PPIA
1	TRUE	1.55e-05	3630	252	113	0.448	0.031	GO:0051179	BP	1	localization	2	ARF5,PSMB1,RPS20,PEX3,RPL18,DDX20,RPL31,SRI,SLC25A3,RPS5,CHMP5,SNRPD3,TOMM22,ATP6V1D,NUTF2,DCTN6,OAZ1,RPS19,RPL18A,PSMA2,MTCH2,RPS13,ARPC3,VPS29,SRSF3,RPS12,SNX3,ATP6V0E1,RPL24,SUMO1,RPL22,PARK7,ATP5F1,RPA2,TCP1,RPL21,RPL5,RAB9A,RPS10,RPL23,SNRPD2,SNRPB,ATP6V1E1,RPL27,RAN,SEC61G,TPT1,EIF2S1,IER3IP1,TIMM17A,RPS15A,ATP6V1G1,PSMB7,RPL35,RPS6,IDH1,EIF4A3,RPL13A,RPL11,RPS8,PSMA5,SRP9,RPS27A,SNRPG,RPL3…
1	TRUE	1.57e-05	69	590	15	0.025	0.217	GO:0009055	MF	14	electron transfer activity	2	COX6B1,COX7C,UQCR11,COX7B,ETFA,UQCRB,UQCRQ,CYCS,UQCRH,NDUFV2,UQCR10,NDUFA4,ADH5,SDHD,NDUFS3
1	TRUE	1.7e-05	68	368	12	0.033	0.176	GO:0006353	BP	37	DNA-templated transcription, termination	1	SNRPD3,POLR2F,SNRPB,CDK7,SNRPF,SNRPG,POLR2K,POLR2H,SLBP,SMN1,CLP1,SNRPE
1	TRUE	1.93e-05	2563	601	176	0.293	0.069	GO:0006996	BP	1	organelle organization	4	NDUFAB1,CENPQ,PEX3,GABARAPL2,PHF23,TRAPPC3,RPS5,CHMP5,DYNLL1,NDUFB2,CDC6,TMEM14A,RANBP1,TOMM22,RBX1,ATP6V1D,VRK1,GABPB1,OIP5,RPS19,BET1,RPA3,PPIF,PFN1,NDUFC1,ARPC3,RFC5,ASF1A,FBXO5,RNF8,SNX3,PFDN1,SUB1,TIMMDC1,PDCD10,RPL24,CCT4,PARK7,ATP5F1,RPF1,STMN1,RPA2,NDUFB3,NDUFA8,TCP1,ARL1,NCAPH,RPL5,CBX3,FASTKD3,RPS10,MAD2L1BP,NDUFA1,MRPS7,UXT,YEATS4,RABL5,NDUFA5,HAT1,NDUFA2,RAN,H3F3B,PCNA,SCO1,RFC3,COX16…
1	TRUE	1.93e-05	19	121	5	0.041	0.263	GO:0070987	BP	1	error-free translesion synthesis	6	RPA3,RPA2,PCNA,RPS27A,RFC4
1	TRUE	1.93e-05	19	121	5	0.041	0.263	GO:0042276	BP	1	error-prone translesion synthesis	6	RPA3,RPA2,PCNA,RPS27A,RFC4
1	TRUE	1.96e-05	28	149	6	0.04	0.214	GO:0006458	BP	1	'de novo' protein folding	4	HSPE1,TCP1,CCT6A,CCT5,CCT3,CCT2
1	TRUE	2.07e-05	16	149	5	0.034	0.312	GO:0070200	BP	1	establishment of protein localization to telomere	9	TCP1,CCT6A,CCT5,CCT3,CCT2
1	TRUE	2.52e-05	38	601	11	0.018	0.289	GO:0061641	BP	1	CENP-A containing chromatin organization	1	CENPQ,OIP5,ITGB3BP,HIST1H4H,MIS18A,CENPN,RUVBL1,NPM1,CENPW,HIST1H4A,HIST1H4B
1	TRUE	2.52e-05	38	601	11	0.018	0.289	GO:0034080	BP	1	CENP-A containing nucleosome assembly	4	CENPQ,OIP5,ITGB3BP,HIST1H4H,MIS18A,CENPN,RUVBL1,NPM1,CENPW,HIST1H4A,HIST1H4B
1	TRUE	2.52e-05	7	455	5	0.011	0.714	GO:0016679	MF	14	oxidoreductase activity, acting on diphenols and related substances as donors	2	UQCR11,UQCRB,UQCRQ,UQCRH,UQCR10
1	TRUE	2.52e-05	7	455	5	0.011	0.714	GO:0016681	MF	14	oxidoreductase activity, acting on diphenols and related substances as donors, cytochrome as acceptor	3	UQCR11,UQCRB,UQCRQ,UQCRH,UQCR10
1	TRUE	2.52e-05	7	455	5	0.011	0.714	GO:0008121	MF	14	ubiquinol-cytochrome-c reductase activity	3	UQCR11,UQCRB,UQCRQ,UQCRH,UQCR10
1	TRUE	2.86e-05	46	601	12	0.02	0.261	GO:0043486	BP	1	histone exchange	2	CENPQ,OIP5,RNF8,ITGB3BP,HIST1H4H,MIS18A,CENPN,RUVBL1,NPM1,CENPW,HIST1H4A,HIST1H4B
1	TRUE	3.19e-05	37	121	6	0.05	0.162	GO:0006296	BP	1	nucleotide-excision repair, DNA incision, 5'-to lesion	6	RBX1,RPA3,RPA2,PCNA,RPS27A,RFC4
1	TRUE	4.59e-05	48	601	12	0.02	0.25	GO:0034508	BP	1	centromere complex assembly	8	CENPQ,OIP5,ITGB3BP,HIST1H4H,MIS18A,CENPN,CENPV,RUVBL1,NPM1,CENPW,HIST1H4A,HIST1H4B
1	TRUE	4.66e-05	18	469	7	0.015	0.389	GO:0017025	MF	7	TBP-class protein binding	5	PSMC4,PSMC6,PSMC1,GTF2B,GTF2A2,PSMC2,RUVBL1
1	TRUE	5.05e-05	40	121	6	0.05	0.15	GO:0033683	BP	1	nucleotide-excision repair, DNA incision	5	RBX1,RPA3,RPA2,PCNA,RPS27A,RFC4
1	TRUE	5.1e-05	23	121	5	0.041	0.217	GO:0006297	BP	1	nucleotide-excision repair, DNA gap filling	5	RPA3,RPA2,PCNA,RPS27A,RFC4
1	TRUE	5.2e-05	20	420	7	0.017	0.35	GO:0042407	BP	1	cristae formation	3	ATP5F1,ATP5J,ATP5L,ATP5H,APOO,ATP5J2,ATP5O
1	TRUE	5.76e-05	13	449	6	0.013	0.462	GO:0060261	BP	1	positive regulation of transcription initiation from RNA polymerase II promoter	2	PSMC4,PSMC6,PSMC1,SUB1,GTF2B,PSMC2
1	TRUE	5.98e-05	24	506	8	0.016	0.333	GO:2000142	BP	1	regulation of DNA-templated transcription, initiation	2	PSMC4,PSMC6,PSMC1,SUB1,GTF2B,PSMC2,TAF7,HMGB1
1	TRUE	6.6e-05	188	42	7	0.167	0.037	GO:0097193	BP	1	intrinsic apoptotic signaling pathway	1	TPT1,RPL26,HINT1,RPS7,CYCS,NDUFS3,TAF9
1	TRUE	7.36e-05	177	543	23	0.042	0.13	GO:0006403	BP	1	RNA localization	4	NUP37,C14ORF166,RANBP1,SRSF9,SRSF3,MRPL18,CCT4,SRSF7,TCP1,SRSF6,RAN,SSB,EIF4A3,NHP2,CCT6A,CCT5,CCT3,THOC7,SLBP,CCT2,RPSA,RUVBL1,NOP10
1	TRUE	8.05e-05	9	170	4	0.024	0.444	GO:0032070	BP	1	regulation of deoxyribonuclease activity	2	PCNA,RPS3,NPM1,HMGB1
1	TRUE	8.79e-05	24	368	7	0.019	0.292	GO:0008334	BP	1	histone mRNA metabolic process	9	SNRPD3,SNRPB,SNRPF,SNRPG,SLBP,LSM1,SNRPE
1	TRUE	8.79e-05	5	98	3	0.031	0.6	GO:0046933	MF	14	proton-transporting ATP synthase activity, rotational mechanism	4	ATP5F1,ATP5L,ATP5H
1	TRUE	9.91e-05	14	247	5	0.02	0.357	GO:0051444	BP	1	negative regulation of ubiquitin-protein transferase activity	1	PARK7,RPL5,RPL23,RPL11,RPS7
1	TRUE	0.000108	12	301	5	0.017	0.417	GO:0043248	BP	1	proteasome assembly	7	PSMD8,PSMG2,POMP,PSMD4,PSMD13
1	TRUE	0.000109	51	508	11	0.022	0.216	GO:0000245	BP	1	spliceosomal complex assembly	11	SNRPD3,SRSF9,SRSF6,SNRPC,SNRPD2,SNRPG,SNRPD1,USP39,SMN1,SNRPE,SF3A3
1	TRUE	0.00013	9	455	5	0.011	0.556	GO:0006122	BP	1	mitochondrial electron transport, ubiquinol to cytochrome c	15	UQCRB,UQCRQ,CYCS,UQCRH,UQCR10
1	TRUE	0.000134	23	149	5	0.034	0.217	GO:0070199	BP	1	establishment of protein localization to chromosome	8	TCP1,CCT6A,CCT5,CCT3,CCT2
1	TRUE	0.000139	680	175	26	0.149	0.038	GO:0006259	BP	1	DNA metabolic process	7	UBE2T,RBX1,POLR2C,RPA3,SUMO1,PARK7,RPA2,TCP1,RAN,PCNA,CDK7,COPS3,RPS27A,CCT6A,POLR2K,POLE3,RPS3,CCT5,CCT3,RFC4,STOML2,CCT2,DCTPP1,NPM1,HMGB1,PPIA
1	TRUE	0.00014	190	377	19	0.05	0.1	GO:0031647	BP	6	regulation of protein stability	1	GTPBP4,PFN1,CCT4,SUMO1,PARK7,TCP1,RPL5,RPL23,CDK7,RPL11,CCT6A,GOLGA7,CCT5,CCT3,CCT2,HDAC3,RPS7,PHB2,TAF9
1	TRUE	0.000143	68	182	8	0.044	0.118	GO:1990542	BP	1	mitochondrial transmembrane transport	6	TOMM22,ATP5F1,TIMM17A,ATP5J,STOML2,ATP5L,ATP5H,ATP5O
1	TRUE	0.000143	57	28	4	0.143	0.07	GO:0034605	BP	1	cellular response to heat	2	RPA3,SUMO1,RPA2,HSBP1
1	TRUE	0.000175	140	149	10	0.067	0.071	GO:0051054	BP	1	positive regulation of DNA metabolic process	2	TCP1,PCNA,CCT6A,RPS3,CCT5,CCT3,RFC4,STOML2,CCT2,HMGB1
1	TRUE	0.000178	8	247	4	0.016	0.5	GO:1904667	BP	1	negative regulation of ubiquitin protein ligase activity	2	RPL5,RPL23,RPL11,RPS7
1	TRUE	0.000201	29	341	7	0.021	0.241	GO:0006294	BP	1	nucleotide-excision repair, preincision complex assembly	5	RBX1,RPA3,RPA2,CDK7,RPS27A,CETN2,UBB
1	TRUE	0.000209	796	601	67	0.111	0.084	GO:0051276	BP	1	chromosome organization	5	CENPQ,PHF23,CHMP5,CDC6,RBX1,VRK1,OIP5,RPA3,RFC5,ASF1A,RNF8,SUB1,CCT4,RPA2,TCP1,NCAPH,CBX3,YEATS4,HAT1,RAN,H3F3B,PCNA,RFC3,CCNB1,COPS3,ANAPC11,ITGB3BP,RPS27A,NHP2,BOD1,CCT6A,CETN2,POLE3,MTA2,CCT5,BUB3,SUPV3L1,HIST1H4H,MIS18A,DPY30,CCT3,RFC4,H2AFZ,PTTG1,NUDT5,CCT2,CENPN,CENPV,FEN1,UBE2E1,UBB,HDAC3,COPRS,EXO1,RUVBL1,TAF7,NPM1,NOP10,HMGB1,COPS8,CENPW,SUPT4H1,PHB2,TAF9,HIST1H2AB,HIST1H4A,HIST1H4B
1	TRUE	0.000214	369	373	28	0.075	0.076	GO:0010608	BP	1	posttranscriptional regulation of gene expression	6	POLR2F,RBM3,POLR2C,ETF1,RPL5,TSFM,FASTKD3,RAN,H3F3B,HRSP12,EIF2S1,EIF4A3,RPL13A,RPS27A,RPL10,POLR2K,RPS3,CDC123,DPH3,RPL26,POLR2H,TRUB2,UBB,RPS9,CLP1,TRMT10C,NPM1,RPS27L
1	TRUE	0.000216	67	331	10	0.03	0.149	GO:0015078	MF	14	proton transmembrane transporter activity	1	ATP6V1H,SLC25A3,ATP6V0E1,ATP5F1,COX7C,ATP6V1F,COX7B,ATP5L,ATP5H,NDUFA4
1	TRUE	0.000224	77	170	8	0.047	0.104	GO:0051082	MF	7	unfolded protein binding	4	HSPE1,TCP1,CCT6A,CCT5,CCT3,CCT2,NPM1,PPIA
1	TRUE	0.000226	10	449	5	0.011	0.5	GO:0045898	BP	1	regulation of RNA polymerase II transcriptional preinitiation complex assembly	2	PSMC4,PSMC6,PSMC1,PSMC2,HMGB1
1	TRUE	0.000229	73	373	11	0.029	0.151	GO:0045727	BP	1	positive regulation of translation	2	RBM3,RPL5,FASTKD3,EIF4A3,CDC123,RPL26,TRUB2,RPS9,TRMT10C,NPM1,RPS27L
1	TRUE	0.000234	64	149	7	0.047	0.109	GO:0034502	BP	1	protein localization to chromosome	7	RPA2,TCP1,BOD1,CCT6A,CCT5,CCT3,CCT2
1	TRUE	0.000245	685	580	58	0.1	0.085	GO:0019637	BP	1	organophosphate metabolic process	4	DPM1,NDUFAB1,MDH1,KARS,NDUFB2,PPIF,NDUFC1,PARK7,ATP5F1,NDUFB3,NDUFA8,FABP3,NUDT10,NDUFA1,COX7C,NDUFA5,RAN,IMPA1,CCNB1,NUDT15,NDUFB5,IDH1,PCTP,PYURF,PRPS1,NDUFC2,ATP5J,DBI,UQCRB,NDUFS4,UQCRQ,PIGA,NDUFB6,STOML2,NUDT5,ATP5L,ATP5H,PDHB,DTYMK,HINT1,CYCS,UQCRH,TALDO1,NDUFV2,DCTPP1,UQCR10,NDUFA12,NDUFA6,NDUFA4,CALM1,PNP,SDHD,TMSB4X,NDUFS3,GPX1,ADSL,ATP5J2,ATP5O
1	TRUE	0.000245	19	577	7	0.012	0.368	GO:0051540	MF	7	metal cluster binding	3	CIAPIN1,NUBP1,SDHB,CISD2,RPS3,ISCA2,NFU1
1	TRUE	0.000245	19	577	7	0.012	0.368	GO:0051536	MF	7	iron-sulfur cluster binding	4	CIAPIN1,NUBP1,SDHB,CISD2,RPS3,ISCA2,NFU1
1	TRUE	0.000263	41	581	10	0.017	0.244	GO:0033260	BP	1	nuclear DNA replication	2	RPA3,RFC5,GMNN,RPA2,GINS2,PCNA,RFC3,RFC4,SLBP,FEN1
1	TRUE	0.000265	66	601	13	0.022	0.197	GO:0043044	BP	1	ATP-dependent chromatin remodeling	2	CENPQ,OIP5,RNF8,ITGB3BP,MTA2,HIST1H4H,MIS18A,CENPN,RUVBL1,NPM1,CENPW,HIST1H4A,HIST1H4B
1	TRUE	0.00029	27	149	5	0.034	0.185	GO:0070198	BP	1	protein localization to chromosome, telomeric region	8	TCP1,CCT6A,CCT5,CCT3,CCT2
1	TRUE	0.000295	12	378	5	0.013	0.417	GO:0055106	MF	3	ubiquitin-protein transferase regulator activity	1	FBXO5,RPL5,RPL23,RPL11,RPS7
1	TRUE	0.000298	52	455	10	0.022	0.192	GO:0009060	BP	1	aerobic respiration	7	MDH1,FH,SDHB,COX7C,UQCRB,PDHB,CYCS,UQCRH,UQCR10,SDHD
1	TRUE	0.000331	16	42	3	0.071	0.188	GO:1902253	BP	1	regulation of intrinsic apoptotic signaling pathway by p53 class mediator	2	RPL26,RPS7,TAF9
1	TRUE	0.000331	3	341	3	0.009	1	GO:1902255	BP	1	positive regulation of intrinsic apoptotic signaling pathway by p53 class mediator	2	RPL26,UBB,RPS7
1	TRUE	0.000338	152	149	10	0.067	0.066	GO:0032200	BP	1	telomere organization	6	RPA3,RPA2,TCP1,H3F3B,PCNA,CCT6A,CCT5,CCT3,RFC4,CCT2
1	TRUE	0.000341	72	28	4	0.143	0.056	GO:0009408	BP	1	response to heat	5	RPA3,SUMO1,RPA2,HSBP1
1	TRUE	0.000351	208	439	21	0.048	0.101	GO:0006839	BP	1	mitochondrial transport	5	SLC25A3,TMEM14A,TOMM22,PPIF,MRPL18,ATP5F1,MTX2,TIMM17A,TIMM8B,ATP5J,STOML2,ATP5L,ACAA2,ATP5H,PARL,TOMM5,BLOC1S2,UBL5,FIS1,ATP5J2,ATP5O
1	TRUE	0.000379	47	149	6	0.04	0.128	GO:0061077	BP	1	chaperone-mediated protein folding	4	HSPE1,TCP1,CCT6A,CCT5,CCT3,CCT2
1	TRUE	0.000381	6	449	4	0.009	0.667	GO:0036402	MF	22	proteasome-activating ATPase activity	1	PSMC4,PSMC6,PSMC1,PSMC2
1	TRUE	0.000403	27	275	6	0.022	0.222	GO:0007007	BP	1	inner mitochondrial membrane organization	2	ATP5F1,ATP5J,ATP5L,ATP5H,APOO,ATP5O
1	TRUE	0.00044	103	42	5	0.119	0.049	GO:2001242	BP	1	regulation of intrinsic apoptotic signaling pathway	2	TPT1,RPL26,RPS7,NDUFS3,TAF9
1	TRUE	0.000463	18	449	6	0.013	0.333	GO:2000144	BP	1	positive regulation of DNA-templated transcription, initiation	2	PSMC4,PSMC6,PSMC1,SUB1,GTF2B,PSMC2
1	TRUE	0.000483	442	596	42	0.07	0.095	GO:0016491	MF	14	oxidoreductase activity	1	NDUFAB1,MDH1,NDUFB2,ALKBH1,NDUFC1,PARK7,TXNDC12,NDUFB3,NDUFA8,NDUFA1,COX6B1,PRDX5,COX7C,UQCR11,NDUFA5,TXNDC17,COX7B,NDUFA2,NDUFB5,TXN,IDH1,ETFA,GSTO1,NDUFC2,UQCRB,NDUFS4,UQCRQ,NDUFB6,PDHB,CYCS,UQCRH,NDUFV2,ADI1,UQCR10,NDUFA12,NDUFA6,NDUFA4,BLOC1S2,ADH5,SDHD,NDUFS3,GPX1
1	TRUE	0.000489	23	341	6	0.018	0.261	GO:0000715	BP	1	nucleotide-excision repair, DNA damage recognition	5	RBX1,COPS3,RPS27A,CETN2,UBB,COPS8
1	TRUE	0.000501	211	373	19	0.051	0.09	GO:0006417	BP	1	regulation of translation	1	RBM3,ETF1,RPL5,TSFM,FASTKD3,HRSP12,EIF2S1,EIF4A3,RPL13A,RPL10,RPS3,CDC123,DPH3,RPL26,TRUB2,RPS9,TRMT10C,NPM1,RPS27L
1	TRUE	0.000506	1007	481	66	0.137	0.066	GO:0006508	BP	1	proteolysis	6	PSMB1,PSMC4,PSMA4,KARS,SRI,PSME1,PSMD8,RANBP1,RBX1,PSMC6,PSMA3,PSMC1,PSMA6,PSMA7,PSMA2,SEC61B,UFSP2,SNX3,RNF7,SPCS1,PDCL3,HSPE1,SUMO1,PARK7,UCHL3,RPL5,KBTBD4,RPL23,PSMA1,NEDD8,CCNB1,LAMTOR5,NUDT15,PSMB7,COPS3,PSMB6,RPL11,PSMA5,RPS27A,UBA3,RPS3,BUB3,NTAN1,PSMD4,PSMB4,PSMC2,USP1,STOML2,RNF181,UBE2E1,UBB,TRIAP1,RPS7,CYCS,COMMD1,PARL,RUVBL1,CDC26,RPS27L,PSMD13,HMGB1,COPS8,FIS1,GPX1,TAF9,PSMB3
1	TRUE	0.000508	49	151	6	0.04	0.122	GO:1900182	BP	1	positive regulation of protein localization to nucleus	8	PARK7,TCP1,CCT6A,CCT5,CCT3,CCT2
1	TRUE	0.000508	53	42	4	0.095	0.075	GO:0072332	BP	1	intrinsic apoptotic signaling pathway by p53 class mediator	2	RPL26,HINT1,RPS7,TAF9
1	TRUE	0.000533	16	307	5	0.016	0.312	GO:0044769	MF	14	ATPase activity, coupled to transmembrane movement of ions, rotational mechanism	3	ATP6V1H,ATP6V0E1,ATP5F1,ATP5L,ATP5H
1	TRUE	0.000556	31	149	5	0.034	0.161	GO:0032212	BP	1	positive regulation of telomere maintenance via telomerase	3	TCP1,CCT6A,CCT5,CCT3,CCT2
1	TRUE	0.000565	38	121	5	0.041	0.132	GO:0019985	BP	1	translesion synthesis	5	RPA3,RPA2,PCNA,RPS27A,RFC4
1	TRUE	0.000565	23	35	3	0.086	0.13	GO:0032201	BP	1	telomere maintenance via semi-conservative replication	1	RPA3,RPA2,PCNA
1	TRUE	0.000597	116	587	17	0.029	0.147	GO:0031123	BP	1	RNA 3'-end processing	9	EXOSC5,ZC3H14,SRSF9,SRSF3,SRSF7,EXOSC8,SRSF6,SSB,EIF4A3,SUPV3L1,THOC7,SLBP,RPSA,CLP1,TRMT10C,NELFE,SARNP
1	TRUE	0.000597	15	341	5	0.015	0.333	GO:1901798	BP	1	positive regulation of signal transduction by p53 class mediator	2	EEF1E1,RPL23,RPL26,UBB,RPS7
1	TRUE	0.0006	26	184	5	0.027	0.192	GO:1902229	BP	1	regulation of intrinsic apoptotic signaling pathway in response to DNA damage	3	TPT1,RPS3,RPL26,TRIAP1,TAF9
1	TRUE	0.000635	20	423	6	0.014	0.3	GO:0044183	MF	7	protein binding involved in protein folding	4	PFDN1,CCT4,PDCL3,TCP1,CCT5,CCT2
1	TRUE	0.000665	785	188	28	0.149	0.036	GO:1901135	BP	1	carbohydrate derivative metabolic process	4	DPM1,NDUFAB1,ERH,DGUOK,TXNDC9,PARK7,ATP5F1,RAN,NDUFB5,PYURF,ATP5J,UQCRQ,NDUFB6,STOML2,ATP5L,ATP5H,HINT1,CYCS,UQCRH,TALDO1,NDUFV2,DCTPP1,NDUFA6,NDUFA4,SDHD,NDUFS3,ADSL,ATP5O
1	TRUE	0.000722	33	368	7	0.019	0.212	GO:0006369	BP	37	termination of RNA polymerase II transcription	1	SNRPD3,SNRPB,SNRPF,SNRPG,SLBP,CLP1,SNRPE
1	TRUE	0.000733	89	28	4	0.143	0.045	GO:0009266	BP	1	response to temperature stimulus	4	RPA3,SUMO1,RPA2,HSBP1
1	TRUE	0.000733	33	149	5	0.034	0.152	GO:1904358	BP	1	positive regulation of telomere maintenance via telomere lengthening	3	TCP1,CCT6A,CCT5,CCT3,CCT2
1	TRUE	0.00076	3	466	3	0.006	1	GO:0061575	MF	41	cyclin-dependent protein serine/threonine kinase activator activity	2	CKS2,CCNB1,CKS1B
1	TRUE	0.000768	139	601	19	0.032	0.137	GO:0000723	BP	1	telomere maintenance	2	RPA3,RFC5,CCT4,RPA2,TCP1,PCNA,RFC3,NHP2,CCT6A,CCT5,HIST1H4H,CCT3,RFC4,CCT2,FEN1,EXO1,NOP10,HIST1H4A,HIST1H4B
1	TRUE	0.000777	124	344	13	0.038	0.105	GO:0090305	BP	1	nucleic acid phosphodiester bond hydrolysis	7	RBX1,RPA3,RPA2,PCNA,RPS27A,NHP2,RFC4,RPSA,UBB,POP7,CLP1,PNRC2,HMGB1
1	TRUE	0.000778	6	549	4	0.007	0.667	GO:0019788	MF	9	NEDD8 transferase activity	1	RBX1,RNF7,UBA3,UBE2F
1	TRUE	0.000795	7	449	4	0.009	0.571	GO:0045899	BP	1	positive regulation of RNA polymerase II transcriptional preinitiation complex assembly	3	PSMC4,PSMC6,PSMC1,PSMC2
1	TRUE	0.000806	34	247	6	0.024	0.176	GO:2000059	BP	1	negative regulation of ubiquitin-dependent protein catabolic process	2	PARK7,RPL5,RPL23,RPL11,RPS7,TAF9
1	TRUE	0.000863	55	149	6	0.04	0.109	GO:2000573	BP	1	positive regulation of DNA biosynthetic process	2	TCP1,CCT6A,CCT5,CCT3,RFC4,CCT2
1	TRUE	0.000873	704	54	12	0.222	0.017	GO:0070647	BP	1	protein modification by small protein conjugation or removal	1	PSMA4,PSMD8,PSMA3,PSMA6,PSMA2,SUMO1,PSMA1,PCNA,COPS3,PSMA5,RPS7,PSMB3
1	TRUE	0.000873	16	170	4	0.024	0.25	GO:0032069	BP	1	regulation of nuclease activity	1	PCNA,RPS3,NPM1,HMGB1
1	TRUE	0.000873	27	35	3	0.086	0.111	GO:0006298	BP	1	mismatch repair	4	RPA3,RPA2,PCNA
1	TRUE	0.00099	48	581	10	0.017	0.208	GO:0044786	BP	1	cell cycle DNA replication	1	RPA3,RFC5,GMNN,RPA2,GINS2,PCNA,RFC3,RFC4,SLBP,FEN1
1	TRUE	0.00102	86	98	6	0.061	0.07	GO:0009127	BP	1	purine nucleoside monophosphate biosynthetic process	3	ATP5F1,STOML2,ATP5L,ATP5H,ADSL,ATP5O
1	TRUE	0.00102	86	98	6	0.061	0.07	GO:0009168	BP	1	purine ribonucleoside monophosphate biosynthetic process	4	ATP5F1,STOML2,ATP5L,ATP5H,ADSL,ATP5O
1	TRUE	0.00104	87	373	11	0.029	0.126	GO:0034250	BP	1	positive regulation of cellular amide metabolic process	2	RBM3,RPL5,FASTKD3,EIF4A3,CDC123,RPL26,TRUB2,RPS9,TRMT10C,NPM1,RPS27L
1	TRUE	0.00107	44	121	5	0.041	0.114	GO:0000731	BP	1	DNA synthesis involved in DNA repair	4	RPA3,RPA2,PCNA,RPS27A,RFC4
1	TRUE	0.00109	48	473	9	0.019	0.188	GO:0030490	BP	1	maturation of SSU-rRNA	11	UTP18,RPS19,NOL11,MRPS9,RPS24,RPS8,LSM6,RPS14,RPSA
1	TRUE	0.00115	88	98	6	0.061	0.068	GO:0009156	BP	1	ribonucleoside monophosphate biosynthetic process	3	ATP5F1,STOML2,ATP5L,ATP5H,ADSL,ATP5O
1	TRUE	0.00116	144	449	16	0.036	0.111	GO:0006367	BP	1	transcription initiation from RNA polymerase II promoter	1	PSMC4,POLR2F,PSMC6,PSMC1,POLR2C,CCNC,SUB1,CDK7,GTF2B,GTF2A2,POLR2K,NRBF2,PSMC2,POLR2H,HMGB1,TAF9
1	TRUE	0.00121	48	597	10	0.017	0.208	GO:1903051	BP	1	negative regulation of proteolysis involved in cellular protein catabolic process	1	GABARAPL2,PDCL3,PARK7,RPL5,RPL23,RPL11,BAG5,RPS7,UBE2J1,TAF9
1	TRUE	0.00125	7	170	3	0.018	0.429	GO:0032071	BP	1	regulation of endodeoxyribonuclease activity	3	RPS3,NPM1,HMGB1
1	TRUE	0.00125	121	601	17	0.028	0.14	GO:0006338	BP	1	chromatin remodeling	1	CENPQ,OIP5,RNF8,CBX3,ITGB3BP,MTA2,HIST1H4H,MIS18A,NUDT5,CENPN,CENPV,RUVBL1,NPM1,CENPW,SUPT4H1,HIST1H4A,HIST1H4B
1	TRUE	0.00128	94	420	12	0.029	0.128	GO:0007006	BP	1	mitochondrial membrane organization	1	TMEM14A,TOMM22,PPIF,ATP5F1,ATP5J,ATP5L,ACAA2,ATP5H,APOO,BLOC1S2,ATP5J2,ATP5O
1	TRUE	0.00134	10	332	4	0.012	0.4	GO:0001055	MF	39	RNA polymerase II activity	4	POLR2F,POLR2C,POLR2K,POLR2H
1	TRUE	0.00136	3	72	2	0.028	0.667	GO:1902626	BP	1	assembly of large subunit precursor of preribosome	8	RPL24,RSL24D1
1	TRUE	0.00136	91	98	6	0.061	0.066	GO:0009124	BP	1	nucleoside monophosphate biosynthetic process	2	ATP5F1,STOML2,ATP5L,ATP5H,ADSL,ATP5O
1	TRUE	0.00139	40	28	3	0.107	0.075	GO:1900034	BP	1	regulation of cellular response to heat	2	RPA3,RPA2,HSBP1
1	TRUE	0.0014	29	328	6	0.018	0.207	GO:0033572	BP	1	transferrin transport	4	ATP6V1H,ATP6V1D,ATP6V0E1,ATP6V1F,ATP6V1E1,ATP6V1G1
1	TRUE	0.0014	19	319	5	0.016	0.263	GO:0061844	BP	43	antimicrobial humoral immune response mediated by antimicrobial peptide	2	RPS19,FAU,RPL30,HMGN2,RPL39
1	TRUE	0.0014	406	174	17	0.098	0.042	GO:0008134	MF	7	transcription factor binding	4	RBX1,PSMA6,BUD31,SUB1,SUMO1,PARK7,RPL23,RAN,CDK7,RPS3,PSMC2,NPM1,DRG1,HMGB1,NIF3L1,ZNHIT3,TAF9
1	TRUE	0.00144	171	601	21	0.035	0.123	GO:0071103	BP	1	DNA conformation change	6	CENPQ,PHF23,OIP5,ASF1A,RNF8,SUB1,NCAPH,HAT1,H3F3B,ITGB3BP,SUPV3L1,HIST1H4H,MIS18A,CENPN,CENPV,RUVBL1,NPM1,HMGB1,CENPW,HIST1H4A,HIST1H4B
1	TRUE	0.00147	2	130	2	0.015	1	GO:0050765	BP	38	negative regulation of phagocytosis	1	SNX3,HMGB1
1	TRUE	0.00148	166	395	16	0.041	0.096	GO:0034504	BP	1	protein localization to nucleus	7	RANBP1,NUTF2,SEC61B,CCT4,PARK7,TCP1,RPL23,RAN,TXN,RPL11,CCT6A,CCT5,CCT3,CCT2,HDAC3,PHB2
1	TRUE	0.00156	48	121	5	0.041	0.104	GO:0006301	BP	1	postreplication repair	4	RPA3,RPA2,PCNA,RPS27A,RFC4
1	TRUE	0.00157	100	341	11	0.032	0.11	GO:1901796	BP	1	regulation of signal transduction by p53 class mediator	1	PAK1IP1,RPL5,EEF1E1,RPL23,RPL11,RPL26,UBB,TRIAP1,RPS7,TP53RK,TAF9
1	TRUE	0.00167	23	441	6	0.014	0.261	GO:0000470	BP	1	maturation of LSU-rRNA	11	RPF1,RPL35,NHP2,RPL7,RPL7A,RPL10A
1	TRUE	0.00167	30	328	6	0.018	0.2	GO:0072512	BP	1	trivalent inorganic cation transport	2	ATP6V1H,ATP6V1D,ATP6V0E1,ATP6V1F,ATP6V1E1,ATP6V1G1
1	TRUE	0.00167	30	328	6	0.018	0.2	GO:0015682	BP	1	ferric iron transport	3	ATP6V1H,ATP6V1D,ATP6V0E1,ATP6V1F,ATP6V1E1,ATP6V1G1
1	TRUE	0.00167	141	42	5	0.119	0.035	GO:2001020	BP	1	regulation of response to DNA damage stimulus	2	RPA2,PCNA,TPT1,RPL26,TAF9
1	TRUE	0.00171	34	570	8	0.014	0.235	GO:0031145	BP	1	anaphase-promoting complex-dependent catabolic process	11	CCNB1,ANAPC11,RPS27A,BUB3,PTTG1,UBE2E1,UBB,CDC26
1	TRUE	0.00181	27	120	4	0.033	0.148	GO:0061418	BP	1	regulation of transcription from RNA polymerase II promoter in response to hypoxia	1	RBX1,RPS27A,TCEB1,HIGD1A
1	TRUE	0.00185	64	149	6	0.04	0.094	GO:0006278	BP	1	RNA-dependent DNA biosynthetic process	8	TCP1,CCT6A,CCT5,CCT3,CCT2,PPIA
1	TRUE	0.00198	2912	126	50	0.397	0.017	GO:0048519	BP	1	negative regulation of biological process	2	RPS20,RPL18,RPS5,RBX1,POLR2C,RPL18A,GLRX3,RPS13,RPS12,RPL24,SUMO1,RPA2,RPS10,RPL23,RPL27,RAN,H3F3B,PCNA,TPT1,RPS15A,RPS6,ANXA7,EIF4A3,RPS8,RPS27A,RPL32,RPS3A,BOD1,POLR2K,CDC123,RPL30,RPL26,RPL29,H2AFZ,RPL27A,RPS7,RPL15,HIGD1A,RPL35A,RPS23,HMGB1,RPL23A,RPL10A,RPL39,SUPT4H1,NDUFS3,HSBP1,RPS18,RPL17,TAF9
1	TRUE	0.00198	84	350	10	0.029	0.119	GO:0006354	BP	11	DNA-templated transcription, elongation	1	POLR2F,POLR2C,TSFM,EAPP,CDK7,POLR2K,TCEB1,POLR2H,HMGN1,SUPT4H1
1	TRUE	0.00202	5	312	3	0.01	0.6	GO:0090666	BP	1	scaRNA localization to Cajal body	7	CCT4,TCP1,CCT2
1	TRUE	0.00212	107	581	15	0.026	0.14	GO:0051606	BP	1	detection of stimulus	3	MRPS35,RBX1,RPA3,RFC5,RPA2,PCNA,RFC3,MRPS9,CALM2,RPS27A,RPS3,USP1,RFC4,UBB,CALM1
1	TRUE	0.00233	66	151	6	0.04	0.091	GO:1900180	BP	1	regulation of protein localization to nucleus	8	PARK7,TCP1,CCT6A,CCT5,CCT3,CCT2
1	TRUE	0.00244	516	48	9	0.188	0.017	GO:0009628	BP	1	response to abiotic stimulus	3	RPA3,SUMO1,RPA2,PCNA,ATP6V1G1,COPS3,TCEB1,RPL26,HSBP1
1	TRUE	0.00249	349	42	7	0.167	0.02	GO:0097190	BP	1	apoptotic signaling pathway	1	TPT1,RPL26,HINT1,RPS7,CYCS,NDUFS3,TAF9
1	TRUE	0.00251	32	332	6	0.018	0.188	GO:0009452	BP	1	7-methylguanosine RNA capping	10	POLR2F,POLR2C,CDK7,POLR2K,POLR2H,FAM103A1
1	TRUE	0.00251	32	332	6	0.018	0.188	GO:0006370	BP	1	7-methylguanosine mRNA capping	10	POLR2F,POLR2C,CDK7,POLR2K,POLR2H,FAM103A1
1	TRUE	0.00273	142	601	18	0.03	0.127	GO:0006323	BP	1	DNA packaging	7	CENPQ,PHF23,OIP5,ASF1A,RNF8,NCAPH,HAT1,H3F3B,ITGB3BP,HIST1H4H,MIS18A,CENPN,CENPV,RUVBL1,NPM1,CENPW,HIST1H4A,HIST1H4B
1	TRUE	0.00273	33	473	7	0.015	0.212	GO:0000462	BP	1	maturation of SSU-rRNA from tricistronic rRNA transcript (SSU-rRNA, 5.8S rRNA, LSU-rRNA)	12	UTP18,RPS19,MRPS9,RPS24,RPS8,RPS14,RPSA
1	TRUE	0.00273	8	539	4	0.007	0.5	GO:0051280	BP	1	negative regulation of release of sequestered calcium ion into cytosol	1	SRI,CALM2,GSTO1,CALM1
1	TRUE	0.00273	8	539	4	0.007	0.5	GO:0060315	BP	1	negative regulation of ryanodine-sensitive calcium-release channel activity	2	SRI,CALM2,GSTO1,CALM1
1	TRUE	0.00295	33	332	6	0.018	0.182	GO:0036260	BP	1	RNA capping	9	POLR2F,POLR2C,CDK7,POLR2K,POLR2H,FAM103A1
1	TRUE	0.00295	985	209	33	0.158	0.034	GO:0010557	BP	1	positive regulation of macromolecule biosynthetic process	1	PHF5A,SUB1,PARK7,TCP1,RPL5,RPL23,YEATS4,RAN,PCNA,E2F5,CDK7,EIF4A3,RPS27A,CCT6A,CCT5,CDC123,TCEB1,PSMC2,RPL26,CCT3,RFC4,H2AFZ,STOML2,CCT2,TRIAP1,CKS1B,TRMT10C,NPM1,HMGB1,NIF3L1,HMGN1,SUPT4H1,TAF9
1	TRUE	0.00329	50	138	5	0.036	0.1	GO:0003684	MF	78	damaged DNA binding	1	RPA3,RPA2,PCNA,RPS3,HMGB1
1	TRUE	0.0035	410	170	16	0.094	0.039	GO:0006281	BP	1	DNA repair	3	UBE2T,RBX1,POLR2C,RPA3,SUMO1,PARK7,RPA2,PCNA,CDK7,COPS3,RPS27A,POLR2K,RPS3,RFC4,NPM1,HMGB1
1	TRUE	0.0037	84	536	12	0.022	0.143	GO:0016073	BP	1	snRNA metabolic process	9	EXOSC5,POLR2F,POLR2C,EXOSC8,CDK7,GTF2B,GTF2A2,NHP2,POLR2K,POLR2H,NOP10,TAF9
1	TRUE	0.00372	72	98	5	0.051	0.069	GO:0006754	BP	1	ATP biosynthetic process	5	ATP5F1,STOML2,ATP5L,ATP5H,ATP5O
1	TRUE	0.00372	254	170	12	0.071	0.047	GO:0051052	BP	1	regulation of DNA metabolic process	1	RPA2,TCP1,PCNA,CCT6A,RPS3,CCT5,CCT3,RFC4,STOML2,CCT2,NPM1,HMGB1
1	TRUE	0.00372	43	91	4	0.044	0.093	GO:0036297	BP	1	interstrand cross-link repair	4	UBE2T,RPA3,RPA2,RPS27A
1	TRUE	0.00376	177	449	17	0.038	0.096	GO:0006352	BP	1	DNA-templated transcription, initiation	1	PSMC4,POLR2F,PSMC6,PSMC1,POLR2C,CCNC,SUB1,CDK7,GTF2B,GTF2A2,POLR2K,NRBF2,PSMC2,TFB2M,POLR2H,HMGB1,TAF9
1	TRUE	0.00378	48	149	5	0.034	0.104	GO:0032206	BP	1	positive regulation of telomere maintenance	2	TCP1,CCT6A,CCT5,CCT3,CCT2
1	TRUE	0.00378	48	149	5	0.034	0.104	GO:0032210	BP	1	regulation of telomere maintenance via telomerase	2	TCP1,CCT6A,CCT5,CCT3,CCT2
1	TRUE	0.00381	427	599	38	0.063	0.089	GO:0043632	BP	1	modification-dependent macromolecule catabolic process	6	FBXL3,PSMC4,PSMD8,RANBP1,RBX1,PSMC6,PSMC1,SEC61B,RNF8,RNF7,PDCL3,SUMO1,PARK7,EXOSC8,RPL5,KBTBD4,RPL23,NEDD8,CCNB1,COPS3,ANAPC11,RPL11,RPS27A,BUB3,NTAN1,PSMD4,PSMC2,PTTG1,BAG5,RNF181,UBE2E1,UBB,RPS7,COMMD1,CDC26,PSMD13,UBE2J1,TAF9
1	TRUE	0.00386	413	468	31	0.066	0.075	GO:0006511	BP	1	ubiquitin-dependent protein catabolic process	9	PSMC4,PSMD8,RANBP1,RBX1,PSMC6,PSMC1,SEC61B,RNF7,PDCL3,SUMO1,PARK7,RPL5,KBTBD4,RPL23,NEDD8,CCNB1,COPS3,RPL11,RPS27A,BUB3,NTAN1,PSMD4,PSMC2,RNF181,UBE2E1,UBB,RPS7,COMMD1,CDC26,PSMD13,TAF9
1	TRUE	0.00393	32	521	7	0.013	0.219	GO:0017004	BP	1	cytochrome complex assembly	7	FASTKD3,SCO1,COX16,UQCRB,COX14,COA4,UQCR10
1	TRUE	0.004	159	98	7	0.071	0.044	GO:0072522	BP	1	purine-containing compound biosynthetic process	6	DGUOK,ATP5F1,STOML2,ATP5L,ATP5H,ADSL,ATP5O
1	TRUE	0.00401	56	597	10	0.017	0.179	GO:1903363	BP	1	negative regulation of cellular protein catabolic process	1	GABARAPL2,PDCL3,PARK7,RPL5,RPL23,RPL11,BAG5,RPS7,UBE2J1,TAF9
1	TRUE	0.00409	116	35	4	0.114	0.034	GO:0006261	BP	1	DNA-dependent DNA replication	9	RPA3,RPA2,PCNA,STOML2
1	TRUE	0.00409	74	98	5	0.051	0.068	GO:0009145	BP	1	purine nucleoside triphosphate biosynthetic process	3	ATP5F1,STOML2,ATP5L,ATP5H,ATP5O
1	TRUE	0.00409	74	98	5	0.051	0.068	GO:0009206	BP	1	purine ribonucleoside triphosphate biosynthetic process	4	ATP5F1,STOML2,ATP5L,ATP5H,ATP5O
1	TRUE	0.00424	253	373	19	0.051	0.075	GO:0034248	BP	1	regulation of cellular amide metabolic process	1	RBM3,ETF1,RPL5,TSFM,FASTKD3,HRSP12,EIF2S1,EIF4A3,RPL13A,RPL10,RPS3,CDC123,DPH3,RPL26,TRUB2,RPS9,TRMT10C,NPM1,RPS27L
1	TRUE	0.00425	47	247	6	0.024	0.128	GO:0051438	BP	1	regulation of ubiquitin-protein transferase activity	3	PARK7,RPL5,RPL23,DCUN1D5,RPL11,RPS7
1	TRUE	0.00428	416	468	31	0.066	0.075	GO:0019941	BP	1	modification-dependent protein catabolic process	8	PSMC4,PSMD8,RANBP1,RBX1,PSMC6,PSMC1,SEC61B,RNF7,PDCL3,SUMO1,PARK7,RPL5,KBTBD4,RPL23,NEDD8,CCNB1,COPS3,RPL11,RPS27A,BUB3,NTAN1,PSMD4,PSMC2,RNF181,UBE2E1,UBB,RPS7,COMMD1,CDC26,PSMD13,TAF9
1	TRUE	0.0043	75	98	5	0.051	0.067	GO:0009201	BP	1	ribonucleoside triphosphate biosynthetic process	3	ATP5F1,STOML2,ATP5L,ATP5H,ATP5O
1	TRUE	0.00431	177	42	5	0.119	0.028	GO:0072331	BP	1	signal transduction by p53 class mediator	1	PCNA,RPL26,HINT1,RPS7,TAF9
1	TRUE	0.00431	1023	377	52	0.138	0.051	GO:0031328	BP	1	positive regulation of cellular biosynthetic process	1	TBPL1,C14ORF166,PHF5A,PSMC1,RBM3,GABPB1,CCNC,SUB1,CCT4,PARK7,TCP1,RPL5,CKS2,FASTKD3,RPL23,YEATS4,EAPP,NOL11,RAN,PCNA,E2F5,CDK7,GTF2B,GTF2A2,EIF4A3,RPS27A,CCT6A,CCT5,CDC123,TCEB1,PSMC2,RPL26,CCT3,RFC4,H2AFZ,STOML2,CCT2,TRUB2,UBB,TRIAP1,RPS9,HDAC3,CKS1B,TRMT10C,NPM1,RPS27L,HMGB1,NIF3L1,TMSB4X,HMGN1,SUPT4H1,TAF9
1	TRUE	0.00433	9	535	4	0.007	0.444	GO:0044364	BP	5	disruption of cells of other organism	1	RPS19,ROMO1,RPL30,HMGN2
1	TRUE	0.00433	9	535	4	0.007	0.444	GO:0031640	BP	5	killing of cells of other organism	1	RPS19,ROMO1,RPL30,HMGN2
1	TRUE	0.00434	31	386	6	0.016	0.194	GO:0072350	BP	1	tricarboxylic acid metabolic process	1	MDH1,FH,SDHB,IDH1,PDHB,SDHD
1	TRUE	0.00438	492	599	42	0.07	0.085	GO:0051603	BP	1	proteolysis involved in cellular protein catabolic process	7	FBXL3,PSMC4,GABARAPL2,PSME1,PSMD8,RANBP1,RBX1,PSMC6,PSMC1,PSMA6,SEC61B,RNF8,RNF7,PDCL3,SUMO1,PARK7,RPL5,KBTBD4,RPL23,NEDD8,CCNB1,NUDT15,COPS3,ANAPC11,RPL11,RPS27A,BUB3,NTAN1,PSMD4,PSMC2,PTTG1,BAG5,RNF181,UBE2E1,UBB,RPS7,COMMD1,CDC26,PSMD13,UBE2J1,GPX1,TAF9
1	TRUE	0.0044	9	539	4	0.007	0.444	GO:0051284	BP	1	positive regulation of sequestering of calcium ion	1	SRI,CALM2,GSTO1,CALM1
1	TRUE	0.00441	100	601	14	0.023	0.14	GO:0006334	BP	1	nucleosome assembly	2	CENPQ,OIP5,ASF1A,HAT1,H3F3B,ITGB3BP,HIST1H4H,MIS18A,CENPN,RUVBL1,NPM1,CENPW,HIST1H4A,HIST1H4B
1	TRUE	0.00446	2	247	2	0.008	1	GO:2000435	BP	1	negative regulation of protein neddylation	2	RPL5,RPL11
1	TRUE	0.00476	21	386	5	0.013	0.238	GO:0006099	BP	1	tricarboxylic acid cycle	3	MDH1,FH,SDHB,PDHB,SDHD
1	TRUE	0.00476	25	319	5	0.016	0.2	GO:0019730	BP	43	antimicrobial humoral response	1	RPS19,FAU,RPL30,HMGN2,RPL39
1	TRUE	0.00483	37	328	6	0.018	0.162	GO:0022853	MF	14	active ion transmembrane transporter activity	1	ATP6V1H,ATP6V0E1,ATP5F1,ATP6V1F,ATP5L,ATP5H
1	TRUE	0.00483	37	328	6	0.018	0.162	GO:0042625	MF	14	ATPase coupled ion transmembrane transporter activity	2	ATP6V1H,ATP6V0E1,ATP5F1,ATP6V1F,ATP5L,ATP5H
1	TRUE	0.00499	2	263	2	0.008	1	GO:0034418	BP	1	urate biosynthetic process	2	PRPS1,PNP
1	TRUE	0.00501	3	151	2	0.013	0.667	GO:2000825	BP	23	positive regulation of androgen receptor activity	2	BUD31,PARK7
1	TRUE	0.00506	157	28	4	0.143	0.025	GO:0031334	BP	1	positive regulation of protein complex assembly	2	RPA3,ARPC3,SUMO1,RPA2
1	TRUE	0.00508	79	149	6	0.04	0.076	GO:2000278	BP	1	regulation of DNA biosynthetic process	1	TCP1,CCT6A,CCT5,CCT3,RFC4,CCT2
1	TRUE	0.00521	91	370	10	0.027	0.11	GO:0098781	BP	1	ncRNA transcription	1	POLR2F,POLR2C,NOL11,CDK7,GTF2B,GTF2A2,POLR2K,GTF3C6,POLR2H,TAF9
1	TRUE	0.00525	67	332	8	0.024	0.119	GO:0009301	BP	1	snRNA transcription	2	POLR2F,POLR2C,CDK7,GTF2B,GTF2A2,POLR2K,POLR2H,TAF9
1	TRUE	0.00525	67	332	8	0.024	0.119	GO:0042795	BP	1	snRNA transcription by RNA polymerase II	3	POLR2F,POLR2C,CDK7,GTF2B,GTF2A2,POLR2K,POLR2H,TAF9
1	TRUE	0.00553	19	247	4	0.016	0.211	GO:1904666	BP	1	regulation of ubiquitin protein ligase activity	4	RPL5,RPL23,RPL11,RPS7
1	TRUE	0.00561	1037	377	52	0.138	0.05	GO:0009891	BP	1	positive regulation of biosynthetic process	1	TBPL1,C14ORF166,PHF5A,PSMC1,RBM3,GABPB1,CCNC,SUB1,CCT4,PARK7,TCP1,RPL5,CKS2,FASTKD3,RPL23,YEATS4,EAPP,NOL11,RAN,PCNA,E2F5,CDK7,GTF2B,GTF2A2,EIF4A3,RPS27A,CCT6A,CCT5,CDC123,TCEB1,PSMC2,RPL26,CCT3,RFC4,H2AFZ,STOML2,CCT2,TRUB2,UBB,TRIAP1,RPS9,HDAC3,CKS1B,TRMT10C,NPM1,RPS27L,HMGB1,NIF3L1,TMSB4X,HMGN1,SUPT4H1,TAF9
1	TRUE	0.00563	53	326	7	0.021	0.132	GO:0031397	BP	1	negative regulation of protein ubiquitination	2	GTPBP4,PARK7,RPL5,RPL23,RPL11,RPS3,RPS7
1	TRUE	0.00566	10	515	4	0.008	0.4	GO:0051537	MF	7	2 iron, 2 sulfur cluster binding	5	CIAPIN1,SDHB,CISD2,ISCA2
1	TRUE	0.00606	82	98	5	0.051	0.061	GO:0009142	BP	1	nucleoside triphosphate biosynthetic process	2	ATP5F1,STOML2,ATP5L,ATP5H,ATP5O
1	TRUE	0.00624	39	328	6	0.018	0.154	GO:0006826	BP	1	iron ion transport	2	ATP6V1H,ATP6V1D,ATP6V0E1,ATP6V1F,ATP6V1E1,ATP6V1G1
1	TRUE	0.00624	116	601	15	0.025	0.129	GO:0031497	BP	1	chromatin assembly	2	CENPQ,OIP5,ASF1A,HAT1,H3F3B,ITGB3BP,HIST1H4H,MIS18A,CENPN,CENPV,RUVBL1,NPM1,CENPW,HIST1H4A,HIST1H4B
1	TRUE	0.00625	15	332	4	0.012	0.267	GO:0001056	MF	39	RNA polymerase III activity	4	POLR2F,POLR3F,POLR2K,POLR2H
1	TRUE	0.00643	55	149	5	0.034	0.091	GO:1904356	BP	1	regulation of telomere maintenance via telomere lengthening	2	TCP1,CCT6A,CCT5,CCT3,CCT2
1	TRUE	0.00661	10	539	4	0.007	0.4	GO:0010523	BP	1	negative regulation of calcium ion transport into cytosol	1	SRI,CALM2,GSTO1,CALM1
1	TRUE	0.00666	422	42	7	0.167	0.017	GO:0080135	BP	1	regulation of cellular response to stress	1	RPA3,RPA2,PCNA,TPT1,RPL26,HSBP1,TAF9
1	TRUE	0.00672	25	542	6	0.011	0.24	GO:0000060	BP	1	protein import into nucleus, translocation	1	RBM22,NUTF2,SEC61B,RAN,TXN,PHB2
1	TRUE	0.00722	12	184	3	0.016	0.25	GO:1902165	BP	1	regulation of intrinsic apoptotic signaling pathway in response to DNA damage by p53 class mediator	3	RPL26,TRIAP1,TAF9
1	TRUE	0.00726	136	575	16	0.028	0.118	GO:0006399	BP	1	tRNA metabolic process	9	KARS,C14ORF166,ALKBH1,AIMP2,EXOSC8,EEF1E1,SSB,TPRKB,RARS2,GTF3C6,POP5,POP7,CLP1,TRMT112,TRMT10C,PPA1
1	TRUE	0.00728	538	599	44	0.073	0.082	GO:0044257	BP	1	cellular protein catabolic process	6	FBXL3,PSMC4,GABARAPL2,AP2S1,PSME1,PSMD8,RANBP1,RBX1,PSMC6,PSMC1,PSMA6,SEC61B,RNF8,RNF7,PDCL3,SUMO1,PARK7,RPL5,KBTBD4,RPL23,NEDD8,CCNB1,NUDT15,COPS3,ANAPC11,RPL11,RPS27A,BUB3,NTAN1,PSMD4,PSMC2,PTTG1,BAG5,RNF181,UBE2E1,UBB,RPS7,COMMD1,CDC26,PSMD13,UBE2J1,GPX1,TMEM199,TAF9
1	TRUE	0.00752	35	539	7	0.013	0.2	GO:0021762	BP	27	substantia nigra development	2	DYNLL1,ATP5F1,COX6B1,CALM2,ATP5J,CALM1,NDUFS3
1	TRUE	0.00755	56	326	7	0.021	0.125	GO:1903321	BP	1	negative regulation of protein modification by small protein conjugation or removal	1	GTPBP4,PARK7,RPL5,RPL23,RPL11,RPS3,RPS7
1	TRUE	0.00767	18	521	5	0.01	0.278	GO:0033617	BP	1	mitochondrial respiratory chain complex IV assembly	8	FASTKD3,SCO1,COX16,COX14,COA4
1	TRUE	0.00776	4	138	2	0.014	0.5	GO:1902231	BP	1	positive regulation of intrinsic apoptotic signaling pathway in response to DNA damage	2	RPS3,RPL26
1	TRUE	0.00793	5	539	3	0.006	0.6	GO:0060316	BP	1	positive regulation of ryanodine-sensitive calcium-release channel activity	2	CALM2,GSTO1,CALM1
1	TRUE	0.00844	724	42	9	0.214	0.012	GO:0080134	BP	1	regulation of response to stress	1	PSMA6,RPA3,SUMO1,RPA2,PCNA,TPT1,RPL26,HSBP1,TAF9
1	TRUE	0.00849	36	382	6	0.016	0.167	GO:1904063	BP	1	negative regulation of cation transmembrane transport	2	SRI,PPIF,SUMO1,GSTO1,COMMD1,CALM1
1	TRUE	0.00855	22	24	2	0.083	0.091	GO:1901068	BP	1	guanosine-containing compound metabolic process	10	DGUOK,RAN
1	TRUE	0.0087	21	109	3	0.028	0.143	GO:0006293	BP	1	nucleotide-excision repair, preincision complex stabilization	3	RBX1,RPA3,RPA2
1	TRUE	0.00914	4	151	2	0.013	0.5	GO:2000823	BP	23	regulation of androgen receptor activity	1	BUD31,PARK7
1	TRUE	0.00929	3	217	2	0.009	0.667	GO:0071208	MF	7	histone pre-mRNA DCP binding	6	SNRPD3,SLBP
1	TRUE	0.00953	19	291	4	0.014	0.211	GO:2001258	BP	1	negative regulation of cation channel activity	3	SRI,SUMO1,GSTO1,CALM1
1	TRUE	0.00969	2331	37	16	0.432	0.007	GO:0034654	BP	1	nucleobase-containing compound biosynthetic process	6	PSMA6,BUD31,RPA3,DGUOK,SUMO1,ATP5F1,RPA2,RAN,PCNA,H2AFZ,STOML2,ATP5L,HINT1,PPIA,HSBP1,TAF9
1	TRUE	0.00969	62	38	3	0.079	0.048	GO:2001243	BP	1	negative regulation of intrinsic apoptotic signaling pathway	2	TPT1,NDUFS3,TAF9
1	TRUE	0.00986	122	601	15	0.025	0.123	GO:0034728	BP	1	nucleosome organization	1	CENPQ,OIP5,ASF1A,RNF8,HAT1,H3F3B,ITGB3BP,HIST1H4H,MIS18A,CENPN,RUVBL1,NPM1,CENPW,HIST1H4A,HIST1H4B
1	TRUE	0.00995	25	386	5	0.013	0.2	GO:0006101	BP	1	citrate metabolic process	2	MDH1,FH,SDHB,PDHB,SDHD
1	TRUE	0.00996	635	186	21	0.113	0.033	GO:0006974	BP	1	cellular response to DNA damage stimulus	2	PITHD1,UBE2T,RBX1,POLR2C,RPA3,SUMO1,PARK7,RPA2,PCNA,TPT1,CDK7,COPS3,RPS27A,POLR2K,RPS3,RPL26,RFC4,TRIAP1,NPM1,HMGB1,TAF9
1	TRUE	0.0101	37	539	7	0.013	0.189	GO:0048857	BP	27	neural nucleus development	1	DYNLL1,ATP5F1,COX6B1,CALM2,ATP5J,CALM1,NDUFS3
1	TRUE	0.0101	221	42	5	0.119	0.023	GO:2001233	BP	1	regulation of apoptotic signaling pathway	2	TPT1,RPL26,RPS7,NDUFS3,TAF9
1	TRUE	0.0103	140	98	6	0.061	0.043	GO:0009152	BP	1	purine ribonucleotide biosynthetic process	4	ATP5F1,STOML2,ATP5L,ATP5H,ADSL,ATP5O
1	TRUE	0.0104	17	35	2	0.057	0.118	GO:0045740	BP	1	positive regulation of DNA replication	2	PCNA,STOML2
1	TRUE	0.0108	167	4	2	0.5	0.012	GO:0019058	BP	1	viral life cycle	4	RAN,PPIA
1	TRUE	0.0108	136	601	16	0.027	0.118	GO:0006333	BP	1	chromatin assembly or disassembly	1	CENPQ,OIP5,ASF1A,HAT1,H3F3B,ITGB3BP,MTA2,HIST1H4H,MIS18A,CENPN,CENPV,RUVBL1,NPM1,CENPW,HIST1H4A,HIST1H4B
1	TRUE	0.0109	5	131	2	0.015	0.4	GO:0007021	BP	1	tubulin complex assembly	7	TCP1,VBP1
1	TRUE	0.0109	63	149	5	0.034	0.079	GO:0007004	BP	1	telomere maintenance via telomerase	4	TCP1,CCT6A,CCT5,CCT3,CCT2
1	TRUE	0.0112	18	577	5	0.009	0.278	GO:0031163	BP	1	metallo-sulfur cluster assembly	5	CIAPIN1,NUBP1,GLRX3,ISCA2,NFU1
1	TRUE	0.0112	2367	37	16	0.432	0.007	GO:0019438	BP	1	aromatic compound biosynthetic process	5	PSMA6,BUD31,RPA3,DGUOK,SUMO1,ATP5F1,RPA2,RAN,PCNA,H2AFZ,STOML2,ATP5L,HINT1,PPIA,HSBP1,TAF9
1	TRUE	0.0112	143	98	6	0.061	0.042	GO:0009260	BP	1	ribonucleotide biosynthetic process	3	ATP5F1,STOML2,ATP5L,ATP5H,ADSL,ATP5O
1	TRUE	0.0112	18	577	5	0.009	0.278	GO:0016226	BP	1	iron-sulfur cluster assembly	1	CIAPIN1,NUBP1,GLRX3,ISCA2,NFU1
1	TRUE	0.0112	79	247	7	0.028	0.089	GO:0042177	BP	1	negative regulation of protein catabolic process	1	SNX3,PARK7,RPL5,RPL23,RPL11,RPS7,TAF9
1	TRUE	0.0112	17	151	3	0.02	0.176	GO:0140104	MF	7	molecular carrier activity	2	NDUFAB1,PARK7,RAN
1	TRUE	0.0113	2373	37	16	0.432	0.007	GO:0018130	BP	1	heterocycle biosynthetic process	5	PSMA6,BUD31,RPA3,DGUOK,SUMO1,ATP5F1,RPA2,RAN,PCNA,H2AFZ,STOML2,ATP5L,HINT1,PPIA,HSBP1,TAF9
1	TRUE	0.0113	3	247	2	0.008	0.667	GO:2000434	BP	1	regulation of protein neddylation	2	RPL5,RPL11
1	TRUE	0.0113	22	464	5	0.011	0.227	GO:0000083	BP	47	regulation of transcription involved in G1/S transition of mitotic cell cycle	3	ORC1,CDC6,CCNE1,FBXO5,PCNA
1	TRUE	0.0113	60	42	3	0.071	0.05	GO:0044819	BP	47	mitotic G1/S transition checkpoint	4	RPA2,PCNA,RPL26
1	TRUE	0.0113	60	42	3	0.071	0.05	GO:0031571	BP	47	mitotic G1 DNA damage checkpoint	3	RPA2,PCNA,RPL26
1	TRUE	0.0114	18	581	5	0.009	0.278	GO:0006271	BP	1	DNA strand elongation involved in DNA replication	10	GINS2,PCNA,RFC3,RFC4,FEN1
1	TRUE	0.0115	73	350	8	0.023	0.11	GO:0006368	BP	11	transcription elongation from RNA polymerase II promoter	2	POLR2F,POLR2C,EAPP,CDK7,POLR2K,TCEB1,POLR2H,SUPT4H1
1	TRUE	0.0116	63	89	4	0.045	0.063	GO:0009116	BP	1	nucleoside metabolic process	7	ERH,DGUOK,TXNDC9,RAN
1	TRUE	0.0117	145	98	6	0.061	0.041	GO:0046390	BP	1	ribose phosphate biosynthetic process	6	ATP5F1,STOML2,ATP5L,ATP5H,ADSL,ATP5O
1	TRUE	0.0117	5	138	2	0.014	0.4	GO:0032077	BP	1	positive regulation of deoxyribonuclease activity	3	PCNA,RPS3
1	TRUE	0.0117	61	42	3	0.071	0.049	GO:0044783	BP	47	G1 DNA damage checkpoint	1	RPA2,PCNA,RPL26
1	TRUE	0.0117	5	138	2	0.014	0.4	GO:0097100	MF	81	supercoiled DNA binding	1	RPS3,HMGB1
1	TRUE	0.0122	387	38	6	0.158	0.016	GO:0019725	BP	1	cellular homeostasis	1	RPA3,RPA2,PCNA,TPT1,ATP6V1G1,STOML2
1	TRUE	0.0124	1215	194	34	0.175	0.028	GO:0044281	BP	1	small molecule metabolic process	3	DPM1,NDUFAB1,FH,ERH,OAZ1,AIMP2,DGUOK,TXNDC9,PARK7,ATP5F1,ECHS1,RAN,HRSP12,NDUFB5,IDH1,ATP5J,UQCRQ,NDUFB6,STOML2,ATP5L,ATP5H,HINT1,CYCS,UQCRH,TALDO1,NDUFV2,DCTPP1,NDUFA6,NDUFA4,CALM1,SDHD,NDUFS3,ADSL,ATP5O
1	TRUE	0.0128	153	597	17	0.028	0.111	GO:1903050	BP	1	regulation of proteolysis involved in cellular protein catabolic process	8	GABARAPL2,PSME1,RBX1,PDCL3,SUMO1,PARK7,RPL5,RPL23,NUDT15,RPL11,BAG5,UBB,RPS7,COMMD1,UBE2J1,GPX1,TAF9
1	TRUE	0.0129	148	98	6	0.061	0.041	GO:0006164	BP	1	purine nucleotide biosynthetic process	3	ATP5F1,STOML2,ATP5L,ATP5H,ADSL,ATP5O
1	TRUE	0.013	12	543	4	0.007	0.333	GO:0099116	BP	1	tRNA 5'-end processing	11	SSB,POP5,POP7,TRMT10C
1	TRUE	0.0137	356	597	31	0.052	0.087	GO:0010498	BP	1	proteasomal protein catabolic process	8	FBXL3,PSMC4,GABARAPL2,PSME1,PSMD8,RBX1,PSMC6,PSMC1,SEC61B,RNF7,SUMO1,PARK7,KBTBD4,CCNB1,NUDT15,ANAPC11,RPL11,RPS27A,BUB3,PSMD4,PSMC2,PTTG1,BAG5,RNF181,UBE2E1,UBB,COMMD1,CDC26,UBE2J1,GPX1,TAF9
1	TRUE	0.0137	5	151	2	0.013	0.4	GO:0002437	BP	54	inflammatory response to antigenic stimulus	1	PARK7,HMGB1
1	TRUE	0.0137	5	151	2	0.013	0.4	GO:0044388	MF	49	small protein activating enzyme binding	1	SUMO1,PARK7
1	TRUE	0.0143	1008	209	31	0.148	0.031	GO:0045935	BP	1	positive regulation of nucleobase-containing compound metabolic process	1	DIMT1,PHF5A,SUB1,PARK7,TCP1,RPL23,YEATS4,RAN,PCNA,E2F5,CDK7,RPS27A,CCT6A,RPS3,CCT5,TCEB1,PSMC2,CCT3,RFC4,H2AFZ,STOML2,CCT2,TRIAP1,TRMT112,CKS1B,NPM1,HMGB1,NIF3L1,HMGN1,SUPT4H1,TAF9
1	TRUE	0.0147	67	42	3	0.071	0.045	GO:0008630	BP	1	intrinsic apoptotic signaling pathway in response to DNA damage	2	TPT1,RPL26,TAF9
1	TRUE	0.0147	8	392	3	0.008	0.375	GO:0008097	MF	7	5S rRNA binding	7	MRPL18,RPL5,RPL11
1	TRUE	0.0148	216	149	9	0.06	0.042	GO:0060249	BP	1	anatomical structure homeostasis	1	RPA3,RPA2,TCP1,PCNA,CCT6A,CCT5,CCT3,RFC4,CCT2
1	TRUE	0.0152	2450	37	16	0.432	0.007	GO:1901362	BP	1	organic cyclic compound biosynthetic process	5	PSMA6,BUD31,RPA3,DGUOK,SUMO1,ATP5F1,RPA2,RAN,PCNA,H2AFZ,STOML2,ATP5L,HINT1,PPIA,HSBP1,TAF9
1	TRUE	0.0152	198	466	17	0.036	0.086	GO:0044843	BP	47	cell cycle G1/S phase transition	1	ORC1,PSME1,CDC6,RANBP1,CCNE1,RPA3,FBXO5,GMNN,RPA2,PCNA,CCNB1,TMEM14B,POLE3,RPL26,TRIAP1,RPS27L,PHB2
1	TRUE	0.0155	7	473	3	0.006	0.429	GO:0070181	MF	7	small ribosomal subunit rRNA binding	7	RPS13,RPS3,RPS14
1	TRUE	0.0159	24	463	5	0.011	0.208	GO:1902579	BP	1	multi-organism localization	3	RAN,RPS27A,DYNLT1,THOC7,UBB
1	TRUE	0.0159	24	463	5	0.011	0.208	GO:0044766	BP	1	multi-organism transport	4	RAN,RPS27A,DYNLT1,THOC7,UBB
1	TRUE	0.0159	35	180	4	0.022	0.114	GO:0019829	MF	14	cation-transporting ATPase activity	3	ATP6V0E1,ATP5F1,ATP5L,ATP5H
1	TRUE	0.0161	52	120	4	0.033	0.077	GO:0043618	BP	1	regulation of transcription from RNA polymerase II promoter in response to stress	1	RBX1,RPS27A,TCEB1,HIGD1A
1	TRUE	0.0166	33	24	2	0.083	0.061	GO:0046128	BP	1	purine ribonucleoside metabolic process	9	DGUOK,RAN
1	TRUE	0.0168	615	599	47	0.078	0.076	GO:0030163	BP	1	protein catabolic process	6	FBXL3,PSMC4,GABARAPL2,AP2S1,PSME1,PSMD8,RANBP1,RBX1,PSMC6,PSMC1,PSMA6,OAZ1,SEC61B,RNF8,SNX3,RNF7,PDCL3,SUMO1,PARK7,UCHL3,RPL5,KBTBD4,RPL23,NEDD8,CCNB1,NUDT15,COPS3,ANAPC11,RPL11,RPS27A,BUB3,NTAN1,PSMD4,PSMC2,PTTG1,BAG5,RNF181,UBE2E1,UBB,RPS7,COMMD1,CDC26,PSMD13,UBE2J1,GPX1,TMEM199,TAF9
1	TRUE	0.0169	166	371	13	0.035	0.078	GO:0032259	BP	1	methylation	3	DIMT1,TRMT6,SNRPD3,PCMT1,ETF1,SNRPB,WTAP,GSTO1,DPY30,FAM103A1,COPRS,TRMT112,TRMT10C
1	TRUE	0.0169	11	74	2	0.027	0.182	GO:0075733	BP	1	intracellular transport of virus	6	RAN,RPS27A
1	TRUE	0.0171	22	520	5	0.01	0.227	GO:0050686	BP	1	negative regulation of mRNA processing	1	ZC3H14,SRSF9,SRSF7,SRSF6,NELFE
1	TRUE	0.0172	63	343	7	0.02	0.111	GO:0015399	MF	14	primary active transmembrane transporter activity	1	ATP6V1H,SEC61B,ATP6V0E1,ATP5F1,ATP6V1F,ATP5L,ATP5H
1	TRUE	0.0172	63	343	7	0.02	0.111	GO:0015405	MF	14	P-P-bond-hydrolysis-driven transmembrane transporter activity	2	ATP6V1H,SEC61B,ATP6V0E1,ATP5F1,ATP6V1F,ATP5L,ATP5H
1	TRUE	0.0173	111	247	8	0.032	0.072	GO:2000058	BP	1	regulation of ubiquitin-dependent protein catabolic process	9	RBX1,SUMO1,PARK7,RPL5,RPL23,RPL11,RPS7,TAF9
1	TRUE	0.0173	63	253	6	0.024	0.095	GO:0008135	MF	7	translation factor activity, RNA binding	6	EEF1B2,ETF1,TSFM,EIF2S1,EIF3M,EIF3K
1	TRUE	0.0174	185	420	15	0.036	0.081	GO:0015672	BP	1	monovalent inorganic cation transport	2	ATP6V1H,PPIF,ATP6V0E1,SUMO1,ATP5F1,ATP6V1F,ATP6V1E1,ATP5J,STOML2,ATP5L,ATP5H,COMMD1,TMSB4X,ATP5J2,ATP5O
1	TRUE	0.0176	28	403	5	0.012	0.179	GO:0010823	BP	1	negative regulation of mitochondrion organization	6	TMEM14A,PPIF,ACAA2,TRIAP1,GPX1
1	TRUE	0.018	22	38	2	0.053	0.091	GO:1902230	BP	1	negative regulation of intrinsic apoptotic signaling pathway in response to DNA damage	1	TPT1,TAF9
1	TRUE	0.0181	185	466	16	0.034	0.086	GO:0000082	BP	47	G1/S transition of mitotic cell cycle	2	ORC1,PSME1,CDC6,RANBP1,CCNE1,RPA3,FBXO5,GMNN,RPA2,PCNA,CCNB1,TMEM14B,POLE3,RPL26,TRIAP1,RPS27L
1	TRUE	0.0184	43	382	6	0.016	0.14	GO:0034766	BP	1	negative regulation of ion transmembrane transport	1	SRI,PPIF,SUMO1,GSTO1,COMMD1,CALM1
1	TRUE	0.0185	73	149	5	0.034	0.068	GO:0010833	BP	1	telomere maintenance via telomere lengthening	3	TCP1,CCT6A,CCT5,CCT3,CCT2
1	TRUE	0.0185	73	149	5	0.034	0.068	GO:0032204	BP	1	regulation of telomere maintenance	1	TCP1,CCT6A,CCT5,CCT3,CCT2
1	TRUE	0.0187	21	330	4	0.012	0.19	GO:0070129	BP	1	regulation of mitochondrial translation	2	TSFM,FASTKD3,TRUB2,TRMT10C
1	TRUE	0.0187	105	30	3	0.1	0.029	GO:0035257	MF	7	nuclear hormone receptor binding	2	BUD31,SUMO1,RAN
1	TRUE	0.0188	300	575	26	0.045	0.087	GO:0140098	MF	39	catalytic activity, acting on RNA	1	DDX20,KARS,EXOSC5,DIMT1,POLR2F,ALKBH1,POLR2C,TXNDC9,PDCL3,RPP40,HRSP12,POLR3F,EIF4A3,RARS2,POLR2K,SUPV3L1,TFB2M,POLR2H,POP5,FEN1,FAM103A1,POP7,TRMT112,TRMT10C,EXO1,DDX28
1	TRUE	0.0189	36	24	2	0.083	0.056	GO:0042278	BP	1	purine nucleoside metabolic process	8	DGUOK,RAN
1	TRUE	0.0189	75	42	3	0.071	0.04	GO:2000134	BP	47	negative regulation of G1/S transition of mitotic cell cycle	3	RPA2,PCNA,RPL26
1	TRUE	0.0191	192	35	4	0.114	0.021	GO:0006260	BP	1	DNA replication	8	RPA3,RPA2,PCNA,STOML2
1	TRUE	0.0195	33	517	6	0.012	0.182	GO:0043928	BP	1	exonucleolytic nuclear-transcribed mRNA catabolic process involved in deadenylation-dependent decay	9	EXOSC5,LSM5,EXOSC8,LSM6,LSM3,LSM1
1	TRUE	0.0195	76	42	3	0.071	0.039	GO:1902807	BP	47	negative regulation of cell cycle G1/S phase transition	2	RPA2,PCNA,RPL26
1	TRUE	0.0199	306	597	27	0.045	0.088	GO:0043161	BP	1	proteasome-mediated ubiquitin-dependent protein catabolic process	10	FBXL3,PSMC4,PSMD8,RBX1,PSMC6,PSMC1,SEC61B,RNF7,SUMO1,PARK7,KBTBD4,CCNB1,ANAPC11,RPL11,RPS27A,BUB3,PSMD4,PSMC2,PTTG1,BAG5,RNF181,UBE2E1,UBB,COMMD1,CDC26,UBE2J1,TAF9
1	TRUE	0.0199	4	252	2	0.008	0.5	GO:0006450	BP	51	regulation of translational fidelity	1	RPS5,RPS9
1	TRUE	0.0201	23	521	5	0.01	0.217	GO:0008535	BP	1	respiratory chain complex IV assembly	8	FASTKD3,SCO1,COX16,COX14,COA4
1	TRUE	0.0201	76	89	4	0.045	0.053	GO:1901657	BP	1	glycosyl compound metabolic process	5	ERH,DGUOK,TXNDC9,RAN
1	TRUE	0.0201	35	332	5	0.015	0.143	GO:0003899	MF	39	DNA-directed 5'-3' RNA polymerase activity	3	POLR2F,POLR2C,POLR3F,POLR2K,POLR2H
1	TRUE	0.0201	17	430	4	0.009	0.235	GO:0016675	MF	14	oxidoreductase activity, acting on a heme group of donors	2	COX6B1,COX7C,COX7B,NDUFA4
1	TRUE	0.0201	17	430	4	0.009	0.235	GO:0016676	MF	14	oxidoreductase activity, acting on a heme group of donors, oxygen as acceptor	3	COX6B1,COX7C,COX7B,NDUFA4
1	TRUE	0.0201	17	430	4	0.009	0.235	GO:0015002	MF	14	heme-copper terminal oxidase activity	2	COX6B1,COX7C,COX7B,NDUFA4
1	TRUE	0.0201	17	430	4	0.009	0.235	GO:0004129	MF	14	cytochrome-c oxidase activity	2	COX6B1,COX7C,COX7B,NDUFA4
1	TRUE	0.0202	148	597	16	0.027	0.108	GO:0006457	BP	1	protein folding	3	DNAJA2,FKBP3,PSMC1,PFDN4,TTC1,CCT4,HSPE1,TCP1,CCT6A,CCT5,CCT3,BAG5,CCT2,PPIH,PPIA,DNAJC19
1	TRUE	0.0202	85	587	11	0.019	0.129	GO:0031124	BP	1	mRNA 3'-end processing	10	ZC3H14,SRSF9,SRSF3,SRSF7,SRSF6,EIF4A3,THOC7,SLBP,CLP1,NELFE,SARNP
1	TRUE	0.0202	43	76	3	0.039	0.07	GO:0009119	BP	1	ribonucleoside metabolic process	8	DGUOK,TXNDC9,RAN
1	TRUE	0.0202	10806	599	554	0.925	0.051	GO:0003674	MF	7	molecular_function	1	DPM1,ARF5,NDUFAB1,CIAPIN1,FBXL3,PSMB1,RPS20,UTP18,PSMC4,MDH1,CCDC28A,VRK2,TBPL1,PEX3,GABARAPL2,RPL26L1,MAT2B,PHF23,PSMA4,AP2S1,ATP6V1H,TRAPPC3,MRPS35,RPL18,DDX20,KARS,ISOC1,DNAJA2,POLB,RPL31,SRI,NUP37,SLC25A3,MLH1,UBE2T,EXOSC5,RPS5,ORC1,CHMP5,DIMT1,RBM22,C14ORF166,DYNLL1,TRMT6,NDUFB2,FH,PSME1,MYL6,CDC6,MRPS18A,TMEM14A,RANBP1,SNRPD3,POLR2F,CBY1,TOMM22,RBX1,PHF5A,FKBP3,PSMC6,ATP6V1D,PSMA3,ALKBH1,ER…
1	TRUE	0.0204	136	359	11	0.031	0.081	GO:0031396	BP	1	regulation of protein ubiquitination	2	PHF23,GTPBP4,PARK7,RPL5,RPL23,DCUN1D5,RPL11,RPS3,UBB,RPS7,COMMD1
1	TRUE	0.0204	57	120	4	0.033	0.07	GO:0043620	BP	1	regulation of DNA-templated transcription in response to stress	2	RBX1,RPS27A,TCEB1,HIGD1A
1	TRUE	0.0204	270	382	18	0.047	0.067	GO:0098662	BP	1	inorganic cation transmembrane transport	2	ATP6V1H,SRI,PPIF,ATP6V0E1,SUMO1,ATP5F1,ATP6V1F,ATP6V1E1,GSTO1,ATP5J,STOML2,ATP5L,ATP5H,COMMD1,CALM1,TMSB4X,PHB2,ATP5O
1	TRUE	0.0207	7	138	2	0.014	0.286	GO:0032075	BP	1	positive regulation of nuclease activity	2	PCNA,RPS3
1	TRUE	0.0207	8	465	3	0.006	0.375	GO:0009249	BP	63	protein lipoylation	1	NDUFAB1,GCSH,POP5
1	TRUE	0.0209	1063	377	50	0.133	0.047	GO:0010628	BP	1	positive regulation of gene expression	2	TBPL1,DIMT1,C14ORF166,POLR2F,PHF5A,PSMC1,RBM3,GABPB1,CCNC,SUB1,PARK7,RPL5,CKS2,FASTKD3,RPL23,YEATS4,EAPP,NOL11,RAN,E2F5,CDK7,GTF2B,GTF2A2,EIF4A3,RPL11,RPS27A,POLR2K,RPS3,CDC123,TCEB1,PSMC2,RPL26,POLR2H,H2AFZ,TRUB2,UBB,TRIAP1,RPS9,HDAC3,RPS7,TRMT112,CKS1B,TRMT10C,NPM1,RPS27L,HMGB1,NIF3L1,HMGN1,SUPT4H1,TAF9
1	TRUE	0.021	4484	35	22	0.629	0.005	GO:0050896	BP	1	response to stimulus	2	PSMA6,MYL12A,BUD31,RPA3,ARPC3,SUMO1,RPA2,RAN,PCNA,RPS15A,ATP6V1G1,COPS3,PSMA5,H2AFZ,STOML2,HINT1,RPS7,CYCS,PPIA,NDUFS3,HSBP1,TAF9
1	TRUE	0.021	4	263	2	0.008	0.5	GO:0046415	BP	1	urate metabolic process	1	PRPS1,PNP
1	TRUE	0.0213	446	38	6	0.158	0.013	GO:0006812	BP	1	cation transport	1	SUMO1,ATP5F1,TPT1,ATP6V1G1,STOML2,ATP5L
1	TRUE	0.0213	95	120	5	0.042	0.053	GO:0071453	BP	77	cellular response to oxygen levels	1	RBX1,ATP6V1G1,RPS27A,TCEB1,HIGD1A
1	TRUE	0.0215	13	74	2	0.027	0.154	GO:0046794	BP	1	transport of virus	5	RAN,RPS27A
1	TRUE	0.0216	21	350	4	0.011	0.19	GO:0032786	BP	11	positive regulation of DNA-templated transcription, elongation	2	EAPP,TCEB1,HMGN1,SUPT4H1
1	TRUE	0.0217	35	341	5	0.015	0.143	GO:2001244	BP	1	positive regulation of intrinsic apoptotic signaling pathway	1	RPS3,RPL26,UBB,RPS7,FIS1
1	TRUE	0.0217	11	332	3	0.009	0.273	GO:0001054	MF	39	RNA polymerase I activity	4	POLR2F,POLR2K,POLR2H
1	TRUE	0.0218	114	30	3	0.1	0.026	GO:0051427	MF	7	hormone receptor binding	1	BUD31,SUMO1,RAN
1	TRUE	0.0222	264	158	10	0.063	0.038	GO:0043254	BP	1	regulation of protein complex assembly	1	RBX1,RPA3,ARPC3,SUB1,SUMO1,PARK7,RPA2,RPS3,PSMC2,HMGB1
1	TRUE	0.0222	43	406	6	0.015	0.14	GO:0016209	MF	7	antioxidant activity	2	PRDX5,TXNDC17,TXN,GSTO1,AAED1,GPX1
1	TRUE	0.0231	5	217	2	0.009	0.4	GO:0030620	MF	29	U2 snRNA binding	1	SNRPD3,SNRPB
1	TRUE	0.0239	7	581	3	0.005	0.429	GO:1900262	BP	1	regulation of DNA-directed DNA polymerase activity	2	RFC5,RFC3,RFC4
1	TRUE	0.0239	7	581	3	0.005	0.429	GO:1900264	BP	1	positive regulation of DNA-directed DNA polymerase activity	1	RFC5,RFC3,RFC4
1	TRUE	0.0239	35	350	5	0.014	0.143	GO:0032784	BP	11	regulation of DNA-templated transcription, elongation	2	TSFM,EAPP,TCEB1,HMGN1,SUPT4H1
1	TRUE	0.024	6	181	2	0.011	0.333	GO:0031386	MF	7	protein tag	2	SUMO1,UBL5
1	TRUE	0.0243	35	517	6	0.012	0.171	GO:0000291	BP	1	nuclear-transcribed mRNA catabolic process, exonucleolytic	8	EXOSC5,LSM5,EXOSC8,LSM6,LSM3,LSM1
1	TRUE	0.0253	3	423	2	0.005	0.667	GO:0046116	BP	1	queuosine metabolic process	9	TXNDC9,PDCL3
1	TRUE	0.0253	3	423	2	0.005	0.667	GO:0008616	BP	1	queuosine biosynthetic process	1	TXNDC9,PDCL3
1	TRUE	0.0255	295	4	2	0.5	0.007	GO:0016032	BP	1	viral process	3	RAN,PPIA
1	TRUE	0.0255	38	28	2	0.071	0.053	GO:0006284	BP	1	base-excision repair	4	RPA3,RPA2
1	TRUE	0.0258	8	515	3	0.006	0.375	GO:0051539	MF	7	4 iron, 4 sulfur cluster binding	5	SDHB,ISCA2,NFU1
1	TRUE	0.0259	14	276	3	0.011	0.214	GO:0000979	MF	79	RNA polymerase II core promoter sequence-specific DNA binding	1	H3F3B,GTF2B,H2AFZ
1	TRUE	0.026	15	543	4	0.007	0.267	GO:0034471	BP	1	ncRNA 5'-end processing	10	SSB,POP5,POP7,TRMT10C
1	TRUE	0.0263	88	42	3	0.071	0.034	GO:0044773	BP	47	mitotic DNA damage checkpoint	2	RPA2,PCNA,RPL26
1	TRUE	0.0264	38	332	5	0.015	0.132	GO:0097747	MF	39	RNA polymerase activity	1	POLR2F,POLR2C,POLR3F,POLR2K,POLR2H
1	TRUE	0.0264	38	332	5	0.015	0.132	GO:0034062	MF	39	5'-3' RNA polymerase activity	2	POLR2F,POLR2C,POLR3F,POLR2K,POLR2H
1	TRUE	0.0266	142	587	15	0.026	0.106	GO:0050657	BP	1	nucleic acid transport	1	NUP37,C14ORF166,RANBP1,SRSF9,SRSF3,MRPL18,SRSF7,SRSF6,RAN,SSB,EIF4A3,THOC7,SLBP,RPSA,SARNP
1	TRUE	0.0266	142	587	15	0.026	0.106	GO:0050658	BP	1	RNA transport	2	NUP37,C14ORF166,RANBP1,SRSF9,SRSF3,MRPL18,SRSF7,SRSF6,RAN,SSB,EIF4A3,THOC7,SLBP,RPSA,SARNP
1	TRUE	0.0266	179	98	6	0.061	0.034	GO:0009165	BP	1	nucleotide biosynthetic process	2	ATP5F1,STOML2,ATP5L,ATP5H,ADSL,ATP5O
1	TRUE	0.0267	11	364	3	0.008	0.273	GO:0080009	BP	80	mRNA methylation	1	TRMT6,WTAP,TRMT10C
1	TRUE	0.0269	3	443	2	0.005	0.667	GO:0000179	MF	72	rRNA (adenine-N6,N6-)-dimethyltransferase activity	1	DIMT1,TFB2M
1	TRUE	0.0271	8	528	3	0.006	0.375	GO:0090070	BP	1	positive regulation of ribosome biogenesis	2	DIMT1,UTP15,TRMT112
1	TRUE	0.0271	8	528	3	0.006	0.375	GO:2000234	BP	1	positive regulation of rRNA processing	3	DIMT1,UTP15,TRMT112
1	TRUE	0.0275	8	531	3	0.006	0.375	GO:0009200	BP	1	deoxyribonucleoside triphosphate metabolic process	9	NUDT15,DTYMK,DCTPP1
1	TRUE	0.0284	8	539	3	0.006	0.375	GO:1901844	BP	82	regulation of cell communication by electrical coupling involved in cardiac conduction	1	SRI,CALM2,CALM1
1	TRUE	0.0289	13	90	2	0.022	0.154	GO:0051084	BP	1	'de novo' posttranslational protein folding	5	HSPE1,CCT2
1	TRUE	0.029	296	424	20	0.047	0.068	GO:0098655	BP	1	cation transmembrane transport	1	ATP6V1H,SRI,PPIF,ATP6V0E1,SUMO1,ATP5F1,ATP6V1F,ATP6V1E1,GSTO1,TIMM8B,ATP5J,STOML2,ATP5L,ATP5H,COMMD1,CALM1,TMSB4X,PHB2,ATP5J2,ATP5O
1	TRUE	0.0292	26	514	5	0.01	0.192	GO:0043388	BP	75	positive regulation of DNA binding	1	PARK7,TXN,GTF2B,HMGB1,NME1
1	TRUE	0.0296	11	382	3	0.008	0.273	GO:0090201	BP	1	negative regulation of release of cytochrome c from mitochondria	2	PPIF,TRIAP1,GPX1
1	TRUE	0.0296	18	466	4	0.009	0.222	GO:0016538	MF	41	cyclin-dependent protein serine/threonine kinase regulator activity	1	CCNC,CKS2,CCNB1,CKS1B
1	TRUE	0.0304	331	4	2	0.5	0.006	GO:0044403	BP	1	symbiont process	2	RAN,PPIA
1	TRUE	0.0304	80	575	10	0.017	0.125	GO:0008033	BP	1	tRNA processing	10	KARS,C14ORF166,ALKBH1,SSB,TPRKB,POP5,POP7,CLP1,TRMT112,TRMT10C
1	TRUE	0.0304	63	19	2	0.105	0.032	GO:0035258	MF	7	steroid hormone receptor binding	3	SUMO1,RAN
1	TRUE	0.0309	75	248	6	0.024	0.08	GO:0071482	BP	65	cellular response to light stimulus	1	PCNA,EIF2S1,RPL26,TRIAP1,NPM1,CALM1
1	TRUE	0.0309	16	539	4	0.007	0.25	GO:1901020	BP	1	negative regulation of calcium ion transmembrane transporter activity	1	SRI,CALM2,GSTO1,CALM1
1	TRUE	0.0309	9	138	2	0.014	0.222	GO:0042104	BP	70	positive regulation of activated T cell proliferation	1	RPS3,HMGB1
1	TRUE	0.031	145	587	15	0.026	0.103	GO:0051236	BP	1	establishment of RNA localization	5	NUP37,C14ORF166,RANBP1,SRSF9,SRSF3,MRPL18,SRSF7,SRSF6,RAN,SSB,EIF4A3,THOC7,SLBP,RPSA,SARNP
1	TRUE	0.031	95	42	3	0.071	0.032	GO:0044774	BP	47	mitotic DNA integrity checkpoint	1	RPA2,PCNA,RPL26
1	TRUE	0.0312	46	555	7	0.013	0.152	GO:0042542	BP	33	response to hydrogen peroxide	1	PPIF,PDCD10,PARK7,TXN,APTX,RPS3,GPX1
1	TRUE	0.0314	29	42	2	0.048	0.069	GO:0042771	BP	1	intrinsic apoptotic signaling pathway in response to DNA damage by p53 class mediator	3	RPL26,TAF9
1	TRUE	0.0316	340	4	2	0.5	0.006	GO:0044419	BP	1	interspecies interaction between organisms	1	RAN,PPIA
1	TRUE	0.0316	183	7	2	0.286	0.011	GO:0016458	BP	1	gene silencing	6	RAN,H2AFZ
1	TRUE	0.032	188	98	6	0.061	0.032	GO:1901293	BP	1	nucleoside phosphate biosynthetic process	1	ATP5F1,STOML2,ATP5L,ATP5H,ADSL,ATP5O
1	TRUE	0.0329	1301	42	11	0.262	0.008	GO:0033554	BP	1	cellular response to stress	1	RPA3,SUMO1,RPA2,PCNA,TPT1,COPS3,RPL26,STOML2,CYCS,HSBP1,TAF9
1	TRUE	0.0333	48	539	7	0.013	0.146	GO:0030901	BP	27	midbrain development	1	DYNLL1,ATP5F1,COX6B1,CALM2,ATP5J,CALM1,NDUFS3
1	TRUE	0.0333	287	382	18	0.047	0.063	GO:0098660	BP	1	inorganic ion transmembrane transport	1	ATP6V1H,SRI,PPIF,ATP6V0E1,SUMO1,ATP5F1,ATP6V1F,ATP6V1E1,GSTO1,ATP5J,STOML2,ATP5L,ATP5H,COMMD1,CALM1,TMSB4X,PHB2,ATP5O
1	TRUE	0.0333	8	581	3	0.005	0.375	GO:0033170	MF	16	protein-DNA loading ATPase activity	1	RFC5,RFC3,RFC4
1	TRUE	0.0333	8	581	3	0.005	0.375	GO:0003689	MF	16	DNA clamp loader activity	1	RFC5,RFC3,RFC4
1	TRUE	0.0342	66	386	7	0.018	0.106	GO:0016999	BP	1	antibiotic metabolic process	5	MDH1,FH,PARK7,SDHB,PDHB,SDHD,GPX1
1	TRUE	0.0342	16	559	4	0.007	0.25	GO:0002183	BP	1	cytoplasmic translational initiation	5	RPL13A,EIF3M,YTHDF2,MCTS1
1	TRUE	0.0344	546	581	40	0.069	0.073	GO:0016462	MF	83	pyrophosphatase activity	3	ARF5,PSMC4,ATP6V1H,DDX20,MLH1,DYNLL1,MYL6,PSMC6,PSMC1,RHEB,GTPBP4,GPN3,RFC5,RAB35,SUB1,ATP6V0E1,ATP5F1,ARL1,NUDT10,RAB9A,ATP6V1F,GINS2,RAN,RFC3,CDK7,NUDT15,EIF4A3,ATP5J,SUPV3L1,PSMC2,RFC4,NUDT5,ATP5L,ATP5H,RUVBL1,DCTPP1,PPA1,DDX28,ATP5J2,ATP5O
1	TRUE	0.0345	60	138	4	0.029	0.067	GO:2001022	BP	1	positive regulation of response to DNA damage stimulus	3	PCNA,RPS3,RPL26,HMGB1
1	TRUE	0.0351	212	181	9	0.05	0.042	GO:1904951	BP	1	positive regulation of establishment of protein localization	6	OAZ1,TCP1,CCT6A,CCT5,CCT3,CCT2,HMGB1,PPIA,UBL5
1	TRUE	0.0353	51	382	6	0.016	0.118	GO:0034763	BP	1	negative regulation of transmembrane transport	1	SRI,PPIF,SUMO1,GSTO1,COMMD1,CALM1
1	TRUE	0.0355	9	151	2	0.013	0.222	GO:0033145	BP	23	positive regulation of intracellular steroid hormone receptor signaling pathway	1	BUD31,PARK7
1	TRUE	0.0359	3	531	2	0.004	0.667	GO:0009211	BP	1	pyrimidine deoxyribonucleoside triphosphate metabolic process	1	DTYMK,DCTPP1
1	TRUE	0.0362	3	539	2	0.004	0.667	GO:0051343	BP	42	positive regulation of cyclic-nucleotide phosphodiesterase activity	1	CALM2,CALM1
1	TRUE	0.0362	3	539	2	0.004	0.667	GO:0044502	BP	2	positive regulation of signal transduction in other organism	1	CALM2,CALM1
1	TRUE	0.0362	3	539	2	0.004	0.667	GO:0052470	BP	2	modulation by host of symbiont signal transduction pathway	1	CALM2,CALM1
1	TRUE	0.0362	3	539	2	0.004	0.667	GO:0052526	BP	2	positive regulation by organism of signal transduction in other organism involved in symbiotic interaction	1	CALM2,CALM1
1	TRUE	0.0362	3	539	2	0.004	0.667	GO:0052525	BP	2	positive regulation by host of symbiont signal transduction pathway	2	CALM2,CALM1
1	TRUE	0.0362	3	539	2	0.004	0.667	GO:0075205	BP	2	modulation by host of symbiont cAMP-mediated signal transduction	1	CALM2,CALM1
1	TRUE	0.0362	3	539	2	0.004	0.667	GO:0075206	BP	2	positive regulation by host of symbiont cAMP-mediated signal transduction	2	CALM2,CALM1
1	TRUE	0.0362	548	581	40	0.069	0.073	GO:0016817	MF	83	hydrolase activity, acting on acid anhydrides	1	ARF5,PSMC4,ATP6V1H,DDX20,MLH1,DYNLL1,MYL6,PSMC6,PSMC1,RHEB,GTPBP4,GPN3,RFC5,RAB35,SUB1,ATP6V0E1,ATP5F1,ARL1,NUDT10,RAB9A,ATP6V1F,GINS2,RAN,RFC3,CDK7,NUDT15,EIF4A3,ATP5J,SUPV3L1,PSMC2,RFC4,NUDT5,ATP5L,ATP5H,RUVBL1,DCTPP1,PPA1,DDX28,ATP5J2,ATP5O
1	TRUE	0.0362	548	581	40	0.069	0.073	GO:0016818	MF	83	hydrolase activity, acting on acid anhydrides, in phosphorus-containing anhydrides	2	ARF5,PSMC4,ATP6V1H,DDX20,MLH1,DYNLL1,MYL6,PSMC6,PSMC1,RHEB,GTPBP4,GPN3,RFC5,RAB35,SUB1,ATP6V0E1,ATP5F1,ARL1,NUDT10,RAB9A,ATP6V1F,GINS2,RAN,RFC3,CDK7,NUDT15,EIF4A3,ATP5J,SUPV3L1,PSMC2,RFC4,NUDT5,ATP5L,ATP5H,RUVBL1,DCTPP1,PPA1,DDX28,ATP5J2,ATP5O
1	TRUE	0.0362	3	539	2	0.004	0.667	GO:0010856	MF	57	adenylate cyclase activator activity	1	CALM2,CALM1
1	TRUE	0.0362	3	539	2	0.004	0.667	GO:0031997	MF	84	N-terminal myristoylation domain binding	1	CALM2,CALM1
1	TRUE	0.0364	308	28	4	0.143	0.013	GO:0044089	BP	1	positive regulation of cellular component biogenesis	1	RPA3,ARPC3,SUMO1,RPA2
1	TRUE	0.0366	5	296	2	0.007	0.4	GO:0048039	MF	30	ubiquinone binding	1	SDHB,SDHD
1	TRUE	0.0368	17	539	4	0.007	0.235	GO:0010880	BP	20	regulation of release of sequestered calcium ion into cytosol by sarcoplasmic reticulum	3	SRI,CALM2,GSTO1,CALM1
1	TRUE	0.0368	9	532	3	0.006	0.333	GO:0005504	MF	35	fatty acid binding	1	NDUFAB1,FABP3,ADH5
1	TRUE	0.037	26	341	4	0.012	0.154	GO:0070911	BP	1	global genome nucleotide-excision repair	5	RBX1,RPS27A,CETN2,UBB
1	TRUE	0.0371	253	126	8	0.063	0.032	GO:0031625	MF	25	ubiquitin protein ligase binding	2	UBE2T,RBX1,PSMA3,SUMO1,RPA2,TCP1,RPL23,CCT2
1	TRUE	0.0374	17	543	4	0.007	0.235	GO:0000966	BP	1	RNA 5'-end processing	9	SSB,POP5,POP7,TRMT10C
1	TRUE	0.0374	25	581	5	0.009	0.2	GO:0022616	BP	1	DNA strand elongation	8	GINS2,PCNA,RFC3,RFC4,FEN1
1	TRUE	0.0374	14	330	3	0.009	0.214	GO:0070131	BP	1	positive regulation of mitochondrial translation	3	FASTKD3,TRUB2,TRMT10C
1	TRUE	0.0381	4	395	2	0.005	0.5	GO:0047134	MF	68	protein-disulfide reductase activity	1	TXNDC17,TXN
1	TRUE	0.0382	6465	35	27	0.771	0.004	GO:0065007	BP	1	biological regulation	2	PSMA6,MYL12A,BUD31,RPA3,RPS13,ARPC3,RPS12,RPL24,SUMO1,RPA2,RPL27,RAN,PCNA,RPS15A,ATP6V1G1,COPS3,H2AFZ,STOML2,HINT1,RPS7,CYCS,PPIA,RPL10A,NDUFS3,HSBP1,RPL17,TAF9
1	TRUE	0.0385	164	587	16	0.027	0.098	GO:0051168	BP	1	nuclear export	7	NUP37,RBM22,RANBP1,NUTF2,SRSF9,SRSF3,SRSF7,PARK7,SRSF6,RAN,SSB,EIF4A3,THOC7,SLBP,RPSA,SARNP
1	TRUE	0.0388	38	539	6	0.011	0.158	GO:0032410	BP	1	negative regulation of transporter activity	1	SRI,PPIF,SUMO1,CALM2,GSTO1,CALM1
1	TRUE	0.039	18	518	4	0.008	0.222	GO:0033119	BP	1	negative regulation of RNA splicing	6	RPS13,SRSF9,SRSF7,SRSF6
1	TRUE	0.0391	391	475	26	0.055	0.066	GO:0030162	BP	1	regulation of proteolysis	7	KARS,PSME1,RBX1,PSMA3,PDCL3,HSPE1,SUMO1,PARK7,RPL5,KBTBD4,RPL23,LAMTOR5,NUDT15,RPL11,RPS3,UBB,TRIAP1,RPS7,CYCS,COMMD1,PARL,RPS27L,HMGB1,FIS1,GPX1,TAF9
1	TRUE	0.0391	61	328	6	0.018	0.098	GO:0042626	MF	14	ATPase activity, coupled to transmembrane movement of substances	1	ATP6V1H,ATP6V0E1,ATP5F1,ATP6V1F,ATP5L,ATP5H
1	TRUE	0.0391	17	552	4	0.007	0.235	GO:0097602	MF	7	cullin family protein binding	4	RBX1,RNF7,DCUN1D5,ANAPC11
1	TRUE	0.0392	27	543	5	0.009	0.185	GO:0043628	BP	1	ncRNA 3'-end processing	10	EXOSC5,EXOSC8,SSB,RPSA,TRMT10C
1	TRUE	0.0396	6118	35	26	0.743	0.004	GO:0050789	BP	1	regulation of biological process	2	PSMA6,BUD31,RPA3,RPS13,ARPC3,RPS12,RPL24,SUMO1,RPA2,RPL27,RAN,PCNA,RPS15A,ATP6V1G1,COPS3,H2AFZ,STOML2,HINT1,RPS7,CYCS,PPIA,RPL10A,NDUFS3,HSBP1,RPL17,TAF9
1	TRUE	0.0396	107	42	3	0.071	0.028	GO:2000045	BP	47	regulation of G1/S transition of mitotic cell cycle	3	RPA2,PCNA,RPL26
1	TRUE	0.0416	10	151	2	0.013	0.2	GO:0006521	BP	60	regulation of cellular amino acid metabolic process	1	OAZ1,PARK7
1	TRUE	0.0416	220	7	2	0.286	0.009	GO:0071396	BP	36	cellular response to lipid	1	RAN,H2AFZ
1	TRUE	0.0417	62	328	6	0.018	0.097	GO:0000041	BP	1	transition metal ion transport	1	ATP6V1H,ATP6V1D,ATP6V0E1,ATP6V1F,ATP6V1E1,ATP6V1G1
1	TRUE	0.0417	154	359	11	0.031	0.071	GO:1903320	BP	1	regulation of protein modification by small protein conjugation or removal	1	PHF23,GTPBP4,PARK7,RPL5,RPL23,DCUN1D5,RPL11,RPS3,UBB,RPS7,COMMD1
1	TRUE	0.0417	121	38	3	0.079	0.025	GO:2001234	BP	1	negative regulation of apoptotic signaling pathway	1	TPT1,NDUFS3,TAF9
1	TRUE	0.0422	4	423	2	0.005	0.5	GO:0008479	MF	67	queuine tRNA-ribosyltransferase activity	1	TXNDC9,PDCL3
1	TRUE	0.043	152	587	15	0.026	0.099	GO:0006611	BP	1	protein export from nucleus	7	NUP37,RBM22,NUTF2,SRSF9,SRSF3,SRSF7,PARK7,SRSF6,RAN,SSB,EIF4A3,THOC7,SLBP,RPSA,SARNP
1	TRUE	0.043	325	5	2	0.4	0.006	GO:0035639	MF	13	purine ribonucleoside triphosphate binding	1	PSMA6,RAN
1	TRUE	0.0434	18	539	4	0.007	0.222	GO:1903170	BP	1	negative regulation of calcium ion transmembrane transport	3	SRI,CALM2,GSTO1,CALM1
1	TRUE	0.0434	18	539	4	0.007	0.222	GO:0060314	BP	1	regulation of ryanodine-sensitive calcium-release channel activity	1	SRI,CALM2,GSTO1,CALM1
1	TRUE	0.0436	32	291	4	0.014	0.125	GO:0032413	BP	1	negative regulation of ion transmembrane transporter activity	2	SRI,SUMO1,GSTO1,CALM1
1	TRUE	0.0441	142	395	11	0.028	0.077	GO:0017038	BP	1	protein import	7	PEX3,RANBP1,TOMM22,NUTF2,SEC61B,RPL23,RAN,TIMM17A,TXN,HDAC3,PHB2
1	TRUE	0.0442	179	597	17	0.028	0.095	GO:1903362	BP	1	regulation of cellular protein catabolic process	7	GABARAPL2,PSME1,RBX1,PDCL3,SUMO1,PARK7,RPL5,RPL23,NUDT15,RPL11,BAG5,UBB,RPS7,COMMD1,UBE2J1,GPX1,TAF9
1	TRUE	0.0442	11	465	3	0.006	0.273	GO:0018065	BP	63	protein-cofactor linkage	1	NDUFAB1,GCSH,POP5
1	TRUE	0.0449	836	33	7	0.212	0.008	GO:1901565	BP	1	organonitrogen compound catabolic process	5	PSMD8,PSMA6,SUMO1,COPS3,HINT1,RPS7,TAF9
1	TRUE	0.0449	330	292	16	0.055	0.048	GO:0043312	BP	32	neutrophil degranulation	2	PSMB1,ATP6V1D,PSMA2,NIT2,PSMB7,IDH1,SRP14,PSMA5,GOLGA7,NDUFC2,PSMC2,CCT2,PSMD13,HMGB1,PPIA,PNP
1	TRUE	0.0449	11	470	3	0.006	0.273	GO:0004526	MF	53	ribonuclease P activity	1	RPP40,POP5,POP7
1	TRUE	0.0456	36	597	6	0.01	0.167	GO:1901799	BP	1	negative regulation of proteasomal protein catabolic process	1	GABARAPL2,PARK7,RPL11,BAG5,UBE2J1,TAF9
1	TRUE	0.046	331	292	16	0.055	0.048	GO:0002283	BP	32	neutrophil activation involved in immune response	1	PSMB1,ATP6V1D,PSMA2,NIT2,PSMB7,IDH1,SRP14,PSMA5,GOLGA7,NDUFC2,PSMC2,CCT2,PSMD13,HMGB1,PPIA,PNP
1	TRUE	0.046	27	571	5	0.009	0.185	GO:0016891	MF	53	endoribonuclease activity, producing 5'-phosphomonoesters	1	RPP40,POP5,FEN1,POP7,EXO1
1	TRUE	0.0466	266	126	8	0.063	0.03	GO:0044389	MF	25	ubiquitin-like protein ligase binding	1	UBE2T,RBX1,PSMA3,SUMO1,RPA2,TCP1,RPL23,CCT2
1	TRUE	0.0467	29	332	4	0.012	0.138	GO:0006363	BP	37	termination of RNA polymerase I transcription	1	POLR2F,CDK7,POLR2K,POLR2H
1	TRUE	0.0467	104	400	9	0.022	0.087	GO:0051099	BP	75	positive regulation of binding	1	GMNN,PARK7,STMN1,RAN,TXN,GTF2B,RPL11,DPH3,HMGB1
1	TRUE	0.0469	9	599	3	0.005	0.333	GO:0032785	BP	11	negative regulation of DNA-templated transcription, elongation	2	RNF8,EAPP,SUPT4H1
1	TRUE	0.0469	15	108	2	0.019	0.133	GO:0070182	MF	56	DNA polymerase binding	1	PCNA,HMGB1
1	TRUE	0.0473	56	167	4	0.024	0.071	GO:0030521	BP	31	androgen receptor signaling pathway	1	BUD31,PARK7,RAN,CDK7
1	TRUE	0.0475	1791	209	45	0.215	0.025	GO:0010604	BP	1	positive regulation of macromolecule metabolic process	1	DIMT1,RBX1,PHF5A,OAZ1,SUB1,HSPE1,SUMO1,PARK7,TCP1,RPL5,RPL23,YEATS4,RAN,PCNA,E2F5,CDK7,DCUN1D5,EIF4A3,RPS27A,CCT6A,POLR2K,RPS3,CCT5,CDC123,TCEB1,PSMC2,RPL26,CCT3,RFC4,H2AFZ,STOML2,CCT2,TRIAP1,RPS7,CYCS,TRMT112,CKS1B,TRMT10C,NPM1,HMGB1,NIF3L1,CALM1,HMGN1,SUPT4H1,TAF9
1	TRUE	0.0476	36	425	5	0.012	0.139	GO:0070301	BP	33	cellular response to hydrogen peroxide	1	PPIF,PDCD10,PARK7,TXN,RPS3
1	TRUE	0.0477	126	587	13	0.022	0.103	GO:0006405	BP	1	RNA export from nucleus	3	NUP37,RANBP1,SRSF9,SRSF3,SRSF7,SRSF6,RAN,SSB,EIF4A3,THOC7,SLBP,RPSA,SARNP
1	TRUE	0.048	10	539	3	0.006	0.3	GO:0010649	BP	82	regulation of cell communication by electrical coupling	1	SRI,CALM2,CALM1
1	TRUE	0.0482	35	276	4	0.014	0.114	GO:0001047	MF	21	core promoter binding	1	H3F3B,GTF2B,H2AFZ,NPM1
1	TRUE	0.0483	1696	209	43	0.206	0.025	GO:0051173	BP	1	positive regulation of nitrogen compound metabolic process	1	DIMT1,RBX1,PHF5A,OAZ1,SUB1,HSPE1,SUMO1,PARK7,TCP1,RPL5,RPL23,YEATS4,RAN,PCNA,E2F5,CDK7,DCUN1D5,EIF4A3,RPS27A,CCT6A,RPS3,CCT5,CDC123,TCEB1,PSMC2,RPL26,CCT3,RFC4,H2AFZ,STOML2,CCT2,TRIAP1,CYCS,TRMT112,CKS1B,TRMT10C,NPM1,HMGB1,NIF3L1,CALM1,HMGN1,SUPT4H1,TAF9
1	TRUE	0.0483	4	466	2	0.004	0.5	GO:1905448	BP	1	positive regulation of mitochondrial ATP synthesis coupled electron transport	1	PARK7,CCNB1
1	TRUE	0.0488	10	543	3	0.006	0.3	GO:0001682	BP	1	tRNA 5'-leader removal	12	SSB,POP5,POP7
1	TRUE	0.0488	247	7	2	0.286	0.008	GO:0040029	BP	1	regulation of gene expression, epigenetic	6	RAN,H2AFZ
1	TRUE	0.0488	116	238	7	0.029	0.06	GO:0043281	BP	76	regulation of cysteine-type endopeptidase activity involved in apoptotic process	1	HSPE1,PARK7,RPS3,TRIAP1,CYCS,HMGB1,FIS1
1	TRUE	0.049	34	457	5	0.011	0.147	GO:0006749	BP	1	glutathione metabolic process	7	PARK7,EEF1E1,CHAC2,GSTO1,GPX1
1	TRUE	0.0492	56	382	6	0.016	0.107	GO:0043271	BP	1	negative regulation of ion transport	1	SRI,PPIF,SUMO1,GSTO1,COMMD1,CALM1
1	TRUE	0.0492	322	30	4	0.133	0.012	GO:0032870	BP	36	cellular response to hormone stimulus	1	BUD31,RAN,ATP6V1G1,H2AFZ
1	TRUE	0.0494	119	42	3	0.071	0.025	GO:1902806	BP	47	regulation of cell cycle G1/S phase transition	2	RPA2,PCNA,RPL26
1	TRUE	0.0495	335	292	16	0.055	0.048	GO:0042119	BP	32	neutrophil activation	1	PSMB1,ATP6V1D,PSMA2,NIT2,PSMB7,IDH1,SRP14,PSMA5,GOLGA7,NDUFC2,PSMC2,CCT2,PSMD13,HMGB1,PPIA,PNP
1	TRUE	0.0495	69	138	4	0.029	0.058	GO:0043280	BP	76	positive regulation of cysteine-type endopeptidase activity involved in apoptotic process	2	HSPE1,RPS3,CYCS,HMGB1
1	TRUE	0.05	579	37	6	0.162	0.01	GO:0055085	BP	1	transmembrane transport	5	SUMO1,ATP5F1,ATP6V1G1,SRP9,STOML2,ATP5L
1	TRUE	0.05	19	539	4	0.007	0.211	GO:0050849	BP	1	negative regulation of calcium-mediated signaling	1	SRI,CALM2,GSTO1,CALM1
1	TRUE	0.05	19	539	4	0.007	0.211	GO:1903514	BP	20	release of sequestered calcium ion into cytosol by endoplasmic reticulum	1	SRI,CALM2,GSTO1,CALM1
1	TRUE	0.05	19	539	4	0.007	0.211	GO:0014808	BP	20	release of sequestered calcium ion into cytosol by sarcoplasmic reticulum	2	SRI,CALM2,GSTO1,CALM1

## Sheet: 2blue_iPSC
query.number	significant	p.value	term.size	query.size	overlap.size	precision	recall	term.id	domain	subgraph.number	term.name	relative.depth	intersection
1	TRUE	2.03e-14	11	382	10	0.026	0.909	GO:0050913	BP	4	sensory perception of bitter taste	7	TAS2R3,TAS2R4,TAS2R5,TAS2R50,TAS2R14,TAS2R13,TAS2R46,TAS2R20,TAS2R30,TAS2R31
1	TRUE	2.03e-14	11	382	10	0.026	0.909	GO:0050912	BP	4	detection of chemical stimulus involved in sensory perception of taste	4	TAS2R3,TAS2R4,TAS2R5,TAS2R50,TAS2R14,TAS2R13,TAS2R46,TAS2R20,TAS2R30,TAS2R31
1	TRUE	2.03e-14	11	382	10	0.026	0.909	GO:0001580	BP	4	detection of chemical stimulus involved in sensory perception of bitter taste	5	TAS2R3,TAS2R4,TAS2R5,TAS2R50,TAS2R14,TAS2R13,TAS2R46,TAS2R20,TAS2R30,TAS2R31
1	TRUE	2.03e-14	11	382	10	0.026	0.909	GO:0008527	MF	6	taste receptor activity	4	TAS2R3,TAS2R4,TAS2R5,TAS2R50,TAS2R14,TAS2R13,TAS2R46,TAS2R20,TAS2R30,TAS2R31
1	TRUE	2.03e-14	11	382	10	0.026	0.909	GO:0033038	MF	6	bitter taste receptor activity	5	TAS2R3,TAS2R4,TAS2R5,TAS2R50,TAS2R14,TAS2R13,TAS2R46,TAS2R20,TAS2R30,TAS2R31
1	TRUE	1e-13	12	382	10	0.026	0.833	GO:0050907	BP	4	detection of chemical stimulus involved in sensory perception	3	TAS2R3,TAS2R4,TAS2R5,TAS2R50,TAS2R14,TAS2R13,TAS2R46,TAS2R20,TAS2R30,TAS2R31
1	TRUE	1.26e-12	14	382	10	0.026	0.714	GO:0050909	BP	4	sensory perception of taste	6	TAS2R3,TAS2R4,TAS2R5,TAS2R50,TAS2R14,TAS2R13,TAS2R46,TAS2R20,TAS2R30,TAS2R31
1	TRUE	2.27e-11	23	382	11	0.029	0.478	GO:0007606	BP	4	sensory perception of chemical stimulus	5	TAS2R3,TAS2R4,TAS2R5,UBR3,TAS2R50,TAS2R14,TAS2R13,TAS2R46,TAS2R20,TAS2R30,TAS2R31
1	TRUE	9.71e-10	23	382	10	0.026	0.435	GO:0050906	BP	4	detection of stimulus involved in sensory perception	2	TAS2R3,TAS2R4,TAS2R5,TAS2R50,TAS2R14,TAS2R13,TAS2R46,TAS2R20,TAS2R30,TAS2R31
1	TRUE	3.87e-09	26	382	10	0.026	0.385	GO:0009593	BP	4	detection of chemical stimulus	2	TAS2R3,TAS2R4,TAS2R5,TAS2R50,TAS2R14,TAS2R13,TAS2R46,TAS2R20,TAS2R30,TAS2R31
1	TRUE	5.91e-05	139	382	14	0.037	0.101	GO:0007600	BP	4	sensory perception	4	PRR4,TAS2R3,TAS2R4,TAS2R5,UBR3,GPR98,GRM8,TAS2R50,TAS2R14,TAS2R13,TAS2R46,TAS2R20,TAS2R30,TAS2R31
1	TRUE	0.000147	280	331	18	0.054	0.064	GO:0050877	BP	4	nervous system process	3	NRXN3,PRR4,TAS2R3,TAS2R4,TAS2R5,UBR3,ANK3,SHANK2,GPR98,GRM8,NRXN1,HTT,TAS2R50,TAS2R14,TAS2R13,TAS2R46,TAS2R20,TAS2R30
1	TRUE	0.000598	15	49	3	0.061	0.2	GO:0042800	MF	32	histone methyltransferase activity (H3-K4 specific)	4	KMT2C,KMT2A,KMT2D
1	TRUE	0.000603	337	382	20	0.052	0.059	GO:0007186	BP	3	G-protein coupled receptor signaling pathway	1	TRIO,PREX2,PDE8A,DGKH,TAS2R3,TAS2R4,TAS2R5,BICD1,OBSCN,GPR98,GRM8,GPR52,TAS2R19,TAS2R50,TAS2R14,TAS2R13,TAS2R46,TAS2R20,TAS2R30,TAS2R31
1	TRUE	0.000645	107	382	11	0.029	0.103	GO:0051606	BP	4	detection of stimulus	1	RAD18,TAS2R3,TAS2R4,TAS2R5,TAS2R50,TAS2R14,TAS2R13,TAS2R46,TAS2R20,TAS2R30,TAS2R31
1	TRUE	0.00106	32	82	4	0.049	0.125	GO:0018024	MF	32	histone-lysine N-methyltransferase activity	3	KMT2C,ASH1L,KMT2A,KMT2D
1	TRUE	0.00201	604	331	25	0.076	0.041	GO:0003008	BP	4	system process	2	NRXN3,PPP1R12B,NFAT5,PRR4,TAS2R3,TAS2R4,TAS2R5,UBR3,KLHL3,C9ORF3,CACNA1C,ANK3,SHANK2,SLMAP,GPR98,GRM8,NRXN1,HTT,NOS1AP,TAS2R50,TAS2R14,TAS2R13,TAS2R46,TAS2R20,TAS2R30
1	TRUE	0.00215	39	82	4	0.049	0.103	GO:0016279	MF	32	protein-lysine N-methyltransferase activity	2	KMT2C,ASH1L,KMT2A,KMT2D
1	TRUE	0.00227	40	82	4	0.049	0.1	GO:0016278	MF	32	lysine N-methyltransferase activity	4	KMT2C,ASH1L,KMT2A,KMT2D
1	TRUE	0.00252	318	382	18	0.047	0.057	GO:0004888	MF	6	transmembrane signaling receptor activity	3	NRXN3,GRIK5,GRIA3,TAS2R3,TAS2R4,TAS2R5,GPR98,GRM8,NRXN1,GPR21,GPR52,TAS2R50,TAS2R14,TAS2R13,TAS2R46,TAS2R20,TAS2R30,TAS2R31
1	TRUE	0.00252	42	82	4	0.049	0.095	GO:0042054	MF	32	histone methyltransferase activity	2	KMT2C,ASH1L,KMT2A,KMT2D
1	TRUE	0.00382	16	243	4	0.016	0.25	GO:0140033	MF	39	acetylation-dependent protein binding	1	BRD9,KMT2A,ATAD2B,BRD4
1	TRUE	0.00382	16	243	4	0.016	0.25	GO:0070577	MF	39	lysine-acetylated histone binding	1	BRD9,KMT2A,ATAD2B,BRD4
1	TRUE	0.0049	2	136	2	0.015	1	GO:0001588	MF	38	dopamine neurotransmitter receptor activity, coupled via Gs	2	GPR21,GPR52
1	TRUE	0.00827	61	82	4	0.049	0.066	GO:0008276	MF	32	protein methyltransferase activity	1	KMT2C,ASH1L,KMT2A,KMT2D
1	TRUE	0.00911	64	82	4	0.049	0.062	GO:0008170	MF	32	N-methyltransferase activity	3	KMT2C,ASH1L,KMT2A,KMT2D
1	TRUE	0.0102	3	136	2	0.015	0.667	GO:0004952	MF	38	dopamine neurotransmitter receptor activity	1	GPR21,GPR52
1	TRUE	0.0106	738	381	28	0.073	0.038	GO:0007267	BP	20	cell-cell signaling	2	ASH1L,MACF1,EXOC4,CACNA1A,DLG2,CACNA1C,SHANK2,BSN,WNK2,DLGAP1,RNF213,GRM8,NRXN1,CACNB4,SIPA1L1,PCDHA9,PCDHA8,PCDHA13,PCDHAC1,PCDHGA12,PCDHGA5,PCDHGA7,PCDHGA6,PCDHGA8,PCDHGB2,PCDHGA9,PCDHGB3,PCDHGA4
1	TRUE	0.0112	34	70	3	0.043	0.088	GO:0042162	MF	43	telomeric DNA binding	1	HNRNPD,HMBOX1,SMG1
1	TRUE	0.0113	410	382	19	0.05	0.046	GO:0038023	MF	6	signaling receptor activity	2	NRXN3,SEC63,GRIK5,GRIA3,TAS2R3,TAS2R4,TAS2R5,GPR98,GRM8,NRXN1,GPR21,GPR52,TAS2R50,TAS2R14,TAS2R13,TAS2R46,TAS2R20,TAS2R30,TAS2R31
1	TRUE	0.0118	8	314	3	0.01	0.375	GO:0008331	MF	14	high voltage-gated calcium channel activity	1	CACNA1A,CACNA1C,CACNB4
1	TRUE	0.0127	5	99	2	0.02	0.4	GO:0098598	BP	47	learned vocalization behavior or vocal learning	1	NRXN1,HTT
1	TRUE	0.0127	5	99	2	0.02	0.4	GO:0010996	BP	47	response to auditory stimulus	1	NRXN1,HTT
1	TRUE	0.0127	5	99	2	0.02	0.4	GO:0007638	BP	47	mechanosensory behavior	1	NRXN1,HTT
1	TRUE	0.0127	5	99	2	0.02	0.4	GO:0031223	BP	47	auditory behavior	2	NRXN1,HTT
1	TRUE	0.0127	5	99	2	0.02	0.4	GO:0098597	BP	47	observational learning	2	NRXN1,HTT
1	TRUE	0.0127	5	99	2	0.02	0.4	GO:0098596	BP	47	imitative learning	3	NRXN1,HTT
1	TRUE	0.0127	5	99	2	0.02	0.4	GO:0042297	BP	47	vocal learning	4	NRXN1,HTT
1	TRUE	0.0127	454	163	12	0.074	0.026	GO:0060089	MF	6	molecular transducer activity	1	SEC63,CCNK,TAS2R3,TAS2R4,GPR98,NRXN1,GPR21,GPR52,TAS2R14,TAS2R13,TAS2R20,TAS2R30
1	TRUE	0.0135	131	331	9	0.027	0.069	GO:0032409	BP	25	regulation of transporter activity	1	THADA,KMT2A,ANK3,SLMAP,WNK2,NRXN1,CACNB4,HTT,NOS1AP
1	TRUE	0.0144	10	276	3	0.011	0.3	GO:0071625	BP	5	vocalization behavior	1	NRXN3,SHANK2,NRXN1
1	TRUE	0.0145	67	49	3	0.061	0.045	GO:0045652	BP	1	regulation of megakaryocyte differentiation	2	KMT2C,KMT2A,KMT2D
1	TRUE	0.0152	3291	382	83	0.217	0.025	GO:0023052	BP	20	signaling	1	NRXN3,TRIO,PREX2,MAST4,PDE8A,RASAL2,PPP1R12B,PIAS2,OPHN1,CNOT4,ERC1,ATRX,DGKH,NFAT5,DNM1,FAM120B,BIRC6,AAK1,ASH1L,GRIA3,TAS2R3,TAS2R4,TAS2R5,MACF1,PTPN12,STK33,EXOC4,CACNA1A,BRD4,ARHGAP26,DLG2,CACNA1C,ANK3,BICD1,DST,TIAL1,OBSCN,RBPMS,SHANK2,CRIPAK,BSN,GPR98,WNK2,KMT2D,ULK4,DLGAP1,RNF213,GRM8,NRXN1,EXT1,CACNB4,PBX1,LRCH3,LRRC70,SRGAP1,HTT,SIPA1L1,MDM4,NOS1AP,GPR52,PCDHA9,PCDHA8,TAS2R19,TAS2R50,TAS…
1	TRUE	0.016	3297	382	83	0.217	0.025	GO:0007154	BP	20	cell communication	1	NRXN3,TRIO,PREX2,MAST4,PDE8A,RASAL2,PPP1R12B,PIAS2,OPHN1,CNOT4,ERC1,ATRX,DGKH,NFAT5,DNM1,FAM120B,BIRC6,AAK1,ASH1L,GRIA3,TAS2R3,TAS2R4,TAS2R5,MACF1,PTPN12,STK33,EXOC4,CACNA1A,BRD4,ARHGAP26,DLG2,CACNA1C,ANK3,BICD1,DST,TIAL1,OBSCN,RBPMS,SHANK2,CRIPAK,BSN,GPR98,WNK2,KMT2D,ULK4,DLGAP1,RNF213,GRM8,NRXN1,EXT1,CACNB4,PBX1,LRCH3,LRRC70,SRGAP1,HTT,SIPA1L1,MDM4,NOS1AP,GPR52,PCDHA9,PCDHA8,TAS2R19,TAS2R50,TAS…
1	TRUE	0.0161	71	49	3	0.061	0.042	GO:0030219	BP	1	megakaryocyte differentiation	1	KMT2C,KMT2A,KMT2D
1	TRUE	0.0167	3	226	2	0.009	0.667	GO:0097676	BP	41	histone H3-K36 dimethylation	1	ASH1L,SETD2
1	TRUE	0.0186	57	226	5	0.022	0.088	GO:0034968	BP	33	histone lysine methylation	2	ATRX,ASH1L,KMT2A,KMT2D,SETD2
1	TRUE	0.025	33	28	2	0.071	0.061	GO:0051568	BP	33	histone H3-K4 methylation	3	KMT2A,KMT2D
1	TRUE	0.025	146	331	9	0.027	0.062	GO:1904062	BP	25	regulation of cation transmembrane transport	2	THADA,CACNA1C,ANK3,SLMAP,WNK2,NRXN1,CACNB4,HTT,NOS1AP
1	TRUE	0.0259	25	331	4	0.012	0.16	GO:0098901	BP	18	regulation of cardiac muscle cell action potential	2	CACNA1C,ANK3,SLMAP,NOS1AP
1	TRUE	0.0278	64	226	5	0.022	0.078	GO:0018022	BP	33	peptidyl-lysine methylation	1	ATRX,ASH1L,KMT2A,KMT2D,SETD2
1	TRUE	0.0278	120	331	8	0.024	0.067	GO:0032412	BP	25	regulation of ion transmembrane transporter activity	2	THADA,ANK3,SLMAP,WNK2,NRXN1,CACNB4,HTT,NOS1AP
1	TRUE	0.0293	3	331	2	0.006	0.667	GO:1900825	BP	18	regulation of membrane depolarization during cardiac muscle cell action potential	2	ANK3,SLMAP
1	TRUE	0.0309	123	331	8	0.024	0.065	GO:0022898	BP	25	regulation of transmembrane transporter activity	2	THADA,ANK3,SLMAP,WNK2,NRXN1,CACNB4,HTT,NOS1AP
1	TRUE	0.0314	17	61	2	0.033	0.118	GO:0043984	BP	42	histone H4-K16 acetylation	1	KMT2A,KANSL1
1	TRUE	0.0331	28	327	4	0.012	0.143	GO:0051705	BP	44	multi-organism behavior	1	NRXN3,UBR3,SHANK2,NRXN1
1	TRUE	0.0333	12	352	3	0.009	0.25	GO:0030275	MF	29	LRR domain binding	1	ZXDC,ERC1,LRRFIP2
1	TRUE	0.034	115	82	4	0.049	0.035	GO:0008757	MF	32	S-adenosylmethionine-dependent methyltransferase activity	3	KMT2C,ASH1L,KMT2A,KMT2D
1	TRUE	0.0351	158	331	9	0.027	0.057	GO:0034765	BP	25	regulation of ion transmembrane transport	1	THADA,CACNA1C,ANK3,SLMAP,WNK2,NRXN1,CACNB4,HTT,NOS1AP
1	TRUE	0.0356	49	331	5	0.015	0.102	GO:0051899	BP	18	membrane depolarization	1	CACNA1A,CACNA1C,ANK3,SLMAP,CACNB4
1	TRUE	0.0356	29	331	4	0.012	0.138	GO:0086010	BP	18	membrane depolarization during action potential	1	CACNA1A,CACNA1C,ANK3,SLMAP
1	TRUE	0.0356	37	115	3	0.026	0.081	GO:0007612	BP	47	learning	1	SHANK2,NRXN1,HTT
1	TRUE	0.0356	2936	296	61	0.206	0.021	GO:0032501	BP	4	multicellular organismal process	1	NRXN3,POLQ,KMT2C,PPP1R12B,OPHN1,CNOT4,DGKH,NFAT5,TRPS1,PRR4,KMT2A,TTLL5,THOC2,TAS2R3,TAS2R4,TAS2R5,MACF1,ENTPD1,HNRNPD,SPATA5,ARHGAP26,KLHL3,C9ORF3,DLG2,CACNA1C,VTI1A,NAPEPLD,SHANK2,SLMAP,GPR98,KMT2D,TRAPPC9,ULK4,RNF213,NRXN1,SETD2,RAD51B,EXT1,PBX1,LRRC70,HTT,SIPA1L1,NOS1AP,PCDHA9,PCDHA8,TAS2R50,TAS2R14,TAS2R13,TAS2R46,PCDHA13,N4BP2L2,PCDHAC1,PCDHGA12,PCDHGA5,PCDHGA6,PCDHGB2,TAS2R20,TAS2R30,PCDHG…
1	TRUE	0.0368	7	158	2	0.013	0.286	GO:0035973	BP	34	aggrephagy	1	WDFY3,HTT
1	TRUE	0.0373	50	331	5	0.015	0.1	GO:0032411	BP	25	positive regulation of transporter activity	1	KMT2A,ANK3,WNK2,HTT,NOS1AP
1	TRUE	0.0386	75	331	6	0.018	0.08	GO:2001257	BP	25	regulation of cation channel activity	3	ANK3,SLMAP,NRXN1,CACNB4,HTT,NOS1AP
1	TRUE	0.0391	9	127	2	0.016	0.222	GO:1901407	BP	13	regulation of phosphorylation of RNA polymerase II C-terminal domain	1	CCNK,BRD4
1	TRUE	0.0391	74	226	5	0.022	0.068	GO:0016571	BP	33	histone methylation	1	ATRX,ASH1L,KMT2A,KMT2D,SETD2
1	TRUE	0.0391	5	242	2	0.008	0.4	GO:0021684	BP	11	cerebellar granular layer formation	2	OPHN1,NRXN1
1	TRUE	0.0391	5	242	2	0.008	0.4	GO:0021707	BP	11	cerebellar granule cell differentiation	3	OPHN1,NRXN1
1	TRUE	0.0396	4	331	2	0.006	0.5	GO:0098902	BP	18	regulation of membrane depolarization during action potential	2	ANK3,SLMAP
1	TRUE	0.0396	130	82	4	0.049	0.031	GO:0008168	MF	32	methyltransferase activity	2	KMT2C,ASH1L,KMT2A,KMT2D
1	TRUE	0.0398	73	70	3	0.043	0.041	GO:0032204	BP	49	regulation of telomere maintenance	1	HNRNPD,HMBOX1,SMG1
1	TRUE	0.0407	15	331	3	0.009	0.2	GO:0086012	BP	18	membrane depolarization during cardiac muscle cell action potential	1	CACNA1C,ANK3,SLMAP
1	TRUE	0.043	22	226	3	0.013	0.136	GO:0018023	BP	33	peptidyl-lysine trimethylation	2	ATRX,KMT2A,SETD2
1	TRUE	0.043	9	144	2	0.014	0.222	GO:0070742	MF	15	C2H2 zinc finger domain binding	1	ZXDC,SRRM2
1	TRUE	0.043	6	226	2	0.009	0.333	GO:0046975	MF	32	histone methyltransferase activity (H3-K36 specific)	4	ASH1L,SETD2
1	TRUE	0.0438	5	276	2	0.007	0.4	GO:0097109	MF	48	neuroligin family protein binding	1	NRXN3,NRXN1
1	TRUE	0.0451	138	82	4	0.049	0.029	GO:0016741	MF	32	transferase activity, transferring one-carbon groups	1	KMT2C,ASH1L,KMT2A,KMT2D
1	TRUE	0.0472	34	331	4	0.012	0.118	GO:0098900	BP	18	regulation of action potential	1	CACNA1C,ANK3,SLMAP,NOS1AP
1	TRUE	0.0472	6	242	2	0.008	0.333	GO:0021683	BP	11	cerebellar granular layer morphogenesis	1	OPHN1,NRXN1
1	TRUE	0.0485	61	314	5	0.016	0.082	GO:1903169	BP	25	regulation of calcium ion transmembrane transport	1	THADA,CACNA1C,CACNB4,HTT,NOS1AP
1	TRUE	0.0485	135	49	3	0.061	0.022	GO:0045637	BP	1	regulation of myeloid cell differentiation	1	KMT2C,KMT2A,KMT2D

## Sheet: 4yellow_iPSC
query.number	significant	p.value	term.size	query.size	overlap.size	precision	recall	term.id	domain	subgraph.number	term.name	relative.depth	intersection
1	TRUE	2.86e-11	8127	359	305	0.85	0.038	GO:0005515	MF	5	protein binding	3	POLDIP2,SLC25A5,CSDE1,VTA1,STRAP,VIM,TBC1D23,VAMP3,RFC2,GDI2,GNAI3,IPO5,RHOA,CBFB,NUP133,VPS35,MAPK6,PFN2,CDC42,UBE2D1,TSG101,ENO1,ACTR6,RBM7,UNG,CAPZB,UBE2A,XRCC5,SAR1A,PCNP,BZW1,C5ORF22,GEMIN5,TNPO1,DIS3,EIF3I,RAB10,WDFY1,CPNE3,RRN3,ZW10,FKBP1A,XRN2,RBBP9,RPLP0,DLD,ZC3HC1,HNRNPC,SUPT16H,CDC23,CDC7,EIF3L,RTCB,EIF3D,ST13,PRMT5,GNPNAT1,HIF1A,SEC23A,IFT52,CSTF1,GID8,CSNK2A1,SEC23B,CRNKL1,AHCY,RIOK3…
1	TRUE	1.07e-09	1318	468	103	0.22	0.078	GO:0003723	MF	5	RNA binding	5	SLC25A5,CSDE1,STRAP,VIM,SARS,POLR2B,GDI2,IPO5,ENO1,RBM7,XRCC5,BZW1,GEMIN5,TNPO1,EIF3I,CPNE3,XRN2,RPLP0,HNRNPC,SUPT16H,ARCN1,HSP90AB1,EIF3L,RTCB,EIF3D,CSTF1,CRNKL1,UBFD1,EIF4H,DHX40,C1QBP,LRRC59,YWHAE,EIF4G2,METAP2,LTA4H,GTF2H3,DARS,PNO1,TSNAX,PRDX1,SYF2,PPP1R8,CPSF3,FCF1,ALDH6A1,TUBA1B,DEK,PRMT1,HNRNPH2,DUT,ASS1,LIN28A,GRSF1,CAPRIN1,MRPL44,SRSF1,PRPF4,NUSAP1,DBR1,G3BP2,DENR,MFAP1,HDGF,ILF2,HSPD1,…
1	TRUE	1e-08	8874	359	316	0.88	0.036	GO:0005488	MF	5	binding	2	POLDIP2,SLC25A5,CSDE1,VTA1,STRAP,VIM,TBC1D23,VAMP3,RFC2,GDI2,GNAI3,IPO5,RHOA,CBFB,NUP133,VPS35,MAPK6,PFN2,CDC42,UBE2D1,TSG101,ENO1,ACTR6,RBM7,UNG,CAPZB,UBE2A,XRCC5,SAR1A,PCNP,BZW1,C5ORF22,GEMIN5,TNPO1,DIS3,EIF3I,RAB10,WDFY1,CPNE3,RRN3,ZW10,FKBP1A,XRN2,RBBP9,RPLP0,DLD,ZC3HC1,HNRNPC,SUPT16H,CDC23,ARCN1,CDC7,EIF3L,RTCB,EIF3D,ST13,PRMT5,GNPNAT1,HIF1A,SEC23A,IFT52,CSTF1,GID8,CSNK2A1,SEC23B,CRNKL1,AHCY…
1	TRUE	3.38e-08	6591	486	334	0.687	0.051	GO:0044237	BP	1	cellular metabolic process	2	SLC25A13,HCCS,CSDE1,VTA1,SLC30A9,COX15,AGPS,STRAP,VIM,SARS,POLR2B,MRPS10,VAMP3,RFC2,GNAI3,IPO5,ZNRD1,RHOA,CBFB,NUP133,VPS35,MAPK6,PFN2,UBE2D1,TEAD2,TSG101,ENO1,RBM7,UNG,UBE2A,XRCC5,PCNP,ARG2,STRADB,GEMIN5,TNPO1,DIS3,STARD7,EIF3I,CPNE3,RRN3,OGFOD1,DNM1L,METTL2A,FKBP1A,XRN2,RPLP0,BRAP,DLD,HNRNPC,SUPT16H,CDC23,HSP90AB1,CDC7,EIF3L,RTCB,EIF3D,PRMT5,GNPNAT1,HIF1A,DCAF11,GMPR2,CSTF1,CSNK2A1,CRNKL1,AHCY,…
1	TRUE	1.37e-07	6846	486	341	0.702	0.05	GO:0008152	BP	1	metabolic process	1	LAP3,SLC25A13,HCCS,CSDE1,VTA1,SLC30A9,COX15,AGPS,STRAP,VIM,SARS,POLR2B,MRPS10,VAMP3,RFC2,GNAI3,IPO5,ZNRD1,RHOA,CBFB,NUP133,VPS35,MAPK6,PFN2,UBE2D1,TEAD2,TSG101,ENO1,RBM7,UNG,UBE2A,XRCC5,PCNP,ARG2,STRADB,GEMIN5,TNPO1,DIS3,STARD7,EIF3I,CPNE3,RRN3,OGFOD1,DNM1L,METTL2A,FKBP1A,XRN2,RPLP0,BRAP,DLD,HNRNPC,SUPT16H,CDC23,HSP90AB1,CDC7,EIF3L,RTCB,EIF3D,PRMT5,GNPNAT1,HIF1A,DCAF11,GMPR2,CSTF1,CSNK2A1,CRNKL1,…
1	TRUE	6.92e-07	6095	486	309	0.636	0.051	GO:0006807	BP	1	nitrogen compound metabolic process	2	LAP3,SLC25A13,HCCS,CSDE1,SLC30A9,COX15,STRAP,VIM,SARS,POLR2B,MRPS10,RFC2,GNAI3,IPO5,ZNRD1,RHOA,CBFB,NUP133,VPS35,MAPK6,PFN2,UBE2D1,TEAD2,TSG101,ENO1,RBM7,UNG,UBE2A,XRCC5,PCNP,ARG2,STRADB,GEMIN5,TNPO1,DIS3,STARD7,EIF3I,RRN3,OGFOD1,METTL2A,FKBP1A,XRN2,RPLP0,BRAP,DLD,HNRNPC,SUPT16H,CDC23,HSP90AB1,CDC7,EIF3L,RTCB,EIF3D,PRMT5,GNPNAT1,HIF1A,DCAF11,GMPR2,CSTF1,CSNK2A1,CRNKL1,AHCY,RIOK3,PSMD10,RBBP7,SLC2…
1	TRUE	9.62e-07	410	479	43	0.09	0.105	GO:0002443	BP	1	leukocyte mediated immunity	3	SERPINB1,GDI2,RHOA,XRCC5,RAB10,CPNE3,HSP90AB1,PSMD7,LTA4H,CAND1,SNX4,MSH6,RAP2C,RAP1B,COPB1,CAP1,ACLY,ACTR10,CAB39,RAC1,SDCBP,ILF2,HSPD1,DYNC1LI1,LAMTOR1,FAM49B,CCT8,EEF1A1,ARPC5,GYG1,VCP,FADD,PAFAH1B2,PA2G4,PSMD1,PSMD2,IMPDH2,IST1,XRCC6,PSMD12,NRAS,DDX3X,EXOSC6
1	TRUE	1.51e-06	2580	246	92	0.374	0.036	GO:1901363	MF	5	heterocyclic compound binding	3	SLC25A5,CSDE1,STRAP,GDI2,GNAI3,IPO5,RHOA,CBFB,CDC42,TSG101,ENO1,UNG,XRCC5,BZW1,TNPO1,EIF3I,RAB10,CPNE3,RRN3,XRN2,RPLP0,HNRNPC,SUPT16H,EIF3L,RTCB,EIF3D,PRMT5,HIF1A,CSTF1,DHX40,C1QBP,LRRC59,METAP2,HBS1L,RAD1,DARS,PNO1,PPP1R8,CPSF3,RAD23B,ALDH6A1,ZNF639,TUBA1B,RAP2C,DEK,UBA2,PRMT1,HNRNPH2,LIN28A,CAPRIN1,MRPL44,RAC1,ACTL6A,PRPF4,ALDH1B1,OLA1,G3BP2,HDGF,ILF2,G3BP1,NONO,GLUD1,EIF4E,EEF1A1,MRPL10,PEF1,H…
1	TRUE	1.88e-06	330	479	37	0.077	0.112	GO:0043312	BP	1	neutrophil degranulation	6	SERPINB1,GDI2,RHOA,XRCC5,RAB10,CPNE3,HSP90AB1,PSMD7,LTA4H,CAND1,RAP2C,RAP1B,COPB1,CAP1,ACLY,ACTR10,CAB39,RAC1,SDCBP,ILF2,DYNC1LI1,LAMTOR1,CCT8,EEF1A1,ARPC5,GYG1,VCP,PAFAH1B2,PA2G4,PSMD1,PSMD2,IMPDH2,IST1,XRCC6,PSMD12,NRAS,DDX3X
1	TRUE	1.99e-06	331	479	37	0.077	0.112	GO:0002283	BP	1	neutrophil activation involved in immune response	5	SERPINB1,GDI2,RHOA,XRCC5,RAB10,CPNE3,HSP90AB1,PSMD7,LTA4H,CAND1,RAP2C,RAP1B,COPB1,CAP1,ACLY,ACTR10,CAB39,RAC1,SDCBP,ILF2,DYNC1LI1,LAMTOR1,CCT8,EEF1A1,ARPC5,GYG1,VCP,PAFAH1B2,PA2G4,PSMD1,PSMD2,IMPDH2,IST1,XRCC6,PSMD12,NRAS,DDX3X
1	TRUE	2.1e-06	347	479	38	0.079	0.11	GO:0043299	BP	1	leukocyte degranulation	3	SERPINB1,GDI2,RHOA,XRCC5,RAB10,CPNE3,HSP90AB1,PSMD7,LTA4H,CAND1,SNX4,RAP2C,RAP1B,COPB1,CAP1,ACLY,ACTR10,CAB39,RAC1,SDCBP,ILF2,DYNC1LI1,LAMTOR1,CCT8,EEF1A1,ARPC5,GYG1,VCP,PAFAH1B2,PA2G4,PSMD1,PSMD2,IMPDH2,IST1,XRCC6,PSMD12,NRAS,DDX3X
1	TRUE	2.1e-06	347	479	38	0.079	0.11	GO:0002275	BP	1	myeloid cell activation involved in immune response	4	SERPINB1,GDI2,RHOA,XRCC5,RAB10,CPNE3,HSP90AB1,PSMD7,LTA4H,CAND1,SNX4,RAP2C,RAP1B,COPB1,CAP1,ACLY,ACTR10,CAB39,RAC1,SDCBP,ILF2,DYNC1LI1,LAMTOR1,CCT8,EEF1A1,ARPC5,GYG1,VCP,PAFAH1B2,PA2G4,PSMD1,PSMD2,IMPDH2,IST1,XRCC6,PSMD12,NRAS,DDX3X
1	TRUE	2.17e-06	6597	481	323	0.672	0.049	GO:0071704	BP	1	organic substance metabolic process	2	LAP3,SLC25A13,HCCS,CSDE1,SLC30A9,COX15,AGPS,STRAP,VIM,SARS,POLR2B,MRPS10,VAMP3,RFC2,GNAI3,IPO5,ZNRD1,RHOA,CBFB,NUP133,VPS35,MAPK6,PFN2,UBE2D1,TEAD2,TSG101,ENO1,RBM7,UNG,UBE2A,XRCC5,PCNP,ARG2,STRADB,GEMIN5,TNPO1,DIS3,STARD7,EIF3I,CPNE3,RRN3,OGFOD1,METTL2A,FKBP1A,XRN2,RPLP0,BRAP,DLD,HNRNPC,SUPT16H,CDC23,HSP90AB1,CDC7,EIF3L,RTCB,EIF3D,PRMT5,GNPNAT1,HIF1A,DCAF11,GMPR2,CSTF1,CSNK2A1,CRNKL1,AHCY,RIOK3,…
1	TRUE	2.39e-06	335	479	37	0.077	0.11	GO:0042119	BP	1	neutrophil activation	5	SERPINB1,GDI2,RHOA,XRCC5,RAB10,CPNE3,HSP90AB1,PSMD7,LTA4H,CAND1,RAP2C,RAP1B,COPB1,CAP1,ACLY,ACTR10,CAB39,RAC1,SDCBP,ILF2,DYNC1LI1,LAMTOR1,CCT8,EEF1A1,ARPC5,GYG1,VCP,PAFAH1B2,PA2G4,PSMD1,PSMD2,IMPDH2,IST1,XRCC6,PSMD12,NRAS,DDX3X
1	TRUE	2.45e-06	2615	246	92	0.374	0.035	GO:0097159	MF	5	organic cyclic compound binding	3	SLC25A5,CSDE1,STRAP,GDI2,GNAI3,IPO5,RHOA,CBFB,CDC42,TSG101,ENO1,UNG,XRCC5,BZW1,TNPO1,EIF3I,RAB10,CPNE3,RRN3,XRN2,RPLP0,HNRNPC,SUPT16H,EIF3L,RTCB,EIF3D,PRMT5,HIF1A,CSTF1,DHX40,C1QBP,LRRC59,METAP2,HBS1L,RAD1,DARS,PNO1,PPP1R8,CPSF3,RAD23B,ALDH6A1,ZNF639,TUBA1B,RAP2C,DEK,UBA2,PRMT1,HNRNPH2,LIN28A,CAPRIN1,MRPL44,RAC1,ACTL6A,PRPF4,ALDH1B1,OLA1,G3BP2,HDGF,ILF2,G3BP1,NONO,GLUD1,EIF4E,EEF1A1,MRPL10,PEF1,H…
1	TRUE	2.58e-06	608	81	19	0.235	0.031	GO:0016071	BP	1	mRNA metabolic process	7	STRAP,RPLP0,HNRNPC,HIF1A,CSTF1,C1QBP,HBS1L,CPSF3,SET,SMU1,PRPF4,CNOT8,HNRNPK,NUDT21,PAIP1,RPL4,RPS4X,CNOT7,PPIL3
1	TRUE	2.61e-06	352	479	38	0.079	0.108	GO:0002444	BP	1	myeloid leukocyte mediated immunity	4	SERPINB1,GDI2,RHOA,XRCC5,RAB10,CPNE3,HSP90AB1,PSMD7,LTA4H,CAND1,SNX4,RAP2C,RAP1B,COPB1,CAP1,ACLY,ACTR10,CAB39,RAC1,SDCBP,ILF2,DYNC1LI1,LAMTOR1,CCT8,EEF1A1,ARPC5,GYG1,VCP,PAFAH1B2,PA2G4,PSMD1,PSMD2,IMPDH2,IST1,XRCC6,PSMD12,NRAS,DDX3X
1	TRUE	2.65e-06	590	480	53	0.11	0.09	GO:0002252	BP	1	immune effector process	2	SERPINB1,GDI2,RHOA,CDC42,XRCC5,RAB10,CPNE3,HSP90AB1,RIOK3,PSMD7,C1QBP,LTA4H,CAND1,SNX4,MSH6,RAP2C,RAP1B,COPB1,CAP1,ACLY,ACTR10,DHX9,CAB39,RAC1,SDCBP,BCL10,ILF2,HSPD1,DYNC1LI1,LAMTOR1,FAM49B,CCT8,EEF1A1,ARPC5,GYG1,VCP,PHB,FADD,PAFAH1B2,PA2G4,PSMD1,PSMD2,IMPDH2,IST1,ACTG1,XRCC6,PSMD12,CNOT7,NRAS,DDX3X,EXOSC6,ARPC4,ARPC1A
1	TRUE	2.65e-06	338	479	37	0.077	0.109	GO:0002446	BP	1	neutrophil mediated immunity	5	SERPINB1,GDI2,RHOA,XRCC5,RAB10,CPNE3,HSP90AB1,PSMD7,LTA4H,CAND1,RAP2C,RAP1B,COPB1,CAP1,ACLY,ACTR10,CAB39,RAC1,SDCBP,ILF2,DYNC1LI1,LAMTOR1,CCT8,EEF1A1,ARPC5,GYG1,VCP,PAFAH1B2,PA2G4,PSMD1,PSMD2,IMPDH2,IST1,XRCC6,PSMD12,NRAS,DDX3X
1	TRUE	2.65e-06	338	479	37	0.077	0.109	GO:0036230	BP	1	granulocyte activation	4	SERPINB1,GDI2,RHOA,XRCC5,RAB10,CPNE3,HSP90AB1,PSMD7,LTA4H,CAND1,RAP2C,RAP1B,COPB1,CAP1,ACLY,ACTR10,CAB39,RAC1,SDCBP,ILF2,DYNC1LI1,LAMTOR1,CCT8,EEF1A1,ARPC5,GYG1,VCP,PAFAH1B2,PA2G4,PSMD1,PSMD2,IMPDH2,IST1,XRCC6,PSMD12,NRAS,DDX3X
1	TRUE	2.71e-06	399	479	41	0.086	0.103	GO:0002366	BP	1	leukocyte activation involved in immune response	3	SERPINB1,GDI2,RHOA,XRCC5,RAB10,CPNE3,HSP90AB1,PSMD7,LTA4H,CAND1,SNX4,MSH6,RAP2C,RAP1B,COPB1,CAP1,ACLY,ACTR10,CAB39,RAC1,SDCBP,ILF2,HSPD1,DYNC1LI1,LAMTOR1,CCT8,EEF1A1,ARPC5,GYG1,VCP,PAFAH1B2,PA2G4,PSMD1,PSMD2,IMPDH2,IST1,XRCC6,PSMD12,NRAS,DDX3X,EXOSC6
1	TRUE	3.29e-06	402	479	41	0.086	0.102	GO:0002263	BP	1	cell activation involved in immune response	3	SERPINB1,GDI2,RHOA,XRCC5,RAB10,CPNE3,HSP90AB1,PSMD7,LTA4H,CAND1,SNX4,MSH6,RAP2C,RAP1B,COPB1,CAP1,ACLY,ACTR10,CAB39,RAC1,SDCBP,ILF2,HSPD1,DYNC1LI1,LAMTOR1,CCT8,EEF1A1,ARPC5,GYG1,VCP,PAFAH1B2,PA2G4,PSMD1,PSMD2,IMPDH2,IST1,XRCC6,PSMD12,NRAS,DDX3X,EXOSC6
1	TRUE	3.62e-06	6345	481	312	0.649	0.049	GO:0044238	BP	1	primary metabolic process	2	LAP3,SLC25A13,HCCS,CSDE1,SLC30A9,COX15,AGPS,STRAP,VIM,SARS,POLR2B,MRPS10,RFC2,GNAI3,IPO5,ZNRD1,RHOA,CBFB,NUP133,VPS35,MAPK6,PFN2,UBE2D1,TEAD2,TSG101,ENO1,RBM7,UNG,UBE2A,XRCC5,PCNP,STRADB,GEMIN5,TNPO1,DIS3,STARD7,EIF3I,CPNE3,RRN3,OGFOD1,METTL2A,FKBP1A,XRN2,RPLP0,BRAP,DLD,HNRNPC,SUPT16H,CDC23,HSP90AB1,CDC7,EIF3L,RTCB,EIF3D,PRMT5,GNPNAT1,HIF1A,DCAF11,GMPR2,CSTF1,CSNK2A1,CRNKL1,AHCY,RIOK3,PSMD10,RBBP…
1	TRUE	4.09e-06	104	82	9	0.11	0.087	GO:0005525	MF	5	GTP binding	6	GNAI3,RHOA,CDC42,RAB10,HBS1L,RAC1,GLUD1,EEF1A1,ARF4
1	TRUE	4.77e-06	4017	472	214	0.453	0.053	GO:0034641	BP	1	cellular nitrogen compound metabolic process	3	SLC25A13,CSDE1,SLC30A9,COX15,STRAP,VIM,SARS,POLR2B,MRPS10,RFC2,GNAI3,ZNRD1,CBFB,NUP133,UBE2D1,TEAD2,ENO1,RBM7,UNG,UBE2A,XRCC5,ARG2,GEMIN5,TNPO1,DIS3,EIF3I,RRN3,OGFOD1,METTL2A,XRN2,RPLP0,DLD,HNRNPC,SUPT16H,HSP90AB1,CDC7,EIF3L,RTCB,EIF3D,PRMT5,GNPNAT1,HIF1A,GMPR2,CSTF1,CRNKL1,AHCY,RIOK3,PSMD10,SLC25A15,GSR,PMPCB,NAMPT,CBLL1,MTPN,EIF4H,TRIM37,DHX40,C1QBP,UBE2D3,UGDH,EIF4G2,PTGES3,LTA4H,CREBL2,CDKN1B…
1	TRUE	5.08e-06	379	479	39	0.081	0.103	GO:0002274	BP	1	myeloid leukocyte activation	3	SERPINB1,GDI2,RHOA,XRCC5,RAB10,CPNE3,HSP90AB1,PSMD7,LTA4H,CAND1,SNX4,RAP2C,RAP1B,COPB1,CAP1,ACLY,ACTR10,CAB39,RAC1,SDCBP,ILF2,HSPD1,DYNC1LI1,LAMTOR1,CCT8,EEF1A1,ARPC5,GYG1,VCP,PAFAH1B2,PA2G4,PSMD1,PSMD2,IMPDH2,IST1,XRCC6,PSMD12,NRAS,DDX3X
1	TRUE	5.92e-06	1451	388	84	0.216	0.058	GO:0051649	BP	1	establishment of localization in cell	3	TBC1D23,VAMP3,IPO5,NUP133,VPS35,CDC42,UBE2D1,TSG101,CAPZB,SAR1A,GEMIN5,TNPO1,RAB10,ZW10,FKBP1A,RPLP0,CDC23,ARCN1,HIF1A,SEC23A,IFT52,NUP93,RAB11A,YWHAE,UBE2D3,COPZ1,SNX17,CAPZA1,GNPAT,KLHL12,CPSF3,PPP6C,NUP43,TUBA1B,CSE1L,COPB1,SNX6,ACTR10,YWHAQ,CDCA8,SRSF1,PLAA,SDCBP,NUSAP1,NUP54,PEX5,VPS33A,UQCRC2,ANP32E,HSPD1,SNX12,LIN7C,LAMTOR1,EIF4E,CPT2,PEF1,PEX19,PRKCI,ABCE1,CDK5,VCP,CPSF2,RAB8B,YWHAB,TUBA1…
1	TRUE	7.76e-06	2875	405	144	0.356	0.05	GO:0051234	BP	1	establishment of localization	2	SLC25A13,SLC25A5,VTA1,SLC30A9,COX15,SERPINB1,TBC1D23,VAMP3,GDI2,IPO5,RHOA,NUP133,VPS35,CDC42,UBE2D1,TSG101,CAPZB,VDAC3,XRCC5,SAR1A,STRADB,GEMIN5,TNPO1,RAB10,CPNE3,ZW10,FKBP1A,RPLP0,CDC23,ARCN1,CDC7,HIF1A,SEC23A,IFT52,SLC25A15,NUP93,PSMD7,RAB11A,PMPCB,CBLL1,YWHAE,UBE2D3,LTA4H,CREBL2,COPZ1,GAPDH,GOLPH3,ATP6V1A,SNX17,CAPZA1,GNPAT,KLHL12,CPSF3,PPP6C,NUP43,TUBA1B,RAP2C,CSE1L,ARPP19,COPB1,SNX6,CAP1,ACT…
1	TRUE	8.14e-06	114	82	9	0.11	0.079	GO:0032550	MF	5	purine ribonucleoside binding	6	GNAI3,RHOA,CDC42,RAB10,HBS1L,RAC1,GLUD1,EEF1A1,ARF4
1	TRUE	8.52e-06	115	82	9	0.11	0.078	GO:0001883	MF	5	purine nucleoside binding	5	GNAI3,RHOA,CDC42,RAB10,HBS1L,RAC1,GLUD1,EEF1A1,ARF4
1	TRUE	8.52e-06	115	82	9	0.11	0.078	GO:0032549	MF	5	ribonucleoside binding	5	GNAI3,RHOA,CDC42,RAB10,HBS1L,RAC1,GLUD1,EEF1A1,ARF4
1	TRUE	9.75e-06	117	82	9	0.11	0.077	GO:0032561	MF	5	guanyl ribonucleotide binding	7	GNAI3,RHOA,CDC42,RAB10,HBS1L,RAC1,GLUD1,EEF1A1,ARF4
1	TRUE	1.03e-05	118	82	9	0.11	0.076	GO:0019001	MF	5	guanyl nucleotide binding	6	GNAI3,RHOA,CDC42,RAB10,HBS1L,RAC1,GLUD1,EEF1A1,ARF4
1	TRUE	1.08e-05	1261	482	88	0.183	0.07	GO:0016192	BP	1	vesicle-mediated transport	4	VTA1,SERPINB1,TBC1D23,VAMP3,GDI2,RHOA,VPS35,CDC42,TSG101,CAPZB,XRCC5,SAR1A,RAB10,CPNE3,ZW10,ARCN1,HSP90AB1,CDC7,SEC23A,PSMD7,RAB11A,CBLL1,LTA4H,COPZ1,CAND1,KIF20A,GOLPH3,SNX4,SNX17,CAPZA1,KLHL12,PPP6C,VPS26A,RAP2C,RAP1B,COPB1,AP1M2,SNX6,CHMP2A,CAP1,ACLY,ACTR10,DCTN4,CAB39,RAC1,SDCBP,KIF11,OLA1,VPS33A,ILF2,DYNC1LI1,SNX12,LAMTOR1,FAM49B,CCT8,EEF1A1,AP2M1,PEF1,SNX7,ARPC5,PRKCI,GYG1,ANXA5,CDK5,HNRNPK…
1	TRUE	1.08e-05	119	82	9	0.11	0.076	GO:0001882	MF	5	nucleoside binding	4	GNAI3,RHOA,CDC42,RAB10,HBS1L,RAC1,GLUD1,EEF1A1,ARF4
1	TRUE	1.12e-05	1256	383	74	0.193	0.059	GO:0046907	BP	1	intracellular transport	3	TBC1D23,VAMP3,IPO5,NUP133,VPS35,CDC42,UBE2D1,TSG101,CAPZB,SAR1A,GEMIN5,TNPO1,RAB10,ZW10,RPLP0,ARCN1,HIF1A,SEC23A,IFT52,NUP93,RAB11A,YWHAE,UBE2D3,COPZ1,SNX17,CAPZA1,GNPAT,KLHL12,CPSF3,PPP6C,NUP43,TUBA1B,CSE1L,COPB1,SNX6,ACTR10,SRSF1,SDCBP,NUP54,PEX5,VPS33A,UQCRC2,ANP32E,HSPD1,SNX12,LAMTOR1,EIF4E,CPT2,PEF1,PEX19,PRKCI,ABCE1,CDK5,VCP,CPSF2,RAB8B,TUBA1C,ARF4,GABARAP,HSPA4,TOMM20,RPL4,SRP72,RAB1B,KPNA…
1	TRUE	1.21e-05	1632	485	107	0.221	0.066	GO:0009056	BP	1	catabolic process	2	CSDE1,VTA1,VIM,GNAI3,VPS35,UBE2D1,TSG101,ENO1,UNG,UBE2A,PCNP,TNPO1,DIS3,DNM1L,XRN2,RPLP0,HNRNPC,CDC23,HSP90AB1,HIF1A,CSNK2A1,PSMD10,PSMD7,RNASEH2A,BLMH,UBE2D3,EIF4G2,PSMD9,LTA4H,CDKN1B,GAPDH,TPI1,HBS1L,SKP1,PPP2CA,ATP6V1A,SNX17,ODC1,CDC20,PRDX1,PPP1R8,RAD23B,SET,ALDH6A1,GOT1,LYPLA1,VPS26A,DUT,SNX6,CDO1,CHMP2A,LIN28A,UBE2G1,PNPLA8,GLUL,DHX9,YME1L1,PLAA,SDCBP,VPS33A,WDR45B,SNX12,GLUD1,LAMTOR1,FEZ1,…
1	TRUE	1.54e-05	331	486	35	0.072	0.106	GO:0044403	BP	1	symbiont process	3	VTA1,NUP133,CDC42,TSG101,XRCC5,HSP90AB1,EIF3L,EIF3D,NUP93,CBLL1,SMC3,GAPDH,NUP43,ZNF639,DEK,AP1M2,CHMP2A,DHX9,RAC1,HMGA1,NUP54,DENR,HSPD1,AP2M1,VCP,DDB1,RAB1B,EIF3F,IST1,KPNA2,XRCC6,CNOT7,DDX3X,UBA52,CHMP1B
1	TRUE	1.71e-05	436	241	27	0.112	0.062	GO:0046700	BP	1	heterocycle catabolic process	4	CSDE1,ENO1,UNG,TNPO1,XRN2,RPLP0,HNRNPC,HIF1A,GAPDH,TPI1,HBS1L,PPP2CA,PPP1R8,SET,ALDH6A1,LIN28A,CNOT8,CNOT11,VCP,PAIP1,RPL4,PRKAG1,NUDT11,RPS4X,CNOT7,RNPS1,RBM8A
1	TRUE	1.72e-05	1524	485	101	0.208	0.066	GO:0044248	BP	1	cellular catabolic process	3	CSDE1,VTA1,VIM,GNAI3,VPS35,UBE2D1,TSG101,ENO1,UNG,UBE2A,PCNP,TNPO1,DIS3,DNM1L,XRN2,RPLP0,HNRNPC,CDC23,HSP90AB1,HIF1A,CSNK2A1,PSMD10,PSMD7,RNASEH2A,BLMH,UBE2D3,EIF4G2,PSMD9,LTA4H,GAPDH,TPI1,HBS1L,SKP1,PPP2CA,ATP6V1A,CDC20,PRDX1,PPP1R8,RAD23B,SET,ALDH6A1,GOT1,VPS26A,DUT,SNX6,CDO1,CHMP2A,LIN28A,UBE2G1,PNPLA8,GLUL,DHX9,YME1L1,PLAA,SDCBP,VPS33A,WDR45B,GLUD1,LAMTOR1,FEZ1,RMND5A,CNOT8,EEF1A1,CNOT11,AP2M…
1	TRUE	1.75e-05	437	241	27	0.112	0.062	GO:0044270	BP	1	cellular nitrogen compound catabolic process	4	CSDE1,ENO1,UNG,TNPO1,XRN2,RPLP0,HNRNPC,HIF1A,GAPDH,TPI1,HBS1L,PPP2CA,PPP1R8,SET,ALDH6A1,LIN28A,CNOT8,CNOT11,VCP,PAIP1,RPL4,PRKAG1,NUDT11,RPS4X,CNOT7,RNPS1,RBM8A
1	TRUE	1.92e-05	2134	472	128	0.271	0.06	GO:0003676	MF	5	nucleic acid binding	4	SLC25A5,CSDE1,STRAP,VIM,SARS,POLR2B,RFC2,GDI2,IPO5,CBFB,TEAD2,TSG101,ENO1,RBM7,UNG,XRCC5,BZW1,GEMIN5,TNPO1,EIF3I,CPNE3,RRN3,ZW10,XRN2,RPLP0,HNRNPC,SUPT16H,ARCN1,HSP90AB1,EIF3L,RTCB,EIF3D,PRMT5,HIF1A,CSTF1,CRNKL1,UBFD1,EIF4H,DHX40,C1QBP,LRRC59,YWHAE,EIF4G2,METAP2,LTA4H,GTF2H3,MCM3,RAD1,DARS,PNO1,MSH6,TSNAX,PRDX1,SYF2,PPP1R8,CPSF3,RAD23B,FCF1,ALDH6A1,ZNF639,TUBA1B,DEK,PRMT1,HNRNPH2,DUT,ASS1,LIN28A,…
1	TRUE	1.99e-05	413	241	26	0.108	0.063	GO:0034655	BP	1	nucleobase-containing compound catabolic process	5	CSDE1,ENO1,UNG,TNPO1,XRN2,RPLP0,HNRNPC,HIF1A,GAPDH,TPI1,HBS1L,PPP2CA,PPP1R8,SET,LIN28A,CNOT8,CNOT11,VCP,PAIP1,RPL4,PRKAG1,NUDT11,RPS4X,CNOT7,RNPS1,RBM8A
1	TRUE	2.16e-05	4944	221	129	0.584	0.026	GO:0044260	BP	1	cellular macromolecule metabolic process	3	CSDE1,STRAP,MRPS10,VAMP3,RHOA,CBFB,NUP133,VPS35,MAPK6,TSG101,ENO1,UNG,XRCC5,PCNP,TNPO1,EIF3I,RRN3,OGFOD1,XRN2,RPLP0,DLD,HNRNPC,SUPT16H,CDC23,CDC7,EIF3L,EIF3D,PRMT5,HIF1A,CSTF1,CSNK2A1,PSMD10,RAB11A,MTPN,ABHD17B,CCNY,TRIM37,C1QBP,BLMH,UBE2D3,PTGES3,METAP2,CREBL2,GAPDH,HBS1L,GOLPH3,PPP2CA,DARS,KLHL12,PPP1R8,CPSF3,RAD23B,SET,PPP6C,SERP1,RNF2,ZNF639,MORF4L2,RAP2C,KLHDC3,DEK,UBA2,PRMT1,TRMT5,ARPP19,SN…
1	TRUE	2.29e-05	5553	236	148	0.627	0.027	GO:0043170	BP	1	macromolecule metabolic process	3	LAP3,CSDE1,STRAP,MRPS10,VAMP3,IPO5,RHOA,CBFB,NUP133,VPS35,MAPK6,TSG101,ENO1,UNG,XRCC5,PCNP,TNPO1,EIF3I,RRN3,OGFOD1,XRN2,RPLP0,DLD,HNRNPC,SUPT16H,CDC23,CDC7,EIF3L,RTCB,EIF3D,PRMT5,HIF1A,CSTF1,CSNK2A1,PSMD10,NUP93,RAB11A,PMPCB,MTPN,ABHD17B,CCNY,TRIM37,DHX40,C1QBP,BLMH,UBE2D3,PTGES3,METAP2,CREBL2,GAPDH,HBS1L,GOLPH3,PPP2CA,PPM1G,DARS,KLHL12,PPP1R8,CPSF3,RAD23B,SET,PPP6C,NUP43,SERP1,RNF2,ZNF639,SMU1,M…
1	TRUE	2.42e-05	900	486	68	0.14	0.076	GO:0022402	BP	1	cell cycle process	2	RFC2,RHOA,CDC42,STRADB,ZW10,CDC23,HSP90AB1,CDC7,PRMT5,CSNK2A1,RBBP7,RAB11A,HBP1,SMC3,CCNY,TRIM37,YWHAE,EIF4G2,CDKN1B,MCM3,KIF20A,RAD1,SKP1,PPM1G,MSH6,PPP6C,RNF2,KLHDC3,PRMT1,ARPP19,CHMP2A,CDCA8,CDK4,CAB39,NUSAP1,HAUS2,KIF11,NEDD1,NABP2,DYNC1LI1,CCNA2,SKP2,LAMTOR1,CHEK1,EIF4E,CNOT8,CCNB2,CNOT11,DONSON,NAE1,CCNF,CDC25A,MAD2L1,CDK5,MELK,DDB1,YWHAG,PA2G4,SNX18,PRKAG1,IST1,UBE2L3,MCMBP,PRIM1,KLHL9,CNO…
1	TRUE	2.48e-05	340	486	35	0.072	0.103	GO:0044419	BP	1	interspecies interaction between organisms	2	VTA1,NUP133,CDC42,TSG101,XRCC5,HSP90AB1,EIF3L,EIF3D,NUP93,CBLL1,SMC3,GAPDH,NUP43,ZNF639,DEK,AP1M2,CHMP2A,DHX9,RAC1,HMGA1,NUP54,DENR,HSPD1,AP2M1,VCP,DDB1,RAB1B,EIF3F,IST1,KPNA2,XRCC6,CNOT7,DDX3X,UBA52,CHMP1B
1	TRUE	2.48e-05	295	486	32	0.066	0.108	GO:0016032	BP	1	viral process	4	VTA1,NUP133,CDC42,TSG101,XRCC5,HSP90AB1,EIF3L,EIF3D,NUP93,SMC3,NUP43,ZNF639,DEK,AP1M2,CHMP2A,DHX9,RAC1,HMGA1,NUP54,DENR,AP2M1,VCP,DDB1,RAB1B,EIF3F,IST1,KPNA2,XRCC6,CNOT7,DDX3X,UBA52,CHMP1B
1	TRUE	2.57e-05	1385	38	17	0.447	0.012	GO:0002376	BP	1	immune system process	1	GDI2,RHOA,XRCC5,HIF1A,C1QBP,GOLPH3,CAPZA1,GLO1,CAP1,RAC1,VPS33A,EEF1A1,PRDX3,NUDT21,XRCC6,CNOT7,ARPC1A
1	TRUE	2.89e-05	3223	218	93	0.427	0.029	GO:0010467	BP	1	gene expression	4	CSDE1,STRAP,MRPS10,CBFB,NUP133,VPS35,MAPK6,ENO1,XRCC5,TNPO1,EIF3I,RRN3,OGFOD1,XRN2,RPLP0,HNRNPC,SUPT16H,EIF3L,RTCB,EIF3D,PRMT5,HIF1A,CSTF1,PSMD10,NUP93,PMPCB,MTPN,TRIM37,DHX40,C1QBP,UBE2D3,METAP2,CREBL2,GAPDH,HBS1L,GOLPH3,PPP2CA,DARS,CPSF3,SET,RNF2,ZNF639,SMU1,MORF4L2,DEK,PRMT1,TRMT5,SNX6,YWHAQ,CAPRIN1,MRPL44,ACTL6A,PRPF4,ASCC1,NUP54,G3BP2,UQCRC2,BCL10,HDGF,ILF2,EAF1,NONO,SNX12,EIF4E,CNOT8,EEF1A1…
1	TRUE	2.92e-05	540	482	47	0.098	0.087	GO:0006887	BP	1	exocytosis	3	SERPINB1,VAMP3,GDI2,RHOA,TSG101,XRCC5,RAB10,CPNE3,HSP90AB1,PSMD7,RAB11A,LTA4H,CAND1,SNX4,RAP2C,RAP1B,COPB1,CHMP2A,CAP1,ACLY,ACTR10,CAB39,RAC1,SDCBP,OLA1,ILF2,DYNC1LI1,LAMTOR1,FAM49B,CCT8,EEF1A1,ARPC5,GYG1,ANXA5,CDK5,VCP,RAB8B,PAFAH1B2,PA2G4,PSMD1,PSMD2,IMPDH2,IST1,XRCC6,PSMD12,NRAS,DDX3X
1	TRUE	3.34e-05	2563	348	114	0.328	0.044	GO:0006996	BP	1	organelle organization	3	SLC25A5,VTA1,VAMP3,RHOA,NUP133,VPS35,PFN2,CDC42,UBE2D1,TSG101,CAPZB,UBE2A,XRCC5,SAR1A,TNPO1,RAB10,ZW10,OGFOD1,HNRNPC,SUPT16H,CDC23,PRMT5,SEC23A,IFT52,PSMD10,RBBP7,NUP93,RAB11A,MTPN,TRIM37,C1QBP,UBE2D3,PTGES3,GAPDH,GOLPH3,RAD1,GNPAT,KLHL12,RAD23B,SET,PPP6C,RNF2,MORF4L2,KLHDC3,DEK,PRMT1,SNX6,CAP1,PEX11B,YWHAQ,CDCA8,CCT7,RAC1,ACTL6A,YME1L1,SDCBP,HAUS2,KIF11,COPS4,NUP54,PEX5,NEDD1,NABP2,VPS33A,DENR,U…
1	TRUE	3.51e-05	457	241	27	0.112	0.059	GO:1901361	BP	1	organic cyclic compound catabolic process	4	CSDE1,ENO1,UNG,TNPO1,XRN2,RPLP0,HNRNPC,HIF1A,GAPDH,TPI1,HBS1L,PPP2CA,PPP1R8,SET,ALDH6A1,LIN28A,CNOT8,CNOT11,VCP,PAIP1,RPL4,PRKAG1,NUDT11,RPS4X,CNOT7,RNPS1,RBM8A
1	TRUE	3.67e-05	22	176	6	0.034	0.273	GO:0016620	MF	5	oxidoreductase activity, acting on the aldehyde or oxo group of donors, NAD or NADP as acceptor	5	DLD,GAPDH,ALDH6A1,ALDH1B1,ALDH9A1,DLAT
1	TRUE	4.16e-05	2787	405	137	0.338	0.049	GO:0006810	BP	1	transport	3	SLC25A13,SLC25A5,VTA1,SLC30A9,COX15,SERPINB1,TBC1D23,VAMP3,GDI2,IPO5,RHOA,NUP133,VPS35,CDC42,UBE2D1,TSG101,CAPZB,VDAC3,XRCC5,SAR1A,STRADB,GEMIN5,TNPO1,RAB10,CPNE3,ZW10,FKBP1A,RPLP0,ARCN1,CDC7,HIF1A,SEC23A,IFT52,SLC25A15,NUP93,PSMD7,RAB11A,PMPCB,CBLL1,YWHAE,UBE2D3,LTA4H,CREBL2,COPZ1,GAPDH,GOLPH3,ATP6V1A,SNX17,CAPZA1,GNPAT,KLHL12,CPSF3,PPP6C,NUP43,TUBA1B,RAP2C,CSE1L,ARPP19,COPB1,SNX6,CAP1,ACTR10,DC…
1	TRUE	4.19e-05	4129	423	194	0.459	0.047	GO:1901564	BP	1	organonitrogen compound metabolic process	3	LAP3,SLC25A13,HCCS,COX15,STRAP,VIM,SARS,MRPS10,GNAI3,IPO5,RHOA,CBFB,VPS35,MAPK6,PFN2,UBE2D1,TSG101,ENO1,UNG,UBE2A,XRCC5,PCNP,ARG2,STRADB,GEMIN5,STARD7,EIF3I,OGFOD1,FKBP1A,RPLP0,DLD,CDC23,HSP90AB1,CDC7,EIF3L,EIF3D,PRMT5,HIF1A,DCAF11,GMPR2,CSNK2A1,AHCY,PSMD10,RBBP7,SLC25A15,PSMD7,RAB11A,PMPCB,NAMPT,CBLL1,MTPN,EIF4H,ABHD17B,CCNY,TRIM37,C1QBP,BLMH,YWHAE,MMD,UBE2D3,UGDH,METAP2,LTA4H,CREBL2,GAPDH,TPI1,…
1	TRUE	4.24e-05	1922	406	103	0.254	0.054	GO:0051641	BP	1	cellular localization	2	TBC1D23,VAMP3,IPO5,NUP133,VPS35,CDC42,UBE2D1,FERMT2,TSG101,CAPZB,XRCC5,SAR1A,STRADB,GEMIN5,TNPO1,RAB10,ZW10,FKBP1A,RPLP0,CDC23,ARCN1,HIF1A,SEC23A,IFT52,NUP93,RAB11A,YWHAE,UBE2D3,COPZ1,GOLPH3,SNX17,CAPZA1,GNPAT,KLHL12,CPSF3,PPP6C,NUP43,PLS1,TUBA1B,CSE1L,COPB1,SNX6,ACTR10,DCTN4,ARL8B,YWHAQ,CDCA8,CCT7,RAC1,SRSF1,PLAA,SDCBP,NUSAP1,HAUS2,NUP54,PEX5,NEDD1,NABP2,VPS33A,UQCRC2,WDR45B,ANP32E,HSPD1,SNX12,L…
1	TRUE	5.63e-05	473	479	42	0.088	0.089	GO:0045055	BP	1	regulated exocytosis	4	SERPINB1,GDI2,RHOA,XRCC5,RAB10,CPNE3,HSP90AB1,PSMD7,LTA4H,CAND1,SNX4,RAP2C,RAP1B,COPB1,CAP1,ACLY,ACTR10,CAB39,RAC1,SDCBP,OLA1,ILF2,DYNC1LI1,LAMTOR1,FAM49B,CCT8,EEF1A1,ARPC5,GYG1,ANXA5,CDK5,VCP,PAFAH1B2,PA2G4,PSMD1,PSMD2,IMPDH2,IST1,XRCC6,PSMD12,NRAS,DDX3X
1	TRUE	6.29e-05	444	241	26	0.108	0.059	GO:0019439	BP	1	aromatic compound catabolic process	4	CSDE1,ENO1,UNG,TNPO1,XRN2,RPLP0,HNRNPC,HIF1A,GAPDH,TPI1,HBS1L,PPP2CA,PPP1R8,SET,LIN28A,CNOT8,CNOT11,VCP,PAIP1,RPL4,PRKAG1,NUDT11,RPS4X,CNOT7,RNPS1,RBM8A
1	TRUE	6.63e-05	3557	247	109	0.441	0.031	GO:0006139	BP	1	nucleobase-containing compound metabolic process	4	CSDE1,STRAP,GNAI3,CBFB,NUP133,ENO1,UNG,XRCC5,TNPO1,RRN3,XRN2,RPLP0,DLD,HNRNPC,SUPT16H,CDC7,RTCB,PRMT5,GNPNAT1,HIF1A,GMPR2,CSTF1,AHCY,PSMD10,GSR,PMPCB,MTPN,TRIM37,DHX40,C1QBP,UBE2D3,PTGES3,CREBL2,GAPDH,TPI1,HBS1L,RAD1,PPP2CA,DARS,PPP1R8,CPSF3,RAD23B,SET,ALDH6A1,RNF2,ZNF639,SMU1,MORF4L2,KLHDC3,DEK,PRMT1,TRMT5,HNRNPH2,PAICS,SNX6,LIN28A,YWHAQ,MRPL44,ACTL6A,PRPF4,PDCL,ASCC1,OLA1,COPS4,G3BP2,UQCRC2,PGD…
1	TRUE	8.26e-05	156	83	9	0.108	0.058	GO:0003924	MF	5	GTPase activity	8	GNAI3,RHOA,CDC42,RAB11A,HBS1L,RAC1,EEF1A1,ARF4,GPN1
1	TRUE	8.69e-05	585	479	48	0.1	0.082	GO:0045321	BP	1	leukocyte activation	2	SERPINB1,GDI2,RHOA,CBFB,CDC42,XRCC5,RAB10,CPNE3,FKBP1A,HSP90AB1,PSMD7,LTA4H,CAND1,SNX4,MSH6,PRDX1,RAP2C,RAP1B,COPB1,CAP1,ACLY,ACTR10,CAB39,RAC1,SDCBP,ILF2,HSPD1,DYNC1LI1,LAMTOR1,FAM49B,CCT8,EEF1A1,ARPC5,GYG1,VCP,FADD,PAFAH1B2,PA2G4,PSMD1,PSMD2,IMPDH2,IST1,NHEJ1,XRCC6,PSMD12,NRAS,DDX3X,EXOSC6
1	TRUE	8.69e-05	3182	485	175	0.361	0.055	GO:0044267	BP	1	cellular protein metabolic process	4	HCCS,STRAP,VIM,SARS,MRPS10,IPO5,RHOA,CBFB,VPS35,MAPK6,PFN2,UBE2D1,TSG101,ENO1,UBE2A,XRCC5,PCNP,STRADB,GEMIN5,EIF3I,OGFOD1,FKBP1A,RPLP0,BRAP,DLD,CDC23,HSP90AB1,CDC7,EIF3L,EIF3D,PRMT5,HIF1A,DCAF11,CSNK2A1,PSMD10,RBBP7,ARL2BP,PSMD7,RAB11A,CBLL1,MTPN,EIF4H,ABHD17B,CCNY,TRIM37,C1QBP,BLMH,YWHAE,MMD,UBE2D3,EIF4G2,PSMD9,METAP2,LTA4H,CREBL2,CDKN1B,GTF2H3,CAND1,GAPDH,HBS1L,SKP1,PPP2CA,PRKAR2A,PPM1G,DARS,FA…
1	TRUE	8.77e-05	417	383	33	0.086	0.079	GO:0072594	BP	1	establishment of protein localization to organelle	6	IPO5,NUP133,UBE2D1,TNPO1,RAB10,RPLP0,RAB11A,YWHAE,UBE2D3,GNPAT,CSE1L,YWHAQ,CCT7,NUP54,PEX5,NABP2,UQCRC2,HSPD1,CCT8,PEX19,RAB8B,YWHAB,YWHAG,HSPA4,TOMM20,RPL4,SRP72,KPNA2,AP3M1,UBE2L3,RPS4X,UBA52,NCOA4
1	TRUE	0.000124	3649	247	110	0.445	0.03	GO:0006725	BP	1	cellular aromatic compound metabolic process	3	CSDE1,STRAP,GNAI3,CBFB,NUP133,ENO1,UNG,XRCC5,TNPO1,RRN3,XRN2,RPLP0,DLD,HNRNPC,SUPT16H,CDC7,RTCB,PRMT5,GNPNAT1,HIF1A,GMPR2,CSTF1,AHCY,PSMD10,GSR,PMPCB,MTPN,TRIM37,DHX40,C1QBP,UBE2D3,PTGES3,CREBL2,GAPDH,TPI1,HBS1L,RAD1,PPP2CA,DARS,PPP1R8,CPSF3,RAD23B,SET,ALDH6A1,RNF2,ZNF639,SMU1,MORF4L2,KLHDC3,DEK,PRMT1,TRMT5,HNRNPH2,PAICS,SNX6,LIN28A,YWHAQ,MRPL44,ACTL6A,PRPF4,PDCL,ASCC1,OLA1,COPS4,G3BP2,UQCRC2,PGD…
1	TRUE	0.000124	3648	247	110	0.445	0.03	GO:0046483	BP	1	heterocycle metabolic process	3	CSDE1,STRAP,GNAI3,CBFB,NUP133,ENO1,UNG,XRCC5,TNPO1,RRN3,XRN2,RPLP0,DLD,HNRNPC,SUPT16H,CDC7,RTCB,PRMT5,GNPNAT1,HIF1A,GMPR2,CSTF1,AHCY,PSMD10,GSR,PMPCB,MTPN,TRIM37,DHX40,C1QBP,UBE2D3,PTGES3,CREBL2,GAPDH,TPI1,HBS1L,RAD1,PPP2CA,DARS,PPP1R8,CPSF3,RAD23B,SET,ALDH6A1,RNF2,ZNF639,SMU1,MORF4L2,KLHDC3,DEK,PRMT1,TRMT5,HNRNPH2,PAICS,SNX6,LIN28A,YWHAQ,MRPL44,ACTL6A,PRPF4,PDCL,ASCC1,OLA1,COPS4,G3BP2,UQCRC2,PGD…
1	TRUE	0.000124	346	170	18	0.106	0.052	GO:0008380	BP	1	RNA splicing	8	STRAP,HNRNPC,RTCB,PRMT5,CSTF1,DHX40,C1QBP,PPP2CA,CPSF3,SMU1,PRPF4,HNRNPK,CPSF2,NUDT21,HNRNPF,DDX47,PPIL3,RBM8A
1	TRUE	0.000212	1058	357	58	0.162	0.055	GO:0045184	BP	1	establishment of protein localization	4	SLC25A5,IPO5,NUP133,VPS35,UBE2D1,TNPO1,RAB10,RPLP0,ARCN1,NUP93,RAB11A,UBE2D3,GAPDH,GOLPH3,ATP6V1A,SNX17,GNPAT,CPSF3,NUP43,CSE1L,SNX6,YWHAQ,CCT7,SRSF1,SDCBP,NUP54,PEX5,NABP2,UQCRC2,HSPD1,SNX12,GLUD1,EIF4E,CCT8,PEX19,PRKCI,ABCE1,VCP,CPSF2,RAB8B,YWHAG,GABARAP,HSPA4,TOMM20,RPL4,UNC119B,IST1,KPNA2,VPS33B,AP3M1,UBE2L3,RPS4X,ASNA1,RNPS1,UBA52,CHMP1B,RBM8A,NCOA4
1	TRUE	0.000212	571	447	44	0.098	0.077	GO:0043604	BP	1	amide biosynthetic process	5	VIM,SARS,MRPS10,ARG2,GEMIN5,EIF3I,OGFOD1,RPLP0,DLD,EIF3L,EIF3D,SLC25A15,MTPN,EIF4H,C1QBP,EIF4G2,GAPDH,HBS1L,DARS,FARSB,ASS1,ACLY,LIN28A,CAPRIN1,MRPL44,ASNSD1,DENR,YTHDF1,EIF4E,EEF1A1,MRPL10,METAP1,ABCE1,PAIP1,PPP1CA,RPL4,EIF3F,MRPS16,COA3,MRPL42,RPS4X,DDX3X,UBA52,MRPS17
1	TRUE	0.000226	781	485	58	0.12	0.074	GO:0046903	BP	1	secretion	4	SLC25A5,SERPINB1,VAMP3,GDI2,RHOA,TSG101,XRCC5,RAB10,CPNE3,DNM1L,HSP90AB1,ARL2BP,PSMD7,RAB11A,PSMD9,LTA4H,CAND1,GAPDH,GOLPH3,SNX4,RAP2C,RAP1B,COPB1,CHMP2A,CAP1,ACLY,ACTR10,PNPLA8,DHX9,CAB39,RAC1,SDCBP,OLA1,ILF2,DYNC1LI1,GLUD1,LIN7C,LAMTOR1,FAM49B,CCT8,EEF1A1,ARPC5,PRKCI,GYG1,ANXA5,CDK5,VCP,RAB8B,PAFAH1B2,PA2G4,PSMD1,PSMD2,IMPDH2,IST1,XRCC6,PSMD12,NRAS,DDX3X
1	TRUE	0.000231	663	479	51	0.106	0.077	GO:0001775	BP	1	cell activation	2	SERPINB1,GDI2,RHOA,CBFB,CDC42,XRCC5,RAB10,CPNE3,FKBP1A,HSP90AB1,PRMT5,PSMD7,LTA4H,CAND1,SNX4,MSH6,PRDX1,RAP2C,RAP1B,COPB1,CAP1,ACLY,ACTR10,CAB39,RAC1,SDCBP,ILF2,HSPD1,DYNC1LI1,LAMTOR1,FAM49B,CCT8,EEF1A1,ARPC5,GYG1,METAP1,VCP,FADD,PAFAH1B2,PA2G4,PSMD1,PSMD2,IMPDH2,IST1,ACTG1,NHEJ1,XRCC6,PSMD12,NRAS,DDX3X,EXOSC6
1	TRUE	0.000245	1205	422	72	0.171	0.06	GO:1901566	BP	1	organonitrogen compound biosynthetic process	4	SLC25A13,COX15,VIM,SARS,MRPS10,ENO1,ARG2,GEMIN5,STARD7,EIF3I,OGFOD1,RPLP0,DLD,EIF3L,EIF3D,HIF1A,GMPR2,SLC25A15,NAMPT,MTPN,EIF4H,ABHD17B,C1QBP,UGDH,GAPDH,TPI1,HBS1L,GOLPH3,ODC1,DARS,FARSB,GOT1,SERP1,PRMT1,PAICS,PPAT,CDO1,ASS1,ACLY,LIN28A,CAPRIN1,GLUL,MRPL44,PDCL,ASNSD1,ESD,DENR,WDR45B,BCL10,ALDH9A1,GLUD1,YTHDF1,EIF4E,DCK,EEF1A1,MRPL10,ABCE1,HNRNPK,VCP,PAIP1,PPP1CA,RPL4,EIF3F,IMPDH2,PRKAG1,MRPS16,C…
1	TRUE	0.000245	369	480	34	0.071	0.092	GO:0010608	BP	1	posttranscriptional regulation of gene expression	5	VIM,POLR2B,GEMIN5,TNPO1,DIS3,OGFOD1,HNRNPC,EIF3D,MTPN,EIF4H,C1QBP,EIF4G2,GAPDH,SET,LIN28A,CAPRIN1,DHX9,YTHDF1,EIF4E,CNOT8,METAP1,YWHAB,NUDT21,PAIP1,PPP1CA,HNRNPA0,PRKRA,COA3,LIN28B,RPS4X,CNOT7,DDX3X,UBA52,EXOSC6
1	TRUE	0.000247	31	176	6	0.034	0.194	GO:0016903	MF	5	oxidoreductase activity, acting on the aldehyde or oxo group of donors	4	DLD,GAPDH,ALDH6A1,ALDH1B1,ALDH9A1,DLAT
1	TRUE	0.000264	3756	247	111	0.449	0.03	GO:1901360	BP	1	organic cyclic compound metabolic process	3	CSDE1,STRAP,GNAI3,CBFB,NUP133,ENO1,UNG,XRCC5,TNPO1,RRN3,XRN2,RPLP0,DLD,HNRNPC,SUPT16H,CDC7,RTCB,PRMT5,GNPNAT1,HIF1A,GMPR2,CSTF1,AHCY,PSMD10,GSR,PMPCB,MTPN,TRIM37,DHX40,C1QBP,UBE2D3,PTGES3,CREBL2,GAPDH,TPI1,HBS1L,RAD1,PPP2CA,DARS,PPP1R8,CPSF3,RAD23B,SET,ALDH6A1,RNF2,ZNF639,SMU1,MORF4L2,KLHDC3,DEK,PRMT1,TRMT5,HNRNPH2,PAICS,SNX6,LIN28A,YWHAQ,MRPL44,ACTL6A,PRPF4,PDCL,ASCC1,OLA1,COPS4,G3BP2,UQCRC2,PGD…
1	TRUE	0.000264	551	486	45	0.093	0.082	GO:0044877	MF	5	protein-containing complex binding	3	VIM,GNAI3,TSG101,UNG,CAPZB,XRCC5,GEMIN5,FKBP1A,HNRNPC,SUPT16H,HSP90AB1,PRMT5,EIF4H,SMC3,C1QBP,YWHAE,CDKN1B,SNX4,MSH6,PLS1,AIF1L,RAP1B,LIN28A,DHX9,ACTL6A,KIF11,DENR,TPM3,HSPD1,YTHDF1,FAM49B,ARPC5,ABCE1,VCP,TPM4,DDB1,SRP72,IST1,XRCC6,SNX2,NRAS,DDX3X,ARPC4,ARPC1A,PGAM5
1	TRUE	0.000267	3411	241	101	0.419	0.03	GO:0019538	BP	1	protein metabolic process	4	LAP3,STRAP,MRPS10,IPO5,RHOA,CBFB,VPS35,MAPK6,TSG101,ENO1,XRCC5,PCNP,EIF3I,OGFOD1,RPLP0,DLD,CDC23,CDC7,EIF3L,EIF3D,PRMT5,HIF1A,CSNK2A1,PSMD10,RAB11A,PMPCB,MTPN,ABHD17B,CCNY,TRIM37,C1QBP,BLMH,UBE2D3,METAP2,CREBL2,GAPDH,HBS1L,GOLPH3,PPP2CA,PPM1G,DARS,KLHL12,PPP1R8,RAD23B,SET,PPP6C,SERP1,RNF2,MORF4L2,RAP2C,UBA2,PRMT1,ARPP19,SNX6,LIN28A,CAPRIN1,MRPL44,RAC1,ACTL6A,PLAA,SDCBP,COPS4,UQCRC2,WDR45B,BCL10,C…
1	TRUE	0.000275	1848	42	19	0.452	0.01	GO:0065008	BP	1	regulation of biological quality	2	STRAP,RHOA,XRCC5,HIF1A,PSMD10,MTPN,C1QBP,GOLPH3,ATP6V1A,CAPZA1,SET,YWHAQ,RAC1,VPS33A,ALDH9A1,GLUD1,PRDX3,XRCC6,ARPC1A
1	TRUE	0.000309	471	447	38	0.085	0.081	GO:0006412	BP	1	translation	7	VIM,SARS,MRPS10,GEMIN5,EIF3I,OGFOD1,RPLP0,EIF3L,EIF3D,MTPN,EIF4H,C1QBP,EIF4G2,GAPDH,HBS1L,DARS,FARSB,LIN28A,CAPRIN1,MRPL44,DENR,YTHDF1,EIF4E,EEF1A1,MRPL10,METAP1,ABCE1,PAIP1,PPP1CA,RPL4,EIF3F,MRPS16,COA3,MRPL42,RPS4X,DDX3X,UBA52,MRPS17
1	TRUE	0.000315	755	485	56	0.115	0.074	GO:0032940	BP	1	secretion by cell	2	SLC25A5,SERPINB1,VAMP3,GDI2,RHOA,TSG101,XRCC5,RAB10,CPNE3,DNM1L,HSP90AB1,ARL2BP,PSMD7,RAB11A,PSMD9,LTA4H,CAND1,GAPDH,GOLPH3,SNX4,RAP2C,RAP1B,COPB1,CHMP2A,CAP1,ACLY,ACTR10,DHX9,CAB39,RAC1,SDCBP,OLA1,ILF2,DYNC1LI1,GLUD1,LIN7C,LAMTOR1,FAM49B,CCT8,EEF1A1,ARPC5,GYG1,ANXA5,CDK5,VCP,RAB8B,PAFAH1B2,PA2G4,PSMD1,PSMD2,IMPDH2,IST1,XRCC6,PSMD12,NRAS,DDX3X
1	TRUE	0.000315	288	361	24	0.066	0.083	GO:0000377	BP	1	RNA splicing, via transesterification reactions with bulged adenosine as nucleophile	10	STRAP,RBM7,GEMIN5,HNRNPC,PRMT5,CSTF1,CRNKL1,DHX40,C1QBP,SYF2,CPSF3,SMU1,HNRNPH2,SRSF1,PRPF4,ZMAT2,NONO,HNRNPK,CPSF2,NUDT21,HNRNPF,RNPS1,PPIL3,RBM8A
1	TRUE	0.000315	288	361	24	0.066	0.083	GO:0000398	BP	1	mRNA splicing, via spliceosome	9	STRAP,RBM7,GEMIN5,HNRNPC,PRMT5,CSTF1,CRNKL1,DHX40,C1QBP,SYF2,CPSF3,SMU1,HNRNPH2,SRSF1,PRPF4,ZMAT2,NONO,HNRNPK,CPSF2,NUDT21,HNRNPF,RNPS1,PPIL3,RBM8A
1	TRUE	0.000315	288	221	18	0.081	0.062	GO:0006401	BP	1	RNA catabolic process	6	CSDE1,TNPO1,XRN2,RPLP0,HNRNPC,HBS1L,PPP2CA,PPP1R8,SET,LIN28A,CNOT8,CNOT11,PAIP1,RPL4,RPS4X,CNOT7,RNPS1,RBM8A
1	TRUE	0.000327	1439	485	91	0.188	0.063	GO:0043933	BP	1	protein-containing complex subunit organization	3	HCCS,VTA1,COX15,STRAP,MRPS10,VAMP3,NUP133,PFN2,CDC42,FERMT2,TEAD2,TSG101,CAPZB,SAR1A,GEMIN5,ZW10,OGFOD1,DNM1L,FKBP1A,SUPT16H,HSP90AB1,PRMT5,SEC23A,CRNKL1,RIOK3,PSMD10,RBBP7,NUP93,MTPN,EIF4H,C1QBP,PSMD9,PTGES3,GTF2H3,CAND1,SKP1,DARS,FARSB,CAPZA1,KLHL12,RAD23B,SET,PPP6C,PARD6B,PRMT1,CHMP2A,PEX11B,DHX9,MRPL44,RAC1,SRSF1,YME1L1,HMGA1,NUP54,PEX5,VPS33A,DENR,BCL10,ANP32E,HSPD1,G3BP1,SMARCA5,MRPL10,VMA2…
1	TRUE	0.000334	19	182	5	0.027	0.263	GO:0019212	MF	61	phosphatase inhibitor activity	3	PPP1R8,SET,ARPP19,ANP32E,PPP1R2
1	TRUE	0.00035	704	485	53	0.109	0.075	GO:0070647	BP	1	protein modification by small protein conjugation or removal	6	RHOA,CBFB,UBE2D1,UBE2A,PCNP,FKBP1A,BRAP,CDC23,HSP90AB1,HIF1A,PSMD10,PSMD7,CBLL1,TRIM37,BLMH,UBE2D3,PSMD9,CAND1,SKP1,KLHL12,CDC20,RAD23B,RNF2,UBA2,ANAPC13,UBE2G1,ACTL6A,PLAA,COPS4,PEX5,BCL10,CCNA2,SKP2,NAE1,CCNF,PEF1,CDC25A,MAD2L1,VCP,DDB1,COPS6,RNF187,UBE2E3,PSMD1,TOMM20,PSMD2,EIF3F,RNF41,SUMO3,UBE2L3,PSMD12,KLHL9,UBA52
1	TRUE	0.00035	34	267	7	0.026	0.206	GO:0005048	MF	72	signal sequence binding	1	IPO5,TNPO1,PEX5,AP2M1,PEX19,TOMM20,KPNA2
1	TRUE	0.000357	291	361	24	0.066	0.082	GO:0000375	BP	1	RNA splicing, via transesterification reactions	9	STRAP,RBM7,GEMIN5,HNRNPC,PRMT5,CSTF1,CRNKL1,DHX40,C1QBP,SYF2,CPSF3,SMU1,HNRNPH2,SRSF1,PRPF4,ZMAT2,NONO,HNRNPK,CPSF2,NUDT21,HNRNPF,RNPS1,PPIL3,RBM8A
1	TRUE	0.000432	11	164	4	0.024	0.364	GO:0016668	MF	5	oxidoreductase activity, acting on a sulfur group of donors, NAD(P) as acceptor	5	DLD,GSR,PRDX3,TXNRD1
1	TRUE	0.000442	2841	88	40	0.455	0.014	GO:0044271	BP	1	cellular nitrogen compound biosynthetic process	4	ENO1,UNG,XRCC5,EIF3I,RPLP0,HNRNPC,EIF3L,HIF1A,CSTF1,PSMD10,MTPN,C1QBP,HBS1L,CPSF3,SET,RNF2,MORF4L2,DEK,PAICS,YWHAQ,ACTL6A,G3BP2,ALDH9A1,ILF2,EIF4E,CNOT8,CCT8,EEF1A1,HNRNPK,PRDX3,NUDT21,ARF4,CNBP,PAIP1,RPL4,XRCC6,RPS4X,CNOT7,MYCBP,NCOA4
1	TRUE	0.000478	10806	486	461	0.949	0.043	GO:0003674	MF	5	molecular_function	1	LAP3,POLDIP2,SLC25A13,HCCS,SLC25A5,CSDE1,VTA1,UBR7,SLC30A9,COX15,AGPS,SERPINB1,STRAP,VIM,SARS,TBC1D23,POLR2B,MRPS10,VAMP3,RFC2,GDI2,GNAI3,IPO5,ZNRD1,RHOA,CBFB,NUP133,VPS35,MAPK6,PFN2,CDC42,UBE2D1,FERMT2,TEAD2,TSG101,ENO1,ACTR6,RBM7,UNG,CAPZB,UBE2A,VDAC3,XRCC5,SAR1A,PCNP,ARG2,STRADB,BZW1,C5ORF22,GEMIN5,TNPO1,DIS3,EIF3I,RAB10,HADHA,WDFY1,CPNE3,RRN3,ZW10,OGFOD1,DNM1L,METTL2A,FKBP1A,XRN2,RBBP9,RPLP0,…
1	TRUE	0.000505	231	317	19	0.06	0.082	GO:0016236	BP	1	macroautophagy	5	VTA1,GNAI3,VPS35,TSG101,GAPDH,ATP6V1A,SNX6,PLAA,VPS33A,WDR45B,LAMTOR1,VCP,PAFAH1B2,GABARAP,RAB1B,PRKAG1,VDAC1,PGAM5,LIX1L
1	TRUE	0.000514	932	480	64	0.133	0.069	GO:0006955	BP	1	immune response	2	SERPINB1,GDI2,RHOA,CBFB,CDC42,XRCC5,RAB10,WDFY1,CPNE3,FKBP1A,HSP90AB1,RIOK3,PSMD7,C1QBP,LTA4H,CAND1,GAPDH,SNX4,MSH6,CAPZA1,RAP2C,RAP1B,COPB1,CAP1,ACLY,ACTR10,TRAFD1,DHX9,CAB39,RAC1,SDCBP,BCL10,ILF2,HSPD1,DYNC1LI1,NONO,LAMTOR1,FAM49B,CCT8,EEF1A1,ARPC5,GYG1,ABCE1,VCP,PHB,FADD,PAFAH1B2,PA2G4,PSMD1,PSMD2,IMPDH2,PRKRA,IST1,ACTG1,XRCC6,PSMD12,CNOT7,CAPZA2,NRAS,DDX3X,UBA52,EXOSC6,ARPC4,ARPC1A
1	TRUE	0.00063	489	447	38	0.085	0.078	GO:0043043	BP	1	peptide biosynthetic process	6	VIM,SARS,MRPS10,GEMIN5,EIF3I,OGFOD1,RPLP0,EIF3L,EIF3D,MTPN,EIF4H,C1QBP,EIF4G2,GAPDH,HBS1L,DARS,FARSB,LIN28A,CAPRIN1,MRPL44,DENR,YTHDF1,EIF4E,EEF1A1,MRPL10,METAP1,ABCE1,PAIP1,PPP1CA,RPL4,EIF3F,MRPS16,COA3,MRPL42,RPS4X,DDX3X,UBA52,MRPS17
1	TRUE	0.000684	3630	68	38	0.559	0.01	GO:0051179	BP	1	localization	1	STRAP,GDI2,RHOA,CDC42,TSG101,XRCC5,RPLP0,HIF1A,IFT52,PSMD10,C1QBP,COPZ1,GOLPH3,ATP6V1A,CAPZA1,CPSF3,PPP6C,TUBA1B,CSE1L,CAP1,YWHAQ,RAC1,VPS33A,UQCRC2,ILF2,GLUD1,EIF4E,CCT8,EEF1A1,HNRNPK,ARF4,CLIC4,RPL4,XRCC6,RPS4X,ARPC1A,POLR2M,NCOA4
1	TRUE	0.000684	9260	486	411	0.846	0.044	GO:0009987	BP	1	cellular process	1	SLC25A13,HCCS,SLC25A5,CSDE1,VTA1,SLC30A9,COX15,AGPS,SERPINB1,STRAP,VIM,SARS,TBC1D23,POLR2B,MRPS10,VAMP3,RFC2,GDI2,GNAI3,IPO5,ZNRD1,LRRC40,RHOA,CBFB,NUP133,VPS35,MAPK6,PFN2,CDC42,UBE2D1,FERMT2,TEAD2,TSG101,ENO1,RBM7,UNG,CAPZB,UBE2A,XRCC5,SAR1A,PCNP,ARG2,STRADB,GEMIN5,TNPO1,DIS3,STARD7,EIF3I,RAB10,WDFY1,CPNE3,RRN3,ZW10,OGFOD1,DNM1L,METTL2A,FKBP1A,XRN2,RPLP0,BRAP,DLD,HNRNPC,SUPT16H,CDC23,HSP90AB1,CD…
1	TRUE	0.000755	839	485	59	0.122	0.07	GO:0044265	BP	1	cellular macromolecule catabolic process	4	CSDE1,VIM,VPS35,UBE2D1,TSG101,UBE2A,PCNP,TNPO1,DIS3,XRN2,RPLP0,HNRNPC,CDC23,HSP90AB1,CSNK2A1,PSMD10,PSMD7,RNASEH2A,UBE2D3,PSMD9,HBS1L,SKP1,PPP2CA,CDC20,PPP1R8,RAD23B,SET,LIN28A,UBE2G1,DHX9,YME1L1,PLAA,SDCBP,RMND5A,CNOT8,CNOT11,AP2M1,CCNF,MAD2L1,VCP,YWHAB,DDB1,RNF187,PAIP1,PSMD1,KLHL15,RPL4,PSMD2,HNRNPA0,RNF41,UBE2L3,LIN28B,PSMD12,RPS4X,CNOT7,RNPS1,UBA52,EXOSC6,RBM8A
1	TRUE	0.000785	216	383	20	0.052	0.093	GO:0090150	BP	1	establishment of protein localization to membrane	6	VPS35,RAB10,RPLP0,RAB11A,YWHAE,GOLPH3,YWHAQ,SDCBP,PEX5,PEX19,PRKCI,RAB8B,YWHAB,YWHAG,HSPA4,RPL4,SRP72,RPS4X,ASNA1,UBA52
1	TRUE	0.000817	113	247	11	0.045	0.097	GO:0034404	BP	1	nucleobase-containing small molecule biosynthetic process	6	ENO1,UNG,HIF1A,GAPDH,TPI1,PDCL,DCK,VCP,IMPDH2,PRKAG1,NUDT11
1	TRUE	0.00092	185	76	8	0.105	0.043	GO:1903311	BP	1	regulation of mRNA metabolic process	6	HNRNPC,C1QBP,SET,SMU1,CNOT8,NUDT21,PAIP1,CNOT7
1	TRUE	0.000927	1116	486	73	0.15	0.065	GO:0007049	BP	1	cell cycle	2	RFC2,IPO5,RHOA,CDC42,STRADB,ZW10,CDC23,HSP90AB1,CDC7,PRMT5,CSNK2A1,PSMD10,RBBP7,RAB11A,HBP1,SMC3,CCNY,TRIM37,YWHAE,EIF4G2,CDKN1B,MCM3,KIF20A,RAD1,SKP1,PPM1G,MSH6,PPP6C,RNF2,KLHDC3,PRMT1,ARPP19,CHMP2A,CDCA8,CDK4,CAB39,SDCBP,NUSAP1,HAUS2,KIF11,NEDD1,NABP2,TIPRL,DYNC1LI1,CCNA2,SKP2,LAMTOR1,CHEK1,EIF4E,SKA1,CNOT8,CCNB2,CNOT11,DONSON,NAE1,CCNF,CDC25A,MAD2L1,CDK5,MELK,DDB1,YWHAG,PA2G4,SNX18,PRKAG1,IST1…
1	TRUE	0.000966	414	482	35	0.073	0.085	GO:0044770	BP	1	cell cycle phase transition	3	ZW10,CDC23,CDC7,RAB11A,CCNY,YWHAE,CDKN1B,MCM3,SKP1,PPP6C,PRMT1,ARPP19,CHMP2A,CDK4,HAUS2,NEDD1,DYNC1LI1,CCNA2,SKP2,CHEK1,EIF4E,CNOT8,CCNB2,CNOT11,DONSON,NAE1,CDC25A,MAD2L1,MELK,DDB1,YWHAG,UBE2L3,PRIM1,CNOT7,DDX3X
1	TRUE	0.000992	69	210	8	0.038	0.116	GO:0048013	BP	1	ephrin receptor signaling pathway	3	RHOA,CDC42,RAC1,SDCBP,AP2M1,ACTG1,ARPC4,ARPC1A
1	TRUE	0.00109	245	318	19	0.06	0.078	GO:0032984	BP	1	protein-containing complex disassembly	4	VTA1,MRPS10,TSG101,CAPZB,OGFOD1,SUPT16H,MTPN,SET,MRPL44,VPS33A,DENR,MRPL10,VCP,GABARAP,PPP1CA,IST1,MRPS16,CHMP1B,LIX1L
1	TRUE	0.00109	680	486	50	0.103	0.074	GO:0006259	BP	1	DNA metabolic process	6	SLC30A9,POLR2B,RFC2,UNG,UBE2A,XRCC5,XRN2,HNRNPC,HSP90AB1,CDC7,RNASEH2A,SMC3,PTGES3,GTF2H3,MCM3,RAD1,PPP2CA,MSH6,RAD23B,SET,KLHDC3,DEK,DUT,CCT7,DHX9,HMGA1,ASCC1,COPS4,NABP2,HSPD1,FANCD2,CHEK1,CCT8,DONSON,VCP,DDB1,COPS6,PPM1D,KLHL15,KPNA2,MORF4L1,TCEA1,NHEJ1,XRCC6,MCMBP,PRIM1,PRMT6,TSN,UBA52,EXOSC6
1	TRUE	0.00111	472	24	7	0.292	0.015	GO:0097367	MF	5	carbohydrate derivative binding	3	RHOA,C1QBP,UBA2,RAC1,GLUD1,EEF1A1,ARF4
1	TRUE	0.00117	1350	485	84	0.173	0.062	GO:1901575	BP	1	organic substance catabolic process	3	CSDE1,VIM,VPS35,UBE2D1,TSG101,ENO1,UNG,UBE2A,PCNP,TNPO1,DIS3,XRN2,RPLP0,HNRNPC,CDC23,HSP90AB1,HIF1A,CSNK2A1,PSMD10,PSMD7,RNASEH2A,BLMH,UBE2D3,PSMD9,LTA4H,CDKN1B,GAPDH,TPI1,HBS1L,SKP1,PPP2CA,SNX17,ODC1,CDC20,PPP1R8,RAD23B,SET,ALDH6A1,GOT1,LYPLA1,DUT,CDO1,LIN28A,UBE2G1,PNPLA8,GLUL,DHX9,YME1L1,PLAA,SDCBP,SNX12,GLUD1,RMND5A,CNOT8,EEF1A1,CNOT11,AP2M1,CCNF,MAD2L1,VCP,YWHAB,PHB,DDB1,RNF187,PAIP1,NUDT4,P…
1	TRUE	0.00117	65	230	8	0.035	0.123	GO:0006090	BP	1	pyruvate metabolic process	1	ENO1,DLD,HIF1A,GAPDH,TPI1,LDHB,GLO1,PRKAG1
1	TRUE	0.0012	385	482	33	0.068	0.086	GO:0044772	BP	1	mitotic cell cycle phase transition	4	ZW10,CDC23,CDC7,RAB11A,CCNY,YWHAE,CDKN1B,MCM3,SKP1,PPP6C,PRMT1,ARPP19,CHMP2A,CDK4,HAUS2,NEDD1,DYNC1LI1,CCNA2,SKP2,EIF4E,CNOT8,CCNB2,CNOT11,DONSON,NAE1,CDC25A,MAD2L1,MELK,DDB1,YWHAG,PRIM1,CNOT7,DDX3X
1	TRUE	0.0012	815	486	57	0.117	0.07	GO:0051726	BP	1	regulation of cell cycle	4	IPO5,RHOA,CDC42,STRADB,ZW10,CDC23,HSP90AB1,CDC7,PRMT5,CSNK2A1,PSMD10,RBBP7,RAB11A,HBP1,SMC3,CCNY,TRIM37,YWHAE,EIF4G2,CDKN1B,KIF20A,RAD1,SKP1,PPM1G,RNF2,PRMT1,CHMP2A,CDK4,CAB39,SDCBP,NUSAP1,HAUS2,KIF11,NEDD1,NABP2,TIPRL,DYNC1LI1,LAMTOR1,CHEK1,EIF4E,CNOT8,CCNB2,CNOT11,DONSON,NAE1,CCNF,CDC25A,MAD2L1,CDK5,DDB1,YWHAG,PA2G4,PRKAG1,KLHL9,CNOT7,DDX3X,CHMP1B
1	TRUE	0.0012	971	485	65	0.134	0.067	GO:0009057	BP	1	macromolecule catabolic process	4	CSDE1,VIM,VPS35,UBE2D1,TSG101,UBE2A,PCNP,TNPO1,DIS3,XRN2,RPLP0,HNRNPC,CDC23,HSP90AB1,CSNK2A1,PSMD10,PSMD7,RNASEH2A,UBE2D3,PSMD9,CDKN1B,HBS1L,SKP1,PPP2CA,ODC1,CDC20,PPP1R8,RAD23B,SET,LYPLA1,LIN28A,UBE2G1,DHX9,YME1L1,PLAA,SDCBP,SNX12,RMND5A,CNOT8,EEF1A1,CNOT11,AP2M1,CCNF,MAD2L1,VCP,YWHAB,PHB,DDB1,RNF187,PAIP1,PSMD1,KLHL15,RPL4,PSMD2,HNRNPA0,RNF41,UBE2L3,LIN28B,PSMD12,RPS4X,CNOT7,RNPS1,UBA52,EXOSC6,…
1	TRUE	0.0013	325	24	6	0.25	0.018	GO:0035639	MF	5	purine ribonucleoside triphosphate binding	5	RHOA,UBA2,RAC1,GLUD1,EEF1A1,ARF4
1	TRUE	0.00142	3886	357	152	0.426	0.039	GO:0016043	BP	1	cellular component organization	2	SLC25A5,VTA1,STRAP,TBC1D23,MRPS10,VAMP3,RFC2,RHOA,CBFB,NUP133,VPS35,PFN2,CDC42,UBE2D1,TSG101,ENO1,CAPZB,UBE2A,XRCC5,SAR1A,GEMIN5,TNPO1,RAB10,ZW10,OGFOD1,FKBP1A,HNRNPC,SUPT16H,CDC23,CDC7,PRMT5,SEC23A,IFT52,NDRG3,CSNK2A1,CRNKL1,RIOK3,PSMD10,RBBP7,NUP93,RAB11A,MTPN,TRIM37,C1QBP,UBE2D3,PTGES3,GAPDH,GOLPH3,RAD1,PPP2CA,SNX17,DARS,CAPZA1,GNPAT,KLHL12,RAD23B,SET,PPP6C,SERP1,RNF2,ZNF639,MORF4L2,PARD6B,KLH…
1	TRUE	0.0015	35	67	4	0.06	0.114	GO:0021762	BP	1	substantia nigra development	4	RHOA,CDC42,YWHAQ,GLUD1
1	TRUE	0.0015	3362	228	92	0.404	0.027	GO:0060255	BP	1	regulation of macromolecule metabolic process	3	CSDE1,STRAP,VAMP3,IPO5,RHOA,CBFB,NUP133,VPS35,MAPK6,TSG101,ENO1,XRCC5,TNPO1,OGFOD1,RPLP0,HNRNPC,SUPT16H,CDC7,EIF3D,PRMT5,HIF1A,CSNK2A1,PSMD10,MTPN,CCNY,TRIM37,C1QBP,UBE2D3,PTGES3,CREBL2,GAPDH,HBS1L,PPP2CA,PPP1R8,RAD23B,SET,RNF2,ZNF639,SMU1,MORF4L2,RAP2C,DEK,PRMT1,ARPP19,SNX6,LIN28A,YWHAQ,CAPRIN1,RAC1,ACTL6A,PLAA,SDCBP,ASCC1,G3BP2,BCL10,HDGF,ILF2,NONO,SNX12,LAMTOR1,EIF4E,CNOT8,CCT8,EEF1A1,CNOT11,D…
1	TRUE	0.0015	12	71	3	0.042	0.25	GO:0030859	BP	1	polarized epithelial cell differentiation	2	RHOA,CDC42,RAB10
1	TRUE	0.00154	108	71	6	0.085	0.056	GO:0007163	BP	1	establishment or maintenance of cell polarity	2	RHOA,CDC42,RAB10,GOLPH3,CAP1,CLIC4
1	TRUE	0.00154	509	486	40	0.082	0.079	GO:0010564	BP	1	regulation of cell cycle process	5	RHOA,CDC42,ZW10,CDC23,HSP90AB1,CDC7,PRMT5,CSNK2A1,RBBP7,RAB11A,SMC3,TRIM37,YWHAE,CDKN1B,KIF20A,RAD1,SKP1,RNF2,PRMT1,CHMP2A,CDK4,NUSAP1,HAUS2,KIF11,NEDD1,DYNC1LI1,CHEK1,CNOT8,CNOT11,DONSON,NAE1,CCNF,MAD2L1,CDK5,DDB1,YWHAG,KLHL9,CNOT7,DDX3X,CHMP1B
1	TRUE	0.0016	22	381	6	0.016	0.273	GO:0035308	BP	1	negative regulation of protein dephosphorylation	2	FKBP1A,YWHAE,PPP1R8,ARPP19,TIPRL,YWHAB
1	TRUE	0.0016	37	441	8	0.018	0.216	GO:0003743	MF	5	translation initiation factor activity	7	EIF3I,EIF3L,EIF3D,EIF4H,EIF4G2,DENR,EIF4E,EIF3F
1	TRUE	0.00163	283	441	25	0.057	0.088	GO:0045296	MF	5	cadherin binding	5	ENO1,CAPZB,BZW1,RAB10,HSP90AB1,UBFD1,EIF4H,LRRC59,YWHAE,EIF4G2,CAPZA1,PRDX1,CNN3,TMPO,PAICS,BZW2,OLA1,CCT8,HNRNPK,YWHAB,GLOD4,PPP1CA,IST1,SNX2,DDX3X
1	TRUE	0.00163	77	480	12	0.025	0.156	GO:0043021	MF	5	ribonucleoprotein complex binding	4	UNG,GEMIN5,PRMT5,EIF4H,C1QBP,LIN28A,DHX9,DENR,YTHDF1,ABCE1,SRP72,DDX3X
1	TRUE	0.00164	265	76	9	0.118	0.034	GO:0006402	BP	1	mRNA catabolic process	5	RPLP0,HNRNPC,HBS1L,SET,CNOT8,PAIP1,RPL4,RPS4X,CNOT7
1	TRUE	0.00166	96	50	5	0.1	0.052	GO:0016829	MF	5	lyase activity	3	ENO1,XRCC5,GLO1,PAICS,XRCC6
1	TRUE	0.00169	91	470	13	0.028	0.143	GO:0009124	BP	1	nucleoside monophosphate biosynthetic process	2	SLC25A13,ENO1,HIF1A,GAPDH,TPI1,PAICS,PPAT,DUT,GART,GMPS,VCP,IMPDH2,PRKAG1
1	TRUE	0.00172	37	67	4	0.06	0.108	GO:0048857	BP	1	neural nucleus development	3	RHOA,CDC42,YWHAQ,GLUD1
1	TRUE	0.00172	219	23	5	0.217	0.023	GO:0007015	BP	1	actin filament organization	2	RHOA,MTPN,CAP1,RAC1,ARPC1A
1	TRUE	0.00172	55	480	10	0.021	0.182	GO:0003725	MF	5	double-stranded RNA binding	6	VIM,HSP90AB1,EIF4H,TUBA1B,DHX9,MRPL44,ILF2,HSPD1,PRKRA,DDX3X
1	TRUE	0.00176	511	83	13	0.157	0.025	GO:0017111	MF	5	nucleoside-triphosphatase activity	7	GNAI3,RHOA,CDC42,XRCC5,RAB11A,HBS1L,ATP6V1A,RAC1,CCT8,EEF1A1,ARF4,XRCC6,GPN1
1	TRUE	0.0018	479	247	24	0.097	0.05	GO:0055086	BP	1	nucleobase-containing small molecule metabolic process	5	GNAI3,ENO1,UNG,DLD,GNPNAT1,HIF1A,GMPR2,AHCY,GSR,PMPCB,GAPDH,TPI1,ALDH6A1,PAICS,PDCL,OLA1,UQCRC2,PGD,DCK,VCP,IMPDH2,PRKAG1,NUDT11,TXNRD1
1	TRUE	0.00183	112	23	4	0.174	0.036	GO:0008154	BP	1	actin polymerization or depolymerization	3	MTPN,CAP1,RAC1,ARPC1A
1	TRUE	0.00184	11	13	2	0.154	0.182	GO:0071624	BP	1	positive regulation of granulocyte chemotaxis	4	C1QBP,RAC1
1	TRUE	0.00184	11	13	2	0.154	0.182	GO:0090023	BP	1	positive regulation of neutrophil chemotaxis	5	C1QBP,RAC1
1	TRUE	0.00188	596	480	44	0.092	0.074	GO:0009894	BP	1	regulation of catabolic process	3	VIM,GNAI3,VPS35,TNPO1,DIS3,DNM1L,HNRNPC,HSP90AB1,HIF1A,CSNK2A1,PSMD10,EIF4G2,CDKN1B,GAPDH,ATP6V1A,ODC1,RAD23B,SET,VPS26A,SNX6,DHX9,SDCBP,SNX12,LAMTOR1,FEZ1,CNOT8,EEF1A1,MAD2L1,WDR41,CDK5,VCP,YWHAB,PHB,DDB1,PAFAH1B2,PAIP1,RAB1B,HNRNPA0,RNF41,PRKAG1,CNOT7,VDAC1,UBA52,EXOSC6
1	TRUE	0.00189	15	182	4	0.022	0.267	GO:0004864	MF	61	protein phosphatase inhibitor activity	4	PPP1R8,SET,ARPP19,PPP1R2
1	TRUE	0.00198	161	429	17	0.04	0.106	GO:0006888	BP	1	ER to Golgi vesicle-mediated transport	4	CAPZB,SAR1A,ZW10,ARCN1,SEC23A,COPZ1,CAPZA1,KLHL12,PPP6C,COPB1,ACTR10,DCTN4,DYNC1LI1,PEF1,ARF4,RAB1B,CAPZA2
1	TRUE	0.00199	441	38	8	0.211	0.018	GO:0002684	BP	1	positive regulation of immune system process	2	RHOA,XRCC5,HIF1A,C1QBP,RAC1,NUDT21,XRCC6,ARPC1A
1	TRUE	0.00201	48	20	3	0.15	0.062	GO:0002687	BP	1	positive regulation of leukocyte migration	3	RHOA,C1QBP,RAC1
1	TRUE	0.00201	362	24	6	0.25	0.017	GO:0032555	MF	5	purine ribonucleotide binding	6	RHOA,UBA2,RAC1,GLUD1,EEF1A1,ARF4
1	TRUE	0.00208	151	416	16	0.038	0.106	GO:0006470	BP	1	protein dephosphorylation	6	FKBP1A,HSP90AB1,YWHAE,PPP2CA,PPM1G,PPP1R8,PPP6C,ARPP19,RPRD1A,TIPRL,YWHAB,PPM1D,PPP1CA,PPP1R2,PPP1CC,PPP1CB
1	TRUE	0.00209	12	13	2	0.154	0.167	GO:1902624	BP	1	positive regulation of neutrophil migration	4	C1QBP,RAC1
1	TRUE	0.00209	157	357	15	0.042	0.096	GO:0003729	MF	5	mRNA binding	6	GEMIN5,HNRNPC,EIF3D,C1QBP,PPP1R8,LIN28A,GRSF1,SRSF1,G3BP2,DENR,G3BP1,NUDT21,RNPS1,DDX3X,RBM8A
1	TRUE	0.00212	367	24	6	0.25	0.016	GO:0032553	MF	5	ribonucleotide binding	5	RHOA,UBA2,RAC1,GLUD1,EEF1A1,ARF4
1	TRUE	0.00214	2882	127	51	0.402	0.018	GO:0034645	BP	1	cellular macromolecule biosynthetic process	4	NUP133,ENO1,XRCC5,EIF3I,OGFOD1,RPLP0,HNRNPC,EIF3L,EIF3D,PRMT5,HIF1A,CSTF1,PSMD10,MTPN,ABHD17B,C1QBP,GAPDH,HBS1L,GOLPH3,CPSF3,SET,SERP1,RNF2,MORF4L2,DEK,PRMT1,YWHAQ,ACTL6A,G3BP2,BCL10,ILF2,EAF1,EIF4E,CNOT8,CCT8,EEF1A1,HNRNPK,PRDX3,NUDT21,ARF4,CNBP,PAIP1,RPL4,MRPS16,TCEA1,XRCC6,MCMBP,RPS4X,CNOT7,MYCBP,NCOA4
1	TRUE	0.00215	415	486	34	0.07	0.082	GO:0045786	BP	1	negative regulation of cell cycle	3	IPO5,STRADB,ZW10,HSP90AB1,CDC7,RBBP7,HBP1,SMC3,TRIM37,EIF4G2,CDKN1B,RAD1,SKP1,PPM1G,RNF2,PRMT1,CHMP2A,CDK4,CAB39,NABP2,TIPRL,DYNC1LI1,LAMTOR1,CHEK1,CNOT8,CNOT11,DONSON,NAE1,CCNF,MAD2L1,CDK5,PA2G4,PRKAG1,CNOT7
1	TRUE	0.00218	139	20	4	0.2	0.029	GO:0110053	BP	1	regulation of actin filament organization	3	RHOA,MTPN,RAC1,ARPC1A
1	TRUE	0.00222	708	357	40	0.112	0.056	GO:0006886	BP	1	intracellular protein transport	4	IPO5,NUP133,VPS35,UBE2D1,TNPO1,RPLP0,ARCN1,NUP93,UBE2D3,SNX17,GNPAT,CPSF3,NUP43,CSE1L,SNX6,SRSF1,SDCBP,NUP54,PEX5,UQCRC2,HSPD1,EIF4E,PEX19,PRKCI,ABCE1,VCP,CPSF2,RAB8B,GABARAP,HSPA4,TOMM20,RPL4,KPNA2,AP3M1,UBE2L3,RPS4X,RNPS1,UBA52,RBM8A,NCOA4
1	TRUE	0.00225	87	12	3	0.25	0.034	GO:0030041	BP	1	actin filament polymerization	4	MTPN,RAC1,ARPC1A
1	TRUE	0.00225	373	24	6	0.25	0.016	GO:0017076	MF	5	purine nucleotide binding	5	RHOA,UBA2,RAC1,GLUD1,EEF1A1,ARF4
1	TRUE	0.00243	171	98	8	0.082	0.047	GO:0006413	BP	1	translational initiation	3	EIF3I,RPLP0,EIF3L,EIF3D,EIF4E,PAIP1,RPL4,RPS4X
1	TRUE	0.00254	4038	357	155	0.434	0.038	GO:0071840	BP	1	cellular component organization or biogenesis	1	SLC25A5,VTA1,STRAP,TBC1D23,MRPS10,VAMP3,RFC2,RHOA,CBFB,NUP133,VPS35,PFN2,CDC42,UBE2D1,TSG101,ENO1,CAPZB,UBE2A,XRCC5,SAR1A,GEMIN5,TNPO1,DIS3,RAB10,ZW10,OGFOD1,FKBP1A,XRN2,HNRNPC,SUPT16H,CDC23,CDC7,PRMT5,SEC23A,IFT52,NDRG3,CSNK2A1,CRNKL1,RIOK3,PSMD10,RBBP7,NUP93,RAB11A,MTPN,TRIM37,C1QBP,UBE2D3,PTGES3,GAPDH,GOLPH3,RAD1,PPP2CA,SNX17,DARS,CAPZA1,GNPAT,KLHL12,RAD23B,SET,PPP6C,SERP1,RNF2,ZNF639,MORF4L2,…
1	TRUE	0.00254	63	441	10	0.023	0.159	GO:0008135	MF	5	translation factor activity, RNA binding	6	EIF3I,EIF3L,EIF3D,EIF4H,EIF4G2,GTF2H3,DENR,EIF4E,EEF1A1,EIF3F
1	TRUE	0.00256	3553	427	163	0.382	0.046	GO:0044249	BP	1	cellular biosynthetic process	3	SLC25A13,COX15,VIM,SARS,MRPS10,RFC2,CBFB,NUP133,UBE2D1,TEAD2,ENO1,UNG,XRCC5,ARG2,GEMIN5,STARD7,EIF3I,CPNE3,RRN3,OGFOD1,RPLP0,DLD,HNRNPC,SUPT16H,HSP90AB1,CDC7,EIF3L,EIF3D,PRMT5,GNPNAT1,HIF1A,GMPR2,CSTF1,PSMD10,SLC25A15,NAMPT,MTPN,EIF4H,ABHD17B,TRIM37,C1QBP,UBE2D3,UGDH,PTGES3,LTA4H,CREBL2,GAPDH,TPI1,MCM3,HBS1L,GOLPH3,PPP2CA,COQ10B,ODC1,DARS,FARSB,GNPAT,CPSF3,SET,GOT1,SERP1,RNF2,ZNF639,MORF4L2,DEK,P…
1	TRUE	0.00256	3801	481	191	0.397	0.05	GO:0003824	MF	5	catalytic activity	2	LAP3,HCCS,COX15,AGPS,SARS,POLR2B,RFC2,GNAI3,ZNRD1,RHOA,MAPK6,PFN2,CDC42,UBE2D1,ENO1,UNG,UBE2A,XRCC5,ARG2,DIS3,HADHA,CPNE3,OGFOD1,DNM1L,METTL2A,FKBP1A,XRN2,BRAP,DLD,CDC23,HSP90AB1,CDC7,RTCB,PRMT5,GNPNAT1,GMPR2,CSNK2A1,AHCY,RIOK3,RBBP7,RAB11A,GSR,RNASEH2A,PMPCB,NAMPT,CBLL1,EIF4H,ABHD17B,TRIM37,DHX40,BLMH,MMD,UBE2D3,UGDH,PTGES3,METAP2,LTA4H,CDKN1B,GTF2H3,GAPDH,TPI1,LDHB,CMAS,HBS1L,KIF20A,RAD1,SKP1,P…
1	TRUE	0.00259	3667	228	97	0.425	0.026	GO:0019222	BP	1	regulation of metabolic process	2	CSDE1,STRAP,VAMP3,GNAI3,IPO5,RHOA,CBFB,NUP133,VPS35,MAPK6,TSG101,ENO1,XRCC5,TNPO1,OGFOD1,RPLP0,HNRNPC,SUPT16H,CDC7,EIF3D,PRMT5,HIF1A,CSNK2A1,PSMD10,MTPN,CCNY,TRIM37,C1QBP,UBE2D3,PTGES3,CREBL2,GAPDH,HBS1L,PPP2CA,ATP6V1A,PPP1R8,RAD23B,SET,RNF2,ZNF639,SMU1,MORF4L2,RAP2C,DEK,PRMT1,ARPP19,SNX6,LIN28A,YWHAQ,CAPRIN1,RAC1,ACTL6A,PLAA,SDCBP,ASCC1,G3BP2,BCL10,HDGF,ILF2,NONO,SNX12,LAMTOR1,EIF4E,CNOT8,CCT8,E…
1	TRUE	0.00264	5	38	2	0.053	0.4	GO:0051575	MF	5	5'-deoxyribose-5-phosphate lyase activity	5	XRCC5,XRCC6
1	TRUE	0.00265	645	383	39	0.102	0.06	GO:0033365	BP	1	protein localization to organelle	5	IPO5,NUP133,UBE2D1,XRCC5,TNPO1,RAB10,ZW10,RPLP0,RAB11A,YWHAE,UBE2D3,GOLPH3,GNPAT,CSE1L,YWHAQ,CCT7,NUP54,PEX5,NEDD1,NABP2,UQCRC2,HSPD1,CCT8,PEX19,RAB8B,YWHAB,YWHAG,HSPA4,TOMM20,RPL4,SRP72,KPNA2,AP3M1,UBE2L3,RPS4X,ASNA1,DDX3X,UBA52,NCOA4
1	TRUE	0.00265	601	486	44	0.091	0.073	GO:1903047	BP	1	mitotic cell cycle process	3	RHOA,ZW10,CDC23,CDC7,PRMT5,RAB11A,SMC3,CCNY,YWHAE,CDKN1B,MCM3,KIF20A,SKP1,PPP6C,PRMT1,ARPP19,CHMP2A,CDCA8,CDK4,NUSAP1,HAUS2,KIF11,NEDD1,NABP2,DYNC1LI1,CCNA2,SKP2,CHEK1,EIF4E,CNOT8,CCNB2,CNOT11,DONSON,NAE1,CDC25A,MAD2L1,MELK,DDB1,YWHAG,SNX18,PRIM1,CNOT7,DDX3X,CHMP1B
1	TRUE	0.00265	508	469	38	0.081	0.075	GO:0032446	BP	1	protein modification by small protein conjugation	7	CBFB,UBE2D1,UBE2A,PCNP,FKBP1A,BRAP,CDC23,HSP90AB1,PSMD10,CBLL1,TRIM37,BLMH,UBE2D3,CAND1,SKP1,KLHL12,CDC20,RNF2,UBA2,ANAPC13,UBE2G1,PLAA,PEX5,BCL10,SKP2,NAE1,CCNF,PEF1,MAD2L1,VCP,DDB1,RNF187,UBE2E3,RNF41,SUMO3,UBE2L3,KLHL9,UBA52
1	TRUE	0.00267	86	389	11	0.028	0.128	GO:0009127	BP	1	purine nucleoside monophosphate biosynthetic process	3	SLC25A13,ENO1,HIF1A,GAPDH,TPI1,PAICS,PPAT,GART,VCP,IMPDH2,PRKAG1
1	TRUE	0.00267	86	389	11	0.028	0.128	GO:0009168	BP	1	purine ribonucleoside monophosphate biosynthetic process	4	SLC25A13,ENO1,HIF1A,GAPDH,TPI1,PAICS,PPAT,GART,VCP,IMPDH2,PRKAG1
1	TRUE	0.00268	5	267	3	0.011	0.6	GO:0045046	BP	1	protein import into peroxisome membrane	8	PEX5,PEX19,RAB8B
1	TRUE	0.00268	198	470	20	0.043	0.101	GO:0009123	BP	1	nucleoside monophosphate metabolic process	7	SLC25A13,COX15,ENO1,HIF1A,GMPR2,PMPCB,GAPDH,TPI1,PAICS,PPAT,DUT,OLA1,UQCRC2,GART,GMPS,VCP,NUDT4,IMPDH2,PRKAG1,NUDT11
1	TRUE	0.00268	361	361	25	0.069	0.069	GO:0006397	BP	1	mRNA processing	8	STRAP,RBM7,GEMIN5,HNRNPC,PRMT5,CSTF1,CRNKL1,DHX40,C1QBP,SYF2,CPSF3,SMU1,HNRNPH2,GRSF1,SRSF1,PRPF4,ZMAT2,NONO,HNRNPK,CPSF2,NUDT21,HNRNPF,RNPS1,PPIL3,RBM8A
1	TRUE	0.00268	223	486	22	0.045	0.099	GO:0010948	BP	1	negative regulation of cell cycle process	4	ZW10,HSP90AB1,CDC7,RBBP7,SMC3,TRIM37,CDKN1B,RAD1,SKP1,RNF2,PRMT1,CHMP2A,CDK4,DYNC1LI1,CHEK1,CNOT8,CNOT11,DONSON,NAE1,CCNF,MAD2L1,CNOT7
1	TRUE	0.00279	419	54	9	0.167	0.021	GO:0043066	BP	1	negative regulation of apoptotic process	5	ENO1,HIF1A,PSMD10,GOLPH3,SET,GLO1,HNRNPK,PRDX3,ARF4
1	TRUE	0.00279	546	83	13	0.157	0.024	GO:0016462	MF	5	pyrophosphatase activity	6	GNAI3,RHOA,CDC42,XRCC5,RAB11A,HBS1L,ATP6V1A,RAC1,CCT8,EEF1A1,ARF4,XRCC6,GPN1
1	TRUE	0.00285	3134	362	127	0.351	0.041	GO:0090304	BP	1	nucleic acid metabolic process	5	CSDE1,SLC30A9,STRAP,VIM,RFC2,CBFB,NUP133,UBE2D1,ENO1,RBM7,UNG,UBE2A,XRCC5,GEMIN5,TNPO1,DIS3,RRN3,XRN2,RPLP0,HNRNPC,SUPT16H,CDC7,RTCB,PRMT5,HIF1A,CSTF1,CRNKL1,RIOK3,PSMD10,NAMPT,MTPN,TRIM37,DHX40,C1QBP,UBE2D3,PTGES3,CREBL2,HBS1L,RAD1,PPP2CA,DARS,FARSB,SYF2,PPP1R8,CPSF3,RAD23B,SET,RNF2,ZNF639,SMU1,MORF4L2,KLHDC3,DEK,PRMT1,TRMT5,HNRNPH2,SNX6,LIN28A,GRSF1,YWHAQ,CCT7,MRPL44,SRSF1,ACTL6A,PRPF4,ASCC1,CO…
1	TRUE	0.00285	15	13	2	0.154	0.133	GO:0090022	BP	1	regulation of neutrophil chemotaxis	4	C1QBP,RAC1
1	TRUE	0.00285	548	83	13	0.157	0.024	GO:0016817	MF	5	hydrolase activity, acting on acid anhydrides	4	GNAI3,RHOA,CDC42,XRCC5,RAB11A,HBS1L,ATP6V1A,RAC1,CCT8,EEF1A1,ARF4,XRCC6,GPN1
1	TRUE	0.00285	548	83	13	0.157	0.024	GO:0016818	MF	5	hydrolase activity, acting on acid anhydrides, in phosphorus-containing anhydrides	5	GNAI3,RHOA,CDC42,XRCC5,RAB11A,HBS1L,ATP6V1A,RAC1,CCT8,EEF1A1,ARF4,XRCC6,GPN1
1	TRUE	0.00287	582	24	7	0.292	0.012	GO:0036094	MF	5	small molecule binding	3	RHOA,C1QBP,UBA2,RAC1,GLUD1,EEF1A1,ARF4
1	TRUE	0.00303	465	125	15	0.12	0.032	GO:0000166	MF	5	nucleotide binding	4	GNAI3,RHOA,CDC42,RAB10,PRMT5,HBS1L,ALDH6A1,UBA2,PRMT1,RAC1,ALDH1B1,GLUD1,EEF1A1,RAB8B,ARF4
1	TRUE	0.00305	427	54	9	0.167	0.021	GO:0043069	BP	1	negative regulation of programmed cell death	4	ENO1,HIF1A,PSMD10,GOLPH3,SET,GLO1,HNRNPK,PRDX3,ARF4
1	TRUE	0.00305	88	389	11	0.028	0.125	GO:0009156	BP	1	ribonucleoside monophosphate biosynthetic process	3	SLC25A13,ENO1,HIF1A,GAPDH,TPI1,PAICS,PPAT,GART,VCP,IMPDH2,PRKAG1
1	TRUE	0.00305	59	20	3	0.15	0.051	GO:0010770	BP	1	positive regulation of cell morphogenesis involved in differentiation	2	RHOA,C1QBP,RAC1
1	TRUE	0.00305	466	125	15	0.12	0.032	GO:1901265	MF	5	nucleoside phosphate binding	4	GNAI3,RHOA,CDC42,RAB10,PRMT5,HBS1L,ALDH6A1,UBA2,PRMT1,RAC1,ALDH1B1,GLUD1,EEF1A1,RAB8B,ARF4
1	TRUE	0.00314	1519	357	70	0.196	0.046	GO:0008104	BP	1	protein localization	3	SLC25A5,IPO5,NUP133,VPS35,UBE2D1,XRCC5,TNPO1,RAB10,ZW10,FKBP1A,RPLP0,ARCN1,PSMD10,NUP93,RAB11A,MMD,UBE2D3,GAPDH,GOLPH3,ATP6V1A,SNX17,GNPAT,CPSF3,NUP43,CSE1L,SNX6,YWHAQ,CCT7,SRSF1,SDCBP,NUP54,G3BP2,PEX5,NEDD1,NABP2,UQCRC2,WDR45B,HSPD1,SNX12,GLUD1,LIN7C,LAMTOR1,EIF4E,CCT8,AP2M1,PEX19,PRKCI,ABCE1,VCP,CPSF2,RAB8B,YWHAG,GABARAP,HSPA4,TOMM20,RPL4,UNC119B,IST1,KPNA2,VPS33B,AP3M1,UBE2L3,RPS4X,ASNA1,RNPS1…
1	TRUE	0.00314	16	13	2	0.154	0.125	GO:1902622	BP	1	regulation of neutrophil migration	5	C1QBP,RAC1
1	TRUE	0.00316	18	67	3	0.045	0.167	GO:0090162	BP	1	establishment of epithelial cell polarity	4	RHOA,CDC42,GOLPH3
1	TRUE	0.00316	2945	127	51	0.402	0.017	GO:0009059	BP	1	macromolecule biosynthetic process	4	NUP133,ENO1,XRCC5,EIF3I,OGFOD1,RPLP0,HNRNPC,EIF3L,EIF3D,PRMT5,HIF1A,CSTF1,PSMD10,MTPN,ABHD17B,C1QBP,GAPDH,HBS1L,GOLPH3,CPSF3,SET,SERP1,RNF2,MORF4L2,DEK,PRMT1,YWHAQ,ACTL6A,G3BP2,BCL10,ILF2,EAF1,EIF4E,CNOT8,CCT8,EEF1A1,HNRNPK,PRDX3,NUDT21,ARF4,CNBP,PAIP1,RPL4,MRPS16,TCEA1,XRCC6,MCMBP,RPS4X,CNOT7,MYCBP,NCOA4
1	TRUE	0.00316	4	393	3	0.008	0.75	GO:0044020	MF	4	histone methyltransferase activity (H4-R3 specific)	3	PRMT5,PRMT1,PRMT6
1	TRUE	0.00323	192	241	13	0.054	0.068	GO:0009126	BP	1	purine nucleoside monophosphate metabolic process	8	ENO1,HIF1A,GMPR2,PMPCB,GAPDH,TPI1,PAICS,OLA1,UQCRC2,VCP,IMPDH2,PRKAG1,NUDT11
1	TRUE	0.00323	192	241	13	0.054	0.068	GO:0009167	BP	1	purine ribonucleoside monophosphate metabolic process	9	ENO1,HIF1A,GMPR2,PMPCB,GAPDH,TPI1,PAICS,OLA1,UQCRC2,VCP,IMPDH2,PRKAG1,NUDT11
1	TRUE	0.00333	14	480	5	0.01	0.357	GO:0019081	BP	1	viral translation	5	EIF3L,EIF3D,DHX9,DENR,EIF3F
1	TRUE	0.00333	164	20	4	0.2	0.024	GO:0032535	BP	1	regulation of cellular component size	4	RHOA,MTPN,RAC1,ARPC1A
1	TRUE	0.00333	62	20	3	0.15	0.048	GO:0008361	BP	1	regulation of cell size	5	RHOA,MTPN,RAC1
1	TRUE	0.00347	48	67	4	0.06	0.083	GO:0030901	BP	1	midbrain development	3	RHOA,CDC42,YWHAQ,GLUD1
1	TRUE	0.00348	102	231	9	0.039	0.088	GO:0071427	BP	1	mRNA-containing ribonucleoprotein complex export from nucleus	7	NUP133,NUP93,CPSF3,NUP43,NUP54,EIF4E,CPSF2,RNPS1,RBM8A
1	TRUE	0.00348	102	231	9	0.039	0.088	GO:0006406	BP	1	mRNA export from nucleus	5	NUP133,NUP93,CPSF3,NUP43,NUP54,EIF4E,CPSF2,RNPS1,RBM8A
1	TRUE	0.00348	194	241	13	0.054	0.067	GO:0009161	BP	1	ribonucleoside monophosphate metabolic process	8	ENO1,HIF1A,GMPR2,PMPCB,GAPDH,TPI1,PAICS,OLA1,UQCRC2,VCP,IMPDH2,PRKAG1,NUDT11
1	TRUE	0.00351	109	12	3	0.25	0.028	GO:0032271	BP	1	regulation of protein polymerization	6	MTPN,RAC1,ARPC1A
1	TRUE	0.00351	2	151	2	0.013	1	GO:0060161	BP	1	positive regulation of dopamine receptor signaling pathway	3	VPS35,PRMT5
1	TRUE	0.00359	2585	485	138	0.285	0.053	GO:0043412	BP	1	macromolecule modification	4	HCCS,STRAP,IPO5,RHOA,CBFB,MAPK6,PFN2,UBE2D1,TSG101,UNG,UBE2A,XRCC5,PCNP,STRADB,OGFOD1,METTL2A,FKBP1A,BRAP,DLD,CDC23,HSP90AB1,CDC7,PRMT5,HIF1A,DCAF11,CSNK2A1,PSMD10,RBBP7,ARL2BP,PSMD7,RAB11A,CBLL1,ABHD17B,CCNY,TRIM37,BLMH,YWHAE,MMD,UBE2D3,PSMD9,METAP2,CREBL2,CDKN1B,GTF2H3,CAND1,GAPDH,SKP1,PPP2CA,PRKAR2A,PPM1G,KLHL12,CDC20,PPP1R8,RAD23B,SET,PPP6C,SERP1,LYPLA1,RNF2,MORF4L2,RAP2C,UBA2,PRMT1,TRMT5,ARP…
1	TRUE	0.0038	819	67	14	0.209	0.017	GO:0033043	BP	1	regulation of organelle organization	5	RHOA,CDC42,TSG101,XRCC5,HNRNPC,PSMD10,MTPN,GOLPH3,SET,YWHAQ,RAC1,CCT8,CLIC4,ARPC1A
1	TRUE	0.0038	66	20	3	0.15	0.045	GO:0002685	BP	1	regulation of leukocyte migration	4	RHOA,C1QBP,RAC1
1	TRUE	0.00385	173	20	4	0.2	0.023	GO:0032956	BP	1	regulation of actin cytoskeleton organization	2	RHOA,MTPN,RAC1,ARPC1A
1	TRUE	0.00394	20	67	3	0.045	0.15	GO:1900026	BP	1	positive regulation of substrate adhesion-dependent cell spreading	3	CDC42,C1QBP,RAC1
1	TRUE	0.00396	19	13	2	0.154	0.105	GO:0071622	BP	1	regulation of granulocyte chemotaxis	3	C1QBP,RAC1
1	TRUE	0.00408	68	20	3	0.15	0.044	GO:0048010	BP	1	vascular endothelial growth factor receptor signaling pathway	3	RHOA,HIF1A,RAC1
1	TRUE	0.00424	971	357	49	0.137	0.05	GO:0015031	BP	1	protein transport	5	SLC25A5,IPO5,NUP133,VPS35,UBE2D1,TNPO1,RAB10,RPLP0,ARCN1,NUP93,UBE2D3,GAPDH,GOLPH3,ATP6V1A,SNX17,GNPAT,CPSF3,NUP43,CSE1L,SNX6,SRSF1,SDCBP,NUP54,PEX5,UQCRC2,HSPD1,SNX12,GLUD1,EIF4E,PEX19,PRKCI,ABCE1,VCP,CPSF2,RAB8B,GABARAP,HSPA4,TOMM20,RPL4,UNC119B,KPNA2,VPS33B,AP3M1,UBE2L3,RPS4X,RNPS1,UBA52,RBM8A,NCOA4
1	TRUE	0.00431	106	231	9	0.039	0.085	GO:0051028	BP	1	mRNA transport	6	NUP133,NUP93,CPSF3,NUP43,NUP54,EIF4E,CPSF2,RNPS1,RBM8A
1	TRUE	0.00431	470	469	35	0.075	0.074	GO:0016567	BP	1	protein ubiquitination	8	CBFB,UBE2D1,UBE2A,PCNP,FKBP1A,BRAP,CDC23,HSP90AB1,PSMD10,CBLL1,TRIM37,BLMH,UBE2D3,CAND1,SKP1,KLHL12,CDC20,RNF2,ANAPC13,UBE2G1,PLAA,PEX5,BCL10,SKP2,CCNF,PEF1,MAD2L1,VCP,DDB1,RNF187,UBE2E3,RNF41,UBE2L3,KLHL9,UBA52
1	TRUE	0.00431	88	279	9	0.032	0.102	GO:0019362	BP	1	pyridine nucleotide metabolic process	8	ENO1,DLD,HIF1A,NAMPT,GAPDH,TPI1,PGD,VCP,PRKAG1
1	TRUE	0.00431	88	279	9	0.032	0.102	GO:0046496	BP	1	nicotinamide nucleotide metabolic process	9	ENO1,DLD,HIF1A,NAMPT,GAPDH,TPI1,PGD,VCP,PRKAG1
1	TRUE	0.00431	2754	88	36	0.409	0.013	GO:0016070	BP	1	RNA metabolic process	6	STRAP,ENO1,XRCC5,RPLP0,HNRNPC,HIF1A,CSTF1,PSMD10,MTPN,C1QBP,HBS1L,CPSF3,SET,RNF2,SMU1,MORF4L2,DEK,YWHAQ,ACTL6A,PRPF4,G3BP2,ILF2,CNOT8,HNRNPK,PRDX3,NUDT21,ARF4,CNBP,PAIP1,RPL4,XRCC6,RPS4X,CNOT7,MYCBP,PPIL3,NCOA4
1	TRUE	0.00431	756	27	8	0.296	0.011	GO:0043168	MF	5	anion binding	4	RHOA,C1QBP,GOLPH3,UBA2,RAC1,GLUD1,EEF1A1,ARF4
1	TRUE	0.00435	58	339	8	0.024	0.138	GO:0004722	MF	5	protein serine/threonine phosphatase activity	2	PPP2CA,PPM1G,PPP6C,PPM1D,PPP1CA,PPP1CC,PPP1CB,PGAM5
1	TRUE	0.00441	20	348	5	0.014	0.25	GO:0061631	MF	74	ubiquitin conjugating enzyme activity	2	UBE2D1,UBE2A,UBE2D3,UBE2G1,UBE2L3
1	TRUE	0.00447	796	356	42	0.118	0.053	GO:0051276	BP	1	chromosome organization	4	RFC2,NUP133,UBE2A,XRCC5,ZW10,HNRNPC,SUPT16H,CDC23,PRMT5,RBBP7,RAB11A,TRIM37,PTGES3,RAD23B,SET,RNF2,MORF4L2,DEK,PRMT1,CDCA8,CCT7,ACTL6A,COPS4,NABP2,ANP32E,CCNA2,CHEK1,TADA1,CCT8,VPS72,WDR82,MAD2L1,PHB,DDB1,PPM1D,MORF4L1,XRCC6,MCMBP,PRIM1,MIER1,UBA52,CHMP1B
1	TRUE	0.00459	184	20	4	0.2	0.022	GO:0001667	BP	1	ameboidal-type cell migration	4	STRAP,RHOA,HIF1A,C1QBP
1	TRUE	0.00459	673	38	9	0.237	0.013	GO:0002682	BP	1	regulation of immune system process	3	RHOA,XRCC5,HIF1A,C1QBP,RAC1,NUDT21,XRCC6,CNOT7,ARPC1A
1	TRUE	0.00459	2455	77	30	0.39	0.012	GO:0010468	BP	1	regulation of gene expression	4	ENO1,XRCC5,RPLP0,HNRNPC,HIF1A,PSMD10,MTPN,C1QBP,HBS1L,SET,SMU1,MORF4L2,YWHAQ,ACTL6A,ILF2,EIF4E,CNOT8,HNRNPK,PRDX3,NUDT21,ARF4,CNBP,PAIP1,RPL4,XRCC6,RPS4X,CNOT7,PPP1CB,MYCBP,NCOA4
1	TRUE	0.00467	2449	485	131	0.27	0.053	GO:0036211	BP	1	protein modification process	5	HCCS,STRAP,IPO5,RHOA,CBFB,MAPK6,PFN2,UBE2D1,TSG101,UBE2A,XRCC5,PCNP,STRADB,OGFOD1,FKBP1A,BRAP,DLD,CDC23,HSP90AB1,CDC7,PRMT5,HIF1A,DCAF11,CSNK2A1,PSMD10,RBBP7,ARL2BP,PSMD7,RAB11A,CBLL1,ABHD17B,CCNY,TRIM37,BLMH,YWHAE,MMD,UBE2D3,PSMD9,METAP2,CREBL2,CDKN1B,GTF2H3,CAND1,GAPDH,SKP1,PPP2CA,PRKAR2A,PPM1G,KLHL12,CDC20,PPP1R8,RAD23B,SET,PPP6C,SERP1,LYPLA1,RNF2,MORF4L2,RAP2C,UBA2,PRMT1,ARPP19,ANAPC13,SNX6,U…
1	TRUE	0.00467	2449	485	131	0.27	0.053	GO:0006464	BP	1	cellular protein modification process	5	HCCS,STRAP,IPO5,RHOA,CBFB,MAPK6,PFN2,UBE2D1,TSG101,UBE2A,XRCC5,PCNP,STRADB,OGFOD1,FKBP1A,BRAP,DLD,CDC23,HSP90AB1,CDC7,PRMT5,HIF1A,DCAF11,CSNK2A1,PSMD10,RBBP7,ARL2BP,PSMD7,RAB11A,CBLL1,ABHD17B,CCNY,TRIM37,BLMH,YWHAE,MMD,UBE2D3,PSMD9,METAP2,CREBL2,CDKN1B,GTF2H3,CAND1,GAPDH,SKP1,PPP2CA,PRKAR2A,PPM1G,KLHL12,CDC20,PPP1R8,RAD23B,SET,PPP6C,SERP1,LYPLA1,RNF2,MORF4L2,RAP2C,UBA2,PRMT1,ARPP19,ANAPC13,SNX6,U…
1	TRUE	0.00468	1215	406	64	0.158	0.053	GO:0034613	BP	1	cellular protein localization	4	IPO5,NUP133,VPS35,UBE2D1,FERMT2,XRCC5,STRADB,TNPO1,RAB10,ZW10,RPLP0,ARCN1,NUP93,RAB11A,YWHAE,UBE2D3,GOLPH3,SNX17,GNPAT,CPSF3,NUP43,PLS1,CSE1L,SNX6,YWHAQ,CCT7,SRSF1,SDCBP,NUP54,PEX5,NEDD1,NABP2,UQCRC2,WDR45B,HSPD1,LIN7C,LAMTOR1,EIF4E,CCT8,AP2M1,PEX19,PRKCI,ABCE1,CDK5,VCP,CPSF2,RAB8B,YWHAB,YWHAG,GABARAP,HSPA4,TOMM20,RPL4,SRP72,KPNA2,AP3M1,UBE2L3,RPS4X,ASNA1,RNPS1,DDX3X,UBA52,RBM8A,NCOA4
1	TRUE	0.00471	1102	35	11	0.314	0.01	GO:0048513	BP	1	animal organ development	3	STRAP,RHOA,HIF1A,MTPN,GLO1,YWHAQ,RAC1,VPS33A,GLUD1,PRDX3,NUDT21
1	TRUE	0.0048	466	54	9	0.167	0.019	GO:0060548	BP	1	negative regulation of cell death	3	ENO1,HIF1A,PSMD10,GOLPH3,SET,GLO1,HNRNPK,PRDX3,ARF4
1	TRUE	0.00482	47	324	7	0.022	0.149	GO:0061077	BP	1	chaperone-mediated protein folding	3	FKBP1A,CSNK2A1,PTGES3,CCT7,HSPD1,CCT8,PEX19
1	TRUE	0.00483	3633	77	39	0.506	0.011	GO:0009058	BP	1	biosynthetic process	2	ENO1,UNG,XRCC5,RPLP0,HNRNPC,EIF3L,HIF1A,CSTF1,PSMD10,MTPN,C1QBP,HBS1L,GOLPH3,CPSF3,SET,MORF4L2,PAICS,YWHAQ,ACTL6A,ALDH9A1,ILF2,GLUD1,EIF4E,CNOT8,CCT8,EEF1A1,HNRNPK,PRDX3,NUDT21,MMADHC,ARF4,CNBP,PAIP1,RPL4,XRCC6,RPS4X,CNOT7,MYCBP,NCOA4
1	TRUE	0.00483	1129	76	18	0.237	0.016	GO:0010629	BP	1	negative regulation of gene expression	4	ENO1,XRCC5,RPLP0,HNRNPC,HIF1A,PSMD10,C1QBP,HBS1L,SET,MORF4L2,YWHAQ,CNOT8,CNBP,PAIP1,RPL4,XRCC6,RPS4X,CNOT7
1	TRUE	0.00499	190	20	4	0.2	0.021	GO:1902903	BP	1	regulation of supramolecular fiber organization	5	RHOA,MTPN,RAC1,ARPC1A
1	TRUE	0.00529	8	38	2	0.053	0.25	GO:0075713	BP	1	establishment of integrated proviral latency	6	XRCC5,XRCC6
1	TRUE	0.00544	195	20	4	0.2	0.021	GO:0090066	BP	1	regulation of anatomical structure size	3	RHOA,MTPN,RAC1,ARPC1A
1	TRUE	0.00552	1224	406	64	0.158	0.052	GO:0070727	BP	1	cellular macromolecule localization	3	IPO5,NUP133,VPS35,UBE2D1,FERMT2,XRCC5,STRADB,TNPO1,RAB10,ZW10,RPLP0,ARCN1,NUP93,RAB11A,YWHAE,UBE2D3,GOLPH3,SNX17,GNPAT,CPSF3,NUP43,PLS1,CSE1L,SNX6,YWHAQ,CCT7,SRSF1,SDCBP,NUP54,PEX5,NEDD1,NABP2,UQCRC2,WDR45B,HSPD1,LIN7C,LAMTOR1,EIF4E,CCT8,AP2M1,PEX19,PRKCI,ABCE1,CDK5,VCP,CPSF2,RAB8B,YWHAB,YWHAG,GABARAP,HSPA4,TOMM20,RPL4,SRP72,KPNA2,AP3M1,UBE2L3,RPS4X,ASNA1,RNPS1,DDX3X,UBA52,RBM8A,NCOA4
1	TRUE	0.00555	127	201	9	0.045	0.071	GO:0010821	BP	1	regulation of mitochondrion organization	6	SLC25A5,VPS35,PSMD10,UBE2D3,GOLPH3,YWHAQ,YWHAG,UBE2L3,VDAC1
1	TRUE	0.00558	987	357	49	0.137	0.05	GO:0015833	BP	1	peptide transport	5	SLC25A5,IPO5,NUP133,VPS35,UBE2D1,TNPO1,RAB10,RPLP0,ARCN1,NUP93,UBE2D3,GAPDH,GOLPH3,ATP6V1A,SNX17,GNPAT,CPSF3,NUP43,CSE1L,SNX6,SRSF1,SDCBP,NUP54,PEX5,UQCRC2,HSPD1,SNX12,GLUD1,EIF4E,PEX19,PRKCI,ABCE1,VCP,CPSF2,RAB8B,GABARAP,HSPA4,TOMM20,RPL4,UNC119B,KPNA2,VPS33B,AP3M1,UBE2L3,RPS4X,RNPS1,UBA52,RBM8A,NCOA4
1	TRUE	0.0056	170	89	7	0.079	0.041	GO:0051301	BP	1	cell division	2	GNAI3,RHOA,CDC42,RAB10,RAB11A,TUBA1B,TUBA1C
1	TRUE	0.00601	3608	427	162	0.379	0.045	GO:1901576	BP	1	organic substance biosynthetic process	3	SLC25A13,COX15,VIM,SARS,MRPS10,RFC2,CBFB,NUP133,UBE2D1,TEAD2,ENO1,UNG,XRCC5,ARG2,GEMIN5,STARD7,EIF3I,CPNE3,RRN3,OGFOD1,RPLP0,DLD,HNRNPC,SUPT16H,HSP90AB1,CDC7,EIF3L,EIF3D,PRMT5,GNPNAT1,HIF1A,GMPR2,CSTF1,PSMD10,SLC25A15,NAMPT,MTPN,EIF4H,ABHD17B,TRIM37,C1QBP,UBE2D3,UGDH,PTGES3,LTA4H,CREBL2,GAPDH,TPI1,MCM3,HBS1L,GOLPH3,PPP2CA,COQ10B,ODC1,DARS,FARSB,GNPAT,CPSF3,SET,GOT1,SERP1,RNF2,ZNF639,MORF4L2,DEK,P…
1	TRUE	0.00601	93	279	9	0.032	0.097	GO:0072524	BP	1	pyridine-containing compound metabolic process	4	ENO1,DLD,HIF1A,NAMPT,GAPDH,TPI1,PGD,VCP,PRKAG1
1	TRUE	0.00607	584	447	39	0.087	0.067	GO:0006518	BP	1	peptide metabolic process	5	VIM,SARS,MRPS10,GEMIN5,EIF3I,OGFOD1,RPLP0,EIF3L,EIF3D,MTPN,EIF4H,C1QBP,EIF4G2,LTA4H,GAPDH,HBS1L,DARS,FARSB,LIN28A,CAPRIN1,MRPL44,DENR,YTHDF1,EIF4E,EEF1A1,MRPL10,METAP1,ABCE1,PAIP1,PPP1CA,RPL4,EIF3F,MRPS16,COA3,MRPL42,RPS4X,DDX3X,UBA52,MRPS17
1	TRUE	0.00612	203	20	4	0.2	0.02	GO:0032970	BP	1	regulation of actin filament-based process	4	RHOA,MTPN,RAC1,ARPC1A
1	TRUE	0.00612	107	480	13	0.027	0.121	GO:0061013	BP	1	regulation of mRNA catabolic process	6	VIM,TNPO1,DIS3,HNRNPC,SET,DHX9,CNOT8,YWHAB,PAIP1,HNRNPA0,CNOT7,UBA52,EXOSC6
1	TRUE	0.00612	5	395	3	0.008	0.6	GO:0051920	MF	77	peroxiredoxin activity	1	PRDX1,PRDX3,PRDX2
1	TRUE	0.00612	5	395	3	0.008	0.6	GO:0008379	MF	77	thioredoxin peroxidase activity	1	PRDX1,PRDX3,PRDX2
1	TRUE	0.00622	70	226	7	0.031	0.1	GO:0048194	BP	1	Golgi vesicle budding	5	SAR1A,SEC23A,GOLPH3,KLHL12,PPP6C,PEF1,RAB1B
1	TRUE	0.00626	549	213	22	0.103	0.04	GO:0031329	BP	1	regulation of cellular catabolic process	4	GNAI3,VPS35,TNPO1,HNRNPC,HIF1A,CSNK2A1,PSMD10,GAPDH,ATP6V1A,RAD23B,SET,SNX6,SDCBP,LAMTOR1,CNOT8,EEF1A1,PAFAH1B2,PAIP1,RAB1B,PRKAG1,CNOT7,VDAC1
1	TRUE	0.00628	142	267	11	0.041	0.077	GO:0017038	BP	1	protein import	6	IPO5,NUP133,TNPO1,CSE1L,NUP54,PEX5,HSPD1,PEX19,RAB8B,TOMM20,KPNA2
1	TRUE	0.00628	303	335	20	0.06	0.066	GO:0016050	BP	1	vesicle organization	4	VTA1,VAMP3,TSG101,SAR1A,SEC23A,RAB11A,GOLPH3,KLHL12,PPP6C,SNX6,SDCBP,SNX12,LAMTOR1,AP2M1,PEF1,SNX7,RAB1B,IST1,VPS33B,CHMP1B
1	TRUE	0.00628	9	38	2	0.053	0.222	GO:0019043	BP	1	establishment of viral latency	5	XRCC5,XRCC6
1	TRUE	0.00628	26	13	2	0.154	0.077	GO:0030593	BP	1	neutrophil chemotaxis	6	C1QBP,RAC1
1	TRUE	0.00628	9	38	2	0.053	0.222	GO:0003691	MF	53	double-stranded telomeric DNA binding	1	XRCC5,XRCC6
1	TRUE	0.00628	22	348	5	0.014	0.227	GO:0061650	MF	74	ubiquitin-like protein conjugating enzyme activity	1	UBE2D1,UBE2A,UBE2D3,UBE2G1,UBE2L3
1	TRUE	0.00643	55	73	4	0.055	0.073	GO:0034446	BP	1	substrate adhesion-dependent cell spreading	2	VAMP3,CDC42,C1QBP,RAC1
1	TRUE	0.0065	997	357	49	0.137	0.049	GO:0042886	BP	1	amide transport	5	SLC25A5,IPO5,NUP133,VPS35,UBE2D1,TNPO1,RAB10,RPLP0,ARCN1,NUP93,UBE2D3,GAPDH,GOLPH3,ATP6V1A,SNX17,GNPAT,CPSF3,NUP43,CSE1L,SNX6,SRSF1,SDCBP,NUP54,PEX5,UQCRC2,HSPD1,SNX12,GLUD1,EIF4E,PEX19,PRKCI,ABCE1,VCP,CPSF2,RAB8B,GABARAP,HSPA4,TOMM20,RPL4,UNC119B,KPNA2,VPS33B,AP3M1,UBE2L3,RPS4X,RNPS1,UBA52,RBM8A,NCOA4
1	TRUE	0.0065	193	231	12	0.052	0.062	GO:0031503	BP	1	protein-containing complex localization	2	NUP133,VPS35,TNPO1,IFT52,NUP93,CPSF3,NUP43,NUP54,EIF4E,CPSF2,RNPS1,RBM8A
1	TRUE	0.0065	6118	45	35	0.778	0.006	GO:0050789	BP	1	regulation of biological process	2	STRAP,GDI2,RHOA,XRCC5,RPLP0,HIF1A,PSMD10,MTPN,C1QBP,METAP2,GOLPH3,ATP6V1A,CAPZA1,SET,SMU1,GLO1,CAP1,YWHAQ,RAC1,VPS33A,ILF2,CCNA2,GLUD1,EEF1A1,PRDX3,NUDT21,ARF4,CLIC4,RPL4,XRCC6,GMFB,CNOT7,PPP1CB,MYCBP,ARPC1A
1	TRUE	0.00678	88	241	8	0.033	0.091	GO:0009166	BP	1	nucleotide catabolic process	8	ENO1,UNG,HIF1A,GAPDH,TPI1,VCP,PRKAG1,NUDT11
1	TRUE	0.00708	707	480	47	0.098	0.066	GO:0006396	BP	1	RNA processing	7	STRAP,SARS,POLR2B,RBM7,GEMIN5,DIS3,METTL2A,XRN2,HNRNPC,RTCB,PRMT5,CSTF1,CRNKL1,RIOK3,DHX40,C1QBP,GTF2H3,PPP2CA,SYF2,CPSF3,FCF1,SMU1,TRMT5,HNRNPH2,LIN28A,GRSF1,ELP3,DHX9,MRPL44,SRSF1,PRPF4,DBR1,ZMAT2,NONO,HNRNPK,TRUB1,CPSF2,NUDT21,HNRNPF,HNRNPA0,PRKRA,LIN28B,RNPS1,DDX47,EXOSC6,PPIL3,RBM8A
1	TRUE	0.00708	376	12	4	0.333	0.011	GO:0019901	MF	5	protein kinase binding	6	HIF1A,RAC1,EEF1A1,PPP1CB
1	TRUE	0.00709	393	20	5	0.25	0.013	GO:0030334	BP	1	regulation of cell migration	5	STRAP,RHOA,HIF1A,C1QBP,RAC1
1	TRUE	0.00724	253	259	15	0.058	0.059	GO:0031625	MF	5	ubiquitin protein ligase binding	6	SLC25A5,TSG101,XRCC5,HIF1A,TRIM37,TPI1,TUBA1B,UBE2G1,BCL10,HSPD1,NAE1,VCP,PA2G4,ACTG1,UBE2L3
1	TRUE	0.00729	142	231	10	0.043	0.07	GO:0050657	BP	1	nucleic acid transport	6	NUP133,NUP93,CPSF3,NUP43,NUP54,EIF4E,CPSF2,TOMM20,RNPS1,RBM8A
1	TRUE	0.00729	142	231	10	0.043	0.07	GO:0050658	BP	1	RNA transport	5	NUP133,NUP93,CPSF3,NUP43,NUP54,EIF4E,CPSF2,TOMM20,RNPS1,RBM8A
1	TRUE	0.00729	10	482	4	0.008	0.4	GO:1904896	BP	1	ESCRT complex disassembly	5	VTA1,CHMP2A,IST1,CHMP1B
1	TRUE	0.00729	10	482	4	0.008	0.4	GO:1904903	BP	1	ESCRT III complex disassembly	6	VTA1,CHMP2A,IST1,CHMP1B
1	TRUE	0.00734	29	13	2	0.154	0.069	GO:1990266	BP	1	neutrophil migration	5	C1QBP,RAC1
1	TRUE	0.00742	449	433	31	0.072	0.069	GO:0051640	BP	1	organelle localization	3	VAMP3,CDC42,RAB10,ZW10,CDC23,HIF1A,SEC23A,RAB11A,YWHAE,SNX4,KLHL12,PPP6C,AP1M2,DCTN4,ARL8B,CDCA8,NUSAP1,HAUS2,NEDD1,VPS33A,LAMTOR1,PEF1,ABCE1,CDK5,RAB8B,YWHAG,RAB1B,VPS33B,AP3M1,CHMP1B,POLR2M
1	TRUE	0.00742	637	27	7	0.259	0.011	GO:0016477	BP	1	cell migration	3	STRAP,RHOA,HIF1A,C1QBP,GOLPH3,RAC1,ARF4
1	TRUE	0.00742	71	475	10	0.021	0.141	GO:0007031	BP	1	peroxisome organization	4	AGPS,UBE2D1,DNM1L,UBE2D3,GNPAT,PEX11B,PEX5,PEX19,RAB8B,UBA52
1	TRUE	0.00742	19	20	2	0.1	0.105	GO:1990868	BP	1	response to chemokine	1	RHOA,HIF1A
1	TRUE	0.00742	19	20	2	0.1	0.105	GO:1990869	BP	1	cellular response to chemokine	2	RHOA,HIF1A
1	TRUE	0.00742	27	458	6	0.013	0.222	GO:0070979	BP	1	protein K11-linked ubiquitination	10	UBE2A,CDC23,UBE2D3,ANAPC13,UBE2E3,UBE2L3
1	TRUE	0.00742	60	71	4	0.056	0.067	GO:0001738	BP	1	morphogenesis of a polarized epithelium	1	RHOA,CDC42,RAB10,RAC1
1	TRUE	0.00745	27	67	3	0.045	0.111	GO:0061245	BP	1	establishment or maintenance of bipolar cell polarity	3	RHOA,CDC42,CLIC4
1	TRUE	0.00745	27	67	3	0.045	0.111	GO:0035088	BP	1	establishment or maintenance of apical/basal cell polarity	4	RHOA,CDC42,CLIC4
1	TRUE	0.00745	6465	45	36	0.8	0.006	GO:0065007	BP	1	biological regulation	1	STRAP,GDI2,RHOA,XRCC5,RPLP0,HIF1A,PSMD10,MTPN,C1QBP,METAP2,GOLPH3,ATP6V1A,CAPZA1,SET,SMU1,GLO1,CAP1,YWHAQ,RAC1,VPS33A,ALDH9A1,ILF2,CCNA2,GLUD1,EEF1A1,PRDX3,NUDT21,ARF4,CLIC4,RPL4,XRCC6,GMFB,CNOT7,PPP1CB,MYCBP,ARPC1A
1	TRUE	0.00746	118	231	9	0.039	0.076	GO:0071426	BP	1	ribonucleoprotein complex export from nucleus	6	NUP133,NUP93,CPSF3,NUP43,NUP54,EIF4E,CPSF2,RNPS1,RBM8A
1	TRUE	0.0075	159	247	11	0.045	0.069	GO:0072522	BP	1	purine-containing compound biosynthetic process	5	ENO1,DLD,HIF1A,GMPR2,GAPDH,TPI1,PAICS,DCK,VCP,IMPDH2,PRKAG1
1	TRUE	0.00751	759	17	6	0.353	0.008	GO:0034622	BP	1	cellular protein-containing complex assembly	5	STRAP,MTPN,C1QBP,SET,RAC1,ARPC1A
1	TRUE	0.00751	30	13	2	0.154	0.067	GO:0071621	BP	1	granulocyte chemotaxis	5	C1QBP,RAC1
1	TRUE	0.00759	159	12	3	0.25	0.019	GO:0051258	BP	1	protein polymerization	6	MTPN,RAC1,ARPC1A
1	TRUE	0.00759	741	422	44	0.104	0.059	GO:0043603	BP	1	cellular amide metabolic process	4	VIM,SARS,MRPS10,ARG2,GEMIN5,EIF3I,OGFOD1,RPLP0,DLD,EIF3L,EIF3D,SLC25A15,MTPN,EIF4H,C1QBP,LTA4H,GAPDH,HBS1L,PPP2CA,DARS,FARSB,ASS1,ACLY,LIN28A,CAPRIN1,MRPL44,ASNSD1,DENR,YTHDF1,EIF4E,EEF1A1,MRPL10,ABCE1,PAIP1,PPP1CA,RPL4,EIF3F,MRPS16,COA3,MRPL42,RPS4X,DDX3X,UBA52,MRPS17
1	TRUE	0.00772	91	241	8	0.033	0.088	GO:1901292	BP	1	nucleoside phosphate catabolic process	7	ENO1,UNG,HIF1A,GAPDH,TPI1,VCP,PRKAG1,NUDT11
1	TRUE	0.00774	119	231	9	0.039	0.076	GO:0071166	BP	1	ribonucleoprotein complex localization	3	NUP133,NUP93,CPSF3,NUP43,NUP54,EIF4E,CPSF2,RNPS1,RBM8A
1	TRUE	0.00786	31	13	2	0.154	0.065	GO:1900024	BP	1	regulation of substrate adhesion-dependent cell spreading	3	C1QBP,RAC1
1	TRUE	0.00787	145	231	10	0.043	0.069	GO:0051236	BP	1	establishment of RNA localization	4	NUP133,NUP93,CPSF3,NUP43,NUP54,EIF4E,CPSF2,TOMM20,RNPS1,RBM8A
1	TRUE	0.00787	54	416	8	0.019	0.148	GO:0035304	BP	1	regulation of protein dephosphorylation	1	FKBP1A,HSP90AB1,YWHAE,PPP1R8,ARPP19,TIPRL,YWHAB,PPP1R2
1	TRUE	0.00791	54	226	6	0.027	0.111	GO:0006513	BP	1	protein monoubiquitination	9	TRIM37,UBE2D3,KLHL12,RNF2,PEF1,DDB1
1	TRUE	0.00791	191	143	9	0.063	0.047	GO:0000956	BP	1	nuclear-transcribed mRNA catabolic process	6	RPLP0,HBS1L,PPP2CA,CNOT8,CNOT11,RPL4,RPS4X,CNOT7,RBM8A
1	TRUE	0.00793	166	27	4	0.148	0.024	GO:0050900	BP	1	leukocyte migration	2	RHOA,C1QBP,GOLPH3,RAC1
1	TRUE	0.00795	95	20	3	0.15	0.032	GO:0010810	BP	1	regulation of cell-substrate adhesion	4	RHOA,C1QBP,RAC1
1	TRUE	0.00806	356	23	5	0.217	0.014	GO:0097435	BP	1	supramolecular fiber organization	3	RHOA,MTPN,CAP1,RAC1,ARPC1A
1	TRUE	0.00812	1213	485	72	0.148	0.059	GO:0065003	BP	1	protein-containing complex assembly	4	HCCS,COX15,STRAP,VAMP3,PFN2,CDC42,FERMT2,TEAD2,CAPZB,SAR1A,GEMIN5,ZW10,OGFOD1,DNM1L,FKBP1A,HSP90AB1,PRMT5,SEC23A,CRNKL1,RIOK3,PSMD10,RBBP7,NUP93,MTPN,EIF4H,C1QBP,PSMD9,PTGES3,GTF2H3,CAND1,SKP1,DARS,FARSB,CAPZA1,KLHL12,RAD23B,SET,PPP6C,PARD6B,PRMT1,CHMP2A,PEX11B,DHX9,RAC1,SRSF1,YME1L1,HMGA1,PEX5,DENR,BCL10,ANP32E,HSPD1,G3BP1,SMARCA5,VMA21,PEF1,ARPC5,VCP,NUDT21,DDB1,FADD,HSPA4,TOMM20,RAB1B,COA3,XRC…
1	TRUE	0.00812	11	38	2	0.053	0.182	GO:0019042	BP	1	viral latency	5	XRCC5,XRCC6
1	TRUE	0.00812	3153	228	83	0.364	0.026	GO:0051171	BP	1	regulation of nitrogen compound metabolic process	3	STRAP,IPO5,RHOA,CBFB,NUP133,VPS35,TSG101,ENO1,XRCC5,TNPO1,OGFOD1,HNRNPC,SUPT16H,CDC7,EIF3D,PRMT5,HIF1A,CSNK2A1,PSMD10,MTPN,CCNY,TRIM37,C1QBP,UBE2D3,PTGES3,CREBL2,GAPDH,PPP2CA,PPP1R8,RAD23B,SET,RNF2,ZNF639,SMU1,MORF4L2,RAP2C,DEK,PRMT1,ARPP19,SNX6,LIN28A,YWHAQ,CAPRIN1,RAC1,ACTL6A,PLAA,SDCBP,ASCC1,G3BP2,BCL10,HDGF,ILF2,NONO,SNX12,LAMTOR1,EIF4E,CNOT8,CCT8,EEF1A1,DONSON,PEF1,MAD2L1,HNRNPK,PRDX3,NUDT21…
1	TRUE	0.00824	124	433	13	0.03	0.105	GO:0019882	BP	1	antigen processing and presentation	2	VAMP3,CAPZB,RAB10,SEC23A,CAPZA1,AP1M2,ACTR10,DCTN4,KIF11,DYNC1LI1,AP2M1,RAB8B,CAPZA2
1	TRUE	0.00824	100	279	9	0.032	0.09	GO:0006733	BP	1	oxidoreduction coenzyme metabolic process	5	ENO1,DLD,HIF1A,NAMPT,GAPDH,TPI1,PGD,VCP,PRKAG1
1	TRUE	0.00828	8	54	2	0.037	0.25	GO:0010870	BP	1	positive regulation of receptor biosynthetic process	5	HIF1A,HNRNPK
1	TRUE	0.0083	353	321	21	0.065	0.059	GO:0061919	BP	1	process utilizing autophagic mechanism	2	VTA1,GNAI3,VPS35,TSG101,GAPDH,ATP6V1A,SNX6,PLAA,VPS33A,WDR45B,LAMTOR1,EEF1A1,WDR41,VCP,PAFAH1B2,GABARAP,RAB1B,PRKAG1,VDAC1,PGAM5,LIX1L
1	TRUE	0.0083	353	321	21	0.065	0.059	GO:0006914	BP	1	autophagy	4	VTA1,GNAI3,VPS35,TSG101,GAPDH,ATP6V1A,SNX6,PLAA,VPS33A,WDR45B,LAMTOR1,EEF1A1,WDR41,VCP,PAFAH1B2,GABARAP,RAB1B,PRKAG1,VDAC1,PGAM5,LIX1L
1	TRUE	0.0083	1499	83	22	0.265	0.015	GO:0016787	MF	5	hydrolase activity	3	GNAI3,RHOA,CDC42,UNG,XRCC5,AHCY,RAB11A,METAP2,HBS1L,ATP6V1A,CPSF3,PPP6C,RAC1,UQCRC2,CNOT8,CCT8,EEF1A1,ARF4,XRCC6,GPN1,CNOT7,PPP1CB
1	TRUE	0.00835	362	23	5	0.217	0.014	GO:0030036	BP	1	actin cytoskeleton organization	1	RHOA,MTPN,CAP1,RAC1,ARPC1A
1	TRUE	0.00837	33	13	2	0.154	0.061	GO:0097530	BP	1	granulocyte migration	4	C1QBP,RAC1
1	TRUE	0.00837	422	20	5	0.25	0.012	GO:2000145	BP	1	regulation of cell motility	4	STRAP,RHOA,HIF1A,C1QBP,RAC1
1	TRUE	0.00844	3351	228	87	0.382	0.026	GO:0031323	BP	1	regulation of cellular metabolic process	3	STRAP,VAMP3,GNAI3,IPO5,RHOA,CBFB,NUP133,VPS35,TSG101,ENO1,XRCC5,TNPO1,OGFOD1,HNRNPC,SUPT16H,CDC7,EIF3D,PRMT5,HIF1A,CSNK2A1,PSMD10,MTPN,CCNY,TRIM37,C1QBP,UBE2D3,PTGES3,CREBL2,GAPDH,PPP2CA,ATP6V1A,PPP1R8,RAD23B,SET,RNF2,ZNF639,SMU1,MORF4L2,RAP2C,DEK,PRMT1,ARPP19,SNX6,LIN28A,YWHAQ,CAPRIN1,RAC1,ACTL6A,PLAA,SDCBP,ASCC1,G3BP2,BCL10,HDGF,ILF2,NONO,SNX12,LAMTOR1,EIF4E,CNOT8,CCT8,EEF1A1,DONSON,PEF1,MAD2L1…
1	TRUE	0.00849	790	330	38	0.115	0.048	GO:0051704	BP	1	multi-organism process	1	VTA1,RHOA,NUP133,CDC42,TSG101,ENO1,XRCC5,XRN2,EIF3L,EIF3D,NDRG3,RIOK3,NUP93,C1QBP,GAPDH,NUP43,ZNF639,DEK,RAC1,PLAA,NUP54,DENR,BCL10,HSPD1,AP2M1,VCP,PRDX3,DDB1,RAB1B,EIF3F,PRKRA,PRKAG1,IST1,KPNA2,XRCC6,CNOT7,MYCBP,CHMP1B
1	TRUE	0.00854	1506	38	13	0.342	0.009	GO:0019899	MF	5	enzyme binding	4	XRCC5,HIF1A,GOLPH3,TUBA1B,UBA2,CAP1,RAC1,CCNA2,EEF1A1,PRDX3,NUDT21,ARF4,PPP1CB
1	TRUE	0.00856	80	433	10	0.023	0.125	GO:0019886	BP	1	antigen processing and presentation of exogenous peptide antigen via MHC class II	5	CAPZB,SEC23A,CAPZA1,AP1M2,ACTR10,DCTN4,KIF11,DYNC1LI1,AP2M1,CAPZA2
1	TRUE	0.00856	236	485	21	0.043	0.089	GO:0070646	BP	1	protein modification by small protein removal	7	RHOA,UBE2D1,HIF1A,PSMD10,PSMD7,PSMD9,CDC20,RAD23B,ACTL6A,COPS4,CCNA2,SKP2,CDC25A,VCP,COPS6,PSMD1,TOMM20,PSMD2,EIF3F,PSMD12,UBA52
1	TRUE	0.00859	4	120	2	0.017	0.5	GO:0043985	BP	49	histone H4-R3 methylation	2	PRMT5,PRMT1
1	TRUE	0.00869	34	13	2	0.154	0.059	GO:0002690	BP	1	positive regulation of leukocyte chemotaxis	3	C1QBP,RAC1
1	TRUE	0.0091	309	344	20	0.058	0.065	GO:0006605	BP	1	protein targeting	5	UBE2D1,RPLP0,UBE2D3,GNPAT,SDCBP,PEX5,UQCRC2,HSPD1,PEX19,PRKCI,RAB8B,GABARAP,HSPA4,TOMM20,RPL4,AP3M1,UBE2L3,RPS4X,UBA52,NCOA4
1	TRUE	0.00917	1671	391	78	0.199	0.047	GO:0033036	BP	1	macromolecule localization	2	SLC25A5,IPO5,NUP133,VPS35,UBE2D1,XRCC5,TNPO1,RAB10,ZW10,FKBP1A,RPLP0,ARCN1,PSMD10,NUP93,RAB11A,YWHAE,MMD,UBE2D3,GAPDH,GOLPH3,ATP6V1A,SNX17,GNPAT,CPSF3,NUP43,PLS1,CSE1L,SNX6,YWHAQ,PNPLA8,CCT7,SRSF1,SDCBP,NUP54,G3BP2,PEX5,NEDD1,NABP2,UQCRC2,WDR45B,HSPD1,SNX12,GLUD1,LIN7C,LAMTOR1,EIF4E,CCT8,CPT2,AP2M1,PEX19,PRKCI,ABCE1,CDK5,HNRNPK,VCP,CPSF2,RAB8B,YWHAB,YWHAG,GABARAP,HSPA4,TOMM20,RPL4,SRP72,UNC119B,I…
1	TRUE	0.00917	242	20	4	0.2	0.017	GO:0030335	BP	1	positive regulation of cell migration	4	RHOA,HIF1A,C1QBP,RAC1
1	TRUE	0.00922	177	231	11	0.048	0.062	GO:0006403	BP	1	RNA localization	3	NUP133,NUP93,CPSF3,NUP43,NUP54,EIF4E,CCT8,CPSF2,TOMM20,RNPS1,RBM8A
1	TRUE	0.00923	178	471	17	0.036	0.096	GO:0044839	BP	1	cell cycle G2/M phase transition	4	CDC7,RAB11A,CCNY,YWHAE,SKP1,ARPP19,CDK4,HAUS2,NEDD1,CCNA2,CHEK1,CCNB2,DONSON,NAE1,CDC25A,MELK,YWHAG
1	TRUE	0.00923	5	98	2	0.02	0.4	GO:0075525	BP	1	viral translational termination-reinitiation	5	EIF3L,EIF3D
1	TRUE	0.00923	81	433	10	0.023	0.123	GO:0002495	BP	1	antigen processing and presentation of peptide antigen via MHC class II	4	CAPZB,SEC23A,CAPZA1,AP1M2,ACTR10,DCTN4,KIF11,DYNC1LI1,AP2M1,CAPZA2
1	TRUE	0.00923	82	214	7	0.033	0.085	GO:0030307	BP	1	positive regulation of cell growth	2	CDC42,CSNK2A1,PSMD10,MTPN,ZNF639,PLAA,SDCBP
1	TRUE	0.0094	245	20	4	0.2	0.016	GO:2000147	BP	1	positive regulation of cell motility	3	RHOA,HIF1A,C1QBP,RAC1
1	TRUE	0.0094	41	50	3	0.06	0.073	GO:0016835	MF	5	carbon-oxygen lyase activity	4	ENO1,XRCC5,XRCC6
1	TRUE	0.00941	33	146	4	0.027	0.121	GO:0006369	BP	1	termination of RNA polymerase II transcription	8	CSTF1,CPSF3,CPSF2,NUDT21
1	TRUE	0.00955	148	324	12	0.037	0.081	GO:0006457	BP	1	protein folding	2	GNAI3,FKBP1A,ST13,CSNK2A1,PTGES3,RAD23B,CCT7,PDCL,HSPD1,CCT8,PEX19,VCP
1	TRUE	0.00958	432	12	4	0.333	0.009	GO:0019900	MF	5	kinase binding	5	HIF1A,RAC1,EEF1A1,PPP1CB
1	TRUE	0.0096	56	151	5	0.033	0.089	GO:0051668	BP	1	localization within membrane	3	NUP133,VPS35,SAR1A,SEC23A,RAC1
1	TRUE	0.0096	2936	35	18	0.514	0.006	GO:0032501	BP	1	multicellular organismal process	1	STRAP,RHOA,HIF1A,MTPN,C1QBP,CAPZA1,GLO1,YWHAQ,RAC1,VPS33A,GLUD1,PRDX3,NUDT21,ARF4,XRCC6,GMFB,PPP1CB,MYCBP
1	TRUE	0.0096	163	471	16	0.034	0.098	GO:0000086	BP	1	G2/M transition of mitotic cell cycle	5	CDC7,RAB11A,CCNY,YWHAE,SKP1,ARPP19,CDK4,HAUS2,NEDD1,CCNA2,CCNB2,DONSON,NAE1,CDC25A,MELK,YWHAG
1	TRUE	0.0096	83	6	2	0.333	0.024	GO:0001837	BP	1	epithelial to mesenchymal transition	6	STRAP,HIF1A
1	TRUE	0.0096	1500	228	46	0.202	0.031	GO:0051246	BP	1	regulation of protein metabolic process	4	STRAP,IPO5,RHOA,VPS35,TSG101,ENO1,XRCC5,OGFOD1,EIF3D,CSNK2A1,PSMD10,MTPN,CCNY,C1QBP,CREBL2,GAPDH,PPP2CA,PPP1R8,RAD23B,SET,RAP2C,PRMT1,ARPP19,SNX6,LIN28A,CAPRIN1,RAC1,PLAA,SDCBP,BCL10,SNX12,LAMTOR1,EIF4E,EEF1A1,PEF1,MAD2L1,HNRNPK,DDB1,YWHAG,RAB1B,PRKAG1,PPP1R2,UBE2L3,XRCC6,RPS4X,CNOT7
1	TRUE	0.0096	40	12	2	0.167	0.05	GO:0051193	BP	1	regulation of cofactor metabolic process	4	HIF1A,RAC1
1	TRUE	0.0096	74	241	7	0.029	0.095	GO:0009145	BP	1	purine nucleoside triphosphate biosynthetic process	3	ENO1,HIF1A,GAPDH,TPI1,VCP,IMPDH2,PRKAG1
1	TRUE	0.0096	74	241	7	0.029	0.095	GO:0009206	BP	1	purine ribonucleoside triphosphate biosynthetic process	4	ENO1,HIF1A,GAPDH,TPI1,VCP,IMPDH2,PRKAG1
1	TRUE	0.0096	19	265	4	0.015	0.211	GO:0006607	BP	22	NLS-bearing protein import into nucleus	1	IPO5,TNPO1,NUP54,KPNA2
1	TRUE	0.0096	266	259	15	0.058	0.056	GO:0044389	MF	5	ubiquitin-like protein ligase binding	5	SLC25A5,TSG101,XRCC5,HIF1A,TRIM37,TPI1,TUBA1B,UBE2G1,BCL10,HSPD1,NAE1,VCP,PA2G4,ACTG1,UBE2L3
1	TRUE	0.00971	82	433	10	0.023	0.122	GO:0002504	BP	1	antigen processing and presentation of peptide or polysaccharide antigen via MHC class II	3	CAPZB,SEC23A,CAPZA1,AP1M2,ACTR10,DCTN4,KIF11,DYNC1LI1,AP2M1,CAPZA2
1	TRUE	0.00982	690	27	7	0.259	0.01	GO:0051674	BP	1	localization of cell	2	STRAP,RHOA,HIF1A,C1QBP,GOLPH3,RAC1,ARF4
1	TRUE	0.00982	690	27	7	0.259	0.01	GO:0048870	BP	1	cell motility	2	STRAP,RHOA,HIF1A,C1QBP,GOLPH3,RAC1,ARF4
1	TRUE	0.00982	267	344	18	0.052	0.067	GO:0002253	BP	1	activation of immune response	4	CBFB,CDC42,XRCC5,WDFY1,RIOK3,C1QBP,RAC1,BCL10,HSPD1,NONO,ARPC5,PHB,ACTG1,XRCC6,NRAS,UBA52,ARPC4,ARPC1A
1	TRUE	0.00984	126	231	9	0.039	0.071	GO:0006405	BP	1	RNA export from nucleus	7	NUP133,NUP93,CPSF3,NUP43,NUP54,EIF4E,CPSF2,RNPS1,RBM8A
1	TRUE	0.00984	1700	23	10	0.435	0.006	GO:0048869	BP	1	cellular developmental process	2	STRAP,RHOA,HIF1A,MTPN,C1QBP,GLO1,CAP1,RAC1,VPS33A,ARF4
1	TRUE	0.00984	6	85	2	0.024	0.333	GO:0007253	BP	24	cytoplasmic sequestering of NF-kappaB	2	PSMD10,G3BP2
1	TRUE	0.0099	244	143	10	0.07	0.041	GO:0045787	BP	1	positive regulation of cell cycle	3	RHOA,CDC42,PSMD10,RAB11A,PRMT1,EIF4E,CNOT8,CNOT11,MAD2L1,CNOT7
1	TRUE	0.00998	80	226	7	0.031	0.087	GO:0006900	BP	1	vesicle budding from membrane	4	SAR1A,SEC23A,GOLPH3,KLHL12,PPP6C,PEF1,RAB1B
1	TRUE	0.00998	75	241	7	0.029	0.093	GO:0009201	BP	1	ribonucleoside triphosphate biosynthetic process	3	ENO1,HIF1A,GAPDH,TPI1,VCP,IMPDH2,PRKAG1
1	TRUE	0.00998	32	67	3	0.045	0.094	GO:0051496	BP	1	positive regulation of stress fiber assembly	2	RHOA,CDC42,RAC1
1	TRUE	0.01	254	20	4	0.2	0.016	GO:0051272	BP	1	positive regulation of cellular component movement	3	RHOA,HIF1A,C1QBP,RAC1
1	TRUE	0.0101	74	7	2	0.286	0.027	GO:0030833	BP	1	regulation of actin filament polymerization	5	MTPN,ARPC1A
1	TRUE	0.0101	13	415	4	0.01	0.308	GO:0043024	MF	5	ribosomal small subunit binding	5	UNG,EIF4H,ABCE1,DDX3X
1	TRUE	0.0105	28	324	5	0.015	0.179	GO:0006458	BP	1	'de novo' protein folding	3	FKBP1A,PTGES3,CCT7,HSPD1,CCT8
1	TRUE	0.0105	211	480	19	0.04	0.09	GO:0006417	BP	1	regulation of translation	5	VIM,GEMIN5,OGFOD1,EIF3D,MTPN,EIF4H,C1QBP,EIF4G2,GAPDH,LIN28A,CAPRIN1,DHX9,YTHDF1,EIF4E,METAP1,PPP1CA,COA3,RPS4X,DDX3X
1	TRUE	0.0109	461	20	5	0.25	0.011	GO:0040012	BP	1	regulation of locomotion	3	STRAP,RHOA,HIF1A,C1QBP,RAC1
1	TRUE	0.011	16	339	4	0.012	0.25	GO:0035970	BP	1	peptidyl-threonine dephosphorylation	7	PPP2CA,PPM1G,PPM1D,PPP1CA
1	TRUE	0.011	262	34	5	0.147	0.019	GO:0042060	BP	1	wound healing	2	RHOA,HIF1A,C1QBP,CAPZA1,RAC1
1	TRUE	0.0112	3248	228	84	0.368	0.026	GO:0080090	BP	1	regulation of primary metabolic process	3	STRAP,IPO5,RHOA,CBFB,NUP133,VPS35,TSG101,ENO1,XRCC5,TNPO1,OGFOD1,HNRNPC,SUPT16H,CDC7,EIF3D,PRMT5,HIF1A,CSNK2A1,PSMD10,MTPN,CCNY,TRIM37,C1QBP,UBE2D3,PTGES3,CREBL2,GAPDH,PPP2CA,PPP1R8,RAD23B,SET,RNF2,ZNF639,SMU1,MORF4L2,RAP2C,DEK,PRMT1,ARPP19,SNX6,LIN28A,YWHAQ,CAPRIN1,RAC1,ACTL6A,PLAA,SDCBP,ASCC1,G3BP2,BCL10,HDGF,ILF2,NONO,SNX12,LAMTOR1,EIF4E,CNOT8,CCT8,EEF1A1,DONSON,PEF1,MAD2L1,HNRNPK,PRDX3,NUDT21…
1	TRUE	0.0112	90	480	11	0.023	0.122	GO:0043488	BP	1	regulation of mRNA stability	7	VIM,TNPO1,DIS3,HNRNPC,SET,DHX9,YWHAB,PAIP1,HNRNPA0,UBA52,EXOSC6
1	TRUE	0.0112	114	20	3	0.15	0.026	GO:1902905	BP	1	positive regulation of supramolecular fiber organization	1	RHOA,RAC1,ARPC1A
1	TRUE	0.0113	264	20	4	0.2	0.015	GO:0040017	BP	1	positive regulation of locomotion	2	RHOA,HIF1A,C1QBP,RAC1
1	TRUE	0.0114	2067	30	13	0.433	0.006	GO:0007275	BP	1	multicellular organism development	3	STRAP,RHOA,HIF1A,MTPN,C1QBP,GLO1,YWHAQ,RAC1,VPS33A,GLUD1,NUDT21,ARF4,GMFB
1	TRUE	0.0114	347	247	17	0.069	0.049	GO:0072521	BP	1	purine-containing compound metabolic process	4	GNAI3,ENO1,DLD,HIF1A,GMPR2,AHCY,PMPCB,GAPDH,TPI1,PAICS,OLA1,UQCRC2,DCK,VCP,IMPDH2,PRKAG1,NUDT11
1	TRUE	0.0114	1985	54	19	0.352	0.01	GO:0006351	BP	1	transcription, DNA-templated	8	ENO1,XRCC5,HIF1A,CSTF1,PSMD10,MTPN,C1QBP,SET,MORF4L2,YWHAQ,ILF2,HNRNPK,PRDX3,NUDT21,ARF4,XRCC6,CNOT7,MYCBP,NCOA4
1	TRUE	0.0115	469	20	5	0.25	0.011	GO:0051270	BP	1	regulation of cellular component movement	4	STRAP,RHOA,HIF1A,C1QBP,RAC1
1	TRUE	0.0115	95	6	2	0.333	0.021	GO:0048762	BP	1	mesenchymal cell differentiation	5	STRAP,HIF1A
1	TRUE	0.0115	4	151	2	0.013	0.5	GO:0060159	BP	1	regulation of dopamine receptor signaling pathway	2	VPS35,PRMT5
1	TRUE	0.0117	1991	54	19	0.352	0.01	GO:0097659	BP	1	nucleic acid-templated transcription	7	ENO1,XRCC5,HIF1A,CSTF1,PSMD10,MTPN,C1QBP,SET,MORF4L2,YWHAQ,ILF2,HNRNPK,PRDX3,NUDT21,ARF4,XRCC6,CNOT7,MYCBP,NCOA4
1	TRUE	0.0118	2363	30	14	0.467	0.006	GO:0048856	BP	1	anatomical structure development	2	STRAP,RHOA,HIF1A,MTPN,C1QBP,GLO1,CAP1,YWHAQ,RAC1,VPS33A,GLUD1,NUDT21,ARF4,GMFB
1	TRUE	0.012	727	486	47	0.097	0.065	GO:0000278	BP	1	mitotic cell cycle	3	RHOA,STRADB,ZW10,CDC23,CDC7,PRMT5,RAB11A,SMC3,CCNY,YWHAE,CDKN1B,MCM3,KIF20A,SKP1,PPP6C,PRMT1,ARPP19,CHMP2A,CDCA8,CDK4,SDCBP,NUSAP1,HAUS2,KIF11,NEDD1,NABP2,DYNC1LI1,CCNA2,SKP2,CHEK1,EIF4E,SKA1,CNOT8,CCNB2,CNOT11,DONSON,NAE1,CDC25A,MAD2L1,MELK,DDB1,YWHAG,SNX18,PRIM1,CNOT7,DDX3X,CHMP1B
1	TRUE	0.012	812	54	11	0.204	0.014	GO:0042981	BP	1	regulation of apoptotic process	6	ENO1,HIF1A,PSMD10,C1QBP,GOLPH3,SET,GLO1,YWHAQ,HNRNPK,PRDX3,ARF4
1	TRUE	0.012	1996	54	19	0.352	0.01	GO:0032774	BP	1	RNA biosynthetic process	6	ENO1,XRCC5,HIF1A,CSTF1,PSMD10,MTPN,C1QBP,SET,MORF4L2,YWHAQ,ILF2,HNRNPK,PRDX3,NUDT21,ARF4,XRCC6,CNOT7,MYCBP,NCOA4
1	TRUE	0.012	1567	228	47	0.206	0.03	GO:0010605	BP	1	negative regulation of macromolecule metabolic process	3	CSDE1,STRAP,IPO5,CBFB,TSG101,ENO1,XRCC5,TNPO1,RPLP0,HNRNPC,HIF1A,CSNK2A1,PSMD10,TRIM37,C1QBP,UBE2D3,GAPDH,HBS1L,PPP2CA,PPP1R8,SET,RNF2,ZNF639,MORF4L2,ARPP19,SNX6,LIN28A,YWHAQ,CAPRIN1,PLAA,SDCBP,HDGF,NONO,SNX12,CNOT8,CNOT11,DONSON,MAD2L1,CNBP,YWHAG,PAIP1,RPL4,XRCC6,RPS4X,CNOT7,RNPS1,RBM8A
1	TRUE	0.0122	74	71	4	0.056	0.054	GO:0030010	BP	1	establishment of cell polarity	3	RHOA,CDC42,RAB10,GOLPH3
1	TRUE	0.0122	2003	54	19	0.352	0.009	GO:0051252	BP	1	regulation of RNA metabolic process	5	ENO1,XRCC5,HIF1A,PSMD10,MTPN,C1QBP,SET,SMU1,MORF4L2,YWHAQ,ILF2,HNRNPK,PRDX3,NUDT21,ARF4,XRCC6,CNOT7,MYCBP,NCOA4
1	TRUE	0.0122	15	38	2	0.053	0.133	GO:0071480	BP	1	cellular response to gamma radiation	3	XRCC5,XRCC6
1	TRUE	0.0122	44	13	2	0.154	0.045	GO:0002688	BP	1	regulation of leukocyte chemotaxis	2	C1QBP,RAC1
1	TRUE	0.0122	300	481	24	0.05	0.08	GO:0140098	MF	5	catalytic activity, acting on RNA	3	SARS,POLR2B,ZNRD1,DIS3,METTL2A,XRN2,RTCB,RNASEH2A,DHX40,DARS,FARSB,PPP1R8,CPSF3,MED20,DHX9,MRPL44,PDCL,DBR1,G3BP1,CNOT8,PRIM1,CNOT7,DDX47,DDX3X
1	TRUE	0.0124	30	482	6	0.012	0.2	GO:0036258	BP	1	multivesicular body assembly	7	VTA1,TSG101,RAB11A,CHMP2A,IST1,CHMP1B
1	TRUE	0.0124	101	433	11	0.025	0.109	GO:0002478	BP	1	antigen processing and presentation of exogenous peptide antigen	4	VAMP3,CAPZB,SEC23A,CAPZA1,AP1M2,ACTR10,DCTN4,KIF11,DYNC1LI1,AP2M1,CAPZA2
1	TRUE	0.0126	36	67	3	0.045	0.083	GO:0030032	BP	7	lamellipodium assembly	1	CDC42,GOLPH3,RAC1
1	TRUE	0.0126	9	67	2	0.03	0.222	GO:0010592	BP	7	positive regulation of lamellipodium assembly	2	CDC42,RAC1
1	TRUE	0.0126	7	393	3	0.008	0.429	GO:0034969	BP	49	histone arginine methylation	1	PRMT5,PRMT1,PRMT6
1	TRUE	0.0126	160	231	10	0.043	0.062	GO:0015931	BP	1	nucleobase-containing compound transport	5	NUP133,NUP93,CPSF3,NUP43,NUP54,EIF4E,CPSF2,TOMM20,RNPS1,RBM8A
1	TRUE	0.0126	14	416	4	0.01	0.286	GO:0051131	BP	1	chaperone-mediated protein complex assembly	6	HSP90AB1,PTGES3,HSPD1,HSPA4
1	TRUE	0.0126	822	54	11	0.204	0.013	GO:0043067	BP	1	regulation of programmed cell death	5	ENO1,HIF1A,PSMD10,C1QBP,GOLPH3,SET,GLO1,YWHAQ,HNRNPK,PRDX3,ARF4
1	TRUE	0.0126	45	13	2	0.154	0.044	GO:0010811	BP	1	positive regulation of cell-substrate adhesion	3	C1QBP,RAC1
1	TRUE	0.0126	42	57	3	0.053	0.071	GO:0071277	BP	1	cellular response to calcium ion	4	RHOA,MOB1A,CLIC4
1	TRUE	0.0126	410	481	30	0.062	0.073	GO:0006281	BP	1	DNA repair	2	SLC30A9,POLR2B,RFC2,UNG,UBE2A,XRCC5,CDC7,RNASEH2A,GTF2H3,RAD1,MSH6,RAD23B,DEK,DHX9,HMGA1,ASCC1,COPS4,NABP2,FANCD2,CHEK1,VCP,DDB1,COPS6,KLHL15,MORF4L1,TCEA1,NHEJ1,XRCC6,PRMT6,UBA52
1	TRUE	0.0126	9	67	2	0.03	0.222	GO:0045198	BP	1	establishment of epithelial cell apical/basal polarity	3	RHOA,CDC42
1	TRUE	0.0126	36	67	3	0.045	0.083	GO:0032233	BP	1	positive regulation of actin filament bundle assembly	1	RHOA,CDC42,RAC1
1	TRUE	0.0126	36	67	3	0.045	0.083	GO:0070671	BP	14	response to interleukin-12	1	CDC42,RPLP0,CAPZA1
1	TRUE	0.0126	36	67	3	0.045	0.083	GO:0071349	BP	14	cellular response to interleukin-12	2	CDC42,RPLP0,CAPZA1
1	TRUE	0.0126	36	67	3	0.045	0.083	GO:0035722	BP	14	interleukin-12-mediated signaling pathway	3	CDC42,RPLP0,CAPZA1
1	TRUE	0.0126	7	393	3	0.008	0.429	GO:0008469	MF	4	histone-arginine N-methyltransferase activity	2	PRMT5,PRMT1,PRMT6
1	TRUE	0.0127	256	404	19	0.047	0.074	GO:0006913	BP	1	nucleocytoplasmic transport	5	IPO5,NUP133,STRADB,GEMIN5,TNPO1,NUP93,YWHAE,CPSF3,NUP43,CSE1L,SRSF1,NUP54,ANP32E,EIF4E,ABCE1,CPSF2,KPNA2,RNPS1,RBM8A
1	TRUE	0.0127	88	7	2	0.286	0.023	GO:0008064	BP	1	regulation of actin polymerization or depolymerization	4	MTPN,ARPC1A
1	TRUE	0.0127	17	35	2	0.057	0.118	GO:0042743	BP	1	hydrogen peroxide metabolic process	1	RAC1,PRDX3
1	TRUE	0.0128	399	406	26	0.064	0.065	GO:0072657	BP	1	protein localization to membrane	5	VPS35,FERMT2,RAB10,RPLP0,RAB11A,YWHAE,GOLPH3,PLS1,YWHAQ,SDCBP,NUP54,PEX5,LIN7C,AP2M1,PEX19,PRKCI,CDK5,RAB8B,YWHAB,YWHAG,HSPA4,RPL4,SRP72,RPS4X,ASNA1,UBA52
1	TRUE	0.0128	1441	336	60	0.179	0.042	GO:0051128	BP	1	regulation of cellular component organization	4	SLC25A5,RHOA,CBFB,VPS35,PFN2,CDC42,TSG101,ENO1,CAPZB,XRCC5,OGFOD1,HNRNPC,CDC23,CDC7,PRMT5,NDRG3,CSNK2A1,RIOK3,PSMD10,RBBP7,MTPN,TRIM37,C1QBP,UBE2D3,GOLPH3,RAD1,PPP2CA,SNX17,SET,ZNF639,YWHAQ,CAPRIN1,CCT7,RAC1,PLAA,SDCBP,KIF11,PEX5,NABP2,SNX12,LAMTOR1,CHEK1,SKA1,CCT8,ARPC5,PRKCI,MAD2L1,HNRNPK,VCP,PHB,DDB1,CLIC4,YWHAG,RAB1B,UBE2L3,MIER1,VDAC1,ARPC4,ARPC1A,CHMP1B
1	TRUE	0.0128	89	7	2	0.286	0.022	GO:0030832	BP	1	regulation of actin filament length	3	MTPN,ARPC1A
1	TRUE	0.0129	20	125	3	0.024	0.15	GO:0006904	BP	1	vesicle docking involved in exocytosis	5	VAMP3,RAB10,RAB8B
1	TRUE	0.0129	377	318	21	0.066	0.056	GO:0022411	BP	1	cellular component disassembly	3	VTA1,MRPS10,TSG101,CAPZB,OGFOD1,SUPT16H,MTPN,SET,MRPL44,VPS33A,DENR,WDR45B,MRPL10,VCP,GABARAP,PPP1CA,IST1,MRPS16,VDAC1,CHMP1B,LIX1L
1	TRUE	0.0129	7	401	3	0.007	0.429	GO:0071941	BP	1	nitrogen cycle metabolic process	3	ARG2,SLC25A15,ASS1
1	TRUE	0.0129	7	401	3	0.007	0.429	GO:0019627	BP	1	urea metabolic process	5	ARG2,SLC25A15,ASS1
1	TRUE	0.0129	7	401	3	0.007	0.429	GO:0000050	BP	1	urea cycle	6	ARG2,SLC25A15,ASS1
1	TRUE	0.0129	1225	27	9	0.333	0.007	GO:0043167	MF	5	ion binding	3	RHOA,C1QBP,GOLPH3,GLO1,UBA2,RAC1,GLUD1,EEF1A1,ARF4
1	TRUE	0.0131	426	23	5	0.217	0.012	GO:0030029	BP	1	actin filament-based process	2	RHOA,MTPN,CAP1,RAC1,ARPC1A
1	TRUE	0.0132	188	470	17	0.036	0.09	GO:1901293	BP	1	nucleoside phosphate biosynthetic process	1	SLC25A13,ENO1,DLD,HIF1A,NAMPT,GAPDH,TPI1,PAICS,PPAT,DUT,ACLY,GART,GMPS,VCP,RRM1,IMPDH2,PRKAG1
1	TRUE	0.0133	31	318	5	0.016	0.161	GO:0036257	BP	1	multivesicular body organization	6	VTA1,TSG101,RAB11A,IST1,CHMP1B
1	TRUE	0.0133	167	486	16	0.033	0.096	GO:0019058	BP	1	viral life cycle	5	VTA1,CDC42,TSG101,HSP90AB1,SMC3,ZNF639,DEK,CHMP2A,VCP,DDB1,RAB1B,IST1,CNOT7,DDX3X,UBA52,CHMP1B
1	TRUE	0.0133	836	485	52	0.107	0.062	GO:1901565	BP	1	organonitrogen compound catabolic process	4	VPS35,UBE2D1,TSG101,UNG,UBE2A,PCNP,CDC23,HSP90AB1,CSNK2A1,PSMD10,PSMD7,BLMH,UBE2D3,PSMD9,LTA4H,CDKN1B,SKP1,ODC1,CDC20,RAD23B,ALDH6A1,GOT1,LYPLA1,DUT,CDO1,UBE2G1,PNPLA8,GLUL,YME1L1,PLAA,SDCBP,SNX12,GLUD1,RMND5A,EEF1A1,AP2M1,CCNF,MAD2L1,VCP,PHB,DDB1,RNF187,NUDT4,PSMD1,KLHL15,PSMD2,RNF41,ADO,UBE2L3,NUDT11,PSMD12,UBA52
1	TRUE	0.0133	31	317	5	0.016	0.161	GO:0097352	BP	1	autophagosome maturation	6	TSG101,VPS33A,VCP,GABARAP,LIX1L
1	TRUE	0.0133	1404	381	65	0.171	0.046	GO:0032268	BP	1	regulation of cellular protein metabolic process	4	STRAP,VIM,IPO5,RHOA,VPS35,PFN2,UBE2D1,TSG101,ENO1,XRCC5,GEMIN5,OGFOD1,FKBP1A,EIF3D,CSNK2A1,PSMD10,MTPN,CCNY,C1QBP,YWHAE,MMD,CREBL2,GAPDH,PPP2CA,PPP1R8,RAD23B,SET,RAP2C,PRMT1,ARPP19,SNX6,LIN28A,CAPRIN1,CDK4,RAC1,PLAA,SDCBP,BCL10,TIPRL,HSPD1,SNX12,LAMTOR1,CHEK1,YTHDF1,EIF4E,PEF1,CDC25A,MAD2L1,CDK5,VCP,YWHAB,PHB,YWHAG,PPP1CA,RNF41,PRKAG1,IST1,COA3,PPP1R2,UBE2L3,XRCC6,RPS4X,CNOT7,DDX3X,UBA52
1	TRUE	0.0133	33	76	3	0.039	0.091	GO:0043928	BP	1	exonucleolytic nuclear-transcribed mRNA catabolic process involved in deadenylation-dependent decay	8	HBS1L,CNOT8,CNOT7
1	TRUE	0.0134	103	433	11	0.025	0.107	GO:0019884	BP	1	antigen processing and presentation of exogenous antigen	3	VAMP3,CAPZB,SEC23A,CAPZA1,AP1M2,ACTR10,DCTN4,KIF11,DYNC1LI1,AP2M1,CAPZA2
1	TRUE	0.0134	2331	88	30	0.341	0.013	GO:0034654	BP	1	nucleobase-containing compound biosynthetic process	5	ENO1,UNG,XRCC5,HNRNPC,HIF1A,CSTF1,PSMD10,MTPN,C1QBP,CPSF3,SET,RNF2,MORF4L2,DEK,PAICS,YWHAQ,ACTL6A,G3BP2,ILF2,CNOT8,CCT8,HNRNPK,PRDX3,NUDT21,ARF4,CNBP,XRCC6,CNOT7,MYCBP,NCOA4
1	TRUE	0.0136	259	404	19	0.047	0.073	GO:0051169	BP	1	nuclear transport	4	IPO5,NUP133,STRADB,GEMIN5,TNPO1,NUP93,YWHAE,CPSF3,NUP43,CSE1L,SRSF1,NUP54,ANP32E,EIF4E,ABCE1,CPSF2,KPNA2,RNPS1,RBM8A
1	TRUE	0.0136	64	226	6	0.027	0.094	GO:0090114	BP	1	COPII-coated vesicle budding	6	SAR1A,SEC23A,KLHL12,PPP6C,PEF1,RAB1B
1	TRUE	0.0136	129	20	3	0.15	0.023	GO:0010632	BP	1	regulation of epithelial cell migration	6	STRAP,RHOA,HIF1A
1	TRUE	0.0136	306	479	24	0.05	0.078	GO:0043161	BP	1	proteasome-mediated ubiquitin-dependent protein catabolic process	9	UBE2D1,UBE2A,PCNP,CDC23,HSP90AB1,PSMD10,PSMD7,UBE2D3,SKP1,CDC20,RAD23B,PLAA,SDCBP,RMND5A,CCNF,MAD2L1,VCP,DDB1,RNF187,PSMD1,KLHL15,PSMD2,PSMD12,UBA52
1	TRUE	0.0136	4	176	2	0.011	0.5	GO:0034603	MF	5	pyruvate dehydrogenase [NAD(P)+] activity	6	DLD,DLAT
1	TRUE	0.0136	4	176	2	0.011	0.5	GO:0034604	MF	5	pyruvate dehydrogenase (NAD+) activity	7	DLD,DLAT
1	TRUE	0.0138	1573	22	9	0.409	0.006	GO:0030154	BP	1	cell differentiation	3	STRAP,RHOA,HIF1A,MTPN,C1QBP,GLO1,RAC1,VPS33A,ARF4
1	TRUE	0.0138	112	6	2	0.333	0.018	GO:0060485	BP	1	mesenchyme development	4	STRAP,HIF1A
1	TRUE	0.0138	1877	423	90	0.213	0.048	GO:0006793	BP	1	phosphorus metabolic process	3	SLC25A13,COX15,STRAP,GNAI3,IPO5,RHOA,MAPK6,PFN2,TSG101,ENO1,UNG,XRCC5,STRADB,STARD7,CPNE3,FKBP1A,DLD,HSP90AB1,CDC7,GNPNAT1,HIF1A,GMPR2,CSNK2A1,PSMD10,PMPCB,NAMPT,CCNY,YWHAE,MMD,UGDH,PTGES3,CREBL2,GAPDH,TPI1,PPP2CA,PPM1G,GNPAT,PPP1R8,PPP6C,RAP2C,PRMT1,PAICS,PPAT,ARPP19,SNX6,ACLY,PNPLA8,CDK4,RAC1,PLAA,SDCBP,OLA1,UQCRC2,RPRD1A,PGD,BCL10,TIPRL,ETNK2,CCNA2,BTBD10,LAMTOR1,CHEK1,DCK,GART,PRKCI,CDC25A,CD…
1	TRUE	0.0138	12	54	2	0.037	0.167	GO:0032800	BP	1	receptor biosynthetic process	5	HIF1A,HNRNPK
1	TRUE	0.0138	12	54	2	0.037	0.167	GO:0010869	BP	1	regulation of receptor biosynthetic process	4	HIF1A,HNRNPK
1	TRUE	0.0138	82	241	7	0.029	0.085	GO:0009142	BP	1	nucleoside triphosphate biosynthetic process	2	ENO1,HIF1A,GAPDH,TPI1,VCP,IMPDH2,PRKAG1
1	TRUE	0.0138	130	20	3	0.15	0.023	GO:0051495	BP	1	positive regulation of cytoskeleton organization	1	RHOA,RAC1,ARPC1A
1	TRUE	0.0139	185	241	11	0.046	0.059	GO:0009205	BP	1	purine ribonucleoside triphosphate metabolic process	9	GNAI3,ENO1,HIF1A,PMPCB,GAPDH,TPI1,OLA1,UQCRC2,VCP,IMPDH2,PRKAG1
1	TRUE	0.0139	378	67	8	0.119	0.021	GO:0051129	BP	1	negative regulation of cellular component organization	3	RHOA,CDC42,XRCC5,HNRNPC,PSMD10,MTPN,SET,RAC1
1	TRUE	0.0139	294	20	4	0.2	0.014	GO:0009611	BP	1	response to wounding	1	RHOA,HIF1A,C1QBP,RAC1
1	TRUE	0.0139	131	20	3	0.15	0.023	GO:0010769	BP	1	regulation of cell morphogenesis involved in differentiation	2	RHOA,C1QBP,RAC1
1	TRUE	0.0139	121	47	4	0.085	0.033	GO:0008022	MF	5	protein C-terminus binding	4	XRCC5,IFT52,PRDX3,XRCC6
1	TRUE	0.0142	45	452	7	0.015	0.156	GO:0019003	MF	5	GDP binding	5	GNAI3,RAB10,RAP2C,RAP1B,ARL8B,DYNC1LI1,RAB8B
1	TRUE	0.0143	30	22	2	0.091	0.067	GO:0060193	BP	75	positive regulation of lipase activity	2	RHOA,ARF4
1	TRUE	0.0144	186	241	11	0.046	0.059	GO:0009199	BP	1	ribonucleoside triphosphate metabolic process	8	GNAI3,ENO1,HIF1A,PMPCB,GAPDH,TPI1,OLA1,UQCRC2,VCP,IMPDH2,PRKAG1
1	TRUE	0.0146	15	416	4	0.01	0.267	GO:0070182	MF	5	DNA polymerase binding	5	HSP90AB1,PTGES3,NABP2,FANCD2
1	TRUE	0.0147	300	20	4	0.2	0.013	GO:0030155	BP	1	regulation of cell adhesion	3	RHOA,C1QBP,RAC1,PPP1CB
1	TRUE	0.0147	5	146	2	0.014	0.4	GO:0006398	BP	1	mRNA 3'-end processing by stem-loop binding and cleavage	10	CPSF3,CPSF2
1	TRUE	0.0147	35	76	3	0.039	0.086	GO:0000291	BP	1	nuclear-transcribed mRNA catabolic process, exonucleolytic	7	HBS1L,CNOT8,CNOT7
1	TRUE	0.0149	1887	30	12	0.4	0.006	GO:0048731	BP	1	system development	3	STRAP,RHOA,HIF1A,MTPN,GLO1,YWHAQ,RAC1,VPS33A,GLUD1,NUDT21,ARF4,GMFB
1	TRUE	0.0149	44	230	5	0.022	0.114	GO:0006096	BP	1	glycolytic process	3	ENO1,HIF1A,GAPDH,TPI1,PRKAG1
1	TRUE	0.015	156	482	15	0.031	0.096	GO:0016197	BP	1	endosomal transport	4	TBC1D23,VAMP3,VPS35,TSG101,RAB10,SNX4,SNX17,VPS26A,SNX6,CHMP2A,LAMTOR1,VCP,SNX18,SNX2,UBA52
1	TRUE	0.015	58	12	2	0.167	0.034	GO:0038094	BP	1	Fc-gamma receptor signaling pathway	8	RAC1,ARPC1A
1	TRUE	0.015	68	146	5	0.034	0.074	GO:0006353	BP	1	DNA-templated transcription, termination	7	PRMT5,CSTF1,CPSF3,CPSF2,NUDT21
1	TRUE	0.015	127	204	8	0.039	0.063	GO:0016241	BP	1	regulation of macroautophagy	6	GNAI3,VPS35,GAPDH,ATP6V1A,SNX6,LAMTOR1,PAFAH1B2,RAB1B
1	TRUE	0.015	43	237	5	0.021	0.116	GO:0009119	BP	1	ribonucleoside metabolic process	3	GNAI3,GMPR2,AHCY,PDCL,IMPDH2
1	TRUE	0.015	58	12	2	0.167	0.034	GO:0002433	BP	1	immune response-regulating cell surface receptor signaling pathway involved in phagocytosis	2	RAC1,ARPC1A
1	TRUE	0.015	58	12	2	0.167	0.034	GO:0038096	BP	1	Fc-gamma receptor signaling pathway involved in phagocytosis	3	RAC1,ARPC1A
1	TRUE	0.015	14	50	2	0.04	0.143	GO:2001171	BP	1	positive regulation of ATP biosynthetic process	5	ENO1,HIF1A
1	TRUE	0.015	17	165	3	0.018	0.176	GO:0035518	BP	1	histone H2A monoubiquitination	2	TRIM37,RNF2,DDB1
1	TRUE	0.015	76	267	7	0.026	0.092	GO:0047485	MF	5	protein N-terminus binding	4	CSNK2A1,YWHAQ,SDCBP,PEX5,PEX19,MORF4L1,PPP1CC
1	TRUE	0.0151	852	13	5	0.385	0.006	GO:2000026	BP	1	regulation of multicellular organismal development	3	STRAP,HIF1A,MTPN,C1QBP,RAC1
1	TRUE	0.0152	60	344	7	0.02	0.117	GO:0072662	BP	1	protein localization to peroxisome	5	UBE2D1,UBE2D3,GNPAT,PEX5,PEX19,RAB8B,UBA52
1	TRUE	0.0152	60	344	7	0.02	0.117	GO:0072663	BP	1	establishment of protein localization to peroxisome	6	UBE2D1,UBE2D3,GNPAT,PEX5,PEX19,RAB8B,UBA52
1	TRUE	0.0152	60	344	7	0.02	0.117	GO:0006625	BP	1	protein targeting to peroxisome	7	UBE2D1,UBE2D3,GNPAT,PEX5,PEX19,RAB8B,UBA52
1	TRUE	0.0152	106	433	11	0.025	0.104	GO:0048002	BP	1	antigen processing and presentation of peptide antigen	3	VAMP3,CAPZB,SEC23A,CAPZA1,AP1M2,ACTR10,DCTN4,KIF11,DYNC1LI1,AP2M1,CAPZA2
1	TRUE	0.0152	5725	228	132	0.579	0.023	GO:0050794	BP	1	regulation of cellular process	3	SLC25A5,STRAP,VAMP3,GDI2,GNAI3,IPO5,RHOA,CBFB,NUP133,VPS35,MAPK6,CDC42,TSG101,ENO1,XRCC5,ARG2,TNPO1,RAB10,WDFY1,OGFOD1,RPLP0,HNRNPC,SUPT16H,CDC23,CDC7,EIF3D,PRMT5,HIF1A,GID8,CSNK2A1,PSMD10,NUP93,RAB11A,HBP1,MTPN,CCNY,TRIM37,C1QBP,UBE2D3,PTGES3,METAP2,CREBL2,GAPDH,HBS1L,GOLPH3,PPP2CA,ATP6V1A,MOB1A,CAPZA1,KLHL12,PPP1R8,RAD23B,CTNNAL1,SET,SERP1,RNF2,ZNF639,SMU1,MORF4L2,RAP2C,KLHDC3,GLO1,DEK,PRMT1,AR…
1	TRUE	0.0152	308	20	4	0.2	0.013	GO:0051493	BP	1	regulation of cytoskeleton organization	6	RHOA,MTPN,RAC1,ARPC1A
1	TRUE	0.0152	1007	264	37	0.14	0.037	GO:0006508	BP	1	proteolysis	5	LAP3,RHOA,TSG101,ENO1,PCNP,CDC23,HIF1A,CSNK2A1,PSMD10,PMPCB,C1QBP,BLMH,UBE2D3,METAP2,GAPDH,RAD23B,UBE2G1,ACTL6A,PLAA,SDCBP,COPS4,UQCRC2,HSPD1,CCNA2,SKP2,SNX12,RMND5A,PEF1,MAD2L1,VCP,PHB,DDB1,RNF187,TOMM20,EIF3F,RNF41,UBE2L3
1	TRUE	0.0152	221	485	19	0.039	0.086	GO:0016579	BP	1	protein deubiquitination	8	RHOA,UBE2D1,HIF1A,PSMD10,PSMD7,PSMD9,CDC20,RAD23B,ACTL6A,CCNA2,SKP2,CDC25A,VCP,PSMD1,TOMM20,PSMD2,EIF3F,PSMD12,UBA52
1	TRUE	0.0152	343	59	7	0.119	0.02	GO:0051186	BP	1	cofactor metabolic process	3	ENO1,HIF1A,AHCY,RAC1,PGD,PRDX3,MMADHC
1	TRUE	0.0152	2367	88	30	0.341	0.013	GO:0019438	BP	1	aromatic compound biosynthetic process	4	ENO1,UNG,XRCC5,HNRNPC,HIF1A,CSTF1,PSMD10,MTPN,C1QBP,CPSF3,SET,RNF2,MORF4L2,DEK,PAICS,YWHAQ,ACTL6A,G3BP2,ILF2,CNOT8,CCT8,HNRNPK,PRDX3,NUDT21,ARF4,CNBP,XRCC6,CNOT7,MYCBP,NCOA4
1	TRUE	0.0152	189	241	11	0.046	0.058	GO:0009144	BP	1	purine nucleoside triphosphate metabolic process	8	GNAI3,ENO1,HIF1A,PMPCB,GAPDH,TPI1,OLA1,UQCRC2,VCP,IMPDH2,PRKAG1
1	TRUE	0.0152	2912	76	31	0.408	0.011	GO:0048519	BP	1	negative regulation of biological process	1	STRAP,VAMP3,RHOA,CDC42,TSG101,ENO1,XRCC5,RPLP0,HNRNPC,HIF1A,PSMD10,MTPN,C1QBP,HBS1L,GOLPH3,SET,MORF4L2,GLO1,YWHAQ,RAC1,CNOT8,HNRNPK,PRDX3,ARF4,CLIC4,CNBP,PAIP1,RPL4,XRCC6,RPS4X,CNOT7
1	TRUE	0.0152	181	143	8	0.056	0.044	GO:0090068	BP	1	positive regulation of cell cycle process	4	RHOA,CDC42,RAB11A,PRMT1,CNOT8,CNOT11,MAD2L1,CNOT7
1	TRUE	0.0152	4	198	2	0.01	0.5	GO:1903377	BP	1	negative regulation of oxidative stress-induced neuron intrinsic apoptotic signaling pathway	3	HIF1A,NONO
1	TRUE	0.0152	33	83	3	0.036	0.091	GO:0017022	MF	34	myosin binding	1	RHOA,RAB10,RAB11A
1	TRUE	0.0152	2	480	2	0.004	1	GO:1905538	MF	5	polysome binding	5	LIN28A,DHX9
1	TRUE	0.0153	60	12	2	0.167	0.033	GO:0002431	BP	1	Fc receptor mediated stimulatory signaling pathway	7	RAC1,ARPC1A
1	TRUE	0.0153	23	465	5	0.011	0.217	GO:0000715	BP	1	nucleotide-excision repair, DNA damage recognition	4	RAD23B,COPS4,DDB1,COPS6,UBA52
1	TRUE	0.0154	45	230	5	0.022	0.111	GO:0006757	BP	1	ATP generation from ADP	5	ENO1,HIF1A,GAPDH,TPI1,PRKAG1
1	TRUE	0.0154	45	230	5	0.022	0.111	GO:0042866	BP	1	pyruvate biosynthetic process	2	ENO1,HIF1A,GAPDH,TPI1,PRKAG1
1	TRUE	0.0156	2373	88	30	0.341	0.013	GO:0018130	BP	1	heterocycle biosynthetic process	4	ENO1,UNG,XRCC5,HNRNPC,HIF1A,CSTF1,PSMD10,MTPN,C1QBP,CPSF3,SET,RNF2,MORF4L2,DEK,PAICS,YWHAQ,ACTL6A,G3BP2,ILF2,CNOT8,CCT8,HNRNPK,PRDX3,NUDT21,ARF4,CNBP,XRCC6,CNOT7,MYCBP,NCOA4
1	TRUE	0.0157	11	67	2	0.03	0.182	GO:0031996	MF	5	thioesterase binding	5	CDC42,RAC1
1	TRUE	0.016	8	393	3	0.008	0.375	GO:0018216	BP	49	peptidyl-arginine methylation	2	PRMT5,PRMT1,PRMT6
1	TRUE	0.016	129	6	2	0.333	0.016	GO:0030705	BP	1	cytoskeleton-dependent intracellular transport	4	HIF1A,TUBA1B
1	TRUE	0.016	73	366	8	0.022	0.11	GO:0045727	BP	1	positive regulation of translation	5	VIM,EIF3D,C1QBP,LIN28A,YTHDF1,COA3,RPS4X,DDX3X
1	TRUE	0.016	226	13	3	0.231	0.013	GO:0006954	BP	1	inflammatory response	2	HIF1A,C1QBP,RAC1
1	TRUE	0.0161	130	6	2	0.333	0.015	GO:0050678	BP	1	regulation of epithelial cell proliferation	3	STRAP,HIF1A
1	TRUE	0.0161	1791	76	22	0.289	0.012	GO:0010604	BP	1	positive regulation of macromolecule metabolic process	3	VAMP3,RHOA,ENO1,XRCC5,HNRNPC,HIF1A,PSMD10,MTPN,C1QBP,RAC1,ILF2,CNOT8,CCT8,HNRNPK,NUDT21,ARF4,CNBP,PAIP1,XRCC6,RPS4X,CNOT7,NCOA4
1	TRUE	0.0163	61	344	7	0.02	0.115	GO:0043574	BP	1	peroxisomal transport	4	UBE2D1,UBE2D3,GNPAT,PEX5,PEX19,RAB8B,UBA52
1	TRUE	0.0163	44	17	2	0.118	0.045	GO:0043524	BP	1	negative regulation of neuron apoptotic process	3	HIF1A,SET
1	TRUE	0.0163	10	76	2	0.026	0.2	GO:0004535	MF	5	poly(A)-specific ribonuclease activity	3	CNOT8,CNOT7
1	TRUE	0.0165	10	310	3	0.01	0.3	GO:0075522	BP	1	IRES-dependent viral translational initiation	5	EIF3D,DENR,EIF3F
1	TRUE	0.0166	407	326	22	0.067	0.054	GO:0006753	BP	1	nucleoside phosphate metabolic process	6	GNAI3,ENO1,UNG,DLD,HIF1A,GMPR2,PMPCB,NAMPT,GAPDH,TPI1,PAICS,PPAT,OLA1,UQCRC2,PGD,DCK,GART,VCP,RRM1,IMPDH2,PRKAG1,NUDT11
1	TRUE	0.0166	98	480	11	0.023	0.112	GO:0043487	BP	1	regulation of RNA stability	6	VIM,TNPO1,DIS3,HNRNPC,SET,DHX9,YWHAB,PAIP1,HNRNPA0,UBA52,EXOSC6
1	TRUE	0.0167	276	38	5	0.132	0.018	GO:0001817	BP	1	regulation of cytokine production	4	XRCC5,HIF1A,C1QBP,RAC1,XRCC6
1	TRUE	0.0167	43	67	3	0.045	0.07	GO:0060071	BP	1	Wnt signaling pathway, planar cell polarity pathway	4	RHOA,CDC42,RAC1
1	TRUE	0.0167	59	13	2	0.154	0.034	GO:0050921	BP	1	positive regulation of chemotaxis	2	C1QBP,RAC1
1	TRUE	0.0168	994	55	12	0.218	0.012	GO:0006915	BP	1	apoptotic process	4	ENO1,HIF1A,PSMD10,C1QBP,GOLPH3,SET,CSE1L,GLO1,YWHAQ,HNRNPK,PRDX3,ARF4
1	TRUE	0.0168	134	6	2	0.333	0.015	GO:0090287	BP	1	regulation of cellular response to growth factor stimulus	2	STRAP,HIF1A
1	TRUE	0.0169	63	247	6	0.024	0.095	GO:0009116	BP	1	nucleoside metabolic process	2	GNAI3,GMPR2,AHCY,PDCL,DCK,IMPDH2
1	TRUE	0.017	1683	76	21	0.276	0.012	GO:0009892	BP	1	negative regulation of metabolic process	2	STRAP,TSG101,ENO1,XRCC5,RPLP0,HNRNPC,HIF1A,PSMD10,C1QBP,HBS1L,SET,MORF4L2,YWHAQ,CNOT8,PRDX3,CNBP,PAIP1,RPL4,XRCC6,RPS4X,CNOT7
1	TRUE	0.017	233	13	3	0.231	0.013	GO:0002757	BP	1	immune response-activating signal transduction	5	C1QBP,RAC1,ARPC1A
1	TRUE	0.0171	14	486	4	0.008	0.286	GO:1902188	BP	1	positive regulation of viral release from host cell	4	TSG101,SMC3,CHMP2A,DDB1
1	TRUE	0.0172	152	404	13	0.032	0.086	GO:0006611	BP	1	protein export from nucleus	5	NUP133,STRADB,NUP93,YWHAE,CPSF3,NUP43,SRSF1,NUP54,EIF4E,ABCE1,CPSF2,RNPS1,RBM8A
1	TRUE	0.0172	414	470	29	0.062	0.07	GO:0044283	BP	1	small molecule biosynthetic process	3	SLC25A13,ENO1,UNG,HIF1A,UGDH,PTGES3,LTA4H,GAPDH,TPI1,COQ10B,GOT1,DUT,ARPP19,CDO1,ASS1,ACLY,PNPLA8,GLUL,PDCL,ASNSD1,GLUD1,DCK,GMPS,VCP,CNBP,NUDT4,IMPDH2,PRKAG1,NUDT11
1	TRUE	0.0172	39	20	2	0.1	0.051	GO:0010633	BP	1	negative regulation of epithelial cell migration	5	STRAP,RHOA
1	TRUE	0.0172	2829	226	73	0.323	0.026	GO:0048522	BP	1	positive regulation of cellular process	2	SLC25A5,VAMP3,GNAI3,RHOA,CBFB,VPS35,CDC42,TSG101,ENO1,XRCC5,ARG2,WDFY1,SUPT16H,CDC7,EIF3D,PRMT5,HIF1A,GID8,CSNK2A1,PSMD10,NUP93,RAB11A,MTPN,CCNY,C1QBP,UBE2D3,PTGES3,CREBL2,GAPDH,GOLPH3,PPP2CA,ZNF639,RAP2C,PRMT1,ARPP19,LIN28A,YWHAQ,CAPRIN1,RAC1,PDCL,PLAA,SDCBP,BCL10,ILF2,GLUD1,LAMTOR1,EIF4E,FAM49B,CNOT8,CCT8,CNOT11,PEF1,MAD2L1,HNRNPK,PRDX3,NUDT21,DDB1,PAFAH1B2,RNF187,ARF4,CNBP,YWHAG,RAB1B,PRKAG1,U…
1	TRUE	0.0172	39	20	2	0.1	0.051	GO:0090109	BP	1	regulation of cell-substrate junction assembly	3	RHOA,RAC1
1	TRUE	0.0172	39	20	2	0.1	0.051	GO:0051893	BP	1	regulation of focal adhesion assembly	2	RHOA,RAC1
1	TRUE	0.0172	81	192	6	0.031	0.074	GO:0004540	MF	5	ribonuclease activity	4	XRN2,PPP1R8,CPSF3,MRPL44,CNOT8,CNOT7
1	TRUE	0.0174	61	13	2	0.154	0.033	GO:0097529	BP	1	myeloid leukocyte migration	3	C1QBP,RAC1
1	TRUE	0.0174	27	241	4	0.017	0.148	GO:0006734	BP	1	NADH metabolic process	11	ENO1,GAPDH,TPI1,VCP
1	TRUE	0.0174	15	206	3	0.015	0.2	GO:0006999	BP	1	nuclear pore organization	1	NUP133,NUP93,NUP54
1	TRUE	0.0174	44	67	3	0.045	0.068	GO:0090175	BP	1	regulation of establishment of planar polarity	3	RHOA,CDC42,RAC1
1	TRUE	0.0175	47	230	5	0.022	0.106	GO:0046031	BP	1	ADP metabolic process	4	ENO1,HIF1A,GAPDH,TPI1,PRKAG1
1	TRUE	0.0176	12	67	2	0.03	0.167	GO:0035089	BP	1	establishment of apical/basal cell polarity	5	RHOA,CDC42
1	TRUE	0.0176	819	27	7	0.259	0.009	GO:0040011	BP	1	locomotion	1	STRAP,RHOA,HIF1A,C1QBP,GOLPH3,RAC1,ARF4
1	TRUE	0.0176	325	259	16	0.062	0.049	GO:0050778	BP	1	positive regulation of immune response	3	CBFB,CDC42,XRCC5,WDFY1,C1QBP,RAC1,BCL10,HSPD1,NONO,FAM49B,PHB,ACTG1,XRCC6,NRAS,ARPC4,ARPC1A
1	TRUE	0.0178	294	398	20	0.05	0.068	GO:0048193	BP	1	Golgi vesicle transport	5	CAPZB,SAR1A,RAB10,ZW10,ARCN1,SEC23A,COPZ1,GOLPH3,CAPZA1,KLHL12,PPP6C,COPB1,ACTR10,DCTN4,KIF11,PEF1,ARF4,RAB1B,CAPZA2,SNX2
1	TRUE	0.0178	78	352	8	0.023	0.103	GO:0006890	BP	1	retrograde vesicle-mediated transport, Golgi to ER	6	ZW10,ARCN1,COPZ1,GOLPH3,COPB1,KIF11,ARF4,RAB1B
1	TRUE	0.0178	887	54	11	0.204	0.012	GO:0010941	BP	1	regulation of cell death	4	ENO1,HIF1A,PSMD10,C1QBP,GOLPH3,SET,GLO1,YWHAQ,HNRNPK,PRDX3,ARF4
1	TRUE	0.018	419	38	6	0.158	0.014	GO:0050776	BP	1	regulation of immune response	4	XRCC5,C1QBP,RAC1,XRCC6,CNOT7,ARPC1A
1	TRUE	0.018	2185	88	28	0.318	0.013	GO:0019219	BP	1	regulation of nucleobase-containing compound metabolic process	4	ENO1,XRCC5,HNRNPC,HIF1A,PSMD10,MTPN,C1QBP,SET,RNF2,SMU1,MORF4L2,DEK,YWHAQ,ACTL6A,G3BP2,ILF2,CNOT8,CCT8,HNRNPK,PRDX3,NUDT21,ARF4,CNBP,PAIP1,XRCC6,CNOT7,MYCBP,NCOA4
1	TRUE	0.018	3144	228	80	0.351	0.025	GO:0048518	BP	1	positive regulation of biological process	1	SLC25A5,VAMP3,GNAI3,IPO5,RHOA,CBFB,VPS35,CDC42,TSG101,ENO1,XRCC5,ARG2,WDFY1,HNRNPC,SUPT16H,CDC7,EIF3D,PRMT5,HIF1A,GID8,CSNK2A1,PSMD10,NUP93,RAB11A,MTPN,CCNY,TRIM37,C1QBP,UBE2D3,PTGES3,CREBL2,GAPDH,GOLPH3,PPP2CA,ZNF639,RAP2C,DEK,PRMT1,ARPP19,LIN28A,YWHAQ,CAPRIN1,RAC1,PDCL,PLAA,SDCBP,BCL10,ILF2,NONO,GLUD1,LAMTOR1,EIF4E,FAM49B,CNOT8,CCT8,CNOT11,PEF1,MAD2L1,HNRNPK,PRDX3,NUDT21,DDB1,PAFAH1B2,RNF187,AR…
1	TRUE	0.018	13	245	3	0.012	0.231	GO:0045745	BP	1	positive regulation of G-protein coupled receptor protein signaling pathway	2	VPS35,PRMT5,PHB
1	TRUE	0.018	5	176	2	0.011	0.4	GO:0004738	MF	5	pyruvate dehydrogenase activity	5	DLD,DLAT
1	TRUE	0.0181	264	12	3	0.25	0.011	GO:0043254	BP	1	regulation of protein complex assembly	5	MTPN,RAC1,ARPC1A
1	TRUE	0.0181	821	42	9	0.214	0.011	GO:0042325	BP	1	regulation of phosphorylation	6	STRAP,RHOA,XRCC5,HIF1A,PSMD10,RAC1,PRDX3,XRCC6,CNOT7
1	TRUE	0.0182	573	205	20	0.098	0.035	GO:0061024	BP	1	membrane organization	3	SLC25A5,VAMP3,RHOA,VPS35,CDC42,SAR1A,SEC23A,NUP93,GOLPH3,KLHL12,PPP6C,SERP1,YWHAQ,AP2M1,YWHAG,TOMM20,RAB1B,ACTG1,ARPC4,ARPC1A
1	TRUE	0.0182	69	12	2	0.167	0.029	GO:0032273	BP	1	positive regulation of protein polymerization	7	RAC1,ARPC1A
1	TRUE	0.0182	144	6	2	0.333	0.014	GO:0050673	BP	1	epithelial cell proliferation	2	STRAP,HIF1A
1	TRUE	0.0185	3	328	2	0.006	0.667	GO:0039534	BP	39	negative regulation of MDA-5 signaling pathway	2	RIOK3,C1QBP
1	TRUE	0.0185	1859	423	88	0.208	0.047	GO:0006796	BP	1	phosphate-containing compound metabolic process	4	SLC25A13,COX15,STRAP,GNAI3,IPO5,RHOA,MAPK6,PFN2,TSG101,ENO1,UNG,XRCC5,STRADB,STARD7,CPNE3,FKBP1A,DLD,HSP90AB1,CDC7,HIF1A,GMPR2,CSNK2A1,PSMD10,PMPCB,NAMPT,CCNY,YWHAE,MMD,PTGES3,CREBL2,GAPDH,TPI1,PPP2CA,PPM1G,GNPAT,PPP1R8,PPP6C,RAP2C,PRMT1,PAICS,PPAT,ARPP19,SNX6,ACLY,PNPLA8,CDK4,RAC1,PLAA,SDCBP,OLA1,UQCRC2,RPRD1A,PGD,BCL10,TIPRL,ETNK2,CCNA2,BTBD10,LAMTOR1,CHEK1,DCK,GART,PRKCI,CDC25A,CDK5,VCP,MELK,P…
1	TRUE	0.0186	65	335	7	0.021	0.108	GO:0007032	BP	1	endosome organization	5	VTA1,TSG101,RAB11A,LAMTOR1,IST1,VPS33B,CHMP1B
1	TRUE	0.0186	1918	416	89	0.214	0.046	GO:0022607	BP	1	cellular component assembly	3	HCCS,VTA1,COX15,STRAP,VAMP3,RHOA,CBFB,VPS35,PFN2,CDC42,FERMT2,TSG101,CAPZB,XRCC5,SAR1A,GEMIN5,TNPO1,ZW10,OGFOD1,FKBP1A,HSP90AB1,PRMT5,SEC23A,IFT52,CRNKL1,RIOK3,PSMD10,RBBP7,NUP93,RAB11A,MTPN,EIF4H,TRIM37,C1QBP,YWHAE,PTGES3,GOLPH3,DARS,FARSB,CAPZA1,KLHL12,RAD23B,SET,PPP6C,PLS1,PARD6B,PRMT1,PEX11B,RAC1,SRSF1,YME1L1,SDCBP,HAUS2,KIF11,PEX5,NEDD1,DENR,WDR45B,BCL10,ANP32E,HSPD1,G3BP1,FEZ1,VMA21,PEF1,AR…
1	TRUE	0.0186	576	38	7	0.184	0.012	GO:0006952	BP	1	defense response	1	XRCC5,HIF1A,C1QBP,CAPZA1,RAC1,XRCC6,CNOT7
1	TRUE	0.0186	60	182	5	0.027	0.083	GO:0019208	MF	61	phosphatase regulator activity	2	PPP1R8,SET,ARPP19,ANP32E,PPP1R2
1	TRUE	0.0187	48	64	3	0.047	0.062	GO:0032210	BP	1	regulation of telomere maintenance via telomerase	2	XRCC5,HNRNPC,CCT8
1	TRUE	0.0189	273	464	21	0.045	0.077	GO:1901990	BP	1	regulation of mitotic cell cycle phase transition	7	ZW10,CDC23,CDC7,RAB11A,YWHAE,CDKN1B,SKP1,PRMT1,CDK4,HAUS2,NEDD1,DYNC1LI1,CNOT8,CNOT11,DONSON,NAE1,MAD2L1,DDB1,YWHAG,CNOT7,DDX3X
1	TRUE	0.0189	42	20	2	0.1	0.048	GO:1903391	BP	1	regulation of adherens junction organization	2	RHOA,RAC1
1	TRUE	0.0189	28	241	4	0.017	0.143	GO:2001169	BP	1	regulation of ATP biosynthetic process	5	ENO1,HIF1A,VCP,PRKAG1
1	TRUE	0.019	21	151	3	0.02	0.143	GO:0007212	BP	1	dopamine receptor signaling pathway	1	GNAI3,VPS35,PRMT5
1	TRUE	0.0191	767	72	12	0.167	0.016	GO:0051253	BP	1	negative regulation of RNA metabolic process	2	ENO1,XRCC5,HNRNPC,PSMD10,C1QBP,SET,MORF4L2,YWHAQ,CNBP,PAIP1,XRCC6,CNOT7
1	TRUE	0.0191	17	50	2	0.04	0.118	GO:0030810	BP	1	positive regulation of nucleotide biosynthetic process	2	ENO1,HIF1A
1	TRUE	0.0191	17	50	2	0.04	0.118	GO:1900373	BP	1	positive regulation of purine nucleotide biosynthetic process	3	ENO1,HIF1A
1	TRUE	0.0191	594	12	4	0.333	0.007	GO:0007167	BP	1	enzyme linked receptor protein signaling pathway	1	STRAP,HIF1A,RAC1,ARPC1A
1	TRUE	0.0193	251	13	3	0.231	0.012	GO:0002764	BP	1	immune response-regulating signaling pathway	5	C1QBP,RAC1,ARPC1A
1	TRUE	0.0194	13	67	2	0.03	0.154	GO:0061339	BP	1	establishment or maintenance of monopolar cell polarity	3	RHOA,CDC42
1	TRUE	0.0194	13	67	2	0.03	0.154	GO:0061162	BP	1	establishment of monopolar cell polarity	4	RHOA,CDC42
1	TRUE	0.0194	67	13	2	0.154	0.03	GO:0030595	BP	1	leukocyte chemotaxis	4	C1QBP,RAC1
1	TRUE	0.0194	175	38	4	0.105	0.023	GO:0001819	BP	1	positive regulation of cytokine production	3	XRCC5,HIF1A,C1QBP,XRCC6
1	TRUE	0.0194	25	463	5	0.011	0.2	GO:0033522	BP	1	histone H2A ubiquitination	1	UBE2A,TRIM37,SKP1,RNF2,DDB1
1	TRUE	0.0194	6	153	2	0.013	0.333	GO:0004865	MF	61	protein serine/threonine phosphatase inhibitor activity	5	PPP1R8,PPP1R2
1	TRUE	0.0195	253	13	3	0.231	0.012	GO:0034248	BP	1	regulation of cellular amide metabolic process	4	MTPN,C1QBP,EEF1A1
1	TRUE	0.0195	1811	54	17	0.315	0.009	GO:0006355	BP	1	regulation of transcription, DNA-templated	8	ENO1,XRCC5,HIF1A,PSMD10,MTPN,C1QBP,SET,MORF4L2,YWHAQ,ILF2,HNRNPK,PRDX3,ARF4,XRCC6,CNOT7,MYCBP,NCOA4
1	TRUE	0.0195	498	23	5	0.217	0.01	GO:0000902	BP	1	cell morphogenesis	2	RHOA,C1QBP,CAP1,RAC1,VPS33A
1	TRUE	0.0196	48	67	3	0.045	0.062	GO:0097581	BP	7	lamellipodium organization	1	CDC42,GOLPH3,RAC1
1	TRUE	0.0196	163	20	3	0.15	0.018	GO:0090132	BP	1	epithelium migration	3	STRAP,RHOA,HIF1A
1	TRUE	0.0196	162	20	3	0.15	0.019	GO:0010631	BP	1	epithelial cell migration	5	STRAP,RHOA,HIF1A
1	TRUE	0.0196	16	210	3	0.014	0.188	GO:0097734	BP	1	extracellular exosome biogenesis	4	TSG101,RAB11A,SDCBP
1	TRUE	0.0196	16	210	3	0.014	0.188	GO:1990182	BP	1	exosomal secretion	5	TSG101,RAB11A,SDCBP
1	TRUE	0.0196	121	285	9	0.032	0.074	GO:0006338	BP	1	chromatin remodeling	4	HNRNPC,RBBP7,MORF4L2,DEK,ACTL6A,ANP32E,CHEK1,VPS72,MORF4L1
1	TRUE	0.0196	2597	30	14	0.467	0.005	GO:0032502	BP	1	developmental process	1	STRAP,RHOA,HIF1A,MTPN,C1QBP,GLO1,CAP1,YWHAQ,RAC1,VPS33A,GLUD1,NUDT21,ARF4,GMFB
1	TRUE	0.0196	194	35	4	0.114	0.021	GO:0030099	BP	1	myeloid cell differentiation	6	HIF1A,GLO1,VPS33A,PRDX3
1	TRUE	0.0196	116	241	8	0.033	0.069	GO:0046434	BP	1	organophosphate catabolic process	4	ENO1,UNG,HIF1A,GAPDH,TPI1,VCP,PRKAG1,NUDT11
1	TRUE	0.0196	200	241	11	0.046	0.055	GO:0009141	BP	1	nucleoside triphosphate metabolic process	7	GNAI3,ENO1,HIF1A,PMPCB,GAPDH,TPI1,OLA1,UQCRC2,VCP,IMPDH2,PRKAG1
1	TRUE	0.0196	49	230	5	0.022	0.102	GO:0009135	BP	1	purine nucleoside diphosphate metabolic process	8	ENO1,HIF1A,GAPDH,TPI1,PRKAG1
1	TRUE	0.0196	49	230	5	0.022	0.102	GO:0009179	BP	1	purine ribonucleoside diphosphate metabolic process	9	ENO1,HIF1A,GAPDH,TPI1,PRKAG1
1	TRUE	0.0196	2098	88	27	0.307	0.013	GO:2000112	BP	1	regulation of cellular macromolecule biosynthetic process	5	ENO1,XRCC5,HNRNPC,HIF1A,PSMD10,MTPN,C1QBP,SET,RNF2,MORF4L2,DEK,YWHAQ,ACTL6A,G3BP2,ILF2,EIF4E,CNOT8,CCT8,HNRNPK,PRDX3,ARF4,CNBP,XRCC6,RPS4X,CNOT7,MYCBP,NCOA4
1	TRUE	0.0196	1821	54	17	0.315	0.009	GO:2001141	BP	1	regulation of RNA biosynthetic process	6	ENO1,XRCC5,HIF1A,PSMD10,MTPN,C1QBP,SET,MORF4L2,YWHAQ,ILF2,HNRNPK,PRDX3,ARF4,XRCC6,CNOT7,MYCBP,NCOA4
1	TRUE	0.0196	1817	54	17	0.315	0.009	GO:1903506	BP	1	regulation of nucleic acid-templated transcription	7	ENO1,XRCC5,HIF1A,PSMD10,MTPN,C1QBP,SET,MORF4L2,YWHAQ,ILF2,HNRNPK,PRDX3,ARF4,XRCC6,CNOT7,MYCBP,NCOA4
1	TRUE	0.0196	39	292	5	0.017	0.128	GO:0032922	BP	1	circadian regulation of gene expression	2	PRMT5,NAMPT,PPP1CA,PPP1CC,PPP1CB
1	TRUE	0.0196	101	486	11	0.023	0.109	GO:0043902	BP	1	positive regulation of multi-organism process	1	TSG101,SMC3,C1QBP,GAPDH,ZNF639,CHMP2A,DHX9,POMZP3,DDB1,CNOT7,DDX3X
1	TRUE	0.0196	209	300	13	0.043	0.062	GO:0001558	BP	1	regulation of cell growth	2	CDC42,ENO1,NDRG3,CSNK2A1,PSMD10,RBBP7,MTPN,PPP2CA,ZNF639,PLAA,SDCBP,LAMTOR1,PHB
1	TRUE	0.0196	23	38	2	0.053	0.087	GO:0010332	BP	1	response to gamma radiation	1	XRCC5,XRCC6
1	TRUE	0.0196	48	67	3	0.045	0.062	GO:0051492	BP	1	regulation of stress fiber assembly	5	RHOA,CDC42,RAC1
1	TRUE	0.0196	345	20	4	0.2	0.012	GO:0071363	BP	1	cellular response to growth factor stimulus	1	STRAP,RHOA,HIF1A,EEF1A1
1	TRUE	0.0196	325	241	15	0.062	0.046	GO:0019693	BP	1	ribose phosphate metabolic process	1	GNAI3,ENO1,DLD,HIF1A,GMPR2,PMPCB,GAPDH,TPI1,OLA1,UQCRC2,PGD,VCP,IMPDH2,PRKAG1,NUDT11
1	TRUE	0.0196	332	21	4	0.19	0.012	GO:0000904	BP	1	cell morphogenesis involved in differentiation	1	RHOA,C1QBP,RAC1,VPS33A
1	TRUE	0.0196	59	279	6	0.022	0.102	GO:0019363	BP	1	pyridine nucleotide biosynthetic process	1	ENO1,HIF1A,NAMPT,GAPDH,TPI1,PRKAG1
1	TRUE	0.0196	59	279	6	0.022	0.102	GO:0019359	BP	1	nicotinamide nucleotide biosynthetic process	2	ENO1,HIF1A,NAMPT,GAPDH,TPI1,PRKAG1
1	TRUE	0.0196	189	182	9	0.049	0.048	GO:0004857	MF	61	enzyme inhibitor activity	2	GAPDH,PPP1R8,SET,ARPP19,ANP32E,PRDX3,YWHAG,PPP1R2,GMFB
1	TRUE	0.0196	418	206	16	0.078	0.038	GO:0005198	MF	5	structural molecule activity	2	NUP133,RPLP0,NUP93,TUBA1B,NUP54,G3BP2,TPM3,LAMTOR1,MRPL10,TPM4,TUBA1C,RPL4,MRPS16,ACTG1,RPS4X,ARPC4
1	TRUE	0.0196	1068	420	55	0.131	0.051	GO:0042802	MF	5	identical protein binding	4	SLC25A13,VIM,SARS,CDC42,TSG101,ENO1,HNRNPC,HSP90AB1,PRMT5,GNPNAT1,CSNK2A1,PSMD7,NAMPT,TRIM37,BLMH,YWHAE,GAPDH,LDHB,ODC1,KLHL12,COIL,PRMT1,PAICS,SNX6,ASS1,PEX11B,YWHAQ,GLUL,SDCBP,ASNSD1,ESD,BCL10,SKP2,NONO,GLUD1,DLAT,DCK,CGGBP1,MAD2L1,HNRNPK,VCP,PRDX3,YWHAB,MAPRE2,NUDT21,RRM1,TPM4,FADD,YWHAG,PRKRA,ACTG1,SNX2,TSN,VDAC1,CHMP1B
1	TRUE	0.0196	30	383	5	0.013	0.167	GO:0043022	MF	5	ribosome binding	5	GEMIN5,C1QBP,DENR,YTHDF1,SRP72
1	TRUE	0.0197	165	20	3	0.15	0.018	GO:0090130	BP	1	tissue migration	2	STRAP,RHOA,HIF1A
1	TRUE	0.0197	325	35	5	0.143	0.015	GO:0030097	BP	1	hemopoiesis	5	HIF1A,GLO1,VPS33A,PRDX3,NUDT21
1	TRUE	0.0197	9	395	3	0.008	0.333	GO:0042744	BP	1	hydrogen peroxide catabolic process	1	PRDX1,PRDX3,PRDX2
1	TRUE	0.0197	42	164	4	0.024	0.095	GO:0016667	MF	5	oxidoreductase activity, acting on a sulfur group of donors	4	DLD,GSR,PRDX3,TXNRD1
1	TRUE	0.0198	299	38	5	0.132	0.017	GO:0001816	BP	1	cytokine production	2	XRCC5,HIF1A,C1QBP,RAC1,XRCC6
1	TRUE	0.0199	166	20	3	0.15	0.018	GO:0031589	BP	1	cell-substrate adhesion	3	RHOA,C1QBP,RAC1
1	TRUE	0.0199	467	486	32	0.066	0.069	GO:0007346	BP	1	regulation of mitotic cell cycle	5	STRADB,ZW10,CDC23,CDC7,PRMT5,RAB11A,SMC3,YWHAE,CDKN1B,SKP1,PRMT1,CHMP2A,CDK4,SDCBP,NUSAP1,HAUS2,KIF11,NEDD1,NABP2,DYNC1LI1,CHEK1,EIF4E,CNOT8,CNOT11,DONSON,NAE1,MAD2L1,DDB1,YWHAG,CNOT7,DDX3X,CHMP1B
1	TRUE	0.0199	295	464	22	0.047	0.075	GO:1901987	BP	1	regulation of cell cycle phase transition	6	ZW10,CDC23,CDC7,RAB11A,YWHAE,CDKN1B,SKP1,PRMT1,CDK4,HAUS2,NEDD1,DYNC1LI1,CHEK1,CNOT8,CNOT11,DONSON,NAE1,MAD2L1,DDB1,YWHAG,CNOT7,DDX3X
1	TRUE	0.02	50	230	5	0.022	0.1	GO:0006165	BP	1	nucleoside diphosphate phosphorylation	8	ENO1,HIF1A,GAPDH,TPI1,PRKAG1
1	TRUE	0.0201	110	381	10	0.026	0.091	GO:0072655	BP	1	establishment of protein localization to mitochondrion	7	YWHAE,UBE2D3,YWHAQ,UQCRC2,HSPD1,YWHAB,YWHAG,HSPA4,TOMM20,UBE2L3
1	TRUE	0.0201	2083	7	5	0.714	0.002	GO:0048583	BP	1	regulation of response to stimulus	3	STRAP,GDI2,HIF1A,MTPN,ARPC1A
1	TRUE	0.0202	49	67	3	0.045	0.061	GO:0007164	BP	1	establishment of tissue polarity	1	RHOA,CDC42,RAC1
1	TRUE	0.0202	49	67	3	0.045	0.061	GO:0001736	BP	1	establishment of planar polarity	2	RHOA,CDC42,RAC1
1	TRUE	0.0204	1040	55	12	0.218	0.012	GO:0012501	BP	1	programmed cell death	3	ENO1,HIF1A,PSMD10,C1QBP,GOLPH3,SET,CSE1L,GLO1,YWHAQ,HNRNPK,PRDX3,ARF4
1	TRUE	0.0204	199	57	5	0.088	0.025	GO:0010035	BP	1	response to inorganic substance	1	RHOA,HIF1A,MOB1A,PRDX3,CLIC4
1	TRUE	0.0206	357	20	4	0.2	0.011	GO:0070848	BP	1	response to growth factor	1	STRAP,RHOA,HIF1A,EEF1A1
1	TRUE	0.0208	198	143	8	0.056	0.04	GO:0044843	BP	1	cell cycle G1/S phase transition	4	PPP6C,PRMT1,CCNA2,SKP2,EIF4E,CNOT8,CNOT11,CNOT7
1	TRUE	0.0208	413	485	29	0.06	0.07	GO:0006511	BP	1	ubiquitin-dependent protein catabolic process	8	UBE2D1,TSG101,UBE2A,PCNP,CDC23,HSP90AB1,CSNK2A1,PSMD10,PSMD7,UBE2D3,PSMD9,SKP1,CDC20,RAD23B,UBE2G1,PLAA,SDCBP,RMND5A,CCNF,MAD2L1,VCP,DDB1,RNF187,PSMD1,KLHL15,PSMD2,UBE2L3,PSMD12,UBA52
1	TRUE	0.0208	389	30	5	0.167	0.013	GO:0045597	BP	1	positive regulation of cell differentiation	3	RHOA,HIF1A,C1QBP,RAC1,NUDT21
1	TRUE	0.0209	2450	88	30	0.341	0.012	GO:1901362	BP	1	organic cyclic compound biosynthetic process	4	ENO1,UNG,XRCC5,HNRNPC,HIF1A,CSTF1,PSMD10,MTPN,C1QBP,CPSF3,SET,RNF2,MORF4L2,DEK,PAICS,YWHAQ,ACTL6A,G3BP2,ILF2,CNOT8,CCT8,HNRNPK,PRDX3,NUDT21,ARF4,CNBP,XRCC6,CNOT7,MYCBP,NCOA4
1	TRUE	0.021	184	477	16	0.034	0.087	GO:0007050	BP	1	cell cycle arrest	4	STRADB,HSP90AB1,HBP1,EIF4G2,CDKN1B,PPM1G,PRMT1,CDK4,CAB39,LAMTOR1,CNOT8,CNOT11,CDK5,PA2G4,PRKAG1,CNOT7
1	TRUE	0.021	105	214	7	0.033	0.067	GO:0045927	BP	1	positive regulation of growth	2	CDC42,CSNK2A1,PSMD10,MTPN,ZNF639,PLAA,SDCBP
1	TRUE	0.0211	49	348	6	0.017	0.122	GO:0070936	BP	1	protein K48-linked ubiquitination	10	UBE2D1,UBE2A,UBE2D3,UBE2G1,RNF187,UBE2E3
1	TRUE	0.0211	50	67	3	0.045	0.06	GO:0110020	BP	1	regulation of actomyosin structure organization	3	RHOA,CDC42,RAC1
1	TRUE	0.0212	333	35	5	0.143	0.015	GO:0048534	BP	1	hematopoietic or lymphoid organ development	4	HIF1A,GLO1,VPS33A,PRDX3,NUDT21
1	TRUE	0.0212	51	230	5	0.022	0.098	GO:0046939	BP	1	nucleotide phosphorylation	8	ENO1,HIF1A,GAPDH,TPI1,PRKAG1
1	TRUE	0.0212	51	230	5	0.022	0.098	GO:0009185	BP	1	ribonucleoside diphosphate metabolic process	8	ENO1,HIF1A,GAPDH,TPI1,PRKAG1
1	TRUE	0.0212	19	50	2	0.04	0.105	GO:1903580	BP	1	positive regulation of ATP metabolic process	5	ENO1,HIF1A
1	TRUE	0.0212	4	267	2	0.007	0.5	GO:0000268	MF	72	peroxisome targeting sequence binding	2	PEX5,PEX19
1	TRUE	0.0213	1124	357	50	0.14	0.044	GO:0071705	BP	1	nitrogen compound transport	4	SLC25A5,IPO5,NUP133,VPS35,UBE2D1,VDAC3,TNPO1,RAB10,RPLP0,ARCN1,NUP93,UBE2D3,GAPDH,GOLPH3,ATP6V1A,SNX17,GNPAT,CPSF3,NUP43,CSE1L,SNX6,SRSF1,SDCBP,NUP54,PEX5,UQCRC2,HSPD1,SNX12,GLUD1,EIF4E,PEX19,PRKCI,ABCE1,VCP,CPSF2,RAB8B,GABARAP,HSPA4,TOMM20,RPL4,UNC119B,KPNA2,VPS33B,AP3M1,UBE2L3,RPS4X,RNPS1,UBA52,RBM8A,NCOA4
1	TRUE	0.0213	647	6	3	0.5	0.005	GO:0009888	BP	1	tissue development	3	STRAP,HIF1A,MTPN
1	TRUE	0.0213	42	411	6	0.015	0.143	GO:0006094	BP	1	gluconeogenesis	1	SLC25A13,ENO1,GAPDH,TPI1,GOT1,ARPP19
1	TRUE	0.0214	192	416	15	0.036	0.078	GO:0045088	BP	1	regulation of innate immune response	1	XRCC5,WDFY1,HSP90AB1,RIOK3,C1QBP,TRAFD1,BCL10,HSPD1,NONO,ABCE1,FADD,XRCC6,CNOT7,NRAS,UBA52
1	TRUE	0.0215	8	475	3	0.006	0.375	GO:0016559	BP	1	peroxisome fission	5	DNM1L,PEX11B,PEX19
1	TRUE	0.0215	125	339	10	0.029	0.08	GO:0004721	MF	5	phosphoprotein phosphatase activity	1	PPP2CA,PPM1G,PPP6C,CDC25A,PPM1D,PPP1CA,PTP4A2,PPP1CC,PPP1CB,PGAM5
1	TRUE	0.0216	928	149	22	0.148	0.024	GO:0008283	BP	1	cell proliferation	1	SLC25A5,STRAP,RHOA,XRCC5,RAB10,OGFOD1,PRMT5,HIF1A,GID8,GOLPH3,CSE1L,PRMT1,HDGF,SKP2,CNOT8,CNOT11,PRDX3,CNBP,XRCC6,RPS4X,CNOT7,NRAS
1	TRUE	0.0216	45	76	3	0.039	0.067	GO:1903313	BP	1	positive regulation of mRNA metabolic process	1	CNOT8,NUDT21,CNOT7
1	TRUE	0.0216	703	51	9	0.176	0.013	GO:0045892	BP	1	negative regulation of transcription, DNA-templated	4	ENO1,XRCC5,PSMD10,C1QBP,SET,MORF4L2,YWHAQ,XRCC6,CNOT7
1	TRUE	0.0216	18	416	4	0.01	0.222	GO:0060338	BP	1	regulation of type I interferon-mediated signaling pathway	1	HSP90AB1,ABCE1,FADD,CNOT7
1	TRUE	0.0216	44	22	2	0.091	0.045	GO:0060191	BP	75	regulation of lipase activity	1	RHOA,ARF4
1	TRUE	0.0216	11	90	2	0.022	0.182	GO:0004029	MF	5	aldehyde dehydrogenase (NAD) activity	6	ALDH1B1,ALDH9A1
1	TRUE	0.0217	112	381	10	0.026	0.089	GO:0070585	BP	1	protein localization to mitochondrion	6	YWHAE,UBE2D3,YWHAQ,UQCRC2,HSPD1,YWHAB,YWHAG,HSPA4,TOMM20,UBE2L3
1	TRUE	0.0218	2131	88	27	0.307	0.013	GO:0010556	BP	1	regulation of macromolecule biosynthetic process	4	ENO1,XRCC5,HNRNPC,HIF1A,PSMD10,MTPN,C1QBP,SET,RNF2,MORF4L2,DEK,YWHAQ,ACTL6A,G3BP2,ILF2,EIF4E,CNOT8,CCT8,HNRNPK,PRDX3,ARF4,CNBP,XRCC6,RPS4X,CNOT7,MYCBP,NCOA4
1	TRUE	0.0218	706	51	9	0.176	0.013	GO:1902679	BP	1	negative regulation of RNA biosynthetic process	2	ENO1,XRCC5,PSMD10,C1QBP,SET,MORF4L2,YWHAQ,XRCC6,CNOT7
1	TRUE	0.0218	706	51	9	0.176	0.013	GO:1903507	BP	1	negative regulation of nucleic acid-templated transcription	3	ENO1,XRCC5,PSMD10,C1QBP,SET,MORF4L2,YWHAQ,XRCC6,CNOT7
1	TRUE	0.0219	176	20	3	0.15	0.017	GO:0051056	BP	93	regulation of small GTPase mediated signal transduction	1	GDI2,RHOA,RAC1
1	TRUE	0.0219	416	485	29	0.06	0.07	GO:0019941	BP	1	modification-dependent protein catabolic process	7	UBE2D1,TSG101,UBE2A,PCNP,CDC23,HSP90AB1,CSNK2A1,PSMD10,PSMD7,UBE2D3,PSMD9,SKP1,CDC20,RAD23B,UBE2G1,PLAA,SDCBP,RMND5A,CCNF,MAD2L1,VCP,DDB1,RNF187,PSMD1,KLHL15,PSMD2,UBE2L3,PSMD12,UBA52
1	TRUE	0.022	3	393	2	0.005	0.667	GO:0035246	BP	49	peptidyl-arginine N-methylation	3	PRMT5,PRMT6
1	TRUE	0.022	3	393	2	0.005	0.667	GO:0035241	MF	4	protein-arginine omega-N monomethyltransferase activity	2	PRMT1,PRMT6
1	TRUE	0.0223	376	416	24	0.058	0.064	GO:0050839	MF	5	cell adhesion molecule binding	4	ENO1,CAPZB,BZW1,RAB10,HSP90AB1,UBFD1,EIF4H,LRRC59,YWHAE,CAPZA1,PRDX1,CNN3,TMPO,PAICS,BZW2,OLA1,CCT8,HNRNPK,YWHAB,GLOD4,PPP1CA,IST1,SNX2,DDX3X
1	TRUE	0.0224	217	486	18	0.037	0.083	GO:0007059	BP	1	chromosome segregation	2	CDC42,ZW10,CDC23,CSNK2A1,RIOK3,RAB11A,SMC3,CHMP2A,ARL8B,CDCA8,NUSAP1,KIF11,DYNC1LI1,SKA1,MAD2L1,MCMBP,DDX3X,CHMP1B
1	TRUE	0.0225	130	330	10	0.03	0.077	GO:0050821	BP	64	protein stabilization	1	PFN2,PTGES3,CREBL2,GAPDH,CCT7,HSPD1,CCT8,PEX19,PHB,PRKRA
1	TRUE	0.0225	62	279	6	0.022	0.097	GO:0072525	BP	1	pyridine-containing compound biosynthetic process	5	ENO1,HIF1A,NAMPT,GAPDH,TPI1,PRKAG1
1	TRUE	0.0225	533	23	5	0.217	0.009	GO:0032989	BP	1	cellular component morphogenesis	1	RHOA,C1QBP,CAP1,RAC1,VPS33A
1	TRUE	0.0227	37	482	6	0.012	0.162	GO:0019068	BP	1	virion assembly	5	VTA1,TSG101,CHMP2A,RAB1B,UBA52,CHMP1B
1	TRUE	0.0227	72	241	6	0.025	0.083	GO:0006754	BP	1	ATP biosynthetic process	4	ENO1,HIF1A,GAPDH,TPI1,VCP,PRKAG1
1	TRUE	0.0228	55	64	3	0.047	0.055	GO:1904356	BP	1	regulation of telomere maintenance via telomere lengthening	2	XRCC5,HNRNPC,CCT8
1	TRUE	0.0232	53	67	3	0.045	0.057	GO:0032231	BP	1	regulation of actin filament bundle assembly	4	RHOA,CDC42,RAC1
1	TRUE	0.0235	4	292	2	0.007	0.5	GO:0010288	BP	1	response to lead ion	3	PPP2CA,PPP1CA
1	TRUE	0.0237	103	71	4	0.056	0.039	GO:0072599	BP	1	establishment of protein localization to endoplasmic reticulum	7	RAB10,RPLP0,RPL4,RPS4X
1	TRUE	0.024	50	72	3	0.042	0.06	GO:1903312	BP	1	negative regulation of mRNA metabolic process	3	HNRNPC,C1QBP,PAIP1
1	TRUE	0.0241	82	13	2	0.154	0.024	GO:0050920	BP	1	regulation of chemotaxis	1	C1QBP,RAC1
1	TRUE	0.0241	10	393	3	0.008	0.3	GO:0016273	MF	4	arginine N-methyltransferase activity	1	PRMT5,PRMT1,PRMT6
1	TRUE	0.0241	10	393	3	0.008	0.3	GO:0016274	MF	4	protein-arginine N-methyltransferase activity	1	PRMT5,PRMT1,PRMT6
1	TRUE	0.0244	615	485	39	0.08	0.063	GO:0030163	BP	1	protein catabolic process	5	VPS35,UBE2D1,TSG101,UBE2A,PCNP,CDC23,HSP90AB1,CSNK2A1,PSMD10,PSMD7,UBE2D3,PSMD9,CDKN1B,SKP1,ODC1,CDC20,RAD23B,LYPLA1,UBE2G1,YME1L1,PLAA,SDCBP,SNX12,RMND5A,EEF1A1,AP2M1,CCNF,MAD2L1,VCP,PHB,DDB1,RNF187,PSMD1,KLHL15,PSMD2,RNF41,UBE2L3,PSMD12,UBA52
1	TRUE	0.0245	18	210	3	0.014	0.167	GO:0140112	BP	1	extracellular vesicle biogenesis	3	TSG101,RAB11A,SDCBP
1	TRUE	0.0246	16	67	2	0.03	0.125	GO:1902745	BP	7	positive regulation of lamellipodium organization	2	CDC42,RAC1
1	TRUE	0.0246	63	17	2	0.118	0.032	GO:1901215	BP	1	negative regulation of neuron death	2	HIF1A,SET
1	TRUE	0.0246	13	83	2	0.024	0.154	GO:0031489	MF	34	myosin V binding	2	RAB10,RAB11A
1	TRUE	0.0247	291	485	22	0.045	0.076	GO:0043687	BP	1	post-translational protein modification	6	HIF1A,DCAF11,PSMD10,RBBP7,PSMD7,RAB11A,PSMD9,CAND1,SKP1,COPS4,SKP2,NAE1,CCNF,DDB1,COPS6,PSMD1,RAB1B,PSMD2,WSB2,PTP4A2,PSMD12,KLHL9
1	TRUE	0.0247	85	43	3	0.07	0.035	GO:0050684	BP	1	regulation of mRNA processing	7	C1QBP,SMU1,NUDT21
1	TRUE	0.0247	26	143	3	0.021	0.115	GO:0000289	BP	1	nuclear-transcribed mRNA poly(A) tail shortening	7	CNOT8,CNOT11,CNOT7
1	TRUE	0.0248	85	208	6	0.029	0.071	GO:0031124	BP	1	mRNA 3'-end processing	9	CSTF1,CPSF3,CPSF2,NUDT21,RNPS1,RBM8A
1	TRUE	0.0248	54	20	2	0.1	0.037	GO:0007045	BP	1	cell-substrate adherens junction assembly	3	RHOA,RAC1
1	TRUE	0.0248	54	20	2	0.1	0.037	GO:0048041	BP	1	focal adhesion assembly	4	RHOA,RAC1
1	TRUE	0.0248	54	20	2	0.1	0.037	GO:0043535	BP	1	regulation of blood vessel endothelial cell migration	2	RHOA,HIF1A
1	TRUE	0.025	27	288	4	0.014	0.148	GO:0070198	BP	35	protein localization to chromosome, telomeric region	1	XRCC5,CCT7,NABP2,CCT8
1	TRUE	0.0251	164	404	13	0.032	0.079	GO:0051168	BP	1	nuclear export	6	NUP133,STRADB,NUP93,YWHAE,CPSF3,NUP43,SRSF1,NUP54,EIF4E,ABCE1,CPSF2,RNPS1,RBM8A
1	TRUE	0.0251	152	197	8	0.041	0.053	GO:0002429	BP	1	immune response-activating cell surface receptor signaling pathway	6	CBFB,CDC42,RAC1,BCL10,ACTG1,NRAS,ARPC4,ARPC1A
1	TRUE	0.0251	53	143	4	0.028	0.075	GO:0006977	BP	1	DNA damage response, signal transduction by p53 class mediator resulting in cell cycle arrest	3	PRMT1,CNOT8,CNOT11,CNOT7
1	TRUE	0.0251	3	431	2	0.005	0.667	GO:1990460	MF	58	leptin receptor binding	1	SNX4,SNX2
1	TRUE	0.0252	1255	42	11	0.262	0.009	GO:0016310	BP	1	phosphorylation	5	STRAP,RHOA,XRCC5,HIF1A,PSMD10,RAC1,CCNA2,PRDX3,XRCC6,GMFB,CNOT7
1	TRUE	0.0252	846	29	7	0.241	0.008	GO:0010647	BP	1	positive regulation of cell communication	2	RHOA,HIF1A,C1QBP,GOLPH3,YWHAQ,RAC1,GLUD1
1	TRUE	0.0254	93	12	2	0.167	0.022	GO:0038093	BP	1	Fc receptor signaling pathway	7	RAC1,ARPC1A
1	TRUE	0.0254	22	50	2	0.04	0.091	GO:0045981	BP	1	positive regulation of nucleotide metabolic process	1	ENO1,HIF1A
1	TRUE	0.0254	22	50	2	0.04	0.091	GO:1900544	BP	1	positive regulation of purine nucleotide metabolic process	2	ENO1,HIF1A
1	TRUE	0.0254	144	462	13	0.028	0.09	GO:0035091	MF	48	phosphatidylinositol binding	1	PFN2,FERMT2,WDFY1,GOLPH3,SNX4,SNX17,SNX6,SDCBP,WDR45B,SNX12,SNX7,SNX18,SNX2
1	TRUE	0.0255	357	35	5	0.143	0.014	GO:0002520	BP	1	immune system development	4	HIF1A,GLO1,VPS33A,PRDX3,NUDT21
1	TRUE	0.0256	15	262	3	0.011	0.2	GO:0043968	BP	26	histone H2A acetylation	1	MORF4L2,ACTL6A,MORF4L1
1	TRUE	0.0257	68	354	7	0.02	0.103	GO:0031333	BP	1	negative regulation of protein complex assembly	4	PFN2,CDC42,CAPZB,RIOK3,MTPN,PEX5,DDX3X
1	TRUE	0.0257	1907	76	22	0.289	0.012	GO:0009893	BP	1	positive regulation of metabolic process	2	VAMP3,RHOA,ENO1,XRCC5,HNRNPC,HIF1A,PSMD10,MTPN,C1QBP,RAC1,ILF2,CNOT8,CCT8,HNRNPK,NUDT21,ARF4,CNBP,PAIP1,XRCC6,RPS4X,CNOT7,NCOA4
1	TRUE	0.0257	33	237	4	0.017	0.121	GO:0046128	BP	1	purine ribonucleoside metabolic process	4	GNAI3,GMPR2,AHCY,IMPDH2
1	TRUE	0.0257	191	20	3	0.15	0.016	GO:0010720	BP	1	positive regulation of cell development	1	RHOA,C1QBP,RAC1
1	TRUE	0.0258	24	331	4	0.012	0.167	GO:0045197	BP	1	establishment or maintenance of epithelial cell apical/basal polarity	5	RHOA,CDC42,LIN7C,PRKCI
1	TRUE	0.026	43	26	2	0.077	0.047	GO:0006081	BP	1	cellular aldehyde metabolic process	3	PGD,ALDH9A1
1	TRUE	0.026	853	29	7	0.241	0.008	GO:0023056	BP	1	positive regulation of signaling	2	RHOA,HIF1A,C1QBP,GOLPH3,YWHAQ,RAC1,GLUD1
1	TRUE	0.026	56	20	2	0.1	0.036	GO:1901888	BP	1	regulation of cell junction assembly	2	RHOA,RAC1
1	TRUE	0.0261	134	57	4	0.07	0.03	GO:0010038	BP	1	response to metal ion	2	RHOA,HIF1A,MOB1A,CLIC4
1	TRUE	0.0261	87	143	5	0.035	0.057	GO:0030330	BP	1	DNA damage response, signal transduction by p53 class mediator	2	PSMD10,PRMT1,CNOT8,CNOT11,CNOT7
1	TRUE	0.0262	54	143	4	0.028	0.074	GO:1902400	BP	1	intracellular signal transduction involved in G1 DNA damage checkpoint	2	PRMT1,CNOT8,CNOT11,CNOT7
1	TRUE	0.0262	54	143	4	0.028	0.074	GO:0072431	BP	1	signal transduction involved in mitotic G1 DNA damage checkpoint	2	PRMT1,CNOT8,CNOT11,CNOT7
1	TRUE	0.0264	17	67	2	0.03	0.118	GO:0010591	BP	7	regulation of lamellipodium assembly	2	CDC42,RAC1
1	TRUE	0.0264	400	247	17	0.069	0.043	GO:0009117	BP	1	nucleotide metabolic process	7	GNAI3,ENO1,UNG,DLD,HIF1A,GMPR2,PMPCB,GAPDH,TPI1,OLA1,UQCRC2,PGD,DCK,VCP,IMPDH2,PRKAG1,NUDT11
1	TRUE	0.0264	224	482	18	0.037	0.08	GO:0010639	BP	1	negative regulation of organelle organization	4	SLC25A5,PFN2,CAPZB,XRCC5,ZW10,HNRNPC,PSMD10,MTPN,TRIM37,RAD1,SET,CHMP2A,HMGA1,DYNC1LI1,CHEK1,FEZ1,CCNF,MAD2L1
1	TRUE	0.0264	57	20	2	0.1	0.035	GO:0030038	BP	1	contractile actin filament bundle assembly	5	RHOA,RAC1
1	TRUE	0.0264	57	20	2	0.1	0.035	GO:0043149	BP	1	stress fiber assembly	6	RHOA,RAC1
1	TRUE	0.0264	309	241	14	0.058	0.045	GO:0009150	BP	1	purine ribonucleotide metabolic process	3	GNAI3,ENO1,DLD,HIF1A,GMPR2,PMPCB,GAPDH,TPI1,OLA1,UQCRC2,VCP,IMPDH2,PRKAG1,NUDT11
1	TRUE	0.0264	62	294	6	0.02	0.097	GO:0004527	MF	5	exonuclease activity	1	DIS3,XRN2,RAD1,CPSF3,CNOT8,CNOT7
1	TRUE	0.0265	34	381	5	0.013	0.147	GO:0051205	BP	1	protein insertion into membrane	4	YWHAE,YWHAQ,YWHAB,YWHAG,ASNA1
1	TRUE	0.0265	45	411	6	0.015	0.133	GO:0019319	BP	1	hexose biosynthetic process	2	SLC25A13,ENO1,GAPDH,TPI1,GOT1,ARPP19
1	TRUE	0.0265	30	38	2	0.053	0.067	GO:0004003	MF	56	ATP-dependent DNA helicase activity	1	XRCC5,XRCC6
1	TRUE	0.0266	4484	483	209	0.433	0.047	GO:0050896	BP	1	response to stimulus	1	SLC25A13,SLC25A5,SLC30A9,SERPINB1,STRAP,VIM,POLR2B,RFC2,GDI2,GNAI3,IPO5,LRRC40,RHOA,CBFB,VPS35,MAPK6,CDC42,UBE2D1,FERMT2,TEAD2,TSG101,ENO1,UNG,CAPZB,UBE2A,XRCC5,ARG2,STRADB,RAB10,WDFY1,CPNE3,DNM1L,FKBP1A,RPLP0,BRAP,SUPT16H,HSP90AB1,CDC7,PRMT5,HIF1A,NDRG3,GID8,CSNK2A1,RIOK3,PSMD10,RBBP7,SLC25A15,NUP93,ARL2BP,PSMD7,GSR,RNASEH2A,NAMPT,MTPN,CCNY,C1QBP,BLMH,YWHAE,UBE2D3,PTGES3,METAP2,LTA4H,CREBL2,CDKN…
1	TRUE	0.0266	110	35	3	0.086	0.027	GO:0072593	BP	1	reactive oxygen species metabolic process	3	RAC1,PRDX3,ARF4
1	TRUE	0.0271	238	348	15	0.043	0.063	GO:0009314	BP	1	response to radiation	3	UBE2A,XRCC5,METAP2,RAD1,NABP2,FANCD2,CHEK1,CDC25A,DDB1,PPM1D,PPP1CA,PPP1CC,NHEJ1,XRCC6,PPP1CB
1	TRUE	0.0273	55	143	4	0.028	0.073	GO:0072413	BP	1	signal transduction involved in mitotic cell cycle checkpoint	6	PRMT1,CNOT8,CNOT11,CNOT7
1	TRUE	0.0273	69	17	2	0.118	0.029	GO:0043523	BP	1	regulation of neuron apoptotic process	2	HIF1A,SET
1	TRUE	0.0273	55	143	4	0.028	0.073	GO:1902403	BP	1	signal transduction involved in mitotic DNA integrity checkpoint	2	PRMT1,CNOT8,CNOT11,CNOT7
1	TRUE	0.0273	55	143	4	0.028	0.073	GO:1902402	BP	1	signal transduction involved in mitotic DNA damage checkpoint	3	PRMT1,CNOT8,CNOT11,CNOT7
1	TRUE	0.0273	44	294	5	0.017	0.114	GO:0008408	MF	5	3'-5' exonuclease activity	2	DIS3,XRN2,RAD1,CNOT8,CNOT7
1	TRUE	0.0274	56	230	5	0.022	0.089	GO:0009132	BP	1	nucleoside diphosphate metabolic process	7	ENO1,HIF1A,GAPDH,TPI1,PRKAG1
1	TRUE	0.0274	2558	76	27	0.355	0.011	GO:0048523	BP	1	negative regulation of cellular process	2	STRAP,VAMP3,RHOA,CDC42,TSG101,ENO1,XRCC5,HNRNPC,HIF1A,PSMD10,MTPN,C1QBP,GOLPH3,SET,MORF4L2,GLO1,YWHAQ,RAC1,CNOT8,HNRNPK,PRDX3,ARF4,CLIC4,CNBP,PAIP1,XRCC6,CNOT7
1	TRUE	0.0274	337	38	5	0.132	0.015	GO:0045087	BP	1	innate immune response	2	XRCC5,C1QBP,CAPZA1,XRCC6,CNOT7
1	TRUE	0.0274	6	210	2	0.01	0.333	GO:0071971	BP	1	extracellular exosome assembly	1	TSG101,SDCBP
1	TRUE	0.0274	6	210	2	0.01	0.333	GO:1903551	BP	1	regulation of extracellular exosome assembly	1	TSG101,SDCBP
1	TRUE	0.0274	40	470	6	0.013	0.15	GO:0016879	MF	5	ligase activity, forming carbon-nitrogen bonds	4	PAICS,ASS1,GLUL,ASNSD1,GART,GMPS
1	TRUE	0.0276	49	381	6	0.016	0.122	GO:1903749	BP	1	positive regulation of establishment of protein localization to mitochondrion	1	YWHAE,UBE2D3,YWHAQ,YWHAB,YWHAG,UBE2L3
1	TRUE	0.0277	124	486	12	0.025	0.097	GO:0051783	BP	1	regulation of nuclear division	6	ZW10,CDC23,PRMT5,SMC3,RAD1,CHMP2A,NUSAP1,KIF11,DYNC1LI1,CHEK1,MAD2L1,CHMP1B
1	TRUE	0.0277	223	411	16	0.039	0.072	GO:0016053	BP	1	organic acid biosynthetic process	4	ENO1,HIF1A,UGDH,PTGES3,LTA4H,GAPDH,TPI1,GOT1,CDO1,ASS1,ACLY,PNPLA8,GLUL,ASNSD1,GLUD1,PRKAG1
1	TRUE	0.0277	223	411	16	0.039	0.072	GO:0046394	BP	1	carboxylic acid biosynthetic process	1	ENO1,HIF1A,UGDH,PTGES3,LTA4H,GAPDH,TPI1,GOT1,CDO1,ASS1,ACLY,PNPLA8,GLUL,ASNSD1,GLUD1,PRKAG1
1	TRUE	0.0277	3	470	2	0.004	0.667	GO:1901070	BP	1	guanosine-containing compound biosynthetic process	6	GMPS,IMPDH2
1	TRUE	0.0277	3	470	2	0.004	0.667	GO:0046037	BP	1	GMP metabolic process	4	GMPR2,GMPS
1	TRUE	0.0278	427	485	29	0.06	0.068	GO:0043632	BP	1	modification-dependent macromolecule catabolic process	5	UBE2D1,TSG101,UBE2A,PCNP,CDC23,HSP90AB1,CSNK2A1,PSMD10,PSMD7,UBE2D3,PSMD9,SKP1,CDC20,RAD23B,UBE2G1,PLAA,SDCBP,RMND5A,CCNF,MAD2L1,VCP,DDB1,RNF187,PSMD1,KLHL15,PSMD2,UBE2L3,PSMD12,UBA52
1	TRUE	0.0279	208	401	15	0.037	0.072	GO:0006839	BP	1	mitochondrial transport	4	SLC25A13,SLC25A5,VPS35,SLC25A15,YWHAE,UBE2D3,YWHAQ,UQCRC2,HSPD1,CPT2,YWHAB,YWHAG,HSPA4,TOMM20,UBE2L3
1	TRUE	0.0279	356	479	25	0.052	0.07	GO:0010498	BP	1	proteasomal protein catabolic process	7	UBE2D1,UBE2A,PCNP,CDC23,HSP90AB1,PSMD10,PSMD7,UBE2D3,SKP1,CDC20,RAD23B,PLAA,SDCBP,RMND5A,CCNF,MAD2L1,VCP,DDB1,RNF187,PSMD1,KLHL15,PSMD2,RNF41,PSMD12,UBA52
1	TRUE	0.0279	60	20	2	0.1	0.033	GO:0007044	BP	1	cell-substrate junction assembly	2	RHOA,RAC1
1	TRUE	0.0279	60	20	2	0.1	0.033	GO:0034333	BP	1	adherens junction assembly	2	RHOA,RAC1
1	TRUE	0.0279	128	470	12	0.026	0.094	GO:0016874	MF	5	ligase activity	3	SARS,RTCB,DARS,FARSB,UBA2,PAICS,ASS1,GLUL,ASNSD1,GART,NAE1,GMPS
1	TRUE	0.028	2192	88	27	0.307	0.012	GO:0031326	BP	1	regulation of cellular biosynthetic process	4	ENO1,XRCC5,HNRNPC,HIF1A,PSMD10,MTPN,C1QBP,SET,RNF2,MORF4L2,DEK,YWHAQ,ACTL6A,G3BP2,ILF2,EIF4E,CNOT8,CCT8,HNRNPK,PRDX3,ARF4,CNBP,XRCC6,RPS4X,CNOT7,MYCBP,NCOA4
1	TRUE	0.0281	85	151	5	0.033	0.059	GO:0008637	BP	1	apoptotic mitochondrial changes	5	SLC25A5,VPS35,PSMD10,YWHAQ,YWHAG
1	TRUE	0.0281	313	241	14	0.058	0.045	GO:0009259	BP	1	ribonucleotide metabolic process	2	GNAI3,ENO1,DLD,HIF1A,GMPR2,PMPCB,GAPDH,TPI1,OLA1,UQCRC2,VCP,IMPDH2,PRKAG1,NUDT11
1	TRUE	0.0281	28	294	4	0.014	0.143	GO:0000175	MF	5	3'-5'-exoribonuclease activity	2	DIS3,XRN2,CNOT8,CNOT7
1	TRUE	0.0281	56	446	7	0.016	0.125	GO:0008565	MF	90	protein transporter activity	1	IPO5,VPS35,TNPO1,TSNAX,VPS26A,TOMM20,KPNA2
1	TRUE	0.0283	47	279	5	0.018	0.106	GO:0019674	BP	1	NAD metabolic process	10	ENO1,NAMPT,GAPDH,TPI1,VCP
1	TRUE	0.0283	70	57	3	0.053	0.043	GO:0051592	BP	1	response to calcium ion	3	RHOA,MOB1A,CLIC4
1	TRUE	0.0283	22	381	4	0.01	0.182	GO:1900739	BP	1	regulation of protein insertion into mitochondrial membrane involved in apoptotic signaling pathway	3	YWHAE,YWHAQ,YWHAB,YWHAG
1	TRUE	0.0283	22	381	4	0.01	0.182	GO:1900740	BP	1	positive regulation of protein insertion into mitochondrial membrane involved in apoptotic signaling pathway	3	YWHAE,YWHAQ,YWHAB,YWHAG
1	TRUE	0.0283	3	485	2	0.004	0.667	GO:0070682	BP	80	proteasome regulatory particle assembly	1	PSMD10,PSMD9
1	TRUE	0.0283	30	447	5	0.011	0.167	GO:0004177	MF	55	aminopeptidase activity	1	LAP3,BLMH,METAP2,LTA4H,METAP1
1	TRUE	0.0284	1565	50	14	0.28	0.009	GO:0070887	BP	1	cellular response to chemical stimulus	3	STRAP,RHOA,ENO1,RPLP0,HIF1A,C1QBP,ATP6V1A,CAPZA1,RAC1,EEF1A1,PRDX3,CLIC4,CNOT7,NCOA4
1	TRUE	0.0284	179	470	15	0.032	0.084	GO:0009165	BP	1	nucleotide biosynthetic process	2	SLC25A13,ENO1,DLD,HIF1A,NAMPT,GAPDH,TPI1,PPAT,DUT,ACLY,GMPS,VCP,RRM1,IMPDH2,PRKAG1
1	TRUE	0.0285	11	393	3	0.008	0.273	GO:0018195	BP	49	peptidyl-arginine modification	1	PRMT5,PRMT1,PRMT6
1	TRUE	0.0289	76	247	6	0.024	0.079	GO:1901657	BP	1	glycosyl compound metabolic process	1	GNAI3,GMPR2,AHCY,PDCL,DCK,IMPDH2
1	TRUE	0.0289	63	64	3	0.047	0.048	GO:0007004	BP	1	telomere maintenance via telomerase	2	XRCC5,HNRNPC,CCT8
1	TRUE	0.029	62	20	2	0.1	0.032	GO:0001952	BP	1	regulation of cell-matrix adhesion	1	RHOA,RAC1
1	TRUE	0.0291	929	42	9	0.214	0.01	GO:0019220	BP	1	regulation of phosphate metabolic process	5	STRAP,RHOA,XRCC5,HIF1A,PSMD10,RAC1,PRDX3,XRCC6,CNOT7
1	TRUE	0.0291	11	115	2	0.017	0.182	GO:0090161	BP	1	Golgi ribbon formation	1	PRMT5,GOLPH3
1	TRUE	0.0292	930	42	9	0.214	0.01	GO:0051174	BP	1	regulation of phosphorus metabolic process	4	STRAP,RHOA,XRCC5,HIF1A,PSMD10,RAC1,PRDX3,XRCC6,CNOT7
1	TRUE	0.0293	16	267	3	0.011	0.188	GO:0015919	BP	1	peroxisomal membrane transport	5	PEX5,PEX19,RAB8B
1	TRUE	0.0293	59	226	5	0.022	0.085	GO:0048207	BP	1	vesicle targeting, rough ER to cis-Golgi	5	SEC23A,KLHL12,PPP6C,PEF1,RAB1B
1	TRUE	0.0293	1119	55	12	0.218	0.011	GO:0008219	BP	1	cell death	2	ENO1,HIF1A,PSMD10,C1QBP,GOLPH3,SET,CSE1L,GLO1,YWHAQ,HNRNPK,PRDX3,ARF4
1	TRUE	0.0293	59	226	5	0.022	0.085	GO:0048208	BP	1	COPII vesicle coating	5	SEC23A,KLHL12,PPP6C,PEF1,RAB1B
1	TRUE	0.0293	223	416	16	0.038	0.072	GO:0016311	BP	1	dephosphorylation	5	FKBP1A,HSP90AB1,YWHAE,PPP2CA,PPM1G,PPP1R8,PPP6C,ARPP19,RPRD1A,TIPRL,YWHAB,PPM1D,PPP1CA,PPP1R2,PPP1CC,PPP1CB
1	TRUE	0.0293	79	16	2	0.125	0.025	GO:0042445	BP	1	hormone metabolic process	2	HIF1A,ALDH9A1
1	TRUE	0.0293	666	38	7	0.184	0.011	GO:0051240	BP	1	positive regulation of multicellular organismal process	2	RHOA,XRCC5,HIF1A,MTPN,C1QBP,NUDT21,XRCC6
1	TRUE	0.0293	64	64	3	0.047	0.047	GO:0006278	BP	1	RNA-dependent DNA biosynthetic process	1	XRCC5,HNRNPC,CCT8
1	TRUE	0.0293	8	165	2	0.012	0.25	GO:0036353	BP	1	histone H2A-K119 monoubiquitination	3	TRIM37,RNF2
1	TRUE	0.0293	29	471	5	0.011	0.172	GO:0097472	MF	57	cyclin-dependent protein kinase activity	1	CDKN1B,CDK4,CCNA2,CCNB2,CDK5
1	TRUE	0.0293	23	368	4	0.011	0.174	GO:0016790	MF	5	thiolester hydrolase activity	5	ABHD17B,GNPAT,LYPLA1,ESD
1	TRUE	0.0294	15	85	2	0.024	0.133	GO:0042994	BP	24	cytoplasmic sequestering of transcription factor	1	PSMD10,G3BP2
1	TRUE	0.0296	1302	404	61	0.151	0.047	GO:0071702	BP	1	organic substance transport	4	SLC25A13,SLC25A5,IPO5,NUP133,VPS35,UBE2D1,VDAC3,STRADB,TNPO1,RAB10,RPLP0,ARCN1,SLC25A15,NUP93,YWHAE,UBE2D3,CREBL2,GAPDH,GOLPH3,ATP6V1A,SNX17,GNPAT,CPSF3,NUP43,CSE1L,ARPP19,SNX6,PNPLA8,SRSF1,SDCBP,NUP54,PEX5,UQCRC2,HSPD1,SNX12,GLUD1,LAMTOR1,EIF4E,CPT2,PEX19,PRKCI,ABCE1,HNRNPK,VCP,CPSF2,RAB8B,GABARAP,HSPA4,TOMM20,RPL4,SRP72,UNC119B,KPNA2,VPS33B,AP3M1,UBE2L3,RPS4X,RNPS1,UBA52,RBM8A,NCOA4
1	TRUE	0.0299	87	366	8	0.022	0.092	GO:0034250	BP	1	positive regulation of cellular amide metabolic process	4	VIM,EIF3D,C1QBP,LIN28A,YTHDF1,COA3,RPS4X,DDX3X
1	TRUE	0.0301	22	195	3	0.015	0.136	GO:0051879	MF	73	Hsp90 protein binding	1	HIF1A,CSNK2A1,PTGES3
1	TRUE	0.0302	28	151	3	0.02	0.107	GO:0061951	BP	1	establishment of protein localization to plasma membrane	7	VPS35,RAB10,GOLPH3
1	TRUE	0.0303	850	72	12	0.167	0.014	GO:0045934	BP	1	negative regulation of nucleobase-containing compound metabolic process	1	ENO1,XRCC5,HNRNPC,PSMD10,C1QBP,SET,MORF4L2,YWHAQ,CNBP,PAIP1,XRCC6,CNOT7
1	TRUE	0.0303	635	481	39	0.081	0.061	GO:0006974	BP	1	cellular response to DNA damage stimulus	1	SLC30A9,POLR2B,RFC2,UNG,UBE2A,XRCC5,CDC7,PSMD10,RNASEH2A,CDKN1B,GTF2H3,RAD1,MSH6,RAD23B,DEK,PRMT1,DHX9,HMGA1,ASCC1,COPS4,NABP2,TIPRL,FANCD2,CHEK1,CNOT8,CNOT11,DONSON,VCP,DDB1,COPS6,KLHL15,MORF4L1,TCEA1,NHEJ1,XRCC6,CNOT7,PRMT6,UBA52,AATF
1	TRUE	0.0303	428	20	4	0.2	0.009	GO:0007169	BP	1	transmembrane receptor protein tyrosine kinase signaling pathway	2	RHOA,HIF1A,RAC1,ARPC1A
1	TRUE	0.0303	34	38	2	0.053	0.059	GO:0042162	MF	53	telomeric DNA binding	1	XRCC5,XRCC6
1	TRUE	0.0306	221	348	14	0.04	0.063	GO:0000209	BP	1	protein polyubiquitination	9	CBFB,UBE2D1,UBE2A,CDC23,BLMH,UBE2D3,UBE2G1,PLAA,SKP2,RNF187,UBE2E3,RNF41,UBE2L3,UBA52
1	TRUE	0.0306	41	480	6	0.013	0.146	GO:0000380	BP	1	alternative mRNA splicing, via spliceosome	10	RBM7,SMU1,DHX9,SRSF1,RNPS1,RBM8A
1	TRUE	0.0306	11	412	3	0.007	0.273	GO:0031343	BP	1	positive regulation of cell killing	2	GAPDH,FAM49B,FADD
1	TRUE	0.0306	36	237	4	0.017	0.111	GO:0042278	BP	1	purine nucleoside metabolic process	3	GNAI3,GMPR2,AHCY,IMPDH2
1	TRUE	0.0306	111	38	3	0.079	0.027	GO:0071478	BP	1	cellular response to radiation	1	XRCC5,METAP2,XRCC6
1	TRUE	0.0306	12	374	3	0.008	0.25	GO:0009084	BP	15	glutamine family amino acid biosynthetic process	1	ASS1,GLUL,GLUD1
1	TRUE	0.0307	40	33	2	0.061	0.05	GO:0051290	BP	91	protein heterotetramerization	1	NUDT21,XRCC6
1	TRUE	0.0307	976	27	7	0.259	0.007	GO:0006928	BP	1	movement of cell or subcellular component	2	STRAP,RHOA,HIF1A,C1QBP,GOLPH3,RAC1,ARF4
1	TRUE	0.0307	103	13	2	0.154	0.019	GO:0001818	BP	1	negative regulation of cytokine production	3	C1QBP,RAC1
1	TRUE	0.0307	66	20	2	0.1	0.03	GO:0043534	BP	1	blood vessel endothelial cell migration	1	RHOA,HIF1A
1	TRUE	0.0307	20	66	2	0.03	0.1	GO:0006379	BP	1	mRNA cleavage	1	CPSF3,NUDT21
1	TRUE	0.0307	41	482	6	0.012	0.146	GO:0007080	BP	1	mitotic metaphase plate congression	1	ZW10,CDC23,RAB11A,CHMP2A,CDCA8,CHMP1B
1	TRUE	0.0308	186	416	14	0.034	0.075	GO:0022618	BP	1	ribonucleoprotein complex assembly	6	STRAP,GEMIN5,OGFOD1,HSP90AB1,PRMT5,CRNKL1,EIF4H,C1QBP,PTGES3,SRSF1,DENR,G3BP1,NUDT21,DDX3X
1	TRUE	0.0311	116	467	11	0.024	0.095	GO:0031123	BP	1	RNA 3'-end processing	8	CSTF1,CPSF3,LIN28A,GRSF1,SRSF1,CPSF2,NUDT21,LIN28B,RNPS1,EXOSC6,RBM8A
1	TRUE	0.0311	67	20	2	0.1	0.03	GO:1905330	BP	1	regulation of morphogenesis of an epithelium	2	RHOA,RAC1
1	TRUE	0.0311	79	17	2	0.118	0.025	GO:0051402	BP	1	neuron apoptotic process	1	HIF1A,SET
1	TRUE	0.0315	48	411	6	0.015	0.125	GO:0046364	BP	1	monosaccharide biosynthetic process	1	SLC25A13,ENO1,GAPDH,TPI1,GOT1,ARPP19
1	TRUE	0.0316	119	71	4	0.056	0.034	GO:0070972	BP	1	protein localization to endoplasmic reticulum	6	RAB10,RPLP0,RPL4,RPS4X
1	TRUE	0.0316	1144	13	5	0.385	0.004	GO:0050793	BP	1	regulation of developmental process	2	STRAP,HIF1A,MTPN,C1QBP,RAC1
1	TRUE	0.0316	1215	426	60	0.141	0.049	GO:0044281	BP	1	small molecule metabolic process	2	SLC25A13,COX15,SARS,GNAI3,ENO1,UNG,ARG2,DLD,GNPNAT1,HIF1A,GMPR2,AHCY,SLC25A15,GSR,PMPCB,NAMPT,BLMH,UGDH,PTGES3,LTA4H,GAPDH,TPI1,LDHB,SNX17,COQ10B,ODC1,DARS,FARSB,GNPAT,ALDH6A1,GOT1,GLO1,PAICS,PPAT,ARPP19,CDO1,ASS1,ACLY,PNPLA8,GLUL,PDCL,PLAA,ALDH1B1,ASNSD1,OLA1,UQCRC2,PGD,SRD5A1,GLUD1,DCK,GART,VCP,RRM1,MMADHC,CNBP,IMPDH2,ADO,PRKAG1,NUDT11,TXNRD1
1	TRUE	0.0316	229	59	5	0.085	0.022	GO:0006732	BP	1	coenzyme metabolic process	4	ENO1,HIF1A,AHCY,PGD,MMADHC
1	TRUE	0.0316	227	204	10	0.049	0.044	GO:0010506	BP	1	regulation of autophagy	5	GNAI3,VPS35,GAPDH,ATP6V1A,SNX6,LAMTOR1,EEF1A1,PAFAH1B2,RAB1B,VDAC1
1	TRUE	0.0316	439	20	4	0.2	0.009	GO:0051241	BP	1	negative regulation of multicellular organismal process	2	STRAP,RHOA,C1QBP,RAC1
1	TRUE	0.0317	3800	42	22	0.524	0.006	GO:0051716	BP	1	cellular response to stimulus	2	STRAP,GDI2,RHOA,XRCC5,RPLP0,HIF1A,PSMD10,C1QBP,METAP2,GOLPH3,ATP6V1A,CAPZA1,CAP1,YWHAQ,RAC1,CCNA2,EEF1A1,PRDX3,XRCC6,GMFB,CNOT7,ARPC1A
1	TRUE	0.0317	2101	486	107	0.22	0.051	GO:0044085	BP	1	cellular component biogenesis	2	HCCS,VTA1,COX15,STRAP,VAMP3,RHOA,CBFB,VPS35,PFN2,CDC42,FERMT2,TEAD2,TSG101,CAPZB,XRCC5,SAR1A,GEMIN5,TNPO1,DIS3,ZW10,OGFOD1,DNM1L,FKBP1A,XRN2,HSP90AB1,PRMT5,SEC23A,IFT52,CRNKL1,RIOK3,PSMD10,RBBP7,NUP93,RAB11A,MTPN,EIF4H,SMC3,TRIM37,C1QBP,YWHAE,PSMD9,PTGES3,GTF2H3,CAND1,GOLPH3,SKP1,DARS,FARSB,CAPZA1,KLHL12,RAD23B,SET,PPP6C,FCF1,PLS1,PARD6B,PRMT1,RAP1B,CHMP2A,PEX11B,DHX9,RAC1,SRSF1,YME1L1,HMGA1,SDCB…
1	TRUE	0.0317	61	226	5	0.022	0.082	GO:0006901	BP	1	vesicle coating	5	SEC23A,KLHL12,PPP6C,PEF1,RAB1B
1	TRUE	0.0317	2230	88	27	0.307	0.012	GO:0009889	BP	1	regulation of biosynthetic process	3	ENO1,XRCC5,HNRNPC,HIF1A,PSMD10,MTPN,C1QBP,SET,RNF2,MORF4L2,DEK,YWHAQ,ACTL6A,G3BP2,ILF2,EIF4E,CNOT8,CCT8,HNRNPK,PRDX3,ARF4,CNBP,XRCC6,RPS4X,CNOT7,MYCBP,NCOA4
1	TRUE	0.0317	106	13	2	0.154	0.019	GO:0060326	BP	1	cell chemotaxis	3	C1QBP,RAC1
1	TRUE	0.0317	14	98	2	0.02	0.143	GO:0000339	MF	5	RNA cap binding	6	EIF3D,EIF4E
1	TRUE	0.0319	13	354	3	0.008	0.231	GO:0034063	BP	1	stress granule assembly	7	OGFOD1,G3BP1,DDX3X
1	TRUE	0.0319	60	143	4	0.028	0.067	GO:0044819	BP	1	mitotic G1/S transition checkpoint	1	PRMT1,CNOT8,CNOT11,CNOT7
1	TRUE	0.0319	60	143	4	0.028	0.067	GO:0031571	BP	1	mitotic G1 DNA damage checkpoint	1	PRMT1,CNOT8,CNOT11,CNOT7
1	TRUE	0.0319	1527	477	80	0.168	0.052	GO:0140096	MF	5	catalytic activity, acting on a protein	3	LAP3,MAPK6,CDC42,UBE2D1,UBE2A,CPNE3,OGFOD1,FKBP1A,BRAP,CDC23,CDC7,PRMT5,CSNK2A1,RIOK3,RBBP7,PMPCB,CBLL1,ABHD17B,TRIM37,BLMH,MMD,UBE2D3,METAP2,LTA4H,CDKN1B,GTF2H3,GAPDH,SKP1,PPP2CA,PPM1G,KLHL12,PPP6C,LYPLA1,RNF2,DESI2,PRMT1,UBE2G1,CDK4,CAB39,RAC1,YME1L1,COPS4,UQCRC2,CCNA2,SKP2,CHEK1,DLAT,RMND5A,CCNB2,CCNF,PEF1,PRKCI,METAP1,CDC25A,WDR82,CDK5,MELK,RNF187,UBE2E3,PPM1D,PPP1CA,PSMD1,KLHL15,PSMD2,EIF3F,…
1	TRUE	0.032	516	50	7	0.14	0.014	GO:0009628	BP	1	response to abiotic stimulus	2	ENO1,XRCC5,HIF1A,METAP2,ATP6V1A,XRCC6,PPP1CB
1	TRUE	0.032	30	294	4	0.014	0.133	GO:0016896	MF	5	exoribonuclease activity, producing 5'-phosphomonoesters	1	DIS3,XRN2,CNOT8,CNOT7
1	TRUE	0.0322	35	125	3	0.024	0.086	GO:0048278	BP	1	vesicle docking	5	VAMP3,RAB10,RAB8B
1	TRUE	0.0322	22	205	3	0.015	0.136	GO:1900408	BP	1	negative regulation of cellular response to oxidative stress	1	HIF1A,NUP93,NONO
1	TRUE	0.0322	22	205	3	0.015	0.136	GO:1903202	BP	1	negative regulation of oxidative stress-induced cell death	2	HIF1A,NUP93,NONO
1	TRUE	0.0326	16	288	3	0.01	0.188	GO:0070200	BP	35	establishment of protein localization to telomere	1	CCT7,NABP2,CCT8
1	TRUE	0.0326	22	206	3	0.015	0.136	GO:0017056	MF	5	structural constituent of nuclear pore	3	NUP133,NUP93,NUP54
1	TRUE	0.0327	70	20	2	0.1	0.029	GO:0007266	BP	93	Rho protein signal transduction	3	RHOA,RAC1
1	TRUE	0.0328	109	13	2	0.154	0.018	GO:0032103	BP	1	positive regulation of response to external stimulus	3	C1QBP,RAC1
1	TRUE	0.0331	119	12	2	0.167	0.017	GO:0006909	BP	1	phagocytosis	1	RAC1,ARPC1A
1	TRUE	0.0332	61	143	4	0.028	0.066	GO:0044783	BP	1	G1 DNA damage checkpoint	1	PRMT1,CNOT8,CNOT11,CNOT7
1	TRUE	0.0334	16	292	3	0.01	0.188	GO:0043153	BP	25	entrainment of circadian clock by photoperiod	2	PPP1CA,PPP1CC,PPP1CB
1	TRUE	0.0334	16	292	3	0.01	0.188	GO:0098641	MF	5	cadherin binding involved in cell-cell adhesion	1	RAB10,CNN3,PPP1CA
1	TRUE	0.0335	11	437	3	0.007	0.273	GO:1990126	BP	1	retrograde transport, endosome to plasma membrane	5	VPS35,SNX17,VPS26A
1	TRUE	0.0335	216	64	5	0.078	0.023	GO:0060249	BP	1	anatomical structure homeostasis	1	STRAP,XRCC5,HNRNPC,CCT8,XRCC6
1	TRUE	0.0337	189	24	3	0.125	0.016	GO:0010817	BP	1	regulation of hormone levels	3	HIF1A,ALDH9A1,GLUD1
1	TRUE	0.0337	16	90	2	0.022	0.125	GO:0051287	MF	5	NAD binding	5	ALDH1B1,GLUD1
1	TRUE	0.0338	30	486	5	0.01	0.167	GO:0052192	BP	1	movement in environment of other organism involved in symbiotic interaction	4	TSG101,SMC3,CHMP2A,DDB1,IST1
1	TRUE	0.0338	30	486	5	0.01	0.167	GO:0052126	BP	1	movement in host environment	1	TSG101,SMC3,CHMP2A,DDB1,IST1
1	TRUE	0.0338	30	486	5	0.01	0.167	GO:0035890	BP	1	exit from host	2	TSG101,SMC3,CHMP2A,DDB1,IST1
1	TRUE	0.0338	30	486	5	0.01	0.167	GO:0035891	BP	1	exit from host cell	3	TSG101,SMC3,CHMP2A,DDB1,IST1
1	TRUE	0.0338	30	486	5	0.01	0.167	GO:0019076	BP	1	viral release from host cell	4	TSG101,SMC3,CHMP2A,DDB1,IST1
1	TRUE	0.0341	138	344	10	0.029	0.072	GO:0002218	BP	1	activation of innate immune response	5	XRCC5,WDFY1,RIOK3,C1QBP,BCL10,HSPD1,NONO,XRCC6,NRAS,UBA52
1	TRUE	0.0342	62	143	4	0.028	0.065	GO:0000288	BP	1	nuclear-transcribed mRNA catabolic process, deadenylation-dependent decay	7	HBS1L,CNOT8,CNOT11,CNOT7
1	TRUE	0.0342	28	165	3	0.018	0.107	GO:0010390	BP	1	histone monoubiquitination	1	TRIM37,RNF2,DDB1
1	TRUE	0.0346	38	381	5	0.013	0.132	GO:1901028	BP	1	regulation of mitochondrial outer membrane permeabilization involved in apoptotic signaling pathway	7	SLC25A5,YWHAE,YWHAQ,YWHAB,YWHAG
1	TRUE	0.0346	327	241	14	0.058	0.043	GO:0006163	BP	1	purine nucleotide metabolic process	8	GNAI3,ENO1,DLD,HIF1A,GMPR2,PMPCB,GAPDH,TPI1,OLA1,UQCRC2,VCP,IMPDH2,PRKAG1,NUDT11
1	TRUE	0.0346	130	68	4	0.059	0.031	GO:0016485	BP	1	protein processing	1	ENO1,C1QBP,METAP2,UQCRC2
1	TRUE	0.0346	61	24	2	0.083	0.033	GO:0031406	MF	5	carboxylic acid binding	5	C1QBP,GLUD1
1	TRUE	0.0348	80	57	3	0.053	0.037	GO:0071248	BP	1	cellular response to metal ion	3	RHOA,MOB1A,CLIC4
1	TRUE	0.0348	442	178	14	0.079	0.032	GO:0016491	MF	5	oxidoreductase activity	3	OGFOD1,DLD,GMPR2,GSR,GAPDH,LDHB,ALDH6A1,ALDH1B1,PGD,ALDH9A1,GLUD1,DLAT,PRDX3,TXNRD1
1	TRUE	0.035	139	64	4	0.062	0.029	GO:0000723	BP	1	telomere maintenance	7	XRCC5,HNRNPC,CCT8,XRCC6
1	TRUE	0.035	1037	69	13	0.188	0.013	GO:0009891	BP	1	positive regulation of biosynthetic process	3	ENO1,XRCC5,HIF1A,MTPN,C1QBP,ILF2,CCT8,HNRNPK,ARF4,CNBP,XRCC6,RPS4X,NCOA4
1	TRUE	0.035	1696	63	17	0.27	0.01	GO:0051173	BP	1	positive regulation of nitrogen compound metabolic process	3	RHOA,ENO1,XRCC5,HIF1A,PSMD10,MTPN,C1QBP,RAC1,ILF2,CCT8,HNRNPK,NUDT21,ARF4,XRCC6,RPS4X,CNOT7,NCOA4
1	TRUE	0.0353	12	411	3	0.007	0.25	GO:0043649	BP	44	dicarboxylic acid catabolic process	1	GOT1,GLUL,GLUD1
1	TRUE	0.0353	185	385	13	0.034	0.07	GO:0000082	BP	1	G1/S transition of mitotic cell cycle	5	CDC7,MCM3,PPP6C,PRMT1,CDK4,SKP2,EIF4E,CNOT8,CNOT11,CDC25A,PRIM1,CNOT7,DDX3X
1	TRUE	0.0353	37	125	3	0.024	0.081	GO:0140029	BP	1	exocytic process	4	VAMP3,RAB10,RAB8B
1	TRUE	0.0353	38	241	4	0.017	0.105	GO:0030808	BP	1	regulation of nucleotide biosynthetic process	3	ENO1,HIF1A,VCP,PRKAG1
1	TRUE	0.0353	38	241	4	0.017	0.105	GO:1900371	BP	1	regulation of purine nucleotide biosynthetic process	4	ENO1,HIF1A,VCP,PRKAG1
1	TRUE	0.0353	62	24	2	0.083	0.032	GO:0043177	MF	5	organic acid binding	4	C1QBP,GLUD1
1	TRUE	0.0356	12	413	3	0.007	0.25	GO:0000098	BP	28	sulfur amino acid catabolic process	1	BLMH,CDO1,ADO
1	TRUE	0.0357	7	228	2	0.009	0.286	GO:0006610	BP	69	ribosomal protein import into nucleus	1	IPO5,TNPO1
1	TRUE	0.0357	50	182	4	0.022	0.08	GO:0019888	MF	61	protein phosphatase regulator activity	3	PPP1R8,SET,ARPP19,PPP1R2
1	TRUE	0.0365	170	197	8	0.041	0.047	GO:0002768	BP	1	immune response-regulating cell surface receptor signaling pathway	6	CBFB,CDC42,RAC1,BCL10,ACTG1,NRAS,ARPC4,ARPC1A
1	TRUE	0.0365	73	64	3	0.047	0.041	GO:0010833	BP	1	telomere maintenance via telomere lengthening	8	XRCC5,HNRNPC,CCT8
1	TRUE	0.0365	73	64	3	0.047	0.041	GO:0032204	BP	1	regulation of telomere maintenance	1	XRCC5,HNRNPC,CCT8
1	TRUE	0.0366	73	466	8	0.017	0.11	GO:0006283	BP	1	transcription-coupled nucleotide-excision repair	4	POLR2B,RFC2,GTF2H3,COPS4,DDB1,COPS6,TCEA1,UBA52
1	TRUE	0.0368	139	34	3	0.088	0.022	GO:0034329	BP	1	cell junction assembly	1	RHOA,CAPZA1,RAC1
1	TRUE	0.0368	169	241	9	0.037	0.053	GO:0046034	BP	1	ATP metabolic process	4	ENO1,HIF1A,PMPCB,GAPDH,TPI1,OLA1,UQCRC2,VCP,PRKAG1
1	TRUE	0.0369	1102	38	9	0.237	0.008	GO:0048584	BP	1	positive regulation of response to stimulus	2	RHOA,XRCC5,HIF1A,C1QBP,GOLPH3,YWHAQ,RAC1,XRCC6,ARPC1A
1	TRUE	0.0369	22	434	4	0.009	0.182	GO:0008139	MF	72	nuclear localization sequence binding	2	IPO5,TNPO1,BRAP,KPNA2
1	TRUE	0.037	23	67	2	0.03	0.087	GO:0032467	BP	1	positive regulation of cytokinesis	2	RHOA,CDC42
1	TRUE	0.0371	65	226	5	0.022	0.077	GO:0048199	BP	1	vesicle targeting, to, from or within Golgi	6	SEC23A,KLHL12,PPP6C,PEF1,RAB1B
1	TRUE	0.0371	604	3	2	0.667	0.003	GO:0003008	BP	1	system process	2	STRAP,MTPN
1	TRUE	0.0371	474	20	4	0.2	0.008	GO:0007017	BP	1	microtubule-based process	2	RHOA,HIF1A,TUBA1B,RAC1
1	TRUE	0.0371	718	38	7	0.184	0.01	GO:0042127	BP	1	regulation of cell proliferation	2	STRAP,RHOA,XRCC5,HIF1A,PRDX3,XRCC6,CNOT7
1	TRUE	0.0371	95	50	3	0.06	0.032	GO:0071453	BP	1	cellular response to oxygen levels	1	ENO1,HIF1A,ATP6V1A
1	TRUE	0.0371	140	241	8	0.033	0.057	GO:0009152	BP	1	purine ribonucleotide biosynthetic process	3	ENO1,DLD,HIF1A,GAPDH,TPI1,VCP,IMPDH2,PRKAG1
1	TRUE	0.0371	134	420	11	0.026	0.082	GO:1901605	BP	62	alpha-amino acid metabolic process	1	SARS,AHCY,BLMH,ODC1,ALDH6A1,GOT1,CDO1,ASS1,GLUL,ASNSD1,GLUD1
1	TRUE	0.0371	17	292	3	0.01	0.176	GO:0009648	BP	25	photoperiodism	1	PPP1CA,PPP1CC,PPP1CB
1	TRUE	0.0371	32	294	4	0.014	0.125	GO:0004532	MF	5	exoribonuclease activity	2	DIS3,XRN2,CNOT8,CNOT7
1	TRUE	0.0375	24	205	3	0.015	0.125	GO:1902883	BP	1	negative regulation of response to oxidative stress	1	HIF1A,NUP93,NONO
1	TRUE	0.0375	19	83	2	0.024	0.105	GO:0051875	BP	33	pigment granule localization	1	RAB11A,VPS33A
1	TRUE	0.0375	19	83	2	0.024	0.105	GO:0032400	BP	33	melanosome localization	2	RAB11A,VPS33A
1	TRUE	0.0375	82	178	5	0.028	0.061	GO:0016651	MF	5	oxidoreductase activity, acting on NAD(P)H	4	DLD,GMPR2,GSR,PRDX3,TXNRD1
1	TRUE	0.0377	79	20	2	0.1	0.025	GO:0035567	BP	1	non-canonical Wnt signaling pathway	3	RHOA,RAC1
1	TRUE	0.0377	105	466	10	0.021	0.095	GO:0006289	BP	1	nucleotide-excision repair	3	SLC30A9,POLR2B,RFC2,GTF2H3,RAD23B,COPS4,DDB1,COPS6,TCEA1,UBA52
1	TRUE	0.0378	97	95	4	0.042	0.041	GO:2001251	BP	1	negative regulation of chromosome organization	1	XRCC5,HNRNPC,SET,MAD2L1
1	TRUE	0.0382	403	67	7	0.104	0.017	GO:0010638	BP	1	positive regulation of organelle organization	1	RHOA,CDC42,XRCC5,YWHAQ,RAC1,CCT8,ARPC1A
1	TRUE	0.0386	42	38	2	0.053	0.048	GO:0048660	BP	1	regulation of smooth muscle cell proliferation	2	XRCC5,XRCC6
1	TRUE	0.0387	73	22	2	0.091	0.027	GO:2000377	BP	1	regulation of reactive oxygen species metabolic process	4	RAC1,ARF4
1	TRUE	0.0388	4	457	2	0.004	0.5	GO:1901906	BP	1	diadenosine pentaphosphate metabolic process	1	NUDT4,NUDT11
1	TRUE	0.0388	4	457	2	0.004	0.5	GO:1901908	BP	1	diadenosine hexaphosphate metabolic process	1	NUDT4,NUDT11
1	TRUE	0.0388	22	230	3	0.013	0.136	GO:0006735	BP	1	NADH regeneration	12	ENO1,GAPDH,TPI1
1	TRUE	0.0388	81	20	2	0.1	0.025	GO:2000027	BP	1	regulation of animal organ morphogenesis	2	RHOA,RAC1
1	TRUE	0.0388	66	143	4	0.028	0.061	GO:0072401	BP	1	signal transduction involved in DNA integrity checkpoint	6	PRMT1,CNOT8,CNOT11,CNOT7
1	TRUE	0.0388	250	20	3	0.15	0.012	GO:0022604	BP	1	regulation of cell morphogenesis	3	RHOA,C1QBP,RAC1
1	TRUE	0.0388	296	50	5	0.1	0.017	GO:0043207	BP	1	response to external biotic stimulus	1	RHOA,ENO1,C1QBP,PRDX3,CNOT7
1	TRUE	0.0388	296	50	5	0.1	0.017	GO:0051707	BP	1	response to other organism	2	RHOA,ENO1,C1QBP,PRDX3,CNOT7
1	TRUE	0.0388	66	143	4	0.028	0.061	GO:0072422	BP	1	signal transduction involved in DNA damage checkpoint	3	PRMT1,CNOT8,CNOT11,CNOT7
1	TRUE	0.0388	4	457	2	0.004	0.5	GO:1901910	BP	1	adenosine 5'-(hexahydrogen pentaphosphate) metabolic process	4	NUDT4,NUDT11
1	TRUE	0.0388	4	457	2	0.004	0.5	GO:1901911	BP	1	adenosine 5'-(hexahydrogen pentaphosphate) catabolic process	5	NUDT4,NUDT11
1	TRUE	0.0388	22	230	3	0.013	0.136	GO:0061718	BP	1	glucose catabolic process to pyruvate	2	ENO1,GAPDH,TPI1
1	TRUE	0.0388	11	482	3	0.006	0.273	GO:0010826	BP	1	negative regulation of centrosome duplication	1	TRIM37,CHMP2A,CCNF
1	TRUE	0.0388	24	67	2	0.03	0.083	GO:0031295	BP	1	T cell costimulation	1	CDC42,RAC1
1	TRUE	0.0388	22	230	3	0.013	0.136	GO:0061615	BP	1	glycolytic process through fructose-6-phosphate	4	ENO1,GAPDH,TPI1
1	TRUE	0.0388	22	230	3	0.013	0.136	GO:0061620	BP	1	glycolytic process through glucose-6-phosphate	5	ENO1,GAPDH,TPI1
1	TRUE	0.0388	22	230	3	0.013	0.136	GO:0061621	BP	1	canonical glycolysis	6	ENO1,GAPDH,TPI1
1	TRUE	0.0388	4	457	2	0.004	0.5	GO:0015961	BP	1	diadenosine polyphosphate catabolic process	1	NUDT4,NUDT11
1	TRUE	0.0388	4	457	2	0.004	0.5	GO:1901909	BP	1	diadenosine hexaphosphate catabolic process	2	NUDT4,NUDT11
1	TRUE	0.0388	4	457	2	0.004	0.5	GO:1901907	BP	1	diadenosine pentaphosphate catabolic process	2	NUDT4,NUDT11
1	TRUE	0.0388	4	457	2	0.004	0.5	GO:0071543	BP	32	diphosphoinositol polyphosphate metabolic process	1	NUDT4,NUDT11
1	TRUE	0.0388	4	457	2	0.004	0.5	GO:0034432	MF	104	bis(5'-adenosyl)-pentaphosphatase activity	1	NUDT4,NUDT11
1	TRUE	0.0388	4	457	2	0.004	0.5	GO:0000298	MF	5	endopolyphosphatase activity	7	NUDT4,NUDT11
1	TRUE	0.0388	4	457	2	0.004	0.5	GO:0008486	MF	5	diphosphoinositol-polyphosphate diphosphatase activity	7	NUDT4,NUDT11
1	TRUE	0.0388	4	457	2	0.004	0.5	GO:0052842	MF	5	inositol diphosphate pentakisphosphate diphosphatase activity	7	NUDT4,NUDT11
1	TRUE	0.0388	4	457	2	0.004	0.5	GO:0052841	MF	5	inositol bisdiphosphate tetrakisphosphate diphosphatase activity	7	NUDT4,NUDT11
1	TRUE	0.0388	4	457	2	0.004	0.5	GO:0034431	MF	81	bis(5'-adenosyl)-hexaphosphatase activity	1	NUDT4,NUDT11
1	TRUE	0.039	40	241	4	0.017	0.1	GO:1903578	BP	1	regulation of ATP metabolic process	5	ENO1,HIF1A,VCP,PRKAG1
1	TRUE	0.0392	43	38	2	0.053	0.047	GO:0048659	BP	1	smooth muscle cell proliferation	1	XRCC5,XRCC6
1	TRUE	0.0393	778	13	4	0.308	0.005	GO:0045595	BP	1	regulation of cell differentiation	3	STRAP,HIF1A,C1QBP,RAC1
1	TRUE	0.0393	72	486	8	0.016	0.111	GO:0048524	BP	1	positive regulation of viral process	2	TSG101,SMC3,ZNF639,CHMP2A,DHX9,DDB1,CNOT7,DDX3X
1	TRUE	0.0394	913	354	40	0.113	0.044	GO:0051247	BP	1	positive regulation of protein metabolic process	4	VIM,RHOA,VPS35,PFN2,UBE2D1,ENO1,XRCC5,FKBP1A,EIF3D,CSNK2A1,PSMD10,MTPN,CCNY,C1QBP,MMD,CREBL2,PPP2CA,RAP2C,PRMT1,LIN28A,RAC1,SDCBP,BCL10,HSPD1,LAMTOR1,YTHDF1,PEF1,HNRNPK,VCP,PHB,DDB1,RAB1B,RNF41,PRKAG1,IST1,UBE2L3,XRCC6,RPS4X,DDX3X,UBA52
1	TRUE	0.0396	56	381	6	0.016	0.107	GO:1903747	BP	1	regulation of establishment of protein localization to mitochondrion	8	YWHAE,UBE2D3,YWHAQ,YWHAB,YWHAG,UBE2L3
1	TRUE	0.0396	25	395	4	0.01	0.16	GO:0051187	BP	1	cofactor catabolic process	4	PRDX1,VCP,PRDX3,PRDX2
1	TRUE	0.0396	143	241	8	0.033	0.056	GO:0009260	BP	1	ribonucleotide biosynthetic process	2	ENO1,DLD,HIF1A,GAPDH,TPI1,VCP,IMPDH2,PRKAG1
1	TRUE	0.0396	23	72	2	0.028	0.087	GO:0048255	BP	1	mRNA stabilization	2	HNRNPC,PAIP1
1	TRUE	0.0397	34	453	5	0.011	0.147	GO:0031145	BP	1	anaphase-promoting complex-dependent catabolic process	10	UBE2D1,CDC23,CDC20,MAD2L1,UBA52
1	TRUE	0.0397	45	480	6	0.013	0.133	GO:0032481	BP	1	positive regulation of type I interferon production	1	XRCC5,RIOK3,DHX9,HSPD1,XRCC6,DDX3X
1	TRUE	0.0398	89	391	8	0.02	0.09	GO:0051015	MF	5	actin filament binding	4	CAPZB,PLS1,AIF1L,TPM3,ARPC5,TPM4,ARPC4,ARPC1A
1	TRUE	0.04	18	93	2	0.022	0.111	GO:0009112	BP	1	nucleobase metabolic process	6	ALDH6A1,PAICS
1	TRUE	0.04	67	143	4	0.028	0.06	GO:0072395	BP	1	signal transduction involved in cell cycle checkpoint	5	PRMT1,CNOT8,CNOT11,CNOT7
1	TRUE	0.04	26	381	4	0.01	0.154	GO:0001844	BP	1	protein insertion into mitochondrial membrane involved in apoptotic signaling pathway	2	YWHAE,YWHAQ,YWHAB,YWHAG
1	TRUE	0.0402	4	474	2	0.004	0.5	GO:1901503	BP	1	ether biosynthetic process	4	AGPS,GNPAT
1	TRUE	0.0402	25	67	2	0.03	0.08	GO:0031294	BP	1	lymphocyte costimulation	1	CDC42,RAC1
1	TRUE	0.0402	4	474	2	0.004	0.5	GO:0046504	BP	1	glycerol ether biosynthetic process	1	AGPS,GNPAT
1	TRUE	0.0402	44	38	2	0.053	0.045	GO:0071479	BP	1	cellular response to ionizing radiation	2	XRCC5,XRCC6
1	TRUE	0.0402	4	474	2	0.004	0.5	GO:0008611	BP	1	ether lipid biosynthetic process	1	AGPS,GNPAT
1	TRUE	0.0402	44	38	2	0.053	0.045	GO:0003678	MF	56	DNA helicase activity	1	XRCC5,XRCC6
1	TRUE	0.0403	7	255	2	0.008	0.286	GO:0008474	MF	5	palmitoyl-(protein) hydrolase activity	5	ABHD17B,LYPLA1
1	TRUE	0.0405	85	20	2	0.1	0.024	GO:0048017	BP	47	inositol lipid-mediated signaling	1	RHOA,C1QBP
1	TRUE	0.0405	85	20	2	0.1	0.024	GO:0048015	BP	47	phosphatidylinositol-mediated signaling	2	RHOA,C1QBP
1	TRUE	0.0405	36	431	5	0.012	0.139	GO:0032418	BP	1	lysosome localization	4	SNX4,ARL8B,VPS33A,LAMTOR1,VPS33B
1	TRUE	0.0405	14	381	3	0.008	0.214	GO:0070262	BP	1	peptidyl-serine dephosphorylation	7	YWHAE,PPP2CA,PPP1CA
1	TRUE	0.0405	257	20	3	0.15	0.012	GO:0042330	BP	1	taxis	1	RHOA,C1QBP,RAC1
1	TRUE	0.0405	257	20	3	0.15	0.012	GO:0006935	BP	1	chemotaxis	2	RHOA,C1QBP,RAC1
1	TRUE	0.0405	179	364	12	0.033	0.067	GO:0000075	BP	1	cell cycle checkpoint	4	ZW10,RAD1,PRMT1,NABP2,TIPRL,CHEK1,CNOT8,CNOT11,DONSON,NAE1,MAD2L1,CNOT7
1	TRUE	0.0405	557	50	7	0.14	0.013	GO:0010562	BP	1	positive regulation of phosphorus metabolic process	1	RHOA,ENO1,XRCC5,HIF1A,PSMD10,RAC1,XRCC6
1	TRUE	0.0405	557	50	7	0.14	0.013	GO:0045937	BP	1	positive regulation of phosphate metabolic process	2	RHOA,ENO1,XRCC5,HIF1A,PSMD10,RAC1,XRCC6
1	TRUE	0.0405	833	69	11	0.159	0.013	GO:2000113	BP	1	negative regulation of cellular macromolecule biosynthetic process	2	ENO1,XRCC5,HNRNPC,PSMD10,C1QBP,SET,MORF4L2,YWHAQ,CNBP,XRCC6,CNOT7
1	TRUE	0.0405	22	237	3	0.013	0.136	GO:1901068	BP	1	guanosine-containing compound metabolic process	5	GNAI3,GMPR2,IMPDH2
1	TRUE	0.0405	20	85	2	0.024	0.1	GO:0051220	BP	24	cytoplasmic sequestering of protein	1	PSMD10,G3BP2
1	TRUE	0.0407	197	416	14	0.034	0.071	GO:0071826	BP	1	ribonucleoprotein complex subunit organization	4	STRAP,GEMIN5,OGFOD1,HSP90AB1,PRMT5,CRNKL1,EIF4H,C1QBP,PTGES3,SRSF1,DENR,G3BP1,NUDT21,DDX3X
1	TRUE	0.0407	79	64	3	0.047	0.038	GO:2000278	BP	1	regulation of DNA biosynthetic process	1	XRCC5,HNRNPC,CCT8
1	TRUE	0.0409	5	374	2	0.005	0.4	GO:0006538	BP	44	glutamate catabolic process	1	GLUL,GLUD1
1	TRUE	0.0409	271	241	12	0.05	0.044	GO:0016055	BP	1	Wnt signaling pathway	2	RHOA,CBFB,VPS35,CDC42,GID8,CSNK2A1,CCNY,PPP2CA,KLHL12,RAC1,AP2M1,VCP
1	TRUE	0.0409	247	264	12	0.045	0.049	GO:0042176	BP	1	regulation of protein catabolic process	5	VPS35,CSNK2A1,PSMD10,RAD23B,SDCBP,SNX12,EEF1A1,MAD2L1,VCP,PHB,DDB1,RNF41
1	TRUE	0.0409	89	57	3	0.053	0.034	GO:0071241	BP	1	cellular response to inorganic substance	2	RHOA,MOB1A,CLIC4
1	TRUE	0.041	68	143	4	0.028	0.059	GO:0071158	BP	1	positive regulation of cell cycle arrest	5	PRMT1,CNOT8,CNOT11,CNOT7
1	TRUE	0.041	86	20	2	0.1	0.023	GO:0034332	BP	1	adherens junction organization	1	RHOA,RAC1
1	TRUE	0.0411	106	143	5	0.035	0.047	GO:0042770	BP	1	signal transduction in response to DNA damage	2	PSMD10,PRMT1,CNOT8,CNOT11,CNOT7
1	TRUE	0.0411	145	241	8	0.033	0.055	GO:0046390	BP	1	ribose phosphate biosynthetic process	1	ENO1,DLD,HIF1A,GAPDH,TPI1,VCP,IMPDH2,PRKAG1
1	TRUE	0.0414	1280	13	5	0.385	0.004	GO:0051239	BP	1	regulation of multicellular organismal process	3	STRAP,HIF1A,MTPN,C1QBP,RAC1
1	TRUE	0.0415	272	241	12	0.05	0.044	GO:0198738	BP	1	cell-cell signaling by wnt	1	RHOA,CBFB,VPS35,CDC42,GID8,CSNK2A1,CCNY,PPP2CA,KLHL12,RAC1,AP2M1,VCP
1	TRUE	0.0415	152	64	4	0.062	0.026	GO:0032200	BP	1	telomere organization	5	XRCC5,HNRNPC,CCT8,XRCC6
1	TRUE	0.0415	999	29	7	0.241	0.007	GO:0007399	BP	1	nervous system development	4	RHOA,MTPN,YWHAQ,RAC1,GLUD1,ARF4,GMFB
1	TRUE	0.0415	87	20	2	0.1	0.023	GO:0061572	BP	1	actin filament bundle organization	3	RHOA,RAC1
1	TRUE	0.0415	87	20	2	0.1	0.023	GO:0051017	BP	1	actin filament bundle assembly	4	RHOA,RAC1
1	TRUE	0.0415	180	235	9	0.038	0.05	GO:0046982	MF	41	protein heterodimerization activity	1	PRMT5,HIF1A,PPP2CA,UBA2,SNX6,SDCBP,NAE1,PEF1,TPM4
1	TRUE	0.0418	26	67	2	0.03	0.077	GO:0051781	BP	1	positive regulation of cell division	1	RHOA,CDC42
1	TRUE	0.0419	114	134	5	0.037	0.044	GO:0000184	BP	1	nuclear-transcribed mRNA catabolic process, nonsense-mediated decay	7	RPLP0,PPP2CA,RPL4,RPS4X,RBM8A
1	TRUE	0.0421	350	463	23	0.05	0.066	GO:0004842	MF	74	ubiquitin-protein transferase activity	1	CDC42,UBE2D1,UBE2A,BRAP,CDC23,CBLL1,TRIM37,UBE2D3,SKP1,KLHL12,RNF2,UBE2G1,SKP2,RMND5A,CCNF,RNF187,UBE2E3,KLHL15,PJA1,RNF41,UBE2L3,KLHL9,KLHL23
1	TRUE	0.0422	36	279	4	0.014	0.111	GO:0009435	BP	1	NAD biosynthetic process	3	ENO1,NAMPT,GAPDH,TPI1
1	TRUE	0.0423	12	150	2	0.013	0.167	GO:0090110	BP	1	cargo loading into COPII-coated vesicle	7	SAR1A,SEC23A
1	TRUE	0.0424	382	215	14	0.065	0.037	GO:0008284	BP	1	positive regulation of cell proliferation	3	SLC25A5,CDC7,HIF1A,GID8,CSNK2A1,PRMT1,SDCBP,CNOT8,PRDX3,RNF187,CNBP,RPS4X,CNOT7,NRAS
1	TRUE	0.0425	509	20	4	0.2	0.008	GO:0022603	BP	1	regulation of anatomical structure morphogenesis	1	RHOA,HIF1A,C1QBP,RAC1
1	TRUE	0.0426	46	482	6	0.012	0.13	GO:0046605	BP	1	regulation of centrosome cycle	6	TRIM37,CHMP2A,KIF11,CHEK1,CCNF,CHMP1B
1	TRUE	0.0426	492	485	31	0.064	0.063	GO:0051603	BP	1	proteolysis involved in cellular protein catabolic process	6	UBE2D1,TSG101,UBE2A,PCNP,CDC23,HSP90AB1,CSNK2A1,PSMD10,PSMD7,UBE2D3,PSMD9,SKP1,CDC20,RAD23B,UBE2G1,YME1L1,PLAA,SDCBP,RMND5A,CCNF,MAD2L1,VCP,DDB1,RNF187,PSMD1,KLHL15,PSMD2,RNF41,UBE2L3,PSMD12,UBA52
1	TRUE	0.0427	25	71	2	0.028	0.08	GO:0043001	BP	1	Golgi to plasma membrane protein transport	8	RAB10,GOLPH3
1	TRUE	0.0428	88	324	7	0.022	0.08	GO:1903322	BP	1	positive regulation of protein modification by small protein conjugation or removal	1	UBE2D1,FKBP1A,PSMD10,BCL10,PEF1,VCP,UBE2L3
1	TRUE	0.043	845	51	9	0.176	0.011	GO:0010558	BP	1	negative regulation of macromolecule biosynthetic process	4	ENO1,XRCC5,PSMD10,C1QBP,SET,MORF4L2,YWHAQ,XRCC6,CNOT7
1	TRUE	0.043	69	416	7	0.017	0.101	GO:0042826	MF	5	histone deacetylase binding	5	HSP90AB1,YWHAE,YWHAB,NUDT21,PHB,KPNA2,MIER1
1	TRUE	0.0432	27	381	4	0.01	0.148	GO:0051204	BP	1	protein insertion into mitochondrial membrane	1	YWHAE,YWHAQ,YWHAB,YWHAG
1	TRUE	0.0433	121	486	11	0.023	0.091	GO:0007088	BP	1	regulation of mitotic nuclear division	7	ZW10,CDC23,PRMT5,SMC3,CHMP2A,NUSAP1,KIF11,DYNC1LI1,CHEK1,MAD2L1,CHMP1B
1	TRUE	0.0433	36	282	4	0.014	0.111	GO:0070317	BP	1	negative regulation of G0 to G1 transition	1	CDC7,RBBP7,RNF2,CHEK1
1	TRUE	0.0433	66	151	4	0.026	0.061	GO:0008277	BP	1	regulation of G-protein coupled receptor protein signaling pathway	1	VPS35,PRMT5,METAP2,PDCL
1	TRUE	0.0434	279	36	4	0.111	0.014	GO:0007264	BP	93	small GTPase mediated signal transduction	1	GDI2,RHOA,RAC1,CCNA2
1	TRUE	0.0434	12	470	3	0.006	0.25	GO:0042455	BP	1	ribonucleoside biosynthetic process	4	PDCL,GMPS,IMPDH2
1	TRUE	0.0437	27	67	2	0.03	0.074	GO:1902743	BP	7	regulation of lamellipodium organization	2	CDC42,RAC1
1	TRUE	0.0437	27	67	2	0.03	0.074	GO:0099024	BP	1	plasma membrane invagination	1	RHOA,CDC42
1	TRUE	0.0437	287	348	16	0.046	0.056	GO:0016570	BP	1	histone modification	6	UBE2A,PRMT5,TRIM37,SET,RNF2,MORF4L2,PRMT1,ACTL6A,CCNA2,CHEK1,TADA1,WDR82,PHB,DDB1,MORF4L1,MIER1
1	TRUE	0.0442	525	42	6	0.143	0.011	GO:0042327	BP	1	positive regulation of phosphorylation	3	RHOA,XRCC5,HIF1A,PSMD10,RAC1,XRCC6
1	TRUE	0.0442	148	241	8	0.033	0.054	GO:0006164	BP	1	purine nucleotide biosynthetic process	3	ENO1,DLD,HIF1A,GAPDH,TPI1,VCP,IMPDH2,PRKAG1
1	TRUE	0.0442	6	328	2	0.006	0.333	GO:0032463	BP	46	negative regulation of protein homooligomerization	1	RIOK3,PEX5
1	TRUE	0.0443	92	20	2	0.1	0.022	GO:0010594	BP	1	regulation of endothelial cell migration	1	RHOA,HIF1A
1	TRUE	0.0443	19	292	3	0.01	0.158	GO:0009649	BP	25	entrainment of circadian clock	1	PPP1CA,PPP1CC,PPP1CB
1	TRUE	0.0444	315	50	5	0.1	0.016	GO:0009607	BP	1	response to biotic stimulus	2	RHOA,ENO1,C1QBP,PRDX3,CNOT7
1	TRUE	0.0444	15	378	3	0.008	0.2	GO:0010971	BP	1	positive regulation of G2/M transition of mitotic cell cycle	9	CDC7,RAB11A,CDK4
1	TRUE	0.0444	157	12	2	0.167	0.013	GO:0031334	BP	1	positive regulation of protein complex assembly	6	RAC1,ARPC1A
1	TRUE	0.0444	24	230	3	0.013	0.125	GO:0006007	BP	1	glucose catabolic process	1	ENO1,GAPDH,TPI1
1	TRUE	0.0444	12	159	2	0.013	0.167	GO:0007175	BP	3	negative regulation of epidermal growth factor-activated receptor activity	1	TSG101,SNX6
1	TRUE	0.0445	63	464	7	0.015	0.111	GO:1904029	BP	1	regulation of cyclin-dependent protein kinase activity	1	IPO5,HSP90AB1,PSMD10,CCNY,CDKN1B,CDK4,CDC25A
1	TRUE	0.0445	255	464	18	0.039	0.071	GO:0016049	BP	1	cell growth	1	CDC42,ENO1,HSP90AB1,NDRG3,CSNK2A1,PSMD10,RBBP7,MTPN,EIF4G2,CDKN1B,PPP2CA,ZNF639,PLAA,SDCBP,LAMTOR1,CDK5,PHB,DDX3X
1	TRUE	0.0445	12	482	3	0.006	0.25	GO:0046606	BP	1	negative regulation of centrosome cycle	1	TRIM37,CHMP2A,CCNF
1	TRUE	0.0447	466	312	21	0.067	0.045	GO:0016788	MF	5	hydrolase activity, acting on ester bonds	4	DIS3,XRN2,ABHD17B,RAD1,PPP2CA,PPM1G,GNPAT,PPP1R8,CPSF3,PPP6C,LYPLA1,MRPL44,CNOT8,CDC25A,PAFAH1B2,PPP1CA,PTP4A2,PPP1CC,CNOT7,PPP1CB,PGAM5
1	TRUE	0.0448	65	83	3	0.036	0.046	GO:0032465	BP	1	regulation of cytokinesis	1	RHOA,CDC42,RAB11A
1	TRUE	0.0448	90	60	3	0.05	0.033	GO:0006614	BP	1	SRP-dependent cotranslational protein targeting to membrane	1	RPLP0,RPL4,RPS4X
1	TRUE	0.0451	5	412	2	0.005	0.4	GO:0001916	BP	37	positive regulation of T cell mediated cytotoxicity	1	FAM49B,FADD
1	TRUE	0.0451	2999	42	18	0.429	0.006	GO:0007165	BP	1	signal transduction	4	STRAP,GDI2,RHOA,RPLP0,HIF1A,PSMD10,C1QBP,METAP2,GOLPH3,ATP6V1A,CAPZA1,CAP1,YWHAQ,RAC1,CCNA2,GMFB,CNOT7,ARPC1A
1	TRUE	0.0451	102	355	8	0.023	0.078	GO:0007623	BP	1	circadian rhythm	1	PRMT5,NAMPT,ASS1,NONO,PPP1CA,IMPDH2,PPP1CC,PPP1CB
1	TRUE	0.0451	96	166	5	0.03	0.052	GO:0006415	BP	1	translational termination	1	MRPS10,OGFOD1,MRPL44,MRPL10,MRPS16
1	TRUE	0.0451	5	412	2	0.005	0.4	GO:0089720	MF	63	caspase binding	1	RIOK3,FADD
1	TRUE	0.0451	6	338	2	0.006	0.333	GO:0030621	MF	92	U4 snRNA binding	1	GEMIN5,PRPF4
1	TRUE	0.0451	6	338	2	0.006	0.333	GO:0000340	MF	5	RNA 7-methylguanosine cap binding	7	GEMIN5,EIF4E
1	TRUE	0.0452	106	210	6	0.029	0.057	GO:0043112	BP	1	receptor metabolic process	4	VAMP3,HIF1A,SDCBP,LAMTOR1,AP2M1,HNRNPK
1	TRUE	0.0452	112	17	2	0.118	0.018	GO:1901214	BP	1	regulation of neuron death	1	HIF1A,SET
1	TRUE	0.0452	95	235	6	0.026	0.063	GO:0044774	BP	1	mitotic DNA integrity checkpoint	1	PRMT1,CNOT8,CNOT11,DONSON,NAE1,CNOT7
1	TRUE	0.0452	5	415	2	0.005	0.4	GO:0033592	MF	5	RNA strand annealing activity	1	EIF4H,DDX3X
1	TRUE	0.0453	35	159	3	0.019	0.086	GO:0050732	BP	83	negative regulation of peptidyl-tyrosine phosphorylation	1	TSG101,PPP2CA,SNX6
1	TRUE	0.0453	35	159	3	0.019	0.086	GO:0042059	BP	3	negative regulation of epidermal growth factor receptor signaling pathway	1	CDC42,TSG101,SNX6
1	TRUE	0.0453	5	416	2	0.005	0.4	GO:1990226	MF	5	histone methyltransferase binding	5	HSP90AB1,CBX1
1	TRUE	0.0453	5	416	2	0.005	0.4	GO:0030911	MF	84	TPR domain binding	1	HSP90AB1,SRP72
1	TRUE	0.0454	1058	42	9	0.214	0.009	GO:0006468	BP	1	protein phosphorylation	6	STRAP,RHOA,XRCC5,PSMD10,RAC1,CCNA2,XRCC6,GMFB,CNOT7
1	TRUE	0.0454	47	486	6	0.012	0.128	GO:1903902	BP	1	positive regulation of viral life cycle	3	TSG101,SMC3,CHMP2A,DDB1,CNOT7,DDX3X
1	TRUE	0.0454	16	120	2	0.017	0.125	GO:0008327	MF	5	methyl-CpG binding	5	PRMT5,PRMT1
1	TRUE	0.0456	875	42	8	0.19	0.009	GO:0044093	BP	88	positive regulation of molecular function	1	RHOA,XRCC5,HIF1A,PSMD10,MTPN,PRDX3,ARF4,XRCC6
1	TRUE	0.0457	23	247	3	0.012	0.13	GO:0009163	BP	1	nucleoside biosynthetic process	3	PDCL,DCK,IMPDH2
1	TRUE	0.0457	14	416	3	0.007	0.214	GO:0023023	MF	5	MHC protein complex binding	4	HSP90AB1,YWHAE,FAM49B
1	TRUE	0.0458	538	485	33	0.068	0.061	GO:0044257	BP	1	cellular protein catabolic process	5	VPS35,UBE2D1,TSG101,UBE2A,PCNP,CDC23,HSP90AB1,CSNK2A1,PSMD10,PSMD7,UBE2D3,PSMD9,SKP1,CDC20,RAD23B,UBE2G1,YME1L1,PLAA,SDCBP,RMND5A,AP2M1,CCNF,MAD2L1,VCP,DDB1,RNF187,PSMD1,KLHL15,PSMD2,RNF41,UBE2L3,PSMD12,UBA52
1	TRUE	0.0459	146	464	12	0.026	0.082	GO:1901988	BP	1	negative regulation of cell cycle phase transition	5	ZW10,CDKN1B,SKP1,PRMT1,DYNC1LI1,CHEK1,CNOT8,CNOT11,DONSON,NAE1,MAD2L1,CNOT7
1	TRUE	0.046	499	348	24	0.069	0.048	GO:0006325	BP	1	chromatin organization	3	NUP133,UBE2A,HNRNPC,SUPT16H,PRMT5,RBBP7,TRIM37,SET,RNF2,MORF4L2,DEK,PRMT1,ACTL6A,ANP32E,CCNA2,CHEK1,TADA1,VPS72,WDR82,PHB,DDB1,PPM1D,MORF4L1,MIER1
1	TRUE	0.0464	282	127	8	0.063	0.028	GO:1903530	BP	1	regulation of secretion by cell	4	SLC25A5,VAMP3,TSG101,RAB10,GAPDH,GOLPH3,GLUD1,RAB8B
1	TRUE	0.0465	221	198	9	0.045	0.041	GO:2001233	BP	1	regulation of apoptotic signaling pathway	7	SLC25A5,ENO1,HIF1A,CSNK2A1,PSMD10,YWHAQ,BCL10,NONO,YWHAG
1	TRUE	0.0465	9	226	2	0.009	0.222	GO:0014029	BP	1	neural crest formation	7	KLHL12,PEF1
1	TRUE	0.0465	20	288	3	0.01	0.15	GO:0044183	MF	5	protein binding involved in protein folding	4	CCT7,HSPD1,CCT8
1	TRUE	0.0465	8	255	2	0.008	0.25	GO:0098599	MF	5	palmitoyl hydrolase activity	4	ABHD17B,LYPLA1
1	TRUE	0.0467	1326	228	37	0.162	0.028	GO:0051172	BP	1	negative regulation of nitrogen compound metabolic process	3	STRAP,IPO5,CBFB,TSG101,ENO1,XRCC5,HNRNPC,CSNK2A1,PSMD10,TRIM37,C1QBP,UBE2D3,GAPDH,PPP2CA,PPP1R8,SET,RNF2,ZNF639,MORF4L2,ARPP19,SNX6,LIN28A,YWHAQ,CAPRIN1,PLAA,SDCBP,HDGF,NONO,SNX12,DONSON,MAD2L1,CNBP,YWHAG,PAIP1,XRCC6,CNOT7,RNPS1
1	TRUE	0.0467	985	69	12	0.174	0.012	GO:0010557	BP	1	positive regulation of macromolecule biosynthetic process	4	XRCC5,HIF1A,MTPN,C1QBP,ILF2,CCT8,HNRNPK,ARF4,CNBP,XRCC6,RPS4X,NCOA4
1	TRUE	0.0467	794	29	6	0.207	0.008	GO:0009967	BP	1	positive regulation of signal transduction	3	RHOA,HIF1A,C1QBP,GOLPH3,YWHAQ,RAC1
1	TRUE	0.0467	55	416	6	0.014	0.109	GO:2000573	BP	1	positive regulation of DNA biosynthetic process	1	RFC2,XRCC5,HSP90AB1,PTGES3,CCT7,CCT8
1	TRUE	0.047	31	63	2	0.032	0.065	GO:0032212	BP	1	positive regulation of telomere maintenance via telomerase	2	XRCC5,CCT8
1	TRUE	0.0472	7	298	2	0.007	0.286	GO:1903361	BP	1	protein localization to basolateral plasma membrane	6	RAB10,LIN7C
1	TRUE	0.0473	871	51	9	0.176	0.01	GO:0031327	BP	1	negative regulation of cellular biosynthetic process	1	ENO1,XRCC5,PSMD10,C1QBP,SET,MORF4L2,YWHAQ,XRCC6,CNOT7
1	TRUE	0.0474	1063	72	13	0.181	0.012	GO:0010628	BP	1	positive regulation of gene expression	4	ENO1,HNRNPC,HIF1A,C1QBP,ILF2,HNRNPK,NUDT21,ARF4,CNBP,PAIP1,XRCC6,RPS4X,NCOA4
1	TRUE	0.0475	169	216	8	0.037	0.047	GO:0007265	BP	93	Ras protein signal transduction	2	RHOA,CTNNAL1,RAP2C,RAC1,G3BP2,CCNA2,G3BP1,NRAS
1	TRUE	0.0475	38	282	4	0.014	0.105	GO:0070316	BP	1	regulation of G0 to G1 transition	1	CDC7,RBBP7,RNF2,CHEK1
1	TRUE	0.0475	99	20	2	0.1	0.02	GO:0031032	BP	1	actomyosin structure organization	2	RHOA,RAC1
1	TRUE	0.0476	56	411	6	0.015	0.107	GO:0008652	BP	1	cellular amino acid biosynthetic process	1	GOT1,CDO1,ASS1,GLUL,ASNSD1,GLUD1
1	TRUE	0.0478	136	383	10	0.026	0.074	GO:0006612	BP	1	protein targeting to membrane	6	RPLP0,SDCBP,PEX5,PEX19,PRKCI,RAB8B,RPL4,SRP72,RPS4X,UBA52
1	TRUE	0.0478	552	30	5	0.167	0.009	GO:0051094	BP	1	positive regulation of developmental process	2	RHOA,HIF1A,C1QBP,RAC1,NUDT21
1	TRUE	0.0482	131	173	6	0.035	0.046	GO:0140056	BP	1	organelle localization by membrane tethering	4	VAMP3,RAB10,RAB11A,HAUS2,RAB8B,YWHAG
1	TRUE	0.0482	1008	76	13	0.171	0.013	GO:0045935	BP	1	positive regulation of nucleobase-containing compound metabolic process	4	ENO1,XRCC5,HIF1A,ILF2,CNOT8,CCT8,HNRNPK,NUDT21,ARF4,CNBP,XRCC6,CNOT7,NCOA4
1	TRUE	0.0483	619	27	5	0.185	0.008	GO:0007155	BP	1	cell adhesion	2	RHOA,C1QBP,GOLPH3,RAC1,PPP1CB
1	TRUE	0.0483	137	381	10	0.026	0.073	GO:1902749	BP	1	regulation of cell cycle G2/M phase transition	7	CDC7,RAB11A,YWHAE,CDK4,HAUS2,NEDD1,CHEK1,DONSON,NAE1,YWHAG
1	TRUE	0.0486	1761	31	10	0.323	0.006	GO:0010646	BP	1	regulation of cell communication	1	STRAP,GDI2,RHOA,HIF1A,C1QBP,METAP2,GOLPH3,YWHAQ,RAC1,GLUD1
1	TRUE	0.0486	14	430	3	0.007	0.214	GO:0031054	BP	96	pre-miRNA processing	1	LIN28A,PRKRA,LIN28B
1	TRUE	0.0487	95	60	3	0.05	0.032	GO:0006613	BP	1	cotranslational protein targeting to membrane	7	RPLP0,RPL4,RPS4X
1	TRUE	0.0487	622	27	5	0.185	0.008	GO:0022610	BP	1	biological adhesion	1	RHOA,C1QBP,GOLPH3,RAC1,PPP1CB
1	TRUE	0.0487	294	348	16	0.046	0.054	GO:0016569	BP	1	covalent chromatin modification	5	UBE2A,PRMT5,TRIM37,SET,RNF2,MORF4L2,PRMT1,ACTL6A,CCNA2,CHEK1,TADA1,WDR82,PHB,DDB1,MORF4L1,MIER1
1	TRUE	0.0487	28	72	2	0.028	0.071	GO:0043489	BP	1	RNA stabilization	7	HNRNPC,PAIP1
1	TRUE	0.0487	879	51	9	0.176	0.01	GO:0009890	BP	1	negative regulation of biosynthetic process	3	ENO1,XRCC5,PSMD10,C1QBP,SET,MORF4L2,YWHAQ,XRCC6,CNOT7
1	TRUE	0.0487	28	72	2	0.028	0.071	GO:1902373	BP	1	negative regulation of mRNA catabolic process	1	HNRNPC,PAIP1
1	TRUE	0.0487	606	38	6	0.158	0.01	GO:0030234	MF	61	enzyme regulator activity	1	GDI2,XRCC5,SET,UBA2,PRDX3,GMFB
1	TRUE	0.0487	406	56	6	0.107	0.015	GO:0008134	MF	5	transcription factor binding	4	HIF1A,PSMD10,C1QBP,EIF4E,CNOT7,NCOA4
1	TRUE	0.0492	29	381	4	0.01	0.138	GO:1901030	BP	1	positive regulation of mitochondrial outer membrane permeabilization involved in apoptotic signaling pathway	8	YWHAE,YWHAQ,YWHAB,YWHAG
1	TRUE	0.0493	299	433	19	0.044	0.064	GO:0051656	BP	1	establishment of organelle localization	4	CDC42,ZW10,CDC23,HIF1A,SEC23A,RAB11A,SNX4,KLHL12,PPP6C,AP1M2,DCTN4,CDCA8,NUSAP1,PEF1,ABCE1,CDK5,RAB1B,AP3M1,CHMP1B
1	TRUE	0.0493	16	378	3	0.008	0.188	GO:1902751	BP	1	positive regulation of cell cycle G2/M phase transition	8	CDC7,RAB11A,CDK4
1	TRUE	0.0493	22	93	2	0.022	0.091	GO:0072529	BP	1	pyrimidine-containing compound catabolic process	5	UNG,ALDH6A1
1	TRUE	0.0493	75	143	4	0.028	0.053	GO:2000134	BP	1	negative regulation of G1/S transition of mitotic cell cycle	1	PRMT1,CNOT8,CNOT11,CNOT7
1	TRUE	0.0495	6	367	2	0.005	0.333	GO:0046439	BP	29	L-cysteine metabolic process	1	AHCY,CDO1
1	TRUE	0.0496	177	168	7	0.042	0.04	GO:0072331	BP	1	signal transduction by p53 class mediator	1	PRMT5,CSNK2A1,PSMD10,PRMT1,CNOT8,CNOT11,CNOT7
1	TRUE	0.0498	555	20	4	0.2	0.007	GO:0044087	BP	1	regulation of cellular component biogenesis	3	RHOA,MTPN,RAC1,ARPC1A
1	TRUE	0.0498	437	68	7	0.103	0.016	GO:0017144	BP	1	drug metabolic process	3	ENO1,HIF1A,AHCY,RAC1,UQCRC2,PRDX3,MMADHC
1	TRUE	0.0499	161	13	2	0.154	0.012	GO:0045785	BP	1	positive regulation of cell adhesion	2	C1QBP,RAC1
1	TRUE	0.05	3291	42	19	0.452	0.006	GO:0023052	BP	1	signaling	1	STRAP,GDI2,RHOA,RPLP0,HIF1A,PSMD10,C1QBP,METAP2,GOLPH3,ATP6V1A,CAPZA1,CAP1,YWHAQ,RAC1,CCNA2,GLUD1,GMFB,CNOT7,ARPC1A

## Sheet: 5green_iPSC
query.number	significant	p.value	term.size	query.size	overlap.size	precision	recall	term.id	domain	subgraph.number	term.name	relative.depth	intersection
1	TRUE	7.59e-05	85	131	10	0.076	0.118	GO:0070125	BP	3	mitochondrial translational elongation	4	MRPS24,MRPS34,MRPL4,MRPS26,MRPL34,AURKAIP1,GADD45GIP1,MRPL41,MRPL23,MRPL12
1	TRUE	7.59e-05	87	131	10	0.076	0.115	GO:0070126	BP	3	mitochondrial translational termination	4	MRPS24,MRPS34,MRPL4,MRPS26,MRPL34,AURKAIP1,GADD45GIP1,MRPL41,MRPL23,MRPL12
1	TRUE	0.000131	96	131	10	0.076	0.104	GO:0006415	BP	3	translational termination	3	MRPS24,MRPS34,MRPL4,MRPS26,MRPL34,AURKAIP1,GADD45GIP1,MRPL41,MRPL23,MRPL12
1	TRUE	0.000254	106	131	10	0.076	0.094	GO:0006414	BP	3	translational elongation	3	MRPS24,MRPS34,MRPL4,MRPS26,MRPL34,AURKAIP1,GADD45GIP1,MRPL41,MRPL23,MRPL12
1	TRUE	0.000532	124	165	11	0.067	0.089	GO:0032543	BP	3	mitochondrial translation	3	MRPS24,MRPS34,MRPL4,MRPS26,MRPL34,AURKAIP1,GADD45GIP1,MRPL41,MRPL23,MPV17L2,MRPL12
1	TRUE	0.000864	97	104	8	0.077	0.082	GO:0006342	BP	3	chromatin silencing	3	MBD3,SIRT6,HIST3H2A,HIST2H3D,H2AFX,HIST2H2AA4,HIST1H3I,HIST1H2AL
1	TRUE	0.00114	139	131	10	0.076	0.072	GO:0003735	MF	18	structural constituent of ribosome	2	MRPS24,MRPS34,MRPL4,RPS15,MRPL34,RPL8,RPL13,MRPL41,MRPL23,MRPL12
1	TRUE	0.0012	145	165	11	0.067	0.076	GO:0140053	BP	3	mitochondrial gene expression	2	MRPS24,MRPS34,MRPL4,MRPS26,MRPL34,AURKAIP1,GADD45GIP1,MRPL41,MRPL23,MPV17L2,MRPL12
1	TRUE	0.00124	1683	215	54	0.251	0.032	GO:0009892	BP	3	negative regulation of metabolic process	1	PTBP1,RTN4R,PRKCZ,NCK2,TCF3,MBD3,SIRT6,SMARCB1,PPP1R37,AES,PIAS4,CACTIN,FKBP8,GCK,RPL28,RPS15,IRF2BPL,ZNF205,GIPC1,BCL2L12,MAP2K2,PIN1,ZSCAN10,APOE,JUND,NR1H2,NOSIP,CARHSP1,NR2F6,DEDD2,PPP1R35,NACC1,RPL8,UBXN1,KLF15,ZNF219,TSC22D4,RPL13,C11ORF84,CCDC85B,MAGEF1,POLR2L,HIST3H2A,MEX3D,HIST2H3D,EIF4EBP1,H2AFX,LSM2,GLTPD1,RPS28,MIF,HIST2H2AA4,HIST1H3I,HIST1H2AL
1	TRUE	0.00126	1439	134	35	0.261	0.024	GO:0043933	BP	3	protein-containing complex subunit organization	3	BAD,MRPS24,PRKCZ,NCK2,MRPS34,MRPL4,UBE2S,NDUFS8,RPS15,NDUFS7,CLTA,MRPS26,APOE,MRPL34,ARPC1B,ADRM1,NDUFB10,CLDN3,CDT1,CORO1B,UBE2C,AURKAIP1,GADD45GIP1,TRAPPC5,HIST3H2A,MRPL41,HIST2H3D,H2AFX,HIST2H2BF,MRPL23,GLTPD1,HIST1H2BN,MIF,MRPL12,HIST1H3I
1	TRUE	0.0016	113	104	8	0.077	0.071	GO:0045814	BP	3	negative regulation of gene expression, epigenetic	2	MBD3,SIRT6,HIST3H2A,HIST2H3D,H2AFX,HIST2H2AA4,HIST1H3I,HIST1H2AL
1	TRUE	0.00163	1129	95	24	0.253	0.021	GO:0010629	BP	3	negative regulation of gene expression	3	TCF3,MBD3,SIRT6,AES,RPS15,ZNF205,BCL2L12,MAP2K2,NR2F6,DEDD2,RPL8,ZNF219,RPL13,C11ORF84,CCDC85B,HIST3H2A,MEX3D,HIST2H3D,EIF4EBP1,H2AFX,LSM2,MIF,HIST2H2AA4,HIST1H2AL
1	TRUE	0.00165	154	131	10	0.076	0.065	GO:0043624	BP	3	cellular protein complex disassembly	5	MRPS24,MRPS34,MRPL4,MRPS26,MRPL34,AURKAIP1,GADD45GIP1,MRPL41,MRPL23,MRPL12
1	TRUE	0.0032	471	131	17	0.13	0.036	GO:0006412	BP	3	translation	2	MRPS24,NCK2,MRPS34,MRPL4,RPS15,MRPS26,MRPL34,EIF3G,RPL8,RPL13,AURKAIP1,GADD45GIP1,MEX3D,MRPL41,EIF4EBP1,MRPL23,MRPL12
1	TRUE	0.004	183	22	5	0.227	0.027	GO:0016458	BP	3	gene silencing	4	MAP2K2,HIST3H2A,HIST2H3D,H2AFX,HIST2H2AA4
1	TRUE	0.00414	1567	264	57	0.216	0.036	GO:0010605	BP	3	negative regulation of macromolecule metabolic process	2	PTBP1,RTN4R,SBNO2,PRKCZ,NCK2,TCF3,MBD3,SIRT6,SMARCB1,AES,PIAS4,CACTIN,FKBP8,HSPB1,RPL28,RPS15,IRF2BPL,ZNF205,GIPC1,BCL2L12,MAP2K2,PIN1,ZSCAN10,APOE,JUND,NPAS1,NR1H2,CARHSP1,NR2F6,DEDD2,NACC1,RPL8,UBXN1,KLF15,ZNF219,TSC22D4,RPL13,C11ORF84,PYDC1,C20ORF196,CCDC85B,MAGEF1,POLR2L,HIST3H2A,MEX3D,HIST2H3D,EIF4EBP1,H2AFX,AP2A1,HIST2H3A,LSM2,RPS28,MIF,HIST2H2AA4,HIST1H3E,HIST1H3I,HIST1H2AL
1	TRUE	0.00451	489	131	17	0.13	0.035	GO:0043043	BP	3	peptide biosynthetic process	5	MRPS24,NCK2,MRPS34,MRPL4,RPS15,MRPS26,MRPL34,EIF3G,RPL8,RPL13,AURKAIP1,GADD45GIP1,MEX3D,MRPL41,EIF4EBP1,MRPL23,MRPL12
1	TRUE	0.00528	221	34	6	0.176	0.027	GO:0000209	BP	21	protein polyubiquitination	3	RNF126,FBXL19,CDC34,FBXL15,UBE2S,FBXW5
1	TRUE	0.00528	2841	187	67	0.358	0.024	GO:0044271	BP	3	cellular nitrogen compound biosynthetic process	3	CTDP1,MRPS24,PRKCZ,NCK2,TCF3,MBD3,MRPS34,SIRT6,SLC25A1,TSPO,NFKBIB,AES,PIAS4,CACTIN,MRPL4,GCK,EDF1,FBXL15,RPS15,IRF2BPL,ZNF205,PKN1,NT5C,MRPS26,BCL2L12,MAP2K2,PIN1,APOE,MRPL34,JUND,ADRM1,EIF3G,NR1H2,ZNF593,NR2F6,DEDD2,RPL8,KLF15,ZNF219,ZNF668,CDT1,RPL13,C11ORF84,ZNF672,CCDC85B,AURKAIP1,GADD45GIP1,HIST3H2A,MEX3D,MRPL41,HIST2H3D,NELFA,ZNF696,EIF4EBP1,H2AFX,ASMT,ZNF358,APRT,NFKBIL1,NT5M,MRPL23,RPS28…
1	TRUE	0.00535	2	74	2	0.027	1	GO:0010760	BP	9	negative regulation of macrophage chemotaxis	2	DDT,MIF
1	TRUE	0.00535	245	19	5	0.263	0.02	GO:0032984	BP	3	protein-containing complex disassembly	4	MRPS34,MRPS26,MRPL34,AURKAIP1,HIST3H2A
1	TRUE	0.00535	136	313	13	0.042	0.096	GO:0006333	BP	3	chromatin assembly or disassembly	2	SIRT6,SMARCB1,ASF1B,MAP1S,HIST3H2A,HIST2H3D,H2AFX,HIST2H2BF,HIST2H3A,HIST1H2BN,HIST1H2BM,HIST1H3E,HIST1H3I
1	TRUE	0.00535	2	74	2	0.027	1	GO:0016862	MF	6	intramolecular oxidoreductase activity, interconverting keto- and enol-groups	1	DDT,MIF
1	TRUE	0.00535	2	74	2	0.027	1	GO:0050178	MF	6	phenylpyruvate tautomerase activity	2	DDT,MIF
1	TRUE	0.00535	2	74	2	0.027	1	GO:0004167	MF	7	dopachrome isomerase activity	2	DDT,MIF
1	TRUE	0.00563	350	34	7	0.206	0.02	GO:0004842	MF	2	ubiquitin-protein transferase activity	2	RNF126,FBXL19,CDC34,FBXL15,UBE2S,NOSIP,FBXW5
1	TRUE	0.00572	571	95	15	0.158	0.026	GO:0043604	BP	3	amide biosynthetic process	4	MRPS24,NCK2,MRPS34,SLC25A1,MRPL4,RPS15,MRPS26,MRPL34,RPL8,RPL13,AURKAIP1,GADD45GIP1,MEX3D,MRPL41,EIF4EBP1
1	TRUE	0.00716	418	134	15	0.112	0.036	GO:0005198	MF	18	structural molecule activity	1	MRPS24,NCK2,MRPS34,MRPL4,RPS15,CLTA,APOE,MRPL34,ARPC1B,DEDD2,RPL8,RPL13,MRPL41,MRPL23,MRPL12
1	TRUE	0.00732	371	34	7	0.206	0.019	GO:0019787	MF	2	ubiquitin-like protein transferase activity	1	RNF126,FBXL19,CDC34,FBXL15,UBE2S,NOSIP,FBXW5
1	TRUE	0.00779	113	151	8	0.053	0.071	GO:0032102	BP	9	negative regulation of response to external stimulus	1	RTN4R,DDT,CACTIN,APOE,CORO1B,SHARPIN,NFKBIL1,MIF
1	TRUE	0.00779	1427	275	53	0.193	0.037	GO:0031324	BP	3	negative regulation of cellular metabolic process	2	PTBP1,RTN4R,SBNO2,PRKCZ,NCK2,TCF3,MBD3,SIRT6,SMARCB1,PPP1R37,AES,PIAS4,CACTIN,FKBP8,HSPB1,GCK,IRF2BPL,ZNF205,GIPC1,BCL2L12,TRAP1,PIN1,ZSCAN10,APOE,JUND,NPAS1,NR1H2,NR2F6,DEDD2,PPP1R35,NACC1,UBXN1,KLF15,ZNF219,TSC22D4,C11ORF84,PYDC1,C20ORF196,CCDC85B,MAGEF1,HIST3H2A,MEX3D,HIST2H3D,EIF4EBP1,H2AFX,AP2A1,HIST2H2AA3,HIST2H3A,GLTPD1,HIST2H2AA4,HIST1H3E,HIST1H3I,HIST1H2AL
1	TRUE	0.00779	38	237	6	0.025	0.158	GO:0031492	MF	19	nucleosomal DNA binding	1	MBD3,SMARCB1,HIST2H3D,HIST2H3A,HIST1H3E,HIST1H3I
1	TRUE	0.00779	6	195	3	0.015	0.5	GO:0016863	MF	7	intramolecular oxidoreductase activity, transposing C=C bonds	1	DDT,ECI1,MIF
1	TRUE	0.00785	584	134	18	0.134	0.031	GO:0006518	BP	3	peptide metabolic process	4	MRPS24,NCK2,MRPS34,MRPL4,RPS15,MRPS26,APOE,MRPL34,EIF3G,RPL8,RPL13,AURKAIP1,GADD45GIP1,MEX3D,MRPL41,EIF4EBP1,MRPL23,MRPL12
1	TRUE	0.00785	247	22	5	0.227	0.02	GO:0040029	BP	3	regulation of gene expression, epigenetic	1	MAP2K2,HIST3H2A,HIST2H3D,H2AFX,HIST2H2AA4
1	TRUE	0.0105	2882	201	70	0.348	0.024	GO:0034645	BP	3	cellular macromolecule biosynthetic process	3	CTDP1,MRPS24,PRKCZ,NCK2,TCF3,MBD3,MRPS34,SIRT6,CDC34,NFKBIB,AES,PIAS4,CACTIN,MRPL4,GCK,EDF1,FBXL15,RPS15,IRF2BPL,ZNF205,PKN1,MRPS26,BCL2L12,MAP2K2,PIN1,GAL3ST1,ZSCAN10,APOE,MRPL34,JUND,ADRM1,EIF3G,NR1H2,ZNF593,NR2F6,DEDD2,NACC1,RPL8,KLF15,ZNF219,ZNF668,CDT1,RPL13,C11ORF84,ZNF672,GAL3ST3,CCDC85B,AURKAIP1,POLR2L,GADD45GIP1,HIST3H2A,MEX3D,MRPL41,HIST2H3D,NELFA,ZNF696,EIF4EBP1,GTF2F2,H2AFX,ASMT,ZNF35…
1	TRUE	0.011	40	245	6	0.024	0.15	GO:0032680	BP	8	regulation of tumor necrosis factor production	2	CYBA,DDT,CACTIN,HSPB1,NFKBIL1,MIF
1	TRUE	0.0113	41	245	6	0.024	0.146	GO:1903555	BP	8	regulation of tumor necrosis factor superfamily cytokine production	1	CYBA,DDT,CACTIN,HSPB1,NFKBIL1,MIF
1	TRUE	0.0113	14	88	3	0.034	0.214	GO:0050922	BP	9	negative regulation of chemotaxis	1	DDT,CORO1B,MIF
1	TRUE	0.0113	706	76	14	0.184	0.02	GO:1902679	BP	3	negative regulation of RNA biosynthetic process	5	TCF3,SIRT6,AES,ZNF205,NR2F6,DEDD2,ZNF219,C11ORF84,CCDC85B,HIST3H2A,HIST2H3D,H2AFX,HIST2H2AA4,HIST1H2AL
1	TRUE	0.0113	706	76	14	0.184	0.02	GO:1903507	BP	3	negative regulation of nucleic acid-templated transcription	6	TCF3,SIRT6,AES,ZNF205,NR2F6,DEDD2,ZNF219,C11ORF84,CCDC85B,HIST3H2A,HIST2H3D,H2AFX,HIST2H2AA4,HIST1H2AL
1	TRUE	0.0113	703	76	14	0.184	0.02	GO:0045892	BP	3	negative regulation of transcription, DNA-templated	7	TCF3,SIRT6,AES,ZNF205,NR2F6,DEDD2,ZNF219,C11ORF84,CCDC85B,HIST3H2A,HIST2H3D,H2AFX,HIST2H2AA4,HIST1H2AL
1	TRUE	0.0114	839	178	26	0.146	0.031	GO:0044265	BP	3	cellular macromolecule catabolic process	3	RNF126,MAEA,FBXL19,CDC34,FBXL15,UBE2S,RPS15,CLTA,GIPC1,CLPP,APOE,ADRM1,MVB12A,CARHSP1,FBXW5,DEDD2,RPL8,UBXN1,TMUB1,RPL13,UBXN6,UBE2C,SHARPIN,MEX3D,LSM2,RPS28
1	TRUE	0.0123	42	245	6	0.024	0.143	GO:0032640	BP	8	tumor necrosis factor production	2	CYBA,DDT,CACTIN,HSPB1,NFKBIL1,MIF
1	TRUE	0.0134	20	66	3	0.045	0.15	GO:0061631	MF	2	ubiquitin conjugating enzyme activity	3	CDC34,UBE2S,UBE2C
1	TRUE	0.0137	1326	76	20	0.263	0.015	GO:0051172	BP	3	negative regulation of nitrogen compound metabolic process	2	RTN4R,PRKCZ,NCK2,TCF3,SIRT6,AES,FKBP8,ZNF205,BCL2L12,NR2F6,DEDD2,ZNF219,C11ORF84,CCDC85B,HIST3H2A,MEX3D,HIST2H3D,H2AFX,HIST2H2AA4,HIST1H2AL
1	TRUE	0.0137	306	34	6	0.176	0.02	GO:0043161	BP	3	proteasome-mediated ubiquitin-dependent protein catabolic process	4	RNF126,FBXL19,CDC34,FBXL15,UBE2S,FBXW5
1	TRUE	0.0145	44	245	6	0.024	0.136	GO:0071706	BP	8	tumor necrosis factor superfamily cytokine production	1	CYBA,DDT,CACTIN,HSPB1,NFKBIL1,MIF
1	TRUE	0.0145	833	92	17	0.185	0.02	GO:2000113	BP	3	negative regulation of cellular macromolecule biosynthetic process	4	TCF3,MBD3,SIRT6,AES,ZNF205,NR2F6,DEDD2,ZNF219,C11ORF84,CCDC85B,HIST3H2A,MEX3D,HIST2H3D,EIF4EBP1,H2AFX,HIST2H2AA4,HIST1H2AL
1	TRUE	0.0149	4	74	2	0.027	0.5	GO:1905522	BP	9	negative regulation of macrophage migration	1	DDT,MIF
1	TRUE	0.0149	2912	76	33	0.434	0.011	GO:0048519	BP	3	negative regulation of biological process	1	RTN4R,EPN1,PRKCZ,RNF126,NCK2,TCF3,SIRT6,CDC34,DDT,AES,FKBP8,RPS15,ZNF205,BCL2L12,MAP2K2,NOSIP,NR2F6,DEDD2,RPL8,ZNF219,CDT1,C11ORF84,CCDC85B,AURKAIP1,GADD45GIP1,HIST3H2A,MEX3D,HIST2H3D,H2AFX,GLTPD1,MIF,HIST2H2AA4,HIST1H2AL
1	TRUE	0.0149	2945	201	70	0.348	0.024	GO:0009059	BP	3	macromolecule biosynthetic process	1	CTDP1,MRPS24,PRKCZ,NCK2,TCF3,MBD3,MRPS34,SIRT6,CDC34,NFKBIB,AES,PIAS4,CACTIN,MRPL4,GCK,EDF1,FBXL15,RPS15,IRF2BPL,ZNF205,PKN1,MRPS26,BCL2L12,MAP2K2,PIN1,GAL3ST1,ZSCAN10,APOE,MRPL34,JUND,ADRM1,EIF3G,NR1H2,ZNF593,NR2F6,DEDD2,NACC1,RPL8,KLF15,ZNF219,ZNF668,CDT1,RPL13,C11ORF84,ZNF672,GAL3ST3,CCDC85B,AURKAIP1,POLR2L,GADD45GIP1,HIST3H2A,MEX3D,MRPL41,HIST2H3D,NELFA,ZNF696,EIF4EBP1,GTF2F2,H2AFX,ASMT,ZNF35…
1	TRUE	0.0149	122	313	11	0.035	0.09	GO:0034728	BP	3	nucleosome organization	2	SMARCB1,ASF1B,HIST3H2A,HIST2H3D,H2AFX,HIST2H2BF,HIST2H3A,HIST1H2BN,HIST1H2BM,HIST1H3E,HIST1H3I
1	TRUE	0.0149	759	66	13	0.197	0.017	GO:0034622	BP	3	cellular protein-containing complex assembly	2	NCK2,UBE2S,RPS15,NDUFS7,CLTA,NDUFB10,CDT1,UBE2C,HIST2H3D,H2AFX,HIST2H2BF,GLTPD1,HIST1H2BN
1	TRUE	0.0149	22	66	3	0.045	0.136	GO:0061650	MF	2	ubiquitin-like protein conjugating enzyme activity	2	CDC34,UBE2S,UBE2C
1	TRUE	0.0153	845	92	17	0.185	0.02	GO:0010558	BP	3	negative regulation of macromolecule biosynthetic process	3	TCF3,MBD3,SIRT6,AES,ZNF205,NR2F6,DEDD2,ZNF219,C11ORF84,CCDC85B,HIST3H2A,MEX3D,HIST2H3D,EIF4EBP1,H2AFX,HIST2H2AA4,HIST1H2AL
1	TRUE	0.0159	879	134	22	0.164	0.025	GO:0009890	BP	3	negative regulation of biosynthetic process	2	TCF3,MBD3,SIRT6,AES,GCK,IRF2BPL,ZNF205,APOE,NR1H2,NR2F6,DEDD2,ZNF219,C11ORF84,CCDC85B,HIST3H2A,MEX3D,HIST2H3D,EIF4EBP1,H2AFX,HIST2H2AA4,HIST1H3I,HIST1H2AL
1	TRUE	0.0161	470	34	7	0.206	0.015	GO:0016567	BP	21	protein ubiquitination	2	RNF126,FBXL19,CDC34,FBXL15,UBE2S,NOSIP,FBXW5
1	TRUE	0.0161	377	19	5	0.263	0.013	GO:0022411	BP	3	cellular component disassembly	3	MRPS34,MRPS26,MRPL34,AURKAIP1,HIST3H2A
1	TRUE	0.0161	538	148	17	0.115	0.032	GO:0044257	BP	3	cellular protein catabolic process	2	RNF126,FBXL19,CDC34,FBXL15,UBE2S,CLTA,GIPC1,CLPP,APOE,ADRM1,MVB12A,FBXW5,UBXN1,TMUB1,UBXN6,UBE2C,SHARPIN
1	TRUE	0.0161	8874	95	85	0.895	0.01	GO:0005488	MF	4	binding	1	CCDC124,RTN4R,MRPS24,EPN1,WDR18,PRKCZ,RNF126,NCK2,TCF3,MBD3,SIRT6,FBXL19,CDC34,DDT,C20ORF27,NME3,BCKDK,AES,TBCB,MRPL4,FKBP8,FBXL15,UBE2S,TUSC2,RPS15,NDUFS7,ZNF205,CLTA,PKN1,NT5C,CLPP,MRPS26,RBM42,MAP2K2,EMC6,CSNK1G2,NDUFB10,NOSIP,VPS51,MZT2B,DUSP23,FBXW5,NR2F6,FAM207A,DEDD2,ALKBH4,RPL8,YDJC,ZNF219,UBTD1,CDT1,RPL13,C11ORF84,SLC25A6,IRF2BP1,C9ORF16,SCAND1,ZNF581,GNB2,CORO1B,VEGFB,LRFN4,UBE2C,GAL3ST…
1	TRUE	0.0172	5	66	2	0.03	0.4	GO:0010994	BP	16	free ubiquitin chain polymerization	2	UBE2S,UBE2C
1	TRUE	0.0179	767	76	14	0.184	0.018	GO:0051253	BP	3	negative regulation of RNA metabolic process	4	TCF3,SIRT6,AES,ZNF205,NR2F6,DEDD2,ZNF219,C11ORF84,CCDC85B,HIST3H2A,HIST2H3D,H2AFX,HIST2H2AA4,HIST1H2AL
1	TRUE	0.0181	871	118	20	0.169	0.023	GO:0031327	BP	3	negative regulation of cellular biosynthetic process	3	TCF3,MBD3,SIRT6,AES,GCK,IRF2BPL,ZNF205,NR2F6,DEDD2,ZNF219,C11ORF84,CCDC85B,HIST3H2A,MEX3D,HIST2H3D,EIF4EBP1,H2AFX,HIST2H2AA4,HIST1H3I,HIST1H2AL
1	TRUE	0.0181	116	62	5	0.081	0.043	GO:0031497	BP	3	chromatin assembly	2	SIRT6,HIST2H3D,H2AFX,HIST2H2BF,HIST1H2BN
1	TRUE	0.0201	5	74	2	0.027	0.4	GO:0002689	BP	9	negative regulation of leukocyte chemotaxis	1	DDT,MIF
1	TRUE	0.0211	3223	201	74	0.368	0.023	GO:0010467	BP	3	gene expression	1	BAD,RPUSD1,PTBP1,CTDP1,MRPS24,WDR18,PRKCZ,NCK2,TCF3,MBD3,MRPS34,SIRT6,NFKBIB,AES,PIAS4,CACTIN,MRPL4,EDF1,FBXL15,RPS15,IRF2BPL,ZNF205,PKN1,MRPS26,BCL2L12,MAP2K2,PIN1,DOHH,ZSCAN10,APOE,MRPL34,JUND,ADRM1,EIF3G,NR1H2,RBM38,ZNF593,CARHSP1,NR2F6,DEDD2,NACC1,RPL8,KLF15,ZNF219,ZNF668,CDT1,RPL13,C11ORF84,ZNF672,CCDC85B,AURKAIP1,POLR2L,GADD45GIP1,HIST3H2A,MEX3D,MRPL41,HIST2H3D,NELFA,ZNF696,EIF4EBP1,GTF2F2,…
1	TRUE	0.0214	6095	139	90	0.647	0.015	GO:0006807	BP	3	nitrogen compound metabolic process	1	BAD,MATK,RPUSD1,RTN4R,MRPS24,WDR18,PRKCZ,RNF126,NCK2,TCF3,MBD3,MRPS34,SIRT6,FBXL19,CDC34,DDT,SLC25A1,NME3,BCKDK,AES,MRPL4,FKBP8,GCK,FBXL15,UBE2S,NDUFS8,RPS15,NDUFS7,IRF2BPL,ZNF205,CLTA,PKN1,GIPC1,NT5C,CLPP,MRPS26,BCL2L12,MAP2K2,PIN1,MPST,APOE,MRPL34,PGLS,ADRM1,EIF3G,NR1H2,RBM38,CSNK1G2,NDUFB10,MVB12A,NOSIP,FBXW5,NR2F6,DEDD2,ALKBH4,RPL8,UBXN1,TMUB1,ZNF219,CKB,ZNF668,CDT1,RPL13,UBXN6,C11ORF84,UBE2C…
1	TRUE	0.0216	356	34	6	0.176	0.017	GO:0010498	BP	3	proteasomal protein catabolic process	2	RNF126,FBXL19,CDC34,FBXL15,UBE2S,FBXW5
1	TRUE	0.0224	508	34	7	0.206	0.014	GO:0032446	BP	21	protein modification by small protein conjugation	1	RNF126,FBXL19,CDC34,FBXL15,UBE2S,NOSIP,FBXW5
1	TRUE	0.0224	971	135	23	0.17	0.024	GO:0009057	BP	3	macromolecule catabolic process	1	RNF126,FBXL19,CDC34,FBXL15,UBE2S,RPS15,CLTA,GIPC1,CLPP,PIN1,APOE,ADRM1,MVB12A,FBXW5,DEDD2,RPL8,UBXN1,TMUB1,RPL13,UBXN6,UBE2C,MEX3D,LSM2
1	TRUE	0.0226	615	148	18	0.122	0.029	GO:0030163	BP	3	protein catabolic process	2	RNF126,FBXL19,CDC34,FBXL15,UBE2S,CLTA,GIPC1,CLPP,PIN1,APOE,ADRM1,MVB12A,FBXW5,UBXN1,TMUB1,UBXN6,UBE2C,SHARPIN
1	TRUE	0.0237	4017	187	82	0.439	0.02	GO:0034641	BP	3	cellular nitrogen compound metabolic process	2	BAD,RPUSD1,PTBP1,CTDP1,MRPS24,WDR18,PRKCZ,NCK2,TCF3,MBD3,MRPS34,SIRT6,CDC34,SLC25A1,TSPO,NME3,NFKBIB,AES,PIAS4,CACTIN,MRPL4,GCK,EDF1,FBXL15,NDUFS8,RPS15,NDUFS7,IRF2BPL,ZNF205,PKN1,NT5C,MRPS26,BCL2L12,MAP2K2,PIN1,TPST2,MPST,APOE,MRPL34,PGLS,JUND,ADRM1,EIF3G,NR1H2,RBM38,NDUFB10,ZNF593,CARHSP1,NR2F6,DEDD2,RPL8,KLF15,ZNF219,ZNF668,CDT1,RPL13,C11ORF84,ZNF672,CCDC85B,AURKAIP1,GADD45GIP1,HIST3H2A,MEX3D,…
1	TRUE	0.0246	3553	92	43	0.467	0.012	GO:0044249	BP	3	cellular biosynthetic process	2	MRPS24,PRKCZ,NCK2,TCF3,MBD3,MRPS34,SIRT6,CDC34,SLC25A1,AES,MRPL4,FBXL15,RPS15,ZNF205,PKN1,NT5C,MRPS26,BCL2L12,MAP2K2,MPST,MRPL34,CSNK1G2,NR2F6,DEDD2,RPL8,ZNF219,CDT1,C11ORF84,GAL3ST3,CCDC85B,AURKAIP1,GADD45GIP1,HIST3H2A,MEX3D,MRPL41,HIST2H3D,EIF4EBP1,H2AFX,ZNF358,APRT,MIF,HIST2H2AA4,HIST1H2AL
1	TRUE	0.025	741	134	19	0.142	0.026	GO:0043603	BP	3	cellular amide metabolic process	3	MRPS24,NCK2,MRPS34,SLC25A1,MRPL4,RPS15,MRPS26,APOE,MRPL34,EIF3G,RPL8,RPL13,AURKAIP1,GADD45GIP1,MEX3D,MRPL41,EIF4EBP1,MRPL23,MRPL12
1	TRUE	0.0255	167	27	4	0.148	0.024	GO:0061630	MF	2	ubiquitin protein ligase activity	3	RNF126,CDC34,UBE2S,NOSIP
1	TRUE	0.0274	172	27	4	0.148	0.023	GO:0061659	MF	2	ubiquitin-like protein ligase activity	2	RNF126,CDC34,UBE2S,NOSIP
1	TRUE	0.0276	6591	109	77	0.706	0.012	GO:0044237	BP	3	cellular metabolic process	1	BAD,RPUSD1,RTN4R,MRPS24,WDR18,PRKCZ,RNF126,NCK2,TCF3,MBD3,MRPS34,SIRT6,FBXL19,CDC34,DDT,SLC25A1,NME3,BCKDK,AES,MRPL4,FKBP8,FBXL15,UBE2S,RPS15,NDUFS7,ZNF205,CLTA,PKN1,NT5C,ALKBH7,CLPP,MRPS26,BCL2L12,MAP2K2,EMC6,MPST,MRPL34,PGLS,ADRM1,EIF3G,CSNK1G2,NDUFB10,MVB12A,NOSIP,VPS51,DUSP23,FBXW5,NR2F6,DEDD2,ALKBH4,RPL8,ZNF219,CKB,CDT1,RPL13,C11ORF84,UBE2C,GAL3ST3,CCDC85B,AURKAIP1,GADD45GIP1,HIST3H2A,MEX3D,…
1	TRUE	0.0276	7	66	2	0.03	0.286	GO:0010992	BP	16	ubiquitin recycling	1	UBE2S,UBE2C
1	TRUE	0.03	197	65	6	0.092	0.03	GO:0071824	BP	3	protein-DNA complex subunit organization	4	CDT1,HIST3H2A,HIST2H3D,H2AFX,HIST2H2BF,HIST1H2BN
1	TRUE	0.03	2558	76	29	0.382	0.011	GO:0048523	BP	3	negative regulation of cellular process	2	RTN4R,EPN1,PRKCZ,RNF126,NCK2,TCF3,SIRT6,CDC34,DDT,AES,FKBP8,ZNF205,BCL2L12,NR2F6,DEDD2,ZNF219,CDT1,C11ORF84,CCDC85B,AURKAIP1,GADD45GIP1,HIST3H2A,MEX3D,HIST2H3D,H2AFX,GLTPD1,MIF,HIST2H2AA4,HIST1H2AL
1	TRUE	0.03	2615	183	57	0.311	0.022	GO:0097159	MF	4	organic cyclic compound binding	2	CCDC124,PTBP1,MRPS24,TCF3,MBD3,FSCN1,SIRT6,TRIP6,MKNK2,BCKDK,CACTIN,MRPL4,FKBP8,GCK,EDF1,GALK1,RPS15,NT5C,MRPS26,RBM42,APOE,MAP1S,JUND,EIF3G,NR1H2,RBM38,NOSIP,CARHSP1,NR2F6,DEDD2,RPL8,FLYWCH2,KLF15,ZNF219,CDT1,RPL13,ZNF768,GAL3ST3,GTPBP6,HIST3H2A,MEX3D,MRPL41,HIST2H3D,H1FX,RPS19BP1,H2AFX,APRT,HIST2H2BF,LSM2,MRPL23,ZNF579,HIST1H2BN,RPS28,MRPL12,HIST2H2AA4,HIST1H3I,HIST1H2AL
1	TRUE	0.0302	57	237	6	0.025	0.105	GO:0031491	MF	19	nucleosome binding	1	MBD3,SMARCB1,HIST2H3D,HIST2H3A,HIST1H3E,HIST1H3I
1	TRUE	0.0316	1213	66	16	0.242	0.013	GO:0065003	BP	3	protein-containing complex assembly	1	PRKCZ,NCK2,UBE2S,RPS15,NDUFS7,CLTA,NDUFB10,CDT1,UBE2C,TRAPPC5,HIST2H3D,H2AFX,HIST2H2BF,GLTPD1,HIST1H2BN,MIF
1	TRUE	0.0317	7	74	2	0.027	0.286	GO:0010758	BP	9	regulation of macrophage chemotaxis	2	DDT,MIF
1	TRUE	0.0327	3886	77	39	0.506	0.01	GO:0016043	BP	3	cellular component organization	2	RTN4R,MRPS24,EPN1,PRKCZ,NCK2,MRPS34,SIRT6,UBE2S,RPS15,NDUFS7,ZNF205,CLTA,PKN1,MRPS26,MAP2K2,EMC6,MRPL34,NDUFB10,VPS51,FBXW5,DEDD2,ALKBH4,CDT1,SLC25A6,LRFN4,UBE2C,CCDC85B,AURKAIP1,GADD45GIP1,TRAPPC5,HIST3H2A,HIST2H3D,H2AFX,HIST2H2BF,GLTPD1,HIST1H2BN,MIF,HIST2H2AA4,HIST1H2AL
1	TRUE	0.0327	100	313	9	0.029	0.09	GO:0006334	BP	3	nucleosome assembly	3	ASF1B,HIST2H3D,H2AFX,HIST2H2BF,HIST2H3A,HIST1H2BN,HIST1H2BM,HIST1H3E,HIST1H3I
1	TRUE	0.0329	3633	92	43	0.467	0.012	GO:0009058	BP	3	biosynthetic process	1	MRPS24,PRKCZ,NCK2,TCF3,MBD3,MRPS34,SIRT6,CDC34,SLC25A1,AES,MRPL4,FBXL15,RPS15,ZNF205,PKN1,NT5C,MRPS26,BCL2L12,MAP2K2,MPST,MRPL34,CSNK1G2,NR2F6,DEDD2,RPL8,ZNF219,CDT1,C11ORF84,GAL3ST3,CCDC85B,AURKAIP1,GADD45GIP1,HIST3H2A,MEX3D,MRPL41,HIST2H3D,EIF4EBP1,H2AFX,ZNF358,APRT,MIF,HIST2H2AA4,HIST1H2AL
1	TRUE	0.0329	4944	186	95	0.511	0.019	GO:0044260	BP	3	cellular macromolecule metabolic process	2	BAD,MATK,PTBP1,RTN4R,CTDP1,MRPS24,PRKCZ,RNF126,NCK2,TCF3,MBD3,MRPS34,SIRT6,MAEA,FBXL19,CDC34,MKNK2,DDT,NFKBIB,AES,PIAS4,CACTIN,MRPL4,FKBP8,GCK,EDF1,FBXL15,UBE2S,RPS15,IRF2BPL,ZNF205,CLTA,PKN1,GIPC1,CLPP,MRPS26,BCL2L12,MAP2K2,PIN1,TPST2,APOE,MRPL34,JUND,ADRM1,EIF3G,NR1H2,CSNK1G2,MVB12A,NOSIP,ZNF593,CARHSP1,PEX10,FBXW5,NR2F6,DEDD2,ALKBH4,RPL8,UBXN1,KLF15,TMUB1,ZNF219,ZNF668,CDT1,RPL13,UBXN6,C11ORF8…
1	TRUE	0.0329	142	62	5	0.081	0.035	GO:0006323	BP	3	DNA packaging	1	SIRT6,HIST2H3D,H2AFX,HIST2H2BF,HIST1H2BN
1	TRUE	0.0331	4038	77	40	0.519	0.01	GO:0071840	BP	3	cellular component organization or biogenesis	1	RTN4R,MRPS24,EPN1,WDR18,PRKCZ,NCK2,MRPS34,SIRT6,UBE2S,RPS15,NDUFS7,ZNF205,CLTA,PKN1,MRPS26,MAP2K2,EMC6,MRPL34,NDUFB10,VPS51,FBXW5,DEDD2,ALKBH4,CDT1,SLC25A6,LRFN4,UBE2C,CCDC85B,AURKAIP1,GADD45GIP1,TRAPPC5,HIST3H2A,HIST2H3D,H2AFX,HIST2H2BF,GLTPD1,HIST1H2BN,MIF,HIST2H2AA4,HIST1H2AL
1	TRUE	0.0334	850	76	14	0.184	0.016	GO:0045934	BP	3	negative regulation of nucleobase-containing compound metabolic process	3	TCF3,SIRT6,AES,ZNF205,NR2F6,DEDD2,ZNF219,C11ORF84,CCDC85B,HIST3H2A,HIST2H3D,H2AFX,HIST2H2AA4,HIST1H2AL
1	TRUE	0.0334	2580	97	35	0.361	0.014	GO:1901363	MF	4	heterocyclic compound binding	2	CCDC124,MRPS24,TCF3,MBD3,SIRT6,BCKDK,MRPL4,FKBP8,RPS15,NT5C,MRPS26,RBM42,NOSIP,NR2F6,DEDD2,RPL8,ZNF219,CDT1,RPL13,ZNF768,GAL3ST3,GTPBP6,HIST3H2A,MEX3D,MRPL41,HIST2H3D,H1FX,RPS19BP1,H2AFX,APRT,HIST2H2BF,LSM2,HIST1H2BN,HIST2H2AA4,HIST1H2AL
1	TRUE	0.0339	4129	135	64	0.474	0.016	GO:1901564	BP	3	organonitrogen compound metabolic process	2	BAD,RTN4R,MRPS24,PRKCZ,RNF126,NCK2,MRPS34,SIRT6,FBXL19,CDC34,DDT,SLC25A1,BCKDK,MRPL4,FKBP8,GCK,FBXL15,UBE2S,NDUFS8,RPS15,NDUFS7,CLTA,PKN1,GIPC1,NT5C,CLPP,MRPS26,BCL2L12,MAP2K2,PIN1,MPST,APOE,MRPL34,PGLS,ADRM1,EIF3G,NR1H2,CSNK1G2,NDUFB10,MVB12A,NOSIP,FBXW5,ALKBH4,RPL8,UBXN1,TMUB1,CKB,RPL13,UBXN6,UBE2C,GAL3ST3,AURKAIP1,GADD45GIP1,MEX3D,MRPL41,HIST2H3D,EIF4EBP1,APRT,MRPL23,GLTPD1,HIST1H2BN,MIF,MRPL1…
1	TRUE	0.0339	492	148	15	0.101	0.03	GO:0051603	BP	3	proteolysis involved in cellular protein catabolic process	1	RNF126,FBXL19,CDC34,FBXL15,UBE2S,GIPC1,CLPP,ADRM1,MVB12A,FBXW5,UBXN1,TMUB1,UBXN6,UBE2C,SHARPIN
1	TRUE	0.0339	413	34	6	0.176	0.015	GO:0006511	BP	3	ubiquitin-dependent protein catabolic process	3	RNF126,FBXL19,CDC34,FBXL15,UBE2S,FBXW5
1	TRUE	0.0341	416	34	6	0.176	0.014	GO:0019941	BP	3	modification-dependent protein catabolic process	2	RNF126,FBXL19,CDC34,FBXL15,UBE2S,FBXW5
1	TRUE	0.0345	35	160	4	0.025	0.114	GO:0019915	BP	28	lipid storage	1	EHD1,ALKBH7,APOE,NR1H2
1	TRUE	0.0345	836	135	20	0.148	0.024	GO:1901565	BP	3	organonitrogen compound catabolic process	1	RNF126,FBXL19,CDC34,BCKDK,FBXL15,UBE2S,CLTA,GIPC1,NT5C,CLPP,PIN1,MPST,APOE,ADRM1,MVB12A,FBXW5,UBXN1,TMUB1,UBXN6,UBE2C
1	TRUE	0.0345	8	72	2	0.028	0.25	GO:0097001	MF	23	ceramide binding	1	RTN4R,GLTPD1
1	TRUE	0.0345	12	213	3	0.014	0.25	GO:0004550	MF	15	nucleoside diphosphate kinase activity	1	NME3,NME4,AK1
1	TRUE	0.0359	499	62	9	0.145	0.018	GO:0006325	BP	3	chromatin organization	1	SIRT6,PKN1,HIST3H2A,HIST2H3D,H2AFX,HIST2H2BF,HIST1H2BN,HIST2H2AA4,HIST1H2AL
1	TRUE	0.0372	6345	109	74	0.679	0.012	GO:0044238	BP	14	primary metabolic process	1	BAD,RPUSD1,RTN4R,MRPS24,WDR18,PRKCZ,RNF126,NCK2,TCF3,MBD3,MRPS34,SIRT6,FBXL19,CDC34,DDT,SLC25A1,NME3,BCKDK,AES,MRPL4,FKBP8,FBXL15,UBE2S,RPS15,NDUFS7,ZNF205,CLTA,PKN1,NT5C,ALKBH7,CLPP,MRPS26,BCL2L12,MAP2K2,MPST,MRPL34,PGLS,ADRM1,EIF3G,CSNK1G2,NDUFB10,MVB12A,NOSIP,FBXW5,NR2F6,DEDD2,ALKBH4,RPL8,ZNF219,CKB,CDT1,RPL13,C11ORF84,UBE2C,GAL3ST3,CCDC85B,AURKAIP1,GADD45GIP1,HIST3H2A,MEX3D,MRPL41,HIST2H3D,NE…
1	TRUE	0.0372	24	245	4	0.016	0.167	GO:0032760	BP	8	positive regulation of tumor necrosis factor production	3	CYBA,DDT,HSPB1,MIF
1	TRUE	0.0372	3608	36	20	0.556	0.006	GO:1901576	BP	3	organic substance biosynthetic process	1	TCF3,MRPS34,CDC34,SLC25A1,FBXL15,RPS15,ZNF205,MRPS26,MAP2K2,MRPL34,NR2F6,RPL8,AURKAIP1,HIST3H2A,MEX3D,HIST2H3D,H2AFX,APRT,MIF,HIST2H2AA4
1	TRUE	0.0372	427	34	6	0.176	0.014	GO:0043632	BP	3	modification-dependent macromolecule catabolic process	4	RNF126,FBXL19,CDC34,FBXL15,UBE2S,FBXW5
1	TRUE	0.0372	3182	159	58	0.365	0.018	GO:0044267	BP	3	cellular protein metabolic process	1	BAD,MATK,RTN4R,CTDP1,MRPS24,PRKCZ,RNF126,NCK2,MRPS34,SIRT6,FBXL19,CDC34,MKNK2,DDT,PIAS4,CACTIN,MRPL4,FKBP8,FBXL15,UBE2S,RPS15,CLTA,PKN1,GIPC1,CLPP,MRPS26,BCL2L12,MAP2K2,PIN1,APOE,MRPL34,ADRM1,EIF3G,NR1H2,CSNK1G2,MVB12A,NOSIP,FBXW5,ALKBH4,RPL8,UBXN1,KLF15,TMUB1,RPL13,UBXN6,UBE2C,AURKAIP1,GADD45GIP1,SHARPIN,MEX3D,MRPL41,HIST2H3D,EIF4EBP1,MRPL23,HIST1H2BN,MIF,MRPL12,HIST1H3I
1	TRUE	0.0372	25	237	4	0.017	0.16	GO:0098760	BP	12	response to interleukin-7	1	HIST2H3D,HIST2H3A,HIST1H3E,HIST1H3I
1	TRUE	0.0372	25	237	4	0.017	0.16	GO:0098761	BP	12	cellular response to interleukin-7	2	HIST2H3D,HIST2H3A,HIST1H3E,HIST1H3I
1	TRUE	0.0372	25	237	4	0.017	0.16	GO:0038111	BP	12	interleukin-7-mediated signaling pathway	3	HIST2H3D,HIST2H3A,HIST1H3E,HIST1H3I
1	TRUE	0.0393	9	72	2	0.028	0.222	GO:0046625	MF	23	sphingolipid binding	1	RTN4R,GLTPD1
1	TRUE	0.0394	1524	135	30	0.222	0.02	GO:0044248	BP	3	cellular catabolic process	2	BAD,RNF126,FBXL19,CDC34,BCKDK,GCK,FBXL15,UBE2S,RPS15,CLTA,GIPC1,NT5C,CLPP,EMC6,MPST,APOE,ADRM1,MVB12A,VPS51,FBXW5,DEDD2,RPL8,UBXN1,TMUB1,RPL13,UBXN6,UBE2C,MEX3D,LSM2,GLTPD1
1	TRUE	0.0407	25	245	4	0.016	0.16	GO:1903557	BP	8	positive regulation of tumor necrosis factor superfamily cytokine production	2	CYBA,DDT,HSPB1,MIF
1	TRUE	0.041	57	100	4	0.04	0.07	GO:0046902	BP	22	regulation of mitochondrial membrane permeability	2	BAD,ZNF205,ALKBH7,SLC25A6
1	TRUE	0.0425	20	34	2	0.059	0.1	GO:0031146	BP	3	SCF-dependent proteasomal ubiquitin-dependent protein catabolic process	5	FBXL15,FBXW5
1	TRUE	0.0448	60	98	4	0.041	0.067	GO:0042058	BP	26	regulation of epidermal growth factor receptor signaling pathway	1	EPN1,RNF126,NCK2,MVB12A
1	TRUE	0.0462	11	66	2	0.03	0.182	GO:1904668	BP	25	positive regulation of ubiquitin protein ligase activity	1	UBE2S,UBE2C
1	TRUE	0.047	5	164	2	0.012	0.4	GO:0050665	BP	27	hydrogen peroxide biosynthetic process	1	CYBA,ZNF205
1	TRUE	0.0472	10	74	2	0.027	0.2	GO:1905521	BP	9	regulation of macrophage migration	1	DDT,MIF
1	TRUE	0.0488	61	100	4	0.04	0.066	GO:0090559	BP	22	regulation of membrane permeability	1	BAD,ZNF205,ALKBH7,SLC25A6

## Sheet: 9magenta_iPSC
query.number	significant	p.value	term.size	query.size	overlap.size	precision	recall	term.id	domain	subgraph.number	term.name	relative.depth	intersection
1	TRUE	0.00261	1144	57	18	0.316	0.016	GO:0050793	BP	11	regulation of developmental process	2	HIPK2,SPEN,TNRC6C,TNRC6B,EP300,DDHD1,AGO2,RREB1,MKLN1,LATS1,ABL2,ASXL2,BRAF,NIPBL,HOOK3,AKAP13,MKL2,NF1
1	TRUE	0.00261	22	2	2	1	0.091	GO:0010171	BP	11	body morphogenesis	2	BRAF,NIPBL
1	TRUE	0.00261	16	2	2	1	0.125	GO:0060324	BP	11	face development	2	BRAF,NIPBL
1	TRUE	0.00261	14	2	2	1	0.143	GO:0060323	BP	11	head morphogenesis	2	BRAF,NIPBL
1	TRUE	0.0035	9	53	3	0.057	0.333	GO:0060211	BP	11	regulation of nuclear-transcribed mRNA poly(A) tail shortening	5	TNRC6C,TNRC6B,AGO2
1	TRUE	0.0035	9	53	3	0.057	0.333	GO:0060213	BP	11	positive regulation of nuclear-transcribed mRNA poly(A) tail shortening	5	TNRC6C,TNRC6B,AGO2
1	TRUE	0.00544	7	10	2	0.2	0.286	GO:0008542	BP	11	visual learning	5	BRAF,NF1
1	TRUE	0.00544	12	53	3	0.057	0.25	GO:1900151	BP	11	regulation of nuclear-transcribed mRNA catabolic process, deadenylation-dependent decay	5	TNRC6C,TNRC6B,AGO2
1	TRUE	0.00544	12	53	3	0.057	0.25	GO:1900153	BP	11	positive regulation of nuclear-transcribed mRNA catabolic process, deadenylation-dependent decay	4	TNRC6C,TNRC6B,AGO2
1	TRUE	0.00617	26	77	4	0.052	0.154	GO:0000289	BP	11	nuclear-transcribed mRNA poly(A) tail shortening	4	TNRC6C,TNRC6B,CNOT6,AGO2
1	TRUE	0.00696	10	10	2	0.2	0.2	GO:0007632	BP	11	visual behavior	4	BRAF,NF1
1	TRUE	0.00702	20	38	3	0.079	0.15	GO:0001102	MF	14	RNA polymerase II activating transcription factor binding	5	HIPK2,EP300,NCOR1
1	TRUE	0.00885	1700	53	19	0.358	0.011	GO:0048869	BP	11	cellular developmental process	2	WNK1,HIPK2,SPEN,TNRC6C,TNRC6B,EP300,RREB1,MKLN1,LATS1,ABL2,ASXL2,BRAF,NIPBL,HOOK3,AKAP13,PEAK1,MKL2,NF1,NHSL2
1	TRUE	0.00885	1573	53	18	0.34	0.011	GO:0030154	BP	11	cell differentiation	3	WNK1,HIPK2,SPEN,TNRC6C,TNRC6B,EP300,RREB1,LATS1,ABL2,ASXL2,BRAF,NIPBL,HOOK3,AKAP13,PEAK1,MKL2,NF1,NHSL2
1	TRUE	0.00885	92	10	3	0.3	0.033	GO:0050890	BP	11	cognition	3	BRAF,NIPBL,NF1
1	TRUE	0.00885	13	10	2	0.2	0.154	GO:0008306	BP	11	associative learning	6	BRAF,NF1
1	TRUE	0.00885	347	50	8	0.16	0.023	GO:0060284	BP	11	regulation of cell development	4	SPEN,RREB1,ABL2,BRAF,NIPBL,HOOK3,AKAP13,NF1
1	TRUE	0.00885	852	53	13	0.245	0.015	GO:2000026	BP	11	regulation of multicellular organismal development	1	HIPK2,SPEN,TNRC6C,TNRC6B,EP300,AGO2,RREB1,ABL2,BRAF,NIPBL,HOOK3,MKL2,NF1
1	TRUE	0.00885	2563	124	45	0.363	0.018	GO:0006996	BP	11	organelle organization	2	CLEC16A,RSF1,ARID1B,SYNE2,HIPK2,HACE1,HUWE1,EP300,DDHD1,CNOT6,ALMS1,SMG7,ARID1A,HELLS,VAPB,MKLN1,LATS1,CDK5RAP2,NCOR1,NPEPPS,SSH2,ABL2,POGZ,GATAD2B,IQSEC1,PHIP,MKI67,ATM,BRAF,SON,STARD9,CLASP2,NIPBL,USP49,BRWD3,HOOK3,AKAP13,DHX36,PITPNB,EP400,ARID2,TRRAP,NF1,C5ORF42,TOP1
1	TRUE	0.00885	755	45	11	0.244	0.015	GO:0007010	BP	11	cytoskeleton organization	3	ALMS1,MKLN1,LATS1,NCOR1,ABL2,IQSEC1,BRAF,STARD9,HOOK3,AKAP13,NF1
1	TRUE	0.00885	362	45	8	0.178	0.022	GO:0030036	BP	11	actin cytoskeleton organization	4	ALMS1,MKLN1,LATS1,ABL2,IQSEC1,BRAF,AKAP13,NF1
1	TRUE	0.00885	796	118	20	0.169	0.025	GO:0051276	BP	11	chromosome organization	3	RSF1,ARID1B,HUWE1,EP300,SMG7,ARID1A,HELLS,LATS1,CDK5RAP2,POGZ,GATAD2B,MKI67,ATM,NIPBL,USP49,DHX36,EP400,ARID2,TRRAP,TOP1
1	TRUE	0.00885	452	112	14	0.125	0.031	GO:0004672	MF	27	protein kinase activity	3	WNK1,HIPK2,PHKB,LATS1,IGF1R,ABL2,TAF1,ATM,BRAF,SIK3,KSR2,PEAK1,TOP1,BMPR2
1	TRUE	0.00885	72	38	4	0.105	0.056	GO:0001085	MF	14	RNA polymerase II transcription factor binding	4	HIPK2,SPEN,EP300,NCOR1
1	TRUE	0.0102	461	132	15	0.114	0.033	GO:0040012	BP	11	regulation of locomotion	2	MYCBP2,SYNE2,HACE1,USP14,AGO2,RREB1,IGF1R,ABL2,BRAF,CLASP2,NIPBL,SCAI,ARID2,NF1,BMPR2
1	TRUE	0.0106	778	53	12	0.226	0.015	GO:0045595	BP	11	regulation of cell differentiation	3	SPEN,TNRC6C,TNRC6B,EP300,RREB1,ABL2,ASXL2,BRAF,NIPBL,HOOK3,AKAP13,NF1
1	TRUE	0.0106	1072	146	27	0.185	0.025	GO:0000981	MF	43	DNA-binding transcription factor activity, RNA polymerase II-specific	3	CREBBP,ARID1B,ZNF275,ADNP,ZKSCAN1,PRDM2,ARID1A,RREB1,NCOR1,POU2F1,POGZ,GATAD2B,TAF1,SETBP1,ZNF618,KIAA1958,ZNF507,ATF7,ZNF518A,ZNF445,ZBTB37,ZNF292,ARID2,LCOR,ZNF460,ZKSCAN8,ZNF652
1	TRUE	0.0127	426	56	9	0.161	0.021	GO:0030029	BP	11	actin filament-based process	1	ALMS1,MKLN1,LATS1,ABL2,IQSEC1,BRAF,AKAP13,NF1,MYO5A
1	TRUE	0.0128	509	139	16	0.115	0.031	GO:0022603	BP	11	regulation of anatomical structure morphogenesis	2	MYCBP2,HIPK2,SSH1,DDHD1,AGO2,RREB1,MKLN1,SSH2,PHIP,BRAF,CLASP2,BRWD3,HIF1AN,AKAP13,NF1,BMPR2
1	TRUE	0.0128	24	10	2	0.2	0.083	GO:0061008	BP	11	hepaticobiliary system development	2	NIPBL,NF1
1	TRUE	0.0128	165	2	2	1	0.012	GO:0050769	BP	11	positive regulation of neurogenesis	5	BRAF,NIPBL
1	TRUE	0.0128	25	10	2	0.2	0.08	GO:0001656	BP	11	metanephros development	3	NIPBL,NF1
1	TRUE	0.0128	4	69	2	0.029	0.5	GO:0071481	BP	11	cellular response to X-ray	3	ATM,NIPBL
1	TRUE	0.0128	80	132	6	0.045	0.075	GO:0036459	MF	27	thiol-dependent ubiquitinyl hydrolase activity	3	USP14,USP31,USP34,USP24,USP49,TRRAP
1	TRUE	0.0128	1418	146	32	0.219	0.023	GO:0140110	MF	43	transcription regulator activity	1	CREBBP,ARID1B,ZNF275,HIPK2,EP300,ADNP,ZKSCAN1,PRDM2,ARID1A,RREB1,NCOR1,POU2F1,POGZ,GATAD2B,TAF1,SETBP1,ZNF618,KIAA1958,ZNF507,ATF7,SCAI,ZNF518A,ZNF445,ZBTB37,MKL2,ZNF292,ARID2,LCOR,TRRAP,ZNF460,ZKSCAN8,ZNF652
1	TRUE	0.0136	552	57	10	0.175	0.018	GO:0051094	BP	11	positive regulation of developmental process	3	HIPK2,SPEN,DDHD1,AGO2,RREB1,ABL2,ASXL2,BRAF,NIPBL,MKL2
1	TRUE	0.0136	191	2	2	1	0.01	GO:0010720	BP	11	positive regulation of cell development	5	BRAF,NIPBL
1	TRUE	0.0136	549	132	16	0.121	0.029	GO:0031329	BP	11	regulation of cellular catabolic process	4	CLEC16A,HIPK2,TNRC6C,TNRC6B,EP300,USP14,SMG7,AGO2,NUP214,LATS1,NCOR1,ABL2,TAF1,ATM,SOGA1,DHX36
1	TRUE	0.0136	499	145	16	0.11	0.032	GO:0006325	BP	11	chromatin organization	2	CREBBP,RSF1,ARID1B,PSME4,HUWE1,EP300,ARID1A,HELLS,GATAD2B,MKI67,NIPBL,USP49,EP400,ARID2,TRRAP,TOP1
1	TRUE	0.0136	181	2	2	1	0.011	GO:0051962	BP	11	positive regulation of nervous system development	4	BRAF,NIPBL
1	TRUE	0.0136	29	10	2	0.2	0.069	GO:0035270	BP	11	endocrine system development	2	BRAF,NF1
1	TRUE	0.0136	94	16	3	0.188	0.032	GO:0048880	BP	11	sensory system development	2	HIPK2,NIPBL,NF1
1	TRUE	0.0136	92	16	3	0.188	0.033	GO:0150063	BP	11	visual system development	3	HIPK2,NIPBL,NF1
1	TRUE	0.0136	92	16	3	0.188	0.033	GO:0001654	BP	11	eye development	3	HIPK2,NIPBL,NF1
1	TRUE	0.0136	82	132	6	0.045	0.073	GO:0101005	MF	27	ubiquitinyl hydrolase activity	2	USP14,USP31,USP34,USP24,USP49,TRRAP
1	TRUE	0.0136	38	38	3	0.079	0.079	GO:0033613	MF	14	activating transcription factor binding	4	HIPK2,EP300,NCOR1
1	TRUE	0.0138	1280	53	15	0.283	0.012	GO:0051239	BP	11	regulation of multicellular organismal process	2	HIPK2,SPEN,TNRC6C,TNRC6B,EP300,AGO2,RREB1,LATS1,ANKRD17,ABL2,BRAF,NIPBL,HOOK3,MKL2,NF1
1	TRUE	0.0138	469	128	14	0.109	0.03	GO:0051270	BP	11	regulation of cellular component movement	3	MYCBP2,SYNE2,HACE1,AGO2,RREB1,IGF1R,ABL2,BRAF,CLASP2,NIPBL,SCAI,ARID2,NF1,BMPR2
1	TRUE	0.0138	422	121	13	0.107	0.031	GO:2000145	BP	11	regulation of cell motility	3	SYNE2,HACE1,AGO2,RREB1,IGF1R,ABL2,BRAF,CLASP2,NIPBL,SCAI,ARID2,NF1,BMPR2
1	TRUE	0.0138	95	73	5	0.068	0.053	GO:0010810	BP	11	regulation of cell-substrate adhesion	2	RREB1,UTRN,BRAF,PEAK1,NF1
1	TRUE	0.0138	78	50	4	0.08	0.051	GO:0048732	BP	11	gland development	2	RREB1,LATS1,BRAF,NF1
1	TRUE	0.0138	30	53	3	0.057	0.1	GO:0061014	BP	11	positive regulation of mRNA catabolic process	3	TNRC6C,TNRC6B,AGO2
1	TRUE	0.0138	31	53	3	0.057	0.097	GO:0007223	BP	63	Wnt signaling pathway, calcium modulating pathway	4	TNRC6C,TNRC6B,AGO2
1	TRUE	0.0139	247	84	8	0.095	0.032	GO:0040029	BP	11	regulation of gene expression, epigenetic	3	ARID1B,TNRC6C,TNRC6B,EP300,CNOT6,ARID1A,AGO2,NCOR1
1	TRUE	0.0139	222	2	2	1	0.009	GO:0060322	BP	11	head development	1	BRAF,NIPBL
1	TRUE	0.0139	89	132	6	0.045	0.067	GO:0019783	MF	27	ubiquitin-like protein-specific protease activity	2	USP14,USP31,USP34,USP24,USP49,TRRAP
1	TRUE	0.0157	37	10	2	0.2	0.054	GO:0007612	BP	11	learning	5	BRAF,NF1
1	TRUE	0.0157	238	2	2	1	0.008	GO:0009314	BP	11	response to radiation	2	BRAF,NIPBL
1	TRUE	0.0159	1164	112	23	0.205	0.02	GO:0003700	MF	43	DNA-binding transcription factor activity	2	ARID1B,ZNF275,ADNP,ZKSCAN1,PRDM2,ARID1A,RREB1,NCOR1,POU2F1,POGZ,GATAD2B,TAF1,SETBP1,ZNF618,KIAA1958,ZNF507,ATF7,ZBTB37,ZNF292,ARID2,LCOR,ZKSCAN8,ZNF652
1	TRUE	0.0161	173	45	5	0.111	0.029	GO:0032956	BP	11	regulation of actin cytoskeleton organization	5	ALMS1,LATS1,ABL2,BRAF,AKAP13
1	TRUE	0.0167	666	52	10	0.192	0.015	GO:0051240	BP	11	positive regulation of multicellular organismal process	3	HIPK2,SPEN,EP300,AGO2,RREB1,ANKRD17,ABL2,BRAF,NIPBL,MKL2
1	TRUE	0.0167	116	16	3	0.188	0.026	GO:0007423	BP	11	sensory organ development	2	HIPK2,NIPBL,NF1
1	TRUE	0.0167	49	38	3	0.079	0.061	GO:0043967	BP	11	histone H4 acetylation	4	EP300,EP400,TRRAP
1	TRUE	0.0167	604	112	15	0.134	0.025	GO:0016301	MF	27	kinase activity	2	WNK1,HIPK2,PHKB,LATS1,IGF1R,ABL2,TAF1,ATM,BRAF,SIK3,KSR2,PEAK1,TRRAP,TOP1,BMPR2
1	TRUE	0.0169	298	27	5	0.185	0.017	GO:0050767	BP	11	regulation of neurogenesis	4	SPEN,BRAF,NIPBL,HOOK3,NF1
1	TRUE	0.017	596	132	16	0.121	0.027	GO:0009894	BP	11	regulation of catabolic process	3	CLEC16A,HIPK2,TNRC6C,TNRC6B,EP300,USP14,SMG7,AGO2,NUP214,LATS1,NCOR1,ABL2,TAF1,ATM,SOGA1,DHX36
1	TRUE	0.017	121	145	7	0.048	0.058	GO:0006338	BP	11	chromatin remodeling	3	RSF1,ARID1B,PSME4,ARID1A,HELLS,GATAD2B,TOP1
1	TRUE	0.017	166	73	6	0.082	0.036	GO:0031589	BP	11	cell-substrate adhesion	1	RREB1,MKLN1,UTRN,BRAF,PEAK1,NF1
1	TRUE	0.0172	393	121	12	0.099	0.031	GO:0030334	BP	11	regulation of cell migration	4	SYNE2,HACE1,AGO2,RREB1,IGF1R,BRAF,CLASP2,NIPBL,SCAI,ARID2,NF1,BMPR2
1	TRUE	0.0173	280	2	2	1	0.007	GO:0050877	BP	11	nervous system process	2	BRAF,NIPBL
1	TRUE	0.0183	292	2	2	1	0.007	GO:0009887	BP	11	animal organ morphogenesis	2	BRAF,NIPBL
1	TRUE	0.0195	47	10	2	0.2	0.043	GO:0048592	BP	11	eye morphogenesis	4	NIPBL,NF1
1	TRUE	0.0195	62	77	4	0.052	0.065	GO:0000288	BP	11	nuclear-transcribed mRNA catabolic process, deadenylation-dependent decay	4	TNRC6C,TNRC6B,CNOT6,AGO2
1	TRUE	0.0195	556	112	14	0.125	0.025	GO:0016773	MF	27	phosphotransferase activity, alcohol group as acceptor	2	WNK1,HIPK2,PHKB,LATS1,IGF1R,ABL2,TAF1,ATM,BRAF,SIK3,KSR2,PEAK1,TOP1,BMPR2
1	TRUE	0.02	3351	55	27	0.491	0.008	GO:0031323	BP	11	regulation of cellular metabolic process	3	ARID1B,WNK1,ZNF275,HIPK2,SPEN,TNRC6C,TNRC6B,EP300,ZKSCAN1,AGO2,RREB1,NUP214,LATS1,ANKRD17,IGF1R,NCOR1,POU2F1,ABL2,ASXL2,BRAF,SON,NIPBL,ATF7,FIGN,MKL2,NF1,ACACA
1	TRUE	0.02	50	44	3	0.068	0.06	GO:0110020	BP	11	regulation of actomyosin structure organization	6	ALMS1,BRAF,AKAP13
1	TRUE	0.02	321	27	5	0.185	0.016	GO:0051960	BP	11	regulation of nervous system development	3	SPEN,BRAF,NIPBL,HOOK3,NF1
1	TRUE	0.02	112	77	5	0.065	0.045	GO:0031047	BP	11	gene silencing by RNA	2	TNRC6C,TNRC6B,CNOT6,AGO2,NCOR1
1	TRUE	0.02	111	77	5	0.065	0.045	GO:0016441	BP	11	posttranscriptional gene silencing	2	TNRC6C,TNRC6B,CNOT6,AGO2,NCOR1
1	TRUE	0.02	110	77	5	0.065	0.045	GO:0035194	BP	11	posttranscriptional gene silencing by RNA	3	TNRC6C,TNRC6B,CNOT6,AGO2,NCOR1
1	TRUE	0.02	15	34	2	0.059	0.133	GO:0043968	BP	11	histone H2A acetylation	4	EP400,TRRAP
1	TRUE	0.02	4	142	2	0.014	0.5	GO:0018076	BP	11	N-terminal peptidyl-lysine acetylation	2	CREBBP,EP300
1	TRUE	0.02	6	84	2	0.024	0.333	GO:0048096	BP	11	chromatin-mediated maintenance of transcription	2	ARID1B,ARID1A
1	TRUE	0.02	16	145	3	0.021	0.188	GO:0140033	MF	70	acetylation-dependent protein binding	1	PSME4,PHIP,TAF1
1	TRUE	0.02	16	145	3	0.021	0.188	GO:0070577	MF	70	lysine-acetylated histone binding	1	PSME4,PHIP,TAF1
1	TRUE	0.0205	886	118	19	0.161	0.021	GO:0051254	BP	11	positive regulation of RNA metabolic process	4	RSF1,ARID1B,HIPK2,TNRC6C,TNRC6B,EP300,CNOT6,PRDM2,ARID1A,AGO2,RREB1,CDK5RAP2,POU2F1,ASXL2,PHIP,TAF1,DHX36,MKL2,BMPR2
1	TRUE	0.0205	688	45	9	0.2	0.013	GO:0018193	BP	11	peptidyl-amino acid modification	2	WNK1,HIPK2,EP300,LATS1,IGF1R,ABL2,BRAF,EP400,TRRAP
1	TRUE	0.0208	203	45	5	0.111	0.025	GO:0032970	BP	11	regulation of actin filament-based process	3	ALMS1,LATS1,ABL2,BRAF,AKAP13
1	TRUE	0.0217	11	53	2	0.038	0.182	GO:0045974	BP	11	regulation of translation, ncRNA-mediated	1	TNRC6C,AGO2
1	TRUE	0.0217	11	53	2	0.038	0.182	GO:0040033	BP	11	negative regulation of translation, ncRNA-mediated	2	TNRC6C,AGO2
1	TRUE	0.0217	11	53	2	0.038	0.182	GO:0035278	BP	11	miRNA mediated inhibition of translation	5	TNRC6C,AGO2
1	TRUE	0.0217	45	53	3	0.057	0.067	GO:1903313	BP	11	positive regulation of mRNA metabolic process	2	TNRC6C,TNRC6B,AGO2
1	TRUE	0.0228	5725	60	41	0.683	0.007	GO:0050794	BP	11	regulation of cellular process	2	ARID1B,WNK1,ZNF275,HIPK2,SPEN,TNRC6C,HUWE1,TNRC6B,EP300,DDHD1,ZKSCAN1,USP34,ALMS1,SMG7,AGO2,RREB1,NUP214,MKLN1,LATS1,ANKRD17,ARHGAP32,GIT2,IGF1R,ARHGAP17,NCOR1,POU2F1,ABL2,ASXL2,MKI67,BRAF,SON,NIPBL,HOOK3,ATF7,AKAP13,PEAK1,PHC3,FIGN,MKL2,NF1,ACACA
1	TRUE	0.0228	389	2	2	1	0.005	GO:0045597	BP	11	positive regulation of cell differentiation	4	BRAF,NIPBL
1	TRUE	0.0228	1527	132	29	0.22	0.019	GO:0140096	MF	27	catalytic activity, acting on a protein	1	MYCBP2,WNK1,HIPK2,HACE1,HUWE1,USP14,PHKB,USP31,USP34,UBE3D,LATS1,IGF1R,NPEPPS,SSH2,ABL2,TAF1,ATM,BRAF,SIK3,USP24,USP49,HIF1AN,FAM98B,KSR2,PEAK1,TRRAP,DDI2,TOP1,BMPR2
1	TRUE	0.0229	8	81	2	0.025	0.25	GO:0051647	BP	79	nucleus localization	1	SYNE2,HOOK3
1	TRUE	0.0229	8	81	2	0.025	0.25	GO:0007097	BP	79	nuclear migration	1	SYNE2,HOOK3
1	TRUE	0.0229	1441	140	29	0.207	0.02	GO:0051128	BP	11	regulation of cellular component organization	2	MYCBP2,CLEC16A,SSH1,HUWE1,EP300,DDHD1,CNOT6,ALMS1,RREB1,MKLN1,LATS1,CDK5RAP2,KIAA1109,IGF1R,NPEPPS,SSH2,ABL2,PHIP,TAF1,MKI67,ATM,BRAF,CLASP2,NIPBL,BRWD3,AKAP13,PEAK1,DHX36,BMPR2
1	TRUE	0.0229	403	2	2	1	0.005	GO:0010638	BP	11	positive regulation of organelle organization	3	BRAF,NIPBL
1	TRUE	0.0229	635	16	5	0.312	0.008	GO:0006974	BP	11	cellular response to DNA damage stimulus	2	HIPK2,HUWE1,NIPBL,FIGN,TRRAP
1	TRUE	0.0229	2185	55	20	0.364	0.009	GO:0019219	BP	11	regulation of nucleobase-containing compound metabolic process	2	ARID1B,ZNF275,HIPK2,SPEN,TNRC6C,TNRC6B,EP300,ZKSCAN1,AGO2,RREB1,NUP214,ANKRD17,NCOR1,POU2F1,ASXL2,SON,NIPBL,ATF7,FIGN,MKL2
1	TRUE	0.0229	1102	10	5	0.5	0.005	GO:0048513	BP	11	animal organ development	1	TNRC6B,BRAF,NIPBL,MKL2,NF1
1	TRUE	0.0229	61	10	2	0.2	0.033	GO:0090596	BP	11	sensory organ morphogenesis	3	NIPBL,NF1
1	TRUE	0.0229	107	53	4	0.075	0.037	GO:0061013	BP	11	regulation of mRNA catabolic process	3	TNRC6C,TNRC6B,AGO2,NUP214
1	TRUE	0.0229	8	81	2	0.025	0.25	GO:0099515	BP	23	actin filament-based transport	1	SYNE2,MYO5A
1	TRUE	0.0229	272	53	6	0.113	0.022	GO:0198738	BP	63	cell-cell signaling by wnt	1	WNK1,TNRC6C,TNRC6B,USP34,AGO2,LATS1
1	TRUE	0.0229	271	53	6	0.113	0.022	GO:0016055	BP	63	Wnt signaling pathway	2	WNK1,TNRC6C,TNRC6B,USP34,AGO2,LATS1
1	TRUE	0.0229	726	112	16	0.143	0.022	GO:0016772	MF	27	transferase activity, transferring phosphorus-containing groups	1	REV3L,WNK1,HIPK2,PHKB,LATS1,IGF1R,ABL2,TAF1,ATM,BRAF,SIK3,KSR2,PEAK1,TRRAP,TOP1,BMPR2
1	TRUE	0.0229	338	112	10	0.089	0.03	GO:0004674	MF	27	protein serine/threonine kinase activity	4	WNK1,HIPK2,PHKB,LATS1,TAF1,ATM,BRAF,SIK3,TOP1,BMPR2
1	TRUE	0.0229	2134	84	27	0.321	0.013	GO:0003676	MF	14	nucleic acid binding	3	ARID1B,SPEN,HUWE1,TNRC6B,EP300,ALG13,SMG7,PRDM2,PRRC2C,ARID1A,YLPM1,AGO2,RREB1,ANKRD17,SCAF11,NCOR1,POU2F1,GATAD2B,MKI67,SON,KIAA1958,FAM98B,RBM12B,GPATCH8,ARID2,MYO5A,HELZ
1	TRUE	0.0229	121	78	5	0.064	0.041	GO:0008022	MF	14	protein C-terminus binding	3	EP300,PRRC2C,AGO2,MKI67,NIPBL
1	TRUE	0.0233	786	50	10	0.2	0.013	GO:0048468	BP	11	cell development	3	WNK1,SPEN,RREB1,ABL2,BRAF,NIPBL,HOOK3,AKAP13,PEAK1,NF1
1	TRUE	0.0233	190	139	8	0.058	0.042	GO:1902903	BP	11	regulation of supramolecular fiber organization	3	SSH1,ALMS1,LATS1,CDK5RAP2,SSH2,BRAF,CLASP2,AKAP13
1	TRUE	0.0241	2615	84	31	0.369	0.012	GO:0097159	MF	14	organic cyclic compound binding	2	ARID1B,WNK1,SPEN,HUWE1,TNRC6B,EP300,ALG13,SMG7,PRDM2,PRRC2C,ARID1A,YLPM1,AGO2,RREB1,LATS1,ANKRD17,SCAF11,NCOR1,POU2F1,GATAD2B,MKI67,SON,STARD9,SIK3,KIAA1958,FAM98B,RBM12B,GPATCH8,ARID2,MYO5A,HELZ
1	TRUE	0.0245	1622	44	14	0.318	0.009	GO:0009966	BP	11	regulation of signal transduction	1	WNK1,HIPK2,EP300,USP34,LATS1,ANKRD17,ARHGAP32,IGF1R,ARHGAP17,NCOR1,ASXL2,BRAF,AKAP13,NF1
1	TRUE	0.0246	6	120	2	0.017	0.333	GO:1903689	BP	11	regulation of wound healing, spreading of epidermal cells	2	RREB1,CLASP2
1	TRUE	0.0251	69	10	2	0.2	0.029	GO:0007611	BP	11	learning or memory	4	BRAF,NF1
1	TRUE	0.0251	191	77	6	0.078	0.031	GO:0000956	BP	11	nuclear-transcribed mRNA catabolic process	3	TNRC6C,TNRC6B,CNOT6,SMG7,AGO2,ATM
1	TRUE	0.0251	69	10	2	0.2	0.029	GO:0043523	BP	9	regulation of neuron apoptotic process	2	BRAF,NF1
1	TRUE	0.0258	55	50	3	0.06	0.055	GO:0034446	BP	11	substrate adhesion-dependent cell spreading	2	RREB1,BRAF,PEAK1
1	TRUE	0.0262	185	55	5	0.091	0.027	GO:1903311	BP	11	regulation of mRNA metabolic process	2	TNRC6C,TNRC6B,AGO2,NUP214,SON
1	TRUE	0.0263	2829	57	24	0.421	0.008	GO:0048522	BP	11	positive regulation of cellular process	3	ARID1B,WNK1,HIPK2,SPEN,TNRC6C,HUWE1,TNRC6B,EP300,DDHD1,USP34,AGO2,RREB1,LATS1,ANKRD17,IGF1R,POU2F1,ABL2,ASXL2,BRAF,NIPBL,AKAP13,MKL2,NF1,ACACA
1	TRUE	0.0263	819	124	18	0.145	0.022	GO:0033043	BP	11	regulation of organelle organization	3	CLEC16A,HUWE1,DDHD1,CNOT6,ALMS1,LATS1,CDK5RAP2,NPEPPS,SSH2,ABL2,PHIP,MKI67,ATM,BRAF,CLASP2,NIPBL,AKAP13,DHX36
1	TRUE	0.0263	1008	118	20	0.169	0.02	GO:0045935	BP	11	positive regulation of nucleobase-containing compound metabolic process	3	RSF1,ARID1B,HIPK2,TNRC6C,TNRC6B,EP300,CNOT6,PRDM2,ARID1A,AGO2,RREB1,CDK5RAP2,POU2F1,ASXL2,PHIP,TAF1,ATM,DHX36,MKL2,BMPR2
1	TRUE	0.0263	265	77	7	0.091	0.026	GO:0006402	BP	11	mRNA catabolic process	2	TNRC6C,TNRC6B,CNOT6,SMG7,AGO2,NUP214,ATM
1	TRUE	0.0263	476	22	5	0.227	0.011	GO:0023014	BP	11	signal transduction by protein phosphorylation	1	WNK1,HIPK2,NCOR1,BRAF,NF1
1	TRUE	0.0263	22	136	3	0.022	0.136	GO:0008139	MF	4	nuclear localization sequence binding	2	NUP214,POM121,POM121C
1	TRUE	0.0263	22	136	3	0.022	0.136	GO:0017056	MF	75	structural constituent of nuclear pore	1	NUP214,POM121,POM121C
1	TRUE	0.0265	8127	70	59	0.843	0.007	GO:0005515	MF	14	protein binding	2	ARID1B,WNK1,MON2,HIPK2,SPEN,TNRC6C,HUWE1,TNRC6B,EP300,ZKSCAN1,USP34,ALMS1,SMG7,UBE3D,YLPM1,AGO2,NUP214,MKLN1,LATS1,ANKRD17,MPRIP,ARHGAP32,GIT2,IGF1R,ARHGAP17,NCOR1,POU2F1,ABL2,POGZ,GATAD2B,ASXL2,IQSEC1,MKI67,ATM,BRAF,SON,STARD9,SIK3,NIPBL,KIAA1958,CATSPER2,HOOK3,ATF7,AKAP13,FAM98B,PEAK1,PHC3,EP400,MKL2,GPATCH8,ARID2,TRRAP,NF1,NHLRC2,MYO5A,HELZ,ZNF652,POM121C,ACACA
1	TRUE	0.0269	356	44	6	0.136	0.017	GO:0097435	BP	11	supramolecular fiber organization	2	ALMS1,LATS1,BRAF,HOOK3,AKAP13,NF1
1	TRUE	0.0278	6	142	2	0.014	0.333	GO:0001191	MF	15	obsolete transcriptional repressor activity, RNA polymerase II transcription factor binding	1	CREBBP,SPEN
1	TRUE	0.0279	516	2	2	1	0.004	GO:0009628	BP	11	response to abiotic stimulus	1	BRAF,NIPBL
1	TRUE	0.0279	422	38	6	0.158	0.014	GO:0080135	BP	11	regulation of cellular response to stress	2	HIPK2,EP300,IGF1R,NCOR1,BRAF,FIGN
1	TRUE	0.0279	79	10	2	0.2	0.025	GO:0001822	BP	11	kidney development	2	NIPBL,NF1
1	TRUE	0.0279	287	38	5	0.132	0.017	GO:0016570	BP	11	histone modification	2	HUWE1,EP300,NIPBL,EP400,TRRAP
1	TRUE	0.0279	79	10	2	0.2	0.025	GO:0051402	BP	9	neuron apoptotic process	2	BRAF,NF1
1	TRUE	0.028	16	50	2	0.04	0.125	GO:0061180	BP	11	mammary gland epithelium development	1	RREB1,LATS1
1	TRUE	0.0283	300	53	6	0.113	0.02	GO:1905114	BP	63	cell surface receptor signaling pathway involved in cell-cell signaling	1	WNK1,TNRC6C,TNRC6B,USP34,AGO2,LATS1
1	TRUE	0.0291	101	108	5	0.046	0.05	GO:0043902	BP	11	positive regulation of multi-organism process	3	RSF1,EP300,AGO2,VAPB,ANKRD17
1	TRUE	0.0291	294	38	5	0.132	0.017	GO:0016569	BP	11	covalent chromatin modification	3	HUWE1,EP300,NIPBL,EP400,TRRAP
1	TRUE	0.0291	606	27	6	0.222	0.01	GO:0048699	BP	11	generation of neurons	4	WNK1,SPEN,BRAF,NIPBL,HOOK3,NF1
1	TRUE	0.0291	12	71	2	0.028	0.167	GO:0050997	MF	14	quaternary ammonium group binding	2	PITPNB,NF1
1	TRUE	0.0291	12	71	2	0.028	0.167	GO:0031210	MF	14	phosphatidylcholine binding	3	PITPNB,NF1
1	TRUE	0.0293	85	10	2	0.2	0.024	GO:0072001	BP	11	renal system development	2	NIPBL,NF1
1	TRUE	0.0302	81	142	5	0.035	0.062	GO:0071456	BP	11	cellular response to hypoxia	3	CREBBP,HIPK2,EP300,NPEPPS,HIF1AN
1	TRUE	0.0302	2580	84	30	0.357	0.012	GO:1901363	MF	14	heterocyclic compound binding	2	ARID1B,WNK1,SPEN,HUWE1,TNRC6B,EP300,ALG13,SMG7,PRDM2,PRRC2C,ARID1A,YLPM1,AGO2,RREB1,LATS1,ANKRD17,SCAF11,NCOR1,POU2F1,GATAD2B,MKI67,SON,SIK3,KIAA1958,FAM98B,RBM12B,GPATCH8,ARID2,MYO5A,HELZ
1	TRUE	0.0302	406	41	6	0.146	0.015	GO:0008134	MF	14	transcription factor binding	3	HIPK2,SPEN,EP300,LATS1,NCOR1,ATF7
1	TRUE	0.0307	87	77	4	0.052	0.046	GO:0030330	BP	11	DNA damage response, signal transduction by p53 class mediator	1	HIPK2,EP300,CNOT6,ATM
1	TRUE	0.0316	24	38	2	0.053	0.083	GO:0090311	BP	11	regulation of protein deacetylation	3	EP300,NIPBL
1	TRUE	0.0316	95	35	3	0.086	0.032	GO:0043409	BP	11	negative regulation of MAPK cascade	1	IGF1R,NCOR1,NF1
1	TRUE	0.0317	45	73	3	0.041	0.067	GO:0010811	BP	11	positive regulation of cell-substrate adhesion	2	RREB1,UTRN,BRAF
1	TRUE	0.0317	92	10	2	0.2	0.022	GO:0001655	BP	11	urogenital system development	2	NIPBL,NF1
1	TRUE	0.0317	288	77	7	0.091	0.024	GO:0006401	BP	11	RNA catabolic process	1	TNRC6C,TNRC6B,CNOT6,SMG7,AGO2,NUP214,ATM
1	TRUE	0.0318	604	2	2	1	0.003	GO:0003008	BP	11	system process	1	BRAF,NIPBL
1	TRUE	0.032	84	142	5	0.035	0.06	GO:0036294	BP	11	cellular response to decreased oxygen levels	2	CREBBP,HIPK2,EP300,NPEPPS,HIF1AN
1	TRUE	0.0322	3248	55	25	0.455	0.008	GO:0080090	BP	11	regulation of primary metabolic process	3	ARID1B,ZNF275,HIPK2,SPEN,TNRC6C,TNRC6B,EP300,ZKSCAN1,AGO2,RREB1,NUP214,LATS1,ANKRD17,IGF1R,NCOR1,POU2F1,ASXL2,BRAF,SON,NIPBL,ATF7,FIGN,MKL2,NF1,ACACA
1	TRUE	0.0326	2003	55	18	0.327	0.009	GO:0051252	BP	11	regulation of RNA metabolic process	3	ARID1B,ZNF275,HIPK2,SPEN,TNRC6C,TNRC6B,EP300,ZKSCAN1,AGO2,RREB1,NUP214,NCOR1,POU2F1,ASXL2,SON,NIPBL,ATF7,MKL2
1	TRUE	0.0326	833	118	17	0.144	0.02	GO:1903508	BP	11	positive regulation of nucleic acid-templated transcription	3	RSF1,ARID1B,HIPK2,EP300,CNOT6,PRDM2,ARID1A,AGO2,RREB1,CDK5RAP2,POU2F1,ASXL2,PHIP,TAF1,DHX36,MKL2,BMPR2
1	TRUE	0.0327	637	2	2	1	0.003	GO:0016477	BP	11	cell migration	3	BRAF,NIPBL
1	TRUE	0.0327	3144	54	24	0.444	0.008	GO:0048518	BP	11	positive regulation of biological process	2	ARID1B,WNK1,HIPK2,SPEN,TNRC6C,HUWE1,TNRC6B,EP300,USP34,AGO2,RREB1,LATS1,ANKRD17,IGF1R,NCOR1,POU2F1,ABL2,ASXL2,BRAF,NIPBL,AKAP13,MKL2,NF1,ACACA
1	TRUE	0.0327	642	27	6	0.222	0.009	GO:0022008	BP	11	neurogenesis	3	WNK1,SPEN,BRAF,NIPBL,HOOK3,NF1
1	TRUE	0.0327	641	2	2	1	0.003	GO:0031401	BP	11	positive regulation of protein modification process	2	BRAF,NIPBL
1	TRUE	0.0327	834	118	17	0.144	0.02	GO:1902680	BP	11	positive regulation of RNA biosynthetic process	2	RSF1,ARID1B,HIPK2,EP300,CNOT6,PRDM2,ARID1A,AGO2,RREB1,CDK5RAP2,POU2F1,ASXL2,PHIP,TAF1,DHX36,MKL2,BMPR2
1	TRUE	0.0327	52	142	4	0.028	0.077	GO:0043618	BP	11	regulation of transcription from RNA polymerase II promoter in response to stress	2	CREBBP,EP300,TAF1,HIF1AN
1	TRUE	0.0327	170	42	4	0.095	0.024	GO:0030522	BP	38	intracellular receptor signaling pathway	1	EP300,LATS1,ANKRD17,ASXL2
1	TRUE	0.0327	133	132	6	0.045	0.045	GO:0008234	MF	27	cysteine-type peptidase activity	1	USP14,USP31,USP34,USP24,USP49,TRRAP
1	TRUE	0.0329	125	142	6	0.042	0.048	GO:0001666	BP	11	response to hypoxia	4	CREBBP,HIPK2,EP300,NPEPPS,HIF1AN,NF1
1	TRUE	0.0329	100	10	2	0.2	0.02	GO:0060537	BP	11	muscle tissue development	1	MKL2,NF1
1	TRUE	0.0329	1761	44	14	0.318	0.008	GO:0010646	BP	11	regulation of cell communication	1	WNK1,HIPK2,EP300,USP34,LATS1,ANKRD17,ARHGAP32,IGF1R,ARHGAP17,NCOR1,ASXL2,BRAF,AKAP13,NF1
1	TRUE	0.0329	12	84	2	0.024	0.167	GO:0016922	MF	14	nuclear receptor binding	3	ARID1A,NCOR1
1	TRUE	0.033	3667	55	27	0.491	0.007	GO:0019222	BP	11	regulation of metabolic process	2	ARID1B,WNK1,ZNF275,HIPK2,SPEN,TNRC6C,TNRC6B,EP300,ZKSCAN1,AGO2,RREB1,NUP214,LATS1,ANKRD17,IGF1R,NCOR1,POU2F1,ABL2,ASXL2,BRAF,SON,NIPBL,ATF7,FIGN,MKL2,NF1,ACACA
1	TRUE	0.033	67	53	3	0.057	0.045	GO:0045652	BP	62	regulation of megakaryocyte differentiation	2	TNRC6C,TNRC6B,EP300
1	TRUE	0.0332	62	120	4	0.033	0.065	GO:0001952	BP	11	regulation of cell-matrix adhesion	3	UTRN,CLASP2,PEAK1,NF1
1	TRUE	0.0332	48	21	2	0.095	0.042	GO:0051492	BP	11	regulation of stress fiber assembly	3	ALMS1,BRAF
1	TRUE	0.0332	27	139	3	0.022	0.111	GO:1902743	BP	83	regulation of lamellipodium organization	1	SSH1,RREB1,SSH2
1	TRUE	0.0333	3886	128	55	0.43	0.014	GO:0016043	BP	11	cellular component organization	1	MYCBP2,CLEC16A,RSF1,ARID1B,SYNE2,HIPK2,HACE1,HUWE1,EP300,DDHD1,CNOT6,ALMS1,SMG7,ARID1A,HELLS,AGO2,VAPB,RREB1,MKLN1,LATS1,CDK5RAP2,SCAF11,IGF1R,NCOR1,NPEPPS,SSH2,ABL2,POGZ,GATAD2B,IQSEC1,PHIP,TAF1,MKI67,ATM,EPG5,BRAF,SON,STARD9,CLASP2,NIPBL,USP49,BRWD3,HOOK3,AKAP13,PEAK1,DHX36,PITPNB,EP400,ARID2,TRRAP,NF1,C5ORF42,TOP1,BMPR2,ACACA
1	TRUE	0.0335	9	120	2	0.017	0.222	GO:0035313	BP	11	wound healing, spreading of epidermal cells	1	RREB1,CLASP2
1	TRUE	0.0337	900	42	9	0.214	0.01	GO:0022402	BP	11	cell cycle process	2	EP300,ALMS1,LATS1,ANKRD17,NCOR1,MKI67,STARD9,NIPBL,PHC3
1	TRUE	0.0337	96	38	3	0.079	0.031	GO:0016573	BP	11	histone acetylation	3	EP300,EP400,TRRAP
1	TRUE	0.0338	690	2	2	1	0.003	GO:0051674	BP	11	localization of cell	1	BRAF,NIPBL
1	TRUE	0.0338	690	2	2	1	0.003	GO:0048870	BP	11	cell motility	2	BRAF,NIPBL
1	TRUE	0.0338	688	2	2	1	0.003	GO:0051130	BP	11	positive regulation of cellular component organization	2	BRAF,NIPBL
1	TRUE	0.0338	105	35	3	0.086	0.029	GO:0046328	BP	11	regulation of JNK cascade	3	HIPK2,IGF1R,NCOR1
1	TRUE	0.0341	128	142	6	0.042	0.047	GO:0036293	BP	11	response to decreased oxygen levels	3	CREBBP,HIPK2,EP300,NPEPPS,HIF1AN,NF1
1	TRUE	0.0341	27	142	3	0.021	0.111	GO:0061418	BP	11	regulation of transcription from RNA polymerase II promoter in response to hypoxia	3	CREBBP,EP300,HIF1AN
1	TRUE	0.0345	1790	44	14	0.318	0.008	GO:0023051	BP	11	regulation of signaling	1	WNK1,HIPK2,EP300,USP34,LATS1,ANKRD17,ARHGAP32,IGF1R,ARHGAP17,NCOR1,ASXL2,BRAF,AKAP13,NF1
1	TRUE	0.0345	98	38	3	0.079	0.031	GO:0018393	BP	11	internal peptidyl-lysine acetylation	2	EP300,EP400,TRRAP
1	TRUE	0.0345	29	38	2	0.053	0.069	GO:1904837	BP	46	beta-catenin-TCF complex assembly	1	EP300,TRRAP
1	TRUE	0.0345	29	38	2	0.053	0.069	GO:0042771	BP	29	intrinsic apoptotic signaling pathway in response to DNA damage by p53 class mediator	1	HIPK2,EP300
1	TRUE	0.0348	1044	44	10	0.227	0.01	GO:1902531	BP	11	regulation of intracellular signal transduction	2	HIPK2,EP300,ANKRD17,ARHGAP32,IGF1R,ARHGAP17,NCOR1,BRAF,AKAP13,NF1
1	TRUE	0.0348	176	44	4	0.091	0.023	GO:0051056	BP	11	regulation of small GTPase mediated signal transduction	3	ARHGAP32,ARHGAP17,AKAP13,NF1
1	TRUE	0.0348	366	35	5	0.143	0.014	GO:0043408	BP	11	regulation of MAPK cascade	1	HIPK2,IGF1R,NCOR1,BRAF,NF1
1	TRUE	0.0348	71	53	3	0.057	0.042	GO:0030219	BP	62	megakaryocyte differentiation	1	TNRC6C,TNRC6B,EP300
1	TRUE	0.0348	8874	74	65	0.878	0.007	GO:0005488	MF	14	binding	1	ARID1B,WNK1,MON2,HIPK2,SPEN,TNRC6C,HUWE1,TNRC6B,EP300,ALG13,ZKSCAN1,USP34,ALMS1,SMG7,PRDM2,UBE3D,YLPM1,AGO2,RREB1,NUP214,MKLN1,LATS1,ANKRD17,MPRIP,ARHGAP32,GIT2,IGF1R,ARHGAP17,NCOR1,POU2F1,ABL2,POGZ,GATAD2B,ASXL2,IQSEC1,MKI67,ATM,UTRN,BRAF,SON,STARD9,SIK3,NIPBL,KIAA1958,CATSPER2,HOOK3,ATF7,AKAP13,FAM98B,PEAK1,PHC3,PITPNB,EP400,MKL2,GPATCH8,ARID2,TRRAP,NF1,NHLRC2,ARHGEF12,MYO5A,HELZ,ZNF652,POM121C…
1	TRUE	0.0349	112	10	2	0.2	0.018	GO:1901214	BP	9	regulation of neuron death	1	BRAF,NF1
1	TRUE	0.0351	101	38	3	0.079	0.03	GO:0006475	BP	11	internal protein amino acid acetylation	2	EP300,EP400,TRRAP
1	TRUE	0.0352	45	84	3	0.036	0.067	GO:0045815	BP	11	positive regulation of gene expression, epigenetic	3	ARID1B,EP300,ARID1A
1	TRUE	0.0355	53	21	2	0.095	0.038	GO:0032231	BP	11	regulation of actin filament bundle assembly	2	ALMS1,BRAF
1	TRUE	0.0356	57	142	4	0.028	0.07	GO:0043620	BP	11	regulation of DNA-templated transcription in response to stress	1	CREBBP,EP300,TAF1,HIF1AN
1	TRUE	0.0359	217	111	7	0.063	0.032	GO:0007059	BP	67	chromosome segregation	1	LATS1,CDK5RAP2,POGZ,MKI67,ATM,NIPBL,TOP1
1	TRUE	0.0361	3153	55	24	0.436	0.008	GO:0051171	BP	11	regulation of nitrogen compound metabolic process	1	ARID1B,ZNF275,HIPK2,SPEN,TNRC6C,TNRC6B,EP300,ZKSCAN1,AGO2,RREB1,NUP214,LATS1,ANKRD17,IGF1R,NCOR1,POU2F1,ASXL2,BRAF,SON,NIPBL,ATF7,FIGN,MKL2,NF1
1	TRUE	0.0361	104	38	3	0.079	0.029	GO:0018394	BP	11	peptidyl-lysine acetylation	1	EP300,EP400,TRRAP
1	TRUE	0.0361	9	139	2	0.014	0.222	GO:0071318	BP	5	cellular response to ATP	1	SSH1,TAF1
1	TRUE	0.0361	35	112	3	0.027	0.086	GO:0001047	MF	14	core promoter binding	6	AGO2,POU2F1,TAF1
1	TRUE	0.0364	1116	42	10	0.238	0.009	GO:0007049	BP	11	cell cycle	1	HIPK2,EP300,ALMS1,LATS1,ANKRD17,NCOR1,MKI67,STARD9,NIPBL,PHC3
1	TRUE	0.0365	43	27	2	0.074	0.047	GO:0061351	BP	11	neural precursor cell proliferation	1	HOOK3,NF1
1	TRUE	0.0369	221	145	8	0.055	0.036	GO:0016579	BP	1	protein deubiquitination	2	PSME4,USP14,USP31,USP34,ASXL2,USP24,USP49,TRRAP
1	TRUE	0.0378	57	21	2	0.095	0.035	GO:0030038	BP	11	contractile actin filament bundle assembly	2	ALMS1,BRAF
1	TRUE	0.0378	57	21	2	0.095	0.035	GO:0043149	BP	11	stress fiber assembly	3	ALMS1,BRAF
1	TRUE	0.0381	95	142	5	0.035	0.053	GO:0071453	BP	11	cellular response to oxygen levels	1	CREBBP,HIPK2,EP300,NPEPPS,HIF1AN
1	TRUE	0.0382	139	139	6	0.043	0.043	GO:0110053	BP	11	regulation of actin filament organization	6	SSH1,ALMS1,LATS1,SSH2,BRAF,CLASP2
1	TRUE	0.0384	819	2	2	1	0.002	GO:0040011	BP	11	locomotion	1	BRAF,NIPBL
1	TRUE	0.0384	210	120	7	0.058	0.033	GO:0140014	BP	11	mitotic nuclear division	4	CDK5RAP2,POGZ,PHIP,MKI67,ATM,CLASP2,NIPBL
1	TRUE	0.0384	124	10	2	0.2	0.016	GO:0030336	BP	11	negative regulation of cell migration	5	BRAF,NF1
1	TRUE	0.0384	104	12	2	0.167	0.019	GO:1902275	BP	11	regulation of chromatin organization	3	MKI67,NIPBL
1	TRUE	0.0384	111	73	4	0.055	0.036	GO:0007160	BP	11	cell-matrix adhesion	2	MKLN1,UTRN,PEAK1,NF1
1	TRUE	0.0384	1696	9	5	0.556	0.003	GO:0051173	BP	11	positive regulation of nitrogen compound metabolic process	2	TNRC6B,POU2F1,BRAF,NIPBL,MKL2
1	TRUE	0.0384	2449	48	18	0.375	0.007	GO:0036211	BP	11	protein modification process	1	WNK1,HIPK2,HUWE1,EP300,USP31,USP34,UBE3D,LATS1,IGF1R,NCOR1,ABL2,ASXL2,BRAF,NIPBL,PEAK1,EP400,TRRAP,NF1
1	TRUE	0.0384	2449	48	18	0.375	0.007	GO:0006464	BP	11	cellular protein modification process	1	WNK1,HIPK2,HUWE1,EP300,USP31,USP34,UBE3D,LATS1,IGF1R,NCOR1,ABL2,ASXL2,BRAF,NIPBL,PEAK1,EP400,TRRAP,NF1
1	TRUE	0.0384	105	77	4	0.052	0.038	GO:0035195	BP	11	gene silencing by miRNA	4	TNRC6C,CNOT6,AGO2,NCOR1
1	TRUE	0.0384	53	77	3	0.039	0.057	GO:0006977	BP	11	DNA damage response, signal transduction by p53 class mediator resulting in cell cycle arrest	4	EP300,CNOT6,ATM
1	TRUE	0.0384	125	10	2	0.2	0.016	GO:0070997	BP	9	neuron death	1	BRAF,NF1
1	TRUE	0.0387	139	142	6	0.042	0.043	GO:0070482	BP	11	response to oxygen levels	2	CREBBP,HIPK2,EP300,NPEPPS,HIF1AN,NF1
1	TRUE	0.0387	6118	55	38	0.691	0.006	GO:0050789	BP	11	regulation of biological process	1	ARID1B,WNK1,ZNF275,HIPK2,SPEN,TNRC6C,HUWE1,TNRC6B,EP300,ZKSCAN1,USP34,ALMS1,AGO2,RREB1,NUP214,MKLN1,LATS1,ANKRD17,ARHGAP32,IGF1R,ARHGAP17,NCOR1,POU2F1,ABL2,ASXL2,MKI67,BRAF,SON,NIPBL,HOOK3,ATF7,AKAP13,PEAK1,PHC3,FIGN,MKL2,NF1,ACACA
1	TRUE	0.0387	131	10	2	0.2	0.015	GO:2000146	BP	11	negative regulation of cell motility	4	BRAF,NF1
1	TRUE	0.0387	1301	4	3	0.75	0.002	GO:0033554	BP	11	cellular response to stress	1	BRAF,NIPBL,FIGN
1	TRUE	0.0387	1683	53	15	0.283	0.009	GO:0009892	BP	11	negative regulation of metabolic process	1	WNK1,HIPK2,SPEN,TNRC6C,TNRC6B,EP300,AGO2,RREB1,NUP214,LATS1,IGF1R,NCOR1,POU2F1,NIPBL,NF1
1	TRUE	0.0387	413	77	8	0.104	0.019	GO:0034655	BP	11	nucleobase-containing compound catabolic process	2	TNRC6C,TNRC6B,CNOT6,SMG7,AGO2,NUP214,NCOR1,ATM
1	TRUE	0.0387	106	77	4	0.052	0.038	GO:0042770	BP	11	signal transduction in response to DNA damage	2	HIPK2,EP300,CNOT6,ATM
1	TRUE	0.0387	54	77	3	0.039	0.056	GO:1902400	BP	11	intracellular signal transduction involved in G1 DNA damage checkpoint	2	EP300,CNOT6,ATM
1	TRUE	0.0387	54	77	3	0.039	0.056	GO:0072431	BP	11	signal transduction involved in mitotic G1 DNA damage checkpoint	3	EP300,CNOT6,ATM
1	TRUE	0.0387	119	112	5	0.045	0.042	GO:1902806	BP	13	regulation of cell cycle G1/S phase transition	1	EP300,CNOT6,ANKRD17,TAF1,ATM
1	TRUE	0.0387	107	77	4	0.052	0.037	GO:2000045	BP	13	regulation of G1/S transition of mitotic cell cycle	2	EP300,CNOT6,ANKRD17,ATM
1	TRUE	0.0387	79	53	3	0.057	0.038	GO:0035567	BP	63	non-canonical Wnt signaling pathway	3	TNRC6C,TNRC6B,AGO2
1	TRUE	0.0387	461	118	11	0.093	0.024	GO:0001067	MF	14	regulatory region nucleic acid binding	4	EP300,PRDM2,AGO2,RREB1,CDK5RAP2,NCOR1,POU2F1,GATAD2B,TAF1,DHX36,TOP1
1	TRUE	0.0387	461	118	11	0.093	0.024	GO:0044212	MF	14	transcription regulatory region DNA binding	5	EP300,PRDM2,AGO2,RREB1,CDK5RAP2,NCOR1,POU2F1,GATAD2B,TAF1,DHX36,TOP1
1	TRUE	0.0388	601	77	10	0.13	0.017	GO:1903047	BP	11	mitotic cell cycle process	3	EP300,CNOT6,ALMS1,LATS1,ANKRD17,POGZ,MKI67,ATM,SON,NIPBL
1	TRUE	0.0388	865	2	2	1	0.002	GO:0032270	BP	11	positive regulation of cellular protein metabolic process	4	BRAF,NIPBL
1	TRUE	0.0388	325	78	7	0.09	0.022	GO:0030097	BP	11	hemopoiesis	3	HIPK2,TNRC6C,TNRC6B,EP300,PRRC2C,ATM,BRAF
1	TRUE	0.0388	55	77	3	0.039	0.055	GO:0072413	BP	11	signal transduction involved in mitotic cell cycle checkpoint	2	EP300,CNOT6,ATM
1	TRUE	0.0388	55	77	3	0.039	0.055	GO:1902403	BP	11	signal transduction involved in mitotic DNA integrity checkpoint	3	EP300,CNOT6,ATM
1	TRUE	0.0388	55	77	3	0.039	0.055	GO:1902402	BP	11	signal transduction involved in mitotic DNA damage checkpoint	4	EP300,CNOT6,ATM
1	TRUE	0.0388	34	132	3	0.023	0.088	GO:2000059	BP	73	negative regulation of ubiquitin-dependent protein catabolic process	1	HIPK2,USP14,TAF1
1	TRUE	0.0388	14	96	2	0.021	0.143	GO:0005158	MF	84	insulin receptor binding	1	IGF1R,PHIP
1	TRUE	0.0388	386	22	4	0.182	0.01	GO:0003712	MF	43	transcription coregulator activity	2	HIPK2,NCOR1,MKL2,TRRAP
1	TRUE	0.0388	105	41	3	0.073	0.029	GO:0035257	MF	14	nuclear hormone receptor binding	2	EP300,LATS1,NCOR1
1	TRUE	0.039	135	10	2	0.2	0.015	GO:0007610	BP	11	behavior	1	BRAF,NF1
1	TRUE	0.039	2083	44	15	0.341	0.007	GO:0048583	BP	11	regulation of response to stimulus	2	WNK1,HIPK2,EP300,USP34,LATS1,ANKRD17,ARHGAP32,IGF1R,ARHGAP17,NCOR1,ASXL2,BRAF,AKAP13,FIGN,NF1
1	TRUE	0.039	338	41	5	0.122	0.015	GO:0010563	BP	11	negative regulation of phosphorus metabolic process	2	WNK1,LATS1,IGF1R,NCOR1,NF1
1	TRUE	0.039	337	41	5	0.122	0.015	GO:0045936	BP	11	negative regulation of phosphate metabolic process	3	WNK1,LATS1,IGF1R,NCOR1,NF1
1	TRUE	0.039	16	84	2	0.024	0.125	GO:0006337	BP	56	nucleosome disassembly	1	ARID1A,ARID2
1	TRUE	0.039	67	132	4	0.03	0.06	GO:0004843	MF	27	thiol-dependent ubiquitin-specific protease activity	4	USP14,USP31,USP34,USP49
1	TRUE	0.0391	99	44	3	0.068	0.03	GO:0031032	BP	11	actomyosin structure organization	5	ALMS1,BRAF,AKAP13
1	TRUE	0.0392	308	45	5	0.111	0.016	GO:0051493	BP	11	regulation of cytoskeleton organization	4	ALMS1,LATS1,ABL2,BRAF,AKAP13
1	TRUE	0.0392	608	89	11	0.124	0.018	GO:0016071	BP	11	mRNA metabolic process	1	SPEN,TNRC6C,TNRC6B,CNOT6,SMG7,AGO2,NUP214,SCAF11,ATM,SON,USP49
1	TRUE	0.0392	10	145	2	0.014	0.2	GO:0070628	MF	32	proteasome binding	1	PSME4,USP14
1	TRUE	0.0393	2597	53	20	0.377	0.008	GO:0032502	BP	11	developmental process	1	WNK1,HIPK2,SPEN,TNRC6C,TNRC6B,EP300,AGO2,RREB1,MKLN1,LATS1,ABL2,ASXL2,BRAF,NIPBL,HOOK3,AKAP13,PEAK1,MKL2,NF1,NHSL2
1	TRUE	0.0393	138	10	2	0.2	0.014	GO:0051271	BP	11	negative regulation of cellular component movement	4	BRAF,NF1
1	TRUE	0.0393	1775	9	5	0.556	0.003	GO:0031325	BP	11	positive regulation of cellular metabolic process	4	TNRC6B,POU2F1,BRAF,NIPBL,MKL2
1	TRUE	0.0393	4944	54	32	0.593	0.006	GO:0044260	BP	41	cellular macromolecule metabolic process	1	ARID1B,WNK1,ZNF275,HIPK2,SPEN,TNRC6C,HUWE1,TNRC6B,EP300,USP31,ZKSCAN1,USP34,UBE3D,AGO2,RREB1,NUP214,LATS1,ANKRD17,IGF1R,NCOR1,POU2F1,ABL2,ASXL2,BRAF,NIPBL,ATF7,PEAK1,FIGN,EP400,MKL2,TRRAP,NF1
1	TRUE	0.0393	29	48	2	0.042	0.069	GO:0004715	MF	27	non-membrane spanning protein tyrosine kinase activity	5	ABL2,PEAK1
1	TRUE	0.0393	34	136	3	0.022	0.088	GO:0005048	MF	4	signal sequence binding	1	NUP214,POM121,POM121C
1	TRUE	0.0396	279	50	5	0.1	0.018	GO:0007264	BP	11	small GTPase mediated signal transduction	2	RREB1,ARHGAP32,ARHGAP17,AKAP13,NF1
[truncated: 79 more rows]

## Sheet: 10purple_iPSC
query.number	significant	p.value	term.size	query.size	overlap.size	precision	recall	term.id	domain	subgraph.number	term.name	relative.depth	intersection
[truncated: 1 more rows]

[truncated: 27 more sheets: 11greenyellow_iPSC, 6red_1M, 11greenyellow_1M, 22darkgreen_1M, 24darkgrey_1M, 42lightcyan1_1M, 46brown4_1M, 2blue_3M, 3brown_3M, 4yellow_3M, 5green_3M, 7black_3M, 8pink_3M, 9magenta_3M, 11greenyellow_3M, 13salmon_3M, 16lightcyan_3M, 18lightgreen_3M, 19lightyellow_3M, 22darkgreen_3M …]
