# Supplementary material for: Cortical organoids model early brain development disrupted by 16p11.2 copy number variants in autism
Source: Mol Psychiatry. 2021 Aug 26;26(12):7560–80. doi: 10.1038/s41380-021-01243-6 (PMC8873019; doi:10.1038/s41380-021-01243-6)
Supplement: Supplementary file 10 — Table S8 [file 41380_2021_1243_MOESM10_ESM.xlsx]

## Sheet: readme_S8
Supplementary Table 8. Differentially Expressed Proteins (DEPs) in 1M and 3M cortical organoids detected by LC-MS/MS with TMT labeling.
1. 16p11.2 genes with p-values at FDR<10% are highlighted in light grey
2. The results are shown across all comparisons (DUP vs DEL, DEL vs CTRL and DUP vs CTRL).
3. The spreadsheets are sorted by Column E (DUP vs DEL FDR).

## Sheet: 1M_DEP_organoids
UniprotAC	genename	DUPvsDEL.logFC	DUPvsDEL.Pvalue	DUPvsDEL.FDR	DUPvsCTL.logFC	DUPvsCTL.Pvalue	DUPvsCTL.FDR	DELvsCTL.logFC	DELvsCTL.Pvalue	DELvsCTL.FDR
Q09666	AHNAK	0.623343	3.14151e-18	1.74411e-14	-0.250028	1.88689e-07	0.000144489	-0.873371	6.45254e-29	1.97641e-25
Q14204	DYNC1H1	-0.252569	5.69413e-18	1.74411e-14	-0.0406549	0.163131	0.90538	0.211914	5.91379e-13	2.13105e-10
Q16352	INA	-0.935992	2.13715e-17	4.36406e-14	0.0201267	0.848252	0.978014	0.956119	5.51995e-18	4.83075e-15
P07196	NEFL	-0.60199	2.05101e-16	3.14112e-13	0.364346	6.45606e-07	0.00030423	0.966336	3.47033e-33	2.12592e-29
Q9HC38	GLOD4	0.291919	7.96694e-16	9.7611e-13	-0.0203486	0.5035	0.912403	-0.312268	1.81478e-21	2.77934e-18
P13591	NCAM1	-0.691807	7.56153e-14	7.72032e-11	-0.00538776	0.953495	0.990206	0.68642	5.83707e-13	2.13105e-10
P11055	MYH3	4.17776	1.83288e-13	1.60403e-10	3.91854	2.59323e-12	7.94308e-09	-0.259217	0.535984	0.838252
P04075	ALDOA	1.52225	1.94123e-11	1.4865e-08	0.757079	6.14588e-05	0.0101756	-0.765176	3.48271e-09	5.61449e-07
Q5SW79	CEP170	-0.347533	1.09375e-10	7.44477e-08	-0.0138947	0.789961	0.961323	0.333638	4.22634e-10	8.63018e-08
P04083	ANXA1	1.7231	3.25326e-10	1.99294e-07	-0.0707951	0.659814	0.92551	-1.79389	3.10585e-12	1.05702e-09
Q9BW30	TPPP3	0.931098	1.70268e-09	9.48238e-07	-0.0812826	0.55459	0.912403	-1.01238	1.3319e-10	2.81352e-08
Q5KU26	COLEC12	1.22695	2.15826e-09	1.10179e-06	-0.835547	0.000280725	0.0291478	-2.06249	4.06611e-15	2.26446e-12
Q08431	MFGE8	-0.615616	3.07902e-09	1.45093e-06	-0.119018	0.21525	0.912403	0.496597	1.57376e-06	0.000101483
O75746	SLC25A12	-0.376358	3.83281e-09	1.67713e-06	-0.216084	0.00032441	0.0331223	0.160273	0.00683603	0.0858146
O00299	CLIC1	0.384612	4.45026e-09	1.81749e-06	0.0729659	0.189409	0.912403	-0.311646	3.6723e-09	5.76834e-07
O75369	FLNB	0.408178	1.00713e-08	3.85605e-06	-0.274727	0.000106739	0.014689	-0.682904	2.97954e-21	3.65053e-18
P61266	STX1B	-0.750464	1.12573e-08	3.90728e-06	-0.16819	0.153081	0.901537	0.582273	4.30971e-05	0.00172557
Q5VU97	CACHD1	0.552167	1.20734e-08	3.90728e-06	-0.173832	0.00556571	0.212333	-0.725999	7.78383e-09	1.10892e-06
Q9BPU6	DPYSL5	-0.278497	1.21186e-08	3.90728e-06	0.0858595	0.0912751	0.777679	0.364356	6.24104e-17	4.24807e-14
O75525	KHDRBS3	-0.592054	1.55218e-08	4.75434e-06	-0.0161083	0.860196	0.978393	0.575946	2.99138e-06	0.000176204
O00499	BIN1	-0.323841	2.49638e-08	6.64904e-06	-0.0758597	0.169468	0.907802	0.247981	7.86838e-06	0.000398361
O14531	DPYSL4	-0.313154	2.38813e-08	6.64904e-06	0.012836	0.801013	0.966136	0.32599	7.0377e-11	1.65819e-08
P07197	NEFM	-0.415676	2.38031e-08	6.64904e-06	0.462633	0.000157798	0.0202039	0.87831	1.03716e-10	2.26916e-08
P06744	GPI	-0.20685	2.63026e-08	6.71375e-06	-0.260442	8.73237e-09	1.53183e-05	-0.0535915	0.0959008	0.454712
P09471	GNAO1	-0.802059	3.42043e-08	8.05905e-06	-0.125121	0.330632	0.912403	0.676938	1.00204e-06	7.09535e-05
P35579	MYH9	0.436655	3.3829e-08	8.05905e-06	-0.135946	0.0586421	0.681672	-0.572602	5.08106e-14	2.59388e-11
P08133	ANXA6	0.435151	4.57352e-08	1.03768e-05	-0.312858	0.000104523	0.014689	-0.748009	1.14562e-19	1.16968e-16
P61163	ACTR1A	-0.342593	7.39796e-08	1.56275e-05	-0.0505496	0.379504	0.912403	0.292043	9.62855e-07	6.93935e-05
Q9Y490	TLN1	0.438271	7.17638e-08	1.56275e-05	-0.0923456	0.200356	0.912403	-0.530617	3.92835e-11	1.00271e-08
P12814	ACTN1	0.409189	8.73482e-08	1.78365e-05	-0.0905589	0.222185	0.912403	-0.499748	1.57752e-11	4.83195e-09
Q08209	PPP3CA	-0.386068	1.72238e-07	3.40365e-05	-0.0502762	0.447144	0.912403	0.335792	0.000546339	0.0123047
P46940	IQGAP1	0.488853	1.99112e-07	3.81176e-05	-0.0276132	0.773008	0.959405	-0.516466	1.31541e-06	8.85517e-05
P00966	ASS1	-0.566143	2.09819e-07	3.895e-05	-0.665817	1.00021e-08	1.53183e-05	-0.0996734	0.337158	0.770116
P31939	ATIC	-0.692209	2.93709e-07	5.29194e-05	0.0898364	0.593743	0.912403	0.782045	1.71265e-05	0.000788849
P27144	AK4	0.614881	3.37629e-07	5.90947e-05	-0.237568	0.0323057	0.526342	-0.852449	1.67194e-11	4.8773e-09
P10636	MAPT	-1.09697	4.27076e-07	7.26742e-05	-0.0831455	0.619777	0.917876	1.01383	4.06853e-07	3.46164e-05
P11137	MAP2	-0.411684	4.58008e-07	7.58313e-05	0.00755693	0.928072	0.988763	0.41924	3.89258e-06	0.000214828
Q8IXM2	BAP18	0.26832	5.15682e-07	8.31334e-05	0.023329	0.653158	0.923648	-0.244991	0.000179505	0.00526148
P35914	HMGCL	0.505677	6.29226e-07	9.88368e-05	-0.166876	0.0960101	0.782189	-0.672552	6.36809e-08	7.36055e-06
O60282	KIF5C	-0.52785	8.8384e-07	0.00011716	-0.0655581	0.451046	0.912403	0.462292	3.06569e-06	0.000178861
P29401	TKT	-0.222683	8.77057e-07	0.00011716	-0.0725923	0.0665763	0.706676	0.15009	0.00056792	0.0126054
P30040	ERP29	0.215101	8.83705e-07	0.00011716	-0.0800826	0.0584801	0.681672	-0.295183	6.09471e-11	1.49345e-08
P46781	RPS9	-0.263232	8.8183e-07	0.00011716	-0.266166	2.85095e-06	0.00109156	-0.00293458	0.921559	0.978453
P80723	BASP1	-0.492052	8.98877e-07	0.00011716	0.0122833	0.895152	0.982415	0.504336	6.00006e-07	4.61797e-05
Q7Z3D6	DGLUCY	0.655577	8.09524e-07	0.00011716	-0.136289	0.103813	0.795212	-0.791866	2.1053e-09	3.68488e-07
Q8WXF7	ATL1	-0.407995	7.86847e-07	0.00011716	-0.0122335	0.874945	0.980842	0.395762	1.07966e-06	7.46564e-05
Q9P2E9	RRBP1	0.466461	8.6157e-07	0.00011716	-0.0762074	0.389678	0.912403	-0.542668	8.20579e-12	2.64572e-09
P27361	MAPK3	1.16447	1.41698e-06	0.000180842	0.353587	0.00240344	0.127493	-0.810886	6.88195e-05	0.00246543
P38606	ATP6V1A	-0.213803	1.50504e-06	0.000188161	-0.115477	0.0190087	0.401036	0.0983261	0.00682241	0.0858146
P13674	P4HA1	0.443106	1.95888e-06	0.000239848	-0.253575	6.44059e-05	0.0103829	-0.696681	8.76355e-14	4.12965e-11
Q96FC7	PHYHIPL	-0.553063	1.99677e-06	0.000239848	0.140367	0.108721	0.8079	0.69343	9.63583e-08	1.0356e-05
Q9ULK5	VANGL2	-0.265762	2.72962e-06	0.00032157	0.0393452	0.481849	0.912403	0.305107	1.42437e-06	9.48444e-05
P13637	ATP1A3	-0.767613	3.31013e-06	0.000382601	0.164798	0.305437	0.912403	0.932411	2.30735e-07	2.17459e-05
O43852	CALU	0.213341	3.51151e-06	0.000398362	-0.106486	0.0184168	0.393106	-0.319827	2.17453e-11	6.05508e-09
Q00325	SLC25A3	-0.184143	3.58597e-06	0.000399412	-0.27664	1.59915e-06	0.000653093	-0.0924967	0.0122199	0.128309
Q5SQI0	ATAT1	-0.451233	3.75352e-06	0.000410609	0.0729669	0.405672	0.912403	0.5242	5.26074e-08	6.31907e-06
P13611	VCAN	-0.456045	5.5176e-06	0.000592997	0.128858	0.183848	0.912403	0.584903	1.2191e-08	1.69732e-06
P31327	CPS1	0.820807	6.89054e-06	0.000715448	-0.0941469	0.616233	0.917411	-0.914954	0.000267299	0.00722487
Q8WXH0	SYNE2	0.271904	6.79077e-06	0.000715448	0.156794	0.00890525	0.287124	-0.11511	0.0538043	0.329448
P08237	PFKM	-0.3095	8.15081e-06	0.000805353	-0.177146	0.0094725	0.297582	0.132354	0.0292625	0.219861
P30043	BLVRB	0.645773	7.98973e-06	0.000805353	-0.0986199	0.464869	0.912403	-0.744393	5.45338e-07	4.38896e-05
P49327	FASN	-0.281381	8.08617e-06	0.000805353	0.0890582	0.159858	0.903888	0.370439	4.36822e-08	5.57494e-06
Q14315	FLNC	0.420281	9.55991e-06	0.000929587	0.152574	0.10869	0.8079	-0.267707	0.00950268	0.107803
P55327	TPD52	-0.480681	1.01002e-05	0.000966775	-0.0886024	0.424574	0.912403	0.392078	0.000822308	0.0164623
P16870	CPE	-0.362568	1.04768e-05	0.000972441	-0.173789	0.0286687	0.494717	0.188779	0.0154487	0.14857
Q14739	LBR	-0.205691	1.03282e-05	0.000972441	-0.0706931	0.0951612	0.782189	0.134998	0.00238736	0.039527
Q15181	PPA1	-0.791806	1.07556e-05	0.000983419	0.0911042	0.386543	0.912403	0.88291	0.000125992	0.00389811
Q13308	PTK7	0.286024	1.10413e-05	0.000994692	-0.104404	0.191002	0.912403	-0.390428	1.08463e-06	7.46564e-05
P43243	MATR3	-0.118072	1.18929e-05	0.00105588	-0.0716966	0.010167	0.308138	0.0463755	0.0609267	0.354451
P00918	CA2	1.77793	1.46084e-05	0.00127844	0.131098	0.695255	0.936279	-1.64683	2.33145e-06	0.000141904
O43426	SYNJ1	-0.434734	1.56317e-05	0.00134299	-0.0915924	0.138808	0.884811	0.343141	8.93414e-05	0.00302379
O43854	EDIL3	-0.78041	1.58944e-05	0.00134299	-0.151661	0.253638	0.912403	0.628749	0.000362408	0.00888607
P62277	RPS13	-0.26446	1.60037e-05	0.00134299	-0.246072	1.54138e-05	0.00393437	0.0183878	0.647691	0.867329
Q9BXB4	OSBPL11	0.246669	1.74476e-05	0.00144438	-0.00101936	0.987841	0.999092	-0.247688	0.00188576	0.0327257
Q7Z4H8	KDELC2	0.411807	1.92074e-05	0.00156886	0.23853	0.00832156	0.274075	-0.173277	0.07891	0.41246
Q16762	TST	0.417697	2.07491e-05	0.00167249	-0.116201	0.208311	0.912403	-0.533898	8.77241e-05	0.00300222
Q99798	ACO2	0.284899	2.30821e-05	0.00183637	0.00216042	0.97281	0.995128	-0.282739	9.85892e-08	1.03932e-05
Q9NQC3	RTN4	-0.678009	2.36982e-05	0.00186122	-0.109488	0.43196	0.912403	0.568521	0.000118334	0.00371751
Q8NFW8	CMAS	-0.164826	2.42548e-05	0.00188082	-0.081442	0.105728	0.802586	0.0833837	0.0776162	0.410247
P59768	GNG2	-0.507418	2.46461e-05	0.00188727	-0.127259	0.159317	0.903888	0.38016	3.3925e-06	0.000194229
P08758	ANXA5	0.324197	2.56249e-05	0.001938	-0.0609616	0.457031	0.912403	-0.385158	4.52834e-05	0.00176692
Q7Z2K8	GPRIN1	-0.722754	2.707e-05	0.00202233	0.0259262	0.860029	0.978393	0.748681	1.65485e-05	0.000768001
Q12860	CNTN1	-1.09787	2.78762e-05	0.00205746	-0.218943	0.185891	0.912403	0.878923	1.48328e-06	9.77053e-05
Q8IZV5	RDH10	1.24255	2.85493e-05	0.00208206	0.35009	0.216754	0.912403	-0.892461	0.00177233	0.0312891
P53004	BLVRA	0.300038	3.14842e-05	0.00226908	0.0435842	0.525026	0.912403	-0.256454	0.000428916	0.0102008
P11217	PYGM	0.653217	3.84667e-05	0.00270859	0.0951528	0.547234	0.912403	-0.558064	0.00038341	0.00924712
Q9C040	TRIM2	-0.238577	3.84641e-05	0.00270859	0.0505684	0.419849	0.912403	0.289146	0.000124773	0.00388148
P52758	RIDA	0.396398	4.00924e-05	0.00279098	-0.190152	0.0479495	0.62899	-0.58655	1.00098e-07	1.03932e-05
Q8WYA0	IFT81	0.243541	4.45573e-05	0.00306694	-0.0249802	0.67695	0.930029	-0.268521	8.3779e-06	0.000420681
Q9GZP4	PITHD1	-0.319864	4.53874e-05	0.00308937	-0.153962	0.0193701	0.40466	0.165903	0.0176712	0.162954
Q01484	ANK2	-0.626989	4.62104e-05	0.00311083	-0.117291	0.445998	0.912403	0.509699	0.000251122	0.00692292
Q7Z6K5	ARPIN	-0.490074	4.69898e-05	0.00312891	-0.464671	0.00046626	0.0444698	0.0254029	0.82448	0.948857
A0MZ66	SHTN1	0.409805	4.85101e-05	0.0031954	-0.307789	0.000870251	0.0710821	-0.717594	2.61553e-09	4.33047e-07
Q16181	SEPT7	-0.107415	4.92498e-05	0.00320962	-0.0105987	0.682809	0.930774	0.0968164	0.000345003	0.00869557
Q9BYT8	NLN	-0.202132	5.5538e-05	0.00358133	-0.0884001	0.0714849	0.725027	0.113732	0.0207835	0.181064
P41225	SOX3	-0.559949	5.97155e-05	0.00381059	-0.0943581	0.437226	0.912403	0.465591	0.000429613	0.0102008
Q00796	SORD	-0.277029	6.66386e-05	0.00416559	-0.110367	0.0975284	0.786224	0.166661	0.0131854	0.133511
Q5JRX3	PITRM1	0.226463	6.65971e-05	0.00416559	0.0309675	0.635556	0.921082	-0.195496	0.000788471	0.0159412
Q96P47	AGAP3	-0.385883	6.8996e-05	0.00426939	-0.0864421	0.343439	0.912403	0.299441	0.00126448	0.0236165
Q8TB36	GDAP1	-0.284268	7.44145e-05	0.00455863	-0.096399	0.101678	0.795212	0.187869	0.000359215	0.00887318
O96028	NSD2	-0.184868	7.91186e-05	0.00479882	-0.00293143	0.934301	0.990206	0.181936	2.08264e-05	0.000931261
Q8N158	GPC2	-0.599527	8.28682e-05	0.00497697	0.053731	0.686887	0.933737	0.653258	0.00021966	0.00617281
P30044	PRDX5	0.21555	8.79257e-05	0.00517916	-0.0672837	0.252445	0.912403	-0.282833	6.22926e-07	4.71117e-05
Q02978	SLC25A11	-0.184365	8.75456e-05	0.00517916	-0.512828	0.166492	0.907802	-0.328463	0.378457	0.787399
Q9H7X7	IFT22	0.43954	9.63715e-05	0.00562259	0.105077	0.355008	0.912403	-0.334463	0.0045955	0.0656224
P04350	TUBB4A	-1.10472	0.000100154	0.00578817	-0.28942	0.234996	0.912403	0.815301	0.0017044	0.0304407
Q86Y82	STX12	-0.36951	0.00010263	0.00587582	-0.0426433	0.577236	0.912403	0.326866	0.0018759	0.0326471
P16949	STMN1	-0.390339	0.000105563	0.00598774	0.0595878	0.380222	0.912403	0.449927	3.60175e-07	3.15204e-05
Q06830	PRDX1	0.149065	0.000111459	0.00610683	-0.00445064	0.919339	0.988172	-0.153516	0.000200511	0.00571316
Q13641	TPBG	0.64398	0.000111649	0.00610683	-0.390153	0.00106371	0.077575	-1.03413	7.53037e-10	1.4416e-07
Q8IWU6	SULF1	0.795096	0.000110272	0.00610683	-0.507316	0.00579153	0.213828	-1.30241	8.89357e-05	0.00302379
Q92922	SMARCC1	-0.241908	0.000110702	0.00610683	-0.103471	0.0861422	0.75929	0.138437	0.0216234	0.184314
Q9NQ48	LZTFL1	0.351701	0.000113679	0.00616282	-0.020578	0.797253	0.964511	-0.372279	4.5131e-05	0.00176692
P31949	S100A11	0.986433	0.000114987	0.00617903	0.286482	0.107405	0.806331	-0.699951	7.01615e-05	0.00249889
P02545	LMNA	0.334669	0.000120896	0.00644009	-0.485852	1.22266e-07	0.000124833	-0.820521	2.07617e-15	1.27186e-12
O95168	NDUFB4	-0.230392	0.000126895	0.00666058	-0.0328842	0.552812	0.912403	0.197507	0.0010412	0.0203134
P21333	FLNA	0.177048	0.000129979	0.00666058	-0.111801	0.0337487	0.535608	-0.288849	3.10764e-11	8.27714e-09
P26440	IVD	0.19606	0.000129783	0.00666058	-0.236078	0.000168201	0.0202039	-0.432138	7.3642e-09	1.07412e-06
P37802	TAGLN2	0.925194	0.000130472	0.00666058	-0.0343079	0.846992	0.97752	-0.959502	3.74619e-05	0.00155062
Q9H3K6	BOLA2	1.30661	0.000127657	0.00666058	0.608303	0.00126251	0.0859347	-0.698306	0.00107552	0.020719
O75569	PRKRA	-0.256961	0.000131779	0.00667172	-0.0967135	0.177832	0.912403	0.160247	0.0119472	0.127284
P51572	BCAP31	0.209276	0.000138587	0.00695886	-0.0875764	0.112339	0.815906	-0.296853	3.17709e-07	2.86218e-05
O43674	NDUFB5	-0.368028	0.000140857	0.00701536	-0.206993	0.082762	0.750601	0.161035	0.0847886	0.428112
P50454	SERPINH1	0.221828	0.000144996	0.00706961	-0.293675	7.66194e-07	0.000335265	-0.515504	5.04065e-17	3.85987e-14
Q9BRQ6	CHCHD6	-0.241199	0.000143978	0.00706961	-0.184911	0.00202819	0.116119	0.0562875	0.307631	0.74428
Q9UBB4	ATXN10	-0.153037	0.000145408	0.00706961	-0.148629	0.00241416	0.127493	0.0044081	0.878967	0.967323
Q4G0F5	VPS26B	-0.263792	0.000155174	0.00748501	-0.273325	0.00419967	0.182462	-0.00953262	0.901606	0.974762
P13804	ETFA	0.317155	0.000157116	0.00751945	0.0309765	0.72704	0.941418	-0.286179	0.00139086	0.0255101
P00390	GSR	0.230687	0.000161272	0.00765855	0.0762154	0.142508	0.888886	-0.154472	8.39859e-05	0.00289044
Q13557	CAMK2D	0.391987	0.00016982	0.00796435	-0.0995816	0.222846	0.912403	-0.491568	2.33958e-06	0.000141904
Q9NZM1	MYOF	0.686817	0.000170312	0.00796435	-0.683313	0.000557755	0.0502316	-1.37013	5.05068e-09	7.73512e-07
P48723	HSPA13	-0.239034	0.000176403	0.00818671	-0.145217	0.0174637	0.380722	0.0938169	0.0520465	0.3215
O75792	RNASEH2A	-0.798986	0.000183313	0.00844342	-0.338781	0.0843995	0.75369	0.460205	0.0405071	0.272389
O75061	DNAJC6	-0.844103	0.000187602	0.00857648	-0.176307	0.392828	0.912403	0.667796	0.00651173	0.0832795
Q9H4G0	EPB41L1	-0.610118	0.00019058	0.0086481	-0.110207	0.280292	0.912403	0.499912	7.49258e-05	0.0025932
Q99729	HNRNPAB	-0.172219	0.000196772	0.00886343	0.0418594	0.325284	0.912403	0.214078	7.45946e-08	8.30848e-06
P20336	RAB3A	-0.667441	0.000201955	0.00903049	-0.0584425	0.697993	0.936533	0.608999	0.000557066	0.0124547
Q6PCE3	PGM2L1	-0.694349	0.000209834	0.00931481	0.231827	0.27341	0.912403	0.926176	9.36698e-05	0.00313564
P51608	MECP2	-0.130241	0.000217301	0.00950849	-0.197921	0.000107902	0.014689	-0.0676793	0.109972	0.492104
Q14152	EIF3A	-0.093184	0.000217033	0.00950849	-0.147997	8.47346e-06	0.00235947	-0.0548133	0.0282422	0.2159
Q9H993	ARMT1	0.285511	0.000224515	0.00975447	-0.105793	0.175198	0.911354	-0.391303	1.43193e-05	0.000680001
Q53FP2	TMEM35A	-0.786161	0.000245789	0.0106035	-0.139406	0.453234	0.912403	0.646756	0.00161235	0.0290191
P35241	RDX	-0.178528	0.000265335	0.0113667	-0.139115	0.00477305	0.191817	0.039413	0.383727	0.790154
Q9Y4I1	MYO5A	-0.49182	0.000269222	0.0114532	0.046036	0.732457	0.944993	0.537856	0.000181403	0.0052815
P22681	CBL	-0.306609	0.000299467	0.0124798	-0.24292	0.00158124	0.0968666	0.0636896	0.412115	0.804768
P40926	MDH2	0.212843	0.000296681	0.0124798	0.0588062	0.32073	0.912403	-0.154037	0.000461473	0.01079
Q7L099	RUFY3	-0.333625	0.000299153	0.0124798	-0.120207	0.432665	0.912403	0.213418	0.0985825	0.460224
Q9Y5X3	SNX5	0.238774	0.00031242	0.0129317	-0.0552307	0.294735	0.912403	-0.294005	1.07024e-07	1.09271e-05
O15075	DCLK1	-0.668698	0.000345197	0.0140979	-0.108325	0.495974	0.912403	0.560373	2.92657e-05	0.00124501
Q9BW71	HIRIP3	1.01645	0.00034314	0.0140979	0.443226	3.58041e-06	0.00129021	-0.573228	0.00383255	0.0574039
P11182	DBT	0.218081	0.000364744	0.0147975	0.00385553	0.948057	0.990206	-0.214225	0.000329473	0.00848046
P35612	ADD2	-0.469849	0.000374247	0.0150831	-0.121285	0.348031	0.912403	0.348565	0.00768394	0.0933964
Q13510	ASAH1	-0.773745	0.000393656	0.0157617	-0.443354	0.0160086	0.363977	0.33039	0.109127	0.489035
P21964	COMT	1.1413	0.000404619	0.0159219	-0.562214	0.012971	0.343465	-1.70351	0.000362637	0.00888607
P30048	PRDX3	0.302598	0.000405456	0.0159219	-0.146291	0.188982	0.912403	-0.448888	4.11732e-05	0.00167038
Q02539	HIST1H1A	5.50227	0.000405216	0.0159219	4.96989	0.000167234	0.0202039	-0.532376	0.627298	0.86044
O60264	SMARCA5	-0.146149	0.000416253	0.0160511	-0.0536304	0.221128	0.912403	0.0925182	0.0281454	0.215523
P48739	PITPNB	-0.149532	0.000416606	0.0160511	-0.0781961	0.123849	0.848657	0.0713356	0.119993	0.514039
Q14244	MAP7	0.644316	0.000414005	0.0160511	-0.203832	0.227147	0.912403	-0.848148	2.34872e-05	0.00102044
Q08257	CRYZ	-1.10469	0.000420439	0.0160976	-1.55807	1.6182e-07	0.000141615	-0.453381	0.0748062	0.40009
O43602	DCX	-0.529436	0.000441425	0.0167961	0.3754	0.0220942	0.429679	0.904836	2.17259e-08	2.95762e-06
O95870	ABHD16A	-0.228732	0.000453165	0.016935	-0.256175	0.000479107	0.0444698	-0.027443	0.535921	0.838252
P62805	HIST1H4A	-0.24266	0.000453151	0.016935	0.0681299	0.347845	0.912403	0.31079	2.16145e-05	0.000952594
Q9NYB0	TERF2IP	-0.237283	0.00045337	0.016935	0.0205791	0.7546	0.953279	0.257862	0.000104845	0.00345313
Q99719	SEPT5	-0.71955	0.000458373	0.0170182	-0.176772	0.370966	0.912403	0.542778	0.00257288	0.0419187
Q9NRV9	HEBP1	0.661373	0.00048864	0.0180326	-0.100661	0.416825	0.912403	-0.762034	6.23363e-05	0.00227305
Q9Y4D8	HECTD4	-0.17648	0.000494381	0.0181352	-0.0848115	0.088756	0.769051	0.0916687	0.059478	0.350349
Q7Z4S6	KIF21A	-0.302593	0.000517874	0.0188839	-0.0383059	0.626603	0.91842	0.264287	0.00108649	0.0207994
P21741	MDK	-0.463415	0.000522316	0.0189332	-0.212525	0.0389388	0.576524	0.25089	0.0246675	0.199885
Q6ZU35	KIAA1211	-0.20646	0.000556198	0.0200428	0.0100734	0.856014	0.978393	0.216534	0.000669273	0.0143356
P12111	COL6A3	0.873384	0.000565686	0.0202655	0.239328	0.345696	0.912403	-0.634056	0.00352255	0.0534138
Q05193	DNM1	-0.55276	0.000584432	0.0208153	-0.155666	0.258564	0.912403	0.397095	0.00544427	0.0736239
P29966	MARCKS	-0.341639	0.000588272	0.0208309	-0.136712	0.145108	0.888886	0.204927	0.0328567	0.238483
Q16555	DPYSL2	-0.310433	0.000603733	0.0211341	0.150159	0.10067	0.794719	0.460591	1.00766e-06	7.09535e-05
Q9P2T1	GMPR2	0.256296	0.000603151	0.0211341	-0.0343804	0.668112	0.927032	-0.290676	0.000219666	0.00617281
P14618	PKM	0.336595	0.000614501	0.0213888	0.0981124	0.379022	0.912403	-0.238482	0.0207154	0.180907
Q8TD19	NEK9	-0.217732	0.000642491	0.0222367	-0.272077	5.8836e-05	0.0100119	-0.0543451	0.242513	0.693509
Q02252	ALDH6A1	0.292015	0.00067416	0.023092	-0.29693	0.0140577	0.349182	-0.588945	2.71847e-06	0.000161683
Q8N9N5	BANP	-0.431011	0.000674742	0.023092	-0.243633	0.146306	0.890756	0.187377	0.188361	0.625418
Q15555	MAPRE2	-0.418488	0.000705935	0.0240253	0.020044	0.865386	0.978786	0.438532	0.000493273	0.0113176
Q3V6T2	CCDC88A	-0.219082	0.000710421	0.0240444	-0.0586242	0.357813	0.912403	0.160458	0.0126428	0.130828
P11216	PYGB	-0.30945	0.000774376	0.026065	-0.138413	0.0483037	0.630934	0.171038	0.0155319	0.148902
P18031	PTPN1	-0.192661	0.000792626	0.0265335	0.0690327	0.218277	0.912403	0.261693	1.24106e-05	0.000603391
Q9UL54	TAOK2	0.86168	0.000801732	0.0266924	0.427506	0.000553521	0.0502316	-0.434174	0.00462471	0.0656872
Q6UW63	KDELC1	-0.240147	0.000812381	0.0269008	-0.115079	0.0908878	0.775458	0.125069	0.0549387	0.334215
Q14764	MVP	1.76283	0.000832168	0.0274079	-0.106012	0.825662	0.974882	-1.86884	0.000113586	0.00366226
P23396	RPS3	-0.106934	0.000836848	0.0274146	-0.0910567	0.00910029	0.291876	0.0158775	0.601698	0.854219
O94967	WDR47	-0.29381	0.000859037	0.0279918	0.0826184	0.34268	0.912403	0.376428	0.000477898	0.0110476
P78356	PIP4K2B	-0.21255	0.000877347	0.0284372	-0.0808153	0.21577	0.912403	0.131735	0.0215393	0.18403
P12532	CKMT1A	-0.431553	0.0008996	0.029005	-0.260047	0.0406881	0.585106	0.171506	0.158106	0.584876
P35221	CTNNA1	0.369957	0.000909847	0.0291226	0.152762	0.289214	0.912403	-0.217195	0.0976365	0.458644
P50225	SULT1A1	1.03257	0.00091291	0.0291226	-0.170955	0.516178	0.912403	-1.20353	4.38097e-05	0.00173501
Q3KQU3	MAP7D1	-0.176759	0.00091751	0.0291226	-0.00544859	0.962184	0.992146	0.17131	0.157975	0.584876
O60832	DKC1	-0.0899314	0.000925012	0.0292094	-0.107239	0.00165465	0.10036	-0.0173072	0.598944	0.853382
Q14527	HLTF	-0.384773	0.00100558	0.0315907	-0.143954	0.0520243	0.657115	0.240819	0.00160851	0.0290191
Q9Y5Z4	HEBP2	0.274866	0.00101134	0.0316095	-0.198979	0.00932288	0.294826	-0.473845	3.94292e-07	3.40202e-05
P05937	CALB1	0.861131	0.00101682	0.0316196	-0.131806	0.489485	0.912403	-0.992937	1.94532e-05	0.000876254
O43795	MYO1B	-0.301381	0.00103775	0.0318496	-0.122047	0.112995	0.816284	0.179334	0.0147198	0.143133
O60256	PRPSAP2	0.193118	0.00103247	0.0318496	0.0202928	0.698841	0.936533	-0.172825	0.000321369	0.00837749
P53007	SLC25A1	-0.207314	0.00103982	0.0318496	-0.402724	7.69447e-06	0.00235682	-0.195411	0.0132139	0.133534
P02766	TTR	2.49933	0.00108887	0.0331862	-0.586111	0.321149	0.912403	-3.08544	0.000223341	0.00624743
Q9BX68	HINT2	0.344729	0.0011106	0.0335148	0.0318322	0.696457	0.936533	-0.312897	4.33853e-06	0.000235202
Q9UK76	JPT1	-0.513315	0.00110997	0.0335148	-0.045657	0.732564	0.944993	0.467658	0.000731479	0.0150877
P52701	MSH6	-0.137935	0.00117226	0.0352023	-0.00602159	0.891574	0.982415	0.131913	0.00267271	0.0429744
Q9H2P9	DPH5	-0.20522	0.00118649	0.0354557	-0.211839	0.0011833	0.0833207	-0.0066188	0.915205	0.977723
P42566	EPS15	0.250484	0.00119547	0.0355509	-0.148584	0.0280464	0.490307	-0.399068	8.17794e-10	1.51812e-07
P11171	EPB41	-0.165365	0.00120333	0.0356117	0.115661	0.0218257	0.429679	0.281026	1.30893e-07	1.31451e-05
Q15811	ITSN1	-0.0999636	0.00122662	0.0361262	0.0312526	0.382647	0.912403	0.131216	0.000466019	0.0108185
O76054	SEC14L2	0.795007	0.00128276	0.0372425	-0.417871	0.0831667	0.750601	-1.21288	0.00106974	0.020719
Q13813	SPTAN1	-0.114923	0.0012719	0.0372425	-0.00866136	0.785906	0.960921	0.106262	0.000682022	0.0145016
Q14919	DRAP1	-0.251002	0.00128053	0.0372425	-0.0724734	0.364121	0.912403	0.178529	0.0343272	0.243954
P40939	HADHA	0.201349	0.00134094	0.0387482	-0.108738	0.0404821	0.585106	-0.310087	2.54175e-09	4.32521e-07
Q9UL46	PSME2	-0.280498	0.00136784	0.0393399	-0.170733	0.00848502	0.277964	0.109765	0.0900611	0.438565
Q14031	COL4A6	0.732516	0.00140839	0.0403168	0.199307	0.664466	0.926962	-0.533209	0.249612	0.698868
P10586	PTPRF	0.43091	0.00142778	0.0406818	0.00254095	0.979434	0.996514	-0.428369	0.00270186	0.0433287
Q8IXK2	GALNT12	0.706253	0.00146691	0.0416031	-0.145846	0.296445	0.912403	-0.852099	0.000711073	0.0148164
P19086	GNAZ	-0.313417	0.00154391	0.0435853	-0.21231	0.0495821	0.643081	0.101107	0.332243	0.768542
Q9H307	PNN	-0.149882	0.00156163	0.0438833	-0.0709403	0.135741	0.87903	0.078942	0.037702	0.259777
Q13228	SELENBP1	0.34966	0.00157417	0.0440338	-0.241754	0.0301136	0.506802	-0.591414	9.28799e-07	6.7736e-05
P55345	PRMT2	-0.319556	0.00158418	0.0441123	-0.315527	9.92446e-05	0.014689	0.00402951	0.955886	0.986197
Q9NY47	CACNA2D2	0.198046	0.00159737	0.0442781	-0.086652	0.159354	0.903888	-0.284698	6.32038e-06	0.000328124
Q8NBL1	POGLUT1	-0.169146	0.0016653	0.0459533	-0.132229	0.00729972	0.254721	0.0369172	0.521702	0.834498
P02649	APOE	0.532943	0.00171427	0.0463215	-0.130948	0.38893	0.912403	-0.663891	0.000451012	0.010619
P55212	CASP6	0.232265	0.00171563	0.0463215	-0.119016	0.148608	0.892651	-0.351281	4.77885e-05	0.00181834
Q13185	CBX3	-0.175017	0.00168646	0.0463215	0.0449975	0.388131	0.912403	0.220014	2.01687e-06	0.000127373
Q8NCC3	PLA2G15	-0.378278	0.00171645	0.0463215	-0.32248	0.00435243	0.186454	0.0557978	0.603876	0.855537
Q9UIG0	BAZ1B	-0.428497	0.00170071	0.0463215	-0.218507	0.0917708	0.778945	0.20999	0.0131674	0.133511
O00566	MPHOSPH10	-0.154785	0.00179573	0.0473862	-0.0289053	0.539466	0.912403	0.12588	0.0088045	0.102643
P30101	PDIA3	0.157214	0.00177746	0.0473862	-0.128344	0.00915605	0.292135	-0.285558	4.68696e-08	5.85966e-06
Q01469	FABP5	-0.304302	0.00179025	0.0473862	0.203222	0.0565477	0.674723	0.507523	5.10573e-07	4.17036e-05
Q13547	HDAC1	-0.22954	0.00177936	0.0473862	-0.161973	0.0146003	0.357765	0.0675666	0.295643	0.734135
Q14194	CRMP1	-0.426843	0.00180232	0.0473862	0.261088	0.0688164	0.709713	0.687931	4.21406e-07	3.53635e-05
Q96Q11	TRNT1	-0.185886	0.00177604	0.0473862	-0.166494	0.00157637	0.0968666	0.0193925	0.6327	0.861698
Q13595	TRA2A	-0.306602	0.00182028	0.0474512	-0.108262	0.102237	0.795212	0.19834	0.0122578	0.128361
Q99996	AKAP9	0.253242	0.00181381	0.0474512	0.013156	0.872528	0.979675	-0.240086	0.0021156	0.0355514
P48681	NES	-0.164724	0.00192161	0.0494613	0.106885	0.0527548	0.660791	0.271609	7.12582e-07	5.25937e-05
Q13561	DCTN2	-0.163983	0.00192094	0.0494613	-0.011164	0.827464	0.974991	0.152819	0.0114169	0.124007
Q7L4I2	RSRC2	-0.197654	0.0019191	0.0494613	-0.0925799	0.0973439	0.786224	0.105074	0.0578567	0.343708
P05455	SSB	0.113319	0.00200606	0.051419	-0.0537316	0.186102	0.912403	-0.16705	1.54971e-06	0.000100995
P62851	RPS25	-0.157246	0.00204447	0.0519686	-0.0820934	0.200431	0.912403	0.0751529	0.13367	0.538018
Q15645	TRIP13	-0.355651	0.002037	0.0519686	-0.0999989	0.343306	0.912403	0.255652	0.0252608	0.202365
Q14195	DPYSL3	-0.34681	0.00205457	0.0520094	0.277812	0.0163393	0.367995	0.624622	6.13281e-08	7.22492e-06
P32004	L1CAM	-0.752598	0.00207	0.0521845	-0.0918243	0.662641	0.925944	0.660774	0.00240218	0.0395584
O94903	PLPBP	0.13235	0.00211132	0.0524443	-0.0450497	0.365354	0.912403	-0.1774	0.000187388	0.00541481
P26358	DNMT1	-0.209492	0.00209675	0.0524443	-0.111859	0.195641	0.912403	0.0976335	0.279547	0.721662
P26992	CNTFR	-0.39542	0.00211239	0.0524443	-0.0691375	0.359827	0.912403	0.326283	0.0101725	0.113303
Q5EBL8	PDZD11	0.270746	0.00211455	0.0524443	-0.0104856	0.914332	0.987032	-0.281232	0.0180705	0.165471
P09382	LGALS1	1.3089	0.00220995	0.05437	-0.0858333	0.677896	0.930029	-1.39474	0.000113303	0.00366226
P42226	STAT6	0.63754	0.00220756	0.05437	-0.018098	0.921888	0.988698	-0.655638	0.00150393	0.0274137
P46459	NSF	-0.385624	0.00224871	0.0551024	-0.151824	0.192633	0.912403	0.2338	0.00527416	0.072159
Q9HAU0	PLEKHA5	0.540169	0.00228546	0.0557799	0.187621	0.360241	0.912403	-0.352548	0.0403264	0.271472
Q86X76	NIT1	0.205752	0.00229828	0.05587	-0.0221199	0.694754	0.936016	-0.227872	4.05348e-05	0.00165544
Q8N126	CADM3	-0.59893	0.00230988	0.0559302	0.206629	0.273322	0.912403	0.805559	2.82257e-05	0.00121489
O95989	NUDT3	-0.328398	0.00240492	0.0580021	-0.112044	0.274348	0.912403	0.216353	0.0365461	0.254276
Q8N7J2	AMER2	-0.973625	0.0024274	0.0583148	-0.588566	0.0154417	0.361053	0.385059	0.0229532	0.19183
Q13576	IQGAP2	0.44848	0.00246258	0.0589287	-0.335177	0.00782407	0.263136	-0.783656	7.21773e-05	0.00254114
P01116	KRAS	-0.249354	0.00250144	0.0596257	-0.0439414	0.508302	0.912403	0.205413	0.00680039	0.0858146
P13797	PLS3	0.736745	0.00261056	0.0619857	0.136979	0.508867	0.912403	-0.599766	5.67544e-09	8.47994e-07
O60664	PLIN3	0.590511	0.00264287	0.0620316	-0.06062	0.71378	0.938352	-0.651131	0.000715967	0.0148679
Q13867	BLMH	-0.28012	0.00263847	0.0620316	-0.184404	0.0752438	0.735158	0.0957168	0.469483	0.821834
Q8N111	CEND1	-0.646445	0.0026406	0.0620316	-0.478916	0.00361581	0.16715	0.16753	0.299003	0.737693
Q14807	KIF22	1.02416	0.00266981	0.0624247	0.869951	0.0104624	0.308138	-0.154212	0.499945	0.826286
P07384	CAPN1	0.728124	0.0027548	0.0641668	-0.0711359	0.580646	0.912403	-0.79926	0.00229478	0.0380971
Q9BT09	CNPY3	0.208228	0.00287032	0.0666045	-0.0550824	0.387157	0.912403	-0.263311	6.01291e-05	0.00221898
P48729	CSNK1A1	-0.183084	0.0029978	0.0693001	-0.119201	0.0305917	0.509252	0.0638829	0.275421	0.718887
Q12846	STX4	0.285262	0.00307409	0.0707965	-0.0614114	0.495564	0.912403	-0.346673	0.000264526	0.00720217
Q99426	TBCB	-0.175512	0.00316277	0.072566	0.0421	0.472722	0.912403	0.217612	2.22703e-06	0.000137806
O94925	GLS	-0.543937	0.0033161	0.0758	-0.0351876	0.845491	0.977065	0.508749	0.041218	0.275958
P31150	GDI1	-0.160577	0.00335556	0.076417	0.105803	0.082724	0.750601	0.266381	6.03065e-07	4.61797e-05
Q5VTL8	PRPF38B	-0.210752	0.00343818	0.0780085	-0.107052	0.103199	0.795212	0.1037	0.169749	0.604936
Q9UDT6	CLIP2	-0.168617	0.00346669	0.0783651	-0.11962	0.174483	0.911354	0.0489969	0.556217	0.840527
P63151	PPP2R2A	-0.188565	0.00351924	0.0789701	-0.0950778	0.298754	0.912403	0.0934873	0.301204	0.739849
Q96HF1	SFRP2	-0.725061	0.00350924	0.0789701	-0.0935813	0.717081	0.938364	0.63148	0.00916584	0.105123
Q9UEY8	ADD3	0.599883	0.00357808	0.0799976	-0.129705	0.470153	0.912403	-0.729588	0.00431351	0.0627662
P33993	MCM7	-0.168212	0.00363162	0.0808992	0.0492296	0.375508	0.912403	0.217442	0.000552903	0.0124069
O75914	PAK3	-0.322208	0.00371654	0.082491	0.0115537	0.914415	0.987032	0.333762	0.00261649	0.0424374
O76038	SCGN	1.08914	0.00378528	0.0837134	-0.324473	0.275848	0.912403	-1.41362	0.000102152	0.00338263
P26599	PTBP1	0.214109	0.0038129	0.084021	0.0271676	0.77908	0.960674	-0.186942	0.0728724	0.394578
O15067	PFAS	-0.355803	0.00389518	0.0855264	-0.283702	0.0116143	0.329393	0.0721006	0.362014	0.783154
P50579	METAP2	-0.522713	0.00392991	0.0856748	-0.0600861	0.727363	0.941474	0.462627	0.0234807	0.193859
Q9Y653	ADGRG1	-0.447181	0.00391699	0.0856748	-0.00651707	0.965714	0.993942	0.440664	0.00532365	0.0724727
P07738	BPGM	-0.219185	0.00402452	0.0872212	-0.301774	0.00714499	0.253007	-0.082589	0.332789	0.769007
Q9Y680	FKBP7	0.2264	0.00402932	0.0872212	-0.0621079	0.416844	0.912403	-0.288508	0.000273133	0.00733867
Q9UI15	TAGLN3	-0.787576	0.0041034	0.0885121	-0.101673	0.562111	0.912403	0.685903	0.00294413	0.0461273
P05026	ATP1B1	-0.177497	0.00420942	0.0904805	-0.00937552	0.876975	0.981609	0.168121	0.00297041	0.0464202
Q14126	DSG2	0.81245	0.00434003	0.0929616	-0.229051	0.186457	0.912403	-1.0415	0.000452424	0.010619
Q8NB49	ATP11C	0.724285	0.00439426	0.0937953	-0.709609	2.01222e-05	0.00493073	-1.43389	0.000138184	0.00418162
O75962	TRIO	-0.311103	0.0044554	0.0944422	0.0838743	0.487565	0.912403	0.394977	0.00173954	0.0309762
Q15165	PON2	-0.212137	0.00444438	0.0944422	-0.392221	6.22421e-07	0.00030423	-0.180084	0.0147566	0.143263
Q15149	PLEC	0.135274	0.00454988	0.0961122	-0.247326	2.9082e-07	0.000179284	-0.3826	4.13774e-22	8.44926e-19
Q9BYP7	WNK3	-0.260448	0.00458894	0.0962734	-0.088126	0.430577	0.912403	0.172322	0.0885943	0.43698
Q9HAV7	GRPEL1	0.144848	0.00458727	0.0962734	0.0180154	0.78231	0.960921	-0.126833	0.028466	0.216804
Q68CQ7	GLT8D1	0.356541	0.00464144	0.0968044	-0.066966	0.570561	0.912403	-0.423507	0.00108239	0.0207859
Q75T13	PGAP1	-0.289579	0.00464585	0.0968044	-0.30009	0.0128318	0.343465	-0.010511	0.921731	0.978453
P17600	SYN1	-0.883097	0.00467532	0.0970883	-0.220231	0.185204	0.912403	0.662866	0.00598604	0.0790312
P56545	CTBP2	-0.132057	0.0047994	0.0976782	-0.103151	0.0159001	0.363448	0.028905	0.536866	0.838254
P61764	STXBP1	-0.735746	0.00474398	0.0976782	0.132299	0.379711	0.912403	0.868046	0.0137827	0.137453
Q7Z6I8	C5orf24	-0.222919	0.00478497	0.0976782	-0.217308	0.0229721	0.435939	0.00561116	0.932928	0.981568
Q8IUD2	ERC1	0.353394	0.00479007	0.0976782	0.485579	0.00301286	0.147654	0.132184	0.395596	0.795869
Q8TB96	ITFG1	-0.310763	0.00473828	0.0976782	-0.038456	0.807723	0.969356	0.272307	0.056435	0.33861
Q9Y2G5	POFUT2	0.202176	0.00476119	0.0976782	-0.253384	0.000707067	0.0595772	-0.45556	5.51665e-07	4.38896e-05
Q16623	STX1A	-0.658335	0.00482241	0.0978215	-0.268826	0.203634	0.912403	0.389509	0.0841923	0.426775
O43818	RRP9	-0.301694	0.00485087	0.098074	-0.271781	0.00270246	0.13912	0.0299133	0.696034	0.888409
Q96JM3	CHAMP1	-0.151649	0.00487459	0.0982293	-0.0533168	0.285867	0.912403	0.0983326	0.062477	0.359375
Q5T9L3	WLS	0.458055	0.00494146	0.0992504	-0.188121	0.209404	0.912403	-0.646175	0.000369331	0.00901403
Q8N5K1	CISD2	-0.179237	0.00509466	0.101993	-0.119352	0.0484845	0.631949	0.0598856	0.13765	0.543082
O95347	SMC2	-0.324201	0.00522397	0.104241	-0.0516682	0.55226	0.912403	0.272533	0.0844841	0.427374
Q08752	PPID	-0.511547	0.00535272	0.105777	-0.412259	0.000199773	0.0230908	0.0992872	0.515802	0.833939
Q8NC96	NECAP1	-0.291254	0.00534002	0.105777	0.0179816	0.859922	0.978393	0.309235	0.0031253	0.0484684
Q9HA64	FN3KRP	-0.134727	0.00534105	0.105777	-0.0570653	0.215113	0.912403	0.0776621	0.0645103	0.366745
P09874	PARP1	-0.240436	0.00539279	0.106072	-0.051493	0.427978	0.912403	0.188943	0.0117964	0.126117
Q16698	DECR1	0.247143	0.00540231	0.106072	-0.221144	0.0119493	0.335786	-0.468287	4.60223e-07	3.8099e-05
O00399	DCTN6	-0.140462	0.00545766	0.106817	0.0156894	0.75315	0.953005	0.156152	0.00756954	0.0925864
Q05639	EEF1A2	-0.542274	0.00549467	0.107199	0.37746	0.167953	0.907802	0.919735	0.000776459	0.0158026
Q9NTI5	PDS5B	-0.265192	0.00554607	0.107517	-0.167715	0.068723	0.709713	0.0974765	0.264553	0.711707
Q9NUQ6	SPATS2L	0.726224	0.00554519	0.107517	-0.577513	0.00368352	0.16715	-1.30374	6.84563e-07	5.11419e-05
Q86WG3	ATCAY	-0.736827	0.0055864	0.107957	-0.249333	0.238941	0.912403	0.487494	0.011396	0.124
Q86UU1	PHLDB1	-0.291808	0.00567662	0.109355	-0.180582	0.0387533	0.576524	0.111226	0.0280831	0.215315
P07355	ANXA2	0.695993	0.00571141	0.109656	-0.77166	0.00282549	0.143049	-1.46765	4.66836e-06	0.000250863
P61960	UFM1	0.210987	0.00572805	0.109656	0.0581521	0.535532	0.912403	-0.152835	0.164559	0.595593
O60749	SNX2	0.101745	0.00575592	0.109847	-0.0639063	0.0668995	0.706676	-0.165652	2.51223e-07	2.33181e-05
O43143	DHX15	-0.247031	0.00583443	0.110988	-0.158613	0.0574935	0.674723	0.0884182	0.196762	0.636999
Q9NZR2	LRP1B	0.827795	0.00585197	0.110988	-0.506011	0.0152142	0.36078	-1.33381	0.000252125	0.00692292
P31323	PRKAR2B	-0.930936	0.0058926	0.111414	-0.652894	0.0321815	0.525718	0.278042	0.326623	0.762826
P52943	CRIP2	-0.245307	0.00595726	0.11229	-0.0819511	0.346973	0.912403	0.163356	0.064822	0.367241
Q9UBQ6	EXTL2	-0.519384	0.00601035	0.112943	-0.312438	0.0580715	0.678905	0.206947	0.143807	0.556514
C9JLW8	MCRIP1	-0.428793	0.00615371	0.114851	-0.287945	0.118015	0.835789	0.140849	0.172669	0.606746
O15400	STX7	-0.410137	0.0061736	0.114851	-0.109366	0.42903	0.912403	0.300771	0.00562753	0.075436
P61962	DCAF7	-0.155492	0.00619929	0.114851	-0.0253105	0.64487	0.922453	0.130182	0.0259644	0.205334
Q13509	TUBB3	-0.548371	0.0061553	0.114851	0.148327	0.381148	0.912403	0.696698	1.19551e-05	0.000585893
Q8TDR0	TRAF3IP1	0.341688	0.00620826	0.114851	-0.0158933	0.893633	0.982415	-0.357581	0.0129143	0.132084
Q9P0J0	NDUFA13	-0.266229	0.00622438	0.114851	-0.0998314	0.0783241	0.740791	0.166397	0.0106577	0.118064
P60520	GABARAPL2	-0.197536	0.00636124	0.117024	0.0668642	0.354754	0.912403	0.2644	0.000325589	0.00845152
P30153	PPP2R1A	-0.120637	0.00641034	0.117223	-0.0669969	0.119389	0.840502	0.0536402	0.143678	0.556367
Q9BYG5	PARD6B	0.382519	0.00640768	0.117223	-0.0635884	0.751234	0.951626	-0.446107	0.0247846	0.20004
O75494	SRSF10	-0.265086	0.00645876	0.117757	-0.0860627	0.446269	0.912403	0.179023	0.0636591	0.363456
O75037	KIF21B	-0.868225	0.00651565	0.11836	-0.0629381	0.823461	0.974222	0.805287	0.011071	0.121761
Q15274	QPRT	2.1116	0.00653046	0.11836	0.782146	0.121031	0.844564	-1.32945	0.000658665	0.0142077
P07305	H1F0	-0.666934	0.00660601	0.119376	-0.553948	0.0212417	0.424234	0.112987	0.572579	0.845682
O75781	PALM	-0.579224	0.00673159	0.121287	-0.0238263	0.913173	0.986574	0.555398	0.021733	0.184314
O43684	BUB3	-0.128157	0.00683154	0.122697	-0.0950356	0.0020219	0.116119	0.0331213	0.34844	0.77432
Q9HD42	CHMP1A	0.146008	0.00684987	0.122697	0.127331	0.0466164	0.619463	-0.0186765	0.770429	0.922527
O43615	TIMM44	-0.176069	0.00688305	0.122932	-0.143276	0.0460041	0.618316	0.0327933	0.559706	0.843304
O76071	CIAO1	0.220274	0.00696342	0.123646	0.128491	0.107928	0.8079	-0.0917827	0.151801	0.573326
Q86Y33	CDC20B	1.84911	0.0069523	0.123646	-0.26297	0.580152	0.912403	-2.11208	0.00267275	0.0429744
O75934	BCAS2	-0.0972311	0.00709762	0.12564	-0.0684353	0.155383	0.903059	0.0287958	0.59787	0.853181
P16152	CBR1	0.502553	0.00711674	0.12564	0.576792	0.00218664	0.122822	0.0742398	0.686078	0.884449
P56134	ATP5MF	-0.416764	0.00715248	0.125903	-0.647159	0.0944928	0.781825	-0.230395	0.363079	0.783327
Q9NRY4	ARHGAP35	-0.24307	0.00717273	0.125903	-0.153866	0.0619382	0.696611	0.0892038	0.18171	0.618028
P34913	EPHX2	0.607999	0.00741858	0.129756	-0.432482	0.0687383	0.709713	-1.04048	0.000594714	0.0131524
P46777	RPL5	-0.0766633	0.00743459	0.129756	-0.0542898	0.0562222	0.674723	0.0223735	0.429324	0.80907
Q07955	SRSF1	-0.309127	0.00750219	0.130564	-0.0942379	0.195185	0.912403	0.214889	0.0506954	0.318006
Q99816	TSG101	-0.10377	0.00753041	0.130683	-0.106885	0.0190502	0.401036	-0.00311552	0.940318	0.981568
Q14019	COTL1	-0.209551	0.00778125	0.134655	-0.135358	0.0780917	0.740791	0.0741925	0.34822	0.77432
P36543	ATP6V1E1	-0.161545	0.00787443	0.135884	-0.0860171	0.247485	0.912403	0.075528	0.101272	0.46579
O00468	AGRN	-0.265979	0.00796355	0.135904	-0.246636	0.0137958	0.346365	0.0193432	0.838381	0.955165
O15020	SPTBN2	-0.286099	0.00791532	0.135904	0.0196719	0.82273	0.973979	0.30577	0.0125412	0.130659
O43488	AKR7A2	0.300655	0.00795681	0.135904	-0.11673	0.119503	0.840502	-0.417385	3.80984e-06	0.000212174
P16083	NQO2	0.886355	0.00800873	0.135904	0.753036	0.0925065	0.780088	-0.133318	0.672864	0.87851
P17858	PFKL	-0.360713	0.00799335	0.135904	-0.339773	0.0147775	0.358799	0.0209402	0.879969	0.967323
Q9Y3Z3	SAMHD1	0.345635	0.00796667	0.135904	-0.0543565	0.687915	0.934405	-0.399992	0.0115713	0.125274
Q07020	RPL18	-0.155785	0.00816152	0.138114	-0.146735	0.0196537	0.406535	0.00904989	0.817125	0.943436
O43172	PRPF4	-0.104995	0.00823173	0.138158	-0.0759228	0.0515212	0.653359	0.0290723	0.391607	0.793316
Q9P273	TENM3	0.431516	0.00821411	0.138158	-0.310546	0.0943371	0.781825	-0.742062	0.000603059	0.013233
Q9UH03	43711	-0.508559	0.00820857	0.138158	0.00120934	0.993384	0.999092	0.509768	0.00476935	0.0673204
P57737	CORO7	-0.368248	0.00832516	0.139344	0.113821	0.365287	0.912403	0.482069	0.000667361	0.0143356
O75122	CLASP2	-0.368339	0.00838139	0.139523	-0.0226497	0.855693	0.978393	0.345689	0.0101719	0.113303
Q9UHL4	DPP7	1.90407	0.00837828	0.139523	-0.795884	0.0687875	0.709713	-2.69996	0.00607767	0.0799716
O95819	MAP4K4	-0.340008	0.00863616	0.142987	0.299593	0.168491	0.907802	0.639601	0.00422922	0.0622487
Q6NYC1	JMJD6	-0.528058	0.00861509	0.142987	-0.0539861	0.780068	0.960712	0.474072	0.0394398	0.267561
Q9Y6G9	DYNC1LI1	-0.163719	0.00876563	0.144739	0.103862	0.196556	0.912403	0.267582	0.000504398	0.0115296
P21579	SYT1	-0.744032	0.00881918	0.145232	0.159476	0.596283	0.912403	0.903508	0.0100341	0.112374
O14497	ARID1A	-0.106723	0.00896976	0.14582	-0.0455831	0.288904	0.912403	0.0611402	0.126113	0.524924
O14737	PDCD5	-0.148862	0.00896757	0.14582	-0.0560245	0.316638	0.912403	0.0928371	0.082643	0.421892
Q14683	SMC1A	-0.114667	0.00895042	0.14582	0.0194695	0.705202	0.936533	0.134136	0.0111346	0.122023
Q15031	LARS2	0.362396	0.00897393	0.14582	0.0505595	0.594092	0.912403	-0.311836	0.0216521	0.184314
Q9H3N1	TMX1	-0.258274	0.0088904	0.14582	-0.111155	0.133791	0.875643	0.147119	0.0834976	0.424704
Q8N1F7	NUP93	-0.139955	0.00903506	0.146425	-0.0706822	0.184146	0.912403	0.0692731	0.266143	0.712563
Q9Y5S9	RBM8A	-0.158928	0.00906328	0.146495	-0.108698	0.064115	0.704721	0.0502297	0.353022	0.777205
Q8NBS9	TXNDC5	0.446794	0.00916112	0.147687	-0.0863637	0.5306	0.912403	-0.533157	0.00131987	0.0244635
P28838	LAP3	0.320276	0.00923338	0.147789	-0.0511365	0.67297	0.929983	-0.371412	0.000820941	0.0164623
Q9NWZ8	GEMIN8	-0.297313	0.00919405	0.147789	-0.17835	0.0799451	0.747093	0.118963	0.198765	0.638507
Q9NZ43	USE1	0.159472	0.00923981	0.147789	-0.0629214	0.348671	0.912403	-0.222394	0.00100825	0.0199621
A6NHX0	CASTOR2	-0.34312	0.00934248	0.149042	0.0560605	0.662075	0.92568	0.399181	0.017811	0.163584
O75438	NDUFB1	-0.245898	0.00943514	0.150053	0.0317844	0.70423	0.936533	0.277683	0.0732838	0.395539
Q2TAK8	MUM1	-0.297026	0.00945488	0.150053	-0.0792629	0.548211	0.912403	0.217764	0.0875779	0.43533
Q16629	SRSF7	-0.190719	0.00952104	0.150713	-0.047318	0.434628	0.912403	0.143401	0.0322395	0.235118
P22570	FDXR	0.34422	0.00958587	0.151348	-0.129645	0.295618	0.912403	-0.473865	0.00033955	0.00863041
P31930	UQCRC1	-0.0886587	0.00965293	0.151625	-0.0116949	0.742459	0.946774	0.0769638	0.00927965	0.105861
Q9NZD2	GLTP	-0.607529	0.00963624	0.151625	-0.503114	0.0394198	0.576524	0.104415	0.601513	0.854219
O75083	WDR1	0.293954	0.00969925	0.151963	0.0417248	0.65681	0.92438	-0.252229	0.0191899	0.172625
O14562	UBFD1	0.136746	0.010232	0.157793	-0.0238764	0.65195	0.923463	-0.160623	0.00273988	0.0437096
P07195	LDHB	-0.124071	0.0101348	0.157793	0.0342812	0.730177	0.943684	0.158352	0.0767021	0.40682
P42704	LRPPRC	0.272751	0.0102285	0.157793	0.0266467	0.771028	0.958077	-0.246104	0.0342255	0.243954
P49959	MRE11	-0.102609	0.0101992	0.157793	-0.213772	4.37946e-05	0.00853013	-0.111163	0.00880215	0.102643
P62995	TRA2B	-0.137044	0.0101779	0.157793	-0.0520284	0.327683	0.912403	0.0850151	0.110773	0.494242
Q8N573	OXR1	-0.35607	0.0102517	0.157793	0.0753563	0.582444	0.912403	0.431426	0.0176396	0.162954
Q9UDR5	AASS	0.297235	0.0101208	0.157793	-0.0847075	0.364739	0.912403	-0.381942	0.00341135	0.0522448
P04792	HSPB1	0.696235	0.0105308	0.161684	0.136937	0.717677	0.938364	-0.559297	0.0785201	0.411827
Q8NHP8	PLBD2	-0.485402	0.0106475	0.163066	-0.138706	0.435875	0.912403	0.346696	0.042424	0.282796
Q9H477	RBKS	0.798418	0.0107349	0.163995	0.019933	0.947313	0.990206	-0.778485	0.00336575	0.0516757
Q7L3T8	PARS2	0.253945	0.0109069	0.166209	-0.246199	0.125204	0.853169	-0.500143	0.0162805	0.154627
P26012	ITGB8	-0.483159	0.0109797	0.166489	-0.237794	0.187766	0.912403	0.245365	0.233466	0.683123
Q9Y5K6	CD2AP	0.345258	0.0109719	0.166489	-0.0236904	0.838361	0.976759	-0.368948	0.00282059	0.0445334
Q96KQ7	EHMT2	-0.192096	0.0110411	0.167006	-0.160398	0.0591361	0.683583	0.0316972	0.589263	0.851124
P06454	PTMA	-0.282609	0.0111234	0.167738	-0.135701	0.171871	0.908545	0.146907	0.14416	0.556973
Q16134	ETFDH	1.13244	0.0111442	0.167738	0.0269421	0.937629	0.990206	-1.10549	0.0170076	0.159066
Q00403	GTF2B	-0.288757	0.0112237	0.16807	-0.0429967	0.70849	0.93741	0.245761	0.0209144	0.181064
Q49MG5	MAP9	0.354313	0.0112311	0.16807	-0.213135	0.0611726	0.693969	-0.567448	4.69556e-05	0.00179781
Q9NVA2	43719	-0.167614	0.0112486	0.16807	0.043064	0.441635	0.912403	0.210678	0.00264744	0.0427922
Q86X83	COMMD2	0.290612	0.0113801	0.169622	0.114929	0.101466	0.795212	-0.175684	0.121717	0.518386
P18206	VCL	0.168173	0.0115158	0.171228	-0.335351	2.74601e-05	0.00647001	-0.503524	4.46288e-13	1.82264e-10
P55809	OXCT1	-0.439578	0.011546	0.171261	-0.620533	0.000709947	0.0595772	-0.180955	0.101616	0.466294
Q16222	UAP1	0.164503	0.0118255	0.174983	0.0135267	0.832638	0.975731	-0.150976	0.0226069	0.189712
Q14444	CAPRIN1	-0.28794	0.0118863	0.175459	-0.177005	0.103592	0.795212	0.110935	0.0461684	0.296636
Q9Y371	SH3GLB1	-0.207042	0.0119259	0.175621	-0.154178	0.115114	0.821895	0.0528637	0.485752	0.822652
O95881	TXNDC12	0.161866	0.0122055	0.178788	-0.0203679	0.755155	0.953279	-0.182234	0.00674303	0.0858146
P67809	YBX1	-0.511783	0.0122286	0.178788	-0.334846	0.106045	0.803598	0.176937	0.364757	0.783417
Q15003	NCAPH	-0.467109	0.0122182	0.178788	-0.182418	0.23431	0.912403	0.284691	0.0302014	0.224804
Q15102	PAFAH1B3	-0.399539	0.0122978	0.179373	-0.249864	0.296916	0.912403	0.149675	0.559138	0.843304
Q9P258	RCC2	-0.202183	0.0123338	0.179471	-0.0825758	0.332575	0.912403	0.119607	0.125205	0.524924
Q86SR1	GALNT10	0.592255	0.0124466	0.180682	-0.432553	0.0570287	0.674723	-1.02481	9.10178e-05	0.0030636
O75976	CPD	-0.347604	0.0126135	0.181386	-0.182193	0.0667139	0.706676	0.165411	0.21582	0.659525
P04179	SOD2	-0.198703	0.0125507	0.181386	-0.0465942	0.715071	0.938364	0.152108	0.156924	0.583321
P53396	ACLY	-0.208735	0.0125651	0.181386	0.207004	0.0160421	0.363977	0.41574	6.05269e-06	0.000316913
Q7Z6B7	SRGAP1	-0.310778	0.0126119	0.181386	-0.00485911	0.952647	0.990206	0.305918	0.00858038	0.100696
Q8N5G2	MACO1	-0.340211	0.0126436	0.181393	-0.136531	0.257311	0.912403	0.203679	0.179568	0.615943
A0AV96	RBM47	1.40418	0.0127007	0.181786	-0.511243	0.099637	0.789864	-1.91542	0.00252786	0.041295
Q8TDM6	DLG5	-0.219838	0.0128772	0.183882	-0.0925045	0.248323	0.912403	0.127333	0.140524	0.54901
P37268	FDFT1	-0.514719	0.0131052	0.186703	-0.0102597	0.959746	0.991821	0.504459	0.0140615	0.139113
P27824	CANX	-0.365243	0.0132877	0.188441	-0.206636	0.0112257	0.322858	0.158607	0.278716	0.721662
P63172	DYNLT1	-0.194024	0.0132887	0.188441	0.0794284	0.401233	0.912403	0.273452	0.0486947	0.308803
P15924	DSP	0.653998	0.0133926	0.189476	-0.531617	0.025912	0.472431	-1.18562	5.84398e-05	0.00216971
Q9P2X3	IMPACT	0.297763	0.0134885	0.190393	-0.16629	0.202358	0.912403	-0.464053	0.00933907	0.106143
P49189	ALDH9A1	0.375042	0.0135285	0.190519	-0.389772	0.0156398	0.363192	-0.764814	1.50314e-05	0.000708327
O43290	SART1	-0.165641	0.0135645	0.190588	-0.102721	0.0835005	0.750601	0.0629195	0.271932	0.717421
Q13177	PAK2	-0.1845	0.0136308	0.19108	-0.0744062	0.330726	0.912403	0.110094	0.288261	0.730207
Q9H3S7	PTPN23	0.127279	0.0136843	0.191392	-0.0595499	0.122683	0.847535	-0.186829	0.000306441	0.00809161
O95298	NDUFC2	-0.164099	0.0137194	0.191447	0.0690636	0.25814	0.912403	0.233163	0.000734089	0.0150907
Q13099	IFT88	0.426999	0.0137606	0.191585	-0.100461	0.532387	0.912403	-0.52746	0.0292593	0.219861
Q96FN4	CPNE2	0.32197	0.0138971	0.193047	0.0711086	0.520738	0.912403	-0.250862	0.0244158	0.19837
P54136	RARS	0.164597	0.0140349	0.194519	-0.0379691	0.518384	0.912403	-0.202567	0.000690388	0.0145643
Q9H9B4	SFXN1	-0.265835	0.0141234	0.195295	-0.178216	0.102633	0.795212	0.0876186	0.357987	0.78011
Q9Y483	MTF2	-0.242159	0.0141546	0.195295	-0.258513	0.0103116	0.308138	-0.0163534	0.85249	0.960427
Q13526	PIN1	-0.147636	0.0142794	0.196574	-0.0636482	0.263636	0.912403	0.0839873	0.12787	0.527129
Q9BQI0	AIF1L	-0.450351	0.0143816	0.197538	-0.123829	0.397173	0.912403	0.326521	0.0924865	0.446036
P15531	NME1	-0.264484	0.0144195	0.197615	-0.116258	0.408433	0.912403	0.148227	0.181939	0.618028
P12109	COL6A1	0.485308	0.0145048	0.19834	-0.123102	0.547363	0.912403	-0.608411	0.0123569	0.129178
O00746	NME4	-0.247523	0.0147609	0.200056	-0.369972	0.00234416	0.125968	-0.122448	0.163878	0.594385
Q12959	DLG1	0.149089	0.0147505	0.200056	-0.0466741	0.416694	0.912403	-0.195763	0.000267719	0.00722487
Q96AQ6	PBXIP1	0.494711	0.0147417	0.200056	-0.600122	0.00467511	0.191817	-1.09483	7.42385e-06	0.000382173
Q99747	NAPG	-0.156962	0.0147344	0.200056	0.134069	0.0464955	0.619198	0.291031	2.13652e-05	0.000948429
P20810	CAST	0.5153	0.0148179	0.200385	-0.327686	0.154288	0.902955	-0.842985	0.0013057	0.0243122
Q86YR5	GPSM1	-0.464695	0.0148884	0.200611	-0.186498	0.238175	0.912403	0.278197	0.116528	0.506235
Q9BUP0	EFHD1	0.947221	0.0149329	0.200611	0.119335	0.701551	0.936533	-0.827886	0.0694077	0.383477
Q9UPP1	PHF8	-0.270627	0.0149227	0.200611	-0.12182	0.338296	0.912403	0.148807	0.191888	0.631651
P49419	ALDH7A1	0.552916	0.0151025	0.201126	0.027334	0.891797	0.982415	-0.525582	0.0333234	0.240447
P55157	MTTP	-0.635999	0.0150773	0.201126	-0.222466	0.239185	0.912403	0.413533	0.136237	0.541239
P80404	ABAT	-0.235562	0.0150147	0.201126	-0.199284	0.0228506	0.435939	0.0362779	0.59571	0.852738
Q9P2K5	MYEF2	-0.150125	0.015042	0.201126	-0.0214549	0.843346	0.977065	0.12867	0.279524	0.721662
Q15393	SF3B3	-0.193305	0.0151951	0.201825	-0.0667611	0.339582	0.912403	0.126544	0.12615	0.524924
Q8WUW1	BRK1	-0.284419	0.0152391	0.201825	-0.0212564	0.84418	0.977065	0.263163	0.0195621	0.174756
Q9UKA9	PTBP2	-0.9114	0.0152538	0.201825	0.123934	0.233381	0.912403	1.03533	0.00818451	0.0978482
P21359	NF1	-0.323041	0.0153273	0.20236	-0.118734	0.364922	0.912403	0.204306	0.125498	0.524924
P21266	GSTM3	-0.589464	0.0156667	0.205753	-0.418856	0.0612949	0.694072	0.170608	0.367348	0.783422
P62745	RHOB	-0.249115	0.0156826	0.205753	0.226503	0.122225	0.847535	0.475618	0.000597985	0.0131772
Q9Y4G8	RAPGEF2	-0.546951	0.015685	0.205753	0.00793051	0.966053	0.993942	0.554881	0.0253039	0.202365
Q13630	TSTA3	0.275838	0.0157506	0.206171	0.0750906	0.488239	0.912403	-0.200748	0.0370898	0.256737
Q14566	MCM6	-0.321014	0.0158062	0.206458	-0.00855498	0.923147	0.988763	0.312459	0.00393129	0.058454
Q2M296	MTHFSD	0.325621	0.0158849	0.207044	0.240152	0.348839	0.912403	-0.0854689	0.625038	0.86044
Q9H078	CLPB	-0.149599	0.0159263	0.207144	-0.105049	0.0770385	0.740791	0.0445495	0.324826	0.76033
P00505	GOT2	-0.145699	0.0160134	0.207396	-0.139353	0.0130391	0.343465	0.00634585	0.894258	0.972223
Q15382	RHEB	-0.1596	0.0159844	0.207396	-0.0689764	0.279768	0.912403	0.0906236	0.0298523	0.223018
Q8N4T8	CBR4	0.851068	0.0161954	0.208869	-0.179986	0.318389	0.912403	-1.03105	0.0133591	0.134601
Q9H900	ZWILCH	-0.655558	0.0161862	0.208869	-0.404935	0.0749507	0.734243	0.250623	0.264006	0.711545
A0JNW5	UHRF1BP1L	-0.265766	0.0162309	0.208888	-0.212918	0.0418615	0.592004	0.0528473	0.539018	0.838254
P29400	COL4A5	0.529368	0.0163423	0.209441	0.131662	0.636531	0.921296	-0.397707	0.283647	0.725692
Q96GY0	ZC2HC1A	-0.706036	0.0163177	0.209441	0.0877837	0.604491	0.913723	0.79382	0.00867375	0.101597
Q9H6K5	PRR36	-0.180045	0.0164859	0.210841	-0.0634925	0.422237	0.912403	0.116553	0.228871	0.67798
O75874	IDH1	-0.184573	0.0165897	0.211726	0.290596	0.0899718	0.7752	0.475169	0.0074212	0.0912897
P36776	LONP1	0.398258	0.0167032	0.212731	-0.118648	0.366553	0.912403	-0.516906	0.00994877	0.111828
Q9Y328	NSG2	-1.11298	0.0167887	0.213377	-0.236501	0.556571	0.912403	0.876475	0.0400415	0.269851
Q53GQ0	HSD17B12	-0.347288	0.0169478	0.214953	-0.498502	0.0208984	0.422984	-0.151214	0.276702	0.720312
Q96JB2	COG3	0.19905	0.0169906	0.21505	-0.107304	0.198816	0.912403	-0.306355	1.79415e-06	0.000114489
Q07954	LRP1	-0.309737	0.0171292	0.216358	-0.33263	0.0212052	0.424234	-0.0228922	0.858786	0.962829
Q8IYK4	COLGALT2	0.492125	0.0172404	0.217314	-0.010173	0.959636	0.991821	-0.502298	0.0136261	0.136842
O75787	ATP6AP2	-0.169923	0.0173689	0.218037	-0.203559	0.152413	0.901537	-0.0336353	0.766738	0.922527
Q8N0T1	C8orf59	0.221173	0.0173546	0.218037	-0.00127097	0.988483	0.999092	-0.222444	0.0167681	0.157496
P16930	FAH	0.167145	0.0174505	0.218613	-0.284679	3.77137e-05	0.00770114	-0.451824	3.44569e-06	0.000195447
O75044	SRGAP2	-0.167543	0.0175863	0.219708	-0.145951	0.0299224	0.506366	0.0215919	0.738484	0.909752
Q6P1M0	SLC27A4	-0.416753	0.0176455	0.219708	-0.29849	0.0680956	0.709713	0.118263	0.30193	0.739849
Q86TP1	PRUNE1	-0.15749	0.0176419	0.219708	-0.0615874	0.282239	0.912403	0.0959026	0.115045	0.503405
O43491	EPB41L2	0.26752	0.0177302	0.220315	0.0655973	0.510751	0.912403	-0.201923	0.0200956	0.176652
Q5T0N5	FNBP1L	-0.109479	0.017908	0.222073	0.0191193	0.685393	0.932702	0.128599	0.00613341	0.0801136
Q5TF21	SOGA3	-0.565151	0.0180655	0.223574	0.0614568	0.73413	0.945149	0.626608	0.00560801	0.0753392
Q93052	LPP	0.482563	0.0181164	0.223752	-0.154562	0.415871	0.912403	-0.637125	0.00101719	0.0200363
P99999	CYCS	-0.122213	0.0182058	0.224168	-0.234971	0.000120736	0.0160789	-0.112758	0.0116935	0.125674
Q9Y266	NUDC	0.130391	0.0182232	0.224168	-0.150766	0.00864195	0.281599	-0.281157	3.24532e-07	2.88128e-05
O43242	PSMD3	-0.152985	0.0183223	0.224593	-0.180047	0.0169402	0.377366	-0.0270624	0.67765	0.880255
Q9H9A6	LRRC40	-0.191467	0.0183311	0.224593	0.0632554	0.41793	0.912403	0.254723	0.000432659	0.0102335
P29323	EPHB2	-0.701567	0.0183897	0.22486	-0.383065	0.263447	0.912403	0.318502	0.204029	0.646617
O00233	PSMD9	0.205096	0.0185893	0.226397	0.0400309	0.737022	0.945882	-0.165066	0.172635	0.606746
O95260	ATE1	0.684376	0.0185566	0.226397	0.196636	0.384831	0.912403	-0.487741	0.055526	0.335787
Q92522	H1FX	-0.464095	0.0186912	0.227187	-0.281943	0.133431	0.87538	0.182152	0.21146	0.656565
Q12840	KIF5A	-0.612302	0.0189125	0.229422	-0.381584	0.0963188	0.782189	0.230717	0.156235	0.581819
Q8WUD1	RAB2B	-0.157873	0.0190278	0.230364	0.105011	0.257894	0.912403	0.262883	0.0176813	0.162954
Q96C19	EFHD2	0.167967	0.0191372	0.231232	-0.0676627	0.217314	0.912403	-0.23563	0.00618262	0.080188
P17661	DES	2.64404	0.0194289	0.233418	2.95943	0.00472972	0.191817	0.31539	0.705618	0.893116
P24539	ATP5F1	-0.1184	0.0194076	0.233418	-0.0804594	0.107768	0.8079	0.0379409	0.400672	0.799285
Q8TAQ2	SMARCC2	-0.419403	0.019446	0.233418	-0.136484	0.228726	0.912403	0.282918	0.0989658	0.460687
Q9Y2H0	DLGAP4	-0.338043	0.0194706	0.233418	0.0564743	0.640237	0.921544	0.394518	0.0390365	0.266473
P11532	DMD	0.511249	0.0196159	0.234244	-0.543146	0.0449571	0.614338	-1.05439	0.00101016	0.0199621
Q9H2P0	ADNP	-0.243972	0.0195911	0.234244	-0.143985	0.236588	0.912403	0.0999868	0.23713	0.686267
Q6P9B6	TLDC1	-0.489461	0.019657	0.234278	-0.146942	0.447705	0.912403	0.342519	0.0780885	0.410266
P15559	NQO1	1.06168	0.0199997	0.237899	-0.339168	0.317474	0.912403	-1.40085	4.56276e-05	0.00176908
P16435	POR	0.201778	0.0203826	0.241984	-0.0426057	0.522643	0.912403	-0.244384	0.000704823	0.0147363
Q9BVM2	DPCD	0.350075	0.0205174	0.242644	-0.193724	0.164253	0.906502	-0.543799	2.20313e-05	0.000964026
Q9H910	JPT2	-0.120989	0.0204897	0.242644	0.0793825	0.062473	0.698375	0.200372	0.000177197	0.0052188
O96011	PEX11B	-0.183773	0.0206265	0.243465	-0.198723	0.0274853	0.488043	-0.0149497	0.853965	0.961086
Q16851	UGP2	0.314276	0.0207637	0.244613	0.0128209	0.905617	0.984567	-0.301455	0.00822079	0.0979778
Q9UPY8	MAPRE3	-0.218831	0.0208174	0.244775	-0.0475449	0.5801	0.912403	0.171286	0.0451357	0.291668
Q96Q05	TRAPPC9	-0.20731	0.0209273	0.245596	-0.125549	0.228803	0.912403	0.0817612	0.497525	0.826197
Q8N6H7	ARFGAP2	-0.0970289	0.021005	0.246036	-0.0807014	0.0402251	0.583932	0.0163275	0.651474	0.87014
Q9BZF1	OSBPL8	-0.4901	0.0212179	0.248055	-0.153165	0.375977	0.912403	0.336935	0.0700504	0.385907
P98164	LRP2	0.841336	0.0212972	0.248508	0.0863662	0.726589	0.94112	-0.75497	0.0320397	0.233988
P62241	RPS8	-0.0986596	0.0215546	0.250934	-0.0625008	0.234732	0.912403	0.0361587	0.462775	0.820538
Q9BYD6	MRPL1	0.145297	0.0215871	0.250934	-0.0306754	0.651138	0.923369	-0.175972	0.00289395	0.0454572
Q01581	HMGCS1	-0.477308	0.0216586	0.251289	-0.0170661	0.940098	0.990206	0.460242	0.0499095	0.31423
Q9NZ08	ERAP1	0.345022	0.0218387	0.2529	0.0131039	0.927354	0.988763	-0.331918	0.0146686	0.142862
P55196	AFDN	-0.142852	0.0219031	0.253167	-0.0220747	0.762159	0.955643	0.120777	0.0778643	0.410266
P11233	RALA	-0.169366	0.022079	0.254591	-0.0420044	0.56423	0.912403	0.127362	0.110174	0.492285
P33991	MCM4	-0.2918	0.0221094	0.254591	0.0101666	0.937147	0.990206	0.301966	0.0140528	0.139113
P17302	GJA1	1.22345	0.0222941	0.254616	-0.551411	0.0675167	0.709713	-1.77486	0.00428366	0.0626294
P41227	NAA10	-0.130259	0.0222849	0.254616	-0.0567847	0.296301	0.912403	0.0734743	0.181795	0.618028
Q8NCB2	CAMKV	-0.38157	0.0222316	0.254616	-0.142701	0.168949	0.907802	0.238869	0.0798417	0.4131
Q96IJ6	GMPPA	0.182443	0.0221627	0.254616	-0.161029	0.0750303	0.734243	-0.343472	4.38993e-05	0.00173501
Q9Y4D1	DAAM1	-0.410441	0.0223194	0.254616	0.0594281	0.826057	0.974882	0.46987	0.114111	0.502111
Q6UXD5	SEZ6L2	0.708004	0.0223741	0.254766	0.362396	0.0659597	0.706676	-0.345608	0.0537647	0.329448
P25205	MCM3	-0.528166	0.0225773	0.255654	0.0861076	0.387768	0.912403	0.614274	0.00905663	0.104461
Q01813	PFKP	0.371418	0.0225501	0.255654	-0.175159	0.203884	0.912403	-0.546577	0.00132181	0.0244635
Q15691	MAPRE1	-0.326165	0.0224998	0.255654	-0.220776	0.138532	0.884475	0.105389	0.210015	0.653736
Q9UQ16	DNM3	-0.875849	0.022725	0.256852	-0.373688	0.339483	0.912403	0.502161	0.139781	0.548478
O95232	LUC7L3	-0.164511	0.0228325	0.257072	-0.198759	0.00561507	0.212333	-0.0342486	0.637365	0.86333
P05023	ATP1A1	0.244433	0.0228714	0.257072	-0.149871	0.0134233	0.345969	-0.394304	0.000492751	0.0113176
Q86U86	PBRM1	-0.244102	0.0228571	0.257072	-0.0544299	0.556091	0.912403	0.189672	0.098388	0.460096
Q96JH7	VCPIP1	-0.121021	0.0229124	0.257072	-0.132674	0.00132458	0.0872513	-0.011653	0.78958	0.930008
P51003	PAPOLA	-0.150111	0.023164	0.25942	-0.126784	0.0800915	0.747093	0.0233269	0.665198	0.87508
P61313	RPL15	-0.133239	0.0234915	0.262129	-0.112864	0.0754894	0.736382	0.0203757	0.603272	0.855529
Q9NZJ4	SACS	-0.329941	0.0234833	0.262129	-0.0140778	0.919177	0.988172	0.315863	0.034503	0.244919
Q9BTV5	FSD1	-0.500434	0.023623	0.262923	0.0841725	0.675314	0.930029	0.584606	0.0564042	0.33861
Q9Y376	CAB39	-0.10309	0.0236485	0.262923	-0.095929	0.0388607	0.576524	0.00716071	0.87628	0.967323
Q9NQC8	IFT46	0.735721	0.023728	0.263329	0.133296	0.51271	0.912403	-0.602425	0.00281038	0.0444868
Q8IVU1	IGDCC3	-0.251102	0.0238732	0.264461	-0.126599	0.210903	0.912403	0.124504	0.210788	0.654813
O95777	LSM8	-0.169651	0.0240267	0.265682	-0.197288	0.0371067	0.565462	-0.027637	0.644549	0.866659
Q70E73	RAPH1	-0.237643	0.0242447	0.267609	-0.133289	0.278609	0.912403	0.104354	0.468199	0.821125
P35556	FBN2	-0.960831	0.0243277	0.267868	-0.56701	0.091519	0.778674	0.393821	0.0816176	0.419454
Q9P2H3	IFT80	0.253835	0.0243556	0.267868	-0.161951	0.0958913	0.782189	-0.415786	6.21216e-05	0.00227305
Q96LB3	IFT74	0.43244	0.0249168	0.273549	-0.0179864	0.87115	0.979167	-0.450426	0.00765499	0.0932296
Q96E17	RAB3C	-0.40399	0.0250747	0.27479	-0.0391453	0.805543	0.968258	0.364845	0.0482432	0.307443
P19623	SRM	-0.102642	0.0251481	0.275102	-0.0803706	0.143111	0.888886	0.0222716	0.592008	0.851124
P23919	DTYMK	-0.219891	0.0252273	0.275477	-0.251363	0.0136931	0.345969	-0.0314719	0.670176	0.877158
Q8IV08	PLD3	-0.144207	0.0256467	0.279365	-0.170118	0.0151152	0.36078	-0.0259114	0.659089	0.873292
Q9HBM0	VEZT	-0.158462	0.0256746	0.279365	-0.109324	0.130539	0.867485	0.0491382	0.454864	0.816281
Q6ICG6	KIAA0930	-0.302487	0.0257289	0.27946	-0.0773068	0.487008	0.912403	0.22518	0.0434157	0.286292
P53992	SEC24C	0.13046	0.0258503	0.279903	-0.0754048	0.14557	0.888886	-0.205865	0.00261856	0.0424374
Q9BYC8	MRPL32	0.264199	0.0258611	0.279903	0.181029	0.175588	0.911568	-0.0831704	0.525137	0.834498
O60641	SNAP91	-0.625911	0.0259214	0.280061	-0.0963952	0.723335	0.939921	0.529516	0.0594454	0.350349
O00567	NOP56	-0.344482	0.0260841	0.281323	-0.320668	0.0428643	0.595307	0.0238137	0.855713	0.962166
Q96ME7	ZNF512	-0.140238	0.0262928	0.283075	-0.0280673	0.776964	0.959877	0.112171	0.233036	0.683123
P02794	FTH1	-0.252483	0.0263401	0.283086	-0.0506514	0.681631	0.930623	0.201832	0.0935631	0.449191
P07203	GPX1	1.60132	0.0265132	0.284448	0.963448	0.122436	0.847535	-0.637872	0.204034	0.646617
Q9Y5L4	TIMM13	0.222034	0.0267621	0.286616	0.0608262	0.557528	0.912403	-0.161208	0.195301	0.634702
O15143	ARPC1B	0.25777	0.0269223	0.287829	-0.142429	0.232566	0.912403	-0.400198	0.00202933	0.0345324
P54687	BCAT1	-0.576246	0.0269882	0.288031	-0.409353	0.169527	0.907802	0.166892	0.577445	0.84596
P02792	FTL	-0.42095	0.0272823	0.289656	-0.147567	0.465329	0.912403	0.273383	0.116148	0.505472
P06241	FYN	-0.16087	0.0272029	0.289656	-0.073994	0.325441	0.912403	0.0868755	0.236412	0.686267
P23381	WARS	0.174338	0.0272376	0.289656	0.0755998	0.333827	0.912403	-0.098738	0.132392	0.535584
Q9HAN9	NMNAT1	0.333062	0.027559	0.292087	0.198462	0.241144	0.912403	-0.1346	0.320576	0.757355
Q10469	MGAT2	0.373073	0.0277372	0.293468	0.0143209	0.909394	0.984788	-0.358752	0.0821035	0.420189
P46063	RECQL	0.231638	0.0279878	0.295609	-0.140646	0.16884	0.907802	-0.372283	0.00102323	0.0200906
Q96AY3	FKBP10	0.141362	0.0281463	0.296772	-0.16869	0.00983045	0.304148	-0.310052	2.49409e-06	0.000149792
Q13153	PAK1	-0.459763	0.0283834	0.297226	-0.202686	0.36172	0.912403	0.257077	0.258377	0.70504
Q16637	SMN1	-0.187375	0.0282688	0.297226	-0.159226	0.0727921	0.731368	0.0281494	0.606983	0.856967
Q5VWZ2	LYPLAL1	0.142868	0.0283413	0.297226	-0.163843	0.0141095	0.349182	-0.306711	0.000352281	0.00873714
Q7Z4V5	HDGFL2	0.11167	0.0282879	0.297226	-0.01072	0.827904	0.974991	-0.12239	0.000292941	0.0078365
P07858	CTSB	0.263173	0.0284538	0.297454	-0.145155	0.2301	0.912403	-0.408329	0.0010359	0.0202746
Q15436	SEC23A	0.466917	0.0285606	0.298062	-0.054964	0.73947	0.946774	-0.521881	0.00411053	0.0606774
O60443	GSDME	-0.533459	0.0289324	0.300407	-0.181614	0.290683	0.912403	0.351845	0.0583218	0.345531
Q8ND82	ZNF280C	-0.335023	0.0288553	0.300407	-0.197013	0.156423	0.903059	0.138011	0.180459	0.616902
Q96T37	RBM15	-0.177785	0.0289124	0.300407	-0.144371	0.0292527	0.501967	0.0334142	0.631144	0.8611
Q12955	ANK3	-0.314653	0.0292981	0.303689	0.190607	0.236491	0.912403	0.50526	0.00161533	0.0290191
Q6P2Q9	PRPF8	-0.111016	0.029734	0.307687	-0.156464	0.0118095	0.333387	-0.0454485	0.484376	0.821964
Q93050	ATP6V0A1	-0.292233	0.0300173	0.309573	-0.0271486	0.897392	0.982529	0.265084	0.329907	0.766406
Q9Y3E1	HDGFL3	-0.232651	0.0299809	0.309573	-0.21994	0.0385794	0.576433	0.0127106	0.882018	0.967614
P09960	LTA4H	0.104579	0.0301924	0.310855	-0.185258	0.00957284	0.2992	-0.289837	4.01444e-05	0.0016505
Q9GZZ1	NAA50	-0.100911	0.0302435	0.310858	-0.0680958	0.197072	0.912403	0.0328152	0.401984	0.799285
Q8NB78	KDM1B	-0.283106	0.0303049	0.310968	-0.0291813	0.797507	0.964511	0.253925	0.0730479	0.394813
P02461	COL3A1	0.798535	0.0304272	0.311701	-0.142968	0.72104	0.93863	-0.941504	0.0522365	0.322256
P78527	PRKDC	-0.0955717	0.0305559	0.312211	-0.0830369	0.0451946	0.614338	0.0125348	0.756992	0.919622
Q8NFV4	ABHD11	0.45257	0.030579	0.312211	-0.0117115	0.94707	0.990206	-0.464281	0.0158045	0.151278
Q9NP66	HMG20A	-0.14992	0.0308664	0.314622	-0.103989	0.0746278	0.734243	0.0459306	0.532326	0.837309
O96000	NDUFB10	-0.263863	0.0310305	0.315245	-0.02197	0.855083	0.978393	0.241893	0.020099	0.176652
Q969G3	SMARCE1	-0.12407	0.0310117	0.315245	-0.00170446	0.979146	0.996514	0.122365	0.0580846	0.344459
P61353	RPL27	-0.116823	0.0311397	0.315825	-0.0918994	0.0949267	0.782189	0.0249237	0.638618	0.863585
Q93098	WNT8B	1.35569	0.0311907	0.315825	0.270013	0.602932	0.913578	-1.08568	0.116374	0.505966
Q15437	SEC23B	-0.148021	0.0313865	0.317284	-0.196456	0.0297759	0.506366	-0.0484346	0.598216	0.853181
Q8NC51	SERBP1	-0.164881	0.0314733	0.317636	-0.132551	0.101981	0.795212	0.0323297	0.584809	0.850354
P63027	VAMP2	-0.360763	0.0316018	0.317907	-0.0116097	0.948761	0.990206	0.349153	0.0551242	0.334679
Q13501	SQSTM1	0.562405	0.0316038	0.317907	-0.142957	0.58833	0.912403	-0.705362	0.0408067	0.273803
Q8TB73	NDNF	-1.71462	0.0316559	0.317908	-0.0710094	0.835437	0.975731	1.64361	0.0362465	0.2529
O43676	NDUFB3	-0.161101	0.0317959	0.318379	0.00197725	0.973075	0.995128	0.163079	0.0938546	0.449533
Q9Y639	NPTN	0.217767	0.0318067	0.318379	-0.115086	0.279516	0.912403	-0.332854	0.00574434	0.0764997
Q9Y2X3	NOP58	-0.156833	0.0319165	0.318957	-0.116235	0.114838	0.820883	0.0405986	0.546133	0.838254
P58546	MTPN	-0.505721	0.0320656	0.319404	-0.1315	0.654718	0.923662	0.374221	0.365676	0.783417
Q9NZR1	TMOD2	-0.993083	0.0320561	0.319404	0.0490908	0.91306	0.986574	1.04217	0.0515488	0.319512
P62888	RPL30	-0.14943	0.0323197	0.321413	-0.0461298	0.346607	0.912403	0.103301	0.179286	0.615943
P35052	GPC1	-0.176035	0.0324605	0.321442	0.0498465	0.452264	0.912403	0.225882	0.0241443	0.196686
P61009	SPCS3	-0.266933	0.0325325	0.321442	-0.184477	0.177657	0.912403	0.0824558	0.407105	0.799841
Q6UX71	PLXDC2	0.442095	0.0324888	0.321442	-0.579994	0.00783102	0.263136	-1.02209	0.0060965	0.0799716
Q9UG01	IFT172	0.79342	0.0324895	0.321442	-0.270607	0.348508	0.912403	-1.06403	0.00704604	0.0878542
P82912	MRPS11	0.152552	0.0326015	0.321605	-0.0270677	0.692812	0.935625	-0.179619	0.0360391	0.252027
Q96K83	ZNF521	0.184869	0.0327538	0.322588	-0.11066	0.154491	0.903059	-0.295529	1.04236e-05	0.000514957
O75390	CS	-0.0982431	0.0328858	0.323368	-0.0366832	0.562774	0.912403	0.0615599	0.345863	0.77432
P34932	HSPA4	0.0863723	0.0329773	0.323369	0.0420474	0.258837	0.912403	-0.0443249	0.232817	0.683123
Q5VWX1	KHDRBS2	-0.319925	0.0329915	0.323369	2.34646	0.00572214	0.213828	2.66638	0.00332651	0.0512016
O60701	UGDH	0.328726	0.0332792	0.324982	0.0269651	0.732979	0.944993	-0.301761	0.0883628	0.436541
Q9BVA0	KATNB1	-0.170146	0.0332384	0.324982	-0.0778927	0.334506	0.912403	0.0922534	0.246489	0.694569
Q9Y6R0	NUMBL	-0.391758	0.0333152	0.324982	0.146634	0.327002	0.912403	0.538392	0.0034584	0.0527738
Q7Z4G1	COMMD6	0.112049	0.0335585	0.326835	-0.0994924	0.168674	0.907802	-0.211541	0.0284896	0.216804
P60891	PRPS1	0.444118	0.0337972	0.328637	-0.119591	0.580331	0.912403	-0.563709	0.00132994	0.0245399
Q15287	RNPS1	-0.171203	0.0342598	0.332082	0.0162342	0.85107	0.978393	0.187437	0.0887666	0.437125
Q9H902	REEP1	-0.746626	0.0342385	0.332082	0.0764899	0.819002	0.973533	0.823116	0.0200763	0.176652
Q02880	TOP2B	-0.151936	0.0344234	0.332615	0.00181213	0.980807	0.996768	0.153748	0.0290176	0.21973
Q8WVQ1	CANT1	-0.194537	0.0344017	0.332615	-0.244468	0.000992566	0.0769574	-0.0499313	0.549138	0.839326
P26885	FKBP2	0.130505	0.03451	0.332927	-0.179756	0.0305301	0.509252	-0.31026	0.000516094	0.0117096
P14621	ACYP2	-0.207033	0.0349263	0.335515	-0.240312	0.0158725	0.363448	-0.0332789	0.734193	0.907632
P62269	RPS18	-0.135892	0.0349974	0.335515	-0.155691	0.0129145	0.343465	-0.0197994	0.638727	0.863585
Q08AD1	CAMSAP2	-0.248721	0.0349692	0.335515	0.0120339	0.910345	0.98518	0.260755	0.0213746	0.183283
Q14789	GOLGB1	0.209149	0.034979	0.335515	-0.0658928	0.549098	0.912403	-0.275042	0.0206754	0.180907
Q9Y6C9	MTCH2	-0.166809	0.0351437	0.336391	-0.0233338	0.749698	0.950604	0.143475	0.0796516	0.4131
Q15785	TOMM34	0.332175	0.0352424	0.33681	0.06326	0.543864	0.912403	-0.268915	0.0198072	0.176365
P04181	OAT	0.238719	0.0354298	0.337547	-0.0984467	0.383706	0.912403	-0.337165	0.00242422	0.0398144
Q9Y3U8	RPL36	-0.115292	0.0353895	0.337547	-0.0822279	0.107253	0.806173	0.033064	0.495158	0.825101
P68036	UBE2L3	0.10452	0.0355862	0.337939	0.0304232	0.592861	0.912403	-0.0740971	0.121854	0.518386
Q01082	SPTBN1	-0.104472	0.0355483	0.337939	-0.0538707	0.338204	0.912403	0.0506015	0.248211	0.697177
Q15269	PWP2	-0.399912	0.0356365	0.337939	-0.336832	0.0787595	0.740791	0.0630796	0.653755	0.871705
P14923	JUP	0.314747	0.0357278	0.338282	-0.00896977	0.940208	0.990206	-0.323716	0.0144861	0.142215
Q9Y3D9	MRPS23	0.148584	0.0358135	0.33857	-0.00423439	0.931525	0.989341	-0.152819	0.0130991	0.133298
Q9BXP5	SRRT	-0.269806	0.0358875	0.338747	-0.258961	0.171783	0.908545	0.0108454	0.932431	0.981568
Q00059	TFAM	0.0738446	0.0359622	0.33893	-0.205781	4.65445e-05	0.00864036	-0.279626	2.25779e-08	3.00678e-06
O60504	SORBS3	0.520228	0.0361472	0.34015	0.192926	0.253684	0.912403	-0.327302	0.10102	0.46579
Q14684	RRP1B	-0.0908261	0.0363627	0.341653	-0.0968224	0.0241966	0.451916	-0.00599635	0.903137	0.974847
P35237	SERPINB6	0.783944	0.0365419	0.342812	-0.163184	0.550128	0.912403	-0.947128	0.000312972	0.00819345
P42574	CASP3	0.233984	0.0367377	0.344075	-0.147724	0.179224	0.912403	-0.381708	0.00496892	0.0693083
P46976	GYG1	-0.123858	0.0367951	0.344075	-0.0192852	0.746808	0.948766	0.104573	0.0794732	0.4131
P49407	ARRB1	-1.38558	0.0368957	0.344075	-0.325255	0.570563	0.912403	1.06033	0.0252493	0.202365
Q96GQ5	C16orf58	-0.264939	0.0369013	0.344075	-0.402334	0.00026003	0.0279463	-0.137395	0.229425	0.678639
P33992	MCM5	-0.32302	0.0371345	0.345347	-0.0282534	0.836461	0.975731	0.294766	0.0556632	0.336285
Q9HCE1	MOV10	0.476267	0.0371504	0.345347	-0.465623	0.0107271	0.312925	-0.94189	0.000427476	0.0102008
Q96C01	FAM136A	0.23034	0.0377901	0.350761	0.0789559	0.514437	0.912403	-0.151384	0.171841	0.606744
Q96A32	MYLPF	6.94431	0.0380142	0.352307	4.70083	0.294475	0.912403	-2.24348	0.500167	0.826286
Q86YS7	C2CD5	-0.189831	0.0382128	0.353613	0.0808502	0.506692	0.912403	0.270682	0.0575816	0.343049
P17844	DDX5	-0.195291	0.0386286	0.354249	-0.0764509	0.426393	0.912403	0.11884	0.0660165	0.37183
P32929	CTH	0.181201	0.0385744	0.354249	-0.208131	0.0105191	0.308324	-0.389332	7.64472e-06	0.000390263
P49591	SARS	-0.243165	0.03834	0.354249	-0.116462	0.522812	0.912403	0.126702	0.506909	0.829393
Q15223	NECTIN1	0.439879	0.0385579	0.354249	0.173821	0.379791	0.912403	-0.266058	0.186573	0.623539
Q8NEY1	NAV1	-0.414299	0.0384681	0.354249	-0.207475	0.291106	0.912403	0.206824	0.0972988	0.458351
Q9NWM8	FKBP14	0.347807	0.038518	0.354249	-0.245402	0.127117	0.858564	-0.593209	0.00608909	0.0799716
P10620	MGST1	-0.849899	0.0387434	0.354772	-0.215367	0.536192	0.912403	0.634532	0.0563557	0.33861
Q12792	TWF1	0.15885	0.0392309	0.356896	-0.119785	0.183709	0.912403	-0.278635	0.000249634	0.00691971
Q69YQ0	SPECC1L	-0.476518	0.0393833	0.356896	-0.2226	0.249188	0.912403	0.253918	0.126859	0.526159
Q8IY31	IFT20	0.296669	0.0391535	0.356896	0.0264361	0.844131	0.977065	-0.270233	0.0592627	0.349822
Q96FJ2	DYNLL2	-0.194955	0.0392922	0.356896	0.0437138	0.636946	0.921296	0.238669	0.00889174	0.102969
Q9BSD7	NTPCR	0.349541	0.0392991	0.356896	0.0366377	0.832738	0.975731	-0.312903	0.00798043	0.0964263
Q9P0M6	H2AFY2	-0.225577	0.0390821	0.356896	-0.0441317	0.677098	0.930029	0.181445	0.02519	0.202365
Q9Y6A9	SPCS1	-0.136656	0.0393784	0.356896	-0.0446492	0.471146	0.912403	0.092007	0.0822527	0.420601
O00186	STXBP3	0.386557	0.0394536	0.35693	-0.0592553	0.570067	0.912403	-0.445812	0.0389335	0.266191
Q16643	DBN1	-0.125615	0.0395035	0.35693	0.0550765	0.362413	0.912403	0.180691	0.00753136	0.0924591
Q96KN3	PKNOX2	0.591235	0.039711	0.358276	-0.376222	0.276954	0.912403	-0.967456	0.069391	0.383477
Q13247	SRSF6	-0.0950571	0.0397994	0.358545	-0.0916962	0.0571433	0.674723	0.00336086	0.939011	0.981568
P61006	RAB8A	-0.0979265	0.0399321	0.359213	-0.0511233	0.26971	0.912403	0.0468032	0.221843	0.66922
Q7Z3B4	NUP54	-0.32215	0.0400331	0.359594	-0.257833	0.0945165	0.781825	0.0643168	0.627648	0.86044
Q8NBJ7	SUMF2	0.15913	0.0401893	0.360468	-0.307684	0.000217009	0.024244	-0.466814	3.18221e-08	4.1477e-06
O60333	KIF1B	-0.113792	0.0403759	0.361003	-0.0251611	0.648537	0.923369	0.0886309	0.108712	0.48854
P18621	RPL17	-0.131309	0.0404257	0.361003	-0.126484	0.045228	0.614338	0.00482493	0.914475	0.977463
Q8WVY7	UBLCP1	0.192049	0.0404172	0.361003	-0.00480939	0.953313	0.990206	-0.196858	0.0433309	0.286292
O43719	HTATSF1	-0.180162	0.040738	0.363262	-0.0846522	0.301162	0.912403	0.0955096	0.0953748	0.452812
Q9H492	MAP1LC3A	-0.679463	0.0407976	0.363264	-0.561692	0.123144	0.847535	0.117771	0.533057	0.837309
P50897	PPT1	-0.514888	0.040876	0.363418	0.553602	0.132019	0.870212	1.06849	0.0237092	0.194434
Q9Y3D6	FIS1	0.140005	0.0409334	0.363418	-0.143501	0.0315609	0.519737	-0.283506	0.000166756	0.00493502
P20020	ATP2B1	0.219056	0.0411144	0.36397	-0.22904	0.0199838	0.408069	-0.448096	9.81414e-06	0.000488792
Q7KZF4	SND1	0.128849	0.0411099	0.36397	-0.150574	0.12441	0.849652	-0.279423	0.00610949	0.0799716
Q9NVZ3	NECAP2	0.260765	0.0413746	0.365744	-0.0505759	0.591047	0.912403	-0.311341	0.0610184	0.354647
P29992	GNA11	-0.179531	0.0414692	0.366052	-0.118445	0.27116	0.912403	0.0610863	0.524984	0.834498
P11234	RALB	-0.137156	0.0418205	0.368054	-0.075488	0.218828	0.912403	0.0616676	0.237447	0.686267
P51693	APLP1	-0.246333	0.0418449	0.368054	-0.101216	0.417904	0.912403	0.145117	0.229102	0.678139
Q92506	HSD17B8	0.935464	0.0418762	0.368054	-0.151423	0.682526	0.930774	-1.08689	7.87863e-08	8.61866e-06
A1X283	SH3PXD2B	-0.349223	0.0420286	0.368855	-0.0892969	0.582605	0.912403	0.259926	0.123814	0.523454
P07942	LAMB1	1.17206	0.0425092	0.368855	-0.959528	0.00148024	0.093484	-2.13158	0.00741457	0.0912897
P15529	CD46	0.329354	0.0423718	0.368855	0.0826611	0.533483	0.912403	-0.246693	0.00808545	0.0973113
Q13200	PSMD2	-0.319923	0.0423481	0.368855	-0.289019	0.0550737	0.672075	0.0309035	0.824635	0.948857
Q8N568	DCLK2	-0.515437	0.0424988	0.368855	0.0293971	0.882024	0.98235	0.544834	0.0259751	0.205334
Q8NFM7	IL17RD	0.392304	0.0423797	0.368855	-0.424874	0.0280248	0.490307	-0.817178	6.30136e-05	0.00228415
Q96MX3	ZNF48	-0.259038	0.0424823	0.368855	-0.0926412	0.326548	0.912403	0.166397	0.126168	0.524924
Q9NY59	SMPD3	-0.947235	0.0422965	0.368855	-0.224131	0.511643	0.912403	0.723103	0.0871659	0.43533
Q9NYI0	PSD3	-0.131949	0.0421311	0.368855	-0.148909	0.0498094	0.643202	-0.0169598	0.807579	0.938219
O43924	PDE6D	-0.21486	0.0428303	0.370724	-0.0120215	0.919808	0.988205	0.202839	0.137452	0.543082
Q15651	HMGN3	0.173223	0.0428456	0.370724	-0.0425204	0.61232	0.916329	-0.215744	0.0195695	0.174756
Q8N474	SFRP1	-0.672623	0.0431476	0.372558	-0.391462	0.354442	0.912403	0.28116	0.424786	0.806916
Q9P0I2	EMC3	-0.207458	0.0431793	0.372558	-0.13181	0.170465	0.908545	0.0756478	0.41141	0.804133
O75964	ATP5L	-0.103455	0.0434072	0.373683	-0.159	0.0591924	0.683583	-0.0555454	0.352985	0.777205
Q07817	BCL2L1	-0.36595	0.0434316	0.373683	-0.491467	0.112567	0.815906	-0.125516	0.501328	0.826464
P08621	SNRNP70	-0.0947309	0.0437833	0.37618	-0.13343	0.0101657	0.308138	-0.0386996	0.224248	0.672116
P10746	UROS	0.169755	0.0441031	0.378397	0.0255734	0.76668	0.955846	-0.144182	0.0881391	0.436042
P61421	ATP6V0D1	-0.194214	0.0441881	0.378562	-0.0806699	0.352291	0.912403	0.113544	0.123946	0.523637
Q96T88	UHRF1	-1.39979	0.0442459	0.378562	-0.693788	0.239637	0.912403	0.706	0.039209	0.266883
Q9UGU0	TCF20	-0.20211	0.0445183	0.380362	-0.216901	0.034816	0.546307	-0.0147916	0.881562	0.967385
Q8TCF1	ZFAND1	-0.241918	0.0447017	0.380378	-0.326253	0.0194866	0.40466	-0.0843348	0.500277	0.826286
Q8TEA8	DTD1	-0.151542	0.0446267	0.380378	0.0279614	0.716483	0.938364	0.179504	0.0193641	0.173682
Q9GZT4	SRR	0.164879	0.0447065	0.380378	-0.0312792	0.566651	0.912403	-0.196158	0.0199594	0.176652
Q15185	PTGES3	0.112444	0.0448942	0.381445	0.116324	0.0723853	0.730531	0.0038809	0.948069	0.984218
P41236	PPP1R2	0.186472	0.0452902	0.384277	0.165003	0.232116	0.912403	-0.0214693	0.84527	0.957485
Q2Q1W2	TRIM71	-0.271638	0.0454858	0.385403	-0.193883	0.166637	0.907802	0.0777557	0.55358	0.840527
P32969	RPL9	-0.134329	0.0458836	0.388236	-0.102604	0.0334138	0.533185	0.0317256	0.572959	0.845682
A0FGR8	ESYT2	0.131537	0.0459987	0.388335	-0.103468	0.133465	0.87538	-0.235005	0.00210463	0.0355178
Q9BW92	TARS2	0.155581	0.0460221	0.388335	-0.0854901	0.158028	0.903888	-0.241072	0.00485989	0.0681274
P11166	SLC2A1	-0.320281	0.0461689	0.389038	-0.333332	0.0347275	0.546307	-0.0130511	0.934186	0.981568
Q07866	KLC1	-0.117359	0.0464173	0.390594	0.0276453	0.667162	0.926975	0.145004	0.0786381	0.41203
P54289	CACNA2D1	-0.344002	0.0467632	0.392926	-0.199605	0.280619	0.912403	0.144397	0.321873	0.757799
Q8IZ21	PHACTR4	-0.0846615	0.0468228	0.392926	-0.0433662	0.308912	0.912403	0.0412953	0.389473	0.792736
Q9BQG2	NUDT12	0.275491	0.0471404	0.395051	-0.0292771	0.855814	0.978393	-0.304768	0.0637404	0.363569
Q00610	CLTC	0.220254	0.0474243	0.396887	0.0683187	0.541981	0.912403	-0.151935	0.0171679	0.160077
Q9Y4G6	TLN2	0.257883	0.0476446	0.398187	-0.157932	0.209811	0.912403	-0.415815	0.00647209	0.0829457
P29144	TPP2	-0.148969	0.0478393	0.399269	0.0131937	0.762517	0.955643	0.162162	0.032596	0.237406
P09486	SPARC	0.350653	0.0481596	0.401052	-0.168935	0.341391	0.912403	-0.519588	0.00388717	0.05808
P34949	MPI	0.293924	0.0481838	0.401052	-0.4218	0.0187831	0.398193	-0.715724	0.000115522	0.0036794
P09497	CLTB	-0.177085	0.04865	0.404196	-0.0426759	0.705113	0.936533	0.134409	0.204823	0.647054
Q13884	SNTB1	0.80103	0.0488255	0.404196	-0.536441	0.031132	0.515444	-1.33747	0.00933709	0.106143
Q8TAM2	TTC8	0.211034	0.0487743	0.404196	-0.165466	0.153788	0.901537	-0.3765	0.000684035	0.0145016
Q9Y5P6	GMPPB	0.230745	0.0487641	0.404196	0.11197	0.455551	0.912403	-0.118775	0.486674	0.822821
Q9BY32	ITPA	0.636049	0.0493113	0.407117	1.14863	0.0277864	0.489137	0.512578	0.221938	0.66922
Q9ULD9	ZNF608	-0.452473	0.0492662	0.407117	-0.0541244	0.788252	0.961089	0.398349	0.150351	0.569254
Q14011	CIRBP	0.221015	0.0494788	0.40795	0.0605697	0.57515	0.912403	-0.160445	0.142401	0.553246
O95394	PGM3	0.251533	0.049914	0.41051	-0.197465	0.329353	0.912403	-0.448998	0.0262571	0.206749
P04424	ASL	0.246276	0.0499233	0.41051	0.0172161	0.871531	0.979167	-0.22906	0.0230884	0.192434
Q2KHR3	QSER1	-0.160856	0.0500663	0.411134	-0.100828	0.225453	0.912403	0.0600275	0.483916	0.821834
P62826	RAN	-0.299518	0.0502112	0.411772	-0.0724693	0.59047	0.912403	0.227049	0.0616207	0.355915
Q6PCB7	SLC27A1	0.400198	0.0504879	0.412461	-0.0112157	0.949553	0.990206	-0.411414	0.0301928	0.224804
Q7L775	EPM2AIP1	0.152659	0.0504798	0.412461	0.0204457	0.862107	0.978737	-0.132214	0.197605	0.637066
Q96AE4	FUBP1	-0.1305	0.0504972	0.412461	-0.0764131	0.26144	0.912403	0.0540871	0.383405	0.78995
P20248	CCNA2	-0.463796	0.0510036	0.41549	0.210073	0.422437	0.912403	0.673869	0.0149372	0.144558
Q6SZW1	SARM1	-0.45233	0.050965	0.41549	-0.0954991	0.722486	0.939892	0.356831	0.16622	0.598276
Q86T24	ZBTB33	-0.276315	0.0512262	0.416174	-0.0835846	0.47029	0.912403	0.19273	0.178565	0.615943
Q9BRX8	FAM213A	-0.11305	0.0512914	0.416174	-0.200885	0.000751821	0.0622386	-0.0878352	0.124321	0.524149
Q9C005	DPY30	-1.06319	0.0511743	0.416174	0.0267557	0.972327	0.995097	1.08994	0.253362	0.702027
P52292	KPNA2	-0.993521	0.0514218	0.416329	0.101589	0.740736	0.946774	1.09511	0.0438991	0.287621
Q6P2P2	PRMT9	0.235507	0.051469	0.416329	-0.118329	0.293415	0.912403	-0.353836	0.00463673	0.0656872
Q9H1K1	ISCU	0.365035	0.0515144	0.416329	0.179187	0.388494	0.912403	-0.185848	0.175155	0.611046
P08247	SYP	-1.17499	0.0517427	0.417623	-0.522352	0.0392374	0.576524	0.652638	0.0275966	0.214348
P31146	CORO1A	0.95259	0.0520197	0.419306	0.909969	0.0683204	0.709713	-0.0426214	0.916581	0.977877
Q9H6S0	YTHDC2	-0.326155	0.0521022	0.419419	-0.0435625	0.806803	0.969356	0.282592	0.30117	0.739849
P84098	RPL19	-0.105269	0.0524395	0.421028	-0.0660286	0.268486	0.912403	0.0392402	0.381315	0.78874
Q9Y320	TMX2	-0.158398	0.0523714	0.421028	-0.247285	0.00269337	0.13912	-0.0888871	0.237704	0.686551
O43813	LANCL1	0.158433	0.0525981	0.421403	0.0163459	0.815081	0.972607	-0.142087	0.14514	0.558848
Q9NXV6	CDKN2AIP	-0.379027	0.0526238	0.421403	-0.218792	0.196045	0.912403	0.160235	0.323971	0.76033
P31937	HIBADH	0.845001	0.0529551	0.423502	-0.131527	0.523468	0.912403	-0.976528	0.0279107	0.21507
O75323	NIPSNAP2	0.516397	0.0534517	0.425806	0.218644	0.265669	0.912403	-0.297753	0.257954	0.705035
Q93045	STMN2	-0.535027	0.0533996	0.425806	0.0027276	0.989067	0.999092	0.537755	0.0213326	0.183283
Q9HAV4	XPO5	-0.402115	0.053313	0.425806	-0.0448502	0.791942	0.961823	0.357265	0.0439602	0.287714
P16455	MGMT	0.662087	0.0535987	0.426051	0.809882	0.16177	0.903888	0.147795	0.784729	0.928399
Q9P107	GMIP	-0.253914	0.0536215	0.426051	-0.00779638	0.953513	0.990206	0.246117	0.058846	0.347964
Q5SRE5	NUP188	-0.137363	0.0537654	0.426641	-0.113123	0.11888	0.839008	0.0242395	0.724556	0.901427
Q9NZ53	PODXL2	-0.571322	0.0539474	0.427531	-0.293401	0.342255	0.912403	0.27792	0.203319	0.645687
Q70Z53	FRA10AC1	-0.210457	0.0543806	0.430408	-0.161257	0.149844	0.895557	0.0492	0.5208	0.834498
O00541	PES1	-0.0935097	0.054826	0.4323	-0.136373	0.0060123	0.216655	-0.0428632	0.256827	0.705035
Q13796	SHROOM2	0.148904	0.0547089	0.4323	-0.115766	0.0981199	0.787789	-0.264671	0.00814125	0.0977908
Q96BR5	COA7	-0.250788	0.0548313	0.4323	-0.0626787	0.352012	0.912403	0.188109	0.113344	0.500266
O00422	SAP18	-0.29585	0.0553015	0.433207	-0.283178	0.0620952	0.696611	0.0126725	0.846698	0.957871
P14314	PRKCSH	0.10818	0.0553822	0.433207	-0.0995368	0.10277	0.795212	-0.207717	1.57411e-05	0.000736107
P17677	GAP43	-0.109638	0.0554415	0.433207	0.0916222	0.102942	0.795212	0.201261	0.00061882	0.0134907
Q92614	MYO18A	-0.240861	0.055239	0.433207	-0.155057	0.208987	0.912403	0.0858047	0.512974	0.833091
Q99717	SMAD5	-0.339849	0.0554387	0.433207	-0.236675	0.270653	0.912403	0.103174	0.396039	0.796455
Q9BW83	IFT27	0.313701	0.0552723	0.433207	0.316571	0.0963274	0.782189	0.00286937	0.980896	0.995165
Q9HAZ2	PRDM16	0.565693	0.0550882	0.433207	-0.714331	0.0179336	0.388201	-1.28002	0.000144976	0.00435355
P47756	CAPZB	0.141474	0.0556045	0.433927	0.170032	0.032164	0.525718	0.0285574	0.624524	0.86044
O15127	SCAMP2	0.351784	0.0557804	0.434747	-0.0997509	0.534358	0.912403	-0.451535	0.0110371	0.121606
O15294	OGT	-0.0719476	0.0561474	0.437051	-0.0051824	0.889904	0.982415	0.0667652	0.0715558	0.390339
P50995	ANXA11	0.327928	0.0564042	0.437937	-0.347979	0.0451682	0.614338	-0.675908	0.00568318	0.0760156
Q9NUQ3	TXLNG	-0.109261	0.0563895	0.437937	-0.105177	0.0394325	0.576524	0.00408409	0.93862	0.981568
Q9UKL0	RCOR1	0.0964069	0.0565396	0.438432	0.0184924	0.763744	0.955846	-0.0779145	0.172807	0.606746
Q8IY17	PNPLA6	0.196427	0.0566794	0.438961	-0.201503	0.0414633	0.590707	-0.39793	0.000205312	0.00582288
O95793	STAU1	-0.118439	0.0568883	0.439468	-0.043485	0.426977	0.912403	0.0749543	0.0735018	0.396018
Q9Y5P4	COL4A3BP	0.822579	0.0568705	0.439468	-0.137708	0.466262	0.912403	-0.960287	0.0334936	0.241107
Q96QZ7	MAGI1	-0.17513	0.0570834	0.440203	-0.0718523	0.432819	0.912403	0.103278	0.260002	0.706923
Q9H6R3	ACSS3	1.15941	0.0571272	0.440203	-0.036791	0.894223	0.982415	-1.1962	0.00588965	0.0780953
Q96EV8	DTNBP1	0.161572	0.0574029	0.441217	-0.0913135	0.365039	0.912403	-0.252886	0.102401	0.468776
Q9BW91	NUDT9	0.11801	0.057374	0.441217	-0.100033	0.104875	0.798093	-0.218043	0.00139631	0.0255337
Q12857	NFIA	0.856856	0.0575695	0.44139	-0.749537	0.0578415	0.677508	-1.60639	0.000334107	0.00856377
Q9UEU0	VTI1B	-0.238829	0.0575651	0.44139	-0.065864	0.603231	0.913578	0.172965	0.216289	0.659525
P18124	RPL7	-0.102336	0.0576418	0.441392	-0.0736673	0.174854	0.911354	0.028669	0.521198	0.834498
P12004	PCNA	-0.184025	0.0583367	0.445754	0.175215	0.163695	0.90538	0.35924	0.00038183	0.00924541
Q9UEE9	CFDP1	-0.136868	0.0583569	0.445754	0.0726373	0.35164	0.912403	0.209505	0.0136754	0.137057
O43324	EEF1E1	-0.174293	0.0589274	0.446016	-0.234269	0.0303323	0.507693	-0.0599759	0.253655	0.702027
O60488	ACSL4	-0.201068	0.0586616	0.446016	-0.0312917	0.781403	0.960712	0.169777	0.139019	0.546618
P27707	DCK	0.11225	0.0588531	0.446016	-0.128452	0.0341399	0.539022	-0.240703	7.32244e-05	0.00256327
P43246	MSH2	-0.13342	0.0590886	0.446016	-0.187498	0.0571231	0.674723	-0.0540779	0.542686	0.838254
P46783	RPS10	-0.21676	0.0590324	0.446016	-0.145133	0.182939	0.912403	0.071627	0.287996	0.730207
P52597	HNRNPF	0.251164	0.0585689	0.446016	0.0998415	0.433491	0.912403	-0.151323	0.153214	0.576884
Q7KZ85	SUPT6H	-0.254394	0.0587101	0.446016	-0.371371	0.0127664	0.343465	-0.116977	0.368449	0.783422
Q9NX14	NDUFB11	-0.504345	0.0590094	0.446016	-0.231224	0.316404	0.912403	0.273122	0.0787043	0.41203
Q9UGV2	NDRG3	-1.06202	0.0590394	0.446016	-0.585918	0.216379	0.912403	0.476099	0.169678	0.604936
Q9UKU7	ACAD8	0.143229	0.0591193	0.446016	0.0729683	0.533363	0.912403	-0.0702608	0.545301	0.838254
Q9Y2V2	CARHSP1	-0.17038	0.0592253	0.446266	0.0739775	0.372464	0.912403	0.244358	0.00704716	0.0878542
O76021	RSL1D1	-0.108185	0.0593856	0.446924	-0.0351995	0.600196	0.913155	0.0729852	0.29307	0.731898
O60243	HS6ST1	-0.270255	0.0595716	0.447774	0.119767	0.347983	0.912403	0.390022	0.00479415	0.0675148
P48539	PCP4	1.06163	0.059823	0.449112	-0.631084	0.0381342	0.573981	-1.69271	0.0125795	0.13077
Q9Y3D5	MRPS18C	0.292361	0.0601597	0.451087	0.134685	0.312998	0.912403	-0.157676	0.0538324	0.329448
Q9P0V9	43718	1.15405	0.0604274	0.45254	0.263417	0.37555	0.912403	-0.890633	0.0681068	0.380677
O43809	NUDT21	-0.125277	0.0610326	0.454849	-0.121752	0.157033	0.903059	0.00352451	0.951194	0.984822
O75147	OBSL1	1.88761	0.0609766	0.454849	0.257195	0.698518	0.936533	-1.63042	0.067931	0.380041
O94979	SEC31A	0.203161	0.0609529	0.454849	-0.123955	0.212713	0.912403	-0.327115	0.00175846	0.0311338
Q8TB37	NUBPL	0.162584	0.0609083	0.454849	-0.10416	0.161871	0.903888	-0.266744	0.0042373	0.0622487
Q9NP97	DYNLRB1	-0.231703	0.0611278	0.455005	0.0280528	0.744622	0.947912	0.259756	0.0320463	0.233988
P52788	SMS	-0.461138	0.0613243	0.455913	0.00565121	0.983132	0.996965	0.466789	0.191016	0.630138
P22676	CALB2	-0.707135	0.0615875	0.456761	0.125005	0.666539	0.926962	0.83214	0.0117508	0.126069
P62081	RPS7	-0.101012	0.0615527	0.456761	-0.0343631	0.575504	0.912403	0.0666492	0.307207	0.74428
P50747	HLCS	0.1239	0.0617017	0.457055	-0.108357	0.138605	0.884475	-0.232256	0.011598	0.125274
Q9Y3A5	SBDS	-0.10933	0.0618214	0.457389	-0.104559	0.0653558	0.706498	0.0047712	0.918383	0.978453
O14639	ABLIM1	-0.201155	0.0622017	0.458741	-0.440534	3.23633e-05	0.00734286	-0.239379	0.024865	0.200425
Q96KB5	PBK	-0.649969	0.0621154	0.458741	-0.159356	0.589693	0.912403	0.490612	0.0234626	0.193859
Q9Y2R5	MRPS17	0.118514	0.0622289	0.458741	0.130348	0.0881077	0.766687	0.0118336	0.876169	0.967323
Q8ND04	SMG8	-0.191123	0.062412	0.459538	-0.0367392	0.711142	0.938285	0.154384	0.132454	0.535584
Q7L266	ASRGL1	-0.341359	0.0624902	0.459562	-0.16897	0.160987	0.903888	0.172388	0.268782	0.713723
Q9UJY4	GGA2	0.394508	0.0630964	0.463464	-0.0140154	0.928572	0.988763	-0.408524	0.0483634	0.30755
A8MW92	PHF20L1	-0.224474	0.0634641	0.464899	-0.180194	0.161376	0.903888	0.0442798	0.72189	0.900129
P16401	HIST1H1B	-0.277007	0.0635195	0.464899	0.194307	0.364259	0.912403	0.471314	0.00642179	0.0826468
Q6UXV4	APOOL	0.423327	0.0634754	0.464899	-0.00323124	0.984231	0.997419	-0.426559	0.00796344	0.0964111
Q96LJ7	DHRS1	1.9021	0.0637855	0.466289	-0.195182	0.862263	0.978737	-2.09728	0.0645442	0.366745
Q5JTZ9	AARS2	0.639563	0.0639589	0.466999	-0.0429496	0.850722	0.978393	-0.682513	0.044728	0.290525
O60462	NRP2	1.02727	0.0643825	0.468417	-0.00106491	0.998318	0.999364	-1.02833	0.185498	0.622638
P54277	PMS1	-0.427863	0.0643084	0.468417	-0.00276903	0.990416	0.999092	0.425094	0.244507	0.693509
Q8NCM8	DYNC2H1	0.382029	0.0642359	0.468417	0.117402	0.565603	0.912403	-0.264627	0.205349	0.647437
O15484	CAPN5	-0.179001	0.0647676	0.469546	-0.22463	0.00933663	0.294826	-0.045629	0.633017	0.861748
P63167	DYNLL1	0.142282	0.0646899	0.469546	0.0489885	0.523782	0.912403	-0.0932933	0.172727	0.606746
Q8TAT2	FGFBP3	-1.25248	0.0647313	0.469546	-0.337502	0.626143	0.91842	0.914976	0.252624	0.701753
Q9BUH6	PAXX	0.110025	0.0649571	0.470363	-0.0947872	0.185425	0.912403	-0.204812	0.00506424	0.0700831
O75334	PPFIA2	-0.277556	0.0651555	0.471243	0.00317882	0.983656	0.997167	0.280735	0.0689863	0.383146
P55001	MFAP2	-0.425271	0.0657781	0.474625	-0.616555	0.0609325	0.692528	-0.191283	0.355423	0.778235
Q12802	AKAP13	0.764885	0.0657587	0.474625	-0.107103	0.797958	0.964622	-0.871988	0.0779166	0.410266
P22307	SCP2	0.128277	0.0659332	0.474852	0.0235788	0.737035	0.945882	-0.104698	0.135105	0.539187
Q8TBF2	FAM213B	-0.271495	0.0660421	0.474852	-0.252967	0.0869334	0.761286	0.0185284	0.823531	0.948655
Q9NZU0	FLRT3	0.267195	0.0660254	0.474852	-0.341092	0.0734567	0.731368	-0.608287	0.00643842	0.0826871
P04040	CAT	0.324119	0.0663631	0.474931	0.531199	0.0025729	0.134714	0.20708	0.217867	0.662942
Q13085	ACACA	-0.354662	0.066212	0.474931	-0.316808	0.103391	0.795212	0.0378542	0.800912	0.935085
Q9BRJ2	MRPL45	0.113681	0.0663567	0.474931	-0.0134778	0.816552	0.973241	-0.127159	0.0648903	0.367241
Q9H1H9	KIF13A	0.633489	0.0662588	0.474931	-0.404773	0.206115	0.912403	-1.03826	0.0117728	0.126084
Q13416	ORC2	-0.162656	0.0668763	0.477488	-0.153164	0.063014	0.702273	0.00949226	0.901885	0.974762
Q495W5	FUT11	-0.43006	0.0668671	0.477488	-0.696172	0.0410606	0.586904	-0.266112	0.236666	0.686267
Q00535	CDK5	-0.11996	0.0678171	0.483079	-0.0587225	0.265642	0.912403	0.0612371	0.30184	0.739849
Q8N300	SVBP	-0.396714	0.0677587	0.483079	-0.0961616	0.592898	0.912403	0.300552	0.0777801	0.410266
Q16850	CYP51A1	-0.970474	0.0679339	0.483349	-0.86135	0.1119	0.814939	0.109124	0.758215	0.920496
P62280	RPS11	-0.0872352	0.0681922	0.484333	-0.0937773	0.0643578	0.705287	-0.00654217	0.85071	0.959959
Q92854	SEMA4D	-0.431171	0.0682898	0.484333	0.130264	0.521205	0.912403	0.561435	0.0167883	0.157496
Q9NWS8	RMND1	-0.155489	0.0683095	0.484333	-0.138572	0.0732522	0.731368	0.016917	0.833209	0.952922
P17612	PRKACA	-0.0993281	0.068506	0.484605	-0.125651	0.0248996	0.460192	-0.0263228	0.630936	0.8611
Q96HN2	AHCYL2	0.439896	0.0684874	0.484605	-0.165552	0.463608	0.912403	-0.605448	0.0604863	0.353387
Q8TD22	SFXN5	-0.3018	0.0687352	0.485666	0.213948	0.693043	0.935625	0.515747	0.419236	0.80591
A7KAX9	ARHGAP32	-0.649818	0.0689773	0.486254	-0.641544	0.399963	0.912403	0.00827421	0.987613	0.996602
Q9BQ67	GRWD1	-0.119783	0.0689528	0.486254	-0.0972524	0.103133	0.795212	0.0225306	0.740381	0.911124
O75251	NDUFS7	-0.113746	0.0692433	0.487008	-0.0693159	0.298434	0.912403	0.0444302	0.507167	0.829393
P50895	BCAM	0.895719	0.0692159	0.487008	-0.313786	0.518061	0.912403	-1.20951	0.0127713	0.131712
O00217	NDUFS8	-0.164569	0.0693311	0.487067	-0.0299519	0.732934	0.944993	0.134617	0.131383	0.535141
O95340	PAPSS2	0.492851	0.0697306	0.487878	0.288834	0.318432	0.912403	-0.204017	0.5171	0.834498
P06733	ENO1	0.283207	0.0696476	0.487878	0.173857	0.171816	0.908545	-0.109349	0.366408	0.783422
Q8N0X7	SPART	0.159096	0.070004	0.487878	-0.0966168	0.122748	0.847535	-0.255713	0.00197802	0.0339477
Q8N668	COMMD1	0.121215	0.0695433	0.487878	-0.0162419	0.891733	0.982415	-0.137457	0.258494	0.705047
Q8NBN3	TMEM87A	-0.194415	0.0698273	0.487878	-0.230902	0.0406539	0.585106	-0.0364868	0.273439	0.718617
Q92796	DLG3	-1.10687	0.069943	0.487878	-0.277426	0.659492	0.92551	0.829448	0.179445	0.615943
Q9Y5M8	SRPRB	0.103093	0.0699049	0.487878	-0.0887713	0.11737	0.832186	-0.191864	0.00107285	0.020719
Q9UIW2	PLXNA1	-0.470896	0.0702588	0.489097	-0.0862746	0.649866	0.923369	0.384621	0.114751	0.503103
Q9Y2Q0	ATP8A1	-1.28692	0.070339	0.4891	-0.852108	0.207801	0.912403	0.434815	0.339547	0.771217
Q12926	ELAVL2	-1.55102	0.0704454	0.489284	-1.37417	0.150173	0.896234	0.176849	0.78867	0.92941
P00558	PGK1	0.260719	0.0706307	0.490016	0.196754	0.181385	0.912403	-0.0639648	0.586423	0.851124
P56270	MAZ	0.844445	0.0711341	0.490729	0.402752	0.306407	0.912403	-0.441693	0.0291402	0.219861
P62861	FAU	-0.0772215	0.0709932	0.490729	-0.00960283	0.821721	0.973979	0.0676187	0.100341	0.464617
Q86Y39	NDUFA11	-0.202196	0.070827	0.490729	-0.00239396	0.986379	0.998024	0.199803	0.226892	0.674832
Q96RD7	PANX1	-0.450389	0.0710139	0.490729	0.124512	0.562649	0.912403	0.574901	0.00197697	0.0339477
Q9BWF3	RBM4	-0.143532	0.0710868	0.490729	-0.0411185	0.5889	0.912403	0.102413	0.073763	0.396379
Q86TU7	SETD3	0.089823	0.0713616	0.491745	-0.0435383	0.413067	0.912403	-0.133361	0.0211986	0.182648
P27448	MARK3	-0.221568	0.0716906	0.493233	-0.00709216	0.947426	0.990206	0.214476	0.0737146	0.396379
Q9H7Z7	PTGES2	-0.147303	0.0717385	0.493233	-0.343505	0.000931381	0.0740992	-0.196202	0.0129152	0.132084
Q9NV96	TMEM30A	-0.200343	0.0718715	0.493593	-0.277015	0.00483369	0.19228	-0.076672	0.371597	0.784316
Q9UMY4	SNX12	-0.26401	0.0719573	0.493629	0.00397292	0.979639	0.996549	0.267983	0.213386	0.65883
O00291	HIP1	-0.226062	0.0722828	0.494201	-0.0291203	0.827959	0.974991	0.196942	0.163815	0.594385
Q9BY44	EIF2A	-0.102897	0.0722693	0.494201	-0.0124029	0.830493	0.975196	0.0904939	0.124114	0.523637
Q9NVE5	USP40	0.220888	0.0722333	0.494201	0.0183088	0.867109	0.979067	-0.202579	0.0613874	0.355775
Q5VW36	FOCAD	0.551554	0.0726323	0.496038	0.279198	0.342048	0.912403	-0.272357	0.0717505	0.390844
O60306	AQR	-0.28485	0.072839	0.496457	-0.0784268	0.481923	0.912403	0.206423	0.181991	0.618028
Q9HAF1	MEAF6	-0.159649	0.0728559	0.496457	-0.092406	0.357602	0.912403	0.0672434	0.453986	0.816281
O43819	SCO2	0.431828	0.0730261	0.496512	0.0447778	0.699276	0.936533	-0.38705	0.0172925	0.160506
P08754	GNAI3	-0.514969	0.0730122	0.496512	-0.274715	0.436091	0.912403	0.240254	0.265374	0.712081
Q16531	DDB1	-0.0469344	0.0732061	0.497185	-0.0955175	0.000573982	0.0502316	-0.0485831	0.00789242	0.0957406
O95864	FADS2	-0.678342	0.0734004	0.497952	-0.321291	0.433259	0.912403	0.357051	0.214799	0.659525
P13051	UNG	-0.238767	0.0738248	0.500179	-0.0643743	0.483991	0.912403	0.174393	0.160574	0.58933
P45983	MAPK8	-0.189696	0.073892	0.500179	0.170994	0.0848936	0.756221	0.36069	0.000371797	0.00903822
P07237	P4HB	0.169389	0.0739983	0.500346	-0.216014	0.038008	0.57349	-0.385403	0.00025314	0.00692292
P13929	ENO3	0.70361	0.0745852	0.503657	-0.376356	0.128964	0.865791	-1.07997	0.0159426	0.152363
Q16543	CDC37	0.0690251	0.0747602	0.503657	-0.0226246	0.616163	0.917411	-0.0916498	0.0206381	0.180871
Q96BJ3	AIDA	-0.105803	0.0748168	0.503657	0.00414251	0.945382	0.990206	0.109945	0.0660384	0.37183
Q9H7Z6	KAT8	-0.169984	0.0747032	0.503657	-0.02379	0.80252	0.966596	0.146194	0.124761	0.5242
Q9HCN8	SDF2L1	0.258918	0.0749886	0.504259	0.0995835	0.327148	0.912403	-0.159335	0.115692	0.504432
Q9NPF5	DMAP1	-0.14528	0.0750962	0.504429	-0.027461	0.727633	0.941588	0.117819	0.0218132	0.184314
O14936	CASK	-0.219577	0.0753567	0.504519	-0.0861048	0.40198	0.912403	0.133473	0.296959	0.735613
Q2TAA5	ALG11	-0.258669	0.0753142	0.504519	-0.215276	0.332048	0.912403	0.0433937	0.836214	0.954326
Q92804	TAF15	-0.37285	0.07521	0.504519	-0.212229	0.354078	0.912403	0.16062	0.429796	0.809137
P05771	PRKCB	-0.40517	0.075534	0.504604	0.0460865	0.83435	0.975731	0.451257	0.0541748	0.330552
Q14137	BOP1	-0.111259	0.0754627	0.504604	-0.0341168	0.562584	0.912403	0.0771422	0.242824	0.693509
P51580	TPMT	-0.258998	0.0758599	0.506229	-0.414927	0.00399158	0.177191	-0.155929	0.252418	0.701753
Q14141	43714	-0.263685	0.0762632	0.507231	0.00533328	0.968856	0.994608	0.269018	0.0534289	0.327961
Q6SPF0	SAMD1	-0.33549	0.0764242	0.507231	-0.141183	0.277668	0.912403	0.194307	0.301273	0.739849
Q8NDI1	EHBP1	-0.664727	0.0763367	0.507231	-0.160021	0.666111	0.926962	0.504706	0.179989	0.615943
Q92610	ZNF592	0.167802	0.0761486	0.507231	0.146882	0.597002	0.912403	-0.0209192	0.928869	0.981568
Q9Y2B0	CNPY2	0.11436	0.0764137	0.507231	-0.124024	0.0595531	0.685756	-0.238384	0.000346347	0.00869557
Q9H425	C1orf198	-0.337304	0.0765395	0.507447	-0.0723189	0.630255	0.9185	0.264985	0.142764	0.553991
Q5R3I4	TTC38	-0.446685	0.0767829	0.508511	-0.532444	0.042325	0.592004	-0.0857597	0.63801	0.863445
Q96BM9	ARL8A	-0.859816	0.0769282	0.508923	-0.407936	0.241311	0.912403	0.451879	0.261735	0.708526
P20290	BTF3	0.368843	0.0774129	0.50913	0.255606	0.180628	0.912403	-0.113236	0.451144	0.816281
P82921	MRPS21	0.220834	0.0773007	0.50913	-0.0414397	0.798183	0.964622	-0.262274	0.128514	0.527663
Q13601	KRR1	-0.153523	0.0772011	0.50913	-0.162353	0.0354157	0.552053	-0.0088304	0.876282	0.967323
Q96KP4	CNDP2	-0.104165	0.077324	0.50913	-0.100951	0.123453	0.847535	0.00321422	0.955554	0.986197
Q9NQ86	TRIM36	-0.376178	0.0771633	0.50913	-0.127949	0.494872	0.912403	0.248229	0.194397	0.634011
Q9UBP9	GULP1	0.272186	0.0774582	0.50913	-0.276043	0.0257848	0.471515	-0.54823	0.000230668	0.00642305
Q99961	SH3GL1	-0.0875789	0.0777863	0.510622	-0.129574	0.0173211	0.380722	-0.041995	0.390347	0.793048
Q9H269	VPS16	0.122375	0.077852	0.510622	0.172171	0.0235937	0.446096	0.0497965	0.480675	0.821834
P04062	GBA	-0.28905	0.0779616	0.510794	0.247237	0.467748	0.912403	0.536288	0.159206	0.587175
P52306	RAP1GDS1	-0.483356	0.0786891	0.514818	0.102351	0.489634	0.912403	0.585707	0.0509903	0.319118
Q9Y5A9	YTHDF2	-0.124039	0.0787438	0.514818	-0.0316253	0.688651	0.934421	0.0924134	0.181999	0.618028
P07902	GALT	0.226058	0.0789895	0.515874	-0.210152	0.0476915	0.628297	-0.43621	0.00547888	0.0739286
Q9H0W9	C11orf54	0.235502	0.079147	0.516352	-0.309801	0.039383	0.576524	-0.545304	0.00197834	0.0339477
Q5W111	SPRYD7	-0.384235	0.0792636	0.516563	-0.266184	0.367359	0.912403	0.118051	0.595884	0.852738
P45973	CBX5	-0.349741	0.0793683	0.516695	-0.137546	0.457843	0.912403	0.212194	0.145741	0.559017
Q9NRN7	AASDHPPT	-0.436817	0.0795298	0.517197	-0.519767	0.0988589	0.789864	-0.0829499	0.744046	0.913267
P09429	HMGB1	-0.168899	0.0801297	0.519788	-0.0319468	0.743389	0.946975	0.136952	0.148219	0.565725
Q12824	SMARCB1	-0.301459	0.0802073	0.519788	-0.152778	0.188777	0.912403	0.148681	0.223046	0.67111
Q9BS26	ERP44	0.0832579	0.0802676	0.519788	-0.154709	0.00729605	0.254721	-0.237967	5.76795e-07	4.53006e-05
Q9Y6K9	IKBKG	0.140067	0.0801736	0.519788	0.0138936	0.848378	0.978014	-0.126174	0.0130083	0.132594
Q14331	FRG1	-0.262273	0.080497	0.520638	-0.0944093	0.565558	0.912403	0.167863	0.327948	0.764754
Q9H0B6	KLC2	-0.28057	0.0805688	0.520638	-0.0557894	0.722967	0.939921	0.224781	0.0370491	0.256737
P43304	GPD2	0.329626	0.0807908	0.521522	0.166188	0.288675	0.912403	-0.163438	0.20293	0.644786
O60268	KIAA0513	-0.44906	0.0808826	0.521565	-0.194796	0.295845	0.912403	0.254264	0.235253	0.684962
P11142	HSPA8	0.268539	0.0809783	0.521633	0.399085	0.014136	0.349182	0.130546	0.346526	0.77432
P67812	SEC11A	-0.151851	0.0811263	0.522038	-0.110345	0.184531	0.912403	0.0415059	0.59661	0.852738
Q9BX40	LSM14B	-0.261068	0.0812342	0.522183	0.0010277	0.993322	0.999092	0.262096	0.011898	0.126981
O15066	KIF3B	-0.122497	0.0814095	0.522762	-0.0508851	0.474035	0.912403	0.0716123	0.186416	0.623354
Q13009	TIAM1	-0.305298	0.0817421	0.522992	-0.100823	0.564298	0.912403	0.204475	0.19282	0.632778
Q8WXX5	DNAJC9	-0.142062	0.0817869	0.522992	-0.0461196	0.551289	0.912403	0.0959428	0.271212	0.71614
Q9NVV4	MTPAP	0.127375	0.0816272	0.522992	-0.109473	0.148343	0.892651	-0.236848	0.00506804	0.0700831
Q9ULV4	CORO1C	-0.25021	0.0815779	0.522992	0.0682065	0.640042	0.921544	0.318416	0.0277561	0.214689
Q9BT78	COPS4	-0.11414	0.0818781	0.523029	-0.10181	0.14482	0.888886	0.0123297	0.787094	0.929402
O43920	NDUFS5	-0.250517	0.0822048	0.523381	-0.0334912	0.835175	0.975731	0.217025	0.0619387	0.356949
P13861	PRKAR2A	0.0952528	0.0825312	0.523381	-0.179797	0.012383	0.341705	-0.275049	0.000349713	0.00873034
P56211	ARPP19	-0.220454	0.0825283	0.523381	-0.0657757	0.550441	0.912403	0.154679	0.24073	0.69203
Q03426	MVK	-0.453558	0.0825172	0.523381	0.096848	0.693137	0.935625	0.550406	0.0693999	0.383477
Q7Z3B1	NEGR1	-0.93507	0.0821354	0.523381	0.136832	0.744744	0.947912	1.0719	0.0447691	0.290525
Q8TCD1	C18orf32	-0.12698	0.082375	0.523381	-0.0793791	0.198944	0.912403	0.0476005	0.481914	0.821834
Q96DC8	ECHDC3	0.718992	0.0821943	0.523381	-0.394419	0.183685	0.912403	-1.11341	0.00313312	0.0484684
Q9P035	HACD3	0.102258	0.0826841	0.523808	-0.15229	0.033275	0.533185	-0.254548	5.37386e-06	0.000286263
Q14088	RAB33A	-0.390715	0.082974	0.525102	0.155086	0.479412	0.912403	0.545801	0.0274115	0.213371
P46926	GNPDA1	-0.138014	0.083316	0.52518	-0.396269	1.07789e-05	0.00287094	-0.258255	0.00618676	0.080188
Q7LG56	RRM2B	0.233077	0.083415	0.52518	-0.184075	0.328896	0.912403	-0.417153	0.134192	0.538217
Q8WYR4	RSPH1	0.8302	0.0832716	0.52518	-0.333009	0.47175	0.912403	-1.16321	0.0164985	0.155732
Q9H479	FN3K	-0.139888	0.0832773	0.52518	-0.248631	0.00474191	0.191817	-0.108743	0.174085	0.608828
Q9NVI7	ATAD3A	0.0858807	0.0833783	0.52518	-0.0575995	0.241395	0.912403	-0.14348	0.00515017	0.0708988
P09496	CLTA	0.209472	0.0836364	0.526034	0.131155	0.21109	0.912403	-0.0783175	0.475937	0.821834
Q9BT22	ALG1	-0.17436	0.0839199	0.527275	-0.382639	0.0370091	0.565462	-0.208279	0.120652	0.515782
Q96A33	CCDC47	-0.565651	0.0841858	0.528404	0.333865	0.436745	0.912403	0.899516	0.114176	0.502111
P62253	UBE2G1	-0.28703	0.0847087	0.531142	-0.119584	0.448733	0.912403	0.167446	0.268038	0.713292
Q1ED39	KNOP1	-0.102741	0.0851159	0.532605	-0.0495467	0.433072	0.912403	0.0531943	0.446767	0.816281
Q9P0B6	CCDC167	-0.238517	0.0850856	0.532605	0.0525629	0.660517	0.92551	0.29108	0.0166391	0.156817
Q92823	NRCAM	-0.438784	0.0852554	0.532933	-0.268833	0.310293	0.912403	0.169951	0.504024	0.828296
P28482	MAPK1	-0.180851	0.0855028	0.533935	-0.339823	0.0284422	0.492195	-0.158971	0.148747	0.56625
P36871	PGM1	0.302119	0.0858033	0.53483	-0.296969	0.0541266	0.668507	-0.599088	0.00010613	0.00347674
Q9NRS6	SNX15	-0.13706	0.0858207	0.53483	-0.140962	0.112011	0.814939	-0.00390241	0.953556	0.985663
Q9H2K0	MTIF3	0.154548	0.0860085	0.535455	-0.0430686	0.642232	0.922304	-0.197616	0.0734386	0.396018
Q96SZ5	ADO	-0.268505	0.0861105	0.535546	-0.146662	0.121871	0.847535	0.121843	0.313893	0.750256
O14776	TCERG1	-0.142456	0.0863146	0.535728	-0.114474	0.157291	0.903059	0.0279822	0.687097	0.885207
Q8IUE6	HIST2H2AB	-0.17815	0.0862456	0.535728	-0.0259451	0.816982	0.973483	0.152205	0.127656	0.526969
O00423	EML1	0.32014	0.0866661	0.535738	0.12194	0.354603	0.912403	-0.1982	0.106485	0.481465
Q71UM5	RPS27L	-0.183443	0.0864077	0.535738	-0.403446	0.1684	0.907802	-0.220003	0.306247	0.744176
Q9Y2J2	EPB41L3	-0.39807	0.0865312	0.535738	-0.0248025	0.896088	0.982415	0.373268	0.150668	0.570099
Q9Y484	WDR45	-0.226297	0.0866657	0.535738	0.0318862	0.811639	0.971312	0.258183	0.0879267	0.43544
O75534	CSDE1	-0.09754	0.0871886	0.536204	-0.0401693	0.493323	0.912403	0.0573707	0.230908	0.680707
P46939	UTRN	0.258661	0.0873553	0.536204	-0.129758	0.385021	0.912403	-0.388419	0.0115863	0.125274
P78424	POU6F2	-4.6206	0.0875293	0.536204	1.25239	0.627475	0.91842	5.87299	0.034628	0.244976
Q4VC31	CCDC58	0.103243	0.0874543	0.536204	0.00119345	0.985389	0.997842	-0.102049	0.105175	0.47726
Q5J8M3	EMC4	-0.501496	0.0874402	0.536204	-0.413245	0.363664	0.912403	0.0882508	0.719682	0.899749
Q6P2E9	EDC4	-0.364916	0.0871201	0.536204	-0.231936	0.249965	0.912403	0.13298	0.471759	0.821834
Q9BXJ9	NAA15	-0.357949	0.0869917	0.536204	-0.0808271	0.650678	0.923369	0.277122	0.0426364	0.283595
Q9NQG5	RPRD1B	-0.294398	0.0868901	0.536204	-0.213245	0.0572971	0.674723	0.0811522	0.594638	0.852106
Q9P121	NTM	-0.315511	0.0872306	0.536204	0.0421459	0.817527	0.973483	0.357657	0.0568039	0.340157
Q13613	MTMR1	-0.116347	0.088144	0.537819	-0.109457	0.134047	0.876385	0.00688989	0.916267	0.977877
Q5VVQ6	YOD1	-0.219503	0.0880763	0.537819	-0.0910519	0.385828	0.912403	0.128451	0.30247	0.739988
Q6PK04	CCDC137	-0.184561	0.0880431	0.537819	-0.234081	0.0744164	0.734243	-0.0495203	0.622051	0.86044
Q969U7	PSMG2	-0.139562	0.0879785	0.537819	-0.00630523	0.925273	0.988763	0.133256	0.0719044	0.390849
Q8N3J6	CADM2	-0.563165	0.0883187	0.538262	-0.513535	0.0620284	0.696611	0.0496306	0.830639	0.952188
Q9Y3A6	TMED5	-0.583019	0.0883923	0.538262	-0.383644	0.151869	0.901435	0.199375	0.358642	0.780291
P12955	PEPD	0.206191	0.0888497	0.539028	0.0715779	0.381039	0.912403	-0.134613	0.225344	0.672317
P50402	EMD	0.115072	0.0888701	0.539028	-0.252943	0.100153	0.791658	-0.368015	0.0236812	0.194434
Q8IYB3	SRRM1	-0.347188	0.0887903	0.539028	-0.285685	0.2111	0.912403	0.0615038	0.711318	0.895936
Q8NEN9	PDZD8	0.224364	0.0888635	0.539028	-0.177985	0.0965287	0.782189	-0.402348	0.00505002	0.0700831
O95486	SEC24A	0.105933	0.089539	0.541477	-0.0526262	0.416155	0.912403	-0.158559	0.00580075	0.0770833
P07947	YES1	0.157597	0.0894479	0.541477	0.0177505	0.820964	0.973979	-0.139847	0.0552289	0.334684
Q969H8	MYDGF	0.135257	0.0895274	0.541477	-0.151753	0.109163	0.8079	-0.28701	5.59501e-06	0.000295474
O75683	SURF6	0.654982	0.0897117	0.541986	-0.298692	0.171539	0.908545	-0.953675	0.0686997	0.382595
Q9BTE1	DCTN5	-0.160136	0.0899957	0.543037	-0.0402522	0.521411	0.912403	0.119884	0.0927387	0.446282
Q9Y2E5	MAN2B2	-0.680149	0.090063	0.543037	-0.531775	0.0369267	0.565462	0.148375	0.634343	0.862594
P38117	ETFB	0.424737	0.0907573	0.545078	0.330666	0.361697	0.912403	-0.0940712	0.705149	0.893063
P55058	PLTP	0.893603	0.0907096	0.545078	-0.374957	0.432223	0.912403	-1.26856	0.0606898	0.353553
Q5HYI7	MTX3	-0.149232	0.0906037	0.545078	-0.211234	0.0227178	0.435939	-0.0620011	0.510811	0.83211
Q9H6L2	TMEM231	1.22772	0.0907282	0.545078	-0.065685	0.887885	0.982415	-1.2934	0.106564	0.481465
O15488	GYG2	0.507553	0.091213	0.546193	0.291617	0.236363	0.912403	-0.215936	0.400362	0.799285
O43347	MSI1	-0.33224	0.0918595	0.546193	-0.338157	0.143593	0.888886	-0.00591724	0.975984	0.993665
O94805	ACTL6B	-0.31345	0.0915008	0.546193	0.0233786	0.880009	0.982256	0.336828	0.0259768	0.205334
P35249	RFC4	-0.119874	0.0915656	0.546193	0.0876838	0.231902	0.912403	0.207558	0.00332173	0.0512016
P35555	FBN1	0.43687	0.0916792	0.546193	-0.168032	0.486678	0.912403	-0.604901	0.0236851	0.194434
Q10570	CPSF1	-0.641717	0.0919009	0.546193	-0.378745	0.181401	0.912403	0.262972	0.327389	0.764031
Q6DKI1	RPL7L1	-0.095053	0.0913956	0.546193	-0.116876	0.0373533	0.566402	-0.0218234	0.696682	0.888409
Q96PU5	NEDD4L	-0.451765	0.0914095	0.546193	-0.296163	0.277791	0.912403	0.155602	0.533853	0.837625
Q9H3F6	KCTD10	-0.28688	0.0919237	0.546193	-0.19877	0.249611	0.912403	0.0881104	0.504635	0.828569
Q9H857	NT5DC2	-0.552386	0.0911259	0.546193	-0.686646	0.114647	0.82053	-0.13426	0.668221	0.87615
Q9Y366	IFT52	0.403632	0.0918416	0.546193	-0.419542	0.316368	0.912403	-0.823174	0.159993	0.588454
P0C870	JMJD7	-0.33846	0.0920513	0.546421	-0.370158	0.103837	0.795212	-0.031698	0.871404	0.967323
P06732	CKM	1.29646	0.0925159	0.547743	-0.016874	0.98165	0.996768	-1.31333	0.0887284	0.437125
P17026	ZNF22	-0.274356	0.0926427	0.547743	-0.0445602	0.776881	0.959877	0.229795	0.169871	0.605019
P42285	MTREX	-0.174879	0.0926829	0.547743	-0.270817	0.0656215	0.706498	-0.0959376	0.350189	0.775533
Q9H2H8	PPIL3	-0.671185	0.0925546	0.547743	-0.435081	0.0853639	0.756901	0.236104	0.564735	0.843304
Q9H444	CHMP4B	-0.0563168	0.092721	0.547743	-0.0819791	0.0940413	0.781825	-0.0256623	0.477222	0.821834
P15170	GSPT1	-0.0859021	0.0929228	0.547878	0.0459979	0.36767	0.912403	0.1319	0.0113852	0.124
P61981	YWHAG	-0.443123	0.0928449	0.547878	-0.302868	0.289907	0.912403	0.140256	0.415701	0.804965
Q9NRA8	EIF4ENIF1	-0.1255	0.093521	0.550875	-0.0333814	0.566545	0.912403	0.0921185	0.148201	0.565725
Q8N183	NDUFAF2	-0.103458	0.0941749	0.553662	-0.074344	0.249601	0.912403	0.0291142	0.680801	0.88228
Q9UKG9	CROT	0.166449	0.0941597	0.553662	-0.247415	0.0137236	0.345969	-0.413864	4.90385e-05	0.00185438
Q14157	UBAP2L	-0.0619163	0.094588	0.55535	-0.155529	0.000223403	0.0244387	-0.0936129	0.014102	0.139113
Q86VW0	SESTD1	-0.609604	0.0946434	0.55535	-0.0486182	0.896705	0.982415	0.560986	0.061079	0.354663
P31350	RRM2	-0.20504	0.0952507	0.557845	0.137302	0.270987	0.912403	0.342342	0.00832923	0.0986941
Q7L0J3	SV2A	-1.35673	0.0951759	0.557845	-0.899061	0.279725	0.912403	0.457666	0.274346	0.718617
Q14677	CLINT1	0.182536	0.095553	0.559081	-0.177867	0.261228	0.912403	-0.360403	0.0284588	0.216804
Q969V3	NCLN	-0.122458	0.0957889	0.559927	-0.0565101	0.56442	0.912403	0.0659475	0.48018	0.821834
Q9BWD1	ACAT2	-0.473197	0.0959304	0.560219	0.12783	0.669901	0.927298	0.601028	0.00621755	0.080356
O43252	PAPSS1	0.615292	0.0961237	0.56028	-0.122341	0.551332	0.912403	-0.737633	0.0953556	0.452812
Q8IYI6	EXOC8	-0.126873	0.0960582	0.56028	-0.15611	0.0537438	0.665121	-0.0292363	0.659551	0.873602
P40123	CAP2	0.141547	0.0968669	0.563886	0.101044	0.353845	0.912403	-0.040503	0.55611	0.840527
Q99496	RNF2	-0.116964	0.0969266	0.563886	-0.0224419	0.679186	0.930029	0.0945216	0.0923652	0.446036
P17568	NDUFB7	-0.180639	0.0970532	0.564087	0.0809584	0.359874	0.912403	0.261598	0.034189	0.243954
O95249	GOSR1	0.119582	0.0979395	0.567623	-0.0378621	0.557475	0.912403	-0.157444	0.0774224	0.409621
P30038	ALDH4A1	0.164544	0.0978934	0.567623	0.32336	0.0237073	0.446865	0.158816	0.133126	0.537593
P62910	RPL32	-0.124197	0.0979039	0.567623	-0.0668659	0.39992	0.912403	0.057331	0.302142	0.739873
Q8WVF1	OSCP1	0.409303	0.0980799	0.567899	0.111336	0.718402	0.938364	-0.297968	0.3757	0.785776
Q92995	USP13	0.348954	0.0984595	0.569559	-0.227219	0.407018	0.912403	-0.576173	0.0854694	0.429873
O95670	ATP6V1G2	-0.560728	0.0986913	0.569824	-0.829294	0.30172	0.912403	-0.268566	0.637421	0.86333
Q6WKZ4	RAB11FIP1	0.192696	0.0986913	0.569824	-0.119328	0.209561	0.912403	-0.312025	0.00804293	0.0969901
Q53T59	HS1BP3	1.66938	0.0988769	0.570358	-0.297119	0.369169	0.912403	-1.96649	0.0512631	0.31946
Q96KN1	FAM84B	0.55605	0.099115	0.571193	-0.719251	0.0785324	0.740791	-1.2753	0.0199833	0.176652
Q9Y3A2	UTP11	-0.0924482	0.0995222	0.573001	-0.0546115	0.335334	0.912403	0.0378368	0.499138	0.826286
P53597	SUCLG1	0.148962	0.0996349	0.573111	0.183058	0.186365	0.912403	0.0340958	0.766274	0.922527
Q8IVS2	MCAT	0.169197	0.0999547	0.574412	-0.111929	0.188875	0.912403	-0.281126	0.0271093	0.211556
Q9NW68	BSDC1	-0.406306	0.100056	0.574457	0.0403548	0.830076	0.974991	0.446661	0.190526	0.629583
P06396	GSN	0.240567	0.100358	0.575326	-0.223201	0.111987	0.814939	-0.463768	0.00406706	0.0601807
Q9BR61	ACBD6	-0.246928	0.100396	0.575326	-0.0371137	0.772532	0.959361	0.209814	0.238451	0.686829
O14972	DSCR3	0.204192	0.100737	0.576202	-0.123707	0.446805	0.912403	-0.327899	0.0576789	0.343049
Q99549	MPHOSPH8	-0.110205	0.100682	0.576202	-0.114744	0.0996115	0.789864	-0.00453854	0.946698	0.984197
P10909	CLU	-0.447022	0.100907	0.576257	-0.392968	0.184372	0.912403	0.0540543	0.73919	0.910207
Q92542	NCSTN	-0.49096	0.100934	0.576257	-0.578419	0.0721611	0.72957	-0.0874597	0.766649	0.922527
O75054	IGSF3	-0.500538	0.101117	0.576763	-0.0103244	0.96887	0.994608	0.490214	0.0936485	0.449249
Q8WZA0	LZIC	0.0790807	0.101313	0.57721	-0.131213	0.032116	0.525718	-0.210294	0.000118004	0.00371751
Q9BTY2	FUCA2	-0.287287	0.101384	0.57721	-0.517654	0.00555085	0.212333	-0.230367	0.206492	0.64809
Q8TC12	RDH11	-0.0911645	0.101537	0.577547	-0.240298	4.45583e-05	0.00853013	-0.149133	0.00906208	0.104461
Q53GG5	PDLIM3	-0.426785	0.101888	0.579003	-0.165696	0.517609	0.912403	0.261089	0.313667	0.7501
Q8N3F8	MICALL1	-0.12206	0.102084	0.579581	-0.108869	0.0815516	0.750128	0.0131903	0.833301	0.952922
Q13367	AP3B2	-0.485357	0.102286	0.579986	0.132629	0.618079	0.917876	0.617986	0.0925419	0.446036
Q8IVN3	MUSTN1	-0.376631	0.102345	0.579986	0.000277959	0.998951	0.999373	0.376909	0.0913097	0.443235
Q01968	OCRL	-0.303843	0.10271	0.581519	-0.370388	0.0647008	0.706498	-0.0665453	0.351956	0.776682
Q99497	PARK7	0.111561	0.102883	0.581762	-0.0878089	0.141535	0.888886	-0.19937	0.0161244	0.15386
Q9NYU2	UGGT1	-0.140798	0.102943	0.581762	-0.116813	0.170571	0.908545	0.0239855	0.779636	0.926658
P45954	ACADSB	0.743629	0.103107	0.582151	-0.180511	0.387696	0.912403	-0.92414	0.0634909	0.363161
Q01780	EXOSC10	-0.186303	0.103632	0.584559	-0.0431046	0.639259	0.92142	0.143198	0.202827	0.644786
Q5SSJ5	HP1BP3	-0.154479	0.103724	0.584559	-0.152853	0.115492	0.823639	0.00162589	0.984285	0.996008
Q8NCA5	FAM98A	-0.173106	0.103847	0.584715	-0.123131	0.228263	0.912403	0.0499742	0.564904	0.843304
P09651	HNRNPA1	-0.657155	0.104264	0.585444	-0.148314	0.669049	0.927298	0.508841	0.0989462	0.460687
Q07065	CKAP4	-0.102525	0.104259	0.585444	-0.31441	5.04774e-06	0.0016275	-0.211885	3.33686e-05	0.00140281
Q9P1Y5	CAMSAP3	-0.480186	0.104117	0.585444	-0.103951	0.676946	0.930029	0.376235	0.212756	0.658588
Q8N2M8	CLASRP	-0.203465	0.104464	0.585962	-0.112168	0.296324	0.912403	0.0912965	0.319803	0.756887
Q92945	KHSRP	-0.0843773	0.104547	0.585962	-0.0340887	0.451772	0.912403	0.0502886	0.277607	0.720601
Q9H8H3	METTL7A	0.525934	0.104766	0.586649	-0.276289	0.155311	0.903059	-0.802224	0.0101147	0.113071
Q8NE86	MCU	0.25377	0.104907	0.586907	-0.26189	0.0152157	0.36078	-0.51566	0.0122319	0.128309
Q00534	CDK6	-0.589086	0.105705	0.590829	-0.719204	0.0419593	0.592004	-0.130118	0.626036	0.86044
Q9Y2U8	LEMD3	-0.459951	0.105815	0.590907	-0.199883	0.318534	0.912403	0.260068	0.360081	0.781663
P53618	COPB1	-0.103556	0.106204	0.592334	-0.0751279	0.208245	0.912403	0.0284278	0.65009	0.868962
P55786	NPEPPS	-0.17983	0.106264	0.592334	-0.0113949	0.900278	0.984038	0.168435	0.297687	0.736226
Q02952	AKAP12	0.195266	0.106604	0.593688	0.135256	0.269756	0.912403	-0.0600098	0.591816	0.851124
Q9Y2I8	WDR37	-0.520812	0.106764	0.594039	-0.44221	0.156191	0.903059	0.0786028	0.794061	0.931992
Q7Z478	DHX29	0.19593	0.106916	0.594345	0.160153	0.18139	0.912403	-0.0357771	0.612077	0.858601
O75093	SLIT1	-0.434463	0.107288	0.595333	0.375353	0.119818	0.840784	0.809816	0.0247635	0.20004
Q13616	CUL1	-0.161654	0.107284	0.595333	-0.163272	0.0962143	0.782189	-0.00161888	0.984301	0.996008
Q6P1L5	FAM117B	-0.210936	0.107709	0.596881	0.0856485	0.456004	0.912403	0.296585	0.0267088	0.209582
Q8N684	CPSF7	-0.259308	0.107762	0.596881	-0.187936	0.221991	0.912403	0.0713716	0.435239	0.813373
Q14008	CKAP5	-0.0869162	0.108151	0.5975	0.0675213	0.193445	0.912403	0.154438	0.0042611	0.0624485
Q8WVV9	HNRNPLL	-0.108236	0.10811	0.5975	-0.00492543	0.940448	0.990206	0.103311	0.128198	0.527457
Q9NX62	IMPAD1	0.145269	0.108166	0.5975	-0.0388845	0.65407	0.923659	-0.184153	0.00361089	0.0544836
A6NE02	BTBD17	-0.16064	0.108567	0.598636	-0.403512	0.000463523	0.0444698	-0.242871	0.0145303	0.14236
Q9H6W3	RIOX1	-0.237637	0.108534	0.598636	-0.319796	0.176587	0.912403	-0.0821585	0.717805	0.899238
Q13409	DYNC1I2	-0.323676	0.108669	0.598655	0.0243953	0.911689	0.98615	0.348072	0.171702	0.606714
O95671	ASMTL	-0.368341	0.109013	0.59871	-0.390753	0.0707342	0.720994	-0.0224123	0.877757	0.967323
P23634	ATP2B4	0.0858114	0.109044	0.59871	0.145512	0.0110447	0.320369	0.0597005	0.178921	0.615943
P29762	CRABP1	-0.490128	0.10879	0.59871	-0.115104	0.718244	0.938364	0.375024	0.232517	0.683123
P48643	CCT5	-0.243649	0.10907	0.59871	-0.0859597	0.591483	0.912403	0.157689	0.252704	0.701753
Q01538	MYT1	-1.91825	0.109273	0.598755	-0.988114	0.394306	0.912403	0.930137	0.421991	0.80591
Q9UHQ4	BCAP29	0.159641	0.109178	0.598755	0.000723298	0.992114	0.999092	-0.158918	0.182312	0.618066
P10415	BCL2	0.626715	0.10953	0.599623	-0.414695	0.206226	0.912403	-1.04141	0.0922173	0.445874
Q9UHJ6	SHPK	0.221723	0.109845	0.600813	-0.0831162	0.41654	0.912403	-0.304839	0.0143068	0.140906
Q15424	SAFB	-0.21053	0.110071	0.600885	-0.103072	0.535148	0.912403	0.107458	0.453817	0.816281
Q6T4P5	PLPPR3	-0.195718	0.110152	0.600885	0.0883899	0.470999	0.912403	0.284108	0.0227145	0.190095
Q9UHI6	DDX20	-0.308905	0.110023	0.600885	-0.287704	0.0921601	0.779797	0.0212019	0.86347	0.963968
O75530	EED	-0.216708	0.110865	0.603377	-0.00807826	0.925416	0.988763	0.208629	0.0453712	0.292881
O76062	TM7SF2	0.512905	0.110838	0.603377	-0.0240821	0.882799	0.982415	-0.536987	0.0163782	0.154835
Q6V0I7	FAT4	-0.629813	0.110905	0.603377	0.08057	0.679695	0.930029	0.710383	0.0807017	0.415794
Q9BTE6	AARSD1	-0.109263	0.111105	0.603933	-0.109314	0.154888	0.903059	-5.0877e-05	0.999407	0.99996
Q16512	PKN1	0.179041	0.11131	0.604506	-0.0796335	0.421362	0.912403	-0.258674	0.0871066	0.43533
O00534	VWA5A	0.477099	0.111423	0.604583	-0.415395	0.0113507	0.324928	-0.892494	0.00393038	0.058454
P60880	SNAP25	-1.24826	0.111573	0.604861	-0.578333	0.413727	0.912403	0.669927	0.267947	0.713292
P49902	NT5C2	-0.120507	0.111681	0.604871	-0.0578709	0.624969	0.91842	0.0626357	0.587321	0.851124
Q9NX46	ADPRHL2	0.095993	0.111772	0.604871	-0.142615	0.11669	0.829287	-0.238608	0.00433552	0.0629369
P25440	BRD2	-0.114857	0.112262	0.606152	-0.0401979	0.529831	0.912403	0.0746587	0.304884	0.742336
P37198	NUP62	-0.301305	0.112305	0.606152	-0.132259	0.465071	0.912403	0.169046	0.348327	0.77432
P42166	TMPO	-0.215536	0.112276	0.606152	-0.0222444	0.883861	0.982415	0.193291	0.174425	0.609196
O76041	NEBL	0.583802	0.112497	0.606354	-0.375008	0.165022	0.90734	-0.95881	0.0140115	0.139113
P11717	IGF2R	-0.224217	0.112541	0.606354	-0.0389029	0.808746	0.969356	0.185314	0.13994	0.548479
Q9BV19	C1orf50	-0.282004	0.113039	0.608505	-0.140563	0.537522	0.912403	0.141441	0.367986	0.783422
O00562	PITPNM1	0.37318	0.114631	0.610469	0.149739	0.678115	0.930029	-0.223441	0.40348	0.799285
O15355	PPM1G	-0.154046	0.114954	0.610469	-0.104182	0.345984	0.912403	0.049864	0.688744	0.886222
O95983	MBD3	-0.100873	0.113926	0.610469	-0.0191865	0.793705	0.962628	0.0816865	0.283082	0.7252
P61077	UBE2D3	-0.136321	0.114367	0.610469	-0.0139114	0.934332	0.990206	0.122409	0.517576	0.834498
P62318	SNRPD3	-0.0910261	0.114562	0.610469	-0.013039	0.824474	0.974292	0.077987	0.0982081	0.459956
P78559	MAP1A	0.237654	0.11512	0.610469	-0.0269584	0.848352	0.978014	-0.264612	0.0646563	0.366745
Q08211	DHX9	-0.112424	0.113868	0.610469	-0.116122	0.220156	0.912403	-0.00369741	0.974472	0.993115
Q12907	LMAN2	-0.125305	0.114962	0.610469	-0.236289	0.00290503	0.143639	-0.110984	0.223525	0.671562
Q13480	GAB1	0.16702	0.113687	0.610469	-0.0713802	0.504446	0.912403	-0.238401	0.0726284	0.393736
Q5T8P6	RBM26	-0.107194	0.114387	0.610469	-0.0320881	0.666199	0.926962	0.0751058	0.198926	0.63862
Q6NUS6	TCTN3	0.30742	0.114287	0.610469	-0.043178	0.783333	0.960921	-0.350598	0.0437656	0.287186
Q8NI36	WDR36	-0.0820269	0.115208	0.610469	-0.00952558	0.816567	0.973241	0.0725013	0.116178	0.505472
Q9BXM9	FSD1L	-0.709549	0.115297	0.610469	-0.0353296	0.862762	0.978737	0.674219	0.131722	0.535303
Q9BXW6	OSBPL1A	0.298886	0.114767	0.610469	0.0221311	0.92116	0.988698	-0.276755	0.18565	0.622638
Q9NWU2	GID8	-0.381982	0.114192	0.610469	-0.0334957	0.900755	0.984038	0.348487	0.17673	0.613747
Q9UJX5	ANAPC4	-0.191438	0.114046	0.610469	-0.144507	0.391714	0.912403	0.0469316	0.804643	0.936091
Q9UNL2	SSR3	-0.18304	0.114705	0.610469	-0.150218	0.480171	0.912403	0.0328222	0.855835	0.962166
Q9Y2Q5	LAMTOR2	-0.203326	0.113644	0.610469	-0.22384	0.00461645	0.191817	-0.0205137	0.827937	0.950937
Q9Y4L1	HYOU1	-0.129538	0.115267	0.610469	-0.199836	0.0153067	0.36078	-0.070298	0.391971	0.793657
Q15021	NCAPD2	-0.34119	0.115717	0.61216	0.207534	0.296818	0.912403	0.548724	0.0334921	0.241107
A0AVF1	TTC26	0.373333	0.116146	0.613507	-0.011101	0.951161	0.990206	-0.384434	0.0236057	0.194418
P61081	UBE2M	0.0912065	0.116412	0.613507	0.00106602	0.984773	0.997804	-0.0901405	0.102342	0.468776
Q15334	LLGL1	0.193433	0.116199	0.613507	-0.0382655	0.764035	0.955846	-0.231699	0.0374482	0.258498
Q7LBC6	KDM3B	0.245086	0.116472	0.613507	0.162509	0.310522	0.912403	-0.0825776	0.439716	0.814674
Q9UP83	COG5	0.376662	0.1163	0.613507	-0.029051	0.864949	0.978737	-0.405713	0.0998151	0.463584
O95139	NDUFB6	-0.194422	0.1169	0.614701	-0.0444789	0.656542	0.92438	0.149943	0.0791301	0.4131
Q4LDG9	DNAL1	0.469623	0.116843	0.614701	0.192751	0.349072	0.912403	-0.276873	0.200509	0.640417
P51571	SSR4	-0.069067	0.117028	0.614753	-0.0593313	0.207507	0.912403	0.0097357	0.824577	0.948857
Q5VWJ9	SNX30	-0.148558	0.11721	0.614753	-0.0452925	0.580768	0.912403	0.103266	0.262755	0.710286
Q99519	NEU1	0.43812	0.117182	0.614753	-0.12243	0.519986	0.912403	-0.560551	0.0952548	0.452812
P50749	RASSF2	-0.582917	0.117714	0.616339	-0.185363	0.545689	0.912403	0.397553	0.182203	0.618039
Q86Y07	VRK2	-0.536527	0.117651	0.616339	-0.234707	0.5606	0.912403	0.301819	0.482457	0.821834
Q9Y237	PIN4	-0.0706244	0.118047	0.617555	-0.0182231	0.704744	0.936533	0.0524014	0.196585	0.636999
P04035	HMGCR	-0.265247	0.118267	0.617842	-0.0315804	0.856807	0.978393	0.233666	0.26285	0.710286
P26378	ELAVL4	-0.432999	0.118505	0.617842	-0.0210771	0.906491	0.984567	0.411922	0.026346	0.207183
P53609	PGGT1B	0.306762	0.118314	0.617842	0.132784	0.289842	0.912403	-0.173979	0.389236	0.792705
Q9NQG6	MIEF1	-0.185611	0.118486	0.617842	-0.221241	0.0897034	0.773976	-0.0356309	0.614662	0.859471
Q9C0B1	FTO	-0.516743	0.118768	0.618683	-0.467895	0.131163	0.867485	0.0488475	0.828973	0.951524
Q969J3	BORCS5	-0.0894154	0.119071	0.61945	-0.0799286	0.18169	0.912403	0.00948681	0.869748	0.966633
Q9Y315	DERA	0.221393	0.119117	0.61945	0.0712588	0.615636	0.917411	-0.150134	0.256475	0.705035
Q9UBT2	UBA2	-0.0564216	0.119569	0.621272	0.0992592	0.227178	0.912403	0.155681	0.0552344	0.334684
Q7Z7K6	CENPV	-0.404636	0.120247	0.624265	-0.2778	0.291611	0.912403	0.126836	0.626854	0.86044
O75935	DCTN3	-0.0986865	0.120605	0.625276	0.0297472	0.649387	0.923369	0.128434	0.00633938	0.081758
Q4G0J3	LARP7	0.0976205	0.120646	0.625276	0.0534107	0.388518	0.912403	-0.0442098	0.438737	0.814674
Q96MZ0	GDAP1L1	-0.737811	0.120875	0.625935	0.179991	0.597644	0.912403	0.917802	0.079638	0.4131
P49750	YLPM1	-0.20372	0.121572	0.627949	-0.224128	0.109197	0.8079	-0.020408	0.872022	0.967323
Q06481	APLP2	0.212454	0.121469	0.627949	-0.0774172	0.661789	0.92568	-0.289871	0.0989617	0.460687
Q9Y3X0	CCDC9	0.127339	0.12156	0.627949	-0.0268279	0.780638	0.960712	-0.154167	0.075416	0.401389
P08574	CYC1	-0.0993117	0.12184	0.627965	-0.0923356	0.290237	0.912403	0.00697608	0.887427	0.969159
Q3SXM5	HSDL1	-0.342541	0.121906	0.627965	-0.262231	0.331147	0.912403	0.0803101	0.727329	0.903593
Q86SF2	GALNT7	0.167853	0.121985	0.627965	-0.405673	8.45943e-05	0.0129556	-0.573526	0.000794654	0.0160133
Q9NS93	TM7SF3	-0.239633	0.121856	0.627965	-0.103101	0.495023	0.912403	0.136532	0.482777	0.821834
Q9H6U6	BCAS3	0.836198	0.122621	0.630708	-0.297486	0.536271	0.912403	-1.13368	0.117547	0.508181
O43768	ENSA	0.0708574	0.122981	0.63203	-0.103177	0.0634467	0.703407	-0.174034	0.000783036	0.0158837
Q13485	SMAD4	-0.0923856	0.123121	0.632218	-0.0211904	0.70581	0.936533	0.0711951	0.202774	0.644786
O14807	MRAS	-0.2734	0.123449	0.633371	0.387105	0.0991825	0.789864	0.660505	0.038231	0.262265
O95721	SNAP29	-0.0952698	0.123762	0.633641	-0.132585	0.0523303	0.658293	-0.0373151	0.510874	0.83211
P25325	MPST	-0.291566	0.123626	0.633641	-0.259056	0.135087	0.878206	0.0325099	0.787746	0.92941
Q8TAE6	PPP1R14C	-1.92277	0.123811	0.633641	-0.269521	0.734888	0.945385	1.65325	0.124681	0.5242
Q9H467	CUEDC2	-0.313425	0.123983	0.633987	-0.132004	0.332856	0.912403	0.181421	0.260117	0.706923
P42695	NCAPD3	-0.645981	0.124347	0.635311	-0.243753	0.620933	0.918062	0.402228	0.470226	0.821834
Q13428	TCOF1	-0.0908079	0.124449	0.635311	-0.141856	0.0400536	0.582823	-0.0510485	0.462327	0.820457
Q9NWB6	ARGLU1	-0.0726252	0.124785	0.636495	-0.0775087	0.0831963	0.750601	-0.00488342	0.90796	0.975948
P22492	HIST1H1T	-0.223181	0.124949	0.636802	-0.271474	0.0679028	0.709713	-0.0482924	0.735145	0.908157
P54803	GALC	0.125469	0.125102	0.637054	-0.240368	0.00587245	0.214135	-0.365837	0.00120354	0.0226162
Q9H2G2	SLK	0.239822	0.125607	0.639095	0.114823	0.616101	0.917411	-0.124999	0.227136	0.675128
P17152	TMEM11	-0.126728	0.12586	0.639834	-0.0815414	0.289808	0.912403	0.0451864	0.530521	0.836834
Q15554	TERF2	-0.0944608	0.126023	0.639834	0.0293023	0.620496	0.918062	0.123763	0.0148853	0.144283
Q5VZL5	ZMYM4	-0.450051	0.126066	0.639834	0.0237407	0.922204	0.988698	0.473791	0.15497	0.580691
Q96G97	BSCL2	0.282995	0.126329	0.640641	-0.0842165	0.697349	0.936533	-0.367211	0.110158	0.492285
Q13049	TRIM32	-0.24084	0.126811	0.641491	-0.17677	0.370064	0.912403	0.06407	0.669455	0.877049
Q13107	USP4	0.093858	0.126803	0.641491	0.0403056	0.485476	0.912403	-0.0535523	0.360208	0.781663
Q96BD5	PHF21A	-0.329617	0.126602	0.641491	-0.289366	0.188206	0.912403	0.0402515	0.793266	0.931841
O43293	DAPK3	-0.183415	0.128087	0.642515	-0.0859631	0.679685	0.930029	0.0974519	0.582933	0.849441
O75340	PDCD6	-0.221169	0.128122	0.642515	-0.285314	0.053351	0.664118	-0.0641452	0.589439	0.851124
O75832	PSMD10	0.165427	0.127184	0.642515	-0.0752993	0.472177	0.912403	-0.240726	0.0217633	0.184314
P21283	ATP6V1C1	-0.158618	0.128027	0.642515	0.059645	0.43276	0.912403	0.218263	0.127953	0.527129
P46019	PHKA2	0.146179	0.127455	0.642515	-0.0935514	0.302254	0.912403	-0.239731	0.0196225	0.174975
Q09161	NCBP1	-0.104256	0.127604	0.642515	-0.0627893	0.498118	0.912403	0.0414664	0.591658	0.851124
Q0VDG4	SCRN3	0.594678	0.127292	0.642515	0.252653	0.456776	0.912403	-0.342025	0.368235	0.783422
Q13614	MTMR2	-0.207275	0.128042	0.642515	-0.0911487	0.346131	0.912403	0.116126	0.287576	0.730083
Q5UIP0	RIF1	-0.256931	0.12734	0.642515	-0.00102463	0.99519	0.999092	0.255907	0.133368	0.537978
Q8IX18	DHX40	0.163354	0.128167	0.642515	-0.0570998	0.596172	0.912403	-0.220454	0.0530612	0.326031
Q8TDJ6	DMXL2	-0.201594	0.127961	0.642515	0.094415	0.554937	0.912403	0.296009	0.0879037	0.43544
O95319	CELF2	-0.103605	0.128622	0.644268	-0.042421	0.524831	0.912403	0.0611842	0.350674	0.775533
Q92575	UBXN4	0.193613	0.129151	0.646386	-0.186917	0.137902	0.883669	-0.380531	0.00350451	0.053272
A5YKK6	CNOT1	-0.278102	0.129379	0.646867	-0.24099	0.145681	0.888886	0.0371123	0.861902	0.96333
O75306	NDUFS2	-0.132575	0.12988	0.646867	0.00945568	0.892984	0.982415	0.142031	0.0850197	0.428315
O75602	SPAG6	1.42647	0.129625	0.646867	-0.481971	0.50377	0.912403	-1.90844	0.0312617	0.229903
Q8NG27	PJA1	0.118255	0.12969	0.646867	-0.132767	0.154325	0.902955	-0.251023	0.0539392	0.329772
Q8WY54	PPM1E	-0.311319	0.129823	0.646867	0.0582424	0.683715	0.931385	0.369562	0.162327	0.592745
Q9P031	CCDC59	-0.332462	0.129745	0.646867	-0.0932977	0.562276	0.912403	0.239164	0.269502	0.714705
O14975	SLC27A2	1.47319	0.13031	0.648017	-1.17013	0.151779	0.901435	-2.64332	0.0136923	0.137057
O43301	HSPA12A	-0.43542	0.13042	0.648017	-0.103315	0.706101	0.936537	0.332106	0.101125	0.46579
P30041	PRDX6	0.258239	0.13064	0.648017	0.102019	0.652174	0.923463	-0.156221	0.423999	0.806916
P48735	IDH2	0.163067	0.130577	0.648017	0.245974	0.054646	0.669855	0.0829071	0.453231	0.816281
Q15276	RABEP1	-0.160627	0.130527	0.648017	-0.26688	0.0779695	0.740791	-0.106254	0.299638	0.738235
Q969T9	WBP2	-0.12657	0.131165	0.649571	0.0586768	0.521656	0.912403	0.185247	0.0139484	0.138715
Q9UI08	EVL	-0.696871	0.131104	0.649571	-0.429162	0.35597	0.912403	0.267709	0.114812	0.503103
O15231	ZNF185	0.362712	0.133184	0.650036	-0.65958	0.000103466	0.014689	-1.02229	0.000181912	0.0052815
P39748	FEN1	-0.456553	0.132086	0.650036	-0.162486	0.46542	0.912403	0.294067	0.190802	0.629771
P40937	RFC5	-0.46877	0.132207	0.650036	-0.0979713	0.726523	0.94112	0.370799	0.234048	0.683123
P42766	RPL35	-0.0970589	0.132078	0.650036	0.021953	0.761803	0.955643	0.119012	0.127484	0.526969
P52434	POLR2H	-0.110919	0.131529	0.650036	-0.124735	0.24725	0.912403	-0.0138159	0.829589	0.951876
P53680	AP2S1	-0.102583	0.132477	0.650036	-0.11079	0.142911	0.888886	-0.00820763	0.865801	0.965047
P56277	CMC4	0.303455	0.132978	0.650036	-0.168539	0.614991	0.917411	-0.471995	0.26278	0.710286
Q12905	ILF2	-0.167944	0.133272	0.650036	-0.0522566	0.566195	0.912403	0.115687	0.486822	0.822821
Q13724	MOGS	0.346835	0.133101	0.650036	-0.145136	0.382364	0.912403	-0.491971	0.00982839	0.110697
Q15018	ABRAXAS2	0.127375	0.133275	0.650036	0.0194689	0.786112	0.960921	-0.107906	0.140759	0.54958
Q15233	NONO	-0.0965593	0.131801	0.650036	0.14646	0.291897	0.912403	0.24302	0.0892074	0.437454
Q15746	MYLK	0.278546	0.133073	0.650036	-0.0325695	0.86876	0.979167	-0.311116	0.155568	0.581445
Q709C8	VPS13C	0.239139	0.133075	0.650036	-0.0835743	0.578127	0.912403	-0.322714	0.0385241	0.263981
Q92539	LPIN2	0.603662	0.132006	0.650036	-0.491717	0.0925817	0.780088	-1.09538	0.0116153	0.125274
Q96G23	CERS2	-0.277097	0.132346	0.650036	-0.508067	0.0397701	0.580076	-0.230971	0.286512	0.72928
Q9HCJ0	TNRC6C	-0.461286	0.131573	0.650036	-0.255585	0.351114	0.912403	0.205701	0.280937	0.722814
Q9NRG9	AAAS	-0.0809639	0.131883	0.650036	-0.221983	0.00213409	0.12105	-0.141019	0.0261276	0.205994
Q9NVI1	FANCI	-0.239478	0.133036	0.650036	-0.02161	0.883026	0.982415	0.217868	0.161977	0.5924
Q9NXF1	TEX10	-0.146918	0.133058	0.650036	-0.314158	0.00703843	0.250683	-0.16724	0.068964	0.383146
Q14667	KIAA0100	-0.262944	0.133664	0.651159	-0.173895	0.321716	0.912403	0.0890494	0.613986	0.859131
Q8TCG1	CIP2A	-0.115891	0.133718	0.651159	-0.0454396	0.43236	0.912403	0.0704518	0.365372	0.783417
P11388	TOP2A	-0.222732	0.133996	0.651995	0.107785	0.464957	0.912403	0.330517	0.0292171	0.219861
Q96AC1	FERMT2	-0.221498	0.134792	0.654827	0.183698	0.579529	0.912403	0.405196	0.226785	0.674832
Q96CT7	CCDC124	-0.197381	0.134721	0.654827	0.00140182	0.992188	0.999092	0.198783	0.302717	0.740174
Q5SZK8	FREM2	-0.609553	0.135384	0.65718	-0.952462	0.0194233	0.40466	-0.342909	0.271148	0.71614
P48728	AMT	0.466444	0.13589	0.659115	0.185183	0.47349	0.912403	-0.281261	0.353104	0.777205
O94826	TOMM70	-0.157852	0.136376	0.659903	0.0594057	0.580097	0.912403	0.217257	0.00952309	0.107834
P31942	HNRNPH3	-0.307118	0.136243	0.659903	-0.290491	0.293089	0.912403	0.0166269	0.934676	0.981568
P43487	RANBP1	-0.718376	0.136332	0.659903	-0.12886	0.185275	0.912403	0.589516	0.2155	0.659525
O94874	UFL1	0.226712	0.136561	0.660155	-0.148614	0.295932	0.912403	-0.375326	0.02007	0.176652
Q9BZJ0	CRNKL1	-0.386786	0.136643	0.660155	-0.453394	0.156706	0.903059	-0.0666072	0.638172	0.863445
O75391	SPAG7	-0.0796935	0.136945	0.660771	-0.0743352	0.301733	0.912403	0.00535832	0.940389	0.981568
O95208	EPN2	-0.189645	0.137186	0.660771	-0.164516	0.172771	0.908545	0.0251288	0.831624	0.952426
Q76FK4	NOL8	-0.726521	0.137202	0.660771	-0.735326	0.109102	0.8079	-0.00880581	0.981875	0.995165
Q96CS3	FAF2	-0.0755671	0.137193	0.660771	-0.220313	0.00290749	0.143639	-0.144746	0.0529924	0.325935
Q6ZRS2	SRCAP	-0.463896	0.137428	0.661336	0.0614767	0.777919	0.960405	0.525372	0.214875	0.659525
Q9ULX3	NOB1	0.274951	0.137724	0.662241	-0.104644	0.648753	0.923369	-0.379595	0.0924367	0.446036
P98175	RBM10	-0.360054	0.138125	0.663609	-0.284973	0.214863	0.912403	0.0750813	0.533896	0.837625
Q5BJF6	ODF2	0.826953	0.138333	0.663609	-0.739197	0.196037	0.912403	-1.56615	0.0398768	0.269333
Q9NRY5	FAM114A2	0.173814	0.138313	0.663609	0.234824	0.51103	0.912403	0.0610093	0.86916	0.966271
Q9UNS2	COPS3	-0.0490015	0.138596	0.664352	-0.0609555	0.0907485	0.775349	-0.011954	0.67665	0.879329
Q10713	PMPCA	0.258508	0.138727	0.664456	-0.0655998	0.513738	0.912403	-0.324108	0.0598245	0.350543
Q6P1J9	CDC73	-0.128123	0.138984	0.665169	-0.177101	0.0226991	0.435939	-0.0489778	0.492353	0.824457
P20962	PTMS	-0.199447	0.13938	0.666022	-0.203587	0.172929	0.908545	-0.00414015	0.963269	0.989268
Q9HD15	SRA1	0.320545	0.139373	0.666022	0.0423928	0.771535	0.958513	-0.278152	0.0167804	0.157496
O15321	TM9SF1	0.19603	0.139615	0.666419	-0.145922	0.345158	0.912403	-0.341952	0.140128	0.548661
Q92896	GLG1	0.14231	0.13968	0.666419	-0.0151321	0.876704	0.981609	-0.157442	0.199296	0.63862
Q9Y291	MRPS33	0.122555	0.139971	0.667284	-0.039941	0.576408	0.912403	-0.162496	0.0254983	0.203124
Q9NXV2	KCTD5	-0.295975	0.140898	0.671181	0.170427	0.29618	0.912403	0.466402	0.00758707	0.0925864
O14744	PRMT5	-0.099369	0.143079	0.674184	-0.0596648	0.360799	0.912403	0.0397042	0.552707	0.840527
O15498	YKT6	-0.173614	0.142685	0.674184	-0.0855798	0.449885	0.912403	0.0880343	0.25372	0.702027
O75821	EIF3G	-0.226219	0.142239	0.674184	-0.181655	0.240694	0.912403	0.0445641	0.702228	0.891575
P15104	GLUL	0.3736	0.14322	0.674184	-0.111659	0.638331	0.921296	-0.485259	0.0952728	0.452812
P23246	SFPQ	-0.131574	0.141681	0.674184	0.0861661	0.45255	0.912403	0.21774	0.0595625	0.350509
P23588	EIF4B	-0.190269	0.141997	0.674184	0.0211023	0.868962	0.979167	0.211371	0.259766	0.706629
P42892	ECE1	-0.576226	0.14199	0.674184	-0.110345	0.795223	0.963284	0.465882	0.299716	0.738235
P61019	RAB2A	-0.173894	0.143289	0.674184	-0.164393	0.259645	0.912403	0.00950085	0.897474	0.973064
Q02447	SP3	-0.381779	0.142242	0.674184	-0.663957	0.315941	0.912403	-0.282178	0.522509	0.834498
Q12768	WASHC5	-0.213768	0.141859	0.674184	-0.246847	0.113651	0.81794	-0.0330798	0.768637	0.922527
Q13190	STX5	0.0969979	0.142899	0.674184	-0.112307	0.0927039	0.780088	-0.209305	0.0112224	0.122765
Q6XQN6	NAPRT	0.294836	0.143202	0.674184	-0.415673	0.0802312	0.747093	-0.710508	0.0332227	0.240003
Q96GX9	APIP	0.178108	0.143019	0.674184	-0.149939	0.262416	0.912403	-0.328047	0.00925809	0.105812
Q9NP72	RAB18	-0.210343	0.142847	0.674184	-0.149387	0.294138	0.912403	0.060956	0.630722	0.8611
Q9UI09	NDUFA12	-0.142919	0.142911	0.674184	0.165178	0.21859	0.912403	0.308097	0.0305273	0.226405
Q9Y3T9	NOC2L	-0.0826101	0.142959	0.674184	-0.165279	0.0367981	0.565462	-0.0826692	0.204623	0.646812
O15118	NPC1	-0.212543	0.143529	0.674696	-0.134672	0.248637	0.912403	0.0778709	0.565639	0.843304
Q6P3X3	TTC27	0.163956	0.143618	0.674696	0.0349521	0.743694	0.947024	-0.129003	0.243517	0.693509
O75182	SIN3B	-0.121951	0.143976	0.67586	-0.121963	0.180857	0.912403	-1.21179e-05	0.999861	0.99996
Q8IWE2	FAM114A1	0.761665	0.144368	0.676664	-0.497879	0.229884	0.912403	-1.25954	0.0763227	0.405158
Q8WXA9	SREK1	-0.0831704	0.144349	0.676664	-0.114817	0.0462167	0.618316	-0.0316464	0.577382	0.84596
O00154	ACOT7	-0.320307	0.14484	0.676705	0.129809	0.549965	0.912403	0.450116	0.0398134	0.269266
O15226	NKRF	-0.143253	0.145413	0.676705	-0.0170441	0.85251	0.978393	0.126209	0.0491351	0.310831
O60551	NMT2	-0.605735	0.145571	0.676705	-0.289426	0.325242	0.912403	0.316308	0.349763	0.775199
O95400	CD2BP2	0.730381	0.145684	0.676705	-0.052754	0.881845	0.98235	-0.783135	0.144289	0.556973
P05091	ALDH2	0.390322	0.145702	0.676705	0.286948	0.312401	0.912403	-0.103373	0.5296	0.836599
P09110	ACAA1	0.20339	0.14491	0.676705	-0.148382	0.281992	0.912403	-0.351772	0.0186575	0.169328
P22694	PRKACB	-0.861178	0.145546	0.676705	-0.73469	0.235767	0.912403	0.126488	0.603778	0.855537
Q13325	IFIT5	-0.541177	0.145218	0.676705	-0.313983	0.34179	0.912403	0.227194	0.515769	0.833939
Q53GS9	USP39	-0.0733414	0.144696	0.676705	0.00865815	0.888903	0.982415	0.0819995	0.0892978	0.437454
Q8WUH6	TMEM263	0.582046	0.144921	0.676705	0.0130271	0.963577	0.993081	-0.569019	0.162798	0.592745
Q9BTA9	WAC	-0.106577	0.145088	0.676705	-0.0886649	0.137318	0.883669	0.0179121	0.772041	0.923554
Q9UHD1	CHORDC1	0.0740738	0.145362	0.676705	0.0951352	0.083515	0.750601	0.0210614	0.680682	0.88228
Q13257	MAD2L1	-0.181653	0.146113	0.677613	0.0728109	0.55297	0.912403	0.254464	0.0212476	0.182813
Q4KMP7	TBC1D10B	-0.273735	0.146178	0.677613	-0.306561	0.122813	0.847535	-0.0328258	0.820034	0.945694
Q9UPW5	AGTPBP1	-0.11049	0.14623	0.677613	0.135502	0.26403	0.912403	0.245992	0.0340656	0.243951
O60826	CCDC22	0.0613179	0.146855	0.67948	-0.115687	0.016726	0.373955	-0.177005	0.00278131	0.0442553
P78310	CXADR	-0.323494	0.146849	0.67948	-0.199169	0.512979	0.912403	0.124325	0.684875	0.884449
P12270	TPR	-0.0735638	0.14711	0.679634	-0.086758	0.0964798	0.782189	-0.0131943	0.795839	0.933073
P62312	LSM6	-0.118058	0.147087	0.679634	-0.0715663	0.309432	0.912403	0.0464916	0.550189	0.839741
O95202	LETM1	-0.291961	0.147293	0.679798	-0.0974868	0.627629	0.91842	0.194474	0.38527	0.79094
P38159	RBMX	-0.113126	0.147459	0.679798	-0.0888582	0.236652	0.912403	0.0242679	0.752334	0.917456
Q7Z5J4	RAI1	-0.74976	0.147504	0.679798	-0.136548	0.741827	0.946774	0.613211	0.112362	0.498019
Q9NY93	DDX56	-0.1286	0.147589	0.679798	-0.0379365	0.715969	0.938364	0.0906638	0.443801	0.816281
O43815	STRN	-0.089767	0.147791	0.680216	0.0363357	0.554729	0.912403	0.126103	0.059827	0.350543
Q6YN16	HSDL2	0.233887	0.148454	0.682249	0.0488457	0.859423	0.978393	-0.185041	0.5204	0.834498
Q8N0U8	VKORC1L1	-0.0887757	0.148455	0.682249	0.0346615	0.629641	0.91842	0.123437	0.0454518	0.293092
O75844	ZMPSTE24	0.0898185	0.148641	0.682592	-0.185563	0.0035819	0.16715	-0.275382	0.002	0.034217
Q7Z7C8	TAF8	3.50139	0.148882	0.682672	1.76883	0.484815	0.912403	-1.73256	0.502794	0.827421
Q9UIS9	MBD1	-0.0930616	0.148877	0.682672	-0.0954654	0.106876	0.805352	-0.00240379	0.970264	0.991623
Q5T5U3	ARHGAP21	-0.347437	0.149252	0.682917	-0.00891519	0.968463	0.994602	0.338522	0.158017	0.584876
Q9BVL2	NUP58	-0.403904	0.149381	0.682917	-0.438812	0.138474	0.884475	-0.0349078	0.858126	0.962829
Q9NX01	TXNL4B	-0.103642	0.149303	0.682917	-0.183924	0.000965369	0.0758186	-0.0802821	0.270163	0.714853
Q9UQ90	SPG7	0.441345	0.149238	0.682917	-0.0536047	0.807154	0.969356	-0.494949	0.0616381	0.355915
P49588	AARS	-0.13312	0.15024	0.684466	-0.010431	0.916306	0.987212	0.122689	0.229764	0.67887
P50238	CRIP1	0.675999	0.150122	0.684466	-0.60364	0.0998938	0.790632	-1.27964	0.0254964	0.203124
P50914	RPL14	-0.418295	0.150502	0.684466	-0.346047	0.203113	0.912403	0.0722486	0.76016	0.921215
P60900	PSMA6	0.255719	0.149882	0.684466	0.0651279	0.589412	0.912403	-0.190591	0.312887	0.7501
P62341	SELENOT	0.201317	0.150347	0.684466	0.121149	0.690455	0.934541	-0.0801677	0.769819	0.922527
Q96F24	NRBF2	-0.291102	0.150485	0.684466	-0.0187539	0.947176	0.990206	0.272348	0.395282	0.795759
Q9P0V3	SH3BP4	-0.108633	0.149988	0.684466	-0.24641	0.000914693	0.0737291	-0.137777	0.100132	0.46435
O60493	SNX3	0.122321	0.150714	0.684921	-0.210336	0.00394599	0.176446	-0.332657	0.000327301	0.0084601
Q6YP21	KYAT3	0.209855	0.15131	0.68712	-0.180927	0.252714	0.912403	-0.390781	0.0314514	0.230468
O43617	TRAPPC3	-0.0772489	0.151661	0.687803	-0.11689	0.00794647	0.263136	-0.0396411	0.374998	0.78538
Q5EB52	MEST	-0.22874	0.151797	0.687803	-0.164038	0.324518	0.912403	0.0647023	0.728611	0.904472
Q96D71	REPS1	-0.182861	0.151789	0.687803	0.0652717	0.627187	0.91842	0.248133	0.163821	0.594385
P23443	RPS6KB1	-0.242208	0.151925	0.687875	-0.340499	0.0550082	0.672075	-0.0982912	0.265991	0.712563
P42677	RPS27	-0.0827251	0.152427	0.689402	0.0090268	0.844013	0.977065	0.0917519	0.0705483	0.387257
Q5JTV8	TOR1AIP1	0.157385	0.152512	0.689402	-0.0728964	0.602618	0.913578	-0.230281	0.16483	0.595691
Q9P2E5	CHPF2	0.229202	0.1526	0.689402	-0.179624	0.396193	0.912403	-0.408827	0.084758	0.428112
Q15047	SETDB1	-0.185501	0.152873	0.689618	-0.252168	0.0615979	0.696215	-0.066667	0.447693	0.816281
Q9BYT3	STK33	0.153007	0.152864	0.689618	0.113275	0.251709	0.912403	-0.0397326	0.697051	0.8885
O95749	GGPS1	-0.115487	0.153107	0.690163	-0.253561	0.0217305	0.429423	-0.138074	0.0482795	0.307443
P32856	STX2	0.136925	0.153339	0.690702	0.0113069	0.891149	0.982415	-0.125618	0.225132	0.672317
P42167	TMPO	-0.140955	0.15397	0.692033	-0.0119476	0.888849	0.982415	0.129007	0.0627629	0.36068
Q12797	ASPH	-0.141884	0.153899	0.692033	-0.294076	0.0103316	0.308138	-0.152192	0.140339	0.548661
Q9NWV4	C1orf123	0.135359	0.153973	0.692033	0.0130532	0.880495	0.982256	-0.122306	0.0145744	0.14236
Q7Z5G4	GOLGA7	-0.0785946	0.15409	0.692049	-0.0141327	0.814596	0.972585	0.0644618	0.315974	0.750836
P78346	RPP30	-0.126884	0.154374	0.692183	-0.015233	0.84445	0.977065	0.111651	0.204911	0.647054
Q96N06	SPATA33	0.123532	0.154331	0.692183	-0.0252028	0.779281	0.960674	-0.148735	0.115646	0.504432
Q9BY43	CHMP4A	-0.420575	0.154459	0.692183	-0.444167	0.111694	0.814939	-0.0235923	0.852239	0.960427
Q9H9L3	ISG20L2	-0.120841	0.155656	0.696562	-0.0490785	0.534672	0.912403	0.0717627	0.297827	0.736274
Q9P2R3	ANKFY1	0.374123	0.155663	0.696562	-0.0491385	0.821651	0.973979	-0.423261	0.0347949	0.245473
P15880	RPS2	-0.225002	0.15595	0.696828	0.0820214	0.512528	0.912403	0.307024	0.0967686	0.457058
Q8WZA9	IRGQ	-0.168787	0.155913	0.696828	0.222401	0.146729	0.890844	0.391188	0.00438649	0.063518
P38919	EIF4A3	-0.207586	0.15636	0.69754	-0.133301	0.314274	0.912403	0.0742847	0.612256	0.858601
Q13546	RIPK1	0.301149	0.156565	0.69754	-0.262388	0.321303	0.912403	-0.563538	0.142793	0.553991
Q5U5X0	LYRM7	0.163951	0.15638	0.69754	-0.0856222	0.402102	0.912403	-0.249574	0.0232694	0.19368
Q9UBD5	ORC3	-0.714175	0.156522	0.69754	-0.366262	0.398928	0.912403	0.347913	0.403358	0.799285
O43150	ASAP2	-0.733079	0.157452	0.698443	-1.38226	0.0310586	0.515444	-0.649184	0.170383	0.605783
P49903	SEPHS1	-0.0789643	0.157007	0.698443	-0.0217288	0.713148	0.938352	0.0572355	0.182821	0.619449
P61020	RAB5B	-0.199052	0.157182	0.698443	-0.0455353	0.739055	0.946774	0.153517	0.339231	0.771217
Q86WA6	BPHL	0.197837	0.157091	0.698443	-0.0614554	0.63633	0.921296	-0.259292	0.0576425	0.343049
Q9UN36	NDRG2	-0.469915	0.157439	0.698443	-0.528826	0.142965	0.888886	-0.0589108	0.74109	0.911248
Q9UQ35	SRRM2	-0.192213	0.157404	0.698443	-0.135862	0.386016	0.912403	0.0563509	0.710354	0.895766
O43432	EIF4G3	0.0543524	0.157763	0.699197	-0.124114	0.00585931	0.214135	-0.178466	3.20767e-06	0.000185379
P62487	POLR2G	-1.32649	0.15785	0.699197	-0.661353	0.208841	0.912403	0.665132	0.285742	0.729052
O75146	HIP1R	-0.545341	0.158058	0.699613	-0.128985	0.737092	0.945882	0.416356	0.279962	0.722166
P23229	ITGA6	0.150112	0.158317	0.699848	-0.222028	0.0334821	0.533185	-0.37214	0.000136967	0.00418162
P52198	RND2	-0.993964	0.158454	0.699848	-0.090317	0.894511	0.982415	0.903647	0.197233	0.636999
Q00577	PURA	0.260646	0.15835	0.699848	-0.505708	0.273517	0.912403	-0.766354	0.0986029	0.460224
E9PRG8	C11orf98	-0.158946	0.159489	0.702576	-0.13504	0.0902935	0.775349	0.0239062	0.723092	0.900798
P61026	RAB10	-0.369134	0.15937	0.702576	0.119195	0.597896	0.912403	0.48833	0.124049	0.523637
Q14103	HNRNPD	-0.0644785	0.15976	0.702576	-0.0181189	0.693242	0.935625	0.0463596	0.315419	0.750836
Q6DD88	ATL3	0.15764	0.159751	0.702576	-0.210281	0.0680104	0.709713	-0.367921	0.00448153	0.0645972
Q8IUW5	RELL1	0.266857	0.159612	0.702576	0.0369497	0.825305	0.97471	-0.229907	0.216229	0.659525
Q9P2Y5	UVRAG	-0.143882	0.159429	0.702576	-0.153762	0.246346	0.912403	-0.00988001	0.929568	0.981568
Q8NFP9	NBEA	-0.58285	0.159986	0.703065	-0.171452	0.666347	0.926962	0.411398	0.115685	0.504432
Q86VI3	IQGAP3	1.31995	0.160241	0.703681	0.586359	0.468762	0.912403	-0.733591	0.391043	0.7931
O43318	MAP3K7	0.125889	0.160577	0.704149	-0.018433	0.765246	0.955846	-0.144322	0.171084	0.60613
Q13586	STIM1	0.134026	0.160522	0.704149	-0.367213	0.000217666	0.024244	-0.501238	1.81213e-07	1.76208e-05
O95336	PGLS	0.221583	0.160882	0.704473	-0.413591	0.201846	0.912403	-0.635173	0.0374709	0.258498
P00441	SOD1	0.419226	0.161076	0.704473	0.110873	0.710909	0.938285	-0.308352	0.290127	0.730207
Q16537	PPP2R5E	-0.831054	0.161226	0.704473	-0.304067	0.427673	0.912403	0.526987	0.208336	0.651277
Q99567	NUP88	0.130252	0.161224	0.704473	0.0797512	0.301988	0.912403	-0.050501	0.461938	0.820457
Q9UNZ5	C19orf53	0.105797	0.160999	0.704473	-0.0721388	0.195962	0.912403	-0.177936	0.0287317	0.218147
Q96AY4	TTC28	0.256038	0.161462	0.7045	0.0848185	0.671643	0.929197	-0.17122	0.294566	0.732945
Q96PE3	INPP4A	-1.05418	0.161424	0.7045	-0.639539	0.226696	0.912403	0.414638	0.40629	0.799841
O75475	PSIP1	-0.110344	0.161914	0.705841	0.0360986	0.695851	0.936498	0.146442	0.129045	0.528518
Q9NR12	PDLIM7	0.712087	0.162	0.705841	-0.349256	0.473631	0.912403	-1.06134	0.148414	0.565766
P14136	GFAP	-2.14693	0.162566	0.70692	-4.32174	0.00229955	0.124664	-2.17481	0.164273	0.595466
P60866	RPS20	-0.0573957	0.162506	0.70692	0.00342481	0.947079	0.990206	0.0608205	0.0914169	0.443405
Q6FI81	CIAPIN1	-0.163378	0.162598	0.70692	0.0838118	0.535414	0.912403	0.24719	0.16664	0.599082
Q8TCC3	MRPL30	-0.165954	0.162709	0.70692	-0.0543179	0.412406	0.912403	0.111636	0.237494	0.686267
P23193	TCEA1	-0.2524	0.163024	0.707285	-0.108696	0.344133	0.912403	0.143703	0.415546	0.804965
P61201	COPS2	-0.202421	0.162951	0.707285	-0.221493	0.133057	0.874581	-0.0190719	0.864383	0.964004
Q9P0K7	RAI14	-0.206648	0.163329	0.708107	-0.263133	0.0747297	0.734243	-0.0564843	0.629123	0.860495
P24666	ACP1	0.102147	0.164222	0.708514	0.0834595	0.301445	0.912403	-0.0186877	0.792346	0.93144
P60903	S100A10	0.731311	0.164464	0.708514	-0.154861	0.618423	0.917876	-0.886172	0.05541	0.335417
Q15369	ELOC	-0.235449	0.163914	0.708514	-0.231009	0.220876	0.912403	0.00444028	0.971581	0.992243
Q8IZH2	XRN1	-0.205697	0.163601	0.708514	-0.153421	0.306248	0.912403	0.0522759	0.660978	0.87428
Q8N5A5	ZGPAT	0.164511	0.164112	0.708514	0.0711744	0.461673	0.912403	-0.0933368	0.488827	0.822821
Q969S9	GFM2	0.255299	0.164457	0.708514	-0.0788646	0.598583	0.912403	-0.334164	0.0220297	0.185631
Q9H008	LHPP	0.609393	0.163971	0.708514	0.180351	0.62324	0.91842	-0.429042	0.264311	0.711707
Q9NRZ7	AGPAT3	0.236428	0.16417	0.708514	-0.0228065	0.850303	0.978393	-0.259234	0.175395	0.611189
Q9P2W1	PSMC3IP	0.264472	0.164259	0.708514	0.0378449	0.776683	0.959877	-0.226628	0.16461	0.595593
P07099	EPHX1	0.305386	0.164603	0.708613	-0.706249	0.00103012	0.0769574	-1.01163	2.23373e-07	2.1381e-05
O75718	CRTAP	0.17651	0.166251	0.708771	-0.190577	0.0855224	0.757095	-0.367087	0.0123782	0.12918
P02786	TFRC	-0.231439	0.165213	0.708771	-0.348878	0.039279	0.576524	-0.117439	0.477392	0.821834
P27986	PIK3R1	0.519563	0.164876	0.708771	-0.0445801	0.934566	0.990206	-0.564143	0.303426	0.740552
P61604	HSPE1	0.291138	0.166138	0.708771	0.150753	0.485018	0.912403	-0.140385	0.573918	0.845829
Q719H9	KCTD1	-0.223917	0.166259	0.708771	0.0106438	0.926424	0.988763	0.23456	0.183793	0.621711
Q99943	AGPAT1	-0.617331	0.166187	0.708771	-0.261407	0.432343	0.912403	0.355925	0.435567	0.813373
Q9H3U1	UNC45A	0.471249	0.165664	0.708771	0.0152445	0.940735	0.990206	-0.456005	0.170139	0.605266
Q9HAR2	ADGRL3	0.59925	0.16576	0.708771	-0.340136	0.135743	0.87903	-0.939386	0.103546	0.472672
Q9NWB7	IFT57	0.234745	0.16527	0.708771	-0.198128	0.248943	0.912403	-0.432873	0.00849239	0.100433
Q9NX70	MED29	-0.199852	0.165234	0.708771	-0.0378591	0.784724	0.960921	0.161993	0.291706	0.731773
Q9UII2	ATP5IF1	0.0745521	0.165283	0.708771	-0.177751	0.00128233	0.0863245	-0.252303	1.33341e-05	0.000643185
Q9UK22	FBXO2	0.329401	0.165784	0.708771	0.206406	0.265142	0.912403	-0.122996	0.566004	0.843304
Q9UMY1	NOL7	-0.0761113	0.166036	0.708771	-0.0424527	0.377219	0.912403	0.0336585	0.498573	0.826286
Q9Y2S6	TMA7	0.0920909	0.165793	0.708771	-0.020471	0.750953	0.951466	-0.112562	0.0690637	0.383229
O00461	GOLIM4	0.199827	0.167247	0.710631	0.141227	0.325702	0.912403	-0.0585997	0.628557	0.86044
O95292	VAPB	0.16503	0.167279	0.710631	0.109048	0.276052	0.912403	-0.0559817	0.628109	0.86044
P13489	RNH1	0.345919	0.16728	0.710631	0.340612	0.0652744	0.706498	-0.00530686	0.985331	0.996062
Q8IV48	ERI1	0.150672	0.166837	0.710631	0.0559537	0.671309	0.928945	-0.0947185	0.458107	0.81842
Q96E39	RBMXL1	-0.122636	0.167328	0.710631	-0.213452	0.0566622	0.674723	-0.0908159	0.337111	0.770116
Q9UMX1	SUFU	-0.212425	0.167392	0.710631	-0.030872	0.873236	0.979931	0.181553	0.346304	0.77432
P29372	MPG	-0.275205	0.168276	0.712353	-0.583416	0.0805576	0.747093	-0.308211	0.19865	0.638507
P53582	METAP1	-0.0811143	0.168379	0.712353	0.0730098	0.544011	0.912403	0.154124	0.174221	0.608828
Q02878	RPL6	-0.0813754	0.168239	0.712353	-0.104164	0.0858451	0.758856	-0.0227884	0.696666	0.888409
Q6DN90	IQSEC1	-0.456334	0.168014	0.712353	-0.00520639	0.988365	0.999092	0.451128	0.161035	0.590365
Q9H6E5	TUT1	-0.53574	0.168354	0.712353	-0.217819	0.545623	0.912403	0.317921	0.126732	0.525989
P02144	MB	1.39449	0.168836	0.713774	0.284324	0.677492	0.930029	-1.11017	0.342471	0.77302
P50148	GNAQ	-0.453937	0.16906	0.713774	0.210616	0.552613	0.912403	0.664553	0.172546	0.606746
Q8WVM8	SCFD1	0.278849	0.169064	0.713774	-0.0488009	0.805053	0.968258	-0.327649	0.104077	0.473505
A5PLN9	TRAPPC13	-0.134897	0.169452	0.714921	-0.0746119	0.449633	0.912403	0.0602846	0.519858	0.834498
Q16836	HADH	0.261699	0.169793	0.715865	-0.231455	0.212261	0.912403	-0.493154	0.0214219	0.183283
P30876	POLR2B	-0.0550244	0.169984	0.716178	-0.0431526	0.364494	0.912403	0.0118718	0.793794	0.931992
Q9Y5B0	CTDP1	0.182321	0.170249	0.7168	0.118912	0.307466	0.912403	-0.0634094	0.590986	0.851124
P82930	MRPS34	0.14337	0.17059	0.717251	0.0199585	0.817592	0.973483	-0.123411	0.274025	0.718617
Q9P0J1	PDP1	0.224653	0.170512	0.717251	0.0687452	0.681637	0.930623	-0.155908	0.286665	0.72928
Q86VP6	CAND1	-0.153775	0.17151	0.720132	-0.128204	0.281468	0.912403	0.0255706	0.740072	0.910926
Q9P000	COMMD9	0.336381	0.171431	0.720132	0.0499844	0.754688	0.953279	-0.286396	0.14582	0.559017
Q8TEQ6	GEMIN5	-0.316417	0.171687	0.72038	-0.260315	0.24742	0.912403	0.0561025	0.578774	0.84596
Q9NUX5	POT1	-0.380679	0.171835	0.720505	-0.278219	0.426195	0.912403	0.102459	0.66092	0.87428
P25398	RPS12	0.0745466	0.172021	0.720796	0.185774	0.0122354	0.340323	0.111227	0.0649276	0.367241
O15320	CTAGE5	0.392838	0.172888	0.722	-0.246377	0.279539	0.912403	-0.639215	0.0276774	0.214623
Q6DKK2	TTC19	0.25724	0.172782	0.722	-0.080969	0.65676	0.92438	-0.338209	0.0694215	0.383477
Q99081	TCF12	-0.274049	0.172727	0.722	0.00761162	0.960858	0.99196	0.281661	0.149488	0.567037
Q9BRR6	ADPGK	-0.145155	0.172898	0.722	-0.260913	0.0124451	0.341877	-0.115758	0.357261	0.779409
Q9Y6R1	SLC4A4	-0.57604	0.172433	0.722	-0.798462	0.169793	0.90843	-0.222422	0.335535	0.770116
O94888	UBXN7	-0.313995	0.173188	0.722457	-0.316848	0.215697	0.912403	-0.00285286	0.989274	0.997415
Q96DA2	RAB39B	-0.149653	0.173243	0.722457	-0.154122	0.0573849	0.674723	-0.00446867	0.952155	0.984955
P49418	AMPH	-0.260374	0.173581	0.72288	-0.351415	0.203328	0.912403	-0.0910404	0.555553	0.840527
Q5JTJ3	COA6	1.30808	0.173549	0.72288	0.353036	0.35245	0.912403	-0.95504	0.23379	0.683123
Q9NTJ3	SMC4	-0.155157	0.173721	0.722972	-0.00508302	0.960472	0.99196	0.150074	0.192849	0.632778
Q06587	RING1	-0.0903084	0.173894	0.7232	-0.110298	0.129176	0.865791	-0.01999	0.744345	0.913267
O95630	STAMBP	0.52644	0.17492	0.723778	-0.0311295	0.897099	0.982415	-0.55757	0.157067	0.583413
P16278	GLB1	0.285243	0.174875	0.723778	0.363998	0.303261	0.912403	0.0787552	0.78115	0.927059
P61221	ABCE1	-0.0667596	0.174164	0.723778	-0.0294144	0.555759	0.912403	0.0373452	0.328564	0.765317
P62829	RPL23	-0.216164	0.174978	0.723778	-0.155602	0.263628	0.912403	0.0605621	0.627059	0.86044
Q13618	CUL3	-0.0494174	0.174967	0.723778	-0.0748251	0.143745	0.888886	-0.0254077	0.538392	0.838254
Q9BQA1	WDR77	-0.0845138	0.174552	0.723778	-0.17649	0.00998217	0.305754	-0.0919758	0.131872	0.535303
Q9BRJ7	NUDT16L1	-0.0828269	0.174648	0.723778	-0.1592	0.0212602	0.424234	-0.0763732	0.155251	0.580954
Q9UHD9	UBQLN2	-0.367384	0.174345	0.723778	-0.455049	0.197327	0.912403	-0.0876654	0.720312	0.899803
O75356	ENTPD5	0.209441	0.176407	0.72526	-0.156595	0.205243	0.912403	-0.366037	0.00559339	0.0753079
O94760	DDAH1	0.426491	0.176133	0.72526	-0.0879038	0.759433	0.954511	-0.514395	0.0900609	0.438565
P35222	CTNNB1	-0.248729	0.175988	0.72526	-0.483303	0.0131703	0.343465	-0.234574	0.0412756	0.276042
P54577	YARS	-0.0546449	0.176604	0.72526	-0.123986	0.00327831	0.156898	-0.0693412	0.0575105	0.343049
Q15643	TRIP11	0.136868	0.175745	0.72526	-0.0672944	0.433067	0.912403	-0.204162	0.0411496	0.275801
Q8IWD4	CCDC117	0.219579	0.176828	0.72526	-0.0925934	0.387905	0.912403	-0.312173	0.0397277	0.269216
Q8IY22	CMIP	-0.159471	0.176194	0.72526	-0.0951656	0.411852	0.912403	0.0643049	0.592955	0.851249
Q96C90	PPP1R14B	-0.172344	0.176875	0.72526	0.186836	0.305948	0.912403	0.35918	0.0484469	0.30755
Q9BRX9	WDR83	-0.302756	0.176812	0.72526	-0.290811	0.19617	0.912403	0.0119448	0.957177	0.986485
Q9BTE3	MCMBP	-0.107025	0.176382	0.72526	0.053538	0.451773	0.912403	0.160563	0.028945	0.219452
Q9H5H4	ZNF768	-0.139723	0.175478	0.72526	0.0218703	0.83079	0.975358	0.161593	0.101276	0.46579
Q9NQW7	XPNPEP1	0.436135	0.17628	0.72526	0.230197	0.357398	0.912403	-0.205939	0.143015	0.55447
Q9ULW0	TPX2	-0.149327	0.175582	0.72526	0.242876	0.0216025	0.428275	0.392204	0.000657902	0.0142077
O75096	LRP4	0.693761	0.177758	0.725529	0.482057	0.324961	0.912403	-0.211705	0.515848	0.833939
P19174	PLCG1	-0.187001	0.177463	0.725529	-0.0849198	0.538136	0.912403	0.102081	0.460229	0.819639
P49366	DHPS	-0.952964	0.178471	0.725529	0.795628	0.332401	0.912403	1.74859	0.0978926	0.45883
P51398	DAP3	0.0852515	0.177738	0.725529	0.00909644	0.881419	0.98235	-0.076155	0.134788	0.538828
Q06546	GABPA	-0.209447	0.178321	0.725529	0.0168513	0.870571	0.979167	0.226299	0.165484	0.596677
Q13615	MTMR3	-0.172173	0.177463	0.725529	-0.194277	0.20656	0.912403	-0.0221044	0.883936	0.968346
Q15714	TSC22D1	-0.162341	0.178257	0.725529	-0.133343	0.44112	0.912403	0.0289984	0.85059	0.959959
Q5M775	SPECC1	-0.520611	0.178124	0.725529	-0.100792	0.680721	0.93041	0.419819	0.00461777	0.0656872
Q6IQ32	ADNP2	-0.240809	0.17831	0.725529	-0.0579475	0.507746	0.912403	0.182861	0.283557	0.725692
Q8N6T7	SIRT6	-0.215685	0.178128	0.725529	-0.0577265	0.624229	0.91842	0.157958	0.0810167	0.417066
Q8TCS8	PNPT1	0.124884	0.178487	0.725529	-0.0913694	0.29046	0.912403	-0.216254	0.098641	0.460224
Q92913	FGF13	-0.560982	0.178599	0.725529	0.0977272	0.796951	0.964464	0.658709	0.171392	0.606556
Q9H074	PAIP1	-0.120617	0.178111	0.725529	-0.0340546	0.653533	0.923659	0.086562	0.232917	0.683123
Q9Y6W5	WASF2	0.0767303	0.177615	0.725529	-0.178777	0.000185004	0.0217949	-0.255507	0.00011592	0.0036794
O15254	ACOX3	0.711681	0.178837	0.726015	0.228975	0.530005	0.912403	-0.482706	0.185635	0.622638
Q9NWT6	HIF1AN	-0.321887	0.179053	0.726409	-0.298932	0.212604	0.912403	0.022955	0.903761	0.97492
Q86U70	LDB1	-0.110045	0.179243	0.726699	-0.0595321	0.434255	0.912403	0.0505132	0.545867	0.838254
O60518	RANBP6	-0.677135	0.179663	0.726958	-0.817534	0.301719	0.912403	-0.140399	0.818666	0.94465
Q96L73	NSD1	-0.859318	0.179585	0.726958	-0.0382275	0.940145	0.990206	0.821091	0.043167	0.286191
Q9NS69	TOMM22	-0.187262	0.179442	0.726958	-0.253079	0.219555	0.912403	-0.0658165	0.538433	0.838254
O75347	TBCA	0.233582	0.180647	0.728423	-0.124713	0.334367	0.912403	-0.358295	0.0372062	0.257252
Q15124	PGM5	-0.402437	0.180738	0.728423	-0.585549	0.0571118	0.674723	-0.183112	0.534265	0.837625
Q86UE4	MTDH	0.0530529	0.180561	0.728423	-0.148598	0.00173435	0.103152	-0.201651	0.000138065	0.00418162
Q9NXN4	GDAP2	-0.426973	0.180623	0.728423	-0.314448	0.290168	0.912403	0.112525	0.612524	0.858601
Q9UDY2	TJP2	0.410975	0.180313	0.728423	-0.0591812	0.788201	0.961089	-0.470156	0.11905	0.511071
Q9UL25	RAB21	-0.426486	0.180233	0.728423	0.0589022	0.849885	0.978393	0.485388	0.194467	0.634011
P21953	BCKDHB	0.197345	0.181127	0.72855	-0.147945	0.324327	0.912403	-0.34529	0.0224319	0.188502
Q01658	DR1	-0.228475	0.181091	0.72855	-0.128329	0.278242	0.912403	0.100146	0.346396	0.77432
Q9H6U8	ALG9	-0.161229	0.180978	0.72855	-0.189953	0.118634	0.838684	-0.0287234	0.805182	0.936323
P46821	MAP1B	-0.0667332	0.181317	0.728838	0.0861721	0.0788901	0.740791	0.152905	0.00185933	0.0325436
P06276	BCHE	-1.28331	0.182797	0.729015	-0.879743	0.336814	0.912403	0.403568	0.460024	0.819639
P50990	CCT8	-0.106702	0.182899	0.729015	0.019376	0.808604	0.969356	0.126078	0.117134	0.507881
Q03188	CENPC	-0.485894	0.183027	0.729015	-0.376797	0.248146	0.912403	0.109097	0.572792	0.845682
Q13111	CHAF1A	0.27569	0.181721	0.729015	-0.0403348	0.855208	0.978393	-0.316025	0.0874224	0.43533
Q13144	EIF2B5	-0.358404	0.182017	0.729015	-0.344342	0.224773	0.912403	0.0140624	0.951166	0.984822
Q13283	G3BP1	-0.104183	0.182602	0.729015	-0.025837	0.703099	0.936533	0.0783461	0.337611	0.770116
Q2MV58	TCTN1	4.26654	0.182237	0.729015	0.516833	0.677188	0.930029	-3.7497	0.177577	0.615115
Q5TAQ9	DCAF8	0.679701	0.182967	0.729015	-0.0381344	0.833404	0.975731	-0.717836	0.187676	0.62484
Q6P1X6	C8orf82	-1.23453	0.182157	0.729015	-1.28887	0.130204	0.867485	-0.0543401	0.911532	0.977062
Q8WUD4	CCDC12	-0.119461	0.182627	0.729015	-0.00499849	0.956242	0.991191	0.114462	0.221949	0.66922
Q96A65	EXOC4	-0.297825	0.18278	0.729015	-0.400862	0.093764	0.781825	-0.103036	0.484034	0.821834
Q9NXR1	NDE1	-0.259968	0.18193	0.729015	-0.1948	0.290464	0.912403	0.0651678	0.671788	0.878218
Q9UKV3	ACIN1	-0.192765	0.182442	0.729015	-0.163694	0.273071	0.912403	0.0290711	0.84388	0.957276
Q9ULG1	INO80	-0.201317	0.182029	0.729015	0.0769237	0.689642	0.934541	0.27824	0.145776	0.559017
O95456	PSMG1	-0.074415	0.18382	0.731326	-0.024391	0.666432	0.926962	0.0500239	0.388989	0.792705
Q9BR76	CORO1B	0.114806	0.183966	0.731326	-0.0967101	0.408273	0.912403	-0.211516	0.0122151	0.128309
Q9H223	EHD4	0.293989	0.183874	0.731326	0.153502	0.502435	0.912403	-0.140487	0.342129	0.77302
O14618	CCS	0.141611	0.18443	0.732595	-0.140549	0.190193	0.912403	-0.28216	0.0121982	0.128309
P04899	GNAI2	-0.131504	0.184524	0.732595	0.0820435	0.500856	0.912403	0.213547	0.0774309	0.409621
O00571	DDX3X	-0.150147	0.184801	0.733221	0.00743106	0.947708	0.990206	0.157578	0.185999	0.622638
A6NHQ2	FBLL1	-0.728531	0.185015	0.733595	-0.118097	0.79904	0.965087	0.610434	0.314347	0.750417
P27694	RPA1	-0.0628284	0.18518	0.733773	-0.0397476	0.496226	0.912403	0.0230808	0.693027	0.887067
Q8IXH7	NELFCD	0.112325	0.1854	0.734169	0.0451587	0.594744	0.912403	-0.0671662	0.359648	0.781554
P24043	LAMA2	4.76403	0.185947	0.735861	-1.74341	0.55109	0.912403	-6.50744	0.0199463	0.176652
Q8NBJ4	GOLM1	0.0963006	0.186231	0.736034	-0.0809945	0.177369	0.912403	-0.177295	0.0209261	0.181064
Q9BVK6	TMED9	-0.0976144	0.186132	0.736034	-0.283918	0.00367886	0.16715	-0.186304	0.00983013	0.110697
P10768	ESD	0.197158	0.186855	0.736453	0.207121	0.250704	0.912403	0.00996219	0.951024	0.984822
P57740	NUP107	-0.0651601	0.186938	0.736453	-0.0612898	0.202654	0.912403	0.0038703	0.901164	0.974762
Q6UB35	MTHFD1L	-0.377041	0.186856	0.736453	0.681947	0.219325	0.912403	1.05899	0.14923	0.566407
Q8N4H5	TOMM5	-0.238636	0.186863	0.736453	-0.278144	0.037229	0.565918	-0.0395078	0.788769	0.92941
Q9H501	ESF1	-0.121496	0.186748	0.736453	-0.0561511	0.553057	0.912403	0.0653453	0.511727	0.832185
O00629	KPNA4	0.369644	0.187101	0.736619	-0.0499227	0.859974	0.978393	-0.419567	0.185958	0.622638
O14745	SLC9A3R1	0.470625	0.187595	0.738089	-0.551595	0.0590571	0.683583	-1.02222	0.0106235	0.117898
Q9NW07	ZNF358	-0.0722489	0.187824	0.738517	-0.0579009	0.552409	0.912403	0.0143481	0.87758	0.967323
Q7L1W4	LRRC8D	-0.608806	0.187996	0.7386	-0.328699	0.321725	0.912403	0.280108	0.48107	0.821834
Q8IWL3	HSCB	0.21651	0.188207	0.7386	-0.0785479	0.666857	0.926962	-0.295058	0.101057	0.46579
Q9C0C2	TNKS1BP1	-0.156208	0.188107	0.7386	-0.125922	0.238265	0.912403	0.0302861	0.776954	0.926341
P46087	NOP2	-0.265505	0.188381	0.738812	-0.384088	0.163902	0.90538	-0.118583	0.694048	0.887264
P40692	MLH1	-0.1915	0.188692	0.739556	-0.118046	0.436686	0.912403	0.0734541	0.412484	0.804768
Q9UBG0	MRC2	0.594699	0.188883	0.73983	-0.812781	0.203467	0.912403	-1.40748	0.0210361	0.181759
Q96CV9	OPTN	-0.750401	0.189249	0.740791	-0.15425	0.623964	0.91842	0.596151	0.101134	0.46579
Q9H410	DSN1	-0.229559	0.189527	0.741406	-0.0618208	0.660132	0.92551	0.167738	0.268758	0.713723
O15394	NCAM2	-0.769607	0.190854	0.745686	-0.192576	0.633515	0.91943	0.577032	0.127381	0.526969
Q5QJE6	DNTTIP2	-0.340513	0.190865	0.745686	-0.225329	0.325664	0.912403	0.115184	0.658995	0.873292
P55285	CDH6	0.521192	0.191093	0.746103	-0.589813	0.080444	0.747093	-1.11101	0.00124507	0.023325
Q9H3G5	CPVL	0.283632	0.191539	0.74737	-0.102865	0.583449	0.912403	-0.386497	0.0442363	0.288443
P37235	HPCAL1	-0.567317	0.192123	0.748828	-0.188823	0.735757	0.945648	0.378494	0.426362	0.807759
Q9Y5Y2	NUBP2	0.369863	0.192158	0.748828	0.37892	0.2308	0.912403	0.00905727	0.96302	0.989178
Q9UQB3	CTNND2	-0.197682	0.192516	0.749749	-0.181859	0.241193	0.912403	0.015823	0.893129	0.971468
P17931	LGALS3	0.175714	0.192886	0.749758	-0.524798	0.000280147	0.0291478	-0.700513	3.71286e-06	0.00020867
P51665	PSMD7	-0.246164	0.19282	0.749758	-0.237363	0.228961	0.912403	0.00880124	0.947419	0.984197
Q8N543	OGFOD1	-2.75327	0.192759	0.749758	-2.10885	0.27222	0.912403	0.644419	0.626683	0.86044
O43164	PJA2	-0.214027	0.193283	0.750824	-0.368905	0.0444247	0.61157	-0.154878	0.155338	0.580954
Q9H2M9	RAB3GAP2	-0.180465	0.193505	0.75121	-0.240179	0.0727178	0.731368	-0.059714	0.644832	0.866659
Q7L5N1	COPS6	-0.0523322	0.193669	0.751371	0.00988619	0.842373	0.977065	0.0622184	0.190643	0.629583
Q96SU4	OSBPL9	0.306016	0.193796	0.751388	0.0170261	0.915508	0.987032	-0.28899	0.229541	0.678654
Q7L1Q6	BZW1	-0.0895814	0.194071	0.751979	-0.0931953	0.27389	0.912403	-0.00361393	0.95453	0.985663
O95926	SYF2	-0.167188	0.1942	0.752005	-0.247121	0.0694617	0.712767	-0.0799324	0.620809	0.86044
O95834	EML2	0.618659	0.194419	0.752043	-1.20145	0.161721	0.903888	-1.82011	0.112885	0.49894
Q86XP3	DDX42	-0.269448	0.194456	0.752043	-0.343262	0.0764478	0.739841	-0.0738135	0.516073	0.833939
A0AVT1	UBA6	-0.222258	0.195855	0.752608	-0.101744	0.487101	0.912403	0.120514	0.452918	0.816281
O14907	TAX1BP3	0.275226	0.195411	0.752608	0.243549	0.345282	0.912403	-0.0316765	0.912707	0.977148
O94913	PCF11	-0.17876	0.195969	0.752608	-0.101228	0.380786	0.912403	0.0775319	0.486216	0.822821
P11387	TOP1	-0.0622573	0.19602	0.752608	-0.142739	0.167763	0.907802	-0.0804817	0.447677	0.816281
P20337	RAB3B	0.139868	0.196076	0.752608	-0.0713667	0.466693	0.912403	-0.211234	0.0457461	0.29437
P25098	GRK2	-0.348426	0.195368	0.752608	-0.112996	0.66013	0.92551	0.23543	0.390569	0.793048
Q04727	TLE4	0.330132	0.194762	0.752608	-0.0540023	0.785635	0.960921	-0.384134	0.0819266	0.419985
Q14515	SPARCL1	-0.45806	0.195546	0.752608	-0.571648	0.060565	0.689631	-0.113588	0.726434	0.902847
Q15029	EFTUD2	-0.0841862	0.195612	0.752608	-0.070576	0.416217	0.912403	0.0136102	0.852249	0.960427
Q53H82	LACTB2	0.624977	0.195954	0.752608	0.56947	0.319923	0.912403	-0.0555075	0.910652	0.976869
Q5T4S7	UBR4	-0.1697	0.195326	0.752608	-0.239195	0.0712785	0.724133	-0.0694952	0.421726	0.80591
Q9UBL3	ASH2L	0.0503279	0.195425	0.752608	0.019975	0.699289	0.936533	-0.0303529	0.450519	0.816281
P30039	PBLD	0.474591	0.196507	0.752847	-0.171644	0.441374	0.912403	-0.646235	0.0780667	0.410266
Q96GD0	PDXP	-0.151735	0.196388	0.752847	-0.0878165	0.265577	0.912403	0.0639184	0.495224	0.825101
Q9NW82	WDR70	0.171942	0.196413	0.752847	0.0236622	0.788866	0.961323	-0.14828	0.263939	0.711545
O43390	HNRNPR	-0.171525	0.197072	0.753449	0.0750094	0.589137	0.912403	0.246534	0.124466	0.5242
O95057	DIRAS1	-0.367773	0.198017	0.753449	-0.0381834	0.89228	0.982415	0.329589	0.247134	0.695427
O95239	KIF4A	-0.320752	0.197527	0.753449	0.0767399	0.784503	0.960921	0.397492	0.126115	0.524924
O96005	CLPTM1	-0.153418	0.197403	0.753449	-0.318973	0.0513171	0.652217	-0.165555	0.13985	0.548478
P51790	CLCN3	0.126231	0.19729	0.753449	0.119312	0.216019	0.912403	-0.00691863	0.935128	0.981568
Q15326	ZMYND11	-0.175269	0.196826	0.753449	-0.0532467	0.678508	0.930029	0.122022	0.355091	0.778235
Q15526	SURF1	-0.257178	0.197897	0.753449	-0.441587	0.103948	0.795212	-0.184409	0.440383	0.814674
Q1KMD3	HNRNPUL2	-0.062697	0.197188	0.753449	-0.053996	0.322429	0.912403	0.008701	0.823944	0.948841
Q96P70	IPO9	-0.207783	0.197397	0.753449	-0.127315	0.428525	0.912403	0.0804678	0.617154	0.860224
Q99653	CHP1	-0.365512	0.198002	0.753449	-0.112669	0.551362	0.912403	0.252843	0.0461951	0.296636
Q9Y608	LRRFIP2	0.191291	0.197975	0.753449	0.0501767	0.738136	0.946185	-0.141114	0.156207	0.581819
O43314	PPIP5K2	-0.0609927	0.198325	0.753684	-0.0782362	0.125655	0.853399	-0.0172434	0.751552	0.917111
P05186	ALPL	0.473026	0.198318	0.753684	0.172666	0.600375	0.913155	-0.30036	0.382845	0.789933
P07737	PFN1	0.27917	0.19895	0.754186	0.153105	0.484576	0.912403	-0.126065	0.435021	0.813373
P48730	CSNK1D	-0.178328	0.198945	0.754186	-0.187911	0.440919	0.912403	-0.00958309	0.951945	0.984955
Q9UKD1	GMEB2	-1.09304	0.198931	0.754186	-1.77939	0.103411	0.795212	-0.686353	0.442138	0.815804
Q9Y6X4	FAM169A	0.671167	0.198758	0.754186	-0.334593	0.26812	0.912403	-1.00576	0.112263	0.497991
Q9BXW7	HDHD5	0.499388	0.199382	0.75536	-0.090753	0.686904	0.933737	-0.590141	0.149018	0.56625
O15511	ARPC5	-0.180374	0.200663	0.755518	-0.287681	0.167176	0.907802	-0.107306	0.435204	0.813373
O60888	CUTA	-0.241069	0.201309	0.755518	0.203942	0.167442	0.907802	0.445012	0.0363063	0.253029
P46100	ATRX	-0.211188	0.201694	0.755518	0.0378617	0.817461	0.973483	0.24905	0.171708	0.606714
P49773	HINT1	0.0804168	0.202084	0.755518	-0.0353809	0.629775	0.91842	-0.115798	0.0308708	0.228124
P62750	RPL23A	-0.320305	0.199917	0.755518	0.0192711	0.915585	0.987032	0.339576	0.132426	0.535584
Q00765	REEP5	0.0849151	0.201063	0.755518	-0.155672	0.0204378	0.415953	-0.240587	0.000684129	0.0145016
Q13596	SNX1	0.112531	0.201304	0.755518	-0.0341368	0.606797	0.914676	-0.146668	0.0889537	0.437125
Q15386	UBE3C	-0.816334	0.201457	0.755518	-0.464662	0.185045	0.912403	0.351672	0.546985	0.838755
Q5W0B1	RNF219	-0.442622	0.200638	0.755518	-0.284921	0.395889	0.912403	0.157701	0.521657	0.834498
Q86VX2	COMMD7	-0.293014	0.20075	0.755518	-0.530276	0.160506	0.903888	-0.237261	0.272557	0.717714
Q8IUH3	RBM45	0.139172	0.201406	0.755518	-0.0441218	0.672087	0.929601	-0.183294	0.246166	0.694297
Q96J02	ITCH	0.570218	0.200556	0.755518	0.373056	0.259386	0.912403	-0.197161	0.527229	0.835074
Q96K58	ZNF668	-0.154219	0.200391	0.755518	-0.0593694	0.51146	0.912403	0.0948491	0.383028	0.78995
Q9BUT1	BDH2	0.840261	0.201143	0.755518	0.337818	0.474086	0.912403	-0.502443	0.193908	0.633712
Q9BVI4	NOC4L	-0.157105	0.201669	0.755518	-0.248292	0.211995	0.912403	-0.091187	0.610081	0.857585
Q9H2U2	PPA2	0.527138	0.199642	0.755518	-0.037084	0.858691	0.978393	-0.564222	0.199656	0.639023
Q9H4L7	SMARCAD1	-0.235429	0.202137	0.755518	-0.141949	0.419082	0.912403	0.0934798	0.546495	0.838424
Q9H977	WDR54	0.811439	0.20019	0.755518	0.333886	0.509419	0.912403	-0.477553	0.2016	0.642963
Q9NZ63	C9orf78	-0.0835598	0.201212	0.755518	-0.0845011	0.219004	0.912403	-0.000941281	0.988537	0.996836
Q9UQL6	HDAC5	-0.31935	0.19997	0.755518	-0.239182	0.199712	0.912403	0.0801681	0.747861	0.915364
Q9Y230	RUVBL2	0.0628583	0.202062	0.755518	-0.0821959	0.120026	0.841283	-0.145054	0.00211854	0.0355514
Q9Y3P9	RABGAP1	-0.0674565	0.202092	0.755518	-0.0927604	0.095099	0.782189	-0.0253039	0.600502	0.854219
Q2TB10	ZNF800	0.121514	0.202482	0.756343	-0.0150016	0.894365	0.982415	-0.136515	0.114002	0.502068
Q9NYJ8	TAB2	0.315901	0.202744	0.75686	-0.133009	0.485463	0.912403	-0.44891	0.136704	0.542242
P09038	FGF2	0.196881	0.203568	0.757554	-0.0165173	0.934883	0.990206	-0.213399	0.285147	0.728353
P51812	RPS6KA3	0.223572	0.203671	0.757554	-0.253974	0.251871	0.912403	-0.477545	0.0338069	0.242507
P62306	SNRPF	-0.222711	0.203223	0.757554	-0.118402	0.560004	0.912403	0.104309	0.348482	0.77432
Q96DA6	DNAJC19	0.0826167	0.203523	0.757554	-0.169369	0.0239144	0.449386	-0.251986	0.000729557	0.0150877
Q9H0U9	TSPYL1	-4.8151	0.203608	0.757554	-5.02796	0.171446	0.908545	-0.212859	0.922818	0.97887
Q9NQX7	ITM2C	0.474504	0.20363	0.757554	-0.0967379	0.652062	0.923463	-0.571242	0.129467	0.529447
P13010	XRCC5	-0.097927	0.204562	0.760406	-0.00311524	0.967878	0.994602	0.0948117	0.21839	0.663127
O60502	OGA	-0.082824	0.204757	0.760486	0.0122363	0.852806	0.978393	0.0950603	0.155777	0.581445
O94985	CLSTN1	-0.162709	0.205292	0.760486	-0.187568	0.172522	0.908545	-0.0248594	0.868925	0.966271
Q8TE04	PANK1	-0.193434	0.205329	0.760486	-0.00514333	0.971187	0.995097	0.18829	0.162942	0.592745
Q92934	BAD	-0.173877	0.205187	0.760486	-0.246474	0.0597077	0.686246	-0.0725969	0.437884	0.813961
Q96JM2	ZNF462	-0.146026	0.205096	0.760486	0.0773111	0.500376	0.912403	0.223337	0.0505551	0.317642
Q9H1E3	NUCKS1	-0.203651	0.204884	0.760486	0.207137	0.215942	0.912403	0.410788	0.0267195	0.209582
Q9Y2Z9	COQ6	0.250922	0.205472	0.760557	-0.0610762	0.824407	0.974292	-0.311998	0.283167	0.7252
Q13002	GRIK2	-0.266628	0.205703	0.760686	0.10975	0.801859	0.966596	0.376378	0.526533	0.835074
Q14894	CRYM	0.583162	0.205755	0.760686	0.681621	0.0655285	0.706498	0.0984585	0.770883	0.92253
O75208	COQ9	0.0610332	0.206729	0.76071	-0.14389	0.00418137	0.182462	-0.204923	9.44855e-05	0.00314575
O95359	TACC2	0.577082	0.207691	0.76071	0.138713	0.594859	0.912403	-0.438369	0.314175	0.750417
P21246	PTN	-0.467366	0.206692	0.76071	0.0548356	0.881827	0.98235	0.522202	0.158675	0.585923
P22033	MUT	0.189289	0.206277	0.76071	-0.29452	0.130861	0.867485	-0.48381	0.0312122	0.229815
P51149	RAB7A	-0.0512535	0.206676	0.76071	-0.0407775	0.325445	0.912403	0.010476	0.786277	0.929346
Q3LXA3	TKFC	0.115607	0.207094	0.76071	-0.229493	0.0128253	0.343465	-0.3451	0.000192984	0.00555033
Q7L311	ARMCX2	0.724417	0.207748	0.76071	-0.180391	0.598342	0.912403	-0.904808	0.10333	0.472035
Q7L3S4	ZNF771	-0.24809	0.206815	0.76071	-0.490367	0.194474	0.912403	-0.242277	0.366397	0.783422
Q8NAT1	POMGNT2	0.390492	0.207748	0.76071	0.0568374	0.864154	0.978737	-0.333655	0.115531	0.504432
Q8NFD5	ARID1B	0.228454	0.206779	0.76071	0.302035	0.252554	0.912403	0.073581	0.686319	0.884449
Q8TD43	TRPM4	-0.399914	0.207475	0.76071	-0.469345	0.128605	0.864804	-0.0694307	0.811575	0.940898
Q8WUY8	NAT14	0.238266	0.207537	0.76071	-0.16502	0.440509	0.912403	-0.403286	0.192466	0.632537
Q96T58	SPEN	-0.221866	0.207299	0.76071	-0.279442	0.295352	0.912403	-0.0575756	0.812154	0.941214
Q99767	APBA2	-0.171979	0.206648	0.76071	0.0568368	0.718176	0.938364	0.228816	0.191389	0.630689
Q9H0W5	CCDC8	0.350794	0.207144	0.76071	-0.340622	0.033509	0.533185	-0.691416	0.0511547	0.319118
Q9UPT5	EXOC7	0.0921991	0.207618	0.76071	0.0511427	0.637151	0.921296	-0.0410564	0.602197	0.854542
P60983	GMFB	-0.312103	0.207946	0.760806	-0.0402811	0.834217	0.975731	0.271822	0.210749	0.654813
Q9C0H9	SRCIN1	-0.434548	0.208023	0.760806	-0.0970836	0.733935	0.945149	0.337465	0.212083	0.657169
Q8NEZ2	VPS37A	0.504914	0.208273	0.761265	0.00284161	0.991412	0.999092	-0.502072	0.204507	0.646777
P40429	RPL13A	-0.0756933	0.208599	0.761698	-0.101387	0.165146	0.90734	-0.0256937	0.573612	0.845829
P62820	RAB1A	-0.0564864	0.208655	0.761698	0.0248418	0.608877	0.914884	0.0813283	0.0204139	0.179163
Q9H6K4	OPA3	-0.148494	0.208764	0.761698	0.114354	0.389048	0.912403	0.262848	0.0723478	0.392562
P07311	ACYP1	-0.746706	0.210264	0.762628	0.179126	0.425436	0.912403	0.925832	0.117637	0.508213
P11177	PDHB	0.112969	0.209563	0.762628	-0.0645884	0.526084	0.912403	-0.177557	0.063351	0.362699
P26196	DDX6	-0.174955	0.20989	0.762628	-0.0197329	0.888039	0.982415	0.155222	0.267436	0.713159
P45985	MAP2K4	0.0711861	0.21008	0.762628	-0.102873	0.0873627	0.761286	-0.174059	0.00309635	0.0481427
P51532	SMARCA4	-0.117504	0.209699	0.762628	-0.0410312	0.717815	0.938364	0.0764725	0.473426	0.821834
P83916	CBX1	-0.0522853	0.210232	0.762628	0.0494153	0.366122	0.912403	0.101701	0.0194423	0.174128
Q8IU85	CAMK1D	-0.556746	0.209443	0.762628	-0.849511	0.164583	0.906687	-0.292765	0.394712	0.795569
Q96PU4	UHRF2	-0.349285	0.209904	0.762628	-0.304146	0.349948	0.912403	0.0451387	0.84729	0.958364
Q9HCC0	MCCC2	0.234037	0.209701	0.762628	-0.175566	0.360776	0.912403	-0.409602	0.0292275	0.219861
Q9UN86	G3BP2	-0.151787	0.209861	0.762628	-0.191881	0.173955	0.911354	-0.0400937	0.772526	0.923955
O95817	BAG3	-1.06279	0.2105	0.76303	-1.20837	0.14834	0.892651	-0.145579	0.763098	0.922412
O14867	BACH1	0.232049	0.211418	0.763541	-0.311738	0.0199585	0.408069	-0.543786	0.00679107	0.0858146
P04843	RPN1	0.0843449	0.211606	0.763541	-0.0500249	0.343237	0.912403	-0.13437	0.0190314	0.171703
P16104	H2AFX	-0.72026	0.211638	0.763541	-0.432551	0.371466	0.912403	0.287709	0.302438	0.739988
P19338	NCL	0.0668266	0.211385	0.763541	-0.00782576	0.881196	0.98235	-0.0746524	0.174989	0.610817
Q12765	SCRN1	-0.106393	0.210883	0.763541	0.0145103	0.855992	0.978393	0.120903	0.172931	0.606746
Q15751	HERC1	-0.328678	0.211334	0.763541	0.106673	0.565938	0.912403	0.43535	0.11873	0.510413
Q96QK1	VPS35	-0.150232	0.211384	0.763541	-0.134298	0.313882	0.912403	0.0159339	0.895835	0.972512
Q9Y625	GPC6	0.587621	0.210988	0.763541	0.324621	0.493928	0.912403	-0.263	0.508651	0.831207
Q07864	POLE	-1.37316	0.212216	0.763558	-0.215928	0.826127	0.974882	1.15723	0.289369	0.730207
Q8IXV7	KLHDC8B	0.543094	0.211772	0.763558	-0.204032	0.355105	0.912403	-0.747126	0.125757	0.524924
Q96CX2	KCTD12	0.310893	0.212066	0.763558	-0.542081	0.0528546	0.660791	-0.852974	0.0150361	0.145057
Q96M32	AK7	1.79826	0.212266	0.763558	-0.471985	0.648156	0.923369	-2.27025	0.148996	0.56625
Q9Y3C4	TPRKB	0.394163	0.212047	0.763558	0.117053	0.587907	0.912403	-0.27711	0.0744861	0.399214
O75695	RP2	-0.0897244	0.212727	0.76443	0.00359503	0.96615	0.993942	0.0933194	0.267369	0.713159
Q9BTX1	NDC1	-0.50091	0.21287	0.76443	-0.124338	0.712675	0.938352	0.376572	0.177592	0.615115
Q9BZL1	UBL5	0.104037	0.212882	0.76443	0.0626174	0.449233	0.912403	-0.0414193	0.668274	0.87615
O14678	ABCD4	0.66694	0.213076	0.764525	0.0793203	0.891533	0.982415	-0.58762	0.433569	0.812494
O95219	SNX4	-0.128411	0.213159	0.764525	-0.0604396	0.373775	0.912403	0.067971	0.347638	0.77432
P67936	TPM4	-0.116312	0.213821	0.765993	0.100118	0.341029	0.912403	0.216431	0.039317	0.26732
Q16795	NDUFA9	-0.708806	0.213856	0.765993	-0.19033	0.660439	0.92551	0.518476	0.3379	0.770116
Q8TAF3	WDR48	-0.142387	0.213943	0.765993	-0.0500056	0.656071	0.924355	0.0923818	0.427787	0.807759
Q8IYD1	GSPT2	-0.234976	0.21418	0.766395	-0.199271	0.277591	0.912403	0.0357048	0.799813	0.934511
O00255	MEN1	1.0343	0.214389	0.766399	-0.599691	0.443894	0.912403	-1.63399	0.128929	0.528518
O94921	CDK14	0.174048	0.214432	0.766399	-0.0954741	0.553964	0.912403	-0.269522	0.0992402	0.461614
Q4KMG0	CDON	1.23678	0.214596	0.766541	0.392004	0.541323	0.912403	-0.844776	0.159779	0.588226
Q9H1I8	ASCC2	0.856667	0.214787	0.766775	-0.166638	0.807238	0.969356	-1.0233	0.144478	0.557348
P46778	RPL21	-0.0629555	0.215099	0.767443	0.0161801	0.781403	0.960712	0.0791356	0.147506	0.564762
P17812	CTPS1	-0.182985	0.215641	0.768927	-0.0087806	0.950667	0.990206	0.174205	0.255101	0.703624
A2RTX5	TARSL2	-0.341261	0.217814	0.769162	0.096628	0.593883	0.912403	0.437889	0.206573	0.64809
P06737	PYGL	0.306602	0.217545	0.769162	-0.0219376	0.927777	0.988763	-0.328539	0.185101	0.622638
P07951	TPM2	2.31278	0.21713	0.769162	3.83118	0.162452	0.903888	1.5184	0.485787	0.822652
P08195	SLC3A2	0.135321	0.216295	0.769162	-0.449851	6.94076e-05	0.0109023	-0.585171	1.65937e-07	1.63957e-05
P11908	PRPS2	0.160721	0.216052	0.769162	0.0567977	0.640411	0.921578	-0.103924	0.437569	0.813846
P14735	IDE	0.122001	0.217828	0.769162	-0.13265	0.242965	0.912403	-0.254651	0.0343095	0.243954
P27816	MAP4	0.045289	0.217788	0.769162	-0.0274635	0.488983	0.912403	-0.0727526	0.0559745	0.336951
P51688	SGSH	0.232629	0.217967	0.769162	-0.121574	0.534184	0.912403	-0.354203	0.0607147	0.353553
P61018	RAB4B	-0.137058	0.217923	0.769162	0.0224444	0.852867	0.978393	0.159503	0.202677	0.644786
P62140	PPP1CB	-0.0714775	0.217891	0.769162	-0.0664946	0.315991	0.912403	0.00498292	0.935975	0.981568
Q01105	SET	0.149494	0.215875	0.769162	-0.141193	0.157492	0.903365	-0.290687	0.0273882	0.213371
Q5TFE4	NT5DC1	0.145437	0.217902	0.769162	-0.0539012	0.532016	0.912403	-0.199338	0.0738822	0.396672
Q6ZT12	UBR3	0.077384	0.217171	0.769162	0.0214977	0.849905	0.978393	-0.0558863	0.658691	0.873234
Q8NCW5	NAXE	0.250886	0.216957	0.769162	0.0971337	0.659633	0.92551	-0.153752	0.383499	0.78995
Q92879	CELF1	-0.0533296	0.216336	0.769162	-0.00275269	0.944091	0.990206	0.0505769	0.264013	0.711545
Q9NVH6	TMLHE	-0.708507	0.216538	0.769162	-0.252711	0.609959	0.915387	0.455796	0.530201	0.836834
Q9UBE0	SAE1	-0.0917459	0.217508	0.769162	-0.0330248	0.649202	0.923369	0.0587211	0.24896	0.698521
Q9UNE7	STUB1	0.180613	0.217074	0.769162	0.028781	0.845845	0.977065	-0.151832	0.2919	0.731898
Q7Z434	MAVS	0.364846	0.218193	0.769517	0.0172846	0.918969	0.988172	-0.347562	0.31147	0.750026
Q9BQ52	ELAC2	0.295937	0.218789	0.771174	0.131508	0.522676	0.912403	-0.164429	0.308769	0.745866
Q9BSV6	TSEN34	0.989913	0.219551	0.772972	1.19048	0.268013	0.912403	0.200571	0.756171	0.919389
Q9NPB8	GPCPD1	0.0976968	0.219485	0.772972	-0.0907003	0.26565	0.912403	-0.188397	0.0172919	0.160506
Q14344	GNA13	-0.0608886	0.219831	0.77307	-0.109765	0.0504895	0.647069	-0.0488763	0.337464	0.770116
Q8TD26	CHD6	0.264719	0.219766	0.77307	0.161182	0.438234	0.912403	-0.103536	0.661438	0.874396
P18754	RCC1	-0.447505	0.220625	0.774131	-0.357765	0.279989	0.912403	0.0897407	0.761817	0.922128
Q13795	ARFRP1	1.15266	0.220425	0.774131	0.117238	0.823021	0.973979	-1.03542	0.248648	0.698084
Q8NEG5	ZSWIM2	-0.475616	0.220574	0.774131	-0.249023	0.320204	0.912403	0.226593	0.518249	0.834498
Q9BRP4	PAAF1	0.105178	0.220639	0.774131	0.183134	0.0513155	0.652217	0.077956	0.367222	0.783422
O75410	TACC1	2.52257	0.220787	0.774208	-0.212956	0.915535	0.987032	-2.73552	0.186148	0.622798
O15027	SEC16A	0.0487946	0.220915	0.774212	-0.176407	0.00102653	0.0769574	-0.225202	5.62546e-05	0.00210131
P28074	PSMB5	-0.143442	0.221116	0.774376	-0.0934232	0.425879	0.912403	0.0500185	0.678834	0.881043
Q2M2I8	AAK1	-0.301836	0.221214	0.774376	0.00877644	0.969738	0.994745	0.310613	0.256571	0.705035
O95067	CCNB2	0.355003	0.223854	0.774625	0.396517	0.543367	0.912403	0.0415137	0.930804	0.981568
P05388	RPLP0	-0.936443	0.222021	0.774625	-0.604199	0.399909	0.912403	0.332245	0.596017	0.852738
P11766	ADH5	0.2329	0.222995	0.774625	0.00370852	0.98255	0.996965	-0.229191	0.337611	0.770116
P23786	CPT2	0.140702	0.224327	0.774625	-0.341477	0.00479073	0.191817	-0.482179	4.94003e-05	0.0018566
P35580	MYH10	-0.0717969	0.223921	0.774625	-0.0917259	0.0980872	0.787789	-0.019929	0.715251	0.896956
P37840	SNCA	-0.258948	0.223418	0.774625	0.0179849	0.928461	0.988763	0.276933	0.196341	0.63673
P46776	RPL27A	-0.101103	0.223891	0.774625	0.0372463	0.618689	0.917876	0.138349	0.112478	0.498019
P53365	ARFIP2	-1.31191	0.224709	0.774625	-1.08614	0.322484	0.912403	0.225767	0.662985	0.87508
P54646	PRKAA2	0.677821	0.223805	0.774625	0.360754	0.520113	0.912403	-0.317067	0.448073	0.816281
P62993	GRB2	-0.363738	0.222318	0.774625	-0.0712839	0.770502	0.957993	0.292454	0.318586	0.755334
Q12974	PTP4A2	0.265359	0.222289	0.774625	0.216356	0.470575	0.912403	-0.049003	0.882757	0.967747
Q14119	VEZF1	-0.457033	0.224349	0.774625	-0.225649	0.369126	0.912403	0.231383	0.369979	0.783422
Q15022	SUZ12	-0.559243	0.224692	0.774625	0.12519	0.776362	0.959877	0.684433	0.289982	0.730207
Q15723	ELF2	-0.551521	0.224013	0.774625	-0.484192	0.49713	0.912403	0.0673291	0.866155	0.965068
Q32MZ4	LRRFIP1	-0.342417	0.221817	0.774625	-0.566473	0.119417	0.840502	-0.224057	0.41084	0.803969
Q5T0F9	CC2D1B	0.173465	0.224826	0.774625	-0.0620456	0.673822	0.930029	-0.235511	0.152774	0.575934
Q6NUQ4	TMEM214	0.30354	0.222797	0.774625	-0.0251211	0.905253	0.984567	-0.328661	0.1841	0.622062
Q8IVD9	NUDCD3	-0.498391	0.222891	0.774625	-0.220374	0.359321	0.912403	0.278017	0.267484	0.713159
Q8NCN5	PDPR	0.573401	0.222289	0.774625	0.106272	0.554578	0.912403	-0.467129	0.319879	0.756887
Q8TEA1	NSUN6	1.88864	0.221952	0.774625	1.25442	0.429275	0.912403	-0.63422	0.511138	0.83211
Q8WWM9	CYGB	-0.300224	0.221562	0.774625	-0.254475	0.296744	0.912403	0.045749	0.848509	0.95868
Q96HY6	DDRGK1	0.626298	0.222694	0.774625	-0.162069	0.713522	0.938352	-0.788367	0.119402	0.512226
Q9BVJ6	UTP14A	-0.460469	0.223471	0.774625	-0.139932	0.562507	0.912403	0.320537	0.137606	0.543082
Q9NP79	VTA1	-0.497483	0.224637	0.774625	0.0627357	0.834058	0.975731	0.560219	0.197497	0.637066
Q9P2R7	SUCLA2	0.0539984	0.222718	0.774625	0.00835852	0.887086	0.982415	-0.0456399	0.428432	0.808059
Q9Y224	RTRAF	-0.0568045	0.223335	0.774625	-0.0360786	0.462747	0.912403	0.0207259	0.53568	0.838252
Q9Y587	AP4S1	-0.201389	0.223722	0.774625	-0.243372	0.272788	0.912403	-0.0419823	0.703627	0.891976
Q9Y678	COPG1	0.261044	0.224435	0.774625	0.358485	0.122538	0.847535	0.0974412	0.585495	0.850999
P13473	LAMP2	-0.190101	0.226171	0.777926	-0.170906	0.21597	0.912403	0.019195	0.88567	0.96842
P26373	RPL13	-0.140799	0.226419	0.777926	-0.133682	0.276043	0.912403	0.00711666	0.93574	0.981568
P28370	SMARCA1	-0.141292	0.226342	0.777926	-0.20122	0.0919323	0.778945	-0.0599277	0.451635	0.816281
Q9H7C9	AAMDC	-0.0840324	0.226101	0.777926	-0.0330343	0.568749	0.912403	0.0509981	0.459077	0.818545
Q9UNF1	MAGED2	0.228257	0.225959	0.777926	-0.172429	0.330596	0.912403	-0.400686	0.0346309	0.244976
Q8WWC4	MAIP1	0.165803	0.226762	0.778231	-0.235008	0.168046	0.907802	-0.400811	0.0425258	0.283167
Q9BRG1	VPS25	-0.430333	0.226731	0.778231	-0.435845	0.187917	0.912403	-0.00551174	0.981805	0.995165
Q96DB5	RMDN1	0.219151	0.226968	0.778444	0.228047	0.197249	0.912403	0.00889564	0.946371	0.984197
Q96QT6	PHF12	0.109502	0.227078	0.778444	0.0159822	0.887056	0.982415	-0.0935194	0.498763	0.826286
O15217	GSTA4	0.0860229	0.227351	0.778731	0.0802187	0.25917	0.912403	-0.00580424	0.934072	0.981568
O43156	TTI1	-0.276834	0.227764	0.778731	-0.0663832	0.629773	0.91842	0.21045	0.185749	0.622638
P78318	IGBP1	-0.549557	0.227785	0.778731	-0.409827	0.34518	0.912403	0.13973	0.399964	0.799285
Q9H1P3	OSBPL2	0.171478	0.227797	0.778731	-0.0754627	0.470074	0.912403	-0.246941	0.0675571	0.378295
Q9NW15	ANO10	0.550004	0.227495	0.778731	0.660734	0.361304	0.912403	0.110731	0.815282	0.942521
A9UHW6	MIF4GD	0.417896	0.230304	0.779472	0.028458	0.902627	0.984071	-0.389438	0.0143473	0.141078
O75150	RNF40	-0.170134	0.229321	0.779472	-0.189472	0.18956	0.912403	-0.0193374	0.877715	0.967323
O94855	SEC24D	0.22772	0.228813	0.779472	-0.457306	0.00333469	0.158359	-0.685026	0.00204707	0.0347379
O95379	TNFAIP8	1.59131	0.228766	0.779472	0.148582	0.876425	0.981609	-1.44273	0.188122	0.625293
P11274	BCR	-0.0660919	0.230094	0.779472	0.000289833	0.995886	0.999092	0.0663818	0.220422	0.666817
P12277	CKB	-0.188869	0.229989	0.779472	0.351172	0.0370585	0.565462	0.540042	0.00109948	0.0209826
P54619	PRKAG1	0.452372	0.229523	0.779472	0.146195	0.69257	0.935543	-0.306176	0.257573	0.705035
P55884	EIF3B	-0.118898	0.229378	0.779472	-0.109318	0.243732	0.912403	0.00957958	0.904348	0.975051
Q04721	NOTCH2	0.635729	0.230215	0.779472	-0.778767	0.213978	0.912403	-1.4145	0.0670366	0.376068
Q13451	FKBP5	-0.0739557	0.228868	0.779472	-0.0473607	0.400097	0.912403	0.026595	0.590539	0.851124
Q13895	BYSL	-0.505645	0.229669	0.779472	-0.111049	0.646049	0.92297	0.394596	0.349421	0.774987
Q15428	SF3A2	-0.252724	0.228438	0.779472	-0.574784	0.299001	0.912403	-0.32206	0.41659	0.805044
Q53H96	PYCR3	0.172788	0.22966	0.779472	-0.110482	0.390826	0.912403	-0.28327	0.0476289	0.303932
Q5JSZ5	PRRC2B	-0.324793	0.229973	0.779472	-0.325339	0.295492	0.912403	-0.000546126	0.998203	0.99996
Q96PY5	FMNL2	-0.0939808	0.229886	0.779472	0.045689	0.556767	0.912403	0.13967	0.0368744	0.256114
Q9NV56	MRGBP	-0.215414	0.230114	0.779472	-0.238989	0.0853769	0.756901	-0.0235746	0.834461	0.953563
Q9UFG5	C19orf25	-0.252393	0.228635	0.779472	-0.104523	0.477911	0.912403	0.147869	0.388988	0.792705
Q9UKI8	TLK1	0.237191	0.229599	0.779472	0.0022727	0.989716	0.999092	-0.234918	0.279299	0.721662
Q8NHP6	MOSPD2	0.148656	0.230824	0.780367	-0.279861	0.18035	0.912403	-0.428517	0.0830597	0.423314
Q9HAJ7	SAP30L	0.14157	0.230743	0.780367	0.0859274	0.496701	0.912403	-0.0556426	0.63127	0.8611
Q9C0A1	ZFHX2	-3.33957	0.230984	0.780479	-2.83607	0.37211	0.912403	0.503496	0.845632	0.957485
Q92845	KIFAP3	-0.299298	0.231388	0.780982	-0.101386	0.531491	0.912403	0.197911	0.389667	0.792773
Q96I99	SUCLG2	0.296304	0.231289	0.780982	0.0480354	0.846368	0.977167	-0.248269	0.303126	0.74041
P42696	RBM34	0.218992	0.23176	0.781807	0.129544	0.448983	0.912403	-0.0894486	0.509249	0.831466
O60507	TPST1	-0.410909	0.232018	0.782247	-0.167629	0.479185	0.912403	0.24328	0.343091	0.773835
Q9H3H3	C11orf68	-0.0991	0.232328	0.78286	-0.107977	0.23241	0.912403	-0.0088766	0.877503	0.967323
A2RRP1	NBAS	0.130242	0.233284	0.783669	-0.0785291	0.473461	0.912403	-0.208771	0.0154876	0.14871
O95816	BAG2	-1.11764	0.233179	0.783669	-0.717055	0.20224	0.912403	0.400581	0.487003	0.822821
P51114	FXR1	0.150244	0.233335	0.783669	-0.0776565	0.506351	0.912403	-0.2279	0.071289	0.389578
Q96AJ1	CLUAP1	1.20974	0.232937	0.783669	0.714684	0.332577	0.912403	-0.495055	0.310039	0.748051
Q96DZ5	CLIP3	-0.244867	0.232836	0.783669	0.0651353	0.723145	0.939921	0.310002	0.0932356	0.44797
Q9H845	ACAD9	0.0690243	0.233205	0.783669	-0.120012	0.104174	0.795212	-0.189036	0.000307811	0.00809291
P62633	CNBP	-0.178432	0.23384	0.784075	-0.174205	0.22863	0.912403	0.00422731	0.968429	0.991079
Q9NZ45	CISD1	-0.10165	0.233831	0.784075	-0.0974628	0.345952	0.912403	0.00418754	0.966817	0.99038
Q9Y692	GMEB1	-1.95836	0.233787	0.784075	0.123671	0.873506	0.980049	2.08203	0.163093	0.592943
Q14118	DAG1	0.420188	0.234255	0.784771	0.0581972	0.858086	0.978393	-0.361991	0.185164	0.622638
Q9H4A4	RNPEP	0.303708	0.234304	0.784771	-0.136768	0.446633	0.912403	-0.440476	0.161629	0.59148
P21281	ATP6V1B2	-0.152247	0.234682	0.785165	0.0893279	0.600358	0.913155	0.241575	0.198357	0.638202
Q15417	CNN3	-0.0516856	0.234806	0.785165	0.0126792	0.779705	0.960674	0.0643648	0.0618477	0.35676
Q9H0G5	NSRP1	-0.218198	0.234721	0.785165	-0.0392758	0.853988	0.978393	0.178922	0.243641	0.693509
Q5IJ48	CRB2	-0.282281	0.23517	0.785953	0.0617944	0.754791	0.953279	0.344075	0.244552	0.693509
P30085	CMPK1	0.0979249	0.236299	0.786021	-0.18914	0.0197096	0.406535	-0.287065	0.00069184	0.0145643
Q15717	ELAVL1	0.428359	0.236214	0.786021	0.031135	0.896593	0.982415	-0.397224	0.214732	0.659525
Q15819	UBE2V2	-0.11097	0.23675	0.786021	0.0385874	0.729883	0.943504	0.149558	0.0128697	0.132084
Q6NWY9	PRPF40B	-0.115969	0.236858	0.786021	-0.190839	0.0712052	0.724133	-0.0748701	0.422098	0.80591
Q8TF05	PPP4R1	-0.566276	0.236782	0.786021	-0.494432	0.252598	0.912403	0.0718436	0.841597	0.956872
Q8WV93	AFG1L	0.279082	0.2362	0.786021	-0.357684	0.0251026	0.46066	-0.636766	0.0467467	0.299237
Q9BTV4	TMEM43	-0.151075	0.235367	0.786021	-0.341903	0.0770958	0.740791	-0.190828	0.288982	0.730207
Q9H3P2	NELFA	0.48332	0.236686	0.786021	0.148997	0.558213	0.912403	-0.334323	0.275744	0.719425
Q9HC56	PCDH9	-0.894683	0.235942	0.786021	-1.18736	0.194631	0.912403	-0.292673	0.430927	0.810021
Q9NVS9	PNPO	1.53926	0.236511	0.786021	-0.693797	0.524801	0.912403	-2.23306	0.197511	0.637066
Q9NY12	GAR1	-0.202137	0.236151	0.786021	-0.0933578	0.538712	0.912403	0.10878	0.427465	0.807759
Q9Y467	SALL2	-0.121841	0.236363	0.786021	0.0235954	0.813649	0.972066	0.145436	0.168763	0.602823
Q9Y6X9	MORC2	-0.351108	0.236652	0.786021	-0.0228331	0.930244	0.988763	0.328274	0.264494	0.711707
Q9Y696	CLIC4	-0.0823849	0.237256	0.786914	0.168512	0.0193064	0.40466	0.250897	0.000566915	0.0126054
Q15007	WTAP	-0.11122	0.237893	0.787431	0.0791335	0.487415	0.912403	0.190353	0.162564	0.592745
Q9UPU5	USP24	-0.306334	0.237926	0.787431	-0.267152	0.218329	0.912403	0.0391819	0.834168	0.953557
Q9UPX8	SHANK2	-0.337177	0.237737	0.787431	-0.531722	0.234725	0.912403	-0.194545	0.642872	0.865545
Q9UQE7	SMC3	-0.0978739	0.237816	0.787431	0.0526849	0.530654	0.912403	0.150559	0.0682798	0.380949
P07814	EPRS	-0.102562	0.23879	0.787976	-0.122703	0.0821043	0.750601	-0.0201401	0.777445	0.926341
Q16527	CSRP2	0.0928541	0.238592	0.787976	-0.0427335	0.585267	0.912403	-0.135588	0.0977342	0.458644
Q86Y56	DNAAF5	0.409048	0.238862	0.787976	-0.21781	0.540222	0.912403	-0.626858	0.170123	0.605266
Q8WYQ5	DGCR8	-0.119037	0.23836	0.787976	-0.0916885	0.603113	0.913578	0.0273487	0.876551	0.967323
Q9NS87	KIF15	-0.152145	0.23869	0.787976	0.1999	0.067755	0.709713	0.352045	0.00854225	0.100634
Q9UNZ2	NSFL1C	-0.127456	0.238696	0.787976	-0.0473081	0.715337	0.938364	0.0801481	0.479941	0.821834
Q96QC0	PPP1R10	-0.242573	0.238993	0.787981	-0.341148	0.141285	0.888886	-0.0985755	0.576742	0.84596
O95755	RAB36	0.161404	0.239291	0.78854	-0.243508	0.0922892	0.779812	-0.404913	0.0152789	0.147168
P30042	NA	0.0635462	0.23978	0.789616	0.0486975	0.417493	0.912403	-0.0148487	0.762377	0.9224
Q5TH69	ARFGEF3	-1.22969	0.239875	0.789616	-0.542976	0.458852	0.912403	0.68671	0.482415	0.821834
O00257	CBX4	-0.170595	0.240235	0.790376	0.0160369	0.908799	0.984666	0.186632	0.335156	0.770116
Q6UW68	TMEM205	-0.146686	0.240697	0.791471	-0.455701	0.0618306	0.696611	-0.309015	0.108726	0.48854
Q13217	DNAJC3	-0.141046	0.24128	0.79261	-0.207804	0.124157	0.849652	-0.0667581	0.397798	0.797912
Q96RI1	NR1H4	-0.264743	0.241432	0.79261	0.01535	0.928041	0.988763	0.280093	0.104056	0.473505
Q9Y2H5	PLEKHA6	0.241976	0.241305	0.79261	0.701514	0.0563679	0.674723	0.459538	0.087799	0.43544
P35226	BMI1	-0.154073	0.241797	0.792959	-0.119171	0.459203	0.912403	0.0349021	0.856458	0.962337
P57076	CFAP298	0.536814	0.241701	0.792959	-0.0110508	0.949729	0.990206	-0.547865	0.183308	0.620411
O60427	FADS1	-0.23806	0.242102	0.793084	0.125099	0.524775	0.912403	0.36316	0.0729125	0.394578
Q6KC79	NIPBL	-0.181492	0.242223	0.793084	-0.105799	0.478325	0.912403	0.0756933	0.514054	0.83334
Q9UJD0	RIMS3	-0.319801	0.242155	0.793084	0.0599063	0.818146	0.973533	0.379707	0.242639	0.693509
P55084	HADHB	0.101905	0.24284	0.794678	-0.205477	0.0171871	0.380102	-0.307382	1.40624e-05	0.000673018
Q7L2H7	EIF3M	-0.0407267	0.24307	0.795006	-0.031429	0.357489	0.912403	0.00929769	0.802634	0.935998
Q8N6R0	METTL13	-0.706323	0.243763	0.796847	0.253835	0.637332	0.921296	0.960158	0.148838	0.56625
O00264	PGRMC1	-0.17469	0.244357	0.79733	0.0487747	0.804271	0.967969	0.223465	0.0848397	0.428112
O14832	PHYH	0.176208	0.245466	0.79733	-0.226211	0.136395	0.881389	-0.402418	0.00908552	0.104461
O60313	OPA1	-0.104625	0.246915	0.79733	-0.0296953	0.756942	0.953279	0.0749293	0.444166	0.816281
O75367	H2AFY	-0.0474517	0.247721	0.79733	0.00433217	0.928651	0.988763	0.0517839	0.166551	0.599082
O94915	FRYL	-0.477036	0.245872	0.79733	-0.445267	0.251421	0.912403	0.0317689	0.922971	0.97887
P05387	RPLP2	-0.067657	0.246326	0.79733	0.0393411	0.516385	0.912403	0.106998	0.0751631	0.400942
P07199	CENPB	-0.308473	0.246822	0.79733	-0.0403735	0.740945	0.946774	0.268099	0.233872	0.683123
P15586	GNS	0.464312	0.247177	0.79733	0.370834	0.384879	0.912403	-0.0934787	0.618886	0.86044
P19022	CDH2	0.426993	0.247779	0.79733	-0.284883	0.407394	0.912403	-0.711876	0.104299	0.473989
P19387	POLR2C	-0.353562	0.247608	0.79733	-0.177337	0.52052	0.912403	0.176226	0.561786	0.843304
P24752	ACAT1	0.0854313	0.244446	0.79733	-0.0560065	0.314391	0.912403	-0.141438	0.0218655	0.184502
P55735	SEC13	0.19021	0.248206	0.79733	0.0856645	0.618926	0.917876	-0.104546	0.553144	0.840527
P60842	EIF4A1	-0.155662	0.245179	0.79733	0.118766	0.472446	0.912403	0.274428	0.0836096	0.424704
P62072	TIMM10	-0.376225	0.246968	0.79733	0.218686	0.295997	0.912403	0.59491	0.105525	0.478493
P62942	FKBP1A	-0.110043	0.248115	0.79733	-0.00292756	0.978884	0.996514	0.107115	0.205907	0.647862
P62979	RPS27A	0.215686	0.246819	0.79733	0.37544	0.166937	0.907802	0.159754	0.177727	0.615115
Q05519	SRSF11	-0.0550987	0.247971	0.79733	-0.0116503	0.808026	0.969356	0.0434485	0.415809	0.804965
Q5JS37	NHLRC3	0.354884	0.248057	0.79733	0.00761749	0.973541	0.995312	-0.347267	0.147605	0.564791
Q7Z4G4	TRMT11	0.115952	0.247848	0.79733	0.00770698	0.937281	0.990206	-0.108245	0.306969	0.74428
Q7Z7F7	MRPL55	0.0918964	0.246277	0.79733	-0.103142	0.267176	0.912403	-0.195038	0.00758289	0.0925864
Q8IYB5	SMAP1	-0.134004	0.245034	0.79733	-0.103945	0.369507	0.912403	0.0300592	0.792459	0.93144
Q8TEA7	TBCK	-0.196693	0.24486	0.79733	-0.294365	0.0198228	0.407497	-0.097672	0.412415	0.804768
Q8WUQ7	CACTIN	-0.113457	0.246427	0.79733	-0.198337	0.0601576	0.688832	-0.0848794	0.404689	0.799285
Q92733	PRCC	-0.263881	0.246598	0.79733	0.218602	0.448239	0.912403	0.482483	0.166007	0.59819
Q96PV6	LENG8	0.540397	0.246729	0.79733	0.0205971	0.953036	0.990206	-0.5198	0.270147	0.714853
Q96SI1	KCTD15	-0.620237	0.246355	0.79733	-0.382061	0.535983	0.912403	0.238176	0.548853	0.839326
Q9BYG4	PARD6G	-0.26479	0.244288	0.79733	-0.28601	0.30623	0.912403	-0.0212208	0.919077	0.978453
Q9H773	DCTPP1	-0.970559	0.246742	0.79733	0.0929233	0.837	0.975731	1.06348	0.184703	0.622463
Q9NVS2	MRPS18A	-0.111531	0.244805	0.79733	-0.231892	0.0462273	0.618316	-0.120361	0.0386054	0.264242
Q9NZ72	STMN3	-0.277882	0.248034	0.79733	0.0724893	0.575939	0.912403	0.350371	0.100242	0.464512
Q9UKV8	AGO2	-0.111289	0.245834	0.79733	-0.0653085	0.506551	0.912403	0.0459805	0.617086	0.860224
Q9UL33	TRAPPC2L	0.116088	0.247918	0.79733	-0.127733	0.172069	0.908545	-0.243822	0.103674	0.472902
Q9Y4E6	WDR7	-0.103251	0.248116	0.79733	-0.0269747	0.702872	0.936533	0.0762764	0.345701	0.77432
O14924	RGS12	-1.63395	0.2488	0.797699	-0.326952	0.74006	0.946774	1.307	0.352081	0.776682
P13716	ALAD	-0.729727	0.248972	0.797699	-0.188643	0.669967	0.927298	0.541084	0.261134	0.707644
P31040	SDHA	0.096109	0.248928	0.797699	-0.0187777	0.795278	0.963284	-0.114887	0.123557	0.523088
Q6PD62	CTR9	-0.0995146	0.248856	0.797699	-0.00305099	0.978423	0.996514	0.0964636	0.344057	0.77432
Q9NUQ8	ABCF3	0.142317	0.248549	0.797699	0.0913664	0.583139	0.912403	-0.0509507	0.654522	0.872032
P04920	SLC4A2	1.10396	0.249634	0.797741	-0.258039	0.604674	0.913723	-1.362	0.094198	0.450474
Q07889	SOS1	-0.279217	0.249732	0.797741	0.0109673	0.963487	0.993081	0.290185	0.2343	0.683123
Q15050	RRS1	-0.347967	0.249126	0.797741	-0.405126	0.181189	0.912403	-0.0571586	0.814675	0.942175
Q96D09	GPRASP2	-0.066943	0.249364	0.797741	-0.0797641	0.115989	0.825257	-0.0128211	0.796857	0.933677
Q9BYV8	CEP41	0.066567	0.249766	0.797741	0.00167576	0.979056	0.996514	-0.0648912	0.315667	0.750836
Q9Y4K4	MAP4K5	-0.142713	0.249737	0.797741	0.055173	0.53878	0.912403	0.197886	0.0514012	0.31946
O00116	AGPS	-0.207329	0.25038	0.799284	-0.200081	0.461287	0.912403	0.00724806	0.969258	0.991452
O43772	SLC25A20	-0.369861	0.250619	0.799594	-0.918937	0.118697	0.838684	-0.549075	0.216446	0.659674
Q9GZL7	WDR12	-0.125723	0.250738	0.799594	-0.0857863	0.415949	0.912403	0.0399371	0.699493	0.889531
O15382	BCAT2	0.104758	0.250989	0.799661	-0.0443685	0.608731	0.914884	-0.149127	0.0865485	0.434231
P19525	EIF2AK2	-0.266839	0.25362	0.799661	-0.339736	0.195886	0.912403	-0.0728974	0.692304	0.887067
P26640	VARS	0.121314	0.251204	0.799661	-0.0460167	0.673308	0.930029	-0.167331	0.13014	0.531136
P49023	PXN	0.49296	0.254247	0.799661	-0.172062	0.64584	0.92297	-0.665021	0.171734	0.606714
P61927	RPL37	-0.10928	0.251545	0.799661	-0.038835	0.682143	0.930693	0.0704446	0.454573	0.816281
P62191	PSMC1	0.0607908	0.251982	0.799661	-0.0147028	0.818389	0.973533	-0.0754936	0.244102	0.693509
P63241	EIF5A	-0.173669	0.25372	0.799661	-0.28802	0.14863	0.892651	-0.114351	0.38548	0.791024
P78362	SRPK2	-0.701812	0.253097	0.799661	-0.399421	0.30792	0.912403	0.30239	0.419025	0.80591
Q12788	TBL3	-0.578782	0.253067	0.799661	-0.558886	0.251511	0.912403	0.0198958	0.956087	0.986197
Q14203	DCTN1	-0.0941347	0.25362	0.799661	0.0688133	0.334796	0.912403	0.162948	0.0346154	0.244976
Q14849	STARD3	0.143849	0.255356	0.799661	-0.0353476	0.718208	0.938364	-0.179196	0.156742	0.583
Q15392	DHCR24	-0.159734	0.254571	0.799661	-0.729765	0.471329	0.912403	-0.570031	0.578826	0.84596
Q16822	PCK2	0.433227	0.251427	0.799661	-0.28873	0.263395	0.912403	-0.721958	0.0575321	0.343049
Q5PSV4	BRMS1L	-0.196738	0.254593	0.799661	-0.123692	0.275067	0.912403	0.0730457	0.707703	0.894263
Q6P587	FAHD1	0.17117	0.255207	0.799661	0.107531	0.563856	0.912403	-0.0636391	0.691806	0.886983
Q6UXN9	WDR82	-0.0639163	0.251763	0.799661	-0.0280834	0.659673	0.92551	0.0358329	0.481222	0.821834
Q7L7V1	DHX32	-0.194369	0.253311	0.799661	0.0876066	0.688727	0.934421	0.281976	0.160384	0.589072
Q86YM7	HOMER1	-0.931997	0.255066	0.799661	-0.971525	0.207603	0.912403	-0.0395281	0.95467	0.985663
Q8N1I0	DOCK4	-1.82116	0.254322	0.799661	-0.63863	0.601681	0.913155	1.18253	0.408398	0.800847
Q8N2K0	ABHD12	-0.479276	0.252925	0.799661	-0.133877	0.594128	0.912403	0.345399	0.425805	0.80758
Q8WYP5	AHCTF1	0.217314	0.254831	0.799661	0.0681769	0.581315	0.912403	-0.149137	0.457793	0.818392
Q93100	PHKB	0.120679	0.252164	0.799661	-0.0435645	0.540366	0.912403	-0.164243	0.176409	0.613326
Q96C74	ROPN1L	0.940587	0.255271	0.799661	-0.0609636	0.87093	0.979167	-1.00155	0.260708	0.707305
Q96J01	THOC3	-0.0887084	0.254408	0.799661	-0.196368	0.0384669	0.576157	-0.107659	0.230112	0.679204
Q96NY7	CLIC6	3.06481	0.253398	0.799661	-0.575102	0.597768	0.912403	-3.63991	0.209543	0.653264
Q96RP9	GFM1	0.231978	0.252209	0.799661	-0.0363055	0.785597	0.960921	-0.268284	0.194169	0.633712
Q9BW62	KATNAL1	0.410214	0.254113	0.799661	0.701351	0.161168	0.903888	0.291136	0.246433	0.694569
Q9H0L4	CSTF2T	-0.246306	0.255052	0.799661	-0.0972215	0.573235	0.912403	0.149084	0.454117	0.816281
Q9HBR0	SLC38A10	0.15904	0.251759	0.799661	-0.411721	0.00509665	0.200141	-0.570761	7.48289e-05	0.0025932
Q9NNW5	WDR6	-0.236706	0.251834	0.799661	-0.0880294	0.718389	0.938364	0.148676	0.598602	0.853382
Q9NQR4	NIT2	0.219567	0.251883	0.799661	-0.0128237	0.945269	0.990206	-0.232391	0.113466	0.500427
Q9NX40	OCIAD1	0.0839092	0.254473	0.799661	-0.183073	0.0554403	0.673863	-0.266982	0.000753953	0.0154472
Q9NXF7	DCAF16	0.148581	0.253389	0.799661	0.0191158	0.845374	0.977065	-0.129465	0.347446	0.77432
Q9NZ56	FMN2	-0.247593	0.252604	0.799661	0.179933	0.649804	0.923369	0.427526	0.342467	0.77302
Q9UHX1	PUF60	0.140975	0.255458	0.799661	0.0235892	0.847741	0.977831	-0.117386	0.340665	0.771217
Q9UKJ3	GPATCH8	-0.354654	0.253036	0.799661	-0.317746	0.294376	0.912403	0.0369079	0.852042	0.960427
Q15907	RAB11B	-0.210642	0.256024	0.801024	-0.26681	0.2962	0.912403	-0.0561683	0.591225	0.851124
A8MVW0	FAM171A2	0.43566	0.256177	0.801093	0.166714	0.63656	0.921296	-0.268947	0.402179	0.799285
O00165	HAX1	-0.120302	0.25951	0.801198	-0.147247	0.283613	0.912403	-0.0269447	0.734284	0.907632
O75400	PRPF40A	-0.230086	0.259368	0.801198	-0.104939	0.422429	0.912403	0.125147	0.381325	0.78874
P05423	POLR3D	-0.11993	0.259681	0.801198	-0.0613744	0.565252	0.912403	0.0585555	0.635398	0.86294
P06730	EIF4E	-0.0652048	0.259084	0.801198	-0.0196926	0.860011	0.978393	0.0455122	0.628404	0.86044
P11940	PABPC1	0.247372	0.258739	0.801198	-0.0274901	0.895417	0.982415	-0.274862	0.369174	0.783422
P36551	CPOX	0.0680118	0.259742	0.801198	0.00247802	0.96815	0.994602	-0.0655337	0.292676	0.731898
P36957	DLST	0.261467	0.258272	0.801198	-0.0688836	0.680637	0.93041	-0.330351	0.116601	0.506235
P50336	PPOX	-0.538075	0.258814	0.801198	-0.511515	0.27888	0.912403	0.0265603	0.93544	0.981568
P54756	EPHA5	-0.390535	0.259404	0.801198	-0.00331854	0.992017	0.999092	0.387217	0.235697	0.685602
P56537	EIF6	0.605024	0.258567	0.801198	-0.0849114	0.869409	0.979167	-0.689935	0.227431	0.675674
Q05BQ5	MBTD1	-0.199219	0.259071	0.801198	0.0567396	0.564654	0.912403	0.255958	0.106272	0.481169
Q08623	PUDP	-0.177524	0.259182	0.801198	-0.467331	0.0183047	0.392079	-0.289806	0.0189307	0.171113
Q15286	RAB35	-0.222483	0.258779	0.801198	-0.170016	0.234172	0.912403	0.0524675	0.78978	0.930013
Q15642	TRIP10	-0.188589	0.257024	0.801198	-0.225493	0.165331	0.907544	-0.0369036	0.803824	0.935998
Q5T7W0	ZNF618	0.226492	0.258955	0.801198	0.0729575	0.653061	0.923648	-0.153534	0.407205	0.799841
Q6IN85	PPP4R3A	-0.294498	0.259064	0.801198	-0.414763	0.162878	0.90538	-0.120265	0.467334	0.821125
Q6NTF9	RHBDD2	-0.168574	0.258266	0.801198	-0.440045	0.0535427	0.664118	-0.27147	0.217152	0.661171
Q86V81	ALYREF	-0.367287	0.257576	0.801198	-0.486952	0.188585	0.912403	-0.119664	0.721896	0.900129
Q8NBI3	DRAXIN	-0.197309	0.258495	0.801198	-0.295187	0.0733598	0.731368	-0.0978777	0.538243	0.838254
Q92609	TBC1D5	-0.404613	0.258291	0.801198	-0.372976	0.191918	0.912403	0.0316367	0.909865	0.976595
Q96T76	MMS19	-0.404036	0.256913	0.801198	-0.907328	0.303108	0.912403	-0.503292	0.42929	0.80907
Q9BYJ9	YTHDF1	0.0731587	0.258742	0.801198	-0.0839714	0.381171	0.912403	-0.15713	0.096438	0.4562
Q9NQ55	PPAN	-0.652859	0.25742	0.801198	-0.782964	0.201892	0.912403	-0.130105	0.647201	0.867181
Q9NTJ5	SACM1L	-0.344812	0.258577	0.801198	-0.168656	0.399629	0.912403	0.176156	0.387504	0.791982
Q9UHC6	CNTNAP2	-0.911637	0.258346	0.801198	0.468433	0.211758	0.912403	1.38007	0.0870811	0.43533
Q9ULF5	SLC39A10	0.921472	0.256957	0.801198	-0.00792358	0.986323	0.998024	-0.929396	0.152348	0.574683
Q9Y6M5	SLC30A1	0.39779	0.25737	0.801198	0.095774	0.674487	0.930029	-0.302016	0.384763	0.790694
O15155	BET1	0.0922108	0.260013	0.801631	-0.10776	0.317239	0.912403	-0.199971	0.0256203	0.203567
Q9UL12	SARDH	0.527986	0.260275	0.802035	-0.597077	0.0162535	0.367413	-1.12506	0.0306709	0.227195
O00303	EIF3F	-0.626844	0.261815	0.802548	-0.80603	0.217752	0.912403	-0.179187	0.286266	0.72928
O15160	POLR1C	0.549326	0.260722	0.802548	0.242563	0.531309	0.912403	-0.306763	0.490561	0.823561
P48637	GSS	0.18501	0.261883	0.802548	-0.205302	0.201676	0.912403	-0.390312	0.0126042	0.13077
P63208	SKP1	0.281163	0.261353	0.802548	0.143292	0.403842	0.912403	-0.137871	0.545836	0.838254
Q14160	SCRIB	0.113156	0.26123	0.802548	-0.170402	0.232839	0.912403	-0.283558	0.0341276	0.243951
Q16831	UPP1	-0.393788	0.261514	0.802548	-0.273803	0.495945	0.912403	0.119985	0.729418	0.90527
Q7Z4H7	HAUS6	-0.360788	0.261751	0.802548	-0.189127	0.523792	0.912403	0.171661	0.533051	0.837309
Q8N1B4	VPS52	-0.381418	0.261183	0.802548	-0.167499	0.415215	0.912403	0.213919	0.532909	0.837309
Q8TE12	LMX1A	0.871686	0.260772	0.802548	-0.085545	0.825005	0.974543	-0.957231	0.0520599	0.3215
Q9BXF6	RAB11FIP5	-0.344284	0.261049	0.802548	-0.164601	0.591101	0.912403	0.179683	0.307632	0.74428
Q9NR50	EIF2B3	-0.119879	0.26172	0.802548	-0.0767573	0.417695	0.912403	0.043122	0.590402	0.851124
[truncated: 4,127 more rows]

## Sheet: 3M_DEP_organoids
UniprotAC	genename	DUPvsDEL.logFC	DUPvsDEL.Pvalue	DUPvsDEL.FDR	DUPvsCTL.logFC	DUPvsCTL.Pvalue	DUPvsCTL.FDR	DELvsCTL.logFC	DELvsCTL.Pvalue	DELvsCTL.FDR
P09104	ENO2	-0.966878	3.64976e-28	1.00022e-24	-0.755982	1.157e-20	2.11383e-17	0.210896	0.00190862	0.130063
Q14204	DYNC1H1	-0.649185	3.51927e-28	1.00022e-24	-0.477057	2.93567e-16	1.00565e-13	0.172129	0.000360677	0.058395
Q16643	DBN1	-0.656024	3.22862e-25	5.89869e-22	-0.569614	2.08304e-12	3.08571e-10	0.0864098	0.144751	0.836493
P11137	MAP2	-1.30594	8.45949e-23	1.15916e-19	-1.02047	1.06745e-16	4.50054e-14	0.285478	0.000157	0.0409769
Q01484	ANK2	-1.18939	2.21338e-21	2.4263e-18	-0.980807	2.60982e-18	1.98746e-15	0.208582	0.00598673	0.243061
P80723	BASP1	-0.864407	7.26892e-21	6.64016e-18	-1.09246	1.56986e-25	4.30219e-22	-0.228054	0.00180442	0.128442
P07197	NEFM	-1.52426	2.16834e-20	1.69781e-17	-1.74835	1.51661e-19	1.6625e-16	-0.224091	0.144022	0.836211
P04083	ANXA1	1.00545	3.26992e-20	2.24031e-17	0.902872	2.63633e-17	1.31361e-14	-0.102575	0.302469	0.904177
P46821	MAP1B	-0.815691	4.07871e-20	2.48394e-17	-0.769061	1.8116e-18	1.6549e-15	0.0466306	0.521302	0.904177
P07196	NEFL	-1.39955	9.55633e-20	5.23782e-17	-1.38988	4.05031e-13	6.93742e-11	0.00967232	0.948679	0.9876
P18206	VCL	0.93237	3.18332e-19	1.58616e-16	0.976931	6.03631e-32	3.3085e-28	0.0445611	0.610314	0.910045
Q16352	INA	-1.39783	1.49194e-18	6.81445e-16	-1.74312	1.47825e-13	3.11627e-11	-0.345284	0.0417538	0.596554
P61764	STXBP1	-1.44631	1.66551e-18	7.02204e-16	-1.2542	3.13577e-15	9.04587e-13	0.192109	0.0254548	0.501863
P10636	MAPT	-1.67713	5.40376e-18	2.11557e-15	-1.57329	1.57645e-15	4.80028e-13	0.103844	0.44535	0.904177
P35579	MYH9	0.888127	1.82892e-17	6.68287e-15	0.830001	2.49406e-20	3.41749e-17	-0.0581255	0.47106	0.904177
Q9BPU6	DPYSL5	-1.10321	2.58314e-17	8.84888e-15	-1.18043	3.90809e-13	6.90975e-11	-0.0772249	0.486711	0.904177
P42704	LRPPRC	0.752119	4.36457e-15	1.40719e-12	0.579571	8.95192e-11	1.0222e-08	-0.172548	0.0310691	0.542324
P02545	LMNA	0.790221	6.68912e-15	1.92963e-12	0.801546	7.30128e-17	3.33486e-14	0.0113254	0.901142	0.981083
Q14195	DPYSL3	-1.35809	6.54807e-15	1.92963e-12	-1.3142	4.09406e-14	9.75633e-12	0.0438829	0.793686	0.959697
P23528	CFL1	-0.67869	1.55812e-14	4.27003e-12	-0.401317	2.39967e-06	7.69159e-05	0.277372	0.000879291	0.087071
P48681	NES	-1.11105	1.75264e-14	4.57438e-12	-0.830524	2.09731e-10	2.29907e-08	0.280524	0.0149936	0.398932
P00918	CA2	2.92626	2.18622e-14	5.44668e-12	2.08496	4.34404e-09	3.3069e-07	-0.841297	0.0244747	0.496837
Q9UDT6	CLIP2	-0.828833	4.33196e-14	1.03233e-11	-0.798511	1.53033e-12	2.32992e-10	0.0303215	0.593531	0.907258
Q96SB3	PPP1R9B	-0.633798	1.65001e-13	3.76821e-11	-0.364332	2.95931e-05	0.000600741	0.269466	0.000170845	0.0425638
P07099	EPHX1	0.888873	4.14449e-13	9.08638e-11	0.712642	8.76224e-13	1.45533e-10	-0.176231	0.0682355	0.711024
Q9Y4I1	MYO5A	-0.963175	1.60113e-12	3.37531e-10	-0.792733	2.35708e-08	1.43369e-06	0.170443	0.0980009	0.765161
Q99747	NAPG	-0.606904	2.61455e-12	5.30754e-10	-0.510225	2.84992e-06	8.92596e-05	0.096679	0.242393	0.904177
P54289	CACNA2D1	-1.32762	3.66075e-12	7.16591e-10	-1.20642	8.2503e-10	7.66439e-08	0.1212	0.478157	0.904177
O60282	KIF5C	-0.753368	5.2463e-12	9.91551e-10	-0.891293	1.38447e-13	3.0353e-11	-0.137925	0.204419	0.892867
P16278	GLB1	1.05065	5.74884e-12	1.05031e-09	0.731873	2.32774e-10	2.45353e-08	-0.318772	0.000833852	0.084636
Q3V6T2	CCDC88A	-0.609689	7.13493e-12	1.2615e-09	-0.34263	0.000108511	0.00171397	0.267059	0.00710365	0.263882
P07686	HEXB	1.1252	7.66125e-12	1.31223e-09	0.865568	1.8384e-05	0.000427138	-0.259635	0.0804791	0.727657
Q13813	SPTAN1	-0.401608	1.49788e-11	2.48784e-09	-0.487384	2.17854e-17	1.19406e-14	-0.0857764	0.0949098	0.763942
O75145	PPFIA3	-0.969957	1.99068e-11	3.20909e-09	-0.754595	4.27825e-08	2.32169e-06	0.215363	0.101519	0.767548
Q7Z2K8	GPRIN1	-1.13915	3.06982e-11	4.80733e-09	-0.79269	3.73766e-07	1.60048e-05	0.34646	0.000956773	0.0902379
P23396	RPS3	0.31028	3.707e-11	5.6439e-09	0.302501	4.25937e-09	3.28811e-07	-0.00777858	0.833834	0.968191
P40939	HADHA	0.889427	4.2506e-11	6.29663e-09	0.820941	7.93704e-11	9.25594e-09	-0.0684861	0.552341	0.904177
P31150	GDI1	-0.887407	6.8991e-11	9.95104e-09	-0.807292	2.32225e-10	2.45353e-08	0.0801153	0.316493	0.904177
Q04917	YWHAH	-0.760915	7.23667e-11	1.01703e-08	-0.713924	9.18428e-18	5.59322e-15	0.0469917	0.485614	0.904177
P14618	PKM	0.714644	9.65206e-11	1.32257e-08	0.864849	1.76187e-16	6.43786e-14	0.150205	0.155753	0.839387
Q01082	SPTBN1	-0.374759	1.1022e-10	1.47345e-08	-0.473881	3.99169e-15	1.09392e-12	-0.0991219	0.0913077	0.751438
Q12860	CNTN1	-1.61175	1.34087e-10	1.74984e-08	-1.90732	3.0777e-09	2.44476e-07	-0.295578	0.102514	0.767548
Q9NQC3	RTN4	-1.54351	1.46977e-10	1.87345e-08	-1.51997	3.22118e-11	3.9234e-09	0.023545	0.884179	0.976156
Q6PCE3	PGM2L1	-1.28382	1.90216e-10	2.36949e-08	-1.00989	0.00069572	0.00786236	0.273935	0.207174	0.892867
Q9Y4D1	DAAM1	-0.476059	2.22622e-10	2.71154e-08	-0.439672	9.78567e-09	6.78927e-07	0.0363875	0.594622	0.907448
O75477	ERLIN1	0.474652	2.3377e-10	2.77597e-08	0.415887	1.85619e-05	0.00042747	-0.0587653	0.349839	0.904177
P48735	IDH2	0.361721	2.38042e-10	2.77597e-08	0.518333	2.90087e-18	1.98746e-15	0.156612	0.00593238	0.242652
O43707	ACTN4	0.411811	2.8756e-10	3.28358e-08	0.291057	1.55578e-05	0.00037565	-0.120754	0.0161385	0.405758
P32969	RPL9	0.398512	3.94107e-10	4.40837e-08	0.451561	2.19338e-12	3.16366e-10	0.0530489	0.345076	0.904177
P05455	SSB	0.528822	4.11494e-10	4.5108e-08	0.545413	1.39573e-16	5.46429e-14	0.0165905	0.712915	0.936608
P07814	EPRS	0.433662	4.21913e-10	4.53432e-08	0.465767	1.56282e-11	2.08923e-09	0.0321051	0.647541	0.919174
P26232	CTNNA2	-0.951199	4.5134e-10	4.71913e-08	-0.805802	2.99152e-13	5.4894e-11	0.145398	0.0821171	0.727657
P54819	AK2	0.917983	4.56329e-10	4.71913e-08	1.05411	1.71511e-11	2.23822e-09	0.13613	0.091457	0.751538
P17677	GAP43	-1.41159	4.77999e-10	4.85169e-08	-1.22053	3.28607e-14	8.57664e-12	0.191063	0.221291	0.904177
Q92506	HSD17B8	0.838982	8.66339e-10	8.63346e-08	0.938079	6.36855e-09	4.71703e-07	0.0990964	0.402106	0.904177
Q15286	RAB35	-0.599343	2.13195e-09	2.08665e-07	-0.526053	6.56917e-08	3.46208e-06	0.0732897	0.395417	0.904177
P18124	RPL7	0.296877	2.46482e-09	2.32926e-07	0.330834	3.05289e-10	3.09868e-08	0.0339575	0.492364	0.904177
P21333	FLNA	0.471329	2.43348e-09	2.32926e-07	0.260505	0.00019862	0.00280871	-0.210824	0.00424773	0.205025
Q05639	EEF1A2	-1.1814	2.71617e-09	2.52328e-07	-0.889865	3.46262e-06	0.000105437	0.291532	0.0855197	0.737002
Q9UGV2	NDRG3	-0.602047	2.79194e-09	2.55044e-07	-0.369144	6.89023e-07	2.69752e-05	0.232903	0.00438377	0.206732
O43426	SYNJ1	-0.867223	2.99421e-09	2.69038e-07	-0.777204	6.57589e-06	0.000187721	0.0900192	0.508647	0.904177
P41252	IARS	0.41992	3.21675e-09	2.84371e-07	0.363179	1.38538e-12	2.1695e-10	-0.056741	0.298938	0.904177
P13591	NCAM1	-1.05916	3.42761e-09	2.89026e-07	-1.31014	4.91841e-14	1.12324e-11	-0.250977	0.0352018	0.553947
P52926	HMGA2	1.06564	3.37662e-09	2.89026e-07	0.354305	0.154589	0.372276	-0.711333	0.00951884	0.308715
Q14194	CRMP1	-1.71113	3.42299e-09	2.89026e-07	-1.60981	3.23938e-08	1.81174e-06	0.101322	0.623471	0.912656
Q14315	FLNC	-0.929076	3.51803e-09	2.92156e-07	-1.29457	2.14003e-13	4.18911e-11	-0.365498	0.015165	0.399612
P39019	RPS19	0.318011	4.33637e-09	3.54741e-07	0.410021	3.0046e-13	5.4894e-11	0.0920107	0.071361	0.720313
O75369	FLNB	0.943352	4.71482e-09	3.80029e-07	0.718456	5.90218e-07	2.37866e-05	-0.224896	0.0748168	0.721354
Q8NDI1	EHBP1	-0.786823	5.37692e-09	4.27114e-07	-0.555138	3.76011e-05	0.000736041	0.231685	0.00989712	0.311629
Q13247	SRSF6	0.451474	5.58033e-09	4.3694e-07	0.419746	1.94771e-06	6.35439e-05	-0.0317273	0.648539	0.919174
P49257	LMAN1	0.434676	6.19862e-09	4.78516e-07	0.491474	8.20144e-07	3.1435e-05	0.0567985	0.388198	0.904177
Q16555	DPYSL2	-1.07711	8.29242e-09	6.3126e-07	-0.924225	5.86348e-11	6.98647e-09	0.152888	0.226543	0.904177
P13611	VCAN	-0.902234	8.52689e-09	6.40218e-07	-1.12821	1.77456e-06	5.93071e-05	-0.225978	0.125951	0.800527
Q5SW79	CEP170	-0.894808	1.15782e-08	8.57572e-07	-0.685549	1.15514e-05	0.000297245	0.209258	0.0655376	0.698855
Q6ZU35	KIAA1211	-0.446095	1.33417e-08	9.75011e-07	-0.289352	0.00176946	0.0162999	0.156742	0.0623889	0.688036
Q99426	TBCB	-0.687189	1.56985e-08	1.13215e-06	-0.58678	3.91698e-07	1.65147e-05	0.10041	0.284953	0.904177
P23368	ME2	0.534536	1.72715e-08	1.22941e-06	0.527511	7.05433e-09	5.1553e-07	-0.00702524	0.908216	0.981799
P04075	ALDOA	1.72551	1.88551e-08	1.32493e-06	0.884264	9.22384e-09	6.48152e-07	-0.841249	0.000370923	0.058395
P49748	ACADVL	0.730099	2.17374e-08	1.50813e-06	0.932062	2.13603e-13	4.18911e-11	0.201963	0.100263	0.767548
P08195	SLC3A2	0.881651	2.47132e-08	1.67226e-06	0.33725	0.0117024	0.0668828	-0.544401	6.21768e-05	0.0190671
Q7L099	RUFY3	-1.42208	2.44742e-08	1.67226e-06	-1.43125	1.24888e-07	6.11169e-06	-0.00917001	0.967463	0.990786
P51114	FXR1	0.432012	2.52575e-08	1.68825e-06	0.486127	1.67906e-08	1.08269e-06	0.0541144	0.290104	0.904177
P11233	RALA	-0.643933	3.37993e-08	2.20612e-06	-0.437836	0.0074288	0.0483004	0.206097	0.0775405	0.727657
P54886	ALDH18A1	0.804176	3.38103e-08	2.20612e-06	0.524317	3.95217e-05	0.000765436	-0.279858	0.0338599	0.549159
O75122	CLASP2	-0.780904	3.60891e-08	2.32711e-06	-0.486067	0.000591691	0.00685636	0.294837	0.0111644	0.334382
Q8IV38	ANKMY2	-0.442429	3.7497e-08	2.38978e-06	-0.319133	3.1639e-05	0.000635214	0.123296	0.0953982	0.764908
P06748	NPM1	0.508009	4.23262e-08	2.66655e-06	0.525153	3.13931e-11	3.91058e-09	0.0171439	0.817622	0.964266
Q14847	LASP1	-0.506424	4.39545e-08	2.73767e-06	-0.178372	0.0479161	0.177559	0.328053	0.000352365	0.058395
Q09666	AHNAK	-0.327321	4.44753e-08	2.73898e-06	-0.29922	1.34155e-05	0.000335755	0.028101	0.616496	0.910201
P09471	GNAO1	-1.72475	4.56033e-08	2.77724e-06	-1.83231	6.6708e-10	6.3039e-08	-0.107562	0.577713	0.904948
Q9Y2Q3	GSTK1	1.02859	4.86249e-08	2.92872e-06	0.836773	7.48056e-07	2.88739e-05	-0.191814	0.2058	0.892867
Q96BM9	ARL8A	-0.561539	5.59404e-08	3.33271e-06	-0.530943	1.75267e-07	8.28135e-06	0.0305956	0.724864	0.94044
O60832	DKC1	0.641666	5.69726e-08	3.35771e-06	0.623966	4.13934e-07	1.71877e-05	-0.0176999	0.876245	0.976156
Q03001	DST	-0.673757	6.40813e-08	3.73649e-06	-0.716991	1.75906e-06	5.91498e-05	-0.0432347	0.685389	0.932236
P50897	PPT1	-0.318182	6.68181e-08	3.85505e-06	-0.192517	0.00112311	0.0115061	0.125665	0.036259	0.559818
O75781	PALM	-0.692168	6.84651e-08	3.90154e-06	-0.458982	0.00294167	0.023851	0.233186	0.14463	0.836493
Q9Y5X3	SNX5	0.58437	6.90474e-08	3.90154e-06	0.336142	0.00145504	0.0139914	-0.248228	0.0138629	0.37817
O75323	NIPSNAP2	0.436099	7.12591e-08	3.98542e-06	0.552568	8.04262e-12	1.1303e-09	0.116469	0.114909	0.787763
P02766	TTR	5.60727	7.21611e-08	3.9951e-06	2.84724	9.85549e-06	0.000258459	-2.76003	0.00192211	0.130063
O15394	NCAM2	-1.04025	8.2706e-08	4.52898e-06	-0.979012	7.09319e-08	3.66772e-06	0.0612391	0.653517	0.920779
Q92614	MYO18A	-0.744137	8.34568e-08	4.52898e-06	-0.686845	3.73028e-07	1.60048e-05	0.0572921	0.588093	0.905008
P17600	SYN1	-1.57245	1.04205e-07	5.59949e-06	-1.42938	1.68756e-06	5.74503e-05	0.143079	0.467877	0.904177
Q16836	HADH	0.677158	1.07743e-07	5.73338e-06	0.731815	1.51221e-08	9.98604e-07	0.0546572	0.657281	0.922077
P46940	IQGAP1	0.861743	1.13539e-07	5.98372e-06	0.591036	3.40706e-07	1.48207e-05	-0.270707	0.0868554	0.740833
Q96JE9	MAP6	-1.11355	1.21953e-07	6.36594e-06	-0.924622	1.25382e-05	0.000319638	0.188929	0.363464	0.904177
Q9UK76	JPT1	-0.868969	1.31063e-07	6.77694e-06	-0.810853	8.43138e-06	0.000229817	0.0581164	0.666651	0.927998
P08133	ANXA6	0.538578	1.5326e-07	7.85063e-06	0.528071	1.71105e-07	8.15503e-06	-0.0105074	0.918466	0.983443
P54920	NAPA	-0.155009	1.56776e-07	7.95636e-06	-0.118938	0.00387768	0.0293153	0.0360708	0.321713	0.904177
O43488	AKR7A2	0.490115	1.66078e-07	8.35114e-06	0.44438	0.000517235	0.00607059	-0.0457353	0.593583	0.907258
P13637	ATP1A3	-1.52622	1.75923e-07	8.76574e-06	-1.60192	5.69922e-08	3.03276e-06	-0.0757053	0.619287	0.912204
O43602	DCX	-1.45368	1.81919e-07	8.91078e-06	-1.42763	1.6595e-06	5.72057e-05	0.0260464	0.857468	0.972581
O75935	DCTN3	-0.360842	1.82085e-07	8.91078e-06	-0.27039	2.35697e-06	7.59913e-05	0.0904526	0.15269	0.839387
P04181	OAT	0.722867	1.87817e-07	9.10994e-06	0.853304	7.96633e-06	0.000220523	0.130438	0.387584	0.904177
Q86UP2	KTN1	0.471711	1.91536e-07	9.20883e-06	0.452364	2.77271e-06	8.78454e-05	-0.0193464	0.840693	0.970063
Q12765	SCRN1	-0.554585	2.08672e-07	9.9455e-06	-0.614938	2.7685e-09	2.2315e-07	-0.0603528	0.552102	0.904177
Q15102	PAFAH1B3	-0.675667	2.1094e-07	9.96693e-06	-0.449231	0.000525178	0.00615064	0.226437	0.0011998	0.101171
Q9H4G0	EPB41L1	-1.56296	2.17644e-07	1.01958e-05	-1.30825	4.17516e-05	0.00080295	0.254706	0.0481605	0.627002
P09960	LTA4H	0.398687	2.21403e-07	1.0284e-05	0.644435	1.10677e-15	3.56836e-13	0.245749	0.00113607	0.0972937
P31323	PRKAR2B	-1.4797	2.3256e-07	1.07114e-05	-1.2062	8.80426e-05	0.00147122	0.273499	0.102	0.767548
Q8N126	CADM3	-1.30465	2.36231e-07	1.07898e-05	-1.40913	9.79326e-05	0.00160221	-0.104474	0.686908	0.932236
O15061	SYNM	-1.06915	2.44513e-07	1.10758e-05	-1.11704	1.61278e-05	0.000387703	-0.0478927	0.811862	0.963691
Q86TP1	PRUNE1	-0.704297	2.6594e-07	1.19477e-05	-0.324983	0.000832359	0.00907685	0.379314	0.00024856	0.051959
O15075	DCLK1	-1.29269	2.78507e-07	1.24105e-05	-1.65192	1.12819e-08	7.72953e-07	-0.359229	0.0277897	0.514825
P29992	GNA11	-0.41778	3.4186e-07	1.51108e-05	-0.34492	0.00106125	0.0111006	0.0728601	0.368106	0.904177
Q9H2U2	PPA2	0.716792	3.53622e-07	1.55056e-05	0.957137	2.03261e-11	2.59087e-09	0.240344	0.0147327	0.393901
Q9UIJ7	AK3	0.671328	3.58277e-07	1.55851e-05	0.741401	1.50315e-05	0.000364548	0.0700732	0.631462	0.912942
Q8IZ81	ELMOD2	0.57812	4.01135e-07	1.7312e-05	0.785318	5.45555e-10	5.43671e-08	0.207198	0.014662	0.393901
P62753	RPS6	0.27245	4.07769e-07	1.74608e-05	0.370012	3.92549e-14	9.75633e-12	0.0975621	0.0505822	0.636536
Q9NQ48	LZTFL1	0.77832	5.25197e-07	2.23148e-05	0.935745	2.75547e-05	0.000571072	0.157426	0.377418	0.904177
Q9Y3E1	HDGFL3	-0.63106	6.41119e-07	2.70306e-05	-0.517246	0.000169888	0.00246338	0.113814	0.224732	0.904177
P19367	HK1	-0.345721	7.84997e-07	3.2844e-05	-0.330527	2.53067e-06	8.06432e-05	0.0151939	0.824761	0.966052
Q9UHL4	DPP7	3.91638	8.51669e-07	3.53636e-05	2.39017	0.000103598	0.00166517	-1.52621	0.00100429	0.0902379
P37059	HSD17B2	1.84299	8.81378e-07	3.6322e-05	1.55631	0.00016858	0.00245741	-0.286687	0.418594	0.904177
P21399	ACO1	0.501453	9.75507e-07	3.98915e-05	0.537844	1.88886e-08	1.18998e-06	0.0363909	0.701095	0.932523
Q96I99	SUCLG2	0.886286	9.82549e-07	3.98915e-05	0.793257	1.2218e-06	4.4349e-05	-0.0930294	0.522265	0.904177
Q9BW30	TPPP3	1.69194	1.06371e-06	4.2869e-05	1.10335	9.00153e-06	0.000239502	-0.588592	0.0261023	0.503326
P78310	CXADR	-0.771646	1.13204e-06	4.52897e-05	-0.8864	4.4006e-08	2.36467e-06	-0.114754	0.477046	0.904177
O00399	DCTN6	-0.467405	1.15323e-06	4.58031e-05	-0.361627	0.00168873	0.0157414	0.105778	0.165849	0.847333
P09525	ANXA4	2.21447	1.17222e-06	4.60643e-05	1.98377	3.39409e-05	0.000674022	-0.230704	0.320837	0.904177
Q07954	LRP1	-0.587682	1.17901e-06	4.60643e-05	-0.730443	1.86424e-09	1.62189e-07	-0.142761	0.118964	0.789897
Q99961	SH3GL1	-0.549641	1.18501e-06	4.60643e-05	-0.300748	0.000141605	0.00212641	0.248893	0.000373321	0.058395
Q9H4A4	RNPEP	0.522651	1.22371e-06	4.72334e-05	0.645979	1.52487e-06	5.39213e-05	0.123328	0.341647	0.904177
P61266	STX1B	-1.57084	1.25986e-06	4.82889e-05	-1.55306	1.62665e-09	1.43801e-07	0.0177763	0.919062	0.983443
P17050	NAGA	0.738623	1.29674e-06	4.93137e-05	0.629029	2.55614e-05	0.000540934	-0.109594	0.449493	0.904177
Q06830	PRDX1	0.653562	1.31281e-06	4.93137e-05	0.827591	2.43701e-09	1.99362e-07	0.174029	0.172571	0.857098
Q9Y230	RUVBL2	0.657238	1.31359e-06	4.93137e-05	0.566092	6.26704e-05	0.00112622	-0.0911464	0.228144	0.904177
O43237	DYNC1LI2	-0.79502	1.51621e-06	5.65329e-05	-0.405529	0.0103374	0.061586	0.389491	0.043745	0.607839
Q9GZT3	SLIRP	0.594165	1.58486e-06	5.86933e-05	0.610712	6.78058e-07	2.6737e-05	0.0165468	0.850932	0.972485
P47897	QARS	0.707139	1.72927e-06	6.36117e-05	0.779198	9.65484e-07	3.62453e-05	0.0720587	0.621946	0.912656
P63027	VAMP2	-1.32215	1.77858e-06	6.49895e-05	-0.583012	0.127119	0.333529	0.73914	0.0814069	0.727657
P62280	RPS11	0.402374	1.9679e-06	7.10757e-05	0.376402	8.06801e-06	0.000222215	-0.0259719	0.756398	0.948048
Q96FC7	PHYHIPL	-0.972343	1.97108e-06	7.10757e-05	-1.04971	3.25935e-05	0.000649618	-0.07737	0.697284	0.932236
Q5TZA2	CROCC	0.545717	2.12203e-06	7.60186e-05	0.430617	2.82622e-07	1.26971e-05	-0.1151	0.162658	0.847333
P05387	RPLP2	0.395424	2.16461e-06	7.70404e-05	0.31798	2.16815e-05	0.000475345	-0.0774446	0.282367	0.904177
Q13938	CAPS	3.16594	2.34471e-06	8.29119e-05	1.78733	0.000501136	0.00593434	-1.37861	0.0322075	0.548068
P09543	CNP	-0.21761	2.36614e-06	8.31333e-05	-0.155275	0.000537365	0.00627996	0.0623355	0.154436	0.839387
P07305	H1F0	-0.679743	2.42076e-06	8.45107e-05	-0.341039	0.0132149	0.0730927	0.338703	0.0136231	0.375217
P30048	PRDX3	0.68515	2.56047e-06	8.88224e-05	0.686039	2.23156e-09	1.88172e-07	0.000889484	0.991352	0.997499
P22570	FDXR	0.982786	2.64343e-06	9.11236e-05	1.08625	5.05868e-05	0.000946302	0.103464	0.475421	0.904177
P12814	ACTN1	0.46873	2.88337e-06	9.87736e-05	0.284204	0.0346259	0.143705	-0.184526	0.125457	0.800527
Q4VC31	CCDC58	0.76971	2.90155e-06	9.87789e-05	0.844114	6.64033e-07	2.63736e-05	0.0744035	0.60022	0.907449
Q9NP79	VTA1	-0.385131	3.01546e-06	0.000102023	-0.188576	0.00191149	0.0173651	0.196554	0.000560992	0.0654212
Q9ULU8	CADPS	-1.0101	3.21704e-06	0.000108176	-0.300956	0.0532813	0.190816	0.709149	1.08616e-05	0.00631966
Q9NY47	CACNA2D2	-1.00306	3.25449e-06	0.000108767	-0.764246	0.000605897	0.00699357	0.238815	0.165887	0.847333
Q13449	LSAMP	-0.817302	3.48472e-06	0.000115756	-0.556584	0.000124658	0.00189897	0.260718	0.0166677	0.411512
Q8WXH0	SYNE2	0.719376	3.51234e-06	0.000115971	0.645263	4.97799e-07	2.03615e-05	-0.0741126	0.443368	0.904177
O76021	RSL1D1	0.488408	3.73357e-06	0.000122537	0.448131	8.89568e-06	0.00023784	-0.0402767	0.648019	0.919174
P82933	MRPS9	0.419611	3.83511e-06	0.00012512	0.519591	2.38032e-08	1.43369e-06	0.0999802	0.248357	0.904177
Q14677	CLINT1	0.421777	4.01842e-06	0.000130325	0.492723	1.41602e-05	0.000346482	0.0709464	0.409771	0.904177
P37802	TAGLN2	0.451739	4.30154e-06	0.00013827	0.401617	8.73178e-06	0.000234602	-0.0501224	0.438534	0.904177
Q93045	STMN2	-1.42865	4.31384e-06	0.00013827	-1.25428	0.000258056	0.00345921	0.174374	0.517635	0.904177
Q92616	GCN1	0.45779	4.49418e-06	0.000143213	0.646556	2.04228e-07	9.40649e-06	0.188767	0.0577672	0.666572
Q9Y606	PUS1	0.924927	4.82763e-06	0.000152949	0.921633	0.00182786	0.0167254	-0.00329409	0.984767	0.996189
Q969P0	IGSF8	-0.77807	4.94181e-06	0.000155667	-0.768919	0.00318257	0.0251712	0.00915065	0.949192	0.987758
Q5TF21	SOGA3	-0.956887	5.00139e-06	0.000156643	-0.682571	4.75637e-07	1.96013e-05	0.274316	0.0532264	0.650791
Q96DA2	RAB39B	-0.412029	5.36832e-06	0.00016718	-0.375176	3.6552e-05	0.000719856	0.036853	0.634986	0.913949
Q8NC96	NECAP1	-0.868618	5.70642e-06	0.000176706	-0.664207	0.000477713	0.00576728	0.204411	0.0743991	0.721354
Q99719	SEPT5	-1.4606	6.04718e-06	0.000186206	-1.13588	0.000100553	0.00162464	0.324715	0.00471927	0.217364
Q16143	SNCB	-1.47101	6.23825e-06	0.000191016	-1.05126	0.00442057	0.0324633	0.41975	0.0234409	0.486664
P06396	GSN	-0.989145	6.41062e-06	0.000194599	-1.01642	4.04188e-07	1.69111e-05	-0.0272748	0.893751	0.97836
Q08AD1	CAMSAP2	-0.549432	6.42628e-06	0.000194599	-0.353149	0.000122446	0.0018799	0.196283	0.00310294	0.17179
Q9Y2Q9	MRPS28	0.379883	6.46324e-06	0.000194643	0.384484	1.97704e-05	0.000449634	0.00460037	0.952471	0.989105
P16949	STMN1	-0.612948	6.54637e-06	0.000196069	-0.325581	0.0114017	0.0656435	0.287367	0.0180884	0.418935
P21912	SDHB	0.434922	6.71927e-06	0.000200154	0.86567	1.90495e-07	8.84835e-06	0.430748	3.18045e-06	0.00290534
Q96FJ2	DYNLL2	-0.715034	7.60941e-06	0.000225444	-0.516269	6.88615e-05	0.00122542	0.198766	0.0734591	0.721354
P08708	RPS17	0.438083	7.76358e-06	0.000228775	0.466887	7.88179e-08	4.03739e-06	0.0288044	0.746861	0.945243
P52272	HNRNPM	0.288507	8.41365e-06	0.000246606	0.288169	0.000302838	0.00397095	-0.000337987	0.996945	0.999315
Q15274	QPRT	1.40523	8.4842e-06	0.000247351	0.918139	0.00022431	0.00309684	-0.487087	0.00380687	0.19176
O15540	FABP7	-0.754656	9.10035e-06	0.00026391	-0.541211	0.000295355	0.00388212	0.213445	0.0509833	0.636536
P36915	GNL1	-0.330463	9.5e-06	0.00027405	-0.181999	0.0323142	0.137832	0.148464	0.0421737	0.599734
P61353	RPL27	0.351555	1.00786e-05	0.000289218	0.264801	0.000121716	0.00187923	-0.0867533	0.220171	0.904066
Q14008	CKAP5	-0.505601	1.06196e-05	0.000303157	-0.352566	0.00400333	0.0300168	0.153034	0.0762611	0.721912
Q7L0J3	SV2A	-0.789025	1.07448e-05	0.000305141	-0.723846	4.77571e-05	0.000899507	0.0651786	0.705715	0.935379
Q96NY7	CLIC6	3.47271	1.08016e-05	0.000305172	1.96459	0.000114153	0.00178255	-1.50812	0.0371134	0.568982
P20933	AGA	1.82901	1.09001e-05	0.000306376	1.3889	0.00497039	0.0354262	-0.440113	0.312809	0.904177
Q8N4T8	CBR4	0.710449	1.10049e-05	0.000307743	0.961634	2.36733e-05	0.000512859	0.251185	0.15527	0.839387
O60701	UGDH	1.2601	1.1483e-05	0.000313126	0.96024	3.05216e-07	1.33831e-05	-0.299864	0.11426	0.787763
P32004	L1CAM	-1.03568	1.14584e-05	0.000313126	-1.24264	1.34312e-06	4.81152e-05	-0.206957	0.391718	0.904177
Q92859	NEO1	-1.00968	1.13051e-05	0.000313126	-1.5188	3.98273e-09	3.11848e-07	-0.50912	0.00633886	0.251033
Q9BYT8	NLN	-0.621393	1.14778e-05	0.000313126	-0.537652	1.71946e-05	0.000407981	0.0837409	0.344392	0.904177
Q9UJS0	SLC25A13	0.999465	1.14491e-05	0.000313126	0.876938	0.00861665	0.0535267	-0.122527	0.63721	0.913949
Q53FP2	TMEM35A	-1.07102	1.169e-05	0.000315631	-1.33934	1.18614e-09	1.06577e-07	-0.268326	0.196953	0.888785
Q9BW91	NUDT9	0.343049	1.16397e-05	0.000315631	0.455766	3.47204e-08	1.92225e-06	0.112717	0.130143	0.805115
Q16181	SEPT7	-0.536448	1.22281e-05	0.000328541	-0.411678	0.000819101	0.00896106	0.124771	0.127376	0.802793
Q08257	CRYZ	-2.04985	1.26486e-05	0.00033818	-1.90429	1.13401e-05	0.000294573	0.145563	0.668587	0.928632
P00390	GSR	0.709812	1.35667e-05	0.000360967	0.818407	1.99585e-05	0.000452036	0.108594	0.280508	0.904177
Q15651	HMGN3	0.778564	1.38064e-05	0.000365571	0.712922	6.00612e-10	5.87849e-08	-0.0656421	0.550548	0.904177
P20336	RAB3A	-1.19916	1.40031e-05	0.000368996	-0.702575	0.033577	0.141131	0.496583	0.118584	0.789897
O15400	STX7	-0.915526	1.41076e-05	0.000369971	-1.16992	0.00374424	0.0285824	-0.25439	0.337801	0.904177
O00499	BIN1	-0.985212	1.49631e-05	0.000385927	-0.506605	0.00286889	0.0235044	0.478607	0.00580815	0.239357
O14531	DPYSL4	-0.838454	1.48091e-05	0.000385927	-0.75869	5.771e-05	0.00105436	0.0797642	0.554754	0.904177
P08670	VIM	-0.465428	1.49977e-05	0.000385927	-0.197431	0.0684978	0.22634	0.267996	0.0154456	0.402795
P11387	TOP1	0.220997	1.48754e-05	0.000385927	0.162709	0.00119567	0.0120609	-0.0582879	0.241546	0.904177
P46459	NSF	-0.647324	1.50998e-05	0.000386739	-0.472591	0.0536684	0.191633	0.174733	0.230919	0.904177
P55084	HADHB	0.721413	1.53056e-05	0.000388836	0.907315	0.000278789	0.00369092	0.185901	0.368949	0.904177
Q9UJ83	HACL1	0.644302	1.53236e-05	0.000388836	0.621983	6.96438e-05	0.00122837	-0.0223181	0.864852	0.973422
O94856	NFASC	-1.35175	1.57125e-05	0.000393243	-1.23625	2.99812e-05	0.000606373	0.115502	0.280872	0.904177
Q7Z3B4	NUP54	0.282251	1.56762e-05	0.000393243	0.268019	3.51152e-06	0.000106335	-0.0142311	0.807166	0.962682
Q96C01	FAM136A	0.488039	1.56187e-05	0.000393243	0.607801	1.94686e-06	6.35439e-05	0.119762	0.254073	0.904177
O00567	NOP56	0.190663	1.63215e-05	0.000406629	0.25173	1.2957e-08	8.66062e-07	0.0610671	0.151567	0.839387
P50993	ATP1A2	-0.86509	1.64672e-05	0.000408403	-0.837282	0.000481601	0.00579479	0.0278075	0.863837	0.973215
P31153	MAT2A	0.250442	1.67956e-05	0.000414669	0.242944	0.00240277	0.0206419	-0.00749845	0.889345	0.977646
P51513	NOVA1	-0.869984	1.71655e-05	0.000421901	-0.926839	7.7711e-06	0.00021621	-0.056855	0.757922	0.949338
Q9UHQ9	CYB5R1	1.11995	1.73934e-05	0.000425595	1.01764	3.29021e-06	0.000100747	-0.10231	0.497055	0.904177
Q5T0N5	FNBP1L	-0.503815	1.79637e-05	0.000437596	-0.35284	0.00946971	0.057799	0.150975	0.151095	0.839387
Q9BVK6	TMED9	0.303923	1.83154e-05	0.000444189	0.177241	0.0154699	0.0818444	-0.126681	0.115549	0.787763
Q8IUD2	ERC1	-0.796912	1.89511e-05	0.000455574	-0.68921	8.40039e-05	0.00142107	0.107702	0.432044	0.904177
Q9Y266	NUDC	0.531926	1.88716e-05	0.000455574	0.39738	0.000125605	0.00190573	-0.134546	0.246615	0.904177
P42765	ACAA2	0.895102	1.90657e-05	0.000456329	0.680841	0.000236806	0.00324619	-0.214261	0.270853	0.904177
P35914	HMGCL	1.05865	1.99963e-05	0.000476521	1.2359	0.00016446	0.00240375	0.177248	0.553105	0.904177
Q14141	SEPT6	-0.856198	2.07239e-05	0.000491723	-0.516599	3.90355e-05	0.000759027	0.339598	0.00276458	0.156213
Q9Y4G6	TLN2	-0.762117	2.1452e-05	0.000506803	-0.514322	0.000689024	0.00780277	0.247795	0.155683	0.839387
P38606	ATP6V1A	-0.243557	2.26859e-05	0.000533655	-0.232878	2.08222e-05	0.000464764	0.0106794	0.847536	0.970611
P10253	GAA	1.27663	2.33572e-05	0.000547097	1.25022	2.13834e-05	0.00047259	-0.0264167	0.874199	0.975725
P49418	AMPH	-1.45202	2.38289e-05	0.00055577	-1.34453	0.00119985	0.0120667	0.107492	0.595973	0.907449
Q8TEX9	IPO4	1.14247	2.3994e-05	0.00055725	1.16839	9.23576e-07	3.49112e-05	0.025925	0.864429	0.973282
Q9Y262	EIF3L	0.277992	2.41202e-05	0.000557817	0.259482	9.67237e-05	0.00158725	-0.0185095	0.775577	0.954071
O94811	TPPP	-0.897595	2.51188e-05	0.000573252	-0.846716	0.000715322	0.00805068	0.0508795	0.789808	0.957752
P53634	CTSC	0.596109	2.52059e-05	0.000573252	0.432083	0.00119707	0.0120609	-0.164026	0.215772	0.901161
Q5T5Y3	CAMSAP1	-0.457029	2.5055e-05	0.000573252	-0.246947	0.00292247	0.0237643	0.210082	0.00252644	0.150516
Q9Y3Z3	SAMHD1	1.13266	2.50043e-05	0.000573252	0.76939	0.00531884	0.0372319	-0.36327	0.102323	0.767548
O14745	SLC9A3R1	0.908057	2.69267e-05	0.000609856	0.471838	0.0110709	0.0642795	-0.436219	0.0323981	0.548068
O43818	RRP9	0.50408	2.72448e-05	0.000614522	0.612343	0.0253507	0.116399	0.108263	0.56748	0.904177
Q9UQ16	DNM3	-1.60866	2.7933e-05	0.000627463	-1.57551	0.000110538	0.00173598	0.0331484	0.883121	0.976156
O94826	TOMM70	-0.271138	2.89358e-05	0.000647336	-0.0672203	0.2732	0.511411	0.203918	0.00144715	0.113311
P63220	RPS21	0.354522	2.91977e-05	0.00065054	0.477014	2.3069e-09	1.91578e-07	0.122492	0.0939585	0.760689
Q96CN4	EVI5L	-0.590468	2.96384e-05	0.000655032	-0.276254	0.030076	0.131352	0.314214	0.0260677	0.503326
Q9NQ66	PLCB1	-1.76096	2.95802e-05	0.000655032	-1.99167	0.000147613	0.00219259	-0.230705	0.44703	0.904177
P07942	LAMB1	1.79588	3.17134e-05	0.000698078	1.09167	0.00106544	0.0111232	-0.704206	0.0562135	0.660936
Q9UKF7	PITPNC1	-0.741208	3.26271e-05	0.000715317	-0.485212	0.00304629	0.0244104	0.255996	0.1393	0.823477
O14936	CASK	-0.643686	3.41454e-05	0.000745622	-0.381273	0.0159151	0.0837148	0.262413	0.02577	0.503326
O60313	OPA1	-0.619868	3.44553e-05	0.000748881	-0.344517	0.00514533	0.0363891	0.275352	0.0143452	0.389239
Q765P7	MTSS2	-1.04563	3.45679e-05	0.000748881	-0.927424	0.000582304	0.00676188	0.118204	0.631506	0.912942
Q9GZT4	SRR	-0.501735	3.52837e-05	0.000761377	-0.575817	0.000142254	0.00213032	-0.0740818	0.438884	0.904177
O75334	PPFIA2	-1.63095	3.58578e-05	0.000764734	-1.51128	4.58826e-05	0.000873203	0.11967	0.548858	0.904177
Q8IYR6	TMEFF1	-1.10292	3.57912e-05	0.000764734	-0.993016	9.5422e-05	0.00157059	0.109908	0.558746	0.904177
Q9P0K7	RAI14	0.43796	3.58249e-05	0.000764734	0.461993	1.30152e-05	0.000328738	0.0240328	0.816844	0.964266
Q07866	KLC1	-0.590638	3.67097e-05	0.000776858	-0.42847	2.79152e-05	0.000573045	0.162168	0.105186	0.767548
Q9UPN3	MACF1	-0.32672	3.6587e-05	0.000776858	-0.0588346	0.41454	0.641653	0.267885	1.15301e-05	0.00631966
P62745	RHOB	-1.13094	3.89348e-05	0.000820776	-0.982239	6.9873e-05	0.00122837	0.148703	0.210762	0.897969
Q9BRQ6	CHCHD6	-0.469771	3.92248e-05	0.000823722	-0.349348	0.000105728	0.0016797	0.120423	0.128504	0.803381
P26599	PTBP1	1.47445	4.12441e-05	0.000862821	1.30132	0.000172819	0.00249268	-0.173124	0.581896	0.904948
P13804	ETFA	0.658315	4.45388e-05	0.000924774	0.893483	0.000832997	0.00907685	0.235168	0.26987	0.904177
Q6YN16	HSDL2	0.821924	4.4543e-05	0.000924774	0.549731	0.000207143	0.0028963	-0.272193	0.149355	0.838245
Q6VY07	PACS1	-0.578632	4.53286e-05	0.000937533	-0.364424	0.00991284	0.0598373	0.214208	0.07343	0.721354
Q9H3G5	CPVL	1.50249	4.63865e-05	0.000955805	1.05552	0.0206485	0.101502	-0.446968	0.249556	0.904177
Q15555	MAPRE2	-1.21677	4.67062e-05	0.000958789	-0.887141	0.00223663	0.019583	0.32963	0.00436301	0.206732
Q9HCC0	MCCC2	0.922727	4.72011e-05	0.000965334	0.903941	9.38491e-06	0.000247301	-0.0187857	0.922599	0.983443
P14735	IDE	0.591481	4.9864e-05	0.001016	0.605285	5.88582e-06	0.000171597	0.0138039	0.859635	0.972581
P28331	NDUFS1	0.414019	5.12891e-05	0.00104117	0.636509	2.92281e-07	1.30243e-05	0.22249	0.117434	0.789759
P61019	RAB2A	-0.39178	5.30063e-05	0.00107206	-0.39967	7.73209e-05	0.00132851	-0.00789006	0.932826	0.984916
Q9UJZ1	STOML2	0.525503	5.32554e-05	0.00107313	0.308824	0.0158867	0.0836454	-0.216679	0.0895379	0.748106
P23526	AHCY	0.248124	5.4222e-05	0.00108861	0.410692	2.46353e-05	0.00052998	0.162568	0.0329795	0.54873
Q9UBB4	ATXN10	-0.339837	5.47092e-05	0.00109438	-0.34798	1.36648e-05	0.000338899	-0.00814331	0.917613	0.983443
O00154	ACOT7	-1.164	5.73161e-05	0.00114236	-1.59797	4.83636e-06	0.000143287	-0.433976	0.186903	0.876316
Q12907	LMAN2	0.237327	6.14605e-05	0.00122053	0.262728	7.10499e-07	2.76187e-05	0.0254007	0.640872	0.916654
P00491	PNP	0.480678	6.31396e-05	0.00124596	0.533195	1.84696e-05	0.000427138	0.0525161	0.650978	0.920079
Q96K76	USP47	-0.226722	6.31959e-05	0.00124596	-0.0659547	0.352531	0.58986	0.160767	0.0195361	0.438841
Q15149	PLEC	-0.219816	6.70082e-05	0.00131639	-0.00666315	0.929358	0.96305	0.213153	0.00110193	0.0958683
Q9Y3U8	RPL36	0.315106	6.79783e-05	0.00133068	0.402082	1.17785e-06	4.33277e-05	0.0869768	0.277384	0.904177
Q15042	RAB3GAP1	0.406742	7.25302e-05	0.00141473	0.465445	5.61999e-09	4.21961e-07	0.0587024	0.458876	0.904177
Q9P2L0	WDR35	0.450045	7.50782e-05	0.00145923	0.304433	0.00903633	0.0557749	-0.145612	0.209924	0.896747
P04843	RPN1	0.220335	7.71135e-05	0.00148824	0.25536	2.94563e-05	0.000600185	0.0350253	0.570916	0.904177
P35611	ADD1	-0.529367	7.70659e-05	0.00148824	-0.537494	0.0046023	0.0333667	-0.00812703	0.957999	0.990529
P62899	RPL31	0.314948	7.86742e-05	0.00151303	0.289711	0.000157771	0.00232457	-0.0252366	0.728209	0.940937
Q9UNN5	FAF1	-0.253271	7.90168e-05	0.00151431	-0.0671949	0.338412	0.576395	0.186077	0.0170862	0.415431
Q13418	ILK	0.325482	8.02845e-05	0.00153324	0.378593	5.67524e-06	0.000166342	0.0531104	0.499197	0.904177
P05026	ATP1B1	-0.513874	8.18793e-05	0.00155826	-0.833575	1.30813e-07	6.34503e-06	-0.319702	0.000520501	0.0654212
Q96GY0	ZC2HC1A	-1.25711	9.01038e-05	0.00170885	-0.864295	0.00034585	0.00441865	0.392814	0.0417947	0.596554
P14550	AKR1A1	0.625208	9.14815e-05	0.001729	0.963359	1.00833e-05	0.000263175	0.33815	0.122654	0.797013
P15954	COX7C	1.29431	9.28168e-05	0.00174821	1.92202	0.00153581	0.0146203	0.627708	0.0843373	0.731412
Q9UBM7	DHCR7	-0.503925	9.4988e-05	0.00178298	-0.0877359	0.354367	0.591004	0.416189	3.79049e-05	0.0142729
P49915	GMPS	0.333893	9.69544e-05	0.00181368	0.483116	1.22025e-06	4.4349e-05	0.149224	0.0836197	0.730972
Q10713	PMPCA	0.325797	9.81904e-05	0.00183055	0.52368	0.00217184	0.0191998	0.197883	0.220749	0.904177
Q9BSH4	TACO1	0.60201	0.000106941	0.00198692	0.55099	0.000840308	0.00912425	-0.0510196	0.733785	0.943161
P23634	ATP2B4	-1.06111	0.000107635	0.00199306	-1.63944	1.79753e-05	0.000421037	-0.578329	0.0198702	0.444524
P07858	CTSB	0.427155	0.000108428	0.002001	0.292152	8.69799e-05	0.00146238	-0.135002	0.0949179	0.763942
O95202	LETM1	-0.416705	0.00011011	0.00201172	-0.305239	0.00433733	0.0321255	0.111466	0.295174	0.904177
P53384	NUBP1	0.584714	0.000109617	0.00201172	0.522155	0.0405079	0.158475	-0.0625594	0.756203	0.948048
Q9Y2H0	DLGAP4	-0.427678	0.000109925	0.00201172	-0.456657	6.01297e-06	0.000174376	-0.0289785	0.717604	0.938726
Q01459	CTBS	1.62575	0.00011394	0.00207477	1.19403	0.000120785	0.00187205	-0.431724	0.172572	0.857098
Q96EQ0	SGTB	-0.470964	0.000114885	0.00208505	-0.170311	0.08254	0.255035	0.300653	0.00916496	0.302609
P27144	AK4	0.401365	0.000115283	0.00208536	0.657717	1.18844e-07	5.86833e-06	0.256352	0.0112879	0.336244
Q7Z6K5	ARPIN	-0.412632	0.000117127	0.00211176	-0.183665	0.0655122	0.219214	0.228967	0.0229159	0.481233
P34913	EPHX2	1.1403	0.000118584	0.00213102	1.52041	1.11327e-07	5.54714e-06	0.380106	0.132097	0.806897
O75674	TOM1L1	0.867148	0.000119755	0.0021316	0.62474	0.0210149	0.10275	-0.242408	0.234767	0.904177
P08758	ANXA5	0.754151	0.000119348	0.0021316	0.820709	2.60412e-05	0.000548969	0.0665574	0.481699	0.904177
P30041	PRDX6	0.725122	0.000119783	0.0021316	0.885051	2.23045e-07	1.01876e-05	0.159929	0.184281	0.875217
O00425	IGF2BP3	1.03947	0.000121079	0.00214508	0.836181	6.5816e-10	6.3039e-08	-0.203286	0.4275	0.904177
Q6UWP7	LCLAT1	-0.435324	0.000121324	0.00214508	-0.215938	0.030473	0.132348	0.219386	0.0259119	0.503326
Q9C0H9	SRCIN1	-0.434551	0.000123343	0.00217377	-0.305035	0.000482107	0.00579479	0.129516	0.133566	0.809276
P08237	PFKM	-0.485966	0.000125713	0.00220844	-0.157714	0.210922	0.444298	0.328252	0.00931715	0.305792
P55809	OXCT1	-1.11248	0.000129103	0.00226075	-0.958746	0.0131746	0.0730873	0.153738	0.509586	0.904177
P59998	ARPC4	-0.259849	0.000131614	0.00229739	-0.0833833	0.252095	0.488351	0.176466	0.047133	0.624
P08236	GUSB	0.860605	0.000135008	0.00234913	0.40957	0.121602	0.323545	-0.451035	0.102274	0.767548
P16152	CBR1	0.714922	0.000136217	0.00236267	0.695948	0.000258796	0.00345966	-0.0189741	0.927835	0.98441
P62249	RPS16	0.321447	0.000138317	0.00239153	0.538351	0.00943556	0.0576547	0.216904	0.239458	0.904177
P55209	NAP1L1	0.839126	0.000141577	0.00244021	0.572684	0.0165352	0.085986	-0.266442	0.187971	0.877922
P26640	VARS	0.772596	0.000144132	0.00247324	0.54751	0.000322228	0.00417525	-0.225085	0.175964	0.862463
Q9NZM1	MYOF	1.54702	0.000144397	0.00247324	1.01598	0.000124727	0.00189897	-0.531046	0.105255	0.767548
Q96DH6	MSI2	0.447034	0.000144904	0.00247344	0.729454	8.22166e-06	0.000225315	0.28242	0.0316355	0.547509
Q9Y673	ALG5	0.47192	0.000145311	0.00247344	0.535126	6.38026e-05	0.00113909	0.0632055	0.557183	0.904177
P08621	SNRNP70	0.213163	0.00014842	0.00251855	0.287374	5.99995e-07	2.40042e-05	0.0742112	0.181071	0.869662
Q96RP9	GFM1	0.822949	0.000150362	0.00254362	0.650072	0.00367656	0.0281441	-0.172877	0.451027	0.904177
Q9NZR1	TMOD2	-2.14585	0.000159547	0.0026907	-1.57561	1.93801e-05	0.000442593	0.570238	0.118147	0.789897
P52306	RAP1GDS1	-0.688642	0.000161561	0.00271631	-0.541755	0.00302202	0.0242869	0.146886	0.396691	0.904177
P62847	RPS24	0.419614	0.000163341	0.00273783	0.284785	0.00301107	0.0242345	-0.134829	0.148147	0.837448
O14964	HGS	-0.34623	0.000173092	0.00288812	-0.19362	0.0330899	0.139512	0.15261	0.0919903	0.751827
P27338	MAOB	2.17543	0.000173361	0.00288812	2.44387	9.33905e-05	0.00155113	0.268439	0.196084	0.888396
P19338	NCL	0.348003	0.00017608	0.00292453	0.385028	2.29981e-08	1.41632e-06	0.0370251	0.689575	0.932236
Q9HCK4	ROBO2	-0.742351	0.000177007	0.00293104	-0.782117	0.00292369	0.0237643	-0.0397658	0.815768	0.964266
O75844	ZMPSTE24	0.401989	0.00017948	0.00296304	0.335204	0.000174914	0.00251016	-0.0667847	0.373057	0.904177
Q9Y6G9	DYNC1LI1	-0.502105	0.000180108	0.00296449	-0.297066	0.00241279	0.0206633	0.205039	0.119287	0.789897
Q07021	C1QBP	0.351947	0.000185155	0.00303843	0.134423	0.0276584	0.123751	-0.217524	0.0026625	0.153612
Q9UM54	MYO6	0.497129	0.000186246	0.0030472	0.607589	2.35418e-05	0.000512035	0.11046	0.299957	0.904177
Q14697	GANAB	0.335441	0.000186972	0.00304997	0.28846	0.00187407	0.0170628	-0.046981	0.612401	0.910045
Q9Y6V0	PCLO	-1.98769	0.000192439	0.00312985	-2.08815	0.00291005	0.0237351	-0.10046	0.789553	0.957752
P21964	COMT	0.888931	0.000194258	0.00314079	0.294335	0.171117	0.394258	-0.594596	0.00709796	0.263882
Q9BUT1	BDH2	0.386362	0.000193999	0.00314079	0.654133	1.16461e-08	7.88052e-07	0.267771	0.00793838	0.275624
Q9Y2H2	INPP5F	-0.52998	0.000200299	0.00322893	-0.178143	0.151168	0.367028	0.351837	0.00242286	0.145931
Q9NR45	NANS	0.309375	0.00020169	0.00324183	0.33339	1.35737e-05	0.00033817	0.0240148	0.733329	0.943161
P35612	ADD2	-1.3147	0.00020409	0.00327082	-1.32174	0.000120909	0.00187205	-0.00704445	0.967008	0.990786
O60763	USO1	0.566281	0.000209184	0.00334268	0.515529	0.00255334	0.0216304	-0.0507524	0.777635	0.95498
P61163	ACTR1A	-0.460803	0.000210397	0.00335228	-0.419839	0.00389252	0.0293447	0.0409642	0.681323	0.932236
P30101	PDIA3	0.290909	0.000211747	0.00336402	0.37921	1.28372e-06	4.629e-05	0.0883005	0.242961	0.904177
O60641	SNAP91	-1.18085	0.000220213	0.00348268	-1.00446	0.000502319	0.00593434	0.176385	0.326358	0.904177
Q7L266	ASRGL1	-0.738846	0.000220487	0.00348268	-0.838252	2.75829e-05	0.000571072	-0.0994062	0.42144	0.904177
Q02952	AKAP12	-0.647913	0.000223317	0.00351724	-0.753693	6.57428e-06	0.000187721	-0.10578	0.4665	0.904177
Q9BRK0	REEP2	-0.592945	0.000226804	0.00356193	-0.348109	0.00236681	0.0204936	0.244836	0.0261465	0.503326
O00423	EML1	0.513693	0.000227527	0.00356308	0.660041	5.57025e-07	2.26152e-05	0.146348	0.293	0.904177
O43852	CALU	0.730906	0.000229745	0.00357786	0.489029	0.000402151	0.00497559	-0.241878	0.118614	0.789897
Q9BXM9	FSD1L	-0.380922	0.000229777	0.00357786	-0.341678	0.000721601	0.00810001	0.0392441	0.605772	0.910045
P28838	LAP3	0.691425	0.000235515	0.00365681	0.500019	0.00548046	0.0380715	-0.191407	0.289701	0.904177
Q16890	TPD52L1	1.76113	0.000237291	0.00367399	1.84469	4.3043e-05	0.000824891	0.0835634	0.83803	0.970063
Q96NL0	RUNDC3B	-1.30968	0.000237988	0.00367439	-0.871807	0.0141611	0.0770061	0.437876	0.0385043	0.570473
Q15811	ITSN1	-0.501009	0.000239746	0.00369114	-0.59182	9.15479e-05	0.00152515	-0.0908114	0.52595	0.904177
O43865	AHCYL1	0.443835	0.000241238	0.00369336	0.527994	0.000245486	0.00334704	0.0841595	0.493954	0.904177
Q9NZL9	MAT2B	0.237617	0.000240636	0.00369336	0.368803	2.51037e-08	1.4688e-06	0.131185	0.0407222	0.592039
P02786	TFRC	0.805958	0.00024376	0.00372159	0.351883	0.02357	0.111	-0.454076	0.0509209	0.636536
Q14165	MLEC	0.212067	0.000249595	0.00380008	0.173826	0.0183413	0.0928241	-0.0382404	0.482452	0.904177
Q32MZ4	LRRFIP1	0.475927	0.000256959	0.00390136	0.424809	0.00279715	0.023124	-0.0511184	0.586933	0.904948
P82909	MRPS36	0.411666	0.000257768	0.00390284	0.660839	9.22484e-06	0.000244258	0.249173	0.0326504	0.548464
O43678	NDUFA2	0.328616	0.000263658	0.00398102	0.51878	0.00111199	0.011478	0.190165	0.0902226	0.749549
O76024	WFS1	0.348189	0.000265507	0.00399793	0.421606	1.477e-05	0.000359797	0.073417	0.388902	0.904177
Q8WUA4	GTF3C2	0.621423	0.00026685	0.00400714	0.237778	0.142529	0.356226	-0.383645	0.080005	0.727657
P05165	PCCA	0.409992	0.000272163	0.00407576	0.353835	0.0119847	0.0680972	-0.0561568	0.696213	0.932236
P23786	CPT2	0.668036	0.000273029	0.00407758	0.597767	0.00180821	0.0165733	-0.0702691	0.667849	0.928423
O75027	ABCB7	0.532298	0.000275941	0.00410987	0.364083	0.00321152	0.0253271	-0.168214	0.253369	0.904177
P52758	RIDA	0.471194	0.000285083	0.00423452	0.616974	0.00205032	0.0184227	0.14578	0.344567	0.904177
Q5JSH3	WDR44	-0.489144	0.00028778	0.00426303	-0.299192	0.00107826	0.0112105	0.189952	0.124675	0.800527
Q8IXS6	PALM2	-1.35278	0.000294269	0.00434741	-1.2134	0.000857157	0.00927226	0.139389	0.501856	0.904177
Q8NFV4	ABHD11	1.04714	0.000299976	0.00441981	1.35668	3.25897e-05	0.000649618	0.309533	0.263302	0.904177
O75382	TRIM3	-0.874086	0.000315349	0.00463386	-0.594878	0.0683184	0.226028	0.279207	0.271323	0.904177
Q14108	SCARB2	0.363355	0.00032111	0.00470589	0.0989842	0.191591	0.419318	-0.26437	0.00712545	0.263882
P04350	TUBB4A	-1.76845	0.000323745	0.00473185	-1.72068	1.72069e-06	5.82166e-05	0.0477757	0.89616	0.979279
P04040	CAT	1.0029	0.000335537	0.00489117	0.700341	0.0769091	0.24437	-0.302558	0.419655	0.904177
Q9BS26	ERP44	0.25758	0.000340499	0.00493723	0.363252	6.01538e-05	0.00108887	0.105672	0.142895	0.834979
Q9P2E9	RRBP1	0.504188	0.000339674	0.00493723	0.503493	2.07918e-05	0.000464764	-0.00069582	0.995603	0.999196
P37235	HPCAL1	-1.23326	0.000345556	0.00499735	-0.903184	0.000388225	0.00482509	0.33008	0.177182	0.862463
P11047	LAMC1	1.07056	0.000350596	0.00505688	0.722702	0.00953976	0.0579683	-0.347862	0.239776	0.904177
Q8NEZ5	FBXO22	0.541089	0.000354241	0.00509604	0.694369	3.917e-07	1.65147e-05	0.15328	0.176688	0.862463
P43034	PAFAH1B1	-0.658484	0.000359737	0.00516156	-0.459872	0.0122243	0.0690023	0.198612	0.277102	0.904177
Q08495	DMTN	-0.604915	0.00036667	0.0052473	-0.333875	0.146554	0.361035	0.27104	0.191711	0.880093
Q96I51	RCC1L	0.885516	0.0003774	0.00538516	0.733196	0.0024479	0.0208986	-0.15232	0.495855	0.904177
Q9NQH7	XPNPEP3	1.01996	0.000378268	0.00538516	0.887857	0.00519732	0.0366621	-0.132099	0.507146	0.904177
Q8NFW8	CMAS	-0.727244	0.000388562	0.00551738	-0.320565	0.0840739	0.258012	0.406679	0.000739854	0.0827579
Q9H9A6	LRRC40	-0.854118	0.000393536	0.00557357	-0.444913	0.0373904	0.150357	0.409205	0.0500323	0.636536
Q8WXF7	ATL1	-1.64257	0.000397383	0.00561354	-1.15487	0.00213743	0.0190492	0.4877	0.160922	0.847333
P04066	FUCA1	1.4848	0.000401203	0.00565294	0.994263	0.00023429	0.00322649	-0.490534	0.0620272	0.688036
Q5KU26	COLEC12	1.5476	0.000410175	0.00576454	0.666299	0.00572265	0.0394539	-0.881296	0.00234325	0.144189
P62166	NCS1	-0.993637	0.000420093	0.00588883	-0.793551	9.99563e-05	0.00162089	0.200086	0.0792496	0.727657
P50148	GNAQ	-0.982815	0.000422297	0.00590462	-1.01198	0.0215819	0.104802	-0.0291665	0.932559	0.984916
Q9UQ80	PA2G4	0.206766	0.00042354	0.00590693	0.315603	1.94854e-08	1.21363e-06	0.108838	0.0550973	0.656496
Q96JH7	VCPIP1	-0.25834	0.000430817	0.00599317	-0.183339	0.155275	0.373437	0.0750007	0.552859	0.904177
P54802	NAGLU	0.628274	0.000435102	0.00603745	0.274342	0.459499	0.681107	-0.353932	0.288776	0.904177
P45983	MAPK8	-0.581756	0.00046949	0.00649817	-0.41701	0.00766603	0.0494324	0.164746	0.258702	0.904177
Q96CW1	AP2M1	-0.337584	0.000486092	0.00671101	-0.243636	0.0155701	0.0822946	0.0939481	0.0816778	0.727657
Q9NXV6	CDKN2AIP	0.371335	0.000495226	0.00681994	0.465092	1.38483e-05	0.000341515	0.0937571	0.366487	0.904177
Q08380	LGALS3BP	0.81883	0.000502237	0.00689915	0.943518	2.4657e-05	0.00052998	0.124688	0.569777	0.904177
Q9Y6B6	SAR1B	0.395628	0.000503749	0.00690262	0.451684	0.000194947	0.00276815	0.0560561	0.604136	0.909727
O14744	PRMT5	0.235686	0.000507634	0.00692124	0.25056	7.17194e-06	0.000200558	0.0148736	0.791217	0.958541
O15382	BCAT2	0.622562	0.000506542	0.00692124	1.05872	2.51901e-08	1.4688e-06	0.436158	0.00904088	0.302153
O94772	LY6H	-1.11291	0.00051252	0.00697053	-1.32732	0.00575431	0.0396223	-0.214405	0.466095	0.904177
P49189	ALDH9A1	0.913435	0.000518546	0.00703502	0.861925	0.00132816	0.0130226	-0.0515101	0.764027	0.951037
P62269	RPS18	0.359267	0.000519967	0.00703689	0.231552	0.00451324	0.0329827	-0.127715	0.198213	0.888817
Q9Y4F1	FARP1	-0.746486	0.000530905	0.00716721	-0.597051	0.00248475	0.0211474	0.149434	0.327185	0.904177
P62851	RPS25	0.322232	0.000534428	0.00719705	0.341344	1.33925e-05	0.000335755	0.019112	0.803435	0.961927
O75037	KIF21B	-1.24997	0.000541023	0.00725024	-0.560479	0.132765	0.342222	0.689491	0.0249393	0.498877
Q8N568	DCLK2	-1.28233	0.000540376	0.00725024	-1.66143	2.29385e-06	7.43941e-05	-0.379096	0.166645	0.847333
P21283	ATP6V1C1	-0.426933	0.00054862	0.00733412	-0.42014	0.000410796	0.00504837	0.00679224	0.951439	0.988783
Q02218	OGDH	0.467608	0.000554875	0.00739969	0.646485	1.25257e-05	0.000319638	0.178877	0.0900901	0.749549
Q7Z7H5	TMED4	0.254523	0.000563537	0.0074956	0.206013	0.0095107	0.0578859	-0.0485103	0.515306	0.904177
Q96HR9	REEP6	0.657407	0.000564803	0.0074956	0.425808	0.102122	0.291559	-0.231599	0.310402	0.904177
O60476	MAN1A2	0.780439	0.000568293	0.00752371	0.337255	0.172901	0.396515	-0.443184	0.0977228	0.765161
P21246	PTN	-1.78168	0.000570152	0.00753012	-1.25238	0.00837204	0.0526229	0.529303	0.104847	0.767548
Q7KZF4	SND1	0.31233	0.000574581	0.00757038	0.489421	2.92888e-06	9.12113e-05	0.177091	0.0825232	0.727657
Q5TFE4	NT5DC1	2.32508	0.00058369	0.00767195	1.81643	0.00212701	0.0189872	-0.508649	0.379245	0.904177
O75962	TRIO	-0.757518	0.000589219	0.0077261	-0.94333	5.46705e-05	0.00100553	-0.185812	0.411219	0.904177
Q9NYF8	BCLAF1	0.2185	0.000593455	0.00776307	0.271111	6.01946e-05	0.00108887	0.0526112	0.42248	0.904177
P15880	RPS2	0.274034	0.000605013	0.00789543	0.423335	1.69648e-05	0.000404278	0.149301	0.100425	0.767548
Q9H6K5	PRR36	-0.869231	0.000608895	0.00792721	-0.544678	0.00384711	0.0292455	0.324552	0.0610258	0.682617
Q9H3K6	BOLA2	1.03264	0.000621455	0.00807155	0.777747	0.0129931	0.0722995	-0.254894	0.235642	0.904177
Q8WWC4	MAIP1	0.737708	0.000638646	0.00827522	0.745882	8.25798e-05	0.00140565	0.00817417	0.953747	0.989346
O94919	ENDOD1	-0.624184	0.000645994	0.00835069	-0.416536	0.0114709	0.0659296	0.207648	0.205612	0.892867
O75914	PAK3	-0.784879	0.000670184	0.008643	-0.693613	0.00020141	0.00283787	0.0912657	0.427376	0.904177
Q6T4P5	PLPPR3	-1.48292	0.000686514	0.00879154	-1.27206	0.000857697	0.00927226	0.210855	0.270123	0.904177
Q86TU7	SETD3	0.348484	0.00068401	0.00879154	0.423217	0.00115627	0.0118017	0.0747326	0.5339	0.904177
Q9ULV4	CORO1C	-0.692749	0.000686025	0.00879154	-0.512838	0.0151932	0.0808037	0.179911	0.37231	0.904177
Q96LB3	IFT74	0.851222	0.000689624	0.00881079	0.660865	0.00129277	0.0127441	-0.190358	0.405267	0.904177
O94805	ACTL6B	-0.930585	0.000700935	0.00889374	-0.760743	0.000363666	0.00457025	0.169841	0.261227	0.904177
Q9HB40	SCPEP1	1.27385	0.000698422	0.00889374	0.385822	0.158467	0.377396	-0.888032	0.0239071	0.488935
Q9Y2G8	DNAJC16	0.585822	0.000700984	0.00889374	0.479396	0.369998	0.602304	-0.106425	0.795357	0.959787
Q96G03	PGM2	0.149813	0.000709922	0.00898634	0.15271	0.000653275	0.00747885	0.00289752	0.947474	0.986909
Q16537	PPP2R5E	-0.412903	0.000717427	0.00906041	-0.259684	0.000769618	0.00853902	0.153219	0.0862306	0.73964
Q15276	RABEP1	-0.426038	0.000729627	0.0091933	-0.216287	0.00266147	0.0223735	0.209751	0.0825945	0.727657
P60983	GMFB	-0.358098	0.000731323	0.00919353	-0.27805	2.15096e-05	0.000473471	0.0800482	0.362453	0.904177
P52597	HNRNPF	0.93659	0.000746072	0.00935748	0.794081	5.56303e-05	0.00101977	-0.142509	0.532068	0.904177
Q01085	TIAL1	0.222249	0.000748783	0.00937005	0.268267	0.000415339	0.00508141	0.0460184	0.514605	0.904177
Q9BWS9	CHID1	0.394706	0.000754692	0.00942248	0.392479	0.00298152	0.0241028	-0.00222664	0.979418	0.994559
Q9P2Q2	FRMD4A	-1.06898	0.000764698	0.0095257	-1.02235	0.00127239	0.0126112	0.0466274	0.811773	0.963691
Q9NW13	RBM28	0.410949	0.000787154	0.0097832	0.271948	0.00738696	0.048138	-0.139001	0.184148	0.875217
P11362	FGFR1	-0.856809	0.000795687	0.00986688	-0.924411	0.000411935	0.00505104	-0.0676021	0.741516	0.944482
Q10570	CPSF1	0.323369	0.000805257	0.00996301	0.440842	5.32644e-06	0.000156958	0.117473	0.165418	0.847333
Q9NRY4	ARHGAP35	-0.764557	0.000818283	0.0101014	-0.614484	0.0047631	0.0342606	0.150073	0.276794	0.904177
P12956	XRCC6	0.188289	0.000827477	0.0101828	0.22093	4.81082e-06	0.000143287	0.0326417	0.507572	0.904177
Q14376	GALE	-0.326799	0.000828593	0.0101828	-0.0138397	0.904909	0.953554	0.312959	0.00678505	0.259281
Q00535	CDK5	-0.490742	0.000837299	0.0102668	-0.248032	0.181848	0.406655	0.24271	0.259277	0.904177
Q8TAE8	GADD45GIP1	0.340062	0.000851039	0.0104119	0.412509	7.53472e-05	0.00129935	0.0724475	0.455324	0.904177
Q70E73	RAPH1	-0.428541	0.000860928	0.0105095	-0.39699	0.00134706	0.0131715	0.031551	0.801668	0.961927
Q8WUW1	BRK1	-0.378068	0.000864985	0.0105355	-0.330293	0.00886383	0.0548337	0.0477749	0.679422	0.932236
O43314	PPIP5K2	-0.471897	0.000884804	0.010682	-0.166056	0.142519	0.356226	0.305841	0.0382816	0.570473
Q14683	SMC1A	0.324837	0.000881796	0.010682	0.227635	0.00286387	0.0234983	-0.0972025	0.336941	0.904177
Q14980	NUMA1	0.288224	0.000884612	0.010682	0.427215	1.36588e-07	6.567e-06	0.138991	0.0989759	0.767548
Q15691	MAPRE1	-0.5099	0.000882465	0.010682	-0.144345	0.397573	0.628344	0.365555	0.0351396	0.553947
Q14764	MVP	2.98451	0.000901222	0.0108563	2.35823	0.000500753	0.00593434	-0.62628	0.0812326	0.727657
Q9Y6Y8	SEC23IP	0.464337	0.000921001	0.0110702	0.511816	7.0148e-05	0.00122837	0.0474794	0.719218	0.939923
Q99623	PHB2	0.306897	0.000926579	0.0111129	0.209635	0.0217948	0.105435	-0.097262	0.282754	0.904177
Q7L2H7	EIF3M	0.196336	0.000939159	0.0112391	0.29988	4.61685e-05	0.000875605	0.103544	0.0292331	0.530551
Q53FA7	TP53I3	0.454812	0.000942311	0.0112523	0.882197	0.000186441	0.00266811	0.427386	0.0157843	0.402795
Q86YP4	GATAD2A	0.546459	0.000955845	0.0113891	0.639714	7.06856e-05	0.00123385	0.0932551	0.540187	0.904177
Q9H0Q0	FAM49A	-0.48702	0.000961025	0.011426	-0.467343	0.0020766	0.0185978	0.0196775	0.884373	0.976156
P36955	SERPINF1	1.6956	0.000974062	0.0115476	3.15253	0.000400759	0.00496959	1.45693	0.0295813	0.53334
Q7Z4H3	HDDC2	0.747452	0.000975469	0.0115476	0.453664	0.098301	0.285073	-0.293788	0.238878	0.904177
P49407	ARRB1	-1.04111	0.000986775	0.0116563	-0.781762	0.00040461	0.00498933	0.259351	0.0670108	0.707681
Q8IX01	SUGP2	-0.461021	0.000994777	0.0117255	-0.298572	0.0210041	0.10275	0.162449	0.144605	0.836493
P31749	AKT1	-0.306036	0.000999493	0.0117558	-0.152082	0.0729199	0.236016	0.153954	0.0548983	0.656496
Q8WTT2	NOC3L	0.355551	0.00100237	0.0117645	0.478539	0.00244312	0.0208904	0.122988	0.259198	0.904177
P59768	GNG2	-0.863363	0.00100902	0.0118172	-1.06049	3.04375e-05	0.000613339	-0.197127	0.441849	0.904177
P61604	HSPE1	0.405404	0.00101669	0.0118817	0.614057	2.77149e-05	0.000571072	0.208653	0.163803	0.847333
Q9Y2A7	NCKAP1	-0.449285	0.00102345	0.0119352	-0.406255	0.00371841	0.0284248	0.0430299	0.662988	0.926054
P61981	YWHAG	-0.913308	0.00102565	0.0119354	-0.989261	0.00151196	0.0144734	-0.0759523	0.778108	0.955165
P35080	PFN2	-0.453951	0.00103093	0.0119715	-0.0790942	0.632244	0.795895	0.374857	0.0241545	0.492159
P05067	APP	-0.288326	0.00104466	0.0121052	-0.116356	0.170735	0.394209	0.171971	0.0348278	0.553307
Q15435	PPP1R7	-0.47432	0.00104998	0.0121413	-0.272319	0.161452	0.380887	0.202001	0.317062	0.904177
O43660	PLRG1	0.290468	0.00106228	0.0122577	0.457362	2.73375e-05	0.000571072	0.166894	0.0530073	0.650791
Q9UPT6	MAPK8IP3	-0.406568	0.00106794	0.012297	-0.260458	0.00609885	0.0414737	0.146111	0.106188	0.767548
Q96F85	CNRIP1	-0.735853	0.00107652	0.0123699	-0.63467	0.00314371	0.0250082	0.101183	0.308498	0.904177
Q86UY8	NT5DC3	-0.488129	0.00108222	0.0124093	-0.565321	0.0327911	0.138465	-0.0771927	0.712923	0.936608
O75054	IGSF3	-1.55036	0.00111666	0.0127775	-2.27562	0.00332845	0.026099	-0.725265	0.167613	0.847333
Q04446	GBE1	0.53764	0.00113388	0.0129475	0.642376	4.39122e-05	0.000838616	0.104736	0.267059	0.904177
Q9UIW2	PLXNA1	-0.802088	0.0011383	0.012971	-0.840467	0.00256065	0.0216588	-0.0383795	0.815485	0.964266
Q93052	LPP	0.834283	0.00114315	0.0129991	0.728321	0.00252377	0.0214461	-0.105962	0.637324	0.913949
Q14244	MAP7	0.423065	0.00114673	0.0130129	0.48982	0.00362584	0.0279118	0.066755	0.624944	0.912656
Q7Z460	CLASP1	-0.431347	0.00116748	0.0131938	-0.420181	0.0139051	0.075986	0.0111663	0.943269	0.986724
Q93008	USP9X	-0.521102	0.0011651	0.0131938	-0.263357	0.0327476	0.138465	0.257745	0.0794564	0.727657
O95182	NDUFA7	0.370231	0.00117055	0.0132012	0.775218	7.97598e-09	5.67744e-07	0.404987	0.000488076	0.0654212
P61927	RPL37	0.289177	0.00117796	0.0132304	0.412449	1.13552e-06	4.20526e-05	0.123272	0.159675	0.847333
P62081	RPS7	0.221269	0.0011773	0.0132304	0.225878	0.000328245	0.00423417	0.00460911	0.912604	0.982625
P26440	IVD	0.572338	0.00118704	0.0133051	0.677592	8.53781e-06	0.000230521	0.105254	0.425323	0.904177
O15212	PFDN6	-0.213004	0.00119642	0.0133828	-0.138698	0.0194702	0.0970145	0.074306	0.116057	0.787763
Q01469	FABP5	-0.527323	0.00120593	0.0134344	0.0169764	0.936935	0.966561	0.544299	0.0159334	0.402795
Q16513	PKN2	0.586945	0.00120584	0.0134344	0.638606	6.22008e-06	0.000179433	0.0516611	0.721109	0.940197
Q96JJ3	ELMO2	-0.20167	0.00123057	0.0136811	-0.157327	0.0338391	0.14169	0.0443427	0.47052	0.904177
P27797	CALR	0.267835	0.00123373	0.0136884	0.421842	1.44921e-06	5.15786e-05	0.154007	0.0740919	0.721354
P56192	MARS	0.489882	0.00123883	0.0137172	0.169449	0.385986	0.618231	-0.320433	0.152469	0.839387
P36959	GMPR	1.50433	0.00124367	0.0137431	1.0438	0.0823676	0.254772	-0.460534	0.43606	0.904177
Q68E01	INTS3	0.552148	0.00124796	0.0137627	0.489758	0.00211858	0.0189428	-0.0623901	0.612833	0.910045
Q05193	DNM1	-1.25601	0.0012558	0.0138214	-0.899329	0.00752225	0.0487346	0.356685	0.217267	0.901242
P24821	TNC	-0.883323	0.00131066	0.0143963	-1.8658	2.45253e-08	1.46112e-06	-0.982481	0.000190228	0.0453321
P49411	TUFM	0.363758	0.00131562	0.0144218	0.675916	1.16881e-10	1.3074e-08	0.312158	0.00397928	0.19649
P35555	FBN1	0.548412	0.00132225	0.0144656	0.739351	0.000144497	0.002158	0.190939	0.28169	0.904177
Q99797	MIPEP	0.70918	0.00135035	0.0147142	0.914094	0.00264349	0.0222564	0.204914	0.280981	0.904177
Q9Y3D2	MSRB2	0.498753	0.00134872	0.0147142	0.387981	0.0153138	0.0812536	-0.110772	0.472138	0.904177
P51648	ALDH3A2	0.513596	0.00135691	0.0147564	0.558746	0.000768182	0.00853902	0.0451498	0.80388	0.961996
P17480	UBTF	0.218394	0.00136132	0.014775	0.295392	3.90523e-05	0.000759027	0.0769976	0.271645	0.904177
Q5BKZ1	ZNF326	0.280862	0.00136461	0.0147815	0.348197	7.93384e-05	0.00135892	0.0673356	0.408529	0.904177
Q9C040	TRIM2	-0.970648	0.00138352	0.0149567	-0.759648	0.0202635	0.100148	0.211	0.516543	0.904177
O15269	SPTLC1	0.235538	0.0014013	0.0151192	0.249423	0.00287984	0.0235588	0.0138842	0.856822	0.972581
Q9H7X7	IFT22	0.722854	0.0014136	0.015192	0.651761	0.0111423	0.0644889	-0.0710921	0.735692	0.943234
Q9ULD0	OGDHL	1.2134	0.00141348	0.015192	1.56349	2.91633e-05	0.000596432	0.350089	0.335789	0.904177
Q8NBS9	TXNDC5	0.445184	0.00141866	0.0152165	0.472216	0.0015642	0.0148072	0.0270318	0.843277	0.970123
Q16698	DECR1	0.673876	0.00143068	0.0153155	0.845233	2.5857e-07	1.17126e-05	0.171357	0.247585	0.904177
Q9Y496	KIF3A	-0.44829	0.00144461	0.0154345	-0.308508	0.0242663	0.113002	0.139782	0.301696	0.904177
Q9Y697	NFS1	0.394842	0.00146745	0.015648	0.399993	0.00215401	0.0191284	0.00515137	0.964116	0.990786
P52815	MRPL12	0.29127	0.00148142	0.0157663	0.448212	1.03879e-06	3.8732e-05	0.156942	0.0225056	0.477707
P25205	MCM3	0.550614	0.00154835	0.0164467	0.292174	0.0886821	0.26707	-0.25844	0.100479	0.767548
P33121	ACSL1	-0.267048	0.00155143	0.0164476	0.0270168	0.740114	0.861981	0.294065	0.000538831	0.0654212
O94967	WDR47	-1.52913	0.00155517	0.0164553	-1.31434	0.000962594	0.0102233	0.214789	0.255336	0.904177
Q8WUM0	NUP133	0.619099	0.00155915	0.0164657	0.459415	0.00652547	0.0436659	-0.159684	0.319951	0.904177
P51148	RAB5C	-0.144224	0.00156449	0.0164903	-0.0914065	0.0351851	0.145	0.0528177	0.314128	0.904177
Q00839	HNRNPU	0.254079	0.00158462	0.0166704	0.168807	0.0490977	0.180239	-0.0852718	0.338348	0.904177
Q9Y3F4	STRAP	-0.113232	0.00159082	0.0167036	-0.040747	0.2351	0.469571	0.0724846	0.0353734	0.553947
Q6GYQ0	RALGAPA1	-0.238843	0.00160096	0.0167708	-0.0778363	0.334592	0.573631	0.161007	0.0280187	0.514825
Q8WVM8	SCFD1	0.496451	0.0016064	0.0167708	0.736526	5.1301e-05	0.000956397	0.240076	0.132348	0.806897
Q9BY77	POLDIP3	0.213983	0.0016055	0.0167708	0.372278	1.8097e-08	1.15337e-06	0.158295	0.00381351	0.19176
Q9Y285	FARSA	-0.333527	0.00161247	0.0168022	-0.201472	0.0470431	0.175404	0.132055	0.20251	0.892867
Q3SXM5	HSDL1	-0.654995	0.00164974	0.017158	-0.805941	0.00128558	0.0127189	-0.150945	0.476147	0.904177
O14929	HAT1	0.704233	0.00168542	0.0174958	0.143389	0.614315	0.782866	-0.560844	0.0460494	0.615601
O95831	AIFM1	0.498841	0.00169299	0.0175209	0.773302	1.84449e-05	0.000427138	0.274461	0.10714	0.767548
P21397	MAOA	-0.608514	0.00169423	0.0175209	-0.415424	0.0216729	0.10503	0.19309	0.278644	0.904177
P35237	SERPINB6	0.834638	0.00169901	0.0175372	0.802022	0.00185334	0.0169303	-0.0326162	0.884638	0.976175
O75746	SLC25A12	-0.382543	0.00171103	0.0175951	-0.205035	0.0747705	0.24008	0.177508	0.173911	0.861491
P09455	RBP1	0.840083	0.00170821	0.0175951	1.52035	0.000311839	0.00407921	0.680271	0.0650893	0.697788
Q8IVL5	P3H2	1.26705	0.00174441	0.0179047	1.27388	0.00166589	0.0155815	0.00683438	0.984845	0.996189
Q96CV9	OPTN	-0.616432	0.00175389	0.0179683	-0.299844	0.0803698	0.250715	0.316588	0.00617128	0.248712
P63096	GNAI1	-0.798233	0.00179963	0.0184025	-0.945511	3.40915e-05	0.000674568	-0.147278	0.471554	0.904177
P27361	MAPK3	0.89993	0.00180727	0.0184119	0.275771	0.308446	0.547826	-0.62416	0.0276832	0.514825
P51688	SGSH	1.30983	0.00180613	0.0184119	1.16415	0.000683779	0.0077755	-0.145682	0.498006	0.904177
P38646	HSPA9	0.338471	0.00181693	0.018476	0.469154	1.65037e-05	0.000395008	0.130683	0.226672	0.904177
Q96BQ5	CCDC127	0.390304	0.00183755	0.0186511	0.214068	0.17035	0.393701	-0.176236	0.198548	0.888817
Q6UXN9	WDR82	-0.200354	0.00186997	0.0189451	-0.0106337	0.859496	0.931192	0.18972	0.00168616	0.12543
Q96PU5	NEDD4L	-1.1652	0.00189213	0.0191342	-1.0818	0.0299961	0.131212	0.0834025	0.729427	0.941103
Q9UPY3	DICER1	0.411067	0.00190498	0.0192287	0.366425	0.00513646	0.0363733	-0.0446423	0.726895	0.94044
O15066	KIF3B	-0.698889	0.00191435	0.0192524	-0.651202	0.00171867	0.0159391	0.0476869	0.72164	0.940197
O75061	DNAJC6	-1.85528	0.00191408	0.0192524	-1.73944	0.00170124	0.015831	0.115848	0.765811	0.951037
P29590	PML	0.428879	0.00193655	0.01944	0.462545	0.00117908	0.0119677	0.0336662	0.783749	0.956629
P54829	PTPN5	-0.82647	0.00195359	0.0195752	-0.575818	0.0837161	0.257202	0.250652	0.316095	0.904177
P47914	RPL29	0.294734	0.00196915	0.0196951	0.44761	6.81409e-06	0.000193513	0.152876	0.0986093	0.767548
A6NKN8	PCP4L1	-1.25247	0.00198554	0.0198228	-0.907625	0.0726535	0.23563	0.344849	0.308011	0.904177
A6NHX0	CASTOR2	-0.712583	0.00202289	0.0200513	-0.541061	0.00299835	0.0241676	0.171521	0.128547	0.803381
P15311	EZR	0.476394	0.00201786	0.0200513	0.0817646	0.462941	0.683482	-0.39463	0.00728048	0.267814
P31949	S100A11	0.84106	0.00201474	0.0200513	0.640404	0.0371095	0.149692	-0.200656	0.461712	0.904177
Q66PJ3	ARL6IP4	0.510028	0.00202305	0.0200513	0.51882	0.0254205	0.116399	0.00879243	0.963593	0.990786
Q10472	GALNT1	0.946781	0.00203903	0.0201732	0.661647	0.00175042	0.0161516	-0.285134	0.204818	0.892867
Q9UNA1	ARHGAP26	-1.03773	0.00204666	0.0202121	-1.33338	0.0235932	0.111	-0.295649	0.479102	0.904177
O00479	HMGN4	-0.22332	0.00207273	0.0204328	-0.000977812	0.988801	0.994061	0.222342	0.00354282	0.18319
P84098	RPL19	0.207621	0.00209101	0.0205759	0.362896	0.000258126	0.00345921	0.155275	0.0172596	0.415431
P31040	SDHA	0.62977	0.00217088	0.0213237	0.980099	1.57151e-06	5.52143e-05	0.350328	0.0252966	0.501863
P49419	ALDH7A1	0.524566	0.00224612	0.0220232	0.472367	0.00527879	0.0370462	-0.0521991	0.758257	0.949338
P07311	ACYP1	-0.569012	0.00227994	0.0223149	0.0870925	0.62326	0.789847	0.656105	6.38239e-05	0.0190671
O75592	MYCBP2	-0.448008	0.00229826	0.0224366	-0.197864	0.0946797	0.277673	0.250145	0.0214338	0.466186
Q9H2M9	RAB3GAP2	0.551372	0.00230056	0.0224366	0.371568	0.0437344	0.166464	-0.179804	0.33229	0.904177
Q13838	DDX39B	0.156303	0.00230945	0.0224833	0.296869	3.13936e-08	1.78611e-06	0.140566	0.0063049	0.251033
Q5SZK8	FREM2	1.13835	0.00240582	0.02338	0.141528	0.636156	0.798548	-0.996822	0.00786102	0.275624
P21579	SYT1	-1.30987	0.00242105	0.0234719	-1.26706	0.00339814	0.0265316	0.0428075	0.860343	0.972581
Q14690	PDCD11	0.366777	0.00242385	0.0234719	0.351216	1.89152e-06	6.24542e-05	-0.0155601	0.87461	0.975725
P11310	ACADM	1.19865	0.00250604	0.0242251	0.769622	0.00975314	0.0589382	-0.429032	0.0964155	0.764908
Q07817	BCL2L1	0.967036	0.00251323	0.0242518	1.04599	0.00137276	0.0133677	0.0789549	0.771536	0.953051
P18077	RPL35A	0.255715	0.00252304	0.0243037	0.409267	0.00102971	0.010812	0.153552	0.0266337	0.505117
Q16270	IGFBP7	3.2512	0.00256513	0.0246657	2.80271	0.00122082	0.0122104	-0.448495	0.492998	0.904177
Q9BVM2	DPCD	0.876164	0.00258658	0.024785	0.720522	0.00412409	0.0307121	-0.155641	0.347798	0.904177
Q9Y490	TLN1	0.440656	0.00258553	0.024785	0.374248	0.00044405	0.00540853	-0.0664083	0.612695	0.910045
P04179	SOD2	0.367417	0.00260918	0.0249579	0.704797	0.0186827	0.0942266	0.33738	0.250605	0.904177
P46087	NOP2	0.391868	0.00262863	0.0250566	0.478284	0.000757549	0.00843928	0.0864169	0.424958	0.904177
Q9BUQ8	DDX23	0.251027	0.00262791	0.0250566	0.330136	8.1099e-05	0.00138475	0.0791086	0.315894	0.904177
Q9H173	SIL1	0.49038	0.00263588	0.0250821	0.538255	0.00421544	0.0313073	0.047875	0.778721	0.955489
Q7Z3B1	NEGR1	-1.31068	0.00264163	0.0250932	-1.33109	0.00345947	0.0268574	-0.0204035	0.955512	0.9898
Q13428	TCOF1	0.238784	0.0026734	0.0253511	0.581225	1.37302e-12	2.1695e-10	0.342441	2.0974e-05	0.00957985
P16050	ALOX15	1.17561	0.00270104	0.0255319	1.01124	0.00849556	0.0530949	-0.164378	0.684439	0.932236
Q92575	UBXN4	0.435508	0.00270644	0.0255319	0.422391	0.00359185	0.027728	-0.0131166	0.926721	0.984189
Q9Y375	NDUFAF1	0.499629	0.002702	0.0255319	0.542825	0.0505941	0.184134	0.0431964	0.803018	0.961927
Q7Z417	NUFIP2	0.16513	0.00272796	0.0256907	0.415311	9.08444e-12	1.2448e-09	0.250181	6.40022e-05	0.0190671
Q13162	PRDX4	0.410521	0.00273337	0.0256974	0.413832	0.00230874	0.0200542	0.00331119	0.979976	0.994559
P50454	SERPINH1	0.459023	0.0027488	0.0257983	0.35234	0.000190851	0.00271703	-0.106683	0.403795	0.904177
P15924	DSP	1.2212	0.00276853	0.0258947	2.25575	0.000966199	0.0102234	1.03454	0.0728948	0.721354
P25054	APC	-0.393336	0.0027679	0.0258947	-0.140541	0.219119	0.45218	0.252796	0.00337928	0.178095
O43424	GRID2	-1.32713	0.00280374	0.026168	-1.50837	0.0714148	0.233269	-0.18124	0.659454	0.922997
P49591	SARS	-0.420587	0.00281408	0.026168	-0.148349	0.305732	0.543888	0.272238	0.0787456	0.727657
Q8N4C8	MINK1	-0.494392	0.00281684	0.026168	-0.354834	0.0691161	0.227659	0.139557	0.446506	0.904177
Q96CS3	FAF2	0.210389	0.00281592	0.026168	0.265475	0.000222108	0.00307417	0.0550853	0.364533	0.904177
Q9P1Y5	CAMSAP3	-0.876	0.00282582	0.026207	-0.450239	0.0506335	0.184155	0.425761	0.123138	0.797013
Q8N392	ARHGAP18	0.841579	0.00283353	0.0262341	0.452058	0.196849	0.426117	-0.389521	0.259145	0.904177
A0AV96	RBM47	3.01528	0.00285718	0.0262645	1.97836	0.00225936	0.019719	-1.03692	0.10391	0.767548
O15321	TM9SF1	0.865223	0.00285531	0.0262645	0.87943	0.00107994	0.0112105	0.014207	0.955205	0.9898
Q13185	CBX3	0.263317	0.00286077	0.0262645	0.507561	1.65151e-08	1.07761e-06	0.244244	0.0100131	0.311629
Q96I59	NARS2	0.523482	0.00285953	0.0262645	0.604235	0.000740051	0.008278	0.0807535	0.378252	0.904177
Q9NUL7	DDX28	1.30568	0.00285647	0.0262645	1.10586	0.0084861	0.0530949	-0.199816	0.589082	0.905381
Q86VP6	CAND1	-0.176701	0.00293413	0.0268929	-0.115989	0.050089	0.182903	0.0607129	0.302343	0.904177
Q02878	RPL6	0.354362	0.00298874	0.0273478	0.266382	0.0214617	0.104376	-0.0879803	0.470801	0.904177
P23471	PTPRZ1	-1.09654	0.00299678	0.0273756	-1.77745	0.000123308	0.00188785	-0.680918	0.0979052	0.765161
Q16774	GUK1	-0.193261	0.00302782	0.0276131	-0.0538713	0.452731	0.674482	0.139389	0.0545357	0.656496
O15484	CAPN5	-0.67179	0.00305548	0.0278191	-0.534478	0.00856008	0.0532552	0.137313	0.307191	0.904177
Q9NW64	RBM22	0.261531	0.00306953	0.0279007	0.399136	7.53864e-05	0.00129935	0.137605	0.0820357	0.727657
O00541	PES1	0.273869	0.00308014	0.0279184	0.275716	0.00223313	0.019583	0.00184776	0.982003	0.995145
P04080	CSTB	0.304987	0.00308676	0.0279184	0.61079	2.89911e-10	2.99811e-08	0.305803	0.000383547	0.058395
Q9H115	NAPB	-1.45736	0.00308461	0.0279184	-1.29914	0.00118622	0.0120179	0.158225	0.555979	0.904177
Q13409	DYNC1I2	-0.691715	0.003125	0.0282177	-0.850026	0.00474032	0.0341415	-0.158311	0.380955	0.904177
P40429	RPL13A	0.320922	0.00317492	0.0285275	0.231184	0.136084	0.346437	-0.0897383	0.539701	0.904177
Q86VW0	SESTD1	-0.982556	0.0031718	0.0285275	-0.571523	0.000933044	0.00994945	0.411034	0.145719	0.836493
Q9BTE6	AARSD1	-0.363005	0.00317083	0.0285275	-0.262205	0.0455269	0.171414	0.1008	0.365394	0.904177
P35221	CTNNA1	0.351246	0.00318745	0.0285932	0.253977	0.0487174	0.179449	-0.097269	0.454681	0.904177
O75533	SF3B1	0.287606	0.00323774	0.0289495	0.407748	0.000364386	0.00457025	0.120142	0.18895	0.877922
P56537	EIF6	0.336559	0.00323268	0.0289495	0.262578	0.077017	0.244571	-0.0739806	0.602118	0.908393
P46108	CRK	-0.152256	0.00326205	0.0291193	-0.0396748	0.460813	0.681704	0.112582	0.0450266	0.615438
Q15121	PEA15	-0.901801	0.00329989	0.0294093	-1.02493	0.00378826	0.0288782	-0.123126	0.532818	0.904177
Q9Y4W6	AFG3L2	0.472216	0.0033857	0.030125	0.512118	0.00206146	0.0184924	0.0399025	0.820465	0.9646
P41208	CETN2	0.455975	0.00340531	0.0302504	0.282523	0.151399	0.367339	-0.173451	0.283969	0.904177
Q96GW7	BCAN	-1.4563	0.00341177	0.0302587	-1.6345	0.000348373	0.00443538	-0.178202	0.67624	0.932236
P31937	HIBADH	0.952186	0.00342658	0.0303161	0.966002	1.28395e-05	0.000325802	0.013816	0.96024	0.990668
Q5SYE7	NHSL1	0.672303	0.0034293	0.0303161	0.427516	0.337704	0.575965	-0.244786	0.521862	0.904177
O75718	CRTAP	0.604056	0.00347995	0.0307143	0.702426	0.00331615	0.0260772	0.0983703	0.452924	0.904177
Q9NRW1	RAB6B	-0.62036	0.00351748	0.0309957	-0.994578	0.0166457	0.0862344	-0.374218	0.3179	0.904177
P00338	LDHA	-0.692759	0.00352452	0.0310079	-0.346988	0.140811	0.353667	0.345771	0.0927142	0.753956
P07741	APRT	1.09455	0.00360082	0.0314269	1.23963	0.000216509	0.00301956	0.145078	0.664175	0.926403
P34897	SHMT2	0.466028	0.00358924	0.0314269	0.404085	0.0101206	0.0606903	-0.0619424	0.695405	0.932236
P56556	NDUFA6	0.344011	0.00358946	0.0314269	0.554968	2.4906e-05	0.000531167	0.210957	0.0842861	0.731412
Q6NYC8	PPP1R18	-0.932479	0.00358816	0.0314269	-0.819399	0.0244946	0.113851	0.11308	0.588666	0.905381
Q9Y2B0	CNPY2	0.695095	0.00359578	0.0314269	0.344805	0.128614	0.335725	-0.350289	0.169997	0.853254
Q01581	HMGCS1	-1.06257	0.00361021	0.0314587	-1.57011	0.00164793	0.0154663	-0.507542	0.281082	0.904177
Q96DG6	CMBL	0.546854	0.0036221	0.0315123	0.410978	0.00281503	0.0232367	-0.135877	0.169471	0.852883
Q86WC4	OSTM1	0.621159	0.00363206	0.0315489	0.239117	0.436091	0.659734	-0.382042	0.266743	0.904177
P05166	PCCB	0.890462	0.00367102	0.0318368	0.476758	0.0010135	0.0106827	-0.413704	0.0812497	0.727657
O95822	MLYCD	0.515335	0.00374791	0.0324313	0.635026	9.38615e-05	0.00155424	0.119692	0.278904	0.904177
Q8IY67	RAVER1	0.843374	0.00375141	0.0324313	0.690547	1.15207e-05	0.000297245	-0.152828	0.490506	0.904177
P67775	PPP2CA	-0.296104	0.00380449	0.0328384	-0.0864205	0.400171	0.630042	0.209684	0.0785072	0.727657
Q9Y3E5	PTRH2	0.262645	0.00381453	0.0328734	0.311119	0.00178525	0.0163902	0.0484741	0.452211	0.904177
P36578	RPL4	0.330513	0.00382109	0.0328781	0.354011	0.00143885	0.0139019	0.0234979	0.83362	0.968191
P50851	LRBA	0.532525	0.00383369	0.0329349	0.496398	0.00634053	0.0427459	-0.0361268	0.694728	0.932236
Q8IVS2	MCAT	0.687182	0.00394899	0.0338723	0.594506	0.0015434	0.0146356	-0.0926766	0.416348	0.904177
P60891	PRPS1	0.677881	0.00396634	0.033968	0.803646	0.0161927	0.0847599	0.125765	0.500387	0.904177
O00339	MATN2	-0.769946	0.00400499	0.0342454	-0.744941	0.00734387	0.0480331	0.0250057	0.897534	0.979957
O75396	SEC22B	0.44124	0.00403127	0.034326	0.416198	0.00814248	0.0517137	-0.0250418	0.830284	0.967429
P36871	PGM1	0.601394	0.00403319	0.034326	0.94177	6.22142e-05	0.0011217	0.340376	0.129559	0.805115
Q15942	ZYX	-0.386004	0.00402257	0.034326	-0.27527	0.0338116	0.14169	0.110734	0.309272	0.904177
Q9NY59	SMPD3	-0.734593	0.00407555	0.0346327	-0.564505	0.00790563	0.0507116	0.170088	0.354452	0.904177
Q8TBF2	PRXL2B	-0.46936	0.00410061	0.0347379	-0.369839	0.0201052	0.0994555	0.0995204	0.345374	0.904177
Q9BTE1	DCTN5	-0.412842	0.00410007	0.0347379	-0.24321	0.0619293	0.211356	0.169632	0.130875	0.805983
P48728	AMT	0.501271	0.00411221	0.0347803	0.953328	6.83672e-08	3.56877e-06	0.452057	0.00568754	0.237965
Q86SR1	GALNT10	0.839131	0.0041183	0.0347803	0.808936	0.00558441	0.0386955	-0.0301948	0.842106	0.970113
Q8IZ83	ALDH16A1	0.387213	0.00413411	0.0348065	0.228146	0.107356	0.300214	-0.159067	0.284723	0.904177
Q9Y371	SH3GLB1	-0.767317	0.00413164	0.0348065	-0.49367	0.0114754	0.0659296	0.273647	0.110622	0.776334
Q8NBJ7	SUMF2	0.400747	0.00422954	0.0355554	0.376248	0.00446806	0.0327399	-0.0244989	0.791197	0.958541
O94979	SEC31A	0.575191	0.004242	0.0356032	0.554479	0.004688	0.0338698	-0.0207115	0.885564	0.976615
P14625	HSP90B1	0.252636	0.00424822	0.0356032	0.341427	9.88643e-05	0.00160794	0.0887906	0.319043	0.904177
Q86Y82	STX12	-0.716741	0.00425793	0.0356301	-0.630152	0.00531264	0.0372319	0.0865887	0.600616	0.907449
O75431	MTX2	0.192362	0.00431564	0.0359484	0.175245	0.0149566	0.0802125	-0.0171177	0.753704	0.947995
P98194	ATP2C1	0.772886	0.00430756	0.0359484	0.494801	0.0251112	0.115659	-0.278086	0.278422	0.904177
Q9Y295	DRG1	0.375581	0.00430932	0.0359484	0.34535	0.00123803	0.01236	-0.0302302	0.818585	0.964266
O75643	SNRNP200	0.286703	0.00433982	0.0360949	0.361099	0.00045157	0.0054637	0.0743968	0.463768	0.904177
Q5JTZ9	AARS2	0.507411	0.00434762	0.036105	0.861473	0.00157321	0.0148455	0.354062	0.154439	0.839387
Q9Y224	RTRAF	0.149039	0.00437688	0.036293	0.184436	0.00125862	0.0125427	0.0353967	0.485368	0.904177
Q6NVY1	HIBCH	0.728467	0.0044748	0.0370489	0.84948	0.00144066	0.0139019	0.121013	0.406123	0.904177
Q56VL3	OCIAD2	1.0604	0.00449823	0.0371867	1.46433	3.66429e-05	0.000719856	0.403938	0.213813	0.899448
P49321	NASP	0.556917	0.00452679	0.0373665	0.276733	0.0601217	0.206859	-0.280183	0.0916654	0.751827
Q14168	MPP2	0.268106	0.00465074	0.0383319	0.54799	0.000107406	0.00170142	0.279884	0.00760766	0.274326
Q8WXA3	RUFY2	-0.382639	0.00466702	0.0384083	-0.306654	0.012617	0.0702784	0.075985	0.480126	0.904177
Q8TEA8	DTD1	-0.437561	0.00474866	0.0390216	-0.208677	0.426069	0.652839	0.228884	0.410695	0.904177
Q92574	TSC1	-0.372866	0.00479537	0.0393464	-0.329653	0.0203851	0.100568	0.0432128	0.697955	0.932236
Q969Z3	MARC2	0.54567	0.00482763	0.0395519	0.547968	0.00469024	0.0338698	0.0022989	0.990006	0.997499
P29323	EPHB2	-0.913932	0.00489785	0.0400076	-1.27644	0.00114665	0.0117253	-0.362505	0.222181	0.904177
P45877	PPIC	1.16282	0.00489617	0.0400076	1.76882	2.72184e-05	0.000571072	0.606001	0.128323	0.803381
P45954	ACADSB	0.468096	0.00495256	0.0403943	0.657158	0.00332466	0.026099	0.189062	0.264747	0.904177
Q92823	NRCAM	-1.20352	0.00499124	0.0404877	-1.15887	0.00495153	0.0353376	0.0446419	0.887304	0.977502
Q9P2W9	STX18	0.296054	0.00499356	0.0404877	0.292545	0.122427	0.324478	-0.00350862	0.984716	0.996189
Q9ULK5	VANGL2	-0.834047	0.00498515	0.0404877	-1.00047	0.00174544	0.0161516	-0.166421	0.388706	0.904177
Q9Y328	NSG2	-1.10583	0.00497712	0.0404877	-1.14871	0.00289551	0.0236517	-0.0428799	0.833041	0.968191
O75569	PRKRA	-0.283395	0.00504564	0.040844	-0.16878	0.0240043	0.112355	0.114616	0.2199	0.904066
Q02410	APBA1	-2.02712	0.00506186	0.040844	-1.94105	0.0132606	0.0732678	0.0860731	0.859932	0.972581
Q13509	TUBB3	-1.49947	0.00506176	0.040844	-1.51425	0.00292664	0.0237643	-0.0147817	0.947476	0.986909
Q5SSJ5	HP1BP3	-0.381903	0.00506731	0.040844	-0.195119	0.152665	0.369102	0.186784	0.164948	0.847333
O43598	DNPH1	0.634975	0.0050916	0.0409195	0.532502	0.000204833	0.00287133	-0.102473	0.414535	0.904177
Q14258	TRIM25	0.634859	0.00508529	0.0409195	0.465942	0.0102469	0.061187	-0.168917	0.383449	0.904177
O15230	LAMA5	1.88813	0.00512313	0.0409428	0.493471	0.200442	0.431684	-1.39466	0.031005	0.542324
P16989	YBX3	1.06743	0.00511353	0.0409428	0.877178	0.0296713	0.130566	-0.190247	0.457986	0.904177
P51693	APLP1	-0.461861	0.00512438	0.0409428	-0.320433	0.0546053	0.193891	0.141427	0.230986	0.904177
P61289	PSME3	0.427496	0.00510364	0.0409428	0.321708	0.039429	0.15594	-0.105788	0.406315	0.904177
Q8N9I9	DTX3	-0.723458	0.0051537	0.0411171	-0.41074	0.0531096	0.190631	0.312718	0.206525	0.892867
Q05519	SRSF11	0.200584	0.00516298	0.0411313	0.241798	0.0235567	0.111	0.0412139	0.65596	0.921289
P46777	RPL5	0.470789	0.00526323	0.0418083	0.314506	0.0428841	0.164369	-0.156284	0.381211	0.904177
Q9UG01	IFT172	0.777095	0.00525719	0.0418083	0.422847	0.299534	0.537494	-0.354248	0.323155	0.904177
P49327	FASN	-0.256293	0.00532453	0.0422341	0.0119989	0.8924	0.947915	0.268292	0.00189207	0.130063
Q9BYD1	MRPL13	0.358655	0.00535209	0.0423913	0.456094	0.00542889	0.037809	0.0974394	0.507471	0.904177
Q92626	PXDN	0.737127	0.00538096	0.0425076	0.720593	0.00203974	0.0183667	-0.0165336	0.917709	0.983443
Q99459	CDC5L	0.23826	0.00539004	0.0425076	0.314043	0.000487876	0.0058513	0.0757836	0.387292	0.904177
Q9HC56	PCDH9	-0.773032	0.00538467	0.0425076	-0.612771	0.0162741	0.0850318	0.160261	0.389623	0.904177
O00429	DNM1L	-0.33596	0.00543189	0.042638	-0.131608	0.275602	0.514622	0.204352	0.0580121	0.667992
O00764	PDXK	-0.333237	0.00542652	0.042638	0.143196	0.285959	0.52428	0.476433	0.00107759	0.0952621
Q14651	PLS1	1.19262	0.00543768	0.042638	1.48154	0.000174946	0.00251016	0.288922	0.412532	0.904177
Q7Z406	MYH14	0.926064	0.00541973	0.042638	3.01214	3.89848e-08	2.13675e-06	2.08607	9.08488e-06	0.00622428
P12532	CKMT1A	-0.608899	0.00545216	0.0426905	-0.724107	0.00117293	0.0119273	-0.115208	0.536897	0.904177
P23435	CBLN1	1.77106	0.00546572	0.0427355	1.99493	0.000653598	0.00747885	0.223872	0.679201	0.932236
Q8NE86	MCU	1.14823	0.00550258	0.0429014	1.09164	0.000265627	0.00354234	-0.0565977	0.819187	0.964266
Q96HC4	PDLIM5	0.992054	0.00549493	0.0429014	1.03279	0.00473857	0.0341415	0.0407346	0.860982	0.972581
Q15459	SF3A1	0.338721	0.00556505	0.0433268	0.318581	0.00152963	0.0146061	-0.02014	0.873094	0.975725
Q7Z3T8	ZFYVE16	2.27816	0.00562066	0.0436977	0.736311	0.0952578	0.278458	-1.54185	0.0476861	0.626624
P13987	CD59	-0.345965	0.00563676	0.0437608	-0.306188	0.0121444	0.0687553	0.0397768	0.740253	0.944324
O14975	SLC27A2	2.88877	0.00567306	0.043831	2.33116	0.0375322	0.150817	-0.557612	0.481511	0.904177
P50995	ANXA11	1.35767	0.00566835	0.043831	0.885095	0.0100255	0.0602518	-0.472576	0.28691	0.904177
Q15424	SAFB	0.180697	0.0056778	0.043831	0.337682	0.000369211	0.00460967	0.156986	0.0793166	0.727657
Q6NUQ4	TMEM214	0.398329	0.00565923	0.043831	0.492728	0.0164929	0.0858474	0.0943984	0.466437	0.904177
O43581	SYT7	-1.01764	0.00572252	0.0440545	-0.70058	0.041636	0.161277	0.317056	0.327346	0.904177
Q15084	PDIA6	0.633519	0.00572282	0.0440545	0.652799	0.000794801	0.00878287	0.0192803	0.923922	0.983443
Q9C005	DPY30	0.683635	0.00573406	0.0440791	0.467353	0.0928827	0.274974	-0.216282	0.306349	0.904177
P00403	MT-CO2	0.57789	0.0057733	0.0442566	0.650484	0.000355766	0.00451378	0.0725935	0.631396	0.912942
Q02750	MAP2K1	-0.260594	0.00576903	0.0442566	-0.147363	0.177461	0.401928	0.113231	0.199648	0.888928
P38117	ETFB	0.752522	0.00584411	0.0447368	0.759487	0.000964325	0.0102233	0.0069646	0.967467	0.990786
P15586	GNS	0.633803	0.0058543	0.0447523	0.492081	0.019931	0.0987392	-0.141722	0.526585	0.904177
Q15124	PGM5	1.19988	0.00588118	0.0448952	1.39252	0.00134815	0.0131715	0.192636	0.630536	0.912942
Q14155	ARHGEF7	-0.870803	0.00603524	0.04598	-0.923131	0.0121184	0.0686874	-0.0523277	0.79471	0.959787
Q9UH03	SEPT3	-1.65104	0.00604006	0.04598	-1.64975	0.00854852	0.0532437	0.0012861	0.995543	0.999196
Q8NBZ7	UXS1	0.550393	0.00611774	0.0465067	-0.128303	0.429739	0.655005	-0.678696	0.00231567	0.144189
Q9P121	NTM	-1.46022	0.00625299	0.047469	-1.04641	0.0471991	0.175627	0.413811	0.431498	0.904177
P53602	MVD	-0.779286	0.00628084	0.0476145	-0.43702	0.0856064	0.261107	0.342267	0.241489	0.904177
P53701	HCCS	0.452436	0.00632532	0.0478855	0.397589	0.0883523	0.266516	-0.0548475	0.721781	0.940197
Q8NBM8	PCYOX1L	-0.353792	0.00636795	0.0481417	-0.281461	0.0410877	0.15988	0.0723309	0.4904	0.904177
Q06323	PSME1	0.237975	0.00638739	0.0481934	0.505134	7.76699e-09	5.60143e-07	0.26716	0.00441605	0.206732
Q9NUP9	LIN7C	-0.420816	0.00639238	0.0481934	-0.363578	0.0439971	0.167116	0.0572377	0.627457	0.912942
P26583	HMGB2	0.436278	0.00643266	0.0484279	0.233144	0.151204	0.367028	-0.203134	0.276895	0.904177
Q8IXI1	RHOT2	0.518432	0.00644998	0.0484279	0.227607	0.26949	0.50811	-0.290825	0.170801	0.854254
Q9NX14	NDUFB11	0.545568	0.00644763	0.0484279	0.54995	0.0257484	0.117606	0.00438192	0.967064	0.990786
Q7Z4G4	TRMT11	-0.4493	0.00646662	0.0484864	-0.413762	0.00905622	0.0558348	0.035538	0.833941	0.968191
P62241	RPS8	0.498804	0.00649638	0.0486214	0.528538	0.00345766	0.0268574	0.029734	0.856866	0.972581
Q96EY5	MVB12A	0.596473	0.00650237	0.0486214	0.385129	0.0594874	0.205952	-0.211345	0.280818	0.904177
P40222	TXLNA	0.514885	0.0065517	0.0488569	0.539249	0.0590025	0.20455	0.0243643	0.929977	0.984777
Q53GS9	USP39	0.233302	0.0065499	0.0488569	0.198164	0.0279931	0.125045	-0.0351378	0.691104	0.932236
Q02543	RPL18A	0.431515	0.00656396	0.0488819	0.297953	0.0583149	0.203194	-0.133563	0.403349	0.904177
P62273	RPS29	0.336745	0.00665798	0.0495148	0.560331	1.64986e-06	5.72057e-05	0.223585	0.0362058	0.559818
Q01518	CAP1	-0.307132	0.00675807	0.0500408	-0.258294	0.0125198	0.0701648	0.0488376	0.402801	0.904177
Q71UM5	RPS27L	0.755427	0.00675599	0.0500408	0.542231	0.127119	0.333529	-0.213196	0.230201	0.904177
Q8N9R8	SCAI	-0.441072	0.00676523	0.0500408	-0.271303	0.0621804	0.211718	0.169769	0.0479028	0.626624
Q9P2S2	NRXN2	-0.959045	0.00675656	0.0500408	-0.577814	0.331433	0.570893	0.381232	0.400187	0.904177
Q9Y4E6	WDR7	-0.393567	0.00680404	0.0502601	-0.204368	0.151074	0.367028	0.189199	0.185269	0.875217
P62277	RPS13	0.335338	0.00683504	0.050421	0.393239	0.0319262	0.136389	0.057901	0.747079	0.945243
P10809	HSPD1	0.391924	0.00685653	0.0505116	0.163622	0.293863	0.532978	-0.228302	0.129307	0.804506
Q8NCW6	GALNT11	1.41776	0.00693428	0.0510159	0.594783	0.217953	0.451695	-0.822977	0.123576	0.797787
Q9Y265	RUVBL1	0.399093	0.00695156	0.0510744	0.649399	2.76492e-05	0.000571072	0.250306	0.148611	0.837448
Q7Z6Z7	HUWE1	-0.333946	0.00696453	0.0511012	-0.248065	0.0366291	0.14851	0.0858801	0.355076	0.904177
P54136	RARS	0.333866	0.00701259	0.051385	0.384492	0.00295214	0.0239006	0.0506262	0.649743	0.919504
Q9UBP9	GULP1	0.966058	0.00704968	0.0515878	0.665065	0.140223	0.353525	-0.300992	0.424814	0.904177
Q9P2J5	LARS	0.490487	0.0071	0.0518263	0.320914	0.00749232	0.0485981	-0.169573	0.336028	0.904177
Q9UEW8	STK39	0.297157	0.00710117	0.0518263	0.195253	0.0281822	0.125685	-0.101904	0.269223	0.904177
Q12840	KIF5A	-0.99084	0.00713019	0.0519689	-0.487395	0.0931961	0.27522	0.503445	0.0973037	0.765161
Q70UQ0	IKBIP	0.706905	0.00721559	0.0525215	0.507057	0.0729367	0.236016	-0.199848	0.417966	0.904177
Q9H479	FN3K	-0.403618	0.00726766	0.0528303	-0.0400837	0.838324	0.918859	0.363534	0.171902	0.857098
P16870	CPE	-0.642183	0.00736521	0.0534685	-0.52198	0.000503067	0.00593434	0.120203	0.511333	0.904177
P49023	PXN	0.29557	0.00739	0.0535775	0.420836	0.00818443	0.0518189	0.125266	0.246174	0.904177
P62857	RPS28	0.392931	0.0074167	0.0537	0.425459	0.0038766	0.0293153	0.0325278	0.829323	0.967132
Q96CP2	FLYWCH2	0.21537	0.00746137	0.0538811	0.368096	1.91792e-05	0.000439838	0.152727	0.0663178	0.704434
Q9Y6M5	SLC30A1	0.757736	0.00745293	0.0538811	0.618381	0.0249751	0.115323	-0.139355	0.593145	0.907258
P11274	BCR	-0.459352	0.00747921	0.0539389	-0.406647	0.0190132	0.0956065	0.0527051	0.739344	0.94354
Q99798	ACO2	0.363179	0.00749016	0.0539469	0.296888	0.019383	0.0969329	-0.0662918	0.606	0.910045
O15085	ARHGEF11	-0.196834	0.00763073	0.0548872	0.0481729	0.449861	0.671849	0.245007	0.00125945	0.103956
Q15813	TBCE	-0.286158	0.00767472	0.0551312	-0.131679	0.221026	0.453937	0.154479	0.0790186	0.727657
Q9Y5S2	CDC42BPB	-0.382775	0.00768798	0.0551542	-0.18612	0.218381	0.451695	0.196655	0.0809547	0.727657
P24539	ATP5PB	0.164563	0.00770799	0.0552255	0.0697204	0.300766	0.538197	-0.0948422	0.0651829	0.697788
Q8WXI2	CNKSR2	-1.01917	0.00774787	0.055383	-0.684082	0.00874532	0.0541617	0.335088	0.15015	0.838909
Q9UI08	EVL	-1.23126	0.00775019	0.055383	-0.928882	0.0618374	0.211303	0.302375	0.281693	0.904177
Q9BYD3	MRPL4	0.660702	0.00778799	0.0555807	0.382622	0.119381	0.319598	-0.27808	0.273238	0.904177
Q9NSE4	IARS2	0.345015	0.00779814	0.0555807	0.363574	0.00423747	0.0314284	0.0185593	0.833725	0.968191
P42696	RBM34	0.413272	0.00783118	0.0557438	0.281752	0.0721176	0.234819	-0.131521	0.264568	0.904177
Q9NP97	DYNLRB1	-0.440988	0.0078545	0.055769	-0.39964	0.00315463	0.0250225	0.0413487	0.748552	0.945875
Q9UJ70	NAGK	-0.158048	0.00785507	0.055769	-0.2326	0.00032832	0.00423417	-0.074552	0.320687	0.904177
Q9BWD1	ACAT2	-0.729173	0.00791058	0.0560904	-0.317211	0.481252	0.696884	0.411962	0.267109	0.904177
Q9Y2R5	MRPS17	0.277263	0.00792625	0.0561289	0.451121	5.45209e-05	0.00100553	0.173858	0.079877	0.727657
Q8N183	NDUFAF2	0.223705	0.00798422	0.0564665	0.448268	2.58428e-08	1.49099e-06	0.224563	0.00236764	0.144189
Q9BXC9	BBS2	0.361163	0.00799534	0.0564723	0.350475	0.0327795	0.138465	-0.0106879	0.926634	0.984189
P23284	PPIB	0.417056	0.00803185	0.0566571	0.553552	0.000752552	0.00840069	0.136496	0.381584	0.904177
Q8TDJ6	DMXL2	-0.880384	0.00807712	0.0569032	-1.03214	0.00483264	0.0347152	-0.151753	0.685172	0.932236
Q9ULB1	NRXN1	-1.75873	0.00815433	0.0573734	-1.46282	0.00442439	0.0324633	0.295913	0.191061	0.879769
O94910	ADGRL1	-0.874758	0.00819353	0.0575572	-0.579194	0.0876503	0.264835	0.295564	0.37289	0.904177
Q4U2R6	MRPL51	0.392525	0.00820146	0.0575572	0.484314	0.109984	0.304917	0.0917893	0.684075	0.932236
Q6UWE0	LRSAM1	-0.359186	0.00824121	0.0577623	-0.217024	0.0936046	0.275684	0.142161	0.266573	0.904177
Q9H7P6	MVB12B	-0.557811	0.00830983	0.0581688	-0.592835	0.00634907	0.0427509	-0.0350239	0.818484	0.964266
O75608	LYPLA1	0.386372	0.00834093	0.0583121	0.638765	0.00127224	0.0126112	0.252393	0.12718	0.802793
Q9GZL7	WDR12	0.274911	0.00841646	0.0587651	0.425519	0.000254223	0.00344049	0.150608	0.15517	0.839387
O75663	TIPRL	-0.349671	0.00842754	0.0587676	-0.128149	0.403128	0.632202	0.221521	0.118632	0.789897
Q92623	TTC9	-0.947113	0.00848303	0.0590794	-1.03262	0.000680129	0.00775008	-0.0855065	0.716146	0.938144
Q86Y56	DNAAF5	1.67283	0.00855527	0.0595069	1.14492	0.0440562	0.167224	-0.52791	0.130085	0.805115
O60906	SMPD2	1.24593	0.00856887	0.0595259	0.7727	0.0123003	0.0692887	-0.473232	0.040448	0.590443
Q8IWU6	SULF1	3.3422	0.00867357	0.060177	1.00648	0.176295	0.400272	-2.33573	0.0302813	0.537125
Q96MX6	WDR92	0.327925	0.00870527	0.0603206	0.517817	8.79859e-05	0.00147122	0.189892	0.119451	0.789897
P17858	PFKL	-0.417395	0.00873643	0.0603838	-0.172888	0.231559	0.466265	0.244507	0.0718035	0.720796
Q9Y314	NOSIP	0.299147	0.00872745	0.0603838	0.394127	0.00320512	0.025313	0.0949793	0.399828	0.904177
P35241	RDX	-0.161577	0.00881881	0.0607999	-0.25633	0.0103257	0.0615832	-0.0947533	0.271501	0.904177
Q9NZ63	C9orf78	0.420384	0.00881749	0.0607999	0.330947	0.0182961	0.092767	-0.0894371	0.510697	0.904177
P27348	YWHAQ	-0.646867	0.00898484	0.0618667	-0.267157	0.33797	0.576179	0.37971	0.197328	0.888817
Q9NTK5	OLA1	-0.189206	0.00902334	0.0620538	-0.0936604	0.205244	0.437782	0.0955461	0.189104	0.877922
P22061	PCMT1	-0.466054	0.00915293	0.0628661	-0.17507	0.424475	0.650965	0.290985	0.240983	0.904177
Q9UJ14	GGT7	-0.639008	0.00917014	0.0629056	-0.703532	2.54602e-05	0.000540881	-0.0645241	0.711924	0.936194
Q96JX3	SERAC1	0.640919	0.00933376	0.0639479	0.477778	0.0933413	0.2755	-0.163141	0.522307	0.904177
Q53H82	LACTB2	0.918422	0.0093475	0.0639621	0.746064	0.0402966	0.157761	-0.172358	0.609144	0.910045
Q9BSD7	NTPCR	0.911772	0.00941808	0.0643647	0.926577	7.06373e-06	0.000198545	0.0148057	0.951037	0.988739
P10619	CTSA	1.58554	0.00944503	0.0644685	0.943379	0.0119198	0.0678457	-0.64216	0.0604263	0.680075
P20290	BTF3	0.55904	0.00950013	0.0647425	0.64649	0.00282583	0.0232908	0.0874503	0.633114	0.91353
Q14515	SPARCL1	-0.658193	0.0095088	0.0647425	-0.909348	0.00151309	0.0144734	-0.251155	0.12774	0.803381
Q14738	PPP2R5D	-0.382773	0.00962669	0.0654639	-0.0869941	0.576832	0.761835	0.295779	0.0882221	0.743916
Q9UPY8	MAPRE3	-0.751609	0.00964302	0.0654936	-0.474577	0.0456977	0.171672	0.277032	0.215944	0.901161
O14994	SYN3	-1.47372	0.00975597	0.066097	-0.915132	0.0606794	0.207995	0.558584	0.154532	0.839387
O95140	MFN2	-0.2879	0.00975204	0.066097	-0.0958692	0.405475	0.634249	0.192031	0.125897	0.800527
Q9Y2L5	TRAPPC8	0.625163	0.00978281	0.066197	0.490273	0.000774042	0.00857075	-0.134891	0.352946	0.904177
P42785	PRCP	0.454449	0.00997741	0.0674306	0.365937	0.0147372	0.0793463	-0.0885114	0.6434	0.917636
Q96C90	PPP1R14B	-0.433949	0.00999213	0.0674469	-0.364124	0.00489202	0.0349729	0.0698253	0.624295	0.912656
Q92743	HTRA1	0.730605	0.0100381	0.0675907	-0.0452526	0.868881	0.935994	-0.775857	0.00417931	0.204525
Q9HD33	MRPL47	0.618792	0.0100279	0.0675907	0.354588	0.238224	0.472739	-0.264204	0.468494	0.904177
Q9GZM5	YIPF3	0.393315	0.010061	0.067662	0.463191	0.217997	0.451695	0.0698758	0.783763	0.956629
Q8NCC3	PLA2G15	-0.279279	0.0101154	0.0679442	-0.330875	0.00747161	0.0485212	-0.0515959	0.642666	0.917636
A0AVF1	TTC26	0.991459	0.010177	0.0682743	0.864655	0.0360432	0.146945	-0.126805	0.625568	0.912656
O43708	GSTZ1	0.59183	0.0102434	0.0686357	1.10677	0.0151123	0.0805742	0.514943	0.0273249	0.512904
Q7Z4S6	KIF21A	-0.388689	0.0103143	0.0690264	-0.434645	0.00261824	0.0221118	-0.0459556	0.764724	0.951037
Q93050	ATP6V0A1	-0.310332	0.0103533	0.0692028	-0.47186	0.000219089	0.00304778	-0.161527	0.123311	0.797013
Q8NCB2	CAMKV	-0.66004	0.0103669	0.0692093	-0.476324	0.00489404	0.0349729	0.183716	0.222868	0.904177
O15143	ARPC1B	1.28955	0.0104583	0.0697349	1.42947	0.000557189	0.00648397	0.13992	0.728689	0.94108
Q01433	AMPD2	0.399772	0.0104764	0.0697708	0.853991	0.000258131	0.00345921	0.454219	0.00565058	0.237965
Q96N16	JAKMIP1	-0.898521	0.0105057	0.0698808	-0.622093	0.000258004	0.00345921	0.276428	0.156693	0.841993
P29084	GTF2E2	0.52176	0.010535	0.0699905	0.583364	0.00699189	0.0461162	0.0616033	0.62636	0.91281
Q9UGM6	WARS2	1.0507	0.0105744	0.0701672	0.698194	0.00537886	0.037604	-0.352506	0.299826	0.904177
O14807	MRAS	-0.966526	0.0106714	0.0703976	-0.952588	0.167865	0.390522	0.0139377	0.967722	0.99085
P49770	EIF2B2	0.244987	0.0106733	0.0703976	0.316126	0.0264785	0.120139	0.0711391	0.503708	0.904177
P53621	COPA	0.308699	0.0106713	0.0703976	0.240404	0.0556915	0.196679	-0.0682952	0.597282	0.907449
Q9NPA8	ENY2	0.246637	0.010647	0.0703976	0.320042	0.000221251	0.00307007	0.0734054	0.421217	0.904177
Q9Y5Q9	GTF3C3	0.309754	0.0106249	0.0703976	0.289995	0.000864911	0.00931351	-0.0197596	0.846086	0.970123
Q92665	MRPS31	0.501068	0.0106983	0.0704774	0.249787	0.240607	0.475403	-0.251281	0.348675	0.904177
P78417	GSTO1	0.508989	0.0108136	0.0711514	1.19562	0.000619684	0.00713547	0.68663	0.0166218	0.411512
O15020	SPTBN2	-0.370607	0.0108606	0.0713754	-0.0967644	0.537636	0.737803	0.273843	0.0758539	0.721354
O75348	ATP6V1G1	1.00717	0.0108985	0.0715389	0.88774	0.0110332	0.0642647	-0.119431	0.708545	0.935858
P20810	CAST	0.669304	0.0109845	0.0718772	0.62866	0.0217126	0.10513	-0.0406442	0.856299	0.972581
P48147	PREP	-0.443616	0.0110026	0.0718772	-0.0262889	0.831258	0.916181	0.417327	0.00795227	0.275624
Q16134	ETFDH	0.94097	0.0109914	0.0718772	0.808259	0.0288762	0.127947	-0.132711	0.71525	0.937643
Q9BVC6	TMEM109	0.666571	0.010971	0.0718772	0.692242	0.00527097	0.0370387	0.025671	0.851626	0.972485
P49207	RPL34	0.520567	0.0110249	0.0719372	0.473448	0.0113275	0.0654226	-0.0471187	0.794676	0.959787
P57737	CORO7	-0.780956	0.0110654	0.0720302	-0.397169	0.0901635	0.269458	0.383788	0.227587	0.904177
P62258	YWHAE	-0.25552	0.0110604	0.0720302	-0.344338	0.00862325	0.0535267	-0.0888177	0.482284	0.904177
P42658	DPP6	-3.89467	0.0111119	0.0722474	1.31535	0.539056	0.738827	5.21001	0.0497549	0.636536
O76070	SNCG	-0.924505	0.0111701	0.0725393	-1.20621	1.6785e-06	5.74503e-05	-0.281702	0.336432	0.904177
Q9UMF0	ICAM5	-0.868944	0.0112844	0.0731951	0.0546681	0.856278	0.928763	0.923612	0.0298884	0.53361
P20936	RASA1	-0.188046	0.0113069	0.0732541	0.0690248	0.343522	0.580229	0.257071	0.000557482	0.0654212
O76054	SEC14L2	1.6242	0.0113627	0.0735288	2.32794	0.011349	0.0654777	0.703731	0.312737	0.904177
O00584	RNASET2	0.473241	0.0114054	0.0736636	0.350583	0.114669	0.310679	-0.122658	0.496606	0.904177
Q96EK6	GNPNAT1	0.37298	0.0114104	0.0736636	0.316805	0.145369	0.359994	-0.0561749	0.721962	0.940197
Q9BQG0	MYBBP1A	0.369914	0.0114434	0.07379	0.433762	0.000320888	0.00417492	0.0638482	0.521531	0.904177
P04844	RPN2	0.417075	0.0114612	0.0738179	0.31469	0.0465807	0.173916	-0.102385	0.374501	0.904177
P78559	MAP1A	-0.367335	0.0115224	0.0739888	-0.434466	0.000367579	0.00459977	-0.0671318	0.631081	0.912942
Q14112	NID2	2.27634	0.0115111	0.0739888	1.111	0.0735971	0.237705	-1.16534	0.0827608	0.727657
Q14152	EIF3A	0.291084	0.0115283	0.0739888	0.228984	0.0246347	0.114329	-0.0620997	0.437816	0.904177
O95573	ACSL3	-0.467247	0.0115555	0.0739901	-0.208008	0.25484	0.491823	0.259239	0.156415	0.841328
Q6ZVF9	GPRIN3	-0.715462	0.0115529	0.0739901	-0.0662096	0.772465	0.881856	0.649253	0.0297054	0.53361
A1X283	SH3PXD2B	-0.902844	0.0116397	0.0744422	-0.709101	0.0369254	0.149279	0.193743	0.336184	0.904177
P07355	ANXA2	0.567292	0.0117352	0.0749659	0.489698	0.0215876	0.104802	-0.0775941	0.707124	0.935466
Q7Z7E8	UBE2Q1	-0.392522	0.0117531	0.0749925	-0.239609	0.0990518	0.286644	0.152913	0.278315	0.904177
Q12849	GRSF1	0.72371	0.0118079	0.0752547	0.821346	0.0150115	0.0803748	0.0976361	0.735341	0.943234
Q75T13	PGAP1	-1.19727	0.0118731	0.0755824	-1.26207	0.00502579	0.0357281	-0.0647939	0.828426	0.967115
O75521	ECI2	0.55712	0.0119305	0.0758595	0.827833	0.00825046	0.0520977	0.270713	0.451902	0.904177
Q9P0M6	H2AFY2	-0.284472	0.0119607	0.0759635	-0.28583	0.00785451	0.0505882	-0.0013574	0.990104	0.997499
Q53H12	AGK	-0.244932	0.011984	0.0760235	-0.0836337	0.297147	0.536198	0.161299	0.153032	0.839387
Q13724	MOGS	0.508717	0.012006	0.0760749	0.320169	0.189874	0.417114	-0.188548	0.448467	0.904177
Q08357	SLC20A2	1.75825	0.0120399	0.0762019	0.726811	0.134231	0.343665	-1.03144	0.0701922	0.714468
Q9NWQ8	PAG1	-0.550804	0.0120947	0.0764604	-0.443379	0.0847606	0.259104	0.107425	0.526593	0.904177
Q9NX63	CHCHD3	0.751392	0.0122301	0.0772274	0.567166	0.0225795	0.107898	-0.184226	0.329678	0.904177
Q9H9E3	COG4	0.453243	0.0122652	0.0773599	0.419828	0.00225274	0.0196926	-0.0334142	0.800104	0.961507
Q96SN8	CDK5RAP2	0.472024	0.0123123	0.0775677	0.446166	0.0318544	0.136189	-0.0258579	0.882307	0.976156
Q9UJW0	DCTN4	-0.712611	0.0123469	0.0776961	-0.586536	0.0442356	0.167557	0.126075	0.486299	0.904177
Q9UDY4	DNAJB4	0.432896	0.0123869	0.0778586	0.650345	0.00017236	0.00249263	0.217448	0.0733778	0.721354
Q68CQ7	GLT8D1	0.702953	0.0124503	0.0781676	0.488415	0.0862101	0.261944	-0.214539	0.119795	0.790128
O75525	KHDRBS3	-1.61148	0.0126133	0.0789887	-0.716343	0.10586	0.29816	0.895132	0.176979	0.862463
Q86TG7	PEG10	-0.795939	0.0126205	0.0789887	-0.284319	0.337373	0.575965	0.51162	0.10763	0.768055
Q9UGQ2	CACFD1	-0.222043	0.0126244	0.0789887	-0.160113	0.111964	0.308293	0.0619298	0.445061	0.904177
P11216	PYGB	-0.240484	0.012665	0.0790627	-0.0779462	0.409445	0.638273	0.162538	0.0509271	0.636536
P55011	SLC12A2	0.945471	0.0126603	0.0790627	0.495796	0.159559	0.378779	-0.449675	0.291458	0.904177
P07902	GALT	0.910546	0.0127832	0.0797094	0.512742	0.042438	0.163001	-0.397803	0.113384	0.787655
O43301	HSPA12A	-1.20767	0.0128647	0.0800537	-1.12048	0.0337742	0.14169	0.0871968	0.840476	0.970063
O75400	PRPF40A	0.170577	0.0128822	0.0800537	0.174802	0.0132866	0.0733371	0.0042249	0.950571	0.98863
P13807	GYS1	0.467553	0.0128788	0.0800537	0.708974	0.000141441	0.00212641	0.241421	0.123257	0.797013
P62316	SNRPD2	0.252888	0.0129602	0.0804475	0.295543	0.0139455	0.0761306	0.0426553	0.677662	0.932236
Q9NQC7	CYLD	-0.433821	0.0129887	0.0805332	0.0813592	0.819973	0.909036	0.51518	0.292277	0.904177
P50440	GATM	-0.462899	0.0130379	0.0807469	-0.569998	0.00501167	0.035674	-0.107098	0.414252	0.904177
P30622	CLIP1	-0.549047	0.013069	0.0808477	-0.585238	0.030435	0.132287	-0.036191	0.889998	0.977646
Q08174	PCDH1	-0.761452	0.0131496	0.0811629	-0.562683	0.00852983	0.0531877	0.198768	0.206788	0.892867
Q9UHD9	UBQLN2	-0.944761	0.0131368	0.0811629	-0.802003	0.140053	0.353421	0.142759	0.789157	0.957752
Q96E39	RBMXL1	-0.411737	0.0132823	0.0818697	-0.161668	0.171305	0.394296	0.250069	0.0373716	0.568982
Q9UBT7	CTNNAL1	1.78978	0.0132939	0.0818697	1.67943	0.0241984	0.112878	-0.11035	0.862385	0.972581
Q92615	LARP4B	0.405642	0.0133343	0.0820264	0.406392	0.0036232	0.0279118	0.000749771	0.994666	0.999196
P27448	MARK3	-0.523674	0.0133527	0.0820474	-0.275275	0.0992718	0.286993	0.2484	0.243091	0.904177
P62424	RPL7A	0.205379	0.0133963	0.0822233	0.461165	2.08597e-05	0.000464764	0.255786	0.0263114	0.50424
Q4G148	GXYLT1	0.902562	0.0134246	0.0823046	0.708121	0.156515	0.374285	-0.194441	0.63691	0.913949
P30566	ADSL	0.91401	0.0134431	0.0823259	0.686439	0.0132015	0.0730927	-0.227571	0.340099	0.904177
P35232	PHB	0.192222	0.013487	0.0824107	0.105339	0.176404	0.400272	-0.0868839	0.261175	0.904177
Q9NYB9	ABI2	-0.453828	0.0134846	0.0824107	-0.389635	0.0151995	0.0808037	0.0641929	0.43551	0.904177
P05386	RPLP1	0.383912	0.0136642	0.0834003	0.449627	0.000280778	0.0037083	0.0657154	0.557632	0.904177
O75487	GPC4	-0.526544	0.0137208	0.0835598	-0.799572	0.0182338	0.0925364	-0.273029	0.216448	0.901161
P62873	GNB1	-1.29847	0.0137164	0.0835598	-1.07314	0.106743	0.299723	0.225333	0.693165	0.932236
P25391	LAMA1	1.54805	0.0137775	0.0838117	-0.0355556	0.957624	0.978512	-1.58361	0.0804578	0.727657
P62917	RPL8	0.585675	0.0139051	0.0844941	0.776315	0.00237495	0.0205317	0.19064	0.243219	0.904177
Q9NZ32	ACTR10	-0.272747	0.013922	0.084503	-0.269178	0.00310597	0.0247439	0.00356931	0.970679	0.991297
Q7Z7M0	MEGF8	-0.388685	0.013959	0.0846341	-0.397587	0.00662215	0.0440485	-0.00890219	0.945426	0.986909
P09417	QDPR	-0.393002	0.0139975	0.0847737	-0.254486	0.0930125	0.274974	0.138516	0.369822	0.904177
A6NHQ2	FBLL1	-0.725934	0.0140599	0.0850576	-0.811131	0.00561914	0.0388379	-0.0851976	0.464731	0.904177
O43295	SRGAP3	-0.415451	0.014113	0.0852846	-0.744528	0.00111557	0.0114933	-0.329076	0.0746014	0.721354
Q9HAT2	SIAE	0.38276	0.014136	0.0853295	0.368592	0.048778	0.179552	-0.0141681	0.932873	0.984916
Q5JS37	NHLRC3	0.537877	0.0142473	0.0859067	0.321317	0.140847	0.353667	-0.21656	0.247374	0.904177
P21266	GSTM3	-0.601461	0.0142846	0.0859156	-0.450555	0.157068	0.375116	0.150906	0.382806	0.904177
P49755	TMED10	0.511318	0.0142958	0.0859156	0.316174	0.0576418	0.201104	-0.195145	0.245934	0.904177
Q5U5X0	LYRM7	0.587353	0.0142888	0.0859156	0.51365	0.0349614	0.144622	-0.0737027	0.773241	0.953461
Q9NXG2	THUMPD1	0.448654	0.0143215	0.0859763	0.445809	0.00158033	0.0148828	-0.0028453	0.9869	0.996773
Q9NYU2	UGGT1	-0.166165	0.0144529	0.08667	-0.181831	0.00698888	0.0461162	-0.0156657	0.803851	0.961996
Q9H6T3	RPAP3	0.214611	0.0146555	0.087789	0.317194	0.00215529	0.0191284	0.102583	0.263796	0.904177
O95470	SGPL1	-0.36691	0.0147174	0.0878715	-0.333078	0.148523	0.363209	0.0338326	0.87443	0.975725
Q13228	SELENBP1	0.564116	0.0146986	0.0878715	1.03247	0.000247577	0.00336717	0.468354	0.0550267	0.656496
Q9NTJ5	SACM1L	0.303387	0.0147018	0.0878715	0.27328	0.00965738	0.0585532	-0.0301068	0.802392	0.961927
Q08722	CD47	-0.865384	0.014992	0.0894136	-0.669398	0.0175829	0.089864	0.195986	0.209933	0.896747
Q13153	PAK1	-0.644256	0.0150862	0.0898776	-0.78326	0.00303879	0.0243859	-0.139004	0.620738	0.912656
P61018	RAB4B	-1.05374	0.0151152	0.0899524	-0.917666	0.0282784	0.126012	0.136078	0.643276	0.917636
Q96HU8	DIRAS2	-1.17317	0.0152193	0.0904741	-0.985108	0.11503	0.311042	0.188057	0.653917	0.920779
Q9Y467	SALL2	0.925179	0.0153306	0.0910367	0.987304	0.13928	0.351795	0.0621254	0.883829	0.976156
Q9Y3T9	NOC2L	0.267568	0.0153633	0.0911326	0.442044	0.00110058	0.0113816	0.174476	0.180687	0.868723
Q9H2G2	SLK	0.370262	0.0154049	0.0912805	0.526662	0.000105289	0.00167758	0.1564	0.348753	0.904177
Q8WWY3	PRPF31	0.329351	0.0154737	0.091589	0.364465	0.0406266	0.158713	0.0351146	0.828703	0.967132
P06756	ITGAV	0.543954	0.0156496	0.0924304	-0.027741	0.886179	0.944522	-0.571695	0.0182524	0.420342
P54803	GALC	0.760226	0.015635	0.0924304	0.552248	0.0606173	0.207912	-0.207979	0.538279	0.904177
Q969Z0	TBRG4	0.333124	0.0157091	0.0926821	0.589416	0.000633869	0.00728351	0.256292	0.00272737	0.155716
O94925	GLS	-1.11264	0.0159105	0.0937695	-1.17374	0.0107818	0.0632032	-0.061093	0.876536	0.976156
Q9NZI8	IGF2BP1	0.428481	0.0159357	0.0938172	0.472331	0.00276664	0.0229228	0.0438503	0.76576	0.951037
Q15233	NONO	0.142088	0.0159716	0.0939273	0.273755	3.2879e-06	0.000100747	0.131666	0.0253126	0.501863
Q13613	MTMR1	-0.321354	0.0160791	0.0944582	-0.104426	0.369341	0.602304	0.216928	0.0236751	0.487832
Q9NPH2	ISYNA1	0.378802	0.0161184	0.0944868	0.62981	0.000236905	0.00324619	0.251008	0.00445071	0.206732
Q9UKU0	ACSL6	-0.955823	0.0161033	0.0944868	-0.666502	0.0533005	0.190816	0.289321	0.14753	0.837448
Q16658	FSCN1	-0.220088	0.0161571	0.0945113	0.127413	0.143652	0.357979	0.347502	3.13451e-06	0.00290534
Q96HN2	AHCYL2	1.3108	0.016154	0.0945113	1.04318	0.0102481	0.061187	-0.267617	0.533928	0.904177
P40763	STAT3	0.417658	0.0162434	0.0948307	0.380525	0.0272177	0.122279	-0.0371325	0.851982	0.972485
Q96DZ5	CLIP3	-0.786573	0.0162463	0.0948307	-0.662821	0.0978763	0.283992	0.123752	0.629751	0.912942
P05023	ATP1A1	0.716265	0.0162733	0.094887	0.131586	0.417926	0.644268	-0.584679	0.046934	0.62287
P62906	RPL10A	0.287022	0.0162979	0.0949297	0.390615	3.98627e-05	0.000769322	0.103593	0.371857	0.904177
O75056	SDC3	-1.51632	0.0163158	0.0949331	-1.62928	0.00343139	0.0267151	-0.112963	0.810963	0.963691
Q6P996	PDXDC1	0.382856	0.0164824	0.0958005	0.35805	0.0327897	0.138465	-0.024806	0.879663	0.976156
Q9HA77	CARS2	0.583097	0.016516	0.0958944	0.568999	0.0173492	0.0891228	-0.014098	0.920614	0.983443
Q13435	SF3B2	0.213987	0.0165454	0.0959631	0.203561	0.326538	0.565483	-0.0104265	0.95881	0.990668
P07711	CTSL	0.657679	0.0166079	0.0961224	0.558476	0.247518	0.483998	-0.0992027	0.756297	0.948048
Q8N0X7	SPART	0.647816	0.0166005	0.0961224	0.408917	0.0210622	0.102889	-0.238899	0.419132	0.904177
P07093	SERPINE2	-1.00956	0.016655	0.0962048	-0.917954	0.00510085	0.0361679	0.0916111	0.753466	0.947995
P82664	MRPS10	0.37891	0.0166665	0.0962048	0.435862	0.00317288	0.0251309	0.0569518	0.5811	0.904948
Q15046	KARS	0.21675	0.0166748	0.0962048	0.147037	0.131907	0.34135	-0.0697135	0.504138	0.904177
P49589	CARS	-0.354047	0.0167972	0.0968093	-0.420118	0.00365175	0.0280719	-0.0660705	0.376303	0.904177
Q9NTJ3	SMC4	1.58037	0.0168232	0.0968573	0.838041	0.281916	0.520639	-0.742332	0.253266	0.904177
O00165	HAX1	0.398776	0.0169528	0.0971948	0.351518	0.29566	0.535176	-0.0472581	0.857489	0.972581
Q14739	LBR	0.320494	0.0169283	0.0971948	0.230655	0.0371328	0.149692	-0.089839	0.439435	0.904177
Q6DN90	IQSEC1	-0.594745	0.0169364	0.0971948	-0.404124	0.112423	0.308584	0.190622	0.232865	0.904177
Q7Z3D6	DGLUCY	1.21549	0.0169262	0.0971948	1.10787	0.0339026	0.141848	-0.107617	0.839192	0.970063
O94906	PRPF6	0.246331	0.0170153	0.0973494	0.256932	0.011068	0.0642795	0.0106009	0.921454	0.983443
Q13263	TRIM28	0.426753	0.0170131	0.0973494	0.285878	0.025529	0.116798	-0.140875	0.451148	0.904177
Q9BXW7	HDHD5	0.497712	0.0170668	0.0975425	0.618645	0.00121787	0.0122032	0.120933	0.491378	0.904177
Q92558	WASF1	-1.3732	0.0171242	0.0977685	-1.06973	0.0167037	0.0864522	0.303467	0.374653	0.904177
P10768	ESD	0.367466	0.0172005	0.098	0.582076	5.35506e-05	0.00099159	0.21461	0.13392	0.809276
P62820	RAB1A	-0.207932	0.0171957	0.098	-0.163178	0.0125128	0.0701648	0.0447535	0.457198	0.904177
P36542	ATP5F1C	0.421725	0.0173095	0.0985183	0.142225	0.244315	0.479274	-0.279499	0.10318	0.767548
Q16720	ATP2B3	1.80777	0.0173437	0.0986108	0.917556	0.0787133	0.24854	-0.890209	0.380457	0.904177
P43246	MSH2	0.499155	0.0173793	0.0987111	0.298051	0.0536319	0.191628	-0.201104	0.282117	0.904177
P61020	RAB5B	-0.181328	0.0174207	0.0988433	-0.055716	0.256938	0.4928	0.125612	0.0266472	0.505117
Q9H4D0	CLSTN2	0.703569	0.0175065	0.0992276	1.30693	0.000804999	0.00884208	0.603365	0.0910369	0.750335
Q9NS86	LANCL2	-0.527983	0.0176044	0.0996793	-0.427607	0.0750806	0.240653	0.100375	0.569723	0.904177
P46781	RPS9	0.520804	0.0176686	0.0998778	0.858975	0.0165936	0.0861264	0.338171	0.248289	0.904177
P49792	RANBP2	0.461186	0.0176759	0.0998778	0.456211	0.00830734	0.0523965	-0.00497513	0.978169	0.994559
Q7Z2K6	ERMP1	1.1482	0.0177826	0.100377	0.429011	0.148225	0.363175	-0.719187	0.0627712	0.688098
Q8IWJ2	GCC2	0.656822	0.0178089	0.100422	0.297364	0.231267	0.466192	-0.359458	0.273383	0.904177
P43897	TSFM	0.2916	0.0178693	0.100633	0.14997	0.266625	0.505169	-0.14163	0.306103	0.904177
Q9UI15	TAGLN3	-0.748988	0.0178829	0.100633	-1.06751	0.001096	0.0113557	-0.31852	0.273288	0.904177
O00139	KIF2A	-0.669804	0.0179263	0.100773	-0.810761	0.00453575	0.0330152	-0.140956	0.56508	0.904177
P37840	SNCA	-2.05714	0.018067	0.10146	-1.13148	0.143163	0.357167	0.92566	0.0908047	0.749549
Q13795	ARFRP1	0.396369	0.0180877	0.101473	0.459677	0.00612334	0.0415886	0.0633077	0.664102	0.926403
P15289	ARSA	1.34155	0.0181147	0.10152	0.882962	0.0186872	0.0942266	-0.458584	0.317552	0.904177
Q02156	PRKCE	-0.722786	0.0181705	0.101729	-0.444191	0.0812631	0.252353	0.278595	0.133733	0.809276
Q9UK59	DBR1	0.336358	0.0182458	0.101942	0.425477	0.0122374	0.0690051	0.089119	0.361497	0.904177
Q9Y547	HSPB11	0.460038	0.0182403	0.101942	0.479703	0.0916753	0.272638	0.0196644	0.927267	0.984189
Q9BVA1	TUBB2B	-1.19833	0.0182878	0.102073	-0.982934	0.0572239	0.200284	0.215395	0.344805	0.904177
P33991	MCM4	0.905214	0.0183357	0.102132	0.36152	0.214556	0.447993	-0.543694	0.0677968	0.710505
Q9H3Q1	CDC42EP4	-0.649741	0.0183255	0.102132	-0.91422	0.0126039	0.0702784	-0.264479	0.428346	0.904177
Q9UFN0	NIPSNAP3A	-0.373301	0.0183815	0.102283	-0.15464	0.276262	0.514856	0.218662	0.0426089	0.602131
P51572	BCAP31	0.537129	0.0184009	0.102287	0.413475	0.0664302	0.221609	-0.123654	0.589346	0.905381
P61916	NPC2	0.872496	0.0184245	0.102315	0.530046	0.00239342	0.0205939	-0.34245	0.313699	0.904177
P49756	RBM25	0.532806	0.0185361	0.1026	0.263363	0.0931382	0.275197	-0.269444	0.155414	0.839387
P61978	HNRNPK	0.198693	0.0185383	0.1026	0.167863	0.0462664	0.173215	-0.0308299	0.713627	0.936635
Q8N2U0	TMEM256	0.552343	0.0185749	0.1026	0.583426	0.023715	0.111381	0.0310834	0.895128	0.979279
Q9H2H8	PPIL3	-0.50699	0.0185827	0.1026	-0.259523	0.313419	0.552896	0.247467	0.339094	0.904177
Q9HCC8	GDPD2	-0.93169	0.0185651	0.1026	-1.77512	0.00191362	0.0173651	-0.843428	0.00850695	0.287489
Q9NX62	IMPAD1	-0.188438	0.0185881	0.1026	-0.130254	0.10541	0.297758	0.0581843	0.403112	0.904177
P51784	USP11	-0.319207	0.0186986	0.102976	0.0252046	0.771531	0.881176	0.344411	0.0269262	0.507157
Q86WA8	LONP2	-0.644773	0.0186959	0.102976	-0.759198	0.019253	0.0963702	-0.114425	0.609212	0.910045
Q9H425	C1orf198	-0.357422	0.0187126	0.102976	-0.457326	0.0412027	0.15988	-0.0999043	0.49538	0.904177
Q99611	SEPHS2	0.370606	0.0187565	0.103114	0.353971	0.0941085	0.276722	-0.0166352	0.930551	0.984814
Q13825	AUH	0.372457	0.018916	0.103828	0.576273	0.00762747	0.0492417	0.203816	0.116089	0.787763
Q6DKI1	RPL7L1	0.863396	0.0189244	0.103828	0.443509	0.0492493	0.180559	-0.419887	0.215857	0.901161
Q86SK9	SCD5	-0.399173	0.01897	0.103975	-0.271114	0.0508213	0.184471	0.128059	0.198399	0.888817
Q9UHC6	CNTNAP2	-1.90856	0.019016	0.104123	-1.31166	0.0430868	0.1648	0.596903	0.0907465	0.749549
P83731	RPL24	0.230887	0.0190744	0.104338	0.439081	0.00132146	0.0130035	0.208195	0.106959	0.767548
O00267	SUPT5H	0.434754	0.0192223	0.104965	0.518163	0.00379918	0.0289212	0.0834088	0.542726	0.904177
P48637	GSS	0.396467	0.0192274	0.104965	0.104374	0.47432	0.693876	-0.292093	0.0890849	0.746597
Q8N5C8	TAB3	-0.70369	0.0194043	0.105826	-0.342495	0.285912	0.52428	0.361195	0.0636189	0.693231
P16035	TIMP2	-0.303975	0.0195232	0.106368	-0.22539	0.0111264	0.0644649	0.0785851	0.382133	0.904177
O00754	MAN2B1	0.625783	0.0195856	0.106391	0.393436	0.165643	0.386995	-0.232347	0.396436	0.904177
O95684	FGFR1OP	0.563835	0.0195648	0.106391	0.902239	8.46982e-06	0.000229817	0.338404	0.0473775	0.625726
P23919	DTYMK	0.224446	0.0195717	0.106391	0.34004	0.000804456	0.00884208	0.115593	0.23418	0.904177
O75880	SCO1	0.554529	0.0196501	0.106532	0.699768	0.0199424	0.0987392	0.14524	0.488725	0.904177
P41732	TSPAN7	-0.550277	0.0196504	0.106532	-0.603777	0.0631537	0.21386	-0.0534999	0.840592	0.970063
Q9H1E5	TMX4	-0.264717	0.0196766	0.106569	-0.132944	0.241338	0.475835	0.131773	0.158314	0.845223
P07954	FH	0.391091	0.0198679	0.106876	0.309599	0.0589162	0.204509	-0.0814919	0.616508	0.910201
P08559	PDHA1	0.25895	0.0199045	0.106876	0.403609	0.000499057	0.00593434	0.144658	0.185688	0.875217
Q00325	SLC25A3	0.251674	0.0198291	0.106876	0.0547717	0.592063	0.771173	-0.196902	0.0824035	0.727657
Q96F07	CYFIP2	-0.754571	0.0198635	0.106876	-0.533267	0.0785503	0.248488	0.221304	0.490423	0.904177
Q96I24	FUBP3	0.60912	0.0197607	0.106876	0.311011	0.17951	0.404465	-0.298109	0.148284	0.837448
Q9BT09	CNPY3	0.14742	0.0199073	0.106876	0.386265	2.03278e-09	1.74089e-07	0.238845	0.00264661	0.153612
Q9H3Z4	DNAJC5	-0.357642	0.0198021	0.106876	-0.344865	0.0385018	0.153475	0.0127765	0.937573	0.986341
Q9UDR5	AASS	0.661986	0.0198517	0.106876	0.222966	0.396569	0.627782	-0.43902	0.167735	0.847333
Q9UPW5	AGTPBP1	-0.41282	0.0199089	0.106876	-0.455459	0.0165578	0.0860222	-0.0426388	0.801405	0.961927
O95363	FARS2	1.28258	0.0200103	0.107315	1.11057	0.000360136	0.00455867	-0.172012	0.498213	0.904177
Q92841	DDX17	0.245637	0.0200382	0.10736	0.245495	0.00814214	0.0517137	-0.000142831	0.999145	0.999513
Q658Y4	FAM91A1	0.235831	0.02014	0.1078	0.208899	0.143688	0.357979	-0.0269325	0.827949	0.966764
Q14978	NOLC1	-0.157362	0.0203703	0.108927	0.107387	0.135851	0.346003	0.264749	0.00031199	0.0570005
Q01995	TAGLN	1.55672	0.0205125	0.10958	2.85472	0.00388707	0.0293447	1.298	0.105569	0.767548
Q92692	NECTIN2	0.259504	0.0205909	0.109892	0.280316	0.0216381	0.104955	0.0208114	0.802594	0.961927
Q92688	ANP32B	1.36844	0.0206628	0.110168	1.25336	0.0105087	0.0620002	-0.115083	0.724401	0.94044
P42574	CASP3	0.117222	0.0207089	0.110307	0.29002	1.06272e-07	5.3438e-06	0.172798	0.000770679	0.0830743
P42126	ECI1	1.35753	0.020767	0.110509	1.05801	0.000321441	0.00417492	-0.299527	0.429037	0.904177
Q8N684	CPSF7	0.128208	0.0208457	0.11082	0.239597	2.1263e-05	0.000471833	0.111388	0.0426301	0.602131
Q00341	HDLBP	0.439964	0.0208677	0.11083	0.439172	0.024095	0.112587	-0.000791651	0.996073	0.999196
Q9UJX3	ANAPC7	0.280498	0.020953	0.111174	0.0748457	0.511305	0.717138	-0.205652	0.100324	0.767548
O60869	EDF1	0.180067	0.0211117	0.111904	0.457224	1.82763e-07	8.56174e-06	0.277157	0.000544043	0.0654212
P61026	RAB10	-0.982623	0.0211314	0.111904	-0.489977	0.0739737	0.238584	0.492646	0.23974	0.904177
O14646	CHD1	1.02653	0.0211855	0.112083	0.339056	0.0797231	0.249816	-0.687478	0.0646385	0.697409
P56181	NDUFV3	0.430031	0.0214	0.113108	0.757506	0.0411986	0.15988	0.327474	0.282766	0.904177
P09972	ALDOC	-0.634806	0.0214573	0.113302	-0.60049	0.00921265	0.0565251	0.034316	0.793741	0.959697
P42285	MTREX	0.214063	0.0215115	0.113479	0.348731	0.000109266	0.00172093	0.134668	0.129038	0.804506
P48444	ARCN1	0.116345	0.0217076	0.114183	0.406032	1.38949e-05	0.000341515	0.289687	0.00156218	0.120596
Q9H0A8	COMMD4	0.40692	0.0217052	0.114183	0.273465	0.024032	0.112389	-0.133455	0.229442	0.904177
Q9NRX2	MRPL17	0.243488	0.0216724	0.114183	0.391119	0.165478	0.386939	0.147631	0.530772	0.904177
Q53EL6	PDCD4	0.481239	0.0219624	0.115413	0.817325	0.000277172	0.0036784	0.336086	0.0381331	0.570473
Q14103	HNRNPD	0.176714	0.0220217	0.115503	0.0914779	0.17609	0.400272	-0.085236	0.313147	0.904177
Q8NBF2	NHLRC2	0.61901	0.0220171	0.115503	0.851649	0.000362204	0.00457025	0.232639	0.166479	0.847333
Q9UJC5	SH3BGRL2	-0.424107	0.0220471	0.115526	-0.15112	0.475207	0.693876	0.272986	0.265049	0.904177
P31946	YWHAB	-0.446523	0.022294	0.11654	-0.585654	0.00276456	0.0229228	-0.139131	0.309043	0.904177
P55786	NPEPPS	-0.305797	0.0223045	0.11654	-0.238412	0.149887	0.365448	0.067385	0.600861	0.907449
Q86UR5	RIMS1	-0.650981	0.0222903	0.11654	-0.281161	0.104588	0.296166	0.36982	0.0320654	0.547509
A1L0T0	ILVBL	0.77817	0.0224278	0.117073	0.545398	0.0303788	0.132253	-0.232773	0.448795	0.904177
P62760	VSNL1	-1.5793	0.0226007	0.11764	-2.0893	0.00728984	0.0478318	-0.510004	0.345987	0.904177
Q8NI27	THOC2	0.441559	0.0225872	0.11764	0.122267	0.502589	0.710634	-0.319292	0.202016	0.892303
Q9NUQ9	FAM49B	-0.46292	0.0225811	0.11764	-0.440354	0.0419367	0.162098	0.0225653	0.853234	0.972485
P12268	IMPDH2	0.435633	0.0226693	0.117884	0.179178	0.268137	0.506651	-0.256456	0.159398	0.847333
O75503	CLN5	0.349263	0.0227633	0.118261	0.0225143	0.841279	0.919635	-0.326748	0.061687	0.685814
Q14203	DCTN1	-0.434851	0.0228582	0.118632	-0.495583	0.0081874	0.0518189	-0.0607318	0.589327	0.905381
Q8NFU3	TSTD1	0.809466	0.0228779	0.118632	1.32523	0.0148723	0.0799696	0.515759	0.0645059	0.697381
Q5H9L2	TCEAL5	-0.740185	0.0230234	0.119161	-0.274458	0.325028	0.563759	0.465728	0.141715	0.831783
Q9UPR0	PLCL2	-0.536497	0.0230226	0.119161	-0.295999	0.197954	0.427834	0.240498	0.0829574	0.727657
Q6P2I3	FAHD2B	0.399243	0.0234803	0.121411	0.573436	0.121592	0.323545	0.174193	0.47686	0.904177
Q9NVV4	MTPAP	0.859903	0.0235677	0.121748	0.987258	0.0360774	0.146945	0.127355	0.793882	0.959697
Q15397	PUM3	0.642903	0.0235963	0.121781	0.474351	0.0865036	0.261948	-0.168552	0.612164	0.910045
P36776	LONP1	0.415688	0.0236804	0.121985	0.502192	0.000204009	0.0028671	0.0865036	0.647963	0.919174
P68402	PAFAH1B2	-0.237784	0.0236782	0.121985	-0.114451	0.298835	0.537198	0.123333	0.278746	0.904177
Q96NL8	C8orf37	0.342053	0.0239573	0.123296	0.370061	0.0235801	0.111	0.0280083	0.825146	0.966052
Q9ULR0	ISY1	0.466001	0.0241105	0.123968	0.472416	2.18742e-05	0.000477659	0.0064151	0.962734	0.990786
Q9Y6Y0	IVNS1ABP	-0.446541	0.0242118	0.124372	-0.194622	0.291652	0.531255	0.251919	0.177991	0.862574
Q9C0I1	MTMR12	0.349455	0.0242701	0.124555	0.301362	0.0062934	0.042638	-0.0480924	0.689676	0.932236
Q9NWB6	ARGLU1	0.467654	0.0243428	0.124811	0.33286	0.0206684	0.101508	-0.134794	0.315564	0.904177
P46109	CRKL	-0.172936	0.024453	0.125259	-0.0707321	0.220773	0.453884	0.102204	0.0834986	0.730972
Q96GD0	PDXP	-1.08507	0.0245011	0.12537	-0.740918	0.0567469	0.199378	0.344155	0.208932	0.895352
Q96MH6	TMEM68	0.41393	0.0245204	0.12537	0.319774	0.0261364	0.118982	-0.0941556	0.454003	0.904177
P35240	NF2	-0.265553	0.0246416	0.125872	-0.268997	0.034279	0.142639	-0.00344339	0.96643	0.990786
O75439	PMPCB	0.724955	0.0247391	0.126135	0.861701	0.0104394	0.0616576	0.136747	0.599722	0.907449
O95865	DDAH2	-0.37693	0.0247169	0.126135	0.0426215	0.839614	0.919282	0.419552	0.0594414	0.677336
Q8IYQ7	THNSL1	0.488356	0.0248911	0.126792	0.836747	0.000337762	0.00433554	0.348391	0.0877334	0.743225
Q15819	UBE2V2	-0.301404	0.0250059	0.12714	-0.165585	0.180065	0.404815	0.135819	0.072292	0.721354
Q9BX66	SORBS1	-1.17494	0.024987	0.12714	-1.81817	0.000442095	0.00539671	-0.643225	0.166725	0.847333
Q9Y3R5	DOP1B	-0.370871	0.0250512	0.127253	-0.276754	0.13852	0.350683	0.0941168	0.615794	0.910045
Q8WVF1	OSCP1	0.780121	0.0252793	0.128293	0.423957	0.0976722	0.28385	-0.356164	0.0977834	0.765161
P55072	VCP	0.145823	0.0255667	0.129631	0.216092	0.014162	0.0770061	0.0702689	0.451387	0.904177
Q92903	CDS1	1.08609	0.0257336	0.130357	1.37941	0.00682857	0.0453163	0.293315	0.511386	0.904177
Q9UKA9	PTBP2	-0.619559	0.0257992	0.130568	-0.147871	0.56981	0.757306	0.471688	0.112396	0.78277
O00268	TAF4	0.672033	0.0259636	0.130935	0.281257	0.03972	0.156371	-0.390776	0.0757066	0.721354
P06241	FYN	-0.788695	0.0259714	0.130935	-1.36059	0.0304239	0.132287	-0.571897	0.304964	0.904177
Q14566	MCM6	0.704381	0.0259253	0.130935	0.341863	0.394518	0.626043	-0.362518	0.238515	0.904177
Q9H0B6	KLC2	-0.381883	0.0259669	0.130935	-0.144139	0.118541	0.318179	0.237744	0.131557	0.806663
Q9Y2I8	WDR37	-0.24533	0.0259912	0.130935	-0.227088	0.0220973	0.106428	0.018242	0.825931	0.966052
Q8IZ52	CHPF	-0.72565	0.0260175	0.130948	-0.0707644	0.801027	0.896563	0.654886	0.0680052	0.710946
Q9Y2W2	WBP11	0.146076	0.0260506	0.130994	0.390019	3.16096e-08	1.78611e-06	0.243943	0.000280181	0.0529541
O15235	MRPS12	0.553996	0.0260858	0.131051	0.633605	0.000446479	0.00541784	0.079609	0.608529	0.910045
Q9NX46	ADPRHL2	-0.415849	0.0261429	0.131217	-0.0458393	0.78038	0.885573	0.37001	0.03462	0.551606
P17612	PRKACA	-0.408531	0.0261807	0.131287	-0.327097	0.0977261	0.283856	0.0814343	0.651156	0.920079
Q9Y2R0	COA3	0.415707	0.0262157	0.131342	0.330557	0.230552	0.465501	-0.0851498	0.665258	0.927099
O43815	STRN	-0.179237	0.0262512	0.1314	-0.0195544	0.800218	0.896015	0.159683	0.0185694	0.425853
P15104	GLUL	0.693421	0.0265022	0.132435	1.00215	0.0226532	0.108011	0.308731	0.260055	0.904177
Q96GQ5	C16orf58	-0.21212	0.0265063	0.132435	0.107979	0.430433	0.655348	0.320099	0.0336762	0.549159
P63000	RAC1	-0.388609	0.0265954	0.132759	-0.355832	0.0329365	0.138972	0.0327775	0.644201	0.918053
P18669	PGAM1	-0.152813	0.0266658	0.13277	-0.187447	3.21748e-06	9.96327e-05	-0.0346341	0.58625	0.904948
P78527	PRKDC	0.111383	0.0266322	0.13277	0.16825	0.000930001	0.00993633	0.0568677	0.248754	0.904177
Q9UEE9	CFDP1	-0.249263	0.0266702	0.13277	0.310005	0.00729563	0.0478318	0.559268	7.65972e-06	0.00599756
Q9BSJ8	ESYT1	0.863315	0.0268704	0.133645	0.792226	0.0456513	0.171615	-0.0710889	0.877859	0.976156
P07237	P4HB	0.188374	0.0269471	0.133784	0.261475	0.000122373	0.0018799	0.0731009	0.383733	0.904177
Q9H4G4	GLIPR2	-0.594308	0.0269468	0.133784	-0.284153	0.211701	0.445424	0.310154	0.0238123	0.488821
P99999	CYCS	-0.302037	0.0269965	0.133907	0.312678	0.171198	0.394258	0.614715	0.0529365	0.650791
P61601	NCALD	-1.00535	0.0272584	0.13484	-0.47326	0.120975	0.322815	0.532094	0.218677	0.9034
P63151	PPP2R2A	-0.224708	0.0272523	0.13484	-0.0396223	0.69086	0.830763	0.185086	0.0466513	0.622131
Q8TDQ7	GNPDA2	0.188878	0.0272092	0.13484	0.162839	0.114411	0.310287	-0.0260399	0.744792	0.945243
Q7L7X3	TAOK1	-0.807701	0.0273245	0.135045	-0.544529	0.0698446	0.22937	0.263171	0.0428106	0.602131
Q9NV88	INTS9	0.555604	0.0273542	0.135071	0.506846	0.0225736	0.107898	-0.0487577	0.846871	0.970123
Q10471	GALNT2	0.293904	0.0274188	0.135268	0.305512	0.0551193	0.195035	0.0116075	0.913294	0.982625
P15529	CD46	0.893744	0.0278002	0.136934	0.607703	0.139689	0.352664	-0.28604	0.500324	0.904177
Q99829	CPNE1	-1.03385	0.0278065	0.136934	-0.409043	0.270831	0.509237	0.624805	0.102362	0.767548
P62701	RPS4X	0.33888	0.027906	0.137223	0.266064	0.148343	0.3632	-0.0728155	0.761526	0.950409
Q92597	NDRG1	-2.33364	0.0279152	0.137223	-1.62281	0.0390857	0.155013	0.710831	0.332534	0.904177
Q9H4B0	OSGEPL1	0.445114	0.0280334	0.13768	0.916908	0.191297	0.418916	0.471794	0.370568	0.904177
Q9UL46	PSME2	0.556672	0.0281266	0.138014	0.836378	0.0228244	0.108594	0.279706	0.332789	0.904177
Q7Z2W4	ZC3HAV1	0.529854	0.0282018	0.13826	0.512167	0.0475677	0.176758	-0.0176871	0.895102	0.979279
Q12979	ABR	-0.356518	0.0283289	0.138634	-0.149428	0.433904	0.658606	0.20709	0.281828	0.904177
Q8N8N7	PTGR2	1.37694	0.0283144	0.138634	0.943633	0.0947598	0.277742	-0.433307	0.384349	0.904177
Q15293	RCN1	0.344164	0.0284261	0.138862	0.090012	0.448828	0.671588	-0.254152	0.0600311	0.678414
Q9NY27	PPP4R2	0.458626	0.0284193	0.138862	0.367448	0.107227	0.300214	-0.0911786	0.702721	0.933679
Q6FI81	CIAPIN1	0.147904	0.0284633	0.13892	0.300339	6.96303e-06	0.000196724	0.152435	0.0156502	0.402795
Q00403	GTF2B	0.427587	0.0285772	0.139352	0.427559	0.149331	0.364581	-2.77671e-05	0.999907	0.999907
P22681	CBL	-0.414902	0.0286888	0.139772	-0.295939	0.0308801	0.133166	0.118963	0.404616	0.904177
Q9NNW7	TXNRD2	1.52901	0.0288497	0.140431	0.530913	0.0893484	0.268192	-0.998099	0.0450233	0.615438
P22392	NME2	0.39569	0.0290216	0.141027	0.644802	0.0176088	0.089864	0.249112	0.133467	0.809276
Q13490	BIRC2	-0.383158	0.0290237	0.141027	-0.171124	0.303927	0.541647	0.212034	0.188859	0.877922
P05771	PRKCB	-1.23056	0.0292003	0.14176	-0.838092	0.117784	0.316767	0.392467	0.132301	0.806897
P35659	DEK	0.200486	0.029245	0.141851	0.349834	0.000149727	0.00221799	0.149348	0.099752	0.767548
P55196	AFDN	-0.299779	0.0293014	0.141953	-0.166802	0.222093	0.455232	0.132976	0.32961	0.904177
Q9UL26	RAB22A	-0.555082	0.0293177	0.141953	-0.501268	0.101301	0.290539	0.053813	0.819126	0.964266
O15523	DDX3Y	0.357041	0.0294707	0.142066	0.301833	0.158643	0.377396	-0.055208	0.68144	0.932236
O60664	PLIN3	0.494756	0.029451	0.142066	0.827009	0.000922322	0.00987353	0.332253	0.112046	0.782163
Q6IQ22	RAB12	-0.305048	0.0294435	0.142066	-0.313078	0.00940837	0.0575528	-0.0080303	0.955429	0.9898
Q9UJV9	DDX41	0.339984	0.0293718	0.142066	0.484077	0.00010078	0.00162464	0.144093	0.27134	0.904177
Q9UM22	EPDR1	0.554072	0.0294205	0.142066	0.0950019	0.738008	0.861146	-0.45907	0.0764598	0.722545
Q9P035	HACD3	0.454997	0.0295858	0.14237	0.139126	0.370928	0.603364	-0.315871	0.0829307	0.727657
Q9Y3C1	NOP16	0.585869	0.0295764	0.14237	0.760882	0.0026796	0.022457	0.175014	0.446492	0.904177
P78344	EIF4G2	-0.368056	0.0297213	0.142772	-0.244951	0.240053	0.474822	0.123105	0.566047	0.904177
Q9BRA2	TXNDC17	-0.199162	0.0297118	0.142772	0.00172485	0.984393	0.991084	0.200887	0.0146263	0.393901
O60241	ADGRB2	-0.61093	0.029808	0.142798	-0.534865	0.0570861	0.199929	0.0760647	0.615351	0.910045
P49821	NDUFV1	0.246251	0.0299076	0.142798	0.617021	0.000687937	0.00780277	0.37077	0.011624	0.344384
P52701	MSH6	0.620327	0.0298734	0.142798	0.518474	0.0219586	0.105937	-0.101853	0.686218	0.932236
P55081	MFAP1	0.292376	0.0298202	0.142798	0.409664	0.000810543	0.00888518	0.117288	0.392302	0.904177
Q13641	TPBG	0.86483	0.0298403	0.142798	0.684394	0.0263794	0.119789	-0.180436	0.604214	0.909727
Q5TGY3	AHDC1	-0.417209	0.0299092	0.142798	0.0418725	0.820978	0.909889	0.459081	0.141742	0.831783
Q9NR28	DIABLO	0.554938	0.0298406	0.142798	0.363461	0.139225	0.351795	-0.191477	0.428501	0.904177
Q9BTV5	FSD1	-0.64506	0.0299727	0.142852	-0.521276	0.150507	0.366798	0.123784	0.457817	0.904177
Q9NWY4	HPF1	0.206243	0.0299678	0.142852	0.160404	0.089498	0.268494	-0.0458395	0.622448	0.912656
Q8NBX0	SCCPDH	0.360049	0.0300959	0.143315	0.514126	0.00216028	0.0191284	0.154078	0.352608	0.904177
P11388	TOP2A	1.42096	0.0301777	0.143455	0.356047	0.292606	0.532012	-1.06492	0.0880986	0.743916
Q6IC98	GRAMD4	-0.423944	0.0301771	0.143455	-0.0470084	0.78665	0.889558	0.376935	0.163812	0.847333
P04920	SLC4A2	2.3439	0.0303459	0.144018	1.5065	0.0506981	0.184268	-0.837405	0.156938	0.842487
Q9H7Z7	PTGES2	0.408421	0.0303486	0.144018	0.389515	0.0222946	0.107029	-0.0189061	0.923332	0.983443
O60268	KIAA0513	-0.776224	0.0304275	0.144267	-0.733043	0.0188821	0.0950347	0.0431811	0.818138	0.964266
A2RRP1	NBAS	0.581956	0.0305315	0.14451	0.379946	0.0794223	0.249463	-0.202009	0.384617	0.904177
Q9NYL9	TMOD3	0.395146	0.0305152	0.14451	0.473137	0.0648089	0.218059	0.0779911	0.697474	0.932236
Q06124	PTPN11	-0.528725	0.03061	0.144757	-0.496692	0.00588108	0.0403934	0.0320333	0.874492	0.975725
P06865	HEXA	0.718246	0.0307248	0.14505	0.755378	0.0471668	0.175626	0.0371327	0.920169	0.983443
Q06481	APLP2	-0.422781	0.0306989	0.14505	-0.144303	0.34068	0.57828	0.278478	0.0560879	0.660936
O94905	ERLIN2	0.249326	0.0308922	0.145714	0.249447	0.0375879	0.15093	0.000121258	0.999199	0.999513
O60784	TOM1	0.65439	0.0309379	0.145805	0.580396	0.018323	0.0928175	-0.0739933	0.676863	0.932236
Q8NDA8	MROH1	0.47652	0.031016	0.146047	0.720026	0.258696	0.494564	0.243506	0.602792	0.908415
Q86WG5	SBF2	-1.01328	0.0311575	0.146587	-0.866717	0.0679078	0.225204	0.146561	0.487596	0.904177
Q8IYB3	SRRM1	0.189071	0.0313192	0.147107	0.0501257	0.568504	0.756019	-0.138945	0.115447	0.787763
Q9Y263	PLAA	0.513711	0.0313216	0.147107	0.314189	0.0958271	0.279674	-0.199522	0.274425	0.904177
O75607	NPM3	0.889308	0.0313731	0.147222	0.777912	0.025287	0.116273	-0.111395	0.76082	0.950409
O00203	AP3B1	0.472194	0.0315605	0.147602	0.598468	0.0103637	0.0615895	0.126274	0.61373	0.910045
P25786	PSMA1	0.0681037	0.0315618	0.147602	0.0851059	0.00449559	0.0328976	0.0170022	0.629504	0.912942
Q674X7	KAZN	-0.621186	0.0315059	0.147602	-0.794775	0.065501	0.219214	-0.173589	0.476555	0.904177
Q9Y3B2	EXOSC1	0.50545	0.0315359	0.147602	0.205106	0.336871	0.575965	-0.300344	0.223318	0.904177
Q14676	MDC1	0.698678	0.0316965	0.148106	0.305018	0.0751979	0.240748	-0.393661	0.244427	0.904177
Q9BQI7	PSD2	-1.21351	0.0317343	0.148156	-0.86983	0.0929722	0.274974	0.343677	0.0585029	0.671409
O95185	UNC5C	-0.888482	0.0318487	0.148438	-0.0710626	0.849643	0.924741	0.817419	0.0335786	0.549159
P55058	PLTP	1.51659	0.0318365	0.148438	0.67933	0.156365	0.374156	-0.837256	0.266828	0.904177
Q9NQP4	PFDN4	-0.223902	0.0319346	0.148712	-0.199797	0.045794	0.171916	0.0241051	0.85462	0.972485
Q9NR12	PDLIM7	0.798081	0.0320296	0.149027	0.808042	0.0178271	0.0906405	0.00996087	0.966088	0.990786
Q99767	APBA2	-0.658675	0.032062	0.149052	-0.555498	0.0408326	0.159266	0.103178	0.500686	0.904177
O43854	EDIL3	-0.941772	0.0326152	0.150871	-1.07599	0.0177859	0.0905988	-0.134218	0.759209	0.949618
P68371	TUBB4B	0.577484	0.0326615	0.150871	0.799893	0.00456607	0.0331479	0.222409	0.389417	0.904177
Q03154	ACY1	1.07106	0.032606	0.150871	1.17793	0.00887674	0.0548516	0.106876	0.783839	0.956629
Q15029	EFTUD2	0.180598	0.0325463	0.150871	0.211975	0.0183949	0.0930097	0.0313773	0.721681	0.940197
Q8NC51	SERBP1	0.279263	0.0326187	0.150871	0.322597	0.00129171	0.0127441	0.0433344	0.730481	0.941352
Q8WYR4	RSPH1	1.55698	0.0326548	0.150871	1.1514	0.0307486	0.133017	-0.405579	0.279493	0.904177
Q96EE3	SEH1L	0.252753	0.0325919	0.150871	0.156963	0.0880949	0.265885	-0.0957901	0.413688	0.904177
Q9Y2T7	YBX2	-1.39992	0.0326735	0.150871	-1.14781	0.0140917	0.0768526	0.252111	0.536775	0.904177
Q9NUL3	STAU2	-0.580832	0.032788	0.151272	-0.285957	0.222342	0.455572	0.294875	0.262811	0.904177
Q8N158	GPC2	-0.582826	0.0328594	0.151474	-0.901328	9.82199e-05	0.00160221	-0.318502	0.138466	0.823233
Q8N335	GPD1L	-0.327045	0.0328893	0.151484	-0.0716478	0.758702	0.872288	0.255397	0.158272	0.845223
P48449	LSS	-0.294407	0.0329838	0.151792	-0.320173	0.0195489	0.0972301	-0.0257654	0.846466	0.970123
Q7L5D6	GET4	-0.317085	0.0331234	0.152221	-0.171164	0.106971	0.300208	0.145921	0.0428445	0.602131
Q9BYT3	STK33	0.570268	0.0331327	0.152221	0.944367	0.0324533	0.13821	0.374099	0.199019	0.888817
O95057	DIRAS1	-0.983749	0.0331632	0.152234	-0.603693	0.169903	0.392927	0.380057	0.116348	0.787763
Q8NFP9	NBEA	-0.615383	0.0332817	0.15265	-0.483183	0.0353037	0.145174	0.1322	0.55152	0.904177
O75208	COQ9	0.271705	0.0334035	0.153081	0.431666	0.000498618	0.00593434	0.15996	0.196382	0.888396
Q12955	ANK3	-0.531095	0.0334517	0.153174	-0.419257	0.133208	0.342641	0.111837	0.584577	0.904948
O95670	ATP6V1G2	-0.913543	0.0335315	0.153411	-0.767035	0.0315239	0.135303	0.146508	0.737252	0.943314
Q8N608	DPP10	-0.788463	0.0336074	0.15363	-0.387307	0.0570663	0.199929	0.401156	0.11846	0.789897
P00505	GOT2	0.411882	0.0336735	0.153804	0.362252	0.0170257	0.0877457	-0.0496307	0.670507	0.929686
Q9Y657	SPIN1	-0.433444	0.0337485	0.154018	-0.0653974	0.691249	0.83085	0.368046	0.0547792	0.656496
Q9UQB3	CTNND2	-0.368986	0.0337839	0.154051	-0.322957	0.0497485	0.181902	0.0460285	0.700735	0.932523
P08397	HMBS	0.29474	0.0341827	0.15574	0.594085	0.00406756	0.0304151	0.299345	0.0573961	0.66449
B7ZAP0	RABGAP1L	-0.537486	0.0345707	0.157377	-0.512476	0.126404	0.332447	0.0250097	0.919649	0.983443
O95631	NTN1	0.852167	0.0346687	0.157562	0.931767	0.0221323	0.106503	0.0795996	0.835349	0.969452
Q9BQ39	DDX50	0.729227	0.0346649	0.157562	0.453253	0.0269547	0.121496	-0.275975	0.40643	0.904177
Q8N129	CNPY4	0.340054	0.0347309	0.157713	0.413049	0.0109652	0.0640046	0.072995	0.642497	0.917636
P12004	PCNA	0.893238	0.0349153	0.158134	0.464855	0.0512819	0.184952	-0.428384	0.343166	0.904177
Q9H845	ACAD9	0.373672	0.0349303	0.158134	0.374491	0.000104705	0.00167315	0.000819027	0.99564	0.999196
Q9HAV7	GRPEL1	0.556779	0.0349068	0.158134	0.569323	0.0124411	0.0698665	0.0125447	0.938919	0.986479
Q9HCM2	PLXNA4	-1.30947	0.0349389	0.158134	-0.66115	0.434844	0.659018	0.648325	0.381398	0.904177
Q15436	SEC23A	0.469928	0.0350993	0.158337	0.953697	0.00023879	0.00326386	0.483769	0.0621995	0.688036
Q16881	TXNRD1	0.40674	0.0350246	0.158337	0.119916	0.33292	0.572193	-0.286824	0.160046	0.847333
Q86SE5	RALYL	-1.62941	0.0350875	0.158337	-1.34489	0.077157	0.244874	0.284516	0.555749	0.904177
Q8N0X4	CLYBL	0.625363	0.0350433	0.158337	1.25139	0.0106967	0.0629739	0.626029	0.0200899	0.447613
O95168	NDUFB4	0.248209	0.0353046	0.159132	0.346106	0.0137064	0.0752	0.0978973	0.364521	0.904177
P08865	RPSA	0.371364	0.0354267	0.159551	0.610731	0.00098667	0.0104199	0.239367	0.247926	0.904177
P52948	NUP98	0.328778	0.0355411	0.159935	0.41178	0.00638572	0.0428683	0.0830022	0.544918	0.904177
Q9NQX3	GPHN	-0.627207	0.0357777	0.160867	-0.737796	0.0151935	0.0808037	-0.110589	0.715865	0.938
Q86UX6	STK32C	-0.772571	0.0358107	0.160884	-0.368398	0.202588	0.434422	0.404173	0.0585538	0.671409
P16298	PPP3CB	-1.39298	0.0358954	0.161132	-1.4862	0.0301296	0.13147	-0.0932183	0.794838	0.959787
Q15165	PON2	-0.23186	0.0362483	0.162584	-0.342546	0.00567934	0.0392046	-0.110686	0.363921	0.904177
Q15056	EIF4H	0.62164	0.0362953	0.162661	0.17978	0.365753	0.600567	-0.44186	0.13044	0.805115
Q8TB36	GDAP1	-0.645822	0.0364122	0.163052	-0.396289	0.0477103	0.177168	0.249533	0.189167	0.877922
O00562	PITPNM1	0.295238	0.0364995	0.163309	0.380664	0.00276286	0.0229228	0.0854261	0.591212	0.905863
Q13586	STIM1	0.633392	0.0366796	0.163887	0.662622	8.52886e-05	0.00143836	0.0292299	0.912382	0.982625
Q5JTV8	TOR1AIP1	0.573334	0.0366883	0.163887	0.58036	0.0479451	0.177559	0.00702609	0.979429	0.994559
Q96SZ5	ADO	-0.384692	0.0368786	0.164602	-0.571589	0.0173873	0.0891228	-0.186897	0.444388	0.904177
P49841	GSK3B	-1.71831	0.0371921	0.165867	-1.53938	0.0588458	0.204394	0.178937	0.609475	0.910045
Q14966	ZNF638	0.25793	0.0373954	0.166638	0.561088	0.000134408	0.00202945	0.303158	0.0436362	0.607839
P14868	DARS	0.516243	0.0375096	0.167011	0.397802	0.0433298	0.165297	-0.118441	0.571007	0.904177
Q9H267	VPS33B	-0.210353	0.0375689	0.167139	-0.139712	0.0346349	0.143705	0.0706415	0.318972	0.904177
Q9UBX3	SLC25A10	0.214389	0.0377078	0.167621	0.326582	0.0120914	0.0686058	0.112192	0.219051	0.9034
O15027	SEC16A	0.534663	0.0378597	0.16816	0.394974	0.123761	0.32675	-0.139689	0.651565	0.920095
Q8TED1	GPX8	0.883428	0.0379311	0.16834	0.706827	0.0387869	0.154387	-0.1766	0.668152	0.928423
Q9BZG1	RAB34	0.663463	0.0379808	0.168424	0.956366	0.00157366	0.0148455	0.292903	0.312919	0.904177
O00462	MANBA	0.319041	0.0381192	0.168579	0.0549074	0.70572	0.839786	-0.264134	0.0848176	0.734069
O95819	MAP4K4	-0.927341	0.0381694	0.168579	-0.634965	0.0369317	0.149279	0.292376	0.346497	0.904177
P82673	MRPS35	0.479265	0.0380961	0.168579	0.331341	0.0558435	0.196962	-0.147923	0.55257	0.904177
Q14696	MESD	0.371826	0.0380938	0.168579	0.353101	0.0616203	0.210956	-0.0187247	0.907817	0.981799
Q15417	CNN3	0.402756	0.0381618	0.168579	0.381087	0.0793119	0.24926	-0.0216685	0.886767	0.977356
Q9H444	CHMP4B	-0.177804	0.0385778	0.170246	-0.169345	0.035717	0.145875	0.00845888	0.855448	0.972532
Q99848	EBNA1BP2	0.767207	0.0386631	0.170417	0.450201	0.0229891	0.109094	-0.317006	0.305722	0.904177
Q9NR50	EIF2B3	0.171772	0.0386788	0.170417	0.162041	0.123685	0.326707	-0.0097309	0.911145	0.982591
Q6GMV3	PTRHD1	0.645031	0.0389061	0.171281	0.372448	0.218385	0.451695	-0.272583	0.463445	0.904177
Q9NZB2	FAM120A	0.608604	0.0390151	0.171622	0.394555	0.0260385	0.118733	-0.214048	0.416041	0.904177
Q32P28	P3H1	0.637973	0.0391123	0.171785	0.890407	0.0361129	0.146945	0.252434	0.34921	0.904177
Q5W111	SPRYD7	0.617146	0.0391146	0.171785	0.43404	0.13641	0.347106	-0.183106	0.58021	0.904948
Q16623	STX1A	-1.6055	0.0392554	0.172131	-1.71	0.0507644	0.184387	-0.104492	0.807318	0.962682
Q9H8H3	METTL7A	-0.355697	0.0392562	0.172131	-0.279799	0.134029	0.343614	0.0758977	0.682271	0.932236
Q08J23	NSUN2	0.523894	0.0393039	0.172202	0.769607	0.0182232	0.0925364	0.245713	0.261603	0.904177
Q6DKJ4	NXN	0.199528	0.0393941	0.172459	0.261023	0.0533771	0.190842	0.0614948	0.611882	0.910045
Q8NHP6	MOSPD2	0.353243	0.0394596	0.172608	0.433266	0.0149401	0.0802022	0.0800221	0.625014	0.912656
Q9P265	DIP2B	-0.900496	0.0396874	0.173466	-1.16692	0.0705852	0.231248	-0.266429	0.536445	0.904177
Q9Y2S7	POLDIP2	0.41279	0.0398509	0.174042	0.375678	0.0630818	0.21386	-0.0371114	0.74937	0.945875
P15328	FOLR1	2.50586	0.039916	0.174049	0.964812	0.293544	0.532751	-1.54105	0.189059	0.877922
P62841	RPS15	0.671483	0.0399019	0.174049	0.526414	0.0537629	0.191845	-0.145068	0.562364	0.904177
Q6NUQ1	RINT1	0.224679	0.0399787	0.174184	0.417151	0.00262729	0.0221541	0.192471	0.153153	0.839387
Q03393	PTS	-0.81321	0.0400728	0.174455	-0.564636	0.020592	0.101315	0.248574	0.283915	0.904177
Q07955	SRSF1	0.479192	0.0402637	0.175147	0.11224	0.460462	0.681523	-0.366952	0.0615377	0.685545
P50991	CCT4	-0.195937	0.0403333	0.175172	-0.012651	0.887297	0.945059	0.183286	0.0190198	0.432561
P51805	PLXNA3	-0.613405	0.0403115	0.175172	-0.594407	0.00238174	0.0205548	0.0189981	0.92953	0.984718
P13639	EEF2	0.149694	0.0405517	0.175981	0.232722	0.00143209	0.013868	0.0830278	0.261517	0.904177
O76094	SRP72	0.29795	0.0407012	0.17649	0.534009	0.00353769	0.0273871	0.236059	0.116035	0.787763
P29692	EEF1D	0.463671	0.0408925	0.177164	0.792753	0.00817513	0.0518189	0.329081	0.208172	0.893417
Q96DB5	RMDN1	0.203345	0.0409212	0.177164	0.604872	0.000314242	0.00410086	0.401527	0.000532079	0.0654212
Q92783	STAM	-0.692658	0.0410065	0.177393	-0.234021	0.32159	0.559567	0.458636	0.0532879	0.650791
Q13620	CUL4B	-0.118526	0.0411053	0.17768	0.0177831	0.774946	0.882864	0.136309	0.0323501	0.548068
Q9H6L2	TMEM231	1.66947	0.0412028	0.177961	1.11519	0.027074	0.121827	-0.554284	0.259994	0.904177
P27816	MAP4	-0.183857	0.0413638	0.178516	0.113262	0.225713	0.459465	0.297119	3.9061e-05	0.0142729
Q99986	VRK1	0.502373	0.0415824	0.179318	0.34811	0.0618241	0.211303	-0.154263	0.308526	0.904177
Q9BQE5	APOL2	0.87153	0.0416218	0.179347	0.607413	0.25457	0.491475	-0.264117	0.591722	0.905992
P82675	MRPS5	0.276865	0.0417314	0.179678	0.476532	0.0253704	0.116399	0.199667	0.20241	0.892867
Q9NT68	TENM2	-0.983593	0.0417813	0.179752	-1.07844	0.0354856	0.145328	-0.0948506	0.784439	0.956754
Q02880	TOP2B	-0.161156	0.0419178	0.179774	-0.0791637	0.218714	0.451695	0.0819924	0.317601	0.904177
Q5T1M5	FKBP15	0.103354	0.0418708	0.179774	0.0842694	0.0884206	0.266575	-0.0190848	0.701034	0.932523
Q92747	ARPC1A	-0.490578	0.0418915	0.179774	-0.84149	0.146677	0.361035	-0.350912	0.383368	0.904177
Q96JQ0	DCHS1	-1.65394	0.0419178	0.179774	-1.064	0.092306	0.273771	0.58994	0.394602	0.904177
O60890	OPHN1	-0.605813	0.0420063	0.180013	-0.703588	0.051086	0.184694	-0.0977745	0.643146	0.917636
O00299	CLIC1	0.562974	0.0421869	0.180509	0.684601	0.0130105	0.0723233	0.121628	0.633688	0.91353
Q02040	AKAP17A	0.345987	0.0421879	0.180509	0.500953	0.00086094	0.009289	0.154966	0.352448	0.904177
Q9P2T1	GMPR2	0.377697	0.0422344	0.180567	0.46765	0.0125978	0.0702784	0.0899529	0.631465	0.912942
Q07065	CKAP4	0.173752	0.0423067	0.180735	0.355219	0.000146338	0.00217956	0.181467	0.0602212	0.679162
P30260	CDC27	0.607929	0.0423839	0.180924	0.462128	0.0830204	0.255925	-0.145801	0.373181	0.904177
Q15311	RALBP1	0.361168	0.0425893	0.181659	0.30514	0.0158525	0.0835459	-0.0560276	0.629646	0.912942
O75110	ATP9A	-1.6691	0.0426677	0.181852	-1.55063	0.0574645	0.200741	0.118471	0.754019	0.947995
Q7L8J4	SH3BP5L	-0.369277	0.0427216	0.18194	-0.242051	0.171883	0.395007	0.127226	0.565832	0.904177
O43761	SYNGR3	-0.897236	0.0430386	0.183069	-0.975366	0.00453491	0.0330152	-0.0781304	0.824462	0.966052
Q15843	NEDD8	-0.131918	0.0430533	0.183069	-0.00122858	0.983098	0.990689	0.130689	0.0558913	0.660936
P09486	SPARC	0.652576	0.0431496	0.183194	0.641825	0.0791773	0.249251	-0.010751	0.974628	0.992925
Q9NYR9	NKIRAS2	-0.112275	0.0431455	0.183194	0.122429	0.0436871	0.166439	0.234704	0.000265435	0.051959
Q96AY3	FKBP10	0.424626	0.0432116	0.183315	0.636449	0.00846022	0.0529948	0.211823	0.296325	0.904177
Q13445	TMED1	0.565964	0.0432897	0.183404	0.281803	0.34609	0.582251	-0.28416	0.3414	0.904177
Q8N9F7	GDPD1	-0.192627	0.0432996	0.183404	-0.19084	0.0420515	0.162398	0.00178658	0.97942	0.994559
P20340	RAB6A	-0.317675	0.0434573	0.18393	-0.378538	0.0408554	0.159266	-0.0608629	0.673194	0.931425
P11182	DBT	0.332621	0.0436374	0.18455	0.420898	0.0153458	0.0813447	0.0882778	0.610506	0.910045
Q96MZ0	GDAP1L1	-0.987843	0.0436878	0.184621	-0.95717	0.016311	0.0851432	0.0306733	0.934183	0.985233
O75044	SRGAP2	-1.15791	0.0437949	0.184931	-1.09958	0.0601653	0.20688	0.0583373	0.826282	0.966052
Q8TEA7	TBCK	-0.192994	0.0438522	0.18503	-0.0230302	0.794522	0.893287	0.169963	0.0710934	0.720264
P13674	P4HA1	0.745298	0.0440711	0.185811	0.0838004	0.594394	0.773516	-0.661498	0.0884218	0.744454
P07602	PSAP	0.583629	0.0444286	0.187011	0.133545	0.358562	0.595901	-0.450084	0.108277	0.769735
Q8TDW7	FAT3	-1.42103	0.0444583	0.187011	-1.55544	0.0471586	0.175626	-0.13441	0.565191	0.904177
Q92973	TNPO1	0.297481	0.0444329	0.187011	0.00414841	0.977907	0.987858	-0.293333	0.109923	0.77337
P39656	DDOST	0.509435	0.044538	0.187203	0.600066	0.024774	0.114685	0.0906309	0.691367	0.932236
Q16539	MAPK14	0.59316	0.044696	0.187723	0.532438	0.0285587	0.126745	-0.0607226	0.807799	0.962682
O15144	ARPC2	-0.339512	0.0448895	0.188392	-0.120082	0.439115	0.66321	0.219431	0.202034	0.892303
Q969T9	WBP2	-0.230362	0.0450393	0.188876	-0.199592	0.035058	0.144874	0.0307698	0.735436	0.943234
Q9UBF2	COPG2	0.411667	0.0452033	0.189418	0.146916	0.322448	0.560704	-0.26475	0.161559	0.847333
Q9BXW6	OSBPL1A	0.606626	0.0454294	0.19022	1.25037	0.038068	0.152189	0.643749	0.265004	0.904177
O75175	CNOT3	0.247853	0.0456194	0.190725	0.180768	0.0652735	0.219084	-0.0670852	0.564647	0.904177
Q8NCW5	NAXE	0.225709	0.045588	0.190725	0.637348	0.00241275	0.0206633	0.411639	0.045875	0.615601
Q68CP9	ARID2	0.511723	0.0458377	0.191491	0.506602	0.046446	0.173768	-0.00512076	0.984504	0.996189
Q2WGJ9	FER1L6	-0.708253	0.045879	0.191518	-0.297743	0.58728	0.768355	0.41051	0.414025	0.904177
O00750	PIK3C2B	-0.335529	0.046086	0.192212	-0.259094	0.109455	0.303913	0.0764345	0.625299	0.912656
Q32P41	TRMT5	0.324901	0.0461154	0.192212	0.323394	0.0058884	0.0403934	-0.00150663	0.989731	0.997499
Q03426	MVK	-0.692075	0.0464075	0.193282	-0.0988899	0.840245	0.919635	0.593185	0.126012	0.800527
O76062	TM7SF2	0.461646	0.0465062	0.193546	0.426788	0.236934	0.471544	-0.0348581	0.875602	0.976156
Q8WYA0	IFT81	0.884358	0.0465568	0.19361	1.25456	0.0838528	0.257477	0.370202	0.47111	0.904177
P14324	FDPS	-0.488696	0.0467135	0.193985	-0.399996	0.113845	0.309632	0.0887	0.561595	0.904177
Q9BTC0	DIDO1	0.778381	0.0467178	0.193985	0.522806	0.146115	0.360612	-0.255575	0.473436	0.904177
Q6U841	SLC4A10	1.59028	0.0469951	0.194841	0.101528	0.91983	0.959505	-1.48875	0.0761906	0.721912
Q9Y2V2	CARHSP1	-0.349836	0.0469601	0.194841	-0.400628	0.14403	0.358669	-0.050792	0.808199	0.962682
Q8TDN6	BRIX1	0.517508	0.0470972	0.195117	0.630105	0.00810968	0.0516544	0.112597	0.407872	0.904177
Q96N03	VSTM2L	-1.54709	0.0471628	0.195241	-1.72483	0.0296847	0.130566	-0.177743	0.701108	0.932523
Q9C0C9	UBE2O	-0.622474	0.0472669	0.195524	-0.456562	0.140668	0.353667	0.165912	0.536164	0.904177
P12955	PEPD	0.247559	0.0474242	0.196027	0.00482546	0.960543	0.980033	-0.242733	0.0432462	0.606221
Q9BTY2	FUCA2	0.513727	0.0475903	0.196566	0.323344	0.0541209	0.192621	-0.190383	0.431842	0.904177
Q9P286	PAK5	-0.963148	0.0476965	0.196856	-0.600528	0.119203	0.319342	0.36262	0.151785	0.839387
Q15223	NECTIN1	-1.35798	0.0480701	0.198248	-1.11588	0.107527	0.300495	0.2421	0.713104	0.936622
O95394	PGM3	0.572358	0.0482069	0.198401	0.419553	0.130421	0.338753	-0.152805	0.580177	0.904948
P17302	GJA1	1.88895	0.0482157	0.198401	1.99154	0.0297146	0.130566	0.102595	0.879819	0.976156
Q96IU4	ABHD14B	1.04529	0.0481728	0.198401	1.49759	0.00221415	0.0195108	0.452295	0.372829	0.904177
Q8WWM9	CYGB	-0.669699	0.0483329	0.198734	-0.557579	0.119419	0.319598	0.112119	0.494581	0.904177
Q8N556	AFAP1	-0.550185	0.0485884	0.199635	-0.588738	0.0123406	0.0694441	-0.0385528	0.889802	0.977646
O60488	ACSL4	-0.985158	0.0487588	0.200185	-0.811849	0.084915	0.259431	0.173308	0.407372	0.904177
Q9BZE4	GTPBP4	0.310508	0.0490353	0.20117	0.252488	0.154428	0.372053	-0.0580199	0.620632	0.912656
P98160	HSPG2	0.528951	0.0492117	0.201742	0.383293	0.147448	0.36208	-0.145657	0.564732	0.904177
P39060	COL18A1	1.56713	0.0494539	0.20244	0.731379	0.186544	0.413074	-0.835752	0.0607764	0.681218
Q16566	CAMK4	-1.19308	0.0494755	0.20244	-0.594281	0.313025	0.552557	0.598804	0.347733	0.904177
Q8WZA9	IRGQ	-0.562583	0.0494926	0.20244	-0.545072	0.0569691	0.199774	0.0175117	0.951835	0.988899
Q8TEW0	PARD3	-0.367596	0.0495302	0.202442	-0.406342	0.031761	0.135895	-0.0387461	0.741628	0.944482
O75063	FAM20B	-0.690023	0.0495965	0.202562	-0.432317	0.146947	0.361173	0.257706	0.284029	0.904177
P51970	NDUFA8	0.264401	0.0497857	0.203043	0.564834	0.00215971	0.0191284	0.300433	0.00636628	0.251033
Q15768	EFNB3	-0.868476	0.0497883	0.203043	-0.996817	0.0072308	0.0475774	-0.128341	0.736568	0.943314
O94966	USP19	0.365837	0.0499126	0.203398	0.169946	0.430838	0.655586	-0.195891	0.413737	0.904177
P78362	SRPK2	-0.293384	0.0500285	0.20348	-0.366869	0.0438104	0.166522	-0.0734845	0.666524	0.927998
Q8TDC3	BRSK1	-0.864778	0.0500439	0.20348	-0.736663	0.0247466	0.114654	0.128115	0.467219	0.904177
Q9NZN3	EHD3	-0.577869	0.0500128	0.20348	-0.792335	0.0746112	0.239709	-0.214466	0.645637	0.918053
Q13617	CUL2	-0.362012	0.0502774	0.204278	-0.424117	0.0305297	0.132489	-0.0621048	0.729737	0.941103
O95989	NUDT3	-0.495228	0.0506707	0.205723	-0.673496	0.00488319	0.0349729	-0.178268	0.492406	0.904177
Q92556	ELMO1	-0.475565	0.0507146	0.205749	-0.650657	0.235768	0.47025	-0.175093	0.689239	0.932236
P55345	PRMT2	-0.49794	0.0508589	0.206182	-0.223496	0.555447	0.74691	0.274444	0.390495	0.904177
P48507	GCLM	0.72184	0.0510158	0.206665	0.627873	0.0219761	0.105937	-0.0939669	0.583642	0.904948
Q9C0H2	TTYH3	-0.637974	0.0511863	0.207202	-1.09589	0.00141659	0.0137422	-0.457917	0.0944204	0.763301
Q9NUQ6	SPATS2L	0.459191	0.0513889	0.207869	0.70015	0.0187316	0.0943637	0.240959	0.290062	0.904177
O95379	TNFAIP8	3.12478	0.051606	0.208593	3.15054	0.042645	0.163682	0.0257623	0.974361	0.992838
Q96P47	AGAP3	-0.488904	0.0517001	0.20882	-0.0656687	0.842626	0.920373	0.423236	0.131652	0.806663
Q96HP0	DOCK6	0.623743	0.0517685	0.208942	0.578532	0.25496	0.491881	-0.0452104	0.917389	0.983443
O14967	CLGN	0.337587	0.0519176	0.209236	0.326503	0.0211311	0.103043	-0.011084	0.938706	0.986479
O75251	NDUFS7	0.356405	0.0518964	0.209236	0.83631	0.00137311	0.0133677	0.479905	0.000803309	0.0830743
P48426	PIP4K2A	-0.491803	0.0521098	0.209702	-0.124724	0.542903	0.740028	0.367079	0.0330379	0.54873
Q9NWS0	PIH1D1	0.330121	0.0520744	0.209702	0.114268	0.768173	0.87873	-0.215853	0.614407	0.910045
P23193	TCEA1	0.177888	0.0522735	0.210206	0.328143	0.00195221	0.0176569	0.150255	0.109641	0.772829
Q13325	IFIT5	-0.268852	0.0524624	0.210811	-0.1736	0.226937	0.461195	0.0952524	0.531837	0.904177
Q9H6R3	ACSS3	1.66287	0.0526153	0.211271	1.22166	0.0268218	0.121096	-0.441209	0.421362	0.904177
Q9H4F8	SMOC1	-1.16799	0.0527644	0.211714	-1.24408	0.0242255	0.112908	-0.0760897	0.840552	0.970063
P00533	EGFR	-0.565818	0.052808	0.211734	-0.543695	0.0901047	0.269429	0.0221226	0.867822	0.974692
Q92896	GLG1	-0.218002	0.0529078	0.211735	-0.035281	0.744867	0.864961	0.182721	0.124702	0.800527
Q9UI10	EIF2B4	0.209276	0.0528539	0.211735	0.337459	0.00806463	0.0515177	0.128183	0.066175	0.704282
Q9UQ13	SHOC2	-0.368216	0.0529242	0.211735	-0.11993	0.434267	0.658793	0.248286	0.0735384	0.721354
O43920	NDUFS5	0.370926	0.0529866	0.211831	0.852064	0.0100828	0.06053	0.481138	0.0177176	0.416783
P09874	PARP1	0.199026	0.053175	0.212274	0.256993	0.0891716	0.268087	0.0579664	0.707574	0.935466
P40926	MDH2	0.293278	0.0531654	0.212274	0.26695	0.022538	0.107887	-0.026328	0.846933	0.970123
P27105	STOM	-1.2251	0.0532663	0.212484	-1.18245	0.0288295	0.127844	0.0426488	0.927711	0.98441
P32455	GBP1	1.98213	0.0534104	0.212904	2.01747	0.00411559	0.0306906	0.0353481	0.957262	0.990327
P22676	CALB2	-0.760179	0.0537483	0.213815	-0.600155	0.137164	0.347987	0.160024	0.681441	0.932236
Q16799	RTN1	-0.407993	0.053756	0.213815	-0.377917	0.0729448	0.236016	0.0300757	0.883917	0.976156
Q92922	SMARCC1	0.65425	0.0537449	0.213815	0.700414	0.0289975	0.128381	0.0461639	0.843934	0.970123
Q9NR46	SH3GLB2	-0.417198	0.0538321	0.213962	-0.0687098	0.71312	0.844374	0.348488	0.0815317	0.727657
P07384	CAPN1	0.408251	0.0542	0.215268	0.0207965	0.911988	0.956854	-0.387455	0.0797246	0.727657
Q9H477	RBKS	1.49535	0.0543144	0.215566	0.916913	0.071578	0.233662	-0.578435	0.36004	0.904177
O43676	NDUFB3	0.232269	0.0543807	0.215673	0.529202	0.0010699	0.0111485	0.296933	0.0716545	0.720729
O60245	PCDH7	-0.317489	0.0544411	0.215757	-0.235113	0.143333	0.357419	0.082376	0.505784	0.904177
P50416	CPT1A	0.425998	0.0546043	0.21588	-0.194523	0.517022	0.720702	-0.620521	0.0402217	0.589453
P53367	ARFIP1	0.673435	0.0546378	0.21588	0.309059	0.169053	0.391814	-0.364376	0.236226	0.904177
P63104	YWHAZ	-0.496345	0.0546805	0.21588	-0.110317	0.752473	0.869545	0.386028	0.345841	0.904177
Q0VDG4	SCRN3	0.284408	0.0545664	0.21588	-0.0970153	0.550747	0.743702	-0.381423	0.0180141	0.418935
Q8N983	MRPL43	0.425419	0.0547086	0.21588	0.305005	0.0683321	0.226028	-0.120413	0.296464	0.904177
Q96EI5	TCEAL4	-0.374863	0.054625	0.21588	-0.0109168	0.959066	0.97962	0.363946	0.138217	0.823233
O60331	PIP5K1C	-0.551763	0.0550037	0.216889	-0.569104	0.0406602	0.158731	-0.017341	0.90737	0.981799
Q6NSJ0	MYORG	-1.04057	0.0550856	0.216899	-2.19752	0.000375936	0.00468297	-1.15695	0.0861183	0.73964
Q92538	GBF1	0.588371	0.0550554	0.216899	0.30425	0.251245	0.487287	-0.284121	0.356516	0.904177
Q8N111	CEND1	-0.716362	0.055129	0.216915	-1.13546	0.000840676	0.00912425	-0.419099	0.186728	0.876248
O43670	ZNF207	0.400075	0.0554039	0.21784	0.643526	0.016897	0.087288	0.243451	0.124738	0.800527
Q92609	TBC1D5	-0.440824	0.0554701	0.217944	-0.181211	0.253858	0.490274	0.259613	0.148886	0.837448
Q5GH72	XKR7	-0.837128	0.0556317	0.218422	-0.415003	0.545832	0.741392	0.422125	0.540154	0.904177
Q9BX68	HINT2	0.637475	0.0557622	0.218648	0.34701	0.0734305	0.237307	-0.290466	0.355401	0.904177
Q9NPB8	GPCPD1	1.50123	0.055769	0.218648	1.34971	0.0786132	0.248488	-0.151513	0.63748	0.913949
P28482	MAPK1	-0.344685	0.0559697	0.219278	-0.27188	0.0845705	0.258811	0.0728049	0.625524	0.912656
Q14956	GPNMB	2.7537	0.0560896	0.219591	3.15446	0.0370602	0.149688	0.400766	0.674651	0.932236
P62487	POLR2G	0.224117	0.0561508	0.219673	0.349309	0.000113792	0.00178199	0.125192	0.1646	0.847333
Q5JRX3	PITRM1	0.351469	0.0562488	0.2199	0.297801	0.309338	0.548261	-0.0536679	0.845051	0.970123
A8MVW0	FAM171A2	-0.724466	0.0563241	0.220037	-0.567167	0.13047	0.338753	0.157299	0.648935	0.919174
Q2M2I8	AAK1	-0.784574	0.0563824	0.220108	-0.245621	0.29265	0.532012	0.538953	0.136133	0.819022
P48506	GCLC	0.26209	0.0564474	0.220205	0.0455913	0.689776	0.83055	-0.216499	0.0320498	0.547509
P26639	TARS	0.343737	0.0567951	0.221335	0.404425	0.0355565	0.145328	0.0606885	0.676145	0.932236
P49590	HARS2	0.758592	0.0568344	0.221335	0.484085	0.135241	0.345573	-0.274506	0.429484	0.904177
Q9Y5P6	GMPPB	0.585735	0.0568581	0.221335	0.483668	0.128935	0.336294	-0.102067	0.775085	0.954061
Q9UNK0	STX8	-0.187543	0.0570231	0.221819	-0.0217067	0.826747	0.913405	0.165836	0.259465	0.904177
Q8N3J6	CADM2	-1.826	0.0573409	0.222898	-1.72811	0.0766285	0.243761	0.0978908	0.785997	0.957553
Q9Y221	NIP7	0.319399	0.0574123	0.223017	0.440903	0.0898558	0.269052	0.121505	0.494203	0.904177
Q9Y2Q0	ATP8A1	-1.20427	0.05786	0.224597	-1.15123	0.0493107	0.180663	0.0530431	0.803211	0.961927
O43395	PRPF3	0.326251	0.0579405	0.22475	0.435784	0.00757006	0.0489286	0.109534	0.490878	0.904177
P61513	RPL37A	0.342704	0.0580629	0.225065	0.479254	0.00306353	0.0244772	0.136551	0.378406	0.904177
Q13439	GOLGA4	0.413957	0.0581046	0.225068	0.333738	0.0360477	0.146945	-0.0802196	0.726592	0.94044
Q9UMY1	NOL7	0.994577	0.0581475	0.225075	0.500494	0.128322	0.33556	-0.494083	0.303258	0.904177
Q9HAV0	GNB4	-0.709258	0.0582313	0.22524	-1.04775	0.00307795	0.0245564	-0.338492	0.309744	0.904177
Q8NFQ8	TOR1AIP2	0.343107	0.0585048	0.226139	0.202627	0.165263	0.386766	-0.14048	0.398582	0.904177
Q13823	GNL2	0.639102	0.0586384	0.226496	0.684509	0.0238157	0.111749	0.0454071	0.788245	0.957752
Q9BW83	IFT27	0.874276	0.0591058	0.22814	0.326499	0.417418	0.644268	-0.547777	0.305011	0.904177
Q9NWH9	SLTM	0.10402	0.0591475	0.22814	0.299592	1.79415e-05	0.000421037	0.195573	0.000257547	0.051959
P49406	MRPL19	0.429342	0.0592539	0.228162	0.352003	0.0339966	0.142024	-0.0773392	0.570616	0.904177
P62263	RPS14	0.404972	0.059278	0.228162	0.909301	0.071842	0.234245	0.504329	0.163635	0.847333
Q96RD7	PANX1	-1.97113	0.0592408	0.228162	-2.25835	0.0377141	0.151215	-0.287217	0.444919	0.904177
P62266	RPS23	0.421579	0.0593688	0.22822	0.594923	0.0144412	0.0782138	0.173344	0.4469	0.904177
Q9HD20	ATP13A1	0.452529	0.0593764	0.22822	0.325684	0.068993	0.227391	-0.126845	0.495997	0.904177
P49137	MAPKAPK2	0.271672	0.05969	0.229104	0.258713	0.0352519	0.145166	-0.0129589	0.903332	0.981594
Q8TB96	ITFG1	-1.69177	0.0596693	0.229104	-2.2012	0.0792067	0.249251	-0.509437	0.459801	0.904177
P00519	ABL1	-0.387772	0.059755	0.229193	-0.272817	0.266226	0.504909	0.114955	0.502892	0.904177
P61586	RHOA	-0.132761	0.0601031	0.230367	-0.111724	0.105085	0.29718	0.021037	0.77747	0.95498
P62854	RPS26	0.276801	0.0602495	0.230473	0.375917	0.0119065	0.0678457	0.0991157	0.58642	0.904948
Q9NWZ5	UCKL1	0.271229	0.0602105	0.230473	0.349985	0.156111	0.373971	0.0787563	0.680003	0.932236
Q9UJA5	TRMT6	0.395669	0.0602569	0.230473	0.508527	0.0133819	0.0737146	0.112858	0.509927	0.904177
Q13884	SNTB1	1.31365	0.0603158	0.230538	0.817655	0.0834857	0.25707	-0.495995	0.270694	0.904177
Q9NX47	MARCH5	0.443759	0.0604508	0.230734	0.667786	0.00790863	0.0507116	0.224027	0.383027	0.904177
Q9NYB0	TERF2IP	-0.536789	0.0604514	0.230734	-0.305904	0.301496	0.538744	0.230885	0.312742	0.904177
P06132	UROD	0.260267	0.0606626	0.231379	0.452987	0.00404039	0.0302532	0.19272	0.18513	0.875217
P11171	EPB41	-0.323933	0.0607194	0.231435	-0.00836166	0.94737	0.972749	0.315571	0.0749484	0.721354
A0FGR8	ESYT2	0.626521	0.0610619	0.231452	0.947425	0.0411318	0.15988	0.320904	0.259972	0.904177
P11172	UMPS	0.40312	0.0609509	0.231452	0.590373	0.109214	0.303883	0.187254	0.385952	0.904177
P31146	CORO1A	0.590747	0.0610224	0.231452	-0.796463	0.122583	0.324736	-1.38721	0.00910725	0.302526
P46977	STT3A	0.219545	0.0609359	0.231452	0.194373	0.096746	0.281669	-0.0251718	0.786036	0.957553
P51398	DAP3	0.49755	0.0610579	0.231452	0.419315	0.0696058	0.228723	-0.0782355	0.758529	0.949338
Q96JI7	SPG11	0.324972	0.0609996	0.231452	0.064145	0.698589	0.834561	-0.260827	0.161217	0.847333
Q9P258	RCC2	0.415225	0.0608454	0.231452	0.878668	0.000117255	0.00182578	0.463443	0.0490562	0.635239
Q9Y2G5	POFUT2	0.271899	0.0609482	0.231452	0.0354181	0.663299	0.813866	-0.236481	0.0392949	0.580527
P30047	GCHFR	0.716571	0.0612992	0.232148	0.950865	0.00967105	0.0585713	0.234294	0.540321	0.904177
Q9UBB6	NCDN	-0.692029	0.0613301	0.232148	-1.02032	0.00276437	0.0229228	-0.328295	0.419073	0.904177
O75934	BCAS2	0.148442	0.0615336	0.232437	0.154197	0.0191435	0.0959978	0.00575471	0.943158	0.986724
P26641	EEF1G	0.297939	0.0614976	0.232437	0.392326	0.0267811	0.121012	0.094387	0.386566	0.904177
Q13099	IFT88	1.08051	0.0614655	0.232437	0.567625	0.121376	0.323411	-0.512889	0.370266	0.904177
P62879	GNB2	-0.938591	0.0616952	0.232887	-0.615705	0.0257448	0.117606	0.322886	0.381858	0.904177
Q9P246	STIM2	0.846407	0.0619109	0.23354	0.73022	0.154359	0.37205	-0.116188	0.745101	0.945243
O15344	MID1	0.530878	0.0620411	0.23387	1.25714	0.00174913	0.0161516	0.726267	0.0517294	0.642923
Q8NBN7	RDH13	0.299713	0.0622234	0.234235	0.605899	0.00702182	0.0462579	0.306186	0.115988	0.787763
Q8WTV0	SCARB1	-0.279507	0.0621869	0.234235	0.0811587	0.619924	0.7869	0.360666	0.0741715	0.721354
Q9NTX5	ECHDC1	0.972031	0.0625343	0.235244	0.512576	0.252733	0.488617	-0.459456	0.333325	0.904177
O94813	SLIT2	1.23149	0.0625973	0.23532	0.488993	0.373625	0.606049	-0.742494	0.166113	0.847333
P57076	CFAP298	0.502295	0.0628533	0.235958	0.552314	0.00315213	0.0250225	0.0500192	0.772801	0.953229
Q9P2I0	CPSF2	0.503575	0.0628403	0.235958	0.446533	0.0110495	0.0642795	-0.0570425	0.742114	0.944482
Q14576	ELAVL3	-1.39432	0.0630218	0.236429	-1.23207	0.0798248	0.249869	0.162249	0.830798	0.967776
O15372	EIF3H	0.193063	0.0632133	0.236985	0.282314	0.0102177	0.0611391	0.0892507	0.380545	0.904177
P60228	EIF3E	0.515964	0.0632672	0.237025	0.464968	0.0845523	0.258811	-0.0509952	0.838767	0.970063
O43929	ORC4	0.484613	0.0633563	0.237035	0.224388	0.418097	0.644268	-0.260225	0.456336	0.904177
Q15904	ATP6AP1	-0.304599	0.0633367	0.237035	-0.239788	0.185428	0.412136	0.0648113	0.744164	0.945243
P53680	AP2S1	-0.872405	0.0634239	0.237126	-0.775913	0.15368	0.371011	0.0964917	0.786765	0.957641
O75096	LRP4	-0.895882	0.0635683	0.237263	-1.21914	0.0960651	0.279922	-0.323255	0.513118	0.904177
O95163	ELP1	0.662431	0.0636336	0.237263	0.597742	0.0441531	0.167476	-0.0646891	0.840579	0.970063
P04216	THY1	-1.72429	0.063605	0.237263	-1.86648	0.0959356	0.279819	-0.142187	0.863228	0.972877
Q8NB78	KDM1B	-0.334395	0.0636206	0.237263	-0.00262909	0.985869	0.992205	0.331766	0.170655	0.854254
P78347	GTF2I	0.208141	0.0638246	0.237813	0.571224	0.000153937	0.0022742	0.363083	0.0101773	0.311629
P84243	H3F3A	-0.179346	0.0640659	0.238388	-0.045952	0.68826	0.829509	0.133394	0.325183	0.904177
Q6UX53	METTL7B	1.37368	0.0640551	0.238388	-1.72979	0.00690063	0.045624	-3.10348	0.034166	0.550777
P13798	APEH	0.340708	0.0643203	0.23901	0.219905	0.197129	0.426386	-0.120803	0.429661	0.904177
Q96KN1	FAM84B	0.688371	0.0642935	0.23901	0.48647	0.144685	0.35981	-0.201901	0.59118	0.905863
P11217	PYGM	0.886441	0.0644276	0.239247	0.979277	0.0348431	0.144241	0.0928363	0.860394	0.972581
Q2TAY7	SMU1	0.111406	0.0646185	0.239793	0.153138	0.0117181	0.0669032	0.0417313	0.492799	0.904177
P41223	BUD31	0.17648	0.064752	0.239801	0.202056	0.140812	0.353667	0.0255754	0.844424	0.970123
Q14118	DAG1	-0.184209	0.0647429	0.239801	-0.363225	0.0125756	0.0702784	-0.179015	0.0535079	0.650791
Q9H269	VPS16	-0.251466	0.0647049	0.239801	-0.151345	0.249393	0.485835	0.100121	0.29075	0.904177
O15160	POLR1C	0.331895	0.0650833	0.240243	0.620842	0.0150723	0.0804877	0.288947	0.174912	0.861925
P01116	KRAS	-0.869809	0.0650906	0.240243	-0.242186	0.756425	0.870665	0.627622	0.458834	0.904177
P78318	IGBP1	-0.355058	0.0650735	0.240243	-0.232846	0.343382	0.580229	0.122211	0.631614	0.912942
Q8IZV5	RDH10	1.83221	0.0650762	0.240243	2.70747	0.0585114	0.20349	0.875261	0.371895	0.904177
Q96LJ7	DHRS1	1.89536	0.0649179	0.240243	0.860018	0.229877	0.464415	-1.03534	0.119317	0.789897
Q14498	RBM39	0.242431	0.0652508	0.240673	0.518754	0.00204074	0.0183667	0.276322	0.0751389	0.721354
O15217	GSTA4	-0.973591	0.0653405	0.240763	-0.856031	0.0898803	0.269052	0.11756	0.684219	0.932236
Q4J6C6	PREPL	-0.605062	0.0653632	0.240763	-0.158358	0.571923	0.759054	0.446704	0.196225	0.888396
Q5XKP0	MICOS13	0.498107	0.0654495	0.240919	0.520748	0.00632841	0.0427459	0.0226412	0.867994	0.974692
P82914	MRPS15	0.365391	0.065686	0.241628	0.447273	0.0337917	0.14169	0.0818818	0.558674	0.904177
P19086	GNAZ	-1.47585	0.0657459	0.241686	-1.35455	0.0821262	0.254313	0.121294	0.70969	0.935858
Q99729	HNRNPAB	0.359711	0.0660913	0.242793	0.417746	0.0058184	0.0400133	0.0580351	0.710434	0.935858
Q6XQN6	NAPRT	0.694136	0.0661761	0.242808	1.08311	0.0162066	0.0847599	0.388969	0.371442	0.904177
Q96II8	LRCH3	0.197419	0.066184	0.242808	0.123896	0.135551	0.345634	-0.0735233	0.390221	0.904177
Q6UWP2	DHRS11	2.41052	0.0664706	0.243696	0.948047	0.178328	0.402892	-1.46247	0.193885	0.884684
Q96K21	ZFYVE19	-0.647835	0.0666414	0.244159	-0.411516	0.519798	0.7231	0.236319	0.669321	0.928747
Q9Y6N7	ROBO1	-0.993453	0.0667502	0.244394	-0.405638	0.219812	0.45298	0.587815	0.205716	0.892867
Q5SY16	NOL9	0.317641	0.0668212	0.244491	0.258232	0.0462072	0.173111	-0.059409	0.64949	0.919383
Q9H910	JPT2	0.174791	0.0669782	0.244902	0.212058	0.055957	0.197235	0.0372663	0.733914	0.943161
Q9BWM7	SFXN3	-0.362344	0.0670527	0.24501	-0.0886728	0.658163	0.811927	0.273671	0.167967	0.847722
Q15477	SKIV2L	0.511176	0.0670994	0.245018	0.170467	0.412619	0.640896	-0.340709	0.258161	0.904177
P30405	PPIF	0.813145	0.0672495	0.245288	1.24321	0.0585485	0.20349	0.430068	0.506763	0.904177
Q9Y6A9	SPCS1	-0.201377	0.067263	0.245288	-0.240914	0.0372279	0.149924	-0.0395372	0.714864	0.937562
P16520	GNB3	1.1566	0.0674827	0.245344	2.17447	0.000894207	0.0096101	1.01787	0.0923948	0.752917
P26992	CNTFR	-2.13016	0.0674977	0.245344	-2.45274	0.0531655	0.190707	-0.322583	0.610167	0.910045
P35052	GPC1	-0.605994	0.067405	0.245344	-0.792729	0.0228462	0.108604	-0.186734	0.304892	0.904177
P60866	RPS20	0.26472	0.0675021	0.245344	0.211386	0.250194	0.486282	-0.0533333	0.761578	0.950409
Q8NBI6	XXYLT1	0.185667	0.0674448	0.245344	0.300772	0.000364073	0.00457025	0.115105	0.25156	0.904177
P32121	ARRB2	-0.281855	0.0675745	0.245444	-0.0662408	0.634848	0.797958	0.215615	0.196163	0.888396
Q6UB35	MTHFD1L	1.09986	0.0677053	0.245594	0.725094	0.00138597	0.0134689	-0.374766	0.521324	0.904177
Q7Z4W1	DCXR	-0.123609	0.0676947	0.245594	-0.0801758	0.132332	0.341485	0.0434333	0.466516	0.904177
Q9H6F5	CCDC86	0.618077	0.0678079	0.245803	0.925216	0.010008	0.0602131	0.30714	0.343549	0.904177
P23468	PTPRD	-0.956063	0.0679595	0.245989	-0.805774	0.121434	0.323411	0.150289	0.714845	0.937562
P49721	PSMB2	0.149896	0.0680299	0.245989	0.0331696	0.720085	0.850051	-0.116726	0.161969	0.847333
Q9BRX8	PRXL2A	-0.581892	0.0680386	0.245989	-0.449815	0.160083	0.379414	0.132078	0.536635	0.904177
Q9H4M9	EHD1	-0.614953	0.067916	0.245989	-0.400798	0.0653325	0.219148	0.214154	0.450103	0.904177
Q4G176	ACSF3	0.908001	0.068246	0.246576	0.784925	0.299633	0.537494	-0.123076	0.85585	0.972581
Q13642	FHL1	-0.420181	0.0683768	0.246886	-0.285516	0.119966	0.320905	0.134664	0.447041	0.904177
P16455	MGMT	0.664321	0.0685518	0.247355	0.725597	0.0488504	0.179697	0.0612763	0.858053	0.972581
Q9H2C0	GAN	-0.3555	0.0686126	0.247412	-0.307906	0.121874	0.323639	0.0475945	0.804208	0.961996
Q8TCS8	PNPT1	0.552725	0.0687436	0.247721	0.473591	0.0649987	0.218454	-0.0791344	0.777783	0.95498
Q9UNZ5	C19orf53	0.422292	0.0687965	0.247749	0.753379	0.0112564	0.0650805	0.331087	0.146488	0.837448
Q9HCD6	TANC2	-0.803264	0.0688667	0.247839	-0.386051	0.195425	0.423725	0.417213	0.353463	0.904177
Q9BRT2	UQCC2	0.189393	0.0689922	0.248128	0.28525	0.00267149	0.0224233	0.0958565	0.267703	0.904177
Q8TD30	GPT2	-0.43449	0.0692825	0.249008	-0.506683	0.164702	0.386279	-0.0721931	0.786343	0.957553
O15127	SCAMP2	0.857749	0.0696349	0.249923	0.290908	0.339923	0.578142	-0.566841	0.107777	0.768055
P29373	CRABP2	0.652141	0.0696579	0.249923	1.32005	0.000345434	0.00441865	0.667913	0.0956405	0.764908
P78509	RELN	-0.529559	0.0697722	0.249923	-0.386571	0.214329	0.44786	0.142988	0.631781	0.912943
Q15334	LLGL1	-0.319328	0.0697849	0.249923	-0.39197	0.0603249	0.207168	-0.0726411	0.694095	0.932236
Q8IY17	PNPLA6	1.17124	0.0698391	0.249923	1.25528	0.0342005	0.142639	0.0840394	0.784301	0.956754
Q8IY95	TMEM192	0.459096	0.0697293	0.249923	0.327402	0.133573	0.343204	-0.131693	0.628895	0.912942
Q9Y3A5	SBDS	-0.342919	0.0698562	0.249923	-0.114452	0.537843	0.737856	0.228467	0.205877	0.892867
Q9UNH6	SNX7	0.288288	0.0700858	0.250581	0.238313	0.0603699	0.207193	-0.0499745	0.717229	0.938726
Q6ZMI0	PPP1R21	-0.413018	0.0701387	0.250606	-0.266856	0.397716	0.62839	0.146162	0.554436	0.904177
Q9H9J2	MRPL44	0.798622	0.0703955	0.251196	0.583616	0.0567986	0.199432	-0.215005	0.545023	0.904177
Q9UHB9	SRP68	0.269621	0.0703592	0.251196	0.320904	0.0295749	0.130515	0.0512835	0.794464	0.959787
P02787	TF	0.346274	0.0705495	0.251582	-0.323433	0.0348315	0.144241	-0.669708	0.000249713	0.051959
Q13769	THOC5	0.263938	0.0707212	0.252031	0.203543	0.0252786	0.116273	-0.0603956	0.56364	0.904177
P31939	ATIC	-0.213221	0.0712207	0.253317	0.827405	1.6269e-06	5.67965e-05	1.04063	4.23166e-07	0.00115969
P41240	CSK	-0.658248	0.0711987	0.253317	-0.666172	0.172446	0.395801	-0.007924	0.980525	0.994559
P46063	RECQL	0.349754	0.0712079	0.253317	0.0408043	0.798033	0.894482	-0.308949	0.145352	0.836493
Q13572	ITPK1	-0.315186	0.0713659	0.253668	-0.115503	0.479899	0.696351	0.199683	0.108723	0.769908
O00233	PSMD9	0.245347	0.0715138	0.254029	0.379635	0.0390505	0.154994	0.134288	0.450984	0.904177
Q9Y237	PIN4	-0.148804	0.0717368	0.254656	0.124978	0.0792638	0.249251	0.273783	0.000508654	0.0654212
P57087	JAM2	-0.46915	0.0718131	0.254762	-0.656744	0.00733777	0.0480331	-0.187593	0.211809	0.897969
Q8TCG5	CPT1C	-0.11756	0.0718962	0.254892	-0.0107307	0.914365	0.958065	0.106829	0.229824	0.904177
Q96T60	PNKP	0.237398	0.0719445	0.254898	0.582918	1.78989e-05	0.000421037	0.34552	0.00836974	0.284935
P07900	HSP90AA1	0.31154	0.0722102	0.255345	0.438981	0.00144546	0.0139237	0.127441	0.41774	0.904177
P40123	CAP2	-0.91832	0.0721261	0.255345	-1.07231	0.0429199	0.164391	-0.153992	0.546876	0.904177
P52209	PGD	-0.225715	0.0721662	0.255345	0.123667	0.454422	0.675565	0.349383	0.0444797	0.612547
P33993	MCM7	0.442502	0.0723739	0.255758	0.171179	0.512174	0.717961	-0.271323	0.203312	0.892867
Q969H8	MYDGF	0.127996	0.0725328	0.256143	0.208882	0.000656958	0.00750164	0.0808864	0.207563	0.892979
Q9BZF1	OSBPL8	-0.152373	0.0725761	0.256143	-0.265331	0.00601857	0.0410296	-0.112958	0.188403	0.877922
Q16401	PSMD5	0.468076	0.0727756	0.256187	0.716679	0.030951	0.13324	0.248603	0.445195	0.904177
Q16762	TST	0.827961	0.0727617	0.256187	1.06698	0.0239183	0.112048	0.239019	0.529777	0.904177
Q9H1K0	RBSN	-0.991802	0.0727045	0.256187	-1.05836	0.0663053	0.221462	-0.0665565	0.878613	0.976156
Q9ULP0	NDRG4	-1.66615	0.0726996	0.256187	-2.24918	0.0341017	0.142354	-0.583034	0.0964907	0.764908
Q13505	MTX1	0.148552	0.0730071	0.256837	0.0959655	0.237839	0.472488	-0.0525863	0.39898	0.904177
Q3ZCQ8	TIMM50	0.381229	0.0733665	0.257936	0.451648	0.0398631	0.156736	0.0704184	0.731296	0.941419
P07437	TUBB	-0.524293	0.0740017	0.259682	-0.502648	0.0433373	0.165297	0.0216452	0.929009	0.984718
Q9UMZ2	SYNRG	-0.806591	0.0739378	0.259682	-0.327972	0.353972	0.59078	0.47862	0.288527	0.904177
Q9Y4D8	HECTD4	-0.733306	0.0740055	0.259682	-0.626191	0.114066	0.309632	0.107115	0.595443	0.907448
Q9H6V9	LDAH	0.247273	0.0741239	0.259931	0.408549	0.0170336	0.0877457	0.161276	0.12832	0.803381
Q15070	OXA1L	0.482434	0.0743038	0.260229	0.879063	0.0943406	0.27722	0.396629	0.284832	0.904177
Q16543	CDC37	0.391437	0.0742599	0.260229	0.320999	0.0496513	0.181686	-0.0704381	0.720186	0.940197
P23588	EIF4B	0.45751	0.0745292	0.260852	0.425548	0.0912153	0.271713	-0.0319618	0.893136	0.977882
P39880	CUX1	0.661875	0.0747324	0.261301	0.625994	0.237674	0.472488	-0.0358814	0.888426	0.977607
Q5T5U3	ARHGAP21	-0.458216	0.0747529	0.261301	-0.274023	0.204875	0.437615	0.184193	0.462594	0.904177
Q9P2B4	CTTNBP2NL	-0.822227	0.0749961	0.261984	-0.100658	0.867215	0.935118	0.721569	0.250254	0.904177
Q8N5I4	DHRSX	0.718644	0.075179	0.262456	0.456656	0.480494	0.696884	-0.261988	0.636677	0.913949
Q05048	CSTF1	0.551749	0.0754191	0.262792	0.442927	0.0331381	0.139608	-0.108822	0.647807	0.919174
Q99873	PRMT1	0.403871	0.0753404	0.262792	0.147243	0.338694	0.576695	-0.256627	0.248872	0.904177
Q9UQN3	CHMP2B	-0.550223	0.0753726	0.262792	-0.387081	0.206083	0.438316	0.163142	0.520252	0.904177
Q08209	PPP3CA	-1.53599	0.0754763	0.262824	-1.46656	0.0978126	0.283957	0.0694245	0.720608	0.940197
Q5T160	RARS2	0.669204	0.0755333	0.262856	0.373474	0.134559	0.344312	-0.29573	0.373041	0.904177
Q13554	CAMK2B	-2.13473	0.0755915	0.262892	-0.496516	0.400921	0.630042	1.63822	0.0920244	0.751827
P13667	PDIA4	0.294321	0.0757545	0.263291	0.391546	0.00112092	0.0115061	0.0972244	0.591106	0.905863
P55789	GFER	0.36674	0.0759648	0.263855	0.648861	0.0828322	0.255633	0.282121	0.201036	0.89221
O95400	CD2BP2	0.160261	0.076056	0.263911	0.166342	0.0350754	0.144874	0.00608079	0.934962	0.985428
Q13126	MTAP	0.502253	0.0760772	0.263911	0.604746	0.0297293	0.130566	0.102493	0.729226	0.941103
O15239	NDUFA1	0.362308	0.0767225	0.265677	0.653897	0.0860197	0.261944	0.291589	0.361978	0.904177
P67809	YBX1	0.267936	0.0768329	0.265677	0.0768492	0.546975	0.741793	-0.191087	0.194337	0.884684
Q13405	MRPL49	0.589312	0.0768138	0.265677	0.580975	0.223649	0.457395	-0.00833725	0.980367	0.994559
Q13573	SNW1	0.702596	0.0767758	0.265677	0.608951	0.176405	0.400272	-0.0936445	0.835699	0.969452
Q14247	CTTN	0.410204	0.076974	0.265677	0.432925	0.0546121	0.193891	0.0227206	0.900383	0.980962
Q32P51	HNRNPA1L2	0.503485	0.0769218	0.265677	0.431557	0.124342	0.327744	-0.0719283	0.789826	0.957752
Q9NQ86	TRIM36	-0.498698	0.0767186	0.265677	0.103148	0.817278	0.907222	0.601845	0.207184	0.892867
Q9Y3X0	CCDC9	0.365022	0.0769578	0.265677	0.302992	0.11173	0.3082	-0.0620298	0.655953	0.921289
O14775	GNB5	-1.51757	0.0770884	0.265865	-1.05482	0.029673	0.130566	0.462743	0.320465	0.904177
P40424	PBX1	-0.479151	0.0771408	0.265865	-0.591841	0.0512913	0.184952	-0.11269	0.440421	0.904177
Q9BY32	ITPA	0.539135	0.077174	0.265865	0.5468	0.064298	0.216606	0.00766478	0.971055	0.991497
Q3LXA3	TKFC	0.328842	0.0773433	0.266176	0.848849	0.0104041	0.0615895	0.520007	0.0735573	0.721354
Q96RQ3	MCCC1	1.00122	0.0773614	0.266176	0.703918	0.106403	0.299075	-0.297298	0.610417	0.910045
O75821	EIF3G	0.242907	0.0777696	0.26731	0.129615	0.374158	0.606555	-0.113291	0.460168	0.904177
O95456	PSMG1	0.340897	0.077841	0.26731	0.18493	0.290999	0.530595	-0.155967	0.446878	0.904177
Q6UW02	CYP20A1	0.438325	0.0778318	0.26731	0.370674	0.268978	0.507669	-0.0676509	0.767156	0.951037
Q9Y2Z4	YARS2	0.410428	0.0778861	0.26731	0.339523	0.100808	0.289738	-0.0709048	0.645257	0.918053
O75874	IDH1	-0.423295	0.078184	0.267798	-0.0171825	0.92504	0.961165	0.406112	0.0181149	0.418935
P10644	PRKAR1A	0.930042	0.0782307	0.267798	0.588739	0.14616	0.360612	-0.341302	0.467946	0.904177
P17812	CTPS1	-0.537875	0.0782039	0.267798	-0.659562	0.102971	0.292883	-0.121686	0.759786	0.949951
P55145	MANF	0.109195	0.0782728	0.267798	0.407562	1.06902e-09	9.76549e-08	0.298367	2.64918e-06	0.00290534
Q15643	TRIP11	0.164634	0.0782156	0.267798	0.247471	0.0675774	0.224648	0.082837	0.2864	0.904177
Q96L34	MARK4	-0.624692	0.0787326	0.269204	-0.331262	0.313152	0.552604	0.293429	0.0438052	0.607839
O43303	CCP110	0.265019	0.0789532	0.269454	0.947649	0.0309946	0.13324	0.68263	0.0533286	0.650791
Q8WW59	SPRYD4	0.373042	0.0789183	0.269454	0.610089	0.125467	0.330299	0.237047	0.284538	0.904177
Q9Y3B7	MRPL11	0.169048	0.0788759	0.269454	0.40462	0.00079771	0.00879728	0.235573	0.0345409	0.551606
P46779	RPL28	0.485556	0.0791217	0.269861	0.512101	0.00682927	0.0453163	0.0265448	0.889196	0.977646
Q8IY18	SMC5	0.420681	0.0794456	0.270797	0.655118	0.246569	0.482659	0.234437	0.632842	0.91353
Q99805	TM9SF2	0.564297	0.0795054	0.270832	0.546764	0.0925775	0.274428	-0.0175331	0.946174	0.986909
P30711	GSTT1	1.82564	0.0797468	0.271486	2.6445	0.0355331	0.145328	0.81886	0.331397	0.904177
P18858	LIG1	0.328015	0.0798769	0.27176	0.209615	0.106147	0.298722	-0.118399	0.344635	0.904177
Q96AB3	ISOC2	0.616267	0.0800086	0.272039	1.30832	0.00871275	0.054021	0.692056	0.0677527	0.710505
Q92552	MRPS27	0.445462	0.0801147	0.272231	0.896574	0.0629765	0.21386	0.451111	0.30369	0.904177
O15294	OGT	-0.398052	0.0804857	0.272417	-0.652936	0.0421701	0.162656	-0.254884	0.271201	0.904177
O75083	WDR1	-0.439312	0.0807626	0.272417	-0.290476	0.201247	0.432733	0.148836	0.361581	0.904177
P49368	CCT3	-0.131558	0.0806078	0.272417	-0.0259884	0.735008	0.859522	0.105569	0.112166	0.782163
Q02539	HIST1H1A	3.19609	0.0804822	0.272417	3.39491	0.17595	0.400225	0.198822	0.896198	0.979279
Q13011	ECH1	0.459262	0.0807658	0.272417	0.140414	0.604616	0.778475	-0.318847	0.230796	0.904177
Q16630	CPSF6	0.164996	0.0806978	0.272417	0.178424	0.13027	0.338715	0.0134274	0.90859	0.981799
Q7Z5G4	GOLGA7	-0.185658	0.0806321	0.272417	-0.305006	0.00653276	0.0436659	-0.119348	0.247906	0.904177
Q8N3R9	MPP5	0.23023	0.0803137	0.272417	0.130015	0.249856	0.486141	-0.100215	0.361956	0.904177
Q96DE0	NUDT16	-1.4336	0.0803989	0.272417	-1.42579	0.0864605	0.261948	0.00781195	0.985878	0.996773
Q96IV0	NGLY1	0.220331	0.0807518	0.272417	0.294948	0.00331426	0.0260772	0.074617	0.426035	0.904177
Q96QT6	PHF12	-0.468113	0.0806372	0.272417	0.0989546	0.715829	0.845937	0.567067	0.0490994	0.635239
Q9BTT0	ANP32E	1.28275	0.0803208	0.272417	1.16766	0.0987312	0.286169	-0.115096	0.823035	0.965846
O00232	PSMD12	0.108117	0.0812446	0.273863	0.207839	0.00463866	0.0335859	0.0997214	0.181834	0.869662
Q96JG6	VPS50	-0.195696	0.0814175	0.274277	-0.205587	0.0297631	0.13061	-0.00989075	0.901562	0.981083
P55884	EIF3B	0.441894	0.0815864	0.274509	0.702376	0.0478314	0.177377	0.260482	0.348879	0.904177
Q9H0F7	ARL6	-0.233965	0.0815395	0.274509	0.207935	0.337385	0.575965	0.4419	0.0789914	0.727657
P50750	CDK9	0.646771	0.0817062	0.274653	0.455645	0.132805	0.342222	-0.191126	0.601087	0.907449
Q07960	ARHGAP1	-0.304167	0.08174	0.274653	-0.266418	0.0863047	0.261944	0.037749	0.819318	0.964266
Q86SX6	GLRX5	0.43687	0.0817988	0.274653	0.141292	0.585838	0.767809	-0.295578	0.188849	0.877922
Q8IWB7	WDFY1	0.754034	0.0818297	0.274653	0.227972	0.406513	0.635157	-0.526063	0.178237	0.863003
P04792	HSPB1	0.230585	0.0819017	0.274667	0.669766	0.000499002	0.00593434	0.439181	0.00185698	0.130063
Q6N069	NAA16	0.367219	0.0819341	0.274667	0.622068	0.00146936	0.0141043	0.254849	0.20517	0.892867
Q9GZT8	NIF3L1	-0.0780856	0.0820519	0.2748	-0.00817843	0.854355	0.927638	0.0699072	0.118948	0.789897
Q9UMX5	NENF	0.419778	0.0821242	0.2748	0.366466	0.0169933	0.0877027	-0.0533113	0.774671	0.954061
Q9Y5Y2	NUBP2	0.43468	0.0820742	0.2748	0.408357	0.00824235	0.0520977	-0.0263232	0.875424	0.976156
Q96JA1	LRIG1	-4.68652	0.0822226	0.274962	-6.8608	0.179754	0.404559	-2.17428	0.528935	0.904177
Q9UBN7	HDAC6	-0.435923	0.0824208	0.275456	0.0186709	0.917898	0.959505	0.454594	0.0735823	0.721354
Q16204	CCDC6	-0.237096	0.0828299	0.276655	-0.18555	0.081115	0.252036	0.0515461	0.622053	0.912656
Q13257	MAD2L1	0.892091	0.0828928	0.276696	0.618265	0.0366406	0.14851	-0.273826	0.370353	0.904177
O43823	AKAP8	0.940442	0.0830483	0.277047	0.350169	0.277534	0.51635	-0.590272	0.235386	0.904177
P45974	USP5	-0.358038	0.0831619	0.277257	-0.264349	0.199117	0.430009	0.0936894	0.584954	0.904948
O00483	NDUFA4	1.02727	0.0833774	0.277806	0.787219	0.0619298	0.211356	-0.240047	0.67864	0.932236
P49458	SRP9	0.114873	0.0835176	0.278104	0.31948	4.15598e-06	0.000124475	0.204606	0.00205269	0.135552
P60981	DSTN	-0.44926	0.0837017	0.278548	-0.460147	0.0788002	0.248649	-0.0108874	0.951318	0.988783
Q9UDX5	MTFP1	0.366911	0.0838125	0.278748	0.569758	0.0754081	0.240998	0.202846	0.299994	0.904177
Q4G0F5	VPS26B	-0.79466	0.0838994	0.278868	-0.577106	0.109422	0.303913	0.217554	0.477501	0.904177
Q7LBC6	KDM3B	0.39118	0.0842931	0.280006	0.650217	0.00233083	0.020214	0.259037	0.275932	0.904177
Q8IZQ5	SELENOH	0.205596	0.084409	0.280052	0.278787	0.0218167	0.105448	0.0731912	0.531027	0.904177
Q96GC5	MRPL48	0.298003	0.0843831	0.280052	0.311904	0.0994163	0.287092	0.0139018	0.899526	0.980945
Q7Z4G1	COMMD6	0.229731	0.0845228	0.28026	0.171464	0.411882	0.640313	-0.0582672	0.69867	0.932472
Q9H0R4	HDHD2	-0.300303	0.0847651	0.280768	-0.29999	0.053073	0.190625	0.000312979	0.99787	0.999513
Q9UID3	VPS51	-0.137988	0.0847785	0.280768	-0.0219708	0.796011	0.893584	0.116017	0.115561	0.787763
O75955	FLOT1	0.204562	0.0848456	0.280821	0.275646	0.0144984	0.0782912	0.0710841	0.513931	0.904177
Q7L592	NDUFAF7	0.362183	0.0851466	0.281477	0.30072	0.105591	0.297803	-0.0614633	0.758746	0.949338
Q9Y4Z0	LSM4	0.138809	0.085103	0.281477	0.0987055	0.240147	0.474835	-0.0401039	0.644017	0.918038
Q01814	ATP2B2	0.46219	0.0859571	0.283985	0.175571	0.498871	0.708738	-0.28662	0.159291	0.847333
P54709	ATP1B3	-0.849863	0.0860138	0.284001	-0.940172	0.0667656	0.222593	-0.0903089	0.808144	0.962682
Q13557	CAMK2D	-0.507936	0.0862904	0.284411	-0.0677155	0.753131	0.869767	0.44022	0.0422363	0.599734
Q8IWU5	SULF2	0.933438	0.0862936	0.284411	0.580426	0.086605	0.261999	-0.353011	0.216607	0.901161
Q92890	UFD1	0.14149	0.0862372	0.284411	0.226261	0.0108587	0.0635182	0.0847706	0.114356	0.787763
O00592	PODXL	0.588857	0.0865647	0.285063	-0.191138	0.570723	0.757967	-0.779994	0.050918	0.636536
Q9NP72	RAB18	-0.483628	0.0865954	0.285063	-0.0671217	0.759288	0.872648	0.416507	0.155901	0.839387
Q7Z589	EMSY	-0.292608	0.0866555	0.285089	-0.0918773	0.602904	0.777521	0.20073	0.100542	0.767548
Q99733	NAP1L4	-0.19594	0.0867679	0.285288	-0.144584	0.0685502	0.22634	0.0513559	0.601324	0.907449
P35658	NUP214	0.238664	0.0868612	0.285423	0.576653	0.000553814	0.00645842	0.337989	0.0999238	0.767548
Q99490	AGAP2	-1.52779	0.0870688	0.285934	-0.997905	0.256196	0.492188	0.529884	0.345412	0.904177
P63244	RACK1	0.315458	0.0875096	0.286866	0.612649	0.00389764	0.0293447	0.297191	0.139575	0.823477
Q9BXJ9	NAA15	-0.40124	0.0874997	0.286866	-0.41372	0.102224	0.291666	-0.0124802	0.952354	0.989105
Q9NP81	SARS2	0.460137	0.0874796	0.286866	0.103474	0.601954	0.776616	-0.356662	0.379333	0.904177
P12111	COL6A3	0.694632	0.0875877	0.28695	0.583638	0.0847387	0.259104	-0.110994	0.729477	0.941103
P25686	DNAJB2	-0.25735	0.0878399	0.287574	-0.0334542	0.836756	0.918859	0.223896	0.0175334	0.416019
Q8TCA0	LRRC20	-0.445573	0.0878829	0.287574	-0.437153	0.0934478	0.275518	0.00841997	0.965943	0.990786
P51812	RPS6KA3	0.246578	0.0879569	0.287644	0.344308	0.0386554	0.153976	0.0977297	0.288007	0.904177
Q6UXD5	SEZ6L2	0.633497	0.088225	0.288349	0.00944879	0.962062	0.980781	-0.624048	0.0560886	0.660936
Q9UN86	G3BP2	-0.119021	0.0883637	0.28863	0.00381874	0.949461	0.974531	0.12284	0.0565552	0.660936
Q0VDF9	HSPA14	0.226795	0.0884183	0.288637	0.0839378	0.614821	0.783136	-0.142857	0.372037	0.904177
P23246	SFPQ	0.312528	0.0885706	0.288962	0.251066	0.0912774	0.271726	-0.0614623	0.69225	0.932236
P62942	FKBP1A	-0.114985	0.0887924	0.289513	-0.0170834	0.845802	0.922634	0.0979017	0.407285	0.904177
Q6P2E9	EDC4	0.560108	0.0889748	0.289935	0.330138	0.266369	0.505004	-0.22997	0.442052	0.904177
Q8N4V1	MMGT1	-0.22219	0.0891734	0.29041	-0.113015	0.369891	0.602304	0.109176	0.385941	0.904177
P62341	SELENOT	-0.376953	0.089363	0.290854	-0.321865	0.0946853	0.277673	0.0550885	0.81293	0.964266
P61758	VBP1	-0.51793	0.0895315	0.291131	-0.271761	0.337632	0.575965	0.246169	0.320992	0.904177
Q9BSF4	TIMM29	0.359564	0.0895542	0.291131	0.6649	0.00452264	0.0330075	0.305336	0.143323	0.835694
Q8WY54	PPM1E	-2.12359	0.0896902	0.291263	-1.68375	0.0401087	0.157357	0.439839	0.599566	0.907449
Q96QZ7	MAGI1	-0.950742	0.0897012	0.291263	-0.164034	0.830311	0.916049	0.786708	0.258512	0.904177
Q8TCJ2	STT3B	0.357662	0.0898157	0.291357	0.229928	0.151172	0.367028	-0.127734	0.452547	0.904177
Q9P2G1	ANKIB1	-1.60541	0.0898364	0.291357	-1.35195	0.220382	0.453592	0.253451	0.720659	0.940197
O60830	TIMM17B	0.322443	0.0901085	0.291383	0.094865	0.656568	0.811588	-0.227578	0.253256	0.904177
P51649	ALDH5A1	-0.137837	0.0901534	0.291383	-0.185265	0.0209775	0.10275	-0.0474279	0.554143	0.904177
P68104	EEF1A1	0.413992	0.0901634	0.291383	0.565766	9.51415e-05	0.00157059	0.151775	0.438999	0.904177
Q13057	COASY	0.397794	0.0901007	0.291383	0.639664	0.0333306	0.140311	0.24187	0.22935	0.904177
Q96JB5	CDK5RAP3	0.272385	0.0900556	0.291383	0.212825	0.0719122	0.234335	-0.05956	0.545997	0.904177
Q9Y6D9	MAD1L1	0.324066	0.0899071	0.291383	0.35763	0.0172252	0.0886491	0.0335646	0.860586	0.972581
P28370	SMARCA1	0.570996	0.0902693	0.291444	0.166997	0.484224	0.698797	-0.403999	0.312785	0.904177
P29218	IMPA1	0.0967246	0.0902886	0.291444	0.260204	2.08114e-05	0.000464764	0.16348	0.00556902	0.237965
O14576	DYNC1I1	-0.334282	0.0904888	0.291918	0.169831	0.369843	0.602304	0.504114	0.000334319	0.058395
P01111	NRAS	-0.341755	0.0908893	0.293038	-0.290871	0.200196	0.431684	0.0508835	0.703028	0.933679
O15347	HMGB3	-0.472892	0.0909872	0.293125	-0.188004	0.500619	0.710144	0.284888	0.306415	0.904177
Q5T8D3	ACBD5	-0.1431	0.0910234	0.293125	-0.0743405	0.46191	0.682958	0.0687593	0.510497	0.904177
Q63HM9	PLCXD3	-2.31685	0.0913218	0.293569	-2.16276	0.127577	0.334231	0.15409	0.750343	0.946303
Q96HY7	DHTKD1	-0.345725	0.0912473	0.293569	-0.657309	0.0270948	0.121827	-0.311584	0.305982	0.904177
Q9Y3A6	TMED5	1.09182	0.0912877	0.293569	0.856289	0.110749	0.306265	-0.235534	0.598918	0.907449
Q9NQ55	PPAN	0.478016	0.0915283	0.293891	0.495159	0.172216	0.395606	0.0171426	0.940358	0.986479
Q9Y4K4	MAP4K5	-0.261701	0.0915293	0.293891	0.195712	0.188824	0.416142	0.457412	0.00342461	0.178765
Q96E17	RAB3C	-1.72527	0.0919676	0.295126	-2.53423	0.0623703	0.212067	-0.808964	0.376189	0.904177
P12931	SRC	-0.436565	0.0927468	0.296318	-0.411019	0.180349	0.405285	0.025546	0.93858	0.986479
Q5JTH9	RRP12	0.834055	0.0927742	0.296318	0.974727	0.00933483	0.0571667	0.140672	0.781338	0.956589
Q5JTJ3	COA6	0.809477	0.092795	0.296318	0.996159	0.0428437	0.164329	0.186682	0.645741	0.918053
Q8IU85	CAMK1D	-0.472519	0.0927364	0.296318	-0.230543	0.39322	0.625431	0.241977	0.355145	0.904177
Q8N5G0	SMIM20	0.473423	0.0925504	0.296318	0.583124	0.0584215	0.203366	0.109701	0.700552	0.932523
Q8NCM8	DYNC2H1	0.541294	0.0924996	0.296318	0.500294	0.10991	0.304865	-0.0409998	0.892086	0.977882
Q9BW71	HIRIP3	0.9007	0.0925763	0.296318	0.893903	0.0478288	0.177377	-0.00679681	0.988324	0.997056
Q9BY49	PECR	1.26715	0.0928213	0.296318	0.687012	0.131366	0.340594	-0.580136	0.370598	0.904177
Q9Y2D4	EXOC6B	-0.476678	0.0928259	0.296318	-0.102932	0.793287	0.892301	0.373746	0.297548	0.904177
Q96A57	TMEM230	0.896563	0.0929696	0.296604	0.670751	0.0663526	0.221485	-0.225812	0.340497	0.904177
Q9UHV9	PFDN2	-0.306768	0.093404	0.297817	-0.175035	0.332577	0.572086	0.131734	0.46939	0.904177
Q9UH65	SWAP70	0.592373	0.0935257	0.298032	1.18435	0.000606084	0.00699357	0.591973	0.0754262	0.721354
P07203	GPX1	1.05776	0.0936117	0.298115	0.408556	0.400721	0.630042	-0.649202	0.309218	0.904177
P62244	RPS15A	0.757174	0.093669	0.298115	0.660958	0.112451	0.308584	-0.0962159	0.797051	0.960562
Q9ULJ8	PPP1R9A	-0.502913	0.0937151	0.298115	-0.0404724	0.91069	0.955859	0.462441	0.214093	0.899448
Q8NI35	PATJ	2.57384	0.0940929	0.299143	0.537872	0.680975	0.824273	-2.03597	0.0776206	0.727657
Q8TF01	PNISR	0.210535	0.0943238	0.29953	0.132285	0.280633	0.519295	-0.0782506	0.56439	0.904177
Q96Q15	SMG1	-0.440827	0.0942734	0.29953	-0.355301	0.195306	0.423725	0.0855261	0.636603	0.913949
Q12906	ILF3	0.105865	0.0945813	0.300174	0.297717	3.75059e-06	0.00011295	0.191852	0.00138774	0.110234
P19174	PLCG1	-0.335137	0.0948425	0.300829	-0.113218	0.640085	0.801817	0.221919	0.189844	0.878464
Q14019	COTL1	-0.430112	0.0949974	0.300835	-0.443813	0.0765907	0.243761	-0.0137009	0.931798	0.984916
Q9NPD3	EXOSC4	0.184472	0.0949473	0.300835	0.0815986	0.437138	0.661136	-0.102874	0.324457	0.904177
Q9NTG7	SIRT3	0.205633	0.0950093	0.300835	0.304273	0.113866	0.309632	0.0986394	0.482193	0.904177
Q86VP3	PACS2	-0.222593	0.0952085	0.301292	-0.177026	0.184155	0.410303	0.0455674	0.587721	0.904948
P06744	GPI	-0.202896	0.0956865	0.301422	0.0427895	0.653341	0.810906	0.245685	0.000889614	0.087071
Q66K74	MAP1S	-0.40732	0.0956082	0.301422	-0.338346	0.26917	0.507855	0.0689732	0.816813	0.964266
Q69YQ0	SPECC1L	-0.581061	0.0956894	0.301422	-0.720006	0.140657	0.353667	-0.138945	0.629922	0.912942
Q7L014	DDX46	0.255428	0.095683	0.301422	0.28641	0.0450526	0.170181	0.0309819	0.841602	0.970113
Q8WVT3	TRAPPC12	0.262274	0.0955377	0.301422	0.122499	0.428133	0.654196	-0.139776	0.366465	0.904177
Q96A26	FAM162A	0.361045	0.0955213	0.301422	0.666624	0.0134998	0.0742151	0.305579	0.0382879	0.570473
Q96EL3	MRPL53	0.289002	0.0956201	0.301422	0.500971	0.0298977	0.13099	0.211969	0.212	0.897969
Q9BXR0	QTRT1	0.191073	0.0955602	0.301422	0.246673	0.0338391	0.14169	0.0556007	0.613992	0.910045
Q8IWV7	UBR1	-0.150316	0.0958412	0.301553	0.050426	0.616156	0.784289	0.200742	0.0100139	0.311629
Q8IYI6	EXOC8	-0.285987	0.0958227	0.301553	-0.185328	0.289392	0.528016	0.100659	0.431686	0.904177
Q9NSD9	FARSB	-0.318978	0.0959579	0.301747	-0.326094	0.0819138	0.253798	-0.00711548	0.938269	0.986479
O95563	MPC2	0.253985	0.0961687	0.302063	0.27215	0.111149	0.307061	0.0181645	0.915678	0.983121
Q66K14	TBC1D9B	-0.627753	0.0961346	0.302063	-0.224942	0.516881	0.720702	0.402811	0.184692	0.875217
Q15363	TMED2	0.522776	0.0962266	0.302072	0.388552	0.204966	0.437638	-0.134225	0.627617	0.912942
O00142	TK2	0.442526	0.096329	0.302221	0.233327	0.191306	0.418916	-0.2092	0.412905	0.904177
Q15427	SF3B4	0.769636	0.0964021	0.302277	0.402615	0.19046	0.418066	-0.367021	0.358151	0.904177
P49674	CSNK1E	-0.591619	0.0965097	0.302382	-0.139853	0.677607	0.822462	0.451766	0.37299	0.904177
Q9H6Z4	RANBP3	0.382089	0.096546	0.302382	0.316638	0.000504544	0.00593434	-0.0654504	0.76558	0.951037
Q9Y3P9	RABGAP1	-0.239516	0.0966305	0.302474	-0.388948	0.00132389	0.013004	-0.149432	0.261435	0.904177
Q9H169	STMN4	-0.704702	0.0969676	0.303356	-0.644098	0.100643	0.289414	0.0606045	0.749599	0.945875
O60518	RANBP6	-0.504647	0.0971144	0.303642	-0.618664	0.138123	0.35	-0.114017	0.672948	0.931422
Q96PE7	MCEE	0.561821	0.0971734	0.303653	1.15935	0.0019829	0.0179049	0.597534	0.102224	0.767548
Q06587	RING1	0.739717	0.097332	0.303975	0.337448	0.35256	0.58986	-0.40227	0.353927	0.904177
O14786	NRP1	-0.668505	0.0974109	0.304048	-0.686332	0.082592	0.255035	-0.0178268	0.947183	0.986909
O75970	MPDZ	1.15034	0.0975211	0.304219	0.881366	0.205443	0.437804	-0.268972	0.574574	0.904948
Q15785	TOMM34	0.874947	0.0976273	0.304377	0.70324	0.0104166	0.0615895	-0.171707	0.688954	0.932236
O75051	PLXNA2	-0.815919	0.0979003	0.304958	-1.45632	0.00638996	0.0428683	-0.640404	0.169522	0.852883
Q8WZ74	CTTNBP2	-0.444116	0.0979247	0.304958	-0.365875	0.126783	0.333063	0.0782414	0.498116	0.904177
Q9Y617	PSAT1	-0.208986	0.0979812	0.30496	-0.243812	0.057533	0.200852	-0.0348267	0.782586	0.956591
Q9UNW1	MINPP1	0.781891	0.0984066	0.30611	-0.212869	0.70528	0.839443	-0.99476	0.210075	0.896747
P27694	RPA1	0.474259	0.0985143	0.306272	0.509537	0.0326518	0.138465	0.0352773	0.904251	0.981799
Q9BXY0	MAK16	0.630717	0.0988781	0.307228	0.486813	0.193937	0.421813	-0.143904	0.328744	0.904177
Q92845	KIFAP3	-0.753778	0.0991392	0.307865	-0.694712	0.136548	0.347294	0.0590652	0.896197	0.979279
Q8IYB5	SMAP1	-0.701102	0.0994086	0.308527	-0.134708	0.775926	0.883523	0.566394	0.284346	0.904177
Q92979	EMG1	0.364108	0.0996053	0.308963	0.373651	0.0928085	0.274964	0.0095432	0.967142	0.990786
P16435	POR	-0.177997	0.0996904	0.309052	0.0914377	0.350779	0.588161	0.269435	0.0159472	0.402795
P54687	BCAT1	-1.25075	0.0998292	0.309307	-1.66805	0.0481932	0.177996	-0.417296	0.439467	0.904177
Q9NXA8	SIRT5	0.34655	0.100715	0.311876	0.357919	0.13228	0.341485	0.0113691	0.938591	0.986479
P56937	HSD17B7	0.486342	0.100836	0.311957	0.7137	0.112601	0.308584	0.227358	0.557148	0.904177
Q5SNT2	TMEM201	0.298536	0.100855	0.311957	0.351197	0.0748973	0.240347	0.0526603	0.781227	0.956589
P56945	BCAR1	-0.182058	0.10097	0.312007	0.0922815	0.43347	0.658313	0.27434	0.0536686	0.650791
Q8IZ69	TRMT2A	0.502684	0.100985	0.312007	0.210173	0.637069	0.799216	-0.292511	0.451149	0.904177
Q9H9Q2	COPS7B	-0.181184	0.10107	0.312094	-0.230322	0.0138273	0.0757115	-0.0491379	0.581686	0.904948
P55283	CDH4	-1.11416	0.101272	0.31254	-1.97269	0.0461893	0.173111	-0.858528	0.198969	0.888817
P30043	BLVRB	0.252958	0.101402	0.312589	0.530316	0.0153766	0.0814289	0.277358	0.159994	0.847333
Q9NPQ8	RIC8A	-0.236805	0.101395	0.312589	0.0466426	0.787259	0.889867	0.283447	0.0716652	0.720729
P07910	HNRNPC	0.163359	0.101616	0.312933	0.496628	0.00154199	0.0146356	0.333269	0.0329747	0.54873
Q8WUM4	PDCD6IP	0.358205	0.101628	0.312933	0.428713	0.0504718	0.183933	0.0705083	0.646018	0.918053
Q9BRK5	SDF4	1.14735	0.101902	0.313603	0.687302	0.267538	0.505996	-0.460044	0.34423	0.904177
Q9H078	CLPB	-0.563517	0.101973	0.313644	0.0413272	0.89842	0.950992	0.604844	0.119543	0.789897
P50895	BCAM	1.0064	0.102049	0.313701	1.09323	0.0150696	0.0804877	0.0868284	0.840863	0.970063
P39748	FEN1	0.435265	0.102137	0.313795	0.334546	0.179055	0.403828	-0.100719	0.690396	0.932236
O43318	MAP3K7	0.29733	0.102297	0.314113	0.180755	0.27816	0.516563	-0.116575	0.524131	0.904177
Q01780	EXOSC10	0.209524	0.102419	0.314309	0.55084	0.000713562	0.00804739	0.341316	0.0327217	0.548464
O43272	PRODH	0.368685	0.103108	0.316248	0.329127	0.133356	0.342835	-0.0395582	0.858471	0.972581
P06737	PYGL	-0.221839	0.103227	0.316435	0.27088	0.0639204	0.215715	0.492719	0.00492278	0.22299
P30153	PPP2R1A	-0.188591	0.103447	0.316832	-0.0369139	0.78905	0.89134	0.151677	0.306925	0.904177
Q8IWA5	SLC44A2	-0.523712	0.103472	0.316832	-0.454782	0.201859	0.433307	0.0689309	0.842145	0.970113
O75683	SURF6	1.18566	0.103749	0.317503	0.386481	0.434253	0.658793	-0.799184	0.397246	0.904177
P62888	RPL30	0.661693	0.103808	0.317507	0.514973	0.0632108	0.21386	-0.146719	0.585645	0.904948
Q9BQ61	TRIR	0.139431	0.103918	0.317665	0.358361	0.0012072	0.0121185	0.21893	0.0335177	0.549159
O15042	U2SURP	0.300993	0.104206	0.317722	0.293703	0.0539022	0.192217	-0.00728956	0.969397	0.991109
Q02809	PLOD1	0.406051	0.104226	0.317722	0.846294	0.00115846	0.011802	0.440243	0.0284131	0.519107
Q13596	SNX1	0.156905	0.104169	0.317722	0.280649	0.025399	0.116399	0.123744	0.325016	0.904177
Q8IWB1	ITPRIP	0.372208	0.104056	0.317722	0.307218	0.177055	0.401506	-0.06499	0.766314	0.951037
Q8TCU6	PREX1	-0.620271	0.104154	0.317722	-0.931443	0.0491113	0.180239	-0.311171	0.153921	0.839387
Q9Y5S9	RBM8A	0.408299	0.104294	0.317751	0.30231	0.146192	0.360612	-0.105989	0.646038	0.918053
P08134	RHOC	-1.67759	0.104591	0.317891	-0.466204	0.605243	0.778629	1.21138	0.281148	0.904177
P13984	GTF2F2	0.109611	0.104543	0.317891	0.332726	2.82362e-06	8.89439e-05	0.223115	0.00127077	0.103956
P78332	RBM6	0.228897	0.104497	0.317891	0.218608	0.209606	0.442783	-0.0102895	0.944923	0.986909
P98155	VLDLR	-0.46794	0.10463	0.317891	-0.765483	0.0109158	0.063784	-0.297543	0.294177	0.904177
Q14318	FKBP8	-0.289793	0.10447	0.317891	0.344542	0.200294	0.431684	0.634335	0.0192759	0.436165
Q96JM2	ZNF462	-0.640969	0.104885	0.31849	-0.0536733	0.888092	0.945355	0.587295	0.0570649	0.662654
O95503	CBX6	0.326851	0.105147	0.318756	0.595189	0.0521071	0.187401	0.268338	0.075939	0.721354
P20042	EIF2S2	0.58221	0.105034	0.318756	0.469618	0.175937	0.400225	-0.112592	0.594838	0.907448
Q9NUD5	ZCCHC3	0.248073	0.105134	0.318756	0.28998	0.0173985	0.0891228	0.0419066	0.777485	0.95498
P09619	PDGFRB	1.2029	0.105272	0.318959	0.386105	0.46045	0.681523	-0.816795	0.301172	0.904177
P48730	CSNK1D	-0.254515	0.105471	0.319386	-0.143125	0.330661	0.570546	0.11139	0.436029	0.904177
P08238	HSP90AB1	-0.461311	0.105566	0.319496	0.177013	0.400099	0.630042	0.638324	0.0178245	0.417505
P49802	RGS7	-1.60331	0.10573	0.319815	-1.67721	0.147603	0.362148	-0.0739007	0.878268	0.976156
P49459	UBE2A	-0.269733	0.105838	0.319965	0.122752	0.701721	0.837208	0.392485	0.317191	0.904177
Q6P1L8	MRPL14	0.414434	0.106039	0.320396	0.624995	0.0197366	0.0980748	0.210561	0.342002	0.904177
O75626	PRDM1	0.538762	0.106233	0.320807	0.181269	0.556313	0.747341	-0.357494	0.338737	0.904177
Q9UI09	NDUFA12	0.174543	0.106511	0.321468	0.387988	0.0141532	0.0770061	0.213445	0.0434842	0.607839
Q99963	SH3GL3	-0.993809	0.10668	0.321802	-1.36806	0.112978	0.30869	-0.37425	0.60088	0.907449
P12270	TPR	0.156298	0.107147	0.323033	0.143963	0.143167	0.357167	-0.0123347	0.832807	0.968191
Q5JVF3	PCID2	0.256038	0.107215	0.323058	0.370145	0.0123825	0.0696084	0.114106	0.427826	0.904177
P06493	CDK1	-0.367514	0.107311	0.323172	-0.449106	0.113696	0.309632	-0.0815927	0.656535	0.921289
Q8NE71	ABCF1	-0.493468	0.10742	0.323321	-0.0788955	0.657631	0.811636	0.414573	0.163973	0.847333
P35613	BSG	0.304298	0.107696	0.323648	0.623108	0.00606032	0.0412629	0.31881	0.154479	0.839387
Q13627	DYRK1A	-0.312021	0.10768	0.323648	-0.194609	0.222827	0.456056	0.117412	0.318285	0.904177
Q8N2K0	ABHD12	-0.179506	0.107717	0.323648	-0.148077	0.108967	0.303634	0.031429	0.637346	0.913949
Q9UPA5	BSN	-3.19634	0.107765	0.323648	-2.431	0.112203	0.308572	0.765333	0.436149	0.904177
Q9UKF6	CPSF3	0.577384	0.108226	0.324856	0.423856	0.0833376	0.256759	-0.153528	0.666577	0.927998
O43172	PRPF4	0.233039	0.108337	0.325012	0.323356	0.0275034	0.12336	0.0903166	0.376036	0.904177
Q9HC07	TMEM165	0.477704	0.108542	0.325447	0.191144	0.18751	0.414411	-0.28656	0.235018	0.904177
Q08345	DDR1	-0.804144	0.108688	0.325529	-1.13066	0.0596538	0.206025	-0.326516	0.437821	0.904177
Q86WG3	ATCAY	-1.71722	0.108665	0.325529	-0.724347	0.413059	0.640896	0.992871	0.376246	0.904177
P08069	IGF1R	0.199596	0.109139	0.326292	-0.0870537	0.449406	0.6718	-0.28665	0.0193374	0.436165
Q06210	GFPT1	0.252536	0.109102	0.326292	0.410182	5.34226e-05	0.00099159	0.157646	0.236502	0.904177
Q7RTP6	MICAL3	-1.17909	0.109161	0.326292	-0.707589	0.287042	0.52495	0.4715	0.14254	0.833792
Q96CX2	KCTD12	-0.397022	0.109181	0.326292	-0.694622	0.00973361	0.0588851	-0.2976	0.0448076	0.615438
Q13546	RIPK1	0.717036	0.109507	0.327088	0.541528	0.119194	0.319342	-0.175507	0.625124	0.912656
P53992	SEC24C	0.27977	0.109634	0.32729	0.502005	0.0231058	0.109553	0.222235	0.339622	0.904177
Q96ND0	FAM210A	0.562822	0.109802	0.327613	0.614349	0.0731933	0.23668	0.0515269	0.811237	0.963691
P43155	CRAT	0.242315	0.110213	0.328491	0.0776739	0.562561	0.7518	-0.164641	0.29711	0.904177
Q9NVP1	DDX18	0.268673	0.110276	0.328491	0.516422	0.00738926	0.048138	0.247749	0.182886	0.873707
Q9UKM9	RALY	0.290227	0.110271	0.328491	0.690605	0.220497	0.453658	0.400378	0.369842	0.904177
P18754	RCC1	0.172936	0.110404	0.328676	0.321512	0.00245361	0.0209148	0.148575	0.104248	0.767548
Q13330	MTA1	0.372106	0.110578	0.328676	0.260797	0.20045	0.431684	-0.111309	0.636531	0.913949
Q8ND04	SMG8	-0.509871	0.110527	0.328676	-0.383106	0.293257	0.53262	0.126766	0.587577	0.904948
Q96SB4	SRPK1	0.423354	0.11056	0.328676	0.577036	0.0235482	0.111	0.153682	0.57843	0.904948
Q6IA86	ELP2	0.116819	0.11068	0.328802	0.171152	0.0656617	0.21958	0.0543331	0.556291	0.904177
Q8WUH6	TMEM263	0.150232	0.111024	0.329645	0.349655	0.0144874	0.0782912	0.199423	0.101406	0.767548
P15848	ARSB	0.272193	0.111087	0.329653	0.327697	0.155631	0.373637	0.055504	0.746912	0.945243
Q9ULJ7	ANKRD50	-1.86406	0.111421	0.330465	-1.61753	0.144947	0.359994	0.246535	0.748938	0.945875
P39023	RPL3	0.21197	0.11169	0.330789	0.467721	0.00833691	0.0525226	0.255751	0.13059	0.805135
P62826	RAN	0.269052	0.111618	0.330789	0.394887	0.0254105	0.116399	0.125835	0.313632	0.904177
Q92934	BAD	0.574014	0.111711	0.330789	0.83104	0.0260788	0.118818	0.257026	0.492353	0.904177
Q15208	STK38	0.245705	0.111793	0.330852	0.198689	0.233506	0.467484	-0.0470167	0.782417	0.956591
Q13796	SHROOM2	-0.751794	0.11186	0.33087	-0.925782	0.103224	0.293147	-0.173989	0.681818	0.932236
O00506	STK25	-0.284761	0.111968	0.331013	-0.103952	0.541275	0.739523	0.180809	0.294486	0.904177
P43490	NAMPT	0.251371	0.112152	0.331378	0.310147	0.0480697	0.17778	0.0587753	0.686322	0.932236
O94819	KBTBD11	-0.634817	0.112213	0.33138	-0.434667	0.287506	0.525449	0.200149	0.605442	0.910045
Q969G6	RFK	-0.939301	0.112323	0.331527	-0.769225	0.175722	0.400225	0.170076	0.639711	0.91595
Q8N6N2	TTC9B	-1.51072	0.112489	0.331836	-1.3625	0.0636874	0.21521	0.14822	0.829772	0.967244
P49815	TSC2	-0.389673	0.112688	0.332067	-0.610981	0.111989	0.308293	-0.221308	0.503711	0.904177
Q96GA7	SDSL	0.364327	0.112685	0.332067	0.331198	0.16201	0.381269	-0.0331295	0.877043	0.976156
Q96FV9	THOC1	0.380102	0.112939	0.332628	0.209599	0.339987	0.578142	-0.170503	0.511264	0.904177
Q7Z2T5	TRMT1L	1.45906	0.113052	0.33278	3.58128	0.0148821	0.0799696	2.12222	0.0999826	0.767548
Q9BXP5	SRRT	0.166188	0.113201	0.333041	0.277464	0.00800092	0.0511704	0.111276	0.286623	0.904177
P35573	AGL	0.328009	0.113273	0.333074	0.354587	0.0692595	0.227858	0.0265776	0.883294	0.976156
P27824	CANX	0.160979	0.113511	0.333484	-0.14869	0.248528	0.48528	-0.309669	0.00510863	0.227645
Q16718	NDUFA5	0.200176	0.113534	0.333484	0.677443	0.00221084	0.0195108	0.477267	0.00794647	0.275624
Q14151	SAFB2	0.230148	0.113647	0.333638	0.11136	0.603538	0.777802	-0.118789	0.578528	0.904948
Q9P0I2	EMC3	-0.199545	0.114142	0.33491	-0.248822	0.0105761	0.0623307	-0.0492774	0.680306	0.932236
Q08431	MFGE8	0.71884	0.114266	0.335094	-0.546186	0.299686	0.537494	-1.26503	0.049946	0.636536
Q49AR2	C5orf22	0.332223	0.114409	0.335333	0.0528709	0.811203	0.902233	-0.279352	0.393878	0.904177
P52657	GTF2A2	0.278757	0.114479	0.33536	0.367402	0.102798	0.292694	0.0886447	0.579962	0.904948
Q5HYK3	COQ5	0.33757	0.114608	0.33538	0.412317	0.233623	0.467484	0.0747473	0.767069	0.951037
Q96BY9	SARAF	-0.250312	0.114598	0.33538	-0.119461	0.297203	0.536198	0.130851	0.204902	0.892867
Q92997	DVL3	-0.462616	0.114698	0.335463	-0.339627	0.268081	0.506651	0.122989	0.697726	0.932236
O43264	ZW10	0.446347	0.115264	0.335507	0.311502	0.362131	0.598383	-0.134845	0.687232	0.932236
O75351	VPS4B	1.04962	0.11551	0.335507	0.440775	0.135609	0.345634	-0.608841	0.199299	0.888817
P07738	BPGM	-0.789454	0.115028	0.335507	-0.709388	0.123881	0.326909	0.0800665	0.807781	0.962682
P20339	RAB5A	-0.51414	0.115082	0.335507	-0.195925	0.331409	0.570893	0.318215	0.290237	0.904177
P28340	POLD1	0.818925	0.115583	0.335507	0.551568	0.129395	0.337078	-0.267357	0.472983	0.904177
P34896	SHMT1	1.01358	0.11531	0.335507	0.435726	0.310907	0.550059	-0.577857	0.417402	0.904177
P52799	EFNB2	-0.550799	0.115542	0.335507	-0.779736	0.0420736	0.162398	-0.228937	0.435677	0.904177
Q13242	SRSF9	0.854197	0.114924	0.335507	0.583469	0.163646	0.384461	-0.270728	0.390607	0.904177
Q13618	CUL3	-0.198818	0.115443	0.335507	-0.149655	0.346075	0.582251	0.049163	0.708717	0.935858
Q8N573	OXR1	-0.316375	0.115535	0.335507	-0.0494355	0.792931	0.892301	0.26694	0.107895	0.768055
Q969J3	BORCS5	-0.359483	0.11512	0.335507	-0.208342	0.336537	0.575706	0.151141	0.266093	0.904177
Q96BP3	PPWD1	0.266738	0.115617	0.335507	0.333949	0.0167538	0.08663	0.0672111	0.694443	0.932236
Q96DV4	MRPL38	0.578471	0.114931	0.335507	0.548583	0.107309	0.300214	-0.0298878	0.91235	0.982625
Q96RF0	SNX18	-0.29362	0.115154	0.335507	-0.317977	0.105133	0.29718	-0.0243571	0.871348	0.974879
Q9Y5A7	NUB1	0.417668	0.115631	0.335507	0.235596	0.236658	0.471166	-0.182072	0.136279	0.819022
O60256	PRPSAP2	0.347335	0.115776	0.335749	0.267657	0.0864647	0.261948	-0.0796772	0.570518	0.904177
P08651	NFIC	0.858444	0.116116	0.336559	1.25312	0.0283053	0.126029	0.394678	0.454027	0.904177
A1L020	MEX3A	-0.511827	0.116368	0.336676	-0.345421	0.21148	0.445302	0.166406	0.423324	0.904177
O14874	BCKDK	0.272676	0.116348	0.336676	0.459042	0.0144341	0.0782138	0.186365	0.186175	0.875217
P31751	AKT2	0.265941	0.116414	0.336676	0.205076	0.049005	0.180145	-0.060865	0.680704	0.932236
P36957	DLST	-0.548336	0.116464	0.336676	-0.297744	0.381984	0.614156	0.250593	0.206227	0.892867
P80404	ABAT	-0.204608	0.116447	0.336676	-0.40664	0.00335963	0.0262861	-0.202032	0.162361	0.847333
Q8WXD9	CASKIN1	-1.53095	0.116615	0.336759	-1.01086	0.272686	0.51072	0.520087	0.344717	0.904177
Q9Y3I0	RTCB	0.105226	0.116607	0.336759	0.286793	7.24202e-05	0.00126011	0.181567	0.00657593	0.256181
O75052	NOS1AP	-0.256518	0.116904	0.337414	-0.457348	0.0391548	0.155175	-0.20083	0.258122	0.904177
Q9P253	VPS18	-0.326661	0.117019	0.337569	-0.228347	0.295389	0.534862	0.0983145	0.300816	0.904177
Q8IYK8	REM2	-0.359339	0.117237	0.338019	-0.162104	0.413115	0.640896	0.197235	0.209598	0.896747
O75094	SLIT3	-0.514341	0.117544	0.338655	0.0359186	0.907575	0.954417	0.550259	0.069962	0.714468
O75882	ATRN	-0.536793	0.117581	0.338655	-0.156644	0.757623	0.871648	0.380149	0.440544	0.904177
P12236	SLC25A6	0.192238	0.117745	0.33875	0.176527	0.16882	0.391746	-0.0157111	0.899692	0.980945
P63172	DYNLT1	-0.953128	0.11789	0.33875	-1.02852	0.0815999	0.252969	-0.0753917	0.792339	0.958787
Q15061	WDR43	0.301582	0.117923	0.33875	0.346499	0.107063	0.300214	0.0449168	0.83166	0.968004
Q9NRN7	AASDHPPT	-0.290502	0.117855	0.33875	-0.295531	0.0956509	0.279309	-0.00502901	0.979464	0.994559
Q9UKV3	ACIN1	0.318098	0.11775	0.33875	0.268244	0.159593	0.378779	-0.0498541	0.788319	0.957752
O94832	MYO1D	3.67319	0.118277	0.33927	1.51952	0.162284	0.381751	-2.15367	0.237956	0.904177
Q5VZE5	NAA35	-0.321969	0.118268	0.33927	-0.216235	0.310585	0.549843	0.105734	0.608221	0.910045
Q9ULH0	KIDINS220	-0.311909	0.11829	0.33927	-0.242678	0.194839	0.423103	0.0692308	0.521599	0.904177
Q96PE3	INPP4A	-0.833868	0.118587	0.339945	-0.481735	0.261008	0.497341	0.352133	0.488282	0.904177
P09012	SNRPA	0.226541	0.118946	0.340582	0.386677	0.00852132	0.0531877	0.160135	0.271892	0.904177
P55039	DRG2	0.61478	0.118996	0.340582	0.570567	0.0244206	0.113624	-0.0442135	0.862383	0.972581
Q96JB2	COG3	0.49901	0.118918	0.340582	0.774482	0.0595573	0.205952	0.275471	0.263638	0.904177
P10586	PTPRF	-0.335972	0.11911	0.340733	-0.309904	0.287881	0.525958	0.0260675	0.907059	0.981799
O14594	NCAN	-0.542875	0.119499	0.341558	-1.00722	0.0395725	0.156041	-0.464346	0.193292	0.88366
P98175	RBM10	0.208331	0.119586	0.341558	0.36038	0.0108182	0.0633487	0.152049	0.251351	0.904177
Q96S19	METTL26	0.185252	0.119561	0.341558	0.178576	0.185392	0.412136	-0.00667674	0.935086	0.985428
Q14320	FAM50A	0.279616	0.119817	0.342039	0.416299	0.0275691	0.123481	0.136682	0.438806	0.904177
P54619	PRKAG1	1.30652	0.120144	0.342261	0.86348	0.135431	0.345634	-0.443039	0.370753	0.904177
P61201	COPS2	-0.262028	0.120089	0.342261	0.00792826	0.977964	0.987858	0.269956	0.262489	0.904177
Q6IN85	PPP4R3A	0.400213	0.119957	0.342261	0.421267	0.0317442	0.135895	0.0210535	0.924238	0.983443
Q9Y2E4	DIP2C	-1.38005	0.120081	0.342261	-1.02395	0.374798	0.607053	0.356094	0.696305	0.932236
O43674	NDUFB5	0.700014	0.120441	0.342739	0.416265	0.217502	0.451695	-0.283749	0.509258	0.904177
Q567U6	CCDC93	0.453747	0.120622	0.342739	-0.161864	0.630825	0.795294	-0.615611	0.240449	0.904177
Q9UHB6	LIMA1	0.340005	0.120611	0.342739	0.290777	0.239557	0.474459	-0.0492276	0.819653	0.964266
Q9Y6I3	EPN1	-0.433592	0.120625	0.342739	0.0333538	0.910926	0.955923	0.466946	0.21291	0.899448
Q9Y6M1	IGF2BP2	0.225982	0.12048	0.342739	0.252798	0.0723448	0.235102	0.0268154	0.790487	0.958341
O15305	PMM2	0.972948	0.120964	0.343525	0.424255	0.413284	0.640976	-0.548693	0.401689	0.904177
P14866	HNRNPL	0.212782	0.121262	0.344044	0.208908	0.146898	0.361173	-0.00387407	0.984755	0.996189
Q9UM19	HPCAL4	-1.66455	0.121272	0.344044	-1.71165	0.0918393	0.272841	-0.0471014	0.924278	0.983443
Q8NFI3	ENGASE	-0.268932	0.121581	0.3447	-0.101639	0.55046	0.743702	0.167293	0.321475	0.904177
Q96PQ0	SORCS2	1.0916	0.121629	0.3447	1.12302	0.190677	0.418208	0.0314143	0.963312	0.990786
O14525	ASTN1	-1.07206	0.122299	0.346419	-0.527362	0.376572	0.609026	0.544699	0.353424	0.904177
Q2TAL8	QRICH1	1.37557	0.122367	0.34643	1.39926	0.109893	0.304865	0.023692	0.965227	0.990786
Q9P013	CWC15	0.252712	0.12244	0.34643	0.189412	0.330163	0.569961	-0.0632991	0.765731	0.951037
Q9Y3D9	MRPS23	0.659582	0.122492	0.34643	0.450311	0.102365	0.291916	-0.209271	0.592008	0.905992
Q9UN36	NDRG2	-0.190275	0.122815	0.347164	0.248374	0.156254	0.37415	0.438649	0.0492568	0.635239
Q15120	PDK3	-0.382972	0.122932	0.347316	-0.0553093	0.784538	0.888874	0.327662	0.167487	0.847333
P18031	PTPN1	0.289871	0.123411	0.348488	0.0482201	0.809023	0.901196	-0.241651	0.225706	0.904177
Q9UKJ3	GPATCH8	0.150542	0.123635	0.348941	0.29543	0.0116404	0.0665979	0.144888	0.217377	0.901242
Q6IAN0	DHRS7B	0.474017	0.123886	0.349337	0.432045	0.0699861	0.229559	-0.0419727	0.884297	0.976156
Q9H0A0	NAT10	0.708399	0.123903	0.349337	0.73449	0.00843228	0.0528803	0.0260916	0.953909	0.989346
Q8N163	CCAR2	0.238923	0.124432	0.350468	0.432862	0.00739504	0.048138	0.193939	0.216784	0.901161
Q9NRA8	EIF4ENIF1	-0.16017	0.124393	0.350468	0.22429	0.108934	0.303634	0.38446	0.0226464	0.477707
O95347	SMC2	0.74501	0.124703	0.351052	0.395605	0.229259	0.463679	-0.349404	0.249306	0.904177
O15397	IPO8	0.237598	0.124898	0.351239	0.16381	0.176438	0.400272	-0.0737879	0.500579	0.904177
Q96M27	PRRC1	0.686644	0.124892	0.351239	1.0873	0.11037	0.305544	0.400652	0.389942	0.904177
Q15020	SART3	0.243732	0.125533	0.352844	0.366145	0.0213382	0.10396	0.122413	0.435067	0.904177
P09211	GSTP1	0.447232	0.125733	0.353226	0.837207	0.00165919	0.0155454	0.389975	0.241605	0.904177
P22234	PAICS	0.321149	0.12599	0.353766	0.206022	0.319184	0.558215	-0.115127	0.556156	0.904177
Q99519	NEU1	0.565292	0.126265	0.354357	0.869667	0.101773	0.29129	0.304375	0.485189	0.904177
P56277	CMC4	0.340682	0.126417	0.354444	0.101472	0.634976	0.797958	-0.23921	0.276876	0.904177
P61313	RPL15	0.212408	0.126426	0.354444	0.331682	0.0159998	0.0840654	0.119274	0.319903	0.904177
Q8WTW3	COG1	0.28082	0.126524	0.35454	0.686011	0.00354828	0.0274304	0.405192	0.0750236	0.721354
A3KMH1	VWA8	1.57656	0.126668	0.35476	1.01546	0.153725	0.371011	-0.561099	0.501499	0.904177
O43913	ORC5	0.700778	0.126759	0.354834	0.358656	0.107306	0.300214	-0.342122	0.380847	0.904177
Q9H299	SH3BGRL3	-0.230787	0.126903	0.355057	-0.110167	0.333809	0.572647	0.12062	0.153894	0.839387
O43290	SART1	0.426183	0.127018	0.355196	0.248376	0.0795476	0.249648	-0.177807	0.574207	0.904948
Q7Z6B7	SRGAP1	-0.756221	0.12717	0.355441	-0.967038	0.21273	0.446508	-0.210817	0.654076	0.920779
P13010	XRCC5	0.133171	0.127497	0.356174	0.333692	0.000159118	0.00233814	0.200521	0.0215873	0.467669
O60925	PFDN1	-0.15922	0.127573	0.356203	-0.193346	0.193052	0.42089	-0.0341264	0.85255	0.972485
Q9UPY6	WASF3	-0.278041	0.127704	0.356388	-0.23973	0.0717381	0.234045	0.0383118	0.811844	0.963691
Q9BV20	MRI1	0.419391	0.127813	0.356512	0.350864	0.155269	0.373437	-0.0685267	0.787551	0.957752
P49720	PSMB3	0.36923	0.128171	0.356818	0.0375538	0.831767	0.916181	-0.331676	0.19081	0.879769
Q13107	USP4	0.672979	0.128184	0.356818	1.3254	0.121268	0.323282	0.652422	0.295163	0.904177
Q8NFZ4	NLGN2	-1.00306	0.128095	0.356818	-1.21448	0.198068	0.427912	-0.211422	0.660215	0.923593
Q9UII2	ATP5IF1	0.117847	0.128088	0.356818	0.298549	0.0158126	0.0834155	0.180703	0.0223721	0.477707
P21281	ATP6V1B2	-0.299624	0.128574	0.357441	-0.251606	0.078362	0.248124	0.0480183	0.746206	0.945243
Q9NVA2	SEP11	-0.390787	0.128515	0.357441	-0.323524	0.20598	0.438302	0.0672623	0.792429	0.958787
Q9ULP9	TBC1D24	-0.586127	0.128603	0.357441	-0.500313	0.192925	0.42089	0.0858133	0.770008	0.952259
Q9HDC9	APMAP	-0.258824	0.128957	0.358243	-0.567935	0.000405082	0.00498933	-0.309111	0.0501	0.636536
P31483	TIA1	0.385301	0.129458	0.359085	0.649046	0.044227	0.167557	0.263745	0.33777	0.904177
Q9UBQ7	GRHPR	0.333534	0.129419	0.359085	0.0018026	0.995647	0.997467	-0.331731	0.300886	0.904177
Q9UBT2	UBA2	0.229337	0.129334	0.359085	0.306851	0.0539837	0.192383	0.0775136	0.545945	0.904177
Q9UQ35	SRRM2	0.241563	0.129522	0.359085	0.261227	0.0568798	0.199589	0.0196643	0.900423	0.980962
P26373	RPL13	0.390077	0.129597	0.35911	0.55663	0.0326793	0.138465	0.166554	0.330535	0.904177
O95602	POLR1A	0.481799	0.129688	0.35918	1.08272	0.0065412	0.0436691	0.600919	0.14219	0.833521
Q13425	SNTB2	0.484395	0.130264	0.360595	0.508717	0.165213	0.386766	0.0243221	0.890971	0.977786
O75879	GATB	1.45304	0.130401	0.36076	0.924026	0.0533528	0.190842	-0.529009	0.453648	0.904177
Q8NF37	LPCAT1	-0.600291	0.130455	0.36076	-0.0914214	0.848557	0.92446	0.508869	0.323294	0.904177
Q15393	SF3B3	0.174737	0.130542	0.360817	0.356953	0.00396083	0.0297388	0.182217	0.0650083	0.697788
Q9Y3B4	SF3B6	0.146489	0.130825	0.361417	0.160423	0.134835	0.344857	0.0139344	0.846744	0.970123
Q99784	OLFM1	-0.352421	0.130946	0.361569	-0.099501	0.550569	0.743702	0.25292	0.231037	0.904177
Q9BQ04	RBM4B	-0.721711	0.131025	0.361605	-0.694671	0.121794	0.323639	0.0270406	0.918385	0.983443
P22307	SCP2	0.325677	0.131448	0.362591	0.287391	0.111033	0.306895	-0.0382856	0.844151	0.970123
P13535	MYH8	1.40229	0.132163	0.364378	3.20416	0.00341074	0.0265921	1.80187	0.0561134	0.660936
Q8N9B5	JMY	-0.201829	0.133039	0.366611	0.00493386	0.965476	0.982505	0.206763	0.0743971	0.721354
P16070	CD44	-0.473885	0.133638	0.368056	-0.00181042	0.995371	0.99746	0.472075	0.149725	0.838245
P45973	CBX5	0.237743	0.133765	0.368056	0.0895324	0.569948	0.757306	-0.148211	0.385718	0.904177
Q9H1K1	ISCU	0.2325	0.133708	0.368056	0.138654	0.331914	0.571543	-0.0938453	0.575943	0.904948
Q16644	MAPKAPK3	-0.528917	0.133958	0.368401	-0.419815	0.387674	0.619978	0.109103	0.702923	0.933679
Q13885	TUBB2A	-3.01776	0.13432	0.369027	-2.75453	0.151915	0.36794	0.263232	0.53249	0.904177
Q969E4	TCEAL3	-0.300819	0.134267	0.369027	-0.263842	0.145322	0.359994	0.0369763	0.852482	0.972485
[truncated: 3,486 more rows]
