# Supplementary material for: Cortical organoids model early brain development disrupted by 16p11.2 copy number variants in autism
Source: Mol Psychiatry. 2021 Aug 26;26(12):7560–80. doi: 10.1038/s41380-021-01243-6 (PMC8873019; doi:10.1038/s41380-021-01243-6)
Supplement: Supplementary file 11 — Table S9 [file 41380_2021_1243_MOESM11_ESM.xlsx]

## Sheet: readme_S9
Supplementary Table 9. Gene Ontology enrichment analysis of differentially expressed proteins (DEP).
1. gProfiler R package was used for annotations. Background was restricted to detected proteins. An ordered query was used, ranking proteins by FDR-corrected p-value
2. All 16p11.2 proteins and GO terms that are supported by only one protein have been filtered out
3. Highlighted in light grey terms are relevant to tissues and processes from this study and exclude large and more general "term size" queries

## Sheet: 1M organoids_DUPvsDEL_DEP
query.number	significant	p.value	term.size	query.size	overlap.size	precision	recall	term.id	domain	subgraph.number	term.name	relative.depth	intersection	genesymbols
1	TRUE	4.66e-06	332	252	38	0.151	0.114	GO:0008092	MF	87	cytoskeletal protein binding	1	ENSG00000044115,ENSG00000054654,ENSG00000072110,ENSG00000072832,ENSG00000075340,ENSG00000077279,ENSG00000078018,ENSG00000089006,ENSG00000100345,ENSG00000102024,ENSG00000104722,ENSG00000105649,ENSG00000106976,ENSG00000109063,ENSG00000113657,ENSG00000115355,ENSG00000117632,ENSG00000122970,ENSG00000128591,ENSG00000128641,ENSG00000130203,ENSG00000136068,ENSG00000136717,ENSG00000137076,ENSG00000137710…	CTNNA1,SYNE2,ACTN1,CRMP1,ADD2,DCX,MAP2,SNX5,MYH9,PLS3,NEFM,RAB3A,DNM1,MYH3,DPYSL3,CCDC88A,STMN1,IFT81,FLNC,MYO1B,APOE,FLNB,BIN1,TLN1,RDX,CAMK2D,ANK2,IQGAP2,RPS3,DPYSL4,EPB41,TPPP3,DCTN2,MAPT,SHTN1,FLNA,SPTAN1,MARCKS
1	TRUE	1.1e-05	285	209	30	0.144	0.105	GO:0050839	MF	87	cell adhesion molecule binding	1	ENSG00000044115,ENSG00000067225,ENSG00000072110,ENSG00000085832,ENSG00000089006,ENSG00000100345,ENSG00000109472,ENSG00000110395,ENSG00000115310,ENSG00000117450,ENSG00000122545,ENSG00000124942,ENSG00000128641,ENSG00000135046,ENSG00000136068,ENSG00000137076,ENSG00000137710,ENSG00000138363,ENSG00000140575,ENSG00000142949,ENSG00000158710,ENSG00000163191,ENSG00000164176,ENSG00000167699,ENSG00000169710…	CTNNA1,PKM,ACTN1,EPS15,SNX5,MYH9,CPE,CBL,RTN4,PRDX1,SEPT7,AHNAK,MYO1B,ANXA1,FLNB,TLN1,RDX,ATIC,IQGAP1,PTPRF,TAGLN2,S100A11,EDIL3,GLOD4,FASN,SHTN1,PTPN1,FLNA,SPTAN1,CLIC1
1	TRUE	3.01e-05	240	204	26	0.127	0.108	GO:0045296	MF	87	cadherin binding	2	ENSG00000044115,ENSG00000067225,ENSG00000085832,ENSG00000089006,ENSG00000100345,ENSG00000110395,ENSG00000115310,ENSG00000117450,ENSG00000122545,ENSG00000124942,ENSG00000128641,ENSG00000135046,ENSG00000136068,ENSG00000137076,ENSG00000137710,ENSG00000138363,ENSG00000140575,ENSG00000158710,ENSG00000163191,ENSG00000167699,ENSG00000169710,ENSG00000187164,ENSG00000196396,ENSG00000196924,ENSG00000197694…	CTNNA1,PKM,EPS15,SNX5,MYH9,CBL,RTN4,PRDX1,SEPT7,AHNAK,MYO1B,ANXA1,FLNB,TLN1,RDX,ATIC,IQGAP1,TAGLN2,S100A11,GLOD4,FASN,SHTN1,PTPN1,FLNA,SPTAN1,CLIC1
1	TRUE	0.000293	557	148	33	0.223	0.059	GO:0006928	BP	3	movement of cell or subcellular component	1	ENSG00000018189,ENSG00000054654,ENSG00000072110,ENSG00000075340,ENSG00000078018,ENSG00000100345,ENSG00000105220,ENSG00000109063,ENSG00000112655,ENSG00000115310,ENSG00000122970,ENSG00000128581,ENSG00000135046,ENSG00000136717,ENSG00000137573,ENSG00000137710,ENSG00000138814,ENSG00000140263,ENSG00000145349,ENSG00000145362,ENSG00000149294,ENSG00000157851,ENSG00000160789,ENSG00000162738,ENSG00000168280…	RUFY3,SYNE2,ACTN1,ADD2,MAP2,MYH9,GPI,MYH3,PTK7,RTN4,IFT81,IFT22,ANXA1,BIN1,SULF1,RDX,PPP3CA,SORD,CAMK2D,ANK2,NCAM1,DPYSL5,LMNA,VANGL2,KIF5C,MECP2,MAPT,SHTN1,FLNA,DYNC1H1,MYO5A,ARPIN,NEFL
1	TRUE	0.000293	48	229	11	0.048	0.229	GO:0030048	BP	3	actin filament-based movement	2	ENSG00000054654,ENSG00000100345,ENSG00000109063,ENSG00000127914,ENSG00000128641,ENSG00000136717,ENSG00000145349,ENSG00000145362,ENSG00000187164,ENSG00000196924,ENSG00000197535	SYNE2,MYH9,MYH3,AKAP9,MYO1B,BIN1,CAMK2D,ANK2,SHTN1,FLNA,MYO5A
1	TRUE	0.000482	494	36	13	0.361	0.026	GO:0007010	BP	3	cytoskeleton organization	1	ENSG00000072110,ENSG00000078018,ENSG00000100345,ENSG00000104722,ENSG00000109063,ENSG00000135046,ENSG00000136068,ENSG00000136717,ENSG00000137076,ENSG00000159713,ENSG00000186868,ENSG00000197102,ENSG00000277586	ACTN1,MAP2,MYH9,NEFM,MYH3,ANXA1,FLNB,BIN1,TLN1,TPPP3,MAPT,DYNC1H1,NEFL
1	TRUE	0.000635	700	250	54	0.216	0.077	GO:0043167	MF	59	ion binding	1	ENSG00000009954,ENSG00000038427,ENSG00000068976,ENSG00000071539,ENSG00000072756,ENSG00000076554,ENSG00000087258,ENSG00000089006,ENSG00000100003,ENSG00000100345,ENSG00000100412,ENSG00000100994,ENSG00000103066,ENSG00000104267,ENSG00000104327,ENSG00000104833,ENSG00000105409,ENSG00000107959,ENSG00000109654,ENSG00000110492,ENSG00000113657,ENSG00000115355,ENSG00000115840,ENSG00000116062,ENSG00000116791…	BAZ1B,VCAN,PYGM,TRIP13,TRNT1,TPD52,GNAO1,SNX5,SEC14L2,MYH9,ACO2,PYGB,PLA2G15,CA2,CALB1,TUBB4A,ATP1A3,PITRM1,TRIM2,MDK,DPYSL3,CCDC88A,SLC25A12,MSH6,CRYZ,HMGCL,ALDH6A1,SEPT7,GNAZ,CALU,MYO1B,APOE,ASS1,ANXA1,MYOF,PPP3CA,SORD,ETFA,IQGAP1,IQGAP2,PLPBP,PFKM,SMARCA5,EPB41,ANXA5,FABP5,AMER2,PITPNB,MAPT,PTPN1,ANXA6,ATL1,ITSN1,NUDT3
1	TRUE	0.00081	11	296	6	0.02	0.545	GO:0045026	BP	3	plasma membrane fusion	1	ENSG00000073969,ENSG00000099365,ENSG00000103496,ENSG00000105649,ENSG00000106089,ENSG00000136854	NSF,STX1B,STX4,RAB3A,STX1A,STXBP1
1	TRUE	0.000852	474	106	23	0.217	0.049	GO:0120036	BP	3	plasma membrane bounded cell projection organization	3	ENSG00000078018,ENSG00000099365,ENSG00000104833,ENSG00000105409,ENSG00000112655,ENSG00000115310,ENSG00000117632,ENSG00000122545,ENSG00000122970,ENSG00000128581,ENSG00000137343,ENSG00000138107,ENSG00000140575,ENSG00000149294,ENSG00000157851,ENSG00000162738,ENSG00000168280,ENSG00000169258,ENSG00000186868,ENSG00000187164,ENSG00000197102,ENSG00000198513,ENSG00000242498	MAP2,STX1B,TUBB4A,ATP1A3,PTK7,RTN4,STMN1,SEPT7,IFT81,IFT22,ATAT1,ACTR1A,IQGAP1,NCAM1,DPYSL5,VANGL2,KIF5C,GPRIN1,MAPT,SHTN1,DYNC1H1,ATL1,ARPIN
1	TRUE	0.000857	475	106	23	0.217	0.048	GO:0030030	BP	3	cell projection organization	2	ENSG00000078018,ENSG00000099365,ENSG00000104833,ENSG00000105409,ENSG00000112655,ENSG00000115310,ENSG00000117632,ENSG00000122545,ENSG00000122970,ENSG00000128581,ENSG00000137343,ENSG00000138107,ENSG00000140575,ENSG00000149294,ENSG00000157851,ENSG00000162738,ENSG00000168280,ENSG00000169258,ENSG00000186868,ENSG00000187164,ENSG00000197102,ENSG00000198513,ENSG00000242498	MAP2,STX1B,TUBB4A,ATP1A3,PTK7,RTN4,STMN1,SEPT7,IFT81,IFT22,ATAT1,ACTR1A,IQGAP1,NCAM1,DPYSL5,VANGL2,KIF5C,GPRIN1,MAPT,SHTN1,DYNC1H1,ATL1,ARPIN
1	TRUE	0.00112	242	252	26	0.103	0.107	GO:0097435	BP	3	supramolecular fiber organization	2	ENSG00000018189,ENSG00000072110,ENSG00000075340,ENSG00000078018,ENSG00000102024,ENSG00000104722,ENSG00000104833,ENSG00000109063,ENSG00000113657,ENSG00000115355,ENSG00000117632,ENSG00000127914,ENSG00000128641,ENSG00000130203,ENSG00000136717,ENSG00000137710,ENSG00000145703,ENSG00000149257,ENSG00000149273,ENSG00000169057,ENSG00000186868,ENSG00000187164,ENSG00000196924,ENSG00000197102,ENSG00000242498…	RUFY3,ACTN1,ADD2,MAP2,PLS3,NEFM,TUBB4A,MYH3,DPYSL3,CCDC88A,STMN1,AKAP9,MYO1B,APOE,BIN1,RDX,IQGAP2,SERPINH1,RPS3,MECP2,MAPT,SHTN1,FLNA,DYNC1H1,ARPIN,NEFL
1	TRUE	0.00122	120	252	17	0.067	0.142	GO:0003779	MF	87	actin binding	2	ENSG00000054654,ENSG00000072110,ENSG00000075340,ENSG00000100345,ENSG00000102024,ENSG00000109063,ENSG00000115355,ENSG00000128641,ENSG00000136068,ENSG00000136717,ENSG00000137710,ENSG00000145703,ENSG00000186868,ENSG00000187164,ENSG00000196924,ENSG00000197694,ENSG00000277443	SYNE2,ACTN1,ADD2,MYH9,PLS3,MYH3,CCDC88A,MYO1B,FLNB,BIN1,RDX,IQGAP2,MAPT,SHTN1,FLNA,SPTAN1,MARCKS
1	TRUE	0.00137	14	248	6	0.024	0.429	GO:1901616	BP	15	organic hydroxy compound catabolic process	1	ENSG00000093010,ENSG00000130203,ENSG00000140263,ENSG00000159082,ENSG00000196502,ENSG00000272325	COMT,APOE,SORD,SYNJ1,SULT1A1,NUDT3
1	TRUE	0.0015	2	22	2	0.091	1	GO:0033693	BP	3	neurofilament bundle assembly	5	ENSG00000104722,ENSG00000277586	NEFM,NEFL
1	TRUE	0.00169	318	45	11	0.244	0.035	GO:0032989	BP	3	cellular component morphogenesis	2	ENSG00000072110,ENSG00000078018,ENSG00000100345,ENSG00000109063,ENSG00000135046,ENSG00000140575,ENSG00000149294,ENSG00000157851,ENSG00000168280,ENSG00000186868,ENSG00000198513	ACTN1,MAP2,MYH9,MYH3,ANXA1,IQGAP1,NCAM1,DPYSL5,KIF5C,MAPT,ATL1
1	TRUE	0.00184	13	291	6	0.021	0.462	GO:1902803	BP	3	regulation of synaptic vesicle transport	1	ENSG00000008056,ENSG00000078018,ENSG00000099365,ENSG00000105649,ENSG00000136854,ENSG00000184702	SYN1,MAP2,STX1B,RAB3A,STXBP1,SEPT5
1	TRUE	0.00216	644	48	16	0.333	0.025	GO:0042802	MF	70	identical protein binding	1	ENSG00000072110,ENSG00000089248,ENSG00000100345,ENSG00000115840,ENSG00000117305,ENSG00000122884,ENSG00000130707,ENSG00000131773,ENSG00000136068,ENSG00000136717,ENSG00000138363,ENSG00000163931,ENSG00000186868,ENSG00000197043,ENSG00000198513,ENSG00000277586	ACTN1,ERP29,MYH9,SLC25A12,HMGCL,P4HA1,ASS1,KHDRBS3,FLNB,BIN1,ATIC,TKT,MAPT,ANXA6,ATL1,NEFL
1	TRUE	0.00226	27	280	8	0.029	0.296	GO:0061337	BP	3	cardiac conduction	2	ENSG00000046604,ENSG00000105409,ENSG00000127914,ENSG00000136717,ENSG00000143153,ENSG00000145349,ENSG00000145362,ENSG00000196924	DSG2,ATP1A3,AKAP9,BIN1,ATP1B1,CAMK2D,ANK2,FLNA
1	TRUE	0.00255	274	280	29	0.104	0.106	GO:0030029	BP	3	actin filament-based process	1	ENSG00000018189,ENSG00000046604,ENSG00000054654,ENSG00000072110,ENSG00000075340,ENSG00000077264,ENSG00000088367,ENSG00000100345,ENSG00000102024,ENSG00000109063,ENSG00000112655,ENSG00000113657,ENSG00000115355,ENSG00000117632,ENSG00000127914,ENSG00000128641,ENSG00000135046,ENSG00000136068,ENSG00000136717,ENSG00000137710,ENSG00000145349,ENSG00000145362,ENSG00000145703,ENSG00000159023,ENSG00000187164…	RUFY3,DSG2,SYNE2,ACTN1,ADD2,PAK3,EPB41L1,MYH9,PLS3,MYH3,PTK7,DPYSL3,CCDC88A,STMN1,AKAP9,MYO1B,ANXA1,FLNB,BIN1,RDX,CAMK2D,ANK2,IQGAP2,EPB41,SHTN1,PTPN1,FLNA,MYO5A,ARPIN
1	TRUE	0.00282	461	250	38	0.152	0.082	GO:0043168	MF	59	anion binding	2	ENSG00000038427,ENSG00000068976,ENSG00000071539,ENSG00000072756,ENSG00000087258,ENSG00000089006,ENSG00000100003,ENSG00000100345,ENSG00000100994,ENSG00000103066,ENSG00000105409,ENSG00000110492,ENSG00000113657,ENSG00000115355,ENSG00000116062,ENSG00000116791,ENSG00000119711,ENSG00000122545,ENSG00000128266,ENSG00000128641,ENSG00000130203,ENSG00000130707,ENSG00000135046,ENSG00000138119,ENSG00000140374…	VCAN,PYGM,TRIP13,TRNT1,GNAO1,SNX5,SEC14L2,MYH9,PYGB,PLA2G15,ATP1A3,MDK,DPYSL3,CCDC88A,MSH6,CRYZ,ALDH6A1,SEPT7,GNAZ,MYO1B,APOE,ASS1,ANXA1,MYOF,ETFA,IQGAP1,IQGAP2,PLPBP,PFKM,SMARCA5,EPB41,ANXA5,FABP5,AMER2,PITPNB,MAPT,ANXA6,ATL1
1	TRUE	0.00298	97	128	10	0.078	0.103	GO:0003012	BP	3	muscle system process	3	ENSG00000087258,ENSG00000109063,ENSG00000136717,ENSG00000137076,ENSG00000137573,ENSG00000138119,ENSG00000145349,ENSG00000145362,ENSG00000160789,ENSG00000196924	GNAO1,MYH3,BIN1,TLN1,SULF1,MYOF,CAMK2D,ANK2,LMNA,FLNA
1	TRUE	0.00298	3	22	2	0.091	0.667	GO:0045110	BP	3	intermediate filament bundle assembly	4	ENSG00000104722,ENSG00000277586	NEFM,NEFL
1	TRUE	0.00298	25	237	7	0.03	0.28	GO:0030516	BP	3	regulation of axon extension	2	ENSG00000018189,ENSG00000078018,ENSG00000115310,ENSG00000130203,ENSG00000186868,ENSG00000187164,ENSG00000198910	RUFY3,MAP2,RTN4,APOE,MAPT,SHTN1,L1CAM
1	TRUE	0.00326	22	280	7	0.025	0.318	GO:0055117	BP	3	regulation of cardiac muscle contraction	5	ENSG00000046604,ENSG00000127914,ENSG00000136717,ENSG00000143153,ENSG00000145349,ENSG00000145362,ENSG00000196924	DSG2,AKAP9,BIN1,ATP1B1,CAMK2D,ANK2,FLNA
1	TRUE	0.00326	44	296	10	0.034	0.227	GO:0099504	BP	3	synaptic vesicle cycle	1	ENSG00000008056,ENSG00000099365,ENSG00000103496,ENSG00000105649,ENSG00000106089,ENSG00000116675,ENSG00000136854,ENSG00000159082,ENSG00000184702,ENSG00000205726	SYN1,STX1B,STX4,RAB3A,STX1A,DNAJC6,STXBP1,SYNJ1,SEPT5,ITSN1
1	TRUE	0.00326	28	296	8	0.027	0.286	GO:0016079	BP	3	synaptic vesicle exocytosis	4	ENSG00000008056,ENSG00000099365,ENSG00000103496,ENSG00000105649,ENSG00000106089,ENSG00000136854,ENSG00000159082,ENSG00000184702	SYN1,STX1B,STX4,RAB3A,STX1A,STXBP1,SYNJ1,SEPT5
1	TRUE	0.00327	11	248	5	0.02	0.455	GO:0046164	BP	15	alcohol catabolic process	2	ENSG00000130203,ENSG00000140263,ENSG00000159082,ENSG00000196502,ENSG00000272325	APOE,SORD,SYNJ1,SULT1A1,NUDT3
1	TRUE	0.00327	62	252	11	0.044	0.177	GO:0051015	MF	87	actin filament binding	3	ENSG00000072110,ENSG00000075340,ENSG00000100345,ENSG00000102024,ENSG00000109063,ENSG00000128641,ENSG00000136717,ENSG00000145703,ENSG00000187164,ENSG00000196924,ENSG00000277443	ACTN1,ADD2,MYH9,PLS3,MYH3,MYO1B,BIN1,IQGAP2,SHTN1,FLNA,MARCKS
1	TRUE	0.00328	80	128	9	0.07	0.113	GO:0006936	BP	3	muscle contraction	4	ENSG00000087258,ENSG00000109063,ENSG00000136717,ENSG00000137076,ENSG00000137573,ENSG00000138119,ENSG00000145349,ENSG00000145362,ENSG00000196924	GNAO1,MYH3,BIN1,TLN1,SULF1,MYOF,CAMK2D,ANK2,FLNA
1	TRUE	0.0034	296	45	10	0.222	0.034	GO:0000902	BP	3	cell morphogenesis	3	ENSG00000072110,ENSG00000078018,ENSG00000100345,ENSG00000135046,ENSG00000140575,ENSG00000149294,ENSG00000157851,ENSG00000168280,ENSG00000186868,ENSG00000198513	ACTN1,MAP2,MYH9,ANXA1,IQGAP1,NCAM1,DPYSL5,KIF5C,MAPT,ATL1
1	TRUE	0.00348	262	144	18	0.125	0.069	GO:0051270	BP	3	regulation of cellular component movement	2	ENSG00000018189,ENSG00000054654,ENSG00000072110,ENSG00000078018,ENSG00000105220,ENSG00000115310,ENSG00000135046,ENSG00000136717,ENSG00000137573,ENSG00000137710,ENSG00000138814,ENSG00000145349,ENSG00000145362,ENSG00000160789,ENSG00000169057,ENSG00000187164,ENSG00000196924,ENSG00000242498	RUFY3,SYNE2,ACTN1,MAP2,GPI,RTN4,ANXA1,BIN1,SULF1,RDX,PPP3CA,CAMK2D,ANK2,LMNA,MECP2,SHTN1,FLNA,ARPIN
1	TRUE	0.00348	54	296	11	0.037	0.204	GO:0099003	BP	3	vesicle-mediated transport in synapse	5	ENSG00000008056,ENSG00000078018,ENSG00000099365,ENSG00000103496,ENSG00000105649,ENSG00000106089,ENSG00000116675,ENSG00000136854,ENSG00000159082,ENSG00000184702,ENSG00000205726	SYN1,MAP2,STX1B,STX4,RAB3A,STX1A,DNAJC6,STXBP1,SYNJ1,SEPT5,ITSN1
1	TRUE	0.0035	16	280	6	0.021	0.375	GO:1903115	BP	3	regulation of actin filament-based movement	3	ENSG00000046604,ENSG00000127914,ENSG00000136717,ENSG00000145349,ENSG00000145362,ENSG00000196924	DSG2,AKAP9,BIN1,CAMK2D,ANK2,FLNA
1	TRUE	0.0035	16	280	6	0.021	0.375	GO:0086004	BP	3	regulation of cardiac muscle cell contraction	4	ENSG00000046604,ENSG00000127914,ENSG00000136717,ENSG00000145349,ENSG00000145362,ENSG00000196924	DSG2,AKAP9,BIN1,CAMK2D,ANK2,FLNA
1	TRUE	0.00376	10	296	5	0.017	0.5	GO:0099500	BP	3	vesicle fusion to plasma membrane	3	ENSG00000099365,ENSG00000103496,ENSG00000105649,ENSG00000106089,ENSG00000136854	STX1B,STX4,RAB3A,STX1A,STXBP1
1	TRUE	0.00376	10	296	5	0.017	0.5	GO:0031629	BP	3	synaptic vesicle fusion to presynaptic active zone membrane	5	ENSG00000099365,ENSG00000103496,ENSG00000105649,ENSG00000106089,ENSG00000136854	STX1B,STX4,RAB3A,STX1A,STXBP1
1	TRUE	0.00403	49	28	4	0.143	0.082	GO:0005200	MF	20	structural constituent of cytoskeleton	2	ENSG00000104722,ENSG00000137076,ENSG00000148798,ENSG00000277586	NEFM,TLN1,INA,NEFL
1	TRUE	0.00409	18	28	3	0.107	0.167	GO:0070527	BP	56	platelet aggregation	2	ENSG00000100345,ENSG00000137076,ENSG00000213719	MYH9,TLN1,CLIC1
1	TRUE	0.00409	42	263	9	0.034	0.214	GO:0045665	BP	3	negative regulation of neuron differentiation	2	ENSG00000018189,ENSG00000072832,ENSG00000078018,ENSG00000099365,ENSG00000113657,ENSG00000115310,ENSG00000130203,ENSG00000134595,ENSG00000203879	RUFY3,CRMP1,MAP2,STX1B,DPYSL3,RTN4,APOE,SOX3,GDI1
1	TRUE	0.00411	166	276	20	0.072	0.12	GO:0044282	BP	15	small molecule catabolic process	1	ENSG00000067225,ENSG00000103066,ENSG00000105220,ENSG00000108578,ENSG00000115419,ENSG00000117305,ENSG00000119711,ENSG00000128311,ENSG00000128928,ENSG00000130203,ENSG00000132541,ENSG00000140263,ENSG00000140374,ENSG00000152556,ENSG00000159082,ENSG00000165434,ENSG00000172331,ENSG00000196502,ENSG00000204427,ENSG00000272325	PKM,PLA2G15,GPI,BLMH,GLS,HMGCL,ALDH6A1,TST,IVD,APOE,RIDA,SORD,ETFA,PFKM,SYNJ1,PGM2L1,BPGM,SULT1A1,ABHD16A,NUDT3
1	TRUE	0.00437	16	296	6	0.02	0.375	GO:0017158	BP	3	regulation of calcium ion-dependent exocytosis	3	ENSG00000008056,ENSG00000099365,ENSG00000105649,ENSG00000106089,ENSG00000136854,ENSG00000184702	SYN1,STX1B,RAB3A,STX1A,STXBP1,SEPT5
1	TRUE	0.00445	35	127	6	0.047	0.171	GO:0070252	BP	3	actin-mediated cell contraction	3	ENSG00000109063,ENSG00000136717,ENSG00000145349,ENSG00000145362,ENSG00000187164,ENSG00000196924	MYH3,BIN1,CAMK2D,ANK2,SHTN1,FLNA
1	TRUE	0.00445	11	280	5	0.018	0.455	GO:0086091	BP	3	regulation of heart rate by cardiac conduction	3	ENSG00000046604,ENSG00000127914,ENSG00000136717,ENSG00000145349,ENSG00000145362	DSG2,AKAP9,BIN1,CAMK2D,ANK2
1	TRUE	0.00445	28	237	7	0.03	0.25	GO:0061387	BP	3	regulation of extent of cell growth	4	ENSG00000018189,ENSG00000078018,ENSG00000115310,ENSG00000130203,ENSG00000186868,ENSG00000187164,ENSG00000198910	RUFY3,MAP2,RTN4,APOE,MAPT,SHTN1,L1CAM
1	TRUE	0.00445	17	280	6	0.021	0.353	GO:0098901	BP	3	regulation of cardiac muscle cell action potential	2	ENSG00000046604,ENSG00000127914,ENSG00000136717,ENSG00000145349,ENSG00000145362,ENSG00000196924	DSG2,AKAP9,BIN1,CAMK2D,ANK2,FLNA
1	TRUE	0.00445	43	263	9	0.034	0.209	GO:0031345	BP	3	negative regulation of cell projection organization	1	ENSG00000018189,ENSG00000072832,ENSG00000078018,ENSG00000099365,ENSG00000113657,ENSG00000115310,ENSG00000130203,ENSG00000203879,ENSG00000242498	RUFY3,CRMP1,MAP2,STX1B,DPYSL3,RTN4,APOE,GDI1,ARPIN
1	TRUE	0.00445	17	280	6	0.021	0.353	GO:0086065	BP	3	cell communication involved in cardiac conduction	1	ENSG00000046604,ENSG00000105409,ENSG00000143153,ENSG00000145349,ENSG00000145362,ENSG00000196924	DSG2,ATP1A3,ATP1B1,CAMK2D,ANK2,FLNA
1	TRUE	0.00447	29	229	7	0.031	0.241	GO:0031113	BP	3	regulation of microtubule polymerization	3	ENSG00000078018,ENSG00000104833,ENSG00000117632,ENSG00000127914,ENSG00000149273,ENSG00000169057,ENSG00000186868	MAP2,TUBB4A,STMN1,AKAP9,RPS3,MECP2,MAPT
1	TRUE	0.00452	34	263	8	0.03	0.235	GO:0010977	BP	3	negative regulation of neuron projection development	3	ENSG00000018189,ENSG00000072832,ENSG00000078018,ENSG00000099365,ENSG00000113657,ENSG00000115310,ENSG00000130203,ENSG00000203879	RUFY3,CRMP1,MAP2,STX1B,DPYSL3,RTN4,APOE,GDI1
1	TRUE	0.00479	39	296	9	0.03	0.231	GO:0099643	BP	3	signal release from synapse	3	ENSG00000008056,ENSG00000099365,ENSG00000103496,ENSG00000105649,ENSG00000106089,ENSG00000120509,ENSG00000136854,ENSG00000159082,ENSG00000184702	SYN1,STX1B,STX4,RAB3A,STX1A,PDZD11,STXBP1,SYNJ1,SEPT5
1	TRUE	0.00479	39	296	9	0.03	0.231	GO:0007269	BP	3	neurotransmitter secretion	4	ENSG00000008056,ENSG00000099365,ENSG00000103496,ENSG00000105649,ENSG00000106089,ENSG00000120509,ENSG00000136854,ENSG00000159082,ENSG00000184702	SYN1,STX1B,STX4,RAB3A,STX1A,PDZD11,STXBP1,SYNJ1,SEPT5
1	TRUE	0.00514	201	45	8	0.178	0.04	GO:0000904	BP	3	cell morphogenesis involved in differentiation	4	ENSG00000072110,ENSG00000078018,ENSG00000100345,ENSG00000149294,ENSG00000157851,ENSG00000168280,ENSG00000186868,ENSG00000198513	ACTN1,MAP2,MYH9,NCAM1,DPYSL5,KIF5C,MAPT,ATL1
1	TRUE	0.00529	1440	94	39	0.415	0.027	GO:0032501	BP	3	multicellular organismal process	1	ENSG00000021826,ENSG00000038427,ENSG00000072110,ENSG00000076554,ENSG00000078018,ENSG00000087258,ENSG00000099365,ENSG00000100345,ENSG00000105220,ENSG00000105409,ENSG00000109063,ENSG00000109472,ENSG00000112655,ENSG00000115310,ENSG00000121039,ENSG00000122545,ENSG00000122970,ENSG00000125844,ENSG00000134595,ENSG00000135046,ENSG00000136717,ENSG00000137076,ENSG00000140575,ENSG00000145362,ENSG00000148798…	CPS1,VCAN,ACTN1,TPD52,MAP2,GNAO1,STX1B,MYH9,GPI,ATP1A3,MYH3,CPE,PTK7,RTN4,RDH10,SEPT7,IFT81,RRBP1,SOX3,ANXA1,BIN1,TLN1,IQGAP1,ANK2,INA,NCAM1,DPYSL4,DPYSL5,SYNJ1,VANGL2,KIF5C,GPRIN1,FASN,BASP1,GNG2,MAPT,SHTN1,ATL1,CLIC1
1	TRUE	0.00529	466	45	12	0.267	0.026	GO:0048468	BP	3	cell development	3	ENSG00000072110,ENSG00000078018,ENSG00000099365,ENSG00000100345,ENSG00000109063,ENSG00000136717,ENSG00000140575,ENSG00000149294,ENSG00000157851,ENSG00000168280,ENSG00000186868,ENSG00000198513	ACTN1,MAP2,STX1B,MYH9,MYH3,BIN1,IQGAP1,NCAM1,DPYSL5,KIF5C,MAPT,ATL1
1	TRUE	0.00529	25	280	7	0.025	0.28	GO:0006942	BP	3	regulation of striated muscle contraction	4	ENSG00000046604,ENSG00000127914,ENSG00000136717,ENSG00000143153,ENSG00000145349,ENSG00000145362,ENSG00000196924	DSG2,AKAP9,BIN1,ATP1B1,CAMK2D,ANK2,FLNA
1	TRUE	0.00529	74	62	6	0.097	0.081	GO:0005509	MF	59	calcium ion binding	4	ENSG00000076554,ENSG00000115840,ENSG00000128595,ENSG00000135046,ENSG00000138814,ENSG00000140575	TPD52,SLC25A12,CALU,ANXA1,PPP3CA,IQGAP1
1	TRUE	0.00574	8	224	4	0.018	0.5	GO:0046461	BP	57	neutral lipid catabolic process	2	ENSG00000021826,ENSG00000130203,ENSG00000164687,ENSG00000204427	CPS1,APOE,FABP5,ABHD16A
1	TRUE	0.00574	8	224	4	0.018	0.5	GO:0046464	BP	57	acylglycerol catabolic process	3	ENSG00000021826,ENSG00000130203,ENSG00000164687,ENSG00000204427	CPS1,APOE,FABP5,ABHD16A
1	TRUE	0.00574	169	282	20	0.071	0.118	GO:0051093	BP	3	negative regulation of developmental process	1	ENSG00000011304,ENSG00000018189,ENSG00000038382,ENSG00000072832,ENSG00000078018,ENSG00000099365,ENSG00000113657,ENSG00000115310,ENSG00000130203,ENSG00000130816,ENSG00000134595,ENSG00000135046,ENSG00000137573,ENSG00000145423,ENSG00000169057,ENSG00000186868,ENSG00000203879,ENSG00000205336,ENSG00000242498,ENSG00000278637	PTBP1,RUFY3,TRIO,CRMP1,MAP2,STX1B,DPYSL3,RTN4,APOE,DNMT1,SOX3,ANXA1,SULF1,SFRP2,MECP2,MAPT,GDI1,ADGRG1,ARPIN,HIST1H4A
1	TRUE	0.00586	36	194	7	0.036	0.194	GO:0046364	BP	15	monosaccharide biosynthetic process	2	ENSG00000100075,ENSG00000105220,ENSG00000108528,ENSG00000115840,ENSG00000140263,ENSG00000146701,ENSG00000163931	SLC25A1,GPI,SLC25A11,SLC25A12,SORD,MDH2,TKT
1	TRUE	0.00613	960	92	29	0.315	0.03	GO:0065008	BP	3	regulation of biological quality	1	ENSG00000021826,ENSG00000054654,ENSG00000078018,ENSG00000099365,ENSG00000100345,ENSG00000104267,ENSG00000105220,ENSG00000105409,ENSG00000109472,ENSG00000114573,ENSG00000115310,ENSG00000121039,ENSG00000122545,ENSG00000130707,ENSG00000132541,ENSG00000135046,ENSG00000136068,ENSG00000136717,ENSG00000137076,ENSG00000144909,ENSG00000145362,ENSG00000152556,ENSG00000159082,ENSG00000170889,ENSG00000186469…	CPS1,SYNE2,MAP2,STX1B,MYH9,CA2,GPI,ATP1A3,CPE,ATP6V1A,RTN4,RDH10,SEPT7,ASS1,RIDA,ANXA1,FLNB,BIN1,TLN1,OSBPL11,ANK2,PFKM,SYNJ1,RPS9,GNG2,MAPT,SHTN1,CLIC1,ARPIN
1	TRUE	0.00657	26	280	7	0.025	0.269	GO:0086001	BP	3	cardiac muscle cell action potential	4	ENSG00000046604,ENSG00000127914,ENSG00000136717,ENSG00000143153,ENSG00000145349,ENSG00000145362,ENSG00000196924	DSG2,AKAP9,BIN1,ATP1B1,CAMK2D,ANK2,FLNA
1	TRUE	0.00658	7	279	4	0.014	0.571	GO:1901381	BP	90	positive regulation of potassium ion transmembrane transport	2	ENSG00000127914,ENSG00000143153,ENSG00000145362,ENSG00000196924	AKAP9,ATP1B1,ANK2,FLNA
1	TRUE	0.00658	54	275	10	0.036	0.185	GO:0050768	BP	3	negative regulation of neurogenesis	1	ENSG00000018189,ENSG00000072832,ENSG00000078018,ENSG00000099365,ENSG00000113657,ENSG00000115310,ENSG00000130203,ENSG00000134595,ENSG00000203879,ENSG00000205336	RUFY3,CRMP1,MAP2,STX1B,DPYSL3,RTN4,APOE,SOX3,GDI1,ADGRG1
1	TRUE	0.00658	349	290	33	0.114	0.095	GO:0044877	MF	87	protein-containing complex binding	1	ENSG00000067225,ENSG00000072110,ENSG00000073969,ENSG00000075340,ENSG00000075415,ENSG00000087258,ENSG00000100345,ENSG00000102024,ENSG00000109063,ENSG00000116062,ENSG00000116478,ENSG00000128266,ENSG00000128641,ENSG00000130203,ENSG00000132688,ENSG00000133703,ENSG00000136717,ENSG00000137076,ENSG00000143153,ENSG00000145423,ENSG00000145703,ENSG00000149257,ENSG00000149273,ENSG00000158270,ENSG00000163818…	PKM,ACTN1,NSF,ADD2,SLC25A3,GNAO1,MYH9,PLS3,MYH3,MSH6,HDAC1,GNAZ,MYO1B,APOE,NES,KRAS,BIN1,TLN1,ATP1B1,SFRP2,IQGAP2,SERPINH1,RPS3,COLEC12,LZTFL1,EDIL3,SMARCC1,CTBP2,MAPT,SHTN1,FLNA,ADGRG1,MARCKS
1	TRUE	0.00659	265	128	16	0.125	0.06	GO:0003008	BP	3	system process	2	ENSG00000021826,ENSG00000087258,ENSG00000099365,ENSG00000105409,ENSG00000109063,ENSG00000121039,ENSG00000136717,ENSG00000137076,ENSG00000137573,ENSG00000138119,ENSG00000145349,ENSG00000145362,ENSG00000159082,ENSG00000160789,ENSG00000186868,ENSG00000196924	CPS1,GNAO1,STX1B,ATP1A3,MYH3,RDH10,BIN1,TLN1,SULF1,MYOF,CAMK2D,ANK2,SYNJ1,LMNA,MAPT,FLNA
1	TRUE	0.00662	33	296	8	0.027	0.242	GO:0017156	BP	3	calcium ion regulated exocytosis	3	ENSG00000008056,ENSG00000099365,ENSG00000103496,ENSG00000105649,ENSG00000106089,ENSG00000136854,ENSG00000159082,ENSG00000184702	SYN1,STX1B,STX4,RAB3A,STX1A,STXBP1,SYNJ1,SEPT5
1	TRUE	0.00662	47	36	4	0.111	0.085	GO:0072384	BP	3	organelle transport along microtubule	1	ENSG00000078018,ENSG00000186868,ENSG00000197102,ENSG00000277586	MAP2,MAPT,DYNC1H1,NEFL
1	TRUE	0.00662	25	296	7	0.024	0.28	GO:1903305	BP	3	regulation of regulated secretory pathway	2	ENSG00000008056,ENSG00000099365,ENSG00000103496,ENSG00000105649,ENSG00000106089,ENSG00000136854,ENSG00000184702	SYN1,STX1B,STX4,RAB3A,STX1A,STXBP1,SEPT5
1	TRUE	0.00662	5	151	3	0.02	0.6	GO:0051920	MF	104	peroxiredoxin activity	2	ENSG00000117450,ENSG00000126432,ENSG00000165672	PRDX1,PRDX5,PRDX3
1	TRUE	0.00662	5	151	3	0.02	0.6	GO:0008379	MF	104	thioredoxin peroxidase activity	1	ENSG00000117450,ENSG00000126432,ENSG00000165672	PRDX1,PRDX5,PRDX3
1	TRUE	0.00668	12	291	5	0.017	0.417	GO:2000300	BP	3	regulation of synaptic vesicle exocytosis	2	ENSG00000008056,ENSG00000099365,ENSG00000105649,ENSG00000136854,ENSG00000184702	SYN1,STX1B,RAB3A,STXBP1,SEPT5
1	TRUE	0.00669	63	194	9	0.046	0.143	GO:0006006	BP	15	glucose metabolic process	4	ENSG00000067225,ENSG00000100075,ENSG00000105220,ENSG00000108528,ENSG00000115840,ENSG00000140263,ENSG00000146701,ENSG00000152556,ENSG00000165434	PKM,SLC25A1,GPI,SLC25A11,SLC25A12,SORD,MDH2,PFKM,PGM2L1
1	TRUE	0.00669	35	280	8	0.029	0.229	GO:0035637	BP	3	multicellular organismal signaling	1	ENSG00000046604,ENSG00000105409,ENSG00000127914,ENSG00000136717,ENSG00000143153,ENSG00000145349,ENSG00000145362,ENSG00000196924	DSG2,ATP1A3,AKAP9,BIN1,ATP1B1,CAMK2D,ANK2,FLNA
1	TRUE	0.00711	26	291	7	0.024	0.269	GO:0034109	BP	56	homotypic cell-cell adhesion	4	ENSG00000046604,ENSG00000100345,ENSG00000136854,ENSG00000137076,ENSG00000137710,ENSG00000196924,ENSG00000213719	DSG2,MYH9,STXBP1,TLN1,RDX,FLNA,CLIC1
1	TRUE	0.00713	10	192	4	0.021	0.4	GO:0000146	MF	119	microfilament motor activity	2	ENSG00000100345,ENSG00000109063,ENSG00000128641,ENSG00000197535	MYH9,MYH3,MYO1B,MYO5A
1	TRUE	0.00718	168	58	8	0.138	0.048	GO:0051259	BP	114	protein complex oligomerization	1	ENSG00000117305,ENSG00000124942,ENSG00000131773,ENSG00000152556,ENSG00000158270,ENSG00000186868,ENSG00000197043,ENSG00000198513	HMGCL,AHNAK,KHDRBS3,PFKM,COLEC12,MAPT,ANXA6,ATL1
1	TRUE	0.00718	918	159	42	0.264	0.046	GO:0048869	BP	3	cellular developmental process	2	ENSG00000018189,ENSG00000038427,ENSG00000072110,ENSG00000076554,ENSG00000077279,ENSG00000078018,ENSG00000099365,ENSG00000100345,ENSG00000109063,ENSG00000112655,ENSG00000115310,ENSG00000117632,ENSG00000122545,ENSG00000125844,ENSG00000128311,ENSG00000130638,ENSG00000133083,ENSG00000134595,ENSG00000135046,ENSG00000136717,ENSG00000137573,ENSG00000137710,ENSG00000140575,ENSG00000144909,ENSG00000145349…	RUFY3,VCAN,ACTN1,TPD52,DCX,MAP2,STX1B,MYH9,MYH3,PTK7,RTN4,STMN1,SEPT7,RRBP1,TST,ATXN10,DCLK1,SOX3,ANXA1,BIN1,SULF1,RDX,IQGAP1,OSBPL11,CAMK2D,ANK2,NCAM1,DPYSL5,TAGLN2,LMNA,PRDX3,KIF5C,GPRIN1,FASN,BASP1,MAPT,SHTN1,FLNA,HNRNPAB,ATL1,ARPIN,HIST1H4A
1	TRUE	0.00718	4	35	2	0.057	0.5	GO:0019896	BP	3	axonal transport of mitochondrion	3	ENSG00000186868,ENSG00000277586	MAPT,NEFL
1	TRUE	0.00718	4	35	2	0.057	0.5	GO:0071814	MF	87	protein-lipid complex binding	2	ENSG00000158270,ENSG00000186868	COLEC12,MAPT
1	TRUE	0.00718	4	35	2	0.057	0.5	GO:0071813	MF	87	lipoprotein particle binding	3	ENSG00000158270,ENSG00000186868	COLEC12,MAPT
1	TRUE	0.00718	2	83	2	0.024	1	GO:0004074	MF	80	biliverdin reductase activity	4	ENSG00000090013,ENSG00000106605	BLVRB,BLVRA
1	TRUE	0.00771	7	112	3	0.027	0.429	GO:0044548	MF	127	S100 protein binding	1	ENSG00000124942,ENSG00000140575,ENSG00000163191	AHNAK,IQGAP1,S100A11
1	TRUE	0.00778	16	224	5	0.022	0.312	GO:0046503	BP	57	glycerolipid catabolic process	1	ENSG00000021826,ENSG00000103066,ENSG00000130203,ENSG00000164687,ENSG00000204427	CPS1,PLA2G15,APOE,FABP5,ABHD16A
1	TRUE	0.00778	2	89	2	0.022	1	GO:0033292	BP	3	T-tubule organization	5	ENSG00000136717,ENSG00000145362	BIN1,ANK2
1	TRUE	0.00778	310	42	9	0.214	0.029	GO:0005198	MF	20	structural molecule activity	1	ENSG00000078018,ENSG00000104722,ENSG00000124942,ENSG00000135046,ENSG00000137076,ENSG00000140545,ENSG00000148798,ENSG00000170889,ENSG00000277586	MAP2,NEFM,AHNAK,ANXA1,TLN1,MFGE8,INA,RPS9,NEFL
1	TRUE	0.00817	48	39	4	0.103	0.083	GO:0003774	MF	119	motor activity	1	ENSG00000100345,ENSG00000109063,ENSG00000168280,ENSG00000197102	MYH9,MYH3,KIF5C,DYNC1H1
1	TRUE	0.00817	141	250	16	0.064	0.113	GO:0005543	MF	59	phospholipid binding	3	ENSG00000089006,ENSG00000100003,ENSG00000103066,ENSG00000115355,ENSG00000128641,ENSG00000130203,ENSG00000135046,ENSG00000138119,ENSG00000140575,ENSG00000145703,ENSG00000159023,ENSG00000164111,ENSG00000165566,ENSG00000180957,ENSG00000186868,ENSG00000197043	SNX5,SEC14L2,PLA2G15,CCDC88A,MYO1B,APOE,ANXA1,MYOF,IQGAP1,IQGAP2,EPB41,ANXA5,AMER2,PITPNB,MAPT,ANXA6
1	TRUE	0.0084	44	296	9	0.03	0.205	GO:0097480	BP	3	establishment of synaptic vesicle localization	1	ENSG00000008056,ENSG00000078018,ENSG00000099365,ENSG00000103496,ENSG00000105649,ENSG00000106089,ENSG00000136854,ENSG00000159082,ENSG00000184702	SYN1,MAP2,STX1B,STX4,RAB3A,STX1A,STXBP1,SYNJ1,SEPT5
1	TRUE	0.0084	44	296	9	0.03	0.205	GO:0048489	BP	3	synaptic vesicle transport	2	ENSG00000008056,ENSG00000078018,ENSG00000099365,ENSG00000103496,ENSG00000105649,ENSG00000106089,ENSG00000136854,ENSG00000159082,ENSG00000184702	SYN1,MAP2,STX1B,STX4,RAB3A,STX1A,STXBP1,SYNJ1,SEPT5
1	TRUE	0.00876	248	64	10	0.156	0.04	GO:0044283	BP	15	small molecule biosynthetic process	2	ENSG00000021826,ENSG00000038427,ENSG00000105220,ENSG00000115840,ENSG00000117305,ENSG00000130707,ENSG00000143815,ENSG00000152556,ENSG00000163931,ENSG00000169710	CPS1,VCAN,GPI,SLC25A12,HMGCL,ASS1,LBR,PFKM,TKT,FASN
1	TRUE	0.0088	58	275	10	0.036	0.172	GO:0051961	BP	3	negative regulation of nervous system development	1	ENSG00000018189,ENSG00000072832,ENSG00000078018,ENSG00000099365,ENSG00000113657,ENSG00000115310,ENSG00000130203,ENSG00000134595,ENSG00000203879,ENSG00000205336	RUFY3,CRMP1,MAP2,STX1B,DPYSL3,RTN4,APOE,SOX3,GDI1,ADGRG1
1	TRUE	0.00925	127	282	16	0.057	0.126	GO:0045596	BP	3	negative regulation of cell differentiation	1	ENSG00000011304,ENSG00000018189,ENSG00000038382,ENSG00000072832,ENSG00000078018,ENSG00000099365,ENSG00000113657,ENSG00000115310,ENSG00000130203,ENSG00000130816,ENSG00000134595,ENSG00000135046,ENSG00000145423,ENSG00000203879,ENSG00000205336,ENSG00000278637	PTBP1,RUFY3,TRIO,CRMP1,MAP2,STX1B,DPYSL3,RTN4,APOE,DNMT1,SOX3,ANXA1,SFRP2,GDI1,ADGRG1,HIST1H4A
1	TRUE	0.00961	847	165	40	0.242	0.047	GO:0030154	BP	3	cell differentiation	3	ENSG00000018189,ENSG00000038427,ENSG00000072110,ENSG00000076554,ENSG00000077279,ENSG00000078018,ENSG00000099365,ENSG00000100345,ENSG00000109063,ENSG00000110492,ENSG00000112655,ENSG00000115310,ENSG00000117632,ENSG00000125844,ENSG00000128311,ENSG00000130638,ENSG00000133083,ENSG00000134595,ENSG00000135046,ENSG00000136717,ENSG00000137573,ENSG00000137710,ENSG00000140575,ENSG00000144909,ENSG00000145349…	RUFY3,VCAN,ACTN1,TPD52,DCX,MAP2,STX1B,MYH9,MYH3,MDK,PTK7,RTN4,STMN1,RRBP1,TST,ATXN10,DCLK1,SOX3,ANXA1,BIN1,SULF1,RDX,IQGAP1,OSBPL11,CAMK2D,ANK2,NCAM1,DPYSL5,TAGLN2,PRDX3,KIF5C,GPRIN1,FASN,BASP1,MAPT,SHTN1,FLNA,HNRNPAB,ATL1,HIST1H4A
1	TRUE	0.00969	38	280	8	0.029	0.211	GO:0006941	BP	3	striated muscle contraction	5	ENSG00000046604,ENSG00000109063,ENSG00000127914,ENSG00000136717,ENSG00000143153,ENSG00000145349,ENSG00000145362,ENSG00000196924	DSG2,MYH3,AKAP9,BIN1,ATP1B1,CAMK2D,ANK2,FLNA
1	TRUE	0.00969	21	280	6	0.021	0.286	GO:0086003	BP	3	cardiac muscle cell contraction	4	ENSG00000046604,ENSG00000127914,ENSG00000136717,ENSG00000145349,ENSG00000145362,ENSG00000196924	DSG2,AKAP9,BIN1,CAMK2D,ANK2,FLNA
1	TRUE	0.00986	55	296	10	0.034	0.182	GO:0006836	BP	3	neurotransmitter transport	4	ENSG00000008056,ENSG00000099365,ENSG00000103496,ENSG00000105649,ENSG00000106089,ENSG00000115840,ENSG00000120509,ENSG00000136854,ENSG00000159082,ENSG00000184702	SYN1,STX1B,STX4,RAB3A,STX1A,SLC25A12,PDZD11,STXBP1,SYNJ1,SEPT5
1	TRUE	0.0101	6	29	2	0.069	0.333	GO:0036344	BP	3	platelet morphogenesis	5	ENSG00000072110,ENSG00000100345	ACTN1,MYH9
1	TRUE	0.0101	45	237	8	0.034	0.178	GO:0008361	BP	3	regulation of cell size	3	ENSG00000018189,ENSG00000078018,ENSG00000115310,ENSG00000130203,ENSG00000137710,ENSG00000186868,ENSG00000187164,ENSG00000198910	RUFY3,MAP2,RTN4,APOE,RDX,MAPT,SHTN1,L1CAM
1	TRUE	0.0101	6	29	2	0.069	0.333	GO:0030220	BP	3	platelet formation	1	ENSG00000072110,ENSG00000100345	ACTN1,MYH9
1	TRUE	0.0102	28	296	7	0.024	0.25	GO:0140029	BP	3	exocytic process	2	ENSG00000099365,ENSG00000103496,ENSG00000105649,ENSG00000106089,ENSG00000136854,ENSG00000159082,ENSG00000184702	STX1B,STX4,RAB3A,STX1A,STXBP1,SYNJ1,SEPT5
1	TRUE	0.0105	81	280	12	0.043	0.148	GO:0042391	BP	3	regulation of membrane potential	2	ENSG00000046604,ENSG00000051620,ENSG00000099365,ENSG00000105409,ENSG00000127914,ENSG00000136717,ENSG00000143153,ENSG00000145349,ENSG00000145362,ENSG00000165672,ENSG00000186868,ENSG00000196924	DSG2,HEBP2,STX1B,ATP1A3,AKAP9,BIN1,ATP1B1,CAMK2D,ANK2,PRDX3,MAPT,FLNA
1	TRUE	0.0108	406	35	9	0.257	0.022	GO:0001775	BP	56	cell activation	1	ENSG00000100345,ENSG00000105220,ENSG00000135046,ENSG00000137076,ENSG00000138814,ENSG00000140575,ENSG00000186868,ENSG00000197102,ENSG00000213719	MYH9,GPI,ANXA1,TLN1,PPP3CA,IQGAP1,MAPT,DYNC1H1,CLIC1
1	TRUE	0.0109	239	201	19	0.095	0.079	GO:0030036	BP	3	actin cytoskeleton organization	2	ENSG00000018189,ENSG00000072110,ENSG00000075340,ENSG00000088367,ENSG00000100345,ENSG00000109063,ENSG00000112655,ENSG00000115355,ENSG00000117632,ENSG00000128641,ENSG00000135046,ENSG00000136068,ENSG00000136717,ENSG00000137710,ENSG00000159023,ENSG00000187164,ENSG00000196396,ENSG00000196924,ENSG00000242498	RUFY3,ACTN1,ADD2,EPB41L1,MYH9,MYH3,PTK7,CCDC88A,STMN1,MYO1B,ANXA1,FLNB,BIN1,RDX,EPB41,SHTN1,PTPN1,FLNA,ARPIN
1	TRUE	0.0112	104	103	8	0.078	0.077	GO:0030705	BP	3	cytoskeleton-dependent intracellular transport	1	ENSG00000054654,ENSG00000078018,ENSG00000122970,ENSG00000128581,ENSG00000168280,ENSG00000186868,ENSG00000197102,ENSG00000277586	SYNE2,MAP2,IFT81,IFT22,KIF5C,MAPT,DYNC1H1,NEFL
1	TRUE	0.0113	131	45	6	0.133	0.046	GO:0007409	BP	3	axonogenesis	6	ENSG00000078018,ENSG00000149294,ENSG00000157851,ENSG00000168280,ENSG00000186868,ENSG00000198513	MAP2,NCAM1,DPYSL5,KIF5C,MAPT,ATL1
1	TRUE	0.0116	22	280	6	0.021	0.273	GO:0098900	BP	3	regulation of action potential	1	ENSG00000046604,ENSG00000127914,ENSG00000136717,ENSG00000145349,ENSG00000145362,ENSG00000196924	DSG2,AKAP9,BIN1,CAMK2D,ANK2,FLNA
1	TRUE	0.0117	78	296	12	0.041	0.154	GO:0001505	BP	3	regulation of neurotransmitter levels	2	ENSG00000008056,ENSG00000021826,ENSG00000099365,ENSG00000103496,ENSG00000105649,ENSG00000106089,ENSG00000120509,ENSG00000130707,ENSG00000132541,ENSG00000136854,ENSG00000159082,ENSG00000184702	SYN1,CPS1,STX1B,STX4,RAB3A,STX1A,PDZD11,ASS1,RIDA,STXBP1,SYNJ1,SEPT5
1	TRUE	0.0118	47	296	9	0.03	0.191	GO:0097479	BP	3	synaptic vesicle localization	1	ENSG00000008056,ENSG00000078018,ENSG00000099365,ENSG00000103496,ENSG00000105649,ENSG00000106089,ENSG00000136854,ENSG00000159082,ENSG00000184702	SYN1,MAP2,STX1B,STX4,RAB3A,STX1A,STXBP1,SYNJ1,SEPT5
1	TRUE	0.0118	178	250	18	0.072	0.101	GO:0008289	MF	59	lipid binding	1	ENSG00000089006,ENSG00000100003,ENSG00000103066,ENSG00000105409,ENSG00000115355,ENSG00000128641,ENSG00000130203,ENSG00000135046,ENSG00000138119,ENSG00000140575,ENSG00000145703,ENSG00000159023,ENSG00000164111,ENSG00000164687,ENSG00000165566,ENSG00000180957,ENSG00000186868,ENSG00000197043	SNX5,SEC14L2,PLA2G15,ATP1A3,CCDC88A,MYO1B,APOE,ANXA1,MYOF,IQGAP1,IQGAP2,EPB41,ANXA5,FABP5,AMER2,PITPNB,MAPT,ANXA6
1	TRUE	0.0119	7	28	2	0.071	0.286	GO:0007016	BP	3	cytoskeletal anchoring at plasma membrane	2	ENSG00000136068,ENSG00000137076	FLNB,TLN1
1	TRUE	0.0119	37	229	7	0.031	0.189	GO:0031110	BP	3	regulation of microtubule polymerization or depolymerization	2	ENSG00000078018,ENSG00000104833,ENSG00000117632,ENSG00000127914,ENSG00000149273,ENSG00000169057,ENSG00000186868	MAP2,TUBB4A,STMN1,AKAP9,RPS3,MECP2,MAPT
1	TRUE	0.0121	15	151	4	0.026	0.267	GO:0051187	BP	157	cofactor catabolic process	1	ENSG00000090013,ENSG00000106605,ENSG00000117450,ENSG00000165672	BLVRB,BLVRA,PRDX1,PRDX3
1	TRUE	0.0121	189	45	7	0.156	0.037	GO:0048812	BP	3	neuron projection morphogenesis	5	ENSG00000078018,ENSG00000140575,ENSG00000149294,ENSG00000157851,ENSG00000168280,ENSG00000186868,ENSG00000198513	MAP2,IQGAP1,NCAM1,DPYSL5,KIF5C,MAPT,ATL1
1	TRUE	0.0121	9	22	2	0.091	0.222	GO:0045109	BP	3	intermediate filament organization	3	ENSG00000104722,ENSG00000277586	NEFM,NEFL
1	TRUE	0.0122	569	55	14	0.255	0.025	GO:0007399	BP	3	nervous system development	4	ENSG00000038427,ENSG00000078018,ENSG00000099365,ENSG00000136717,ENSG00000140575,ENSG00000148798,ENSG00000149294,ENSG00000151640,ENSG00000157851,ENSG00000162738,ENSG00000168280,ENSG00000176788,ENSG00000186868,ENSG00000198513	VCAN,MAP2,STX1B,BIN1,IQGAP1,INA,NCAM1,DPYSL4,DPYSL5,VANGL2,KIF5C,BASP1,MAPT,ATL1
1	TRUE	0.0124	31	280	7	0.025	0.226	GO:0060048	BP	3	cardiac muscle contraction	6	ENSG00000046604,ENSG00000127914,ENSG00000136717,ENSG00000143153,ENSG00000145349,ENSG00000145362,ENSG00000196924	DSG2,AKAP9,BIN1,ATP1B1,CAMK2D,ANK2,FLNA
1	TRUE	0.0124	31	280	7	0.025	0.226	GO:0006937	BP	3	regulation of muscle contraction	3	ENSG00000046604,ENSG00000127914,ENSG00000136717,ENSG00000143153,ENSG00000145349,ENSG00000145362,ENSG00000196924	DSG2,AKAP9,BIN1,ATP1B1,CAMK2D,ANK2,FLNA
1	TRUE	0.0124	62	275	10	0.036	0.161	GO:0010721	BP	3	negative regulation of cell development	1	ENSG00000018189,ENSG00000072832,ENSG00000078018,ENSG00000099365,ENSG00000113657,ENSG00000115310,ENSG00000130203,ENSG00000134595,ENSG00000203879,ENSG00000205336	RUFY3,CRMP1,MAP2,STX1B,DPYSL3,RTN4,APOE,SOX3,GDI1,ADGRG1
1	TRUE	0.0128	5	224	3	0.013	0.6	GO:0019433	BP	57	triglyceride catabolic process	1	ENSG00000021826,ENSG00000130203,ENSG00000164687	CPS1,APOE,FABP5
1	TRUE	0.0128	153	270	17	0.063	0.111	GO:0022604	BP	3	regulation of cell morphogenesis	4	ENSG00000018189,ENSG00000077264,ENSG00000078018,ENSG00000100345,ENSG00000113712,ENSG00000115310,ENSG00000122545,ENSG00000130203,ENSG00000135046,ENSG00000137710,ENSG00000159023,ENSG00000186868,ENSG00000187164,ENSG00000196924,ENSG00000198910,ENSG00000203879,ENSG00000242498	RUFY3,PAK3,MAP2,MYH9,CSNK1A1,RTN4,SEPT7,APOE,ANXA1,RDX,EPB41,MAPT,SHTN1,FLNA,L1CAM,GDI1,ARPIN
1	TRUE	0.0128	9	279	4	0.014	0.444	GO:0099622	BP	3	cardiac muscle cell membrane repolarization	3	ENSG00000127914,ENSG00000143153,ENSG00000145362,ENSG00000196924	AKAP9,ATP1B1,ANK2,FLNA
1	TRUE	0.0129	1659	42	22	0.524	0.013	GO:0006810	BP	3	transport	3	ENSG00000072110,ENSG00000078018,ENSG00000089248,ENSG00000099365,ENSG00000100345,ENSG00000105220,ENSG00000115840,ENSG00000117305,ENSG00000124942,ENSG00000135046,ENSG00000136717,ENSG00000137076,ENSG00000138107,ENSG00000140575,ENSG00000158270,ENSG00000168280,ENSG00000170889,ENSG00000186868,ENSG00000197043,ENSG00000197102,ENSG00000213719,ENSG00000277586	ACTN1,MAP2,ERP29,STX1B,MYH9,GPI,SLC25A12,HMGCL,AHNAK,ANXA1,BIN1,TLN1,ACTR1A,IQGAP1,COLEC12,KIF5C,RPS9,MAPT,ANXA6,DYNC1H1,CLIC1,NEFL
1	TRUE	0.0131	4	56	2	0.036	0.5	GO:0006526	BP	146	arginine biosynthetic process	2	ENSG00000021826,ENSG00000130707	CPS1,ASS1
1	TRUE	0.0132	283	41	8	0.195	0.028	GO:0042803	MF	70	protein homodimerization activity	2	ENSG00000072110,ENSG00000089248,ENSG00000100345,ENSG00000117305,ENSG00000138363,ENSG00000163931,ENSG00000186868,ENSG00000197043	ACTN1,ERP29,MYH9,HMGCL,ATIC,TKT,MAPT,ANXA6
1	TRUE	0.0134	53	270	9	0.033	0.17	GO:0050770	BP	3	regulation of axonogenesis	1	ENSG00000018189,ENSG00000077264,ENSG00000078018,ENSG00000115310,ENSG00000130203,ENSG00000186868,ENSG00000187164,ENSG00000198910,ENSG00000203879	RUFY3,PAK3,MAP2,RTN4,APOE,MAPT,SHTN1,L1CAM,GDI1
1	TRUE	0.0136	3	83	2	0.024	0.667	GO:0046149	BP	157	pigment catabolic process	1	ENSG00000090013,ENSG00000106605	BLVRB,BLVRA
1	TRUE	0.0136	3	83	2	0.024	0.667	GO:0033015	BP	157	tetrapyrrole catabolic process	1	ENSG00000090013,ENSG00000106605	BLVRB,BLVRA
1	TRUE	0.0136	3	83	2	0.024	0.667	GO:0006787	BP	157	porphyrin-containing compound catabolic process	2	ENSG00000090013,ENSG00000106605	BLVRB,BLVRA
1	TRUE	0.0136	3	83	2	0.024	0.667	GO:0042167	BP	157	heme catabolic process	3	ENSG00000090013,ENSG00000106605	BLVRB,BLVRA
1	TRUE	0.0136	61	287	10	0.035	0.164	GO:0016051	BP	15	carbohydrate biosynthetic process	1	ENSG00000016864,ENSG00000100075,ENSG00000105220,ENSG00000108528,ENSG00000115840,ENSG00000140263,ENSG00000146701,ENSG00000163931,ENSG00000165434,ENSG00000172331	GLT8D1,SLC25A1,GPI,SLC25A11,SLC25A12,SORD,MDH2,TKT,PGM2L1,BPGM
1	TRUE	0.0136	33	194	6	0.031	0.182	GO:0019319	BP	15	hexose biosynthetic process	3	ENSG00000100075,ENSG00000105220,ENSG00000108528,ENSG00000115840,ENSG00000140263,ENSG00000146701	SLC25A1,GPI,SLC25A11,SLC25A12,SORD,MDH2
1	TRUE	0.0136	569	50	13	0.26	0.023	GO:0009653	BP	3	anatomical structure morphogenesis	2	ENSG00000072110,ENSG00000078018,ENSG00000100345,ENSG00000109063,ENSG00000135046,ENSG00000140575,ENSG00000149294,ENSG00000157851,ENSG00000162738,ENSG00000168280,ENSG00000176788,ENSG00000186868,ENSG00000198513	ACTN1,MAP2,MYH9,MYH3,ANXA1,IQGAP1,NCAM1,DPYSL5,VANGL2,KIF5C,BASP1,MAPT,ATL1
1	TRUE	0.0136	140	45	6	0.133	0.043	GO:0061564	BP	3	axon development	5	ENSG00000078018,ENSG00000149294,ENSG00000157851,ENSG00000168280,ENSG00000186868,ENSG00000198513	MAP2,NCAM1,DPYSL5,KIF5C,MAPT,ATL1
1	TRUE	0.0136	196	45	7	0.156	0.036	GO:0120039	BP	3	plasma membrane bounded cell projection morphogenesis	4	ENSG00000078018,ENSG00000140575,ENSG00000149294,ENSG00000157851,ENSG00000168280,ENSG00000186868,ENSG00000198513	MAP2,IQGAP1,NCAM1,DPYSL5,KIF5C,MAPT,ATL1
1	TRUE	0.0136	119	53	6	0.113	0.05	GO:0015318	MF	13	inorganic molecular entity transmembrane transporter activity	2	ENSG00000075415,ENSG00000105409,ENSG00000114573,ENSG00000115840,ENSG00000197043,ENSG00000213719	SLC25A3,ATP1A3,ATP6V1A,SLC25A12,ANXA6,CLIC1
1	TRUE	0.0136	11	231	4	0.017	0.364	GO:0030507	MF	87	spectrin binding	2	ENSG00000075340,ENSG00000145362,ENSG00000159023,ENSG00000175203	ADD2,ANK2,EPB41,DCTN2
1	TRUE	0.0136	5	236	3	0.013	0.6	GO:0031005	MF	87	filamin binding	2	ENSG00000072832,ENSG00000113657,ENSG00000151640	CRMP1,DPYSL3,DPYSL4
1	TRUE	0.0136	362	41	9	0.22	0.025	GO:0046983	MF	70	protein dimerization activity	1	ENSG00000072110,ENSG00000089248,ENSG00000100345,ENSG00000117305,ENSG00000138363,ENSG00000138814,ENSG00000163931,ENSG00000186868,ENSG00000197043	ACTN1,ERP29,MYH9,HMGCL,ATIC,PPP3CA,TKT,MAPT,ANXA6
1	TRUE	0.0136	13	79	3	0.038	0.231	GO:0005544	MF	59	calcium-dependent phospholipid binding	4	ENSG00000135046,ENSG00000164111,ENSG00000197043	ANXA1,ANXA5,ANXA6
1	TRUE	0.0137	90	194	10	0.052	0.111	GO:0005996	BP	15	monosaccharide metabolic process	2	ENSG00000067225,ENSG00000100075,ENSG00000105220,ENSG00000108528,ENSG00000115840,ENSG00000140263,ENSG00000146701,ENSG00000152556,ENSG00000163931,ENSG00000165434	PKM,SLC25A1,GPI,SLC25A11,SLC25A12,SORD,MDH2,PFKM,TKT,PGM2L1
1	TRUE	0.0137	61	237	9	0.038	0.148	GO:0048588	BP	3	developmental cell growth	2	ENSG00000018189,ENSG00000078018,ENSG00000115310,ENSG00000130203,ENSG00000140575,ENSG00000160310,ENSG00000186868,ENSG00000187164,ENSG00000198910	RUFY3,MAP2,RTN4,APOE,IQGAP1,PRMT2,MAPT,SHTN1,L1CAM
1	TRUE	0.0137	198	45	7	0.156	0.035	GO:0048858	BP	3	cell projection morphogenesis	3	ENSG00000078018,ENSG00000140575,ENSG00000149294,ENSG00000157851,ENSG00000168280,ENSG00000186868,ENSG00000198513	MAP2,IQGAP1,NCAM1,DPYSL5,KIF5C,MAPT,ATL1
1	TRUE	0.0137	10	106	3	0.028	0.3	GO:0031115	BP	3	negative regulation of microtubule polymerization	2	ENSG00000078018,ENSG00000104833,ENSG00000117632	MAP2,TUBB4A,STMN1
1	TRUE	0.0138	89	270	12	0.044	0.135	GO:0032271	BP	3	regulation of protein polymerization	2	ENSG00000075340,ENSG00000077264,ENSG00000078018,ENSG00000104833,ENSG00000117632,ENSG00000127914,ENSG00000136717,ENSG00000145703,ENSG00000149273,ENSG00000169057,ENSG00000186868,ENSG00000242498	ADD2,PAK3,MAP2,TUBB4A,STMN1,AKAP9,BIN1,IQGAP2,RPS3,MECP2,MAPT,ARPIN
1	TRUE	0.0142	42	280	8	0.029	0.19	GO:0008016	BP	3	regulation of heart contraction	3	ENSG00000046604,ENSG00000105409,ENSG00000127914,ENSG00000136717,ENSG00000143153,ENSG00000145349,ENSG00000145362,ENSG00000196924	DSG2,ATP1A3,AKAP9,BIN1,ATP1B1,CAMK2D,ANK2,FLNA
1	TRUE	0.0144	47	51	4	0.078	0.085	GO:0051087	MF	102	chaperone binding	1	ENSG00000089248,ENSG00000105409,ENSG00000136717,ENSG00000186868	ERP29,ATP1A3,BIN1,MAPT
1	TRUE	0.0145	11	237	4	0.017	0.364	GO:0045773	BP	3	positive regulation of axon extension	1	ENSG00000018189,ENSG00000186868,ENSG00000187164,ENSG00000198910	RUFY3,MAPT,SHTN1,L1CAM
1	TRUE	0.0146	24	279	6	0.022	0.25	GO:0071804	BP	90	cellular potassium ion transport	2	ENSG00000105409,ENSG00000127914,ENSG00000136717,ENSG00000143153,ENSG00000145362,ENSG00000196924	ATP1A3,AKAP9,BIN1,ATP1B1,ANK2,FLNA
1	TRUE	0.0146	24	279	6	0.022	0.25	GO:0071805	BP	90	potassium ion transmembrane transport	1	ENSG00000105409,ENSG00000127914,ENSG00000136717,ENSG00000143153,ENSG00000145362,ENSG00000196924	ATP1A3,AKAP9,BIN1,ATP1B1,ANK2,FLNA
1	TRUE	0.0146	70	35	4	0.114	0.057	GO:0010038	BP	33	response to metal ion	2	ENSG00000115840,ENSG00000138814,ENSG00000140575,ENSG00000186868	SLC25A12,PPP3CA,IQGAP1,MAPT
1	TRUE	0.0146	13	83	3	0.036	0.231	GO:0016628	MF	80	oxidoreductase activity, acting on the CH-CH group of donors, NAD or NADP as acceptor	3	ENSG00000090013,ENSG00000106605,ENSG00000143815	BLVRB,BLVRA,LBR
1	TRUE	0.0147	89	28	4	0.143	0.045	GO:0007599	BP	3	hemostasis	3	ENSG00000100345,ENSG00000105220,ENSG00000137076,ENSG00000213719	MYH9,GPI,TLN1,CLIC1
1	TRUE	0.015	50	237	8	0.034	0.16	GO:0048638	BP	3	regulation of developmental growth	2	ENSG00000018189,ENSG00000078018,ENSG00000115310,ENSG00000130203,ENSG00000176788,ENSG00000186868,ENSG00000187164,ENSG00000198910	RUFY3,MAP2,RTN4,APOE,BASP1,MAPT,SHTN1,L1CAM
1	TRUE	0.0153	5	252	3	0.012	0.6	GO:0051764	BP	108	actin crosslink formation	1	ENSG00000102024,ENSG00000113657,ENSG00000196924	PLS3,DPYSL3,FLNA
1	TRUE	0.0156	272	91	12	0.132	0.044	GO:0031175	BP	3	neuron projection development	4	ENSG00000078018,ENSG00000099365,ENSG00000112655,ENSG00000115310,ENSG00000140575,ENSG00000149294,ENSG00000157851,ENSG00000168280,ENSG00000169258,ENSG00000186868,ENSG00000187164,ENSG00000198513	MAP2,STX1B,PTK7,RTN4,IQGAP1,NCAM1,DPYSL5,KIF5C,GPRIN1,MAPT,SHTN1,ATL1
1	TRUE	0.0156	39	237	7	0.03	0.179	GO:0048675	BP	3	axon extension	7	ENSG00000018189,ENSG00000078018,ENSG00000115310,ENSG00000130203,ENSG00000186868,ENSG00000187164,ENSG00000198910	RUFY3,MAP2,RTN4,APOE,MAPT,SHTN1,L1CAM
1	TRUE	0.0159	16	291	5	0.017	0.312	GO:0046928	BP	3	regulation of neurotransmitter secretion	5	ENSG00000008056,ENSG00000099365,ENSG00000105649,ENSG00000136854,ENSG00000184702	SYN1,STX1B,RAB3A,STXBP1,SEPT5
1	TRUE	0.0162	207	45	7	0.156	0.034	GO:0032990	BP	3	cell part morphogenesis	3	ENSG00000078018,ENSG00000140575,ENSG00000149294,ENSG00000157851,ENSG00000168280,ENSG00000186868,ENSG00000198513	MAP2,IQGAP1,NCAM1,DPYSL5,KIF5C,MAPT,ATL1
1	TRUE	0.0163	301	32	7	0.219	0.023	GO:0007155	BP	56	cell adhesion	2	ENSG00000072110,ENSG00000100345,ENSG00000130707,ENSG00000135046,ENSG00000137076,ENSG00000149294,ENSG00000213719	ACTN1,MYH9,ASS1,ANXA1,TLN1,NCAM1,CLIC1
1	TRUE	0.0163	9	29	2	0.069	0.222	GO:0017166	MF	87	vinculin binding	2	ENSG00000072110,ENSG00000137076	ACTN1,TLN1
1	TRUE	0.0164	10	279	4	0.014	0.4	GO:0043268	BP	90	positive regulation of potassium ion transport	1	ENSG00000127914,ENSG00000143153,ENSG00000145362,ENSG00000196924	AKAP9,ATP1B1,ANK2,FLNA
1	TRUE	0.0164	51	237	8	0.034	0.157	GO:1990138	BP	3	neuron projection extension	6	ENSG00000018189,ENSG00000078018,ENSG00000115310,ENSG00000130203,ENSG00000140575,ENSG00000186868,ENSG00000187164,ENSG00000198910	RUFY3,MAP2,RTN4,APOE,IQGAP1,MAPT,SHTN1,L1CAM
1	TRUE	0.0165	302	32	7	0.219	0.023	GO:0022610	BP	56	biological adhesion	1	ENSG00000072110,ENSG00000100345,ENSG00000130707,ENSG00000135046,ENSG00000137076,ENSG00000149294,ENSG00000213719	ACTN1,MYH9,ASS1,ANXA1,TLN1,NCAM1,CLIC1
1	TRUE	0.0165	17	276	5	0.018	0.294	GO:0044275	BP	15	cellular carbohydrate catabolic process	1	ENSG00000068976,ENSG00000100994,ENSG00000140263,ENSG00000165434,ENSG00000172331	PYGM,PYGB,SORD,PGM2L1,BPGM
1	TRUE	0.017	945	45	16	0.356	0.017	GO:0048731	BP	3	system development	3	ENSG00000072110,ENSG00000078018,ENSG00000099365,ENSG00000100345,ENSG00000109063,ENSG00000135046,ENSG00000136717,ENSG00000140575,ENSG00000148798,ENSG00000149294,ENSG00000151640,ENSG00000157851,ENSG00000168280,ENSG00000176788,ENSG00000186868,ENSG00000198513	ACTN1,MAP2,STX1B,MYH9,MYH3,ANXA1,BIN1,IQGAP1,INA,NCAM1,DPYSL4,DPYSL5,KIF5C,BASP1,MAPT,ATL1
1	TRUE	0.0171	78	194	9	0.046	0.115	GO:0019318	BP	15	hexose metabolic process	3	ENSG00000067225,ENSG00000100075,ENSG00000105220,ENSG00000108528,ENSG00000115840,ENSG00000140263,ENSG00000146701,ENSG00000152556,ENSG00000165434	PKM,SLC25A1,GPI,SLC25A11,SLC25A12,SORD,MDH2,PFKM,PGM2L1
1	TRUE	0.0171	1717	42	22	0.524	0.013	GO:0051234	BP	3	establishment of localization	2	ENSG00000072110,ENSG00000078018,ENSG00000089248,ENSG00000099365,ENSG00000100345,ENSG00000105220,ENSG00000115840,ENSG00000117305,ENSG00000124942,ENSG00000135046,ENSG00000136717,ENSG00000137076,ENSG00000138107,ENSG00000140575,ENSG00000158270,ENSG00000168280,ENSG00000170889,ENSG00000186868,ENSG00000197043,ENSG00000197102,ENSG00000213719,ENSG00000277586	ACTN1,MAP2,ERP29,STX1B,MYH9,GPI,SLC25A12,HMGCL,AHNAK,ANXA1,BIN1,TLN1,ACTR1A,IQGAP1,COLEC12,KIF5C,RPS9,MAPT,ANXA6,DYNC1H1,CLIC1,NEFL
1	TRUE	0.0173	5	56	2	0.036	0.4	GO:0000050	BP	15	urea cycle	1	ENSG00000021826,ENSG00000130707	CPS1,ASS1
1	TRUE	0.0173	44	280	8	0.029	0.182	GO:1903522	BP	3	regulation of blood circulation	2	ENSG00000046604,ENSG00000105409,ENSG00000127914,ENSG00000136717,ENSG00000143153,ENSG00000145349,ENSG00000145362,ENSG00000196924	DSG2,ATP1A3,AKAP9,BIN1,ATP1B1,CAMK2D,ANK2,FLNA
1	TRUE	0.0173	32	36	3	0.083	0.094	GO:0098930	BP	3	axonal transport	4	ENSG00000078018,ENSG00000186868,ENSG00000277586	MAP2,MAPT,NEFL
1	TRUE	0.0175	11	109	3	0.028	0.273	GO:0032835	BP	3	glomerulus development	3	ENSG00000137573,ENSG00000140575,ENSG00000176788	SULF1,IQGAP1,BASP1
1	TRUE	0.0176	42	28	3	0.107	0.071	GO:0030168	BP	56	platelet activation	1	ENSG00000100345,ENSG00000137076,ENSG00000213719	MYH9,TLN1,CLIC1
1	TRUE	0.0179	52	296	9	0.03	0.173	GO:0017157	BP	3	regulation of exocytosis	1	ENSG00000008056,ENSG00000073969,ENSG00000099365,ENSG00000103496,ENSG00000105649,ENSG00000106089,ENSG00000135046,ENSG00000136854,ENSG00000184702	SYN1,NSF,STX1B,STX4,RAB3A,STX1A,ANXA1,STXBP1,SEPT5
1	TRUE	0.0182	4	76	2	0.026	0.5	GO:0030517	BP	3	negative regulation of axon extension	1	ENSG00000078018,ENSG00000115310	MAP2,RTN4
1	TRUE	0.0182	4	76	2	0.026	0.5	GO:1990809	BP	139	endoplasmic reticulum tubular network membrane organization	2	ENSG00000115310,ENSG00000198513	RTN4,ATL1
1	TRUE	0.0184	5	279	3	0.011	0.6	GO:1901018	BP	90	positive regulation of potassium ion transmembrane transporter activity	3	ENSG00000127914,ENSG00000143153,ENSG00000145362	AKAP9,ATP1B1,ANK2
1	TRUE	0.0184	351	45	9	0.2	0.026	GO:0030182	BP	3	neuron differentiation	4	ENSG00000078018,ENSG00000099365,ENSG00000136717,ENSG00000140575,ENSG00000149294,ENSG00000157851,ENSG00000168280,ENSG00000186868,ENSG00000198513	MAP2,STX1B,BIN1,IQGAP1,NCAM1,DPYSL5,KIF5C,MAPT,ATL1
1	TRUE	0.0184	98	28	4	0.143	0.041	GO:0050878	BP	3	regulation of body fluid levels	2	ENSG00000100345,ENSG00000105220,ENSG00000137076,ENSG00000213719	MYH9,GPI,TLN1,CLIC1
1	TRUE	0.0185	149	32	5	0.156	0.034	GO:0098609	BP	56	cell-cell adhesion	3	ENSG00000100345,ENSG00000130707,ENSG00000135046,ENSG00000137076,ENSG00000213719	MYH9,ASS1,ANXA1,TLN1,CLIC1
1	TRUE	0.0185	26	279	6	0.022	0.231	GO:0006813	BP	90	potassium ion transport	1	ENSG00000105409,ENSG00000127914,ENSG00000136717,ENSG00000143153,ENSG00000145362,ENSG00000196924	ATP1A3,AKAP9,BIN1,ATP1B1,ANK2,FLNA
1	TRUE	0.0185	74	128	7	0.055	0.095	GO:0008015	BP	3	blood circulation	4	ENSG00000021826,ENSG00000105409,ENSG00000136717,ENSG00000138119,ENSG00000145349,ENSG00000145362,ENSG00000196924	CPS1,ATP1A3,BIN1,MYOF,CAMK2D,ANK2,FLNA
1	TRUE	0.0185	1187	280	77	0.275	0.065	GO:0048856	BP	3	anatomical structure development	2	ENSG00000011304,ENSG00000014216,ENSG00000018189,ENSG00000038427,ENSG00000044115,ENSG00000046604,ENSG00000071539,ENSG00000072110,ENSG00000072832,ENSG00000076554,ENSG00000077264,ENSG00000077279,ENSG00000078018,ENSG00000092964,ENSG00000099365,ENSG00000100345,ENSG00000102024,ENSG00000109063,ENSG00000109472,ENSG00000109685,ENSG00000110492,ENSG00000112655,ENSG00000113657,ENSG00000113712,ENSG00000115310…	PTBP1,CAPN1,RUFY3,VCAN,CTNNA1,DSG2,TRIP13,ACTN1,CRMP1,TPD52,PAK3,DCX,MAP2,DPYSL2,STX1B,MYH9,PLS3,MYH3,CPE,NSD2,MDK,PTK7,DPYSL3,CSNK1A1,RTN4,CCDC88A,MSH6,HDAC1,PRDX1,STMN1,SEPT7,CNTFR,TST,APOE,ATXN10,DNMT1,NES,DCLK1,SOX3,ANXA1,BIN1,SULF1,RDX,CASP6,IQGAP1,TAGLN3,CAMK2D,ANK2,SFRP2,INA,NCAM1,DPYSL4,DPYSL5,TAGLN2,EPB41,PRMT2,VANGL2,COL6A3,POGLUT1,FABP5,AMER2,PRDX3,KIF5C,MECP2,GPRIN1,BASP1,MAPT,SHTN1,F…
1	TRUE	0.0185	7	43	2	0.047	0.286	GO:0061318	BP	3	renal filtration cell differentiation	4	ENSG00000140575,ENSG00000176788	IQGAP1,BASP1
1	TRUE	0.0185	45	280	8	0.029	0.178	GO:0090257	BP	3	regulation of muscle system process	2	ENSG00000046604,ENSG00000127914,ENSG00000136717,ENSG00000143153,ENSG00000145349,ENSG00000145362,ENSG00000160789,ENSG00000196924	DSG2,AKAP9,BIN1,ATP1B1,CAMK2D,ANK2,LMNA,FLNA
1	TRUE	0.0185	331	299	30	0.1	0.091	GO:0007267	BP	3	cell-cell signaling	1	ENSG00000007402,ENSG00000008056,ENSG00000087258,ENSG00000099365,ENSG00000103496,ENSG00000105649,ENSG00000106089,ENSG00000109472,ENSG00000112655,ENSG00000113712,ENSG00000116478,ENSG00000116729,ENSG00000120509,ENSG00000127914,ENSG00000130203,ENSG00000135046,ENSG00000136854,ENSG00000137573,ENSG00000138814,ENSG00000145362,ENSG00000145423,ENSG00000159082,ENSG00000164687,ENSG00000165566,ENSG00000184702…	CACNA2D2,SYN1,GNAO1,STX1B,STX4,RAB3A,STX1A,CPE,PTK7,CSNK1A1,HDAC1,WLS,PDZD11,AKAP9,APOE,ANXA1,STXBP1,SULF1,PPP3CA,ANK2,SFRP2,SYNJ1,FABP5,AMER2,SEPT5,GNG2,MAPT,FLNA,ADGRG1,NUDT3
1	TRUE	0.0185	6	229	3	0.013	0.5	GO:0099623	BP	3	regulation of cardiac muscle cell membrane repolarization	4	ENSG00000127914,ENSG00000145362,ENSG00000196924	AKAP9,ANK2,FLNA
1	TRUE	0.0185	34	36	3	0.083	0.088	GO:0008088	BP	3	axo-dendritic transport	3	ENSG00000078018,ENSG00000186868,ENSG00000277586	MAP2,MAPT,NEFL
1	TRUE	0.0185	7	43	2	0.047	0.286	GO:0072010	BP	3	glomerular epithelium development	4	ENSG00000140575,ENSG00000176788	IQGAP1,BASP1
1	TRUE	0.0185	7	43	2	0.047	0.286	GO:0072311	BP	3	glomerular epithelial cell differentiation	4	ENSG00000140575,ENSG00000176788	IQGAP1,BASP1
1	TRUE	0.0185	7	43	2	0.047	0.286	GO:0072112	BP	3	glomerular visceral epithelial cell differentiation	5	ENSG00000140575,ENSG00000176788	IQGAP1,BASP1
1	TRUE	0.0185	3	109	2	0.018	0.667	GO:0060688	BP	3	regulation of morphogenesis of a branching structure	1	ENSG00000115310,ENSG00000137573	RTN4,SULF1
1	TRUE	0.0185	281	186	19	0.102	0.068	GO:0017144	BP	116	drug metabolic process	1	ENSG00000021826,ENSG00000038427,ENSG00000065518,ENSG00000067225,ENSG00000100412,ENSG00000105220,ENSG00000109063,ENSG00000117305,ENSG00000117450,ENSG00000130707,ENSG00000132541,ENSG00000136521,ENSG00000146701,ENSG00000152556,ENSG00000162433,ENSG00000165434,ENSG00000165672,ENSG00000196502,ENSG00000223572	CPS1,VCAN,NDUFB4,PKM,ACO2,GPI,MYH3,HMGCL,PRDX1,ASS1,RIDA,NDUFB5,MDH2,PFKM,AK4,PGM2L1,PRDX3,SULT1A1,CKMT1A
1	TRUE	0.0185	132	53	6	0.113	0.045	GO:0015075	MF	13	ion transmembrane transporter activity	2	ENSG00000075415,ENSG00000105409,ENSG00000114573,ENSG00000115840,ENSG00000197043,ENSG00000213719	SLC25A3,ATP1A3,ATP6V1A,SLC25A12,ANXA6,CLIC1
1	TRUE	0.0185	4	79	2	0.025	0.5	GO:0004859	MF	26	phospholipase inhibitor activity	2	ENSG00000135046,ENSG00000164111	ANXA1,ANXA5
1	TRUE	0.0185	39	31	3	0.097	0.077	GO:0005516	MF	103	calmodulin binding	1	ENSG00000109063,ENSG00000138814,ENSG00000140575	MYH3,PPP3CA,IQGAP1
1	TRUE	0.0187	18	276	5	0.018	0.278	GO:0061718	BP	15	glucose catabolic process to pyruvate	6	ENSG00000067225,ENSG00000105220,ENSG00000152556,ENSG00000165434,ENSG00000172331	PKM,GPI,PFKM,PGM2L1,BPGM
1	TRUE	0.0187	18	276	5	0.018	0.278	GO:0006735	BP	15	NADH regeneration	2	ENSG00000067225,ENSG00000105220,ENSG00000152556,ENSG00000165434,ENSG00000172331	PKM,GPI,PFKM,PGM2L1,BPGM
1	TRUE	0.0187	18	276	5	0.018	0.278	GO:0061615	BP	15	glycolytic process through fructose-6-phosphate	1	ENSG00000067225,ENSG00000105220,ENSG00000152556,ENSG00000165434,ENSG00000172331	PKM,GPI,PFKM,PGM2L1,BPGM
1	TRUE	0.0187	18	276	5	0.018	0.278	GO:0061620	BP	15	glycolytic process through glucose-6-phosphate	2	ENSG00000067225,ENSG00000105220,ENSG00000152556,ENSG00000165434,ENSG00000172331	PKM,GPI,PFKM,PGM2L1,BPGM
1	TRUE	0.0187	18	276	5	0.018	0.278	GO:0061621	BP	15	canonical glycolysis	3	ENSG00000067225,ENSG00000105220,ENSG00000152556,ENSG00000165434,ENSG00000172331	PKM,GPI,PFKM,PGM2L1,BPGM
1	TRUE	0.0187	40	31	3	0.097	0.075	GO:0051592	BP	33	response to calcium ion	3	ENSG00000115840,ENSG00000138814,ENSG00000140575	SLC25A12,PPP3CA,IQGAP1
1	TRUE	0.0188	159	45	6	0.133	0.038	GO:0048667	BP	3	cell morphogenesis involved in neuron differentiation	5	ENSG00000078018,ENSG00000149294,ENSG00000157851,ENSG00000168280,ENSG00000186868,ENSG00000198513	MAP2,NCAM1,DPYSL5,KIF5C,MAPT,ATL1
1	TRUE	0.019	86	299	12	0.04	0.14	GO:0023061	BP	3	signal release	2	ENSG00000007402,ENSG00000008056,ENSG00000099365,ENSG00000103496,ENSG00000105649,ENSG00000106089,ENSG00000116729,ENSG00000120509,ENSG00000135046,ENSG00000136854,ENSG00000159082,ENSG00000184702	CACNA2D2,SYN1,STX1B,STX4,RAB3A,STX1A,WLS,PDZD11,ANXA1,STXBP1,SYNJ1,SEPT5
1	TRUE	0.019	3	115	2	0.017	0.667	GO:0098910	BP	3	regulation of atrial cardiac muscle cell action potential	5	ENSG00000145362,ENSG00000196924	ANK2,FLNA
1	TRUE	0.0195	76	128	7	0.055	0.092	GO:0003013	BP	3	circulatory system process	3	ENSG00000021826,ENSG00000105409,ENSG00000136717,ENSG00000138119,ENSG00000145349,ENSG00000145362,ENSG00000196924	CPS1,ATP1A3,BIN1,MYOF,CAMK2D,ANK2,FLNA
1	TRUE	0.0196	18	280	5	0.018	0.278	GO:0002027	BP	3	regulation of heart rate	4	ENSG00000046604,ENSG00000127914,ENSG00000136717,ENSG00000145349,ENSG00000145362	DSG2,AKAP9,BIN1,CAMK2D,ANK2
1	TRUE	0.0196	9	35	2	0.057	0.222	GO:0034643	BP	3	establishment of mitochondrion localization, microtubule-mediated	2	ENSG00000186868,ENSG00000277586	MAPT,NEFL
1	TRUE	0.0196	9	35	2	0.057	0.222	GO:0047497	BP	3	mitochondrion transport along microtubule	2	ENSG00000186868,ENSG00000277586	MAPT,NEFL
1	TRUE	0.02	152	194	13	0.067	0.086	GO:0005975	BP	15	carbohydrate metabolic process	1	ENSG00000067225,ENSG00000068976,ENSG00000100075,ENSG00000100994,ENSG00000105220,ENSG00000108528,ENSG00000115840,ENSG00000140263,ENSG00000146701,ENSG00000152556,ENSG00000159082,ENSG00000163931,ENSG00000165434	PKM,PYGM,SLC25A1,PYGB,GPI,SLC25A11,SLC25A12,SORD,MDH2,PFKM,SYNJ1,TKT,PGM2L1
1	TRUE	0.0202	126	39	5	0.128	0.04	GO:0007018	BP	3	microtubule-based movement	2	ENSG00000078018,ENSG00000168280,ENSG00000186868,ENSG00000197102,ENSG00000277586	MAP2,KIF5C,MAPT,DYNC1H1,NEFL
1	TRUE	0.0203	2115	161	76	0.472	0.036	GO:0051179	BP	3	localization	1	ENSG00000018189,ENSG00000054654,ENSG00000072110,ENSG00000075340,ENSG00000075415,ENSG00000076554,ENSG00000077279,ENSG00000078018,ENSG00000089006,ENSG00000089248,ENSG00000099365,ENSG00000100345,ENSG00000104267,ENSG00000104381,ENSG00000104763,ENSG00000104833,ENSG00000105220,ENSG00000105409,ENSG00000105649,ENSG00000107959,ENSG00000108528,ENSG00000109472,ENSG00000110395,ENSG00000110700,ENSG00000112655…	RUFY3,SYNE2,ACTN1,ADD2,SLC25A3,TPD52,DCX,MAP2,SNX5,ERP29,STX1B,MYH9,CA2,GDAP1,ASAH1,TUBB4A,GPI,ATP1A3,RAB3A,PITRM1,SLC25A11,CPE,CBL,RPS13,PTK7,ATP6V1A,RTN4,SLC25A12,DNAJC6,HMGCL,STX12,IFT81,AHNAK,TST,IFT22,DCLK1,AGAP3,ANXA1,MAP7,FLNB,BIN1,TLN1,SULF1,RDX,ACTR1A,PPP3CA,SORD,IQGAP1,OSBPL11,CAMK2D,ANK2,VPS26B,COLEC12,TAGLN2,SYNJ1,LMNA,VANGL2,S100A11,LZTFL1,ANXA5,TERF2IP,KIF5C,MECP2,RPS9,PITPNB,SEPT5,…
1	TRUE	0.0204	128	148	10	0.068	0.078	GO:0090066	BP	3	regulation of anatomical structure size	2	ENSG00000018189,ENSG00000021826,ENSG00000075340,ENSG00000078018,ENSG00000115310,ENSG00000136717,ENSG00000137710,ENSG00000186868,ENSG00000187164,ENSG00000242498	RUFY3,CPS1,ADD2,MAP2,RTN4,BIN1,RDX,MAPT,SHTN1,ARPIN
1	TRUE	0.0211	6	56	2	0.036	0.333	GO:0071941	BP	15	nitrogen cycle metabolic process	1	ENSG00000021826,ENSG00000130707	CPS1,ASS1
1	TRUE	0.0211	6	56	2	0.036	0.333	GO:0019627	BP	15	urea metabolic process	2	ENSG00000021826,ENSG00000130707	CPS1,ASS1
1	TRUE	0.0211	6	56	2	0.036	0.333	GO:0000052	BP	44	citrulline metabolic process	1	ENSG00000021826,ENSG00000130707	CPS1,ASS1
1	TRUE	0.0215	39	127	5	0.039	0.128	GO:0019722	BP	3	calcium-mediated signaling	2	ENSG00000138814,ENSG00000145349,ENSG00000145362,ENSG00000185825,ENSG00000186868	PPP3CA,CAMK2D,ANK2,BCAP31,MAPT
1	TRUE	0.0222	47	280	8	0.029	0.17	GO:0060047	BP	3	heart contraction	5	ENSG00000046604,ENSG00000105409,ENSG00000127914,ENSG00000136717,ENSG00000143153,ENSG00000145349,ENSG00000145362,ENSG00000196924	DSG2,ATP1A3,AKAP9,BIN1,ATP1B1,CAMK2D,ANK2,FLNA
1	TRUE	0.0222	296	45	8	0.178	0.027	GO:0048666	BP	3	neuron development	4	ENSG00000078018,ENSG00000099365,ENSG00000140575,ENSG00000149294,ENSG00000157851,ENSG00000168280,ENSG00000186868,ENSG00000198513	MAP2,STX1B,IQGAP1,NCAM1,DPYSL5,KIF5C,MAPT,ATL1
1	TRUE	0.0222	90	4	2	0.5	0.022	GO:0099111	BP	3	microtubule-based transport	3	ENSG00000197102,ENSG00000277586	DYNC1H1,NEFL
1	TRUE	0.0222	79	127	7	0.055	0.089	GO:0044057	BP	3	regulation of system process	1	ENSG00000099365,ENSG00000105409,ENSG00000136717,ENSG00000145349,ENSG00000145362,ENSG00000160789,ENSG00000196924	STX1B,ATP1A3,BIN1,CAMK2D,ANK2,LMNA,FLNA
1	TRUE	0.0222	1204	38	16	0.421	0.013	GO:0022607	BP	3	cellular component assembly	2	ENSG00000072110,ENSG00000078018,ENSG00000099365,ENSG00000104722,ENSG00000109063,ENSG00000117305,ENSG00000124942,ENSG00000131773,ENSG00000136717,ENSG00000137076,ENSG00000138107,ENSG00000158270,ENSG00000186868,ENSG00000197043,ENSG00000197102,ENSG00000277586	ACTN1,MAP2,STX1B,NEFM,MYH3,HMGCL,AHNAK,KHDRBS3,BIN1,TLN1,ACTR1A,COLEC12,MAPT,ANXA6,DYNC1H1,NEFL
1	TRUE	0.0222	90	4	2	0.5	0.022	GO:0010970	BP	3	transport along microtubule	2	ENSG00000197102,ENSG00000277586	DYNC1H1,NEFL
1	TRUE	0.0222	369	238	27	0.113	0.073	GO:0036094	MF	52	small molecule binding	1	ENSG00000038427,ENSG00000068976,ENSG00000071539,ENSG00000072756,ENSG00000087258,ENSG00000100003,ENSG00000100345,ENSG00000100994,ENSG00000105409,ENSG00000116062,ENSG00000116791,ENSG00000119711,ENSG00000122545,ENSG00000128266,ENSG00000128641,ENSG00000130203,ENSG00000130707,ENSG00000140263,ENSG00000140374,ENSG00000147471,ENSG00000152556,ENSG00000153147,ENSG00000158270,ENSG00000164687,ENSG00000169057…	VCAN,PYGM,TRIP13,TRNT1,GNAO1,SEC14L2,MYH9,PYGB,ATP1A3,MSH6,CRYZ,ALDH6A1,SEPT7,GNAZ,MYO1B,APOE,ASS1,SORD,ETFA,PLPBP,PFKM,SMARCA5,COLEC12,FABP5,MECP2,ANXA6,ATL1
1	TRUE	0.0223	19	276	5	0.018	0.263	GO:0006007	BP	15	glucose catabolic process	5	ENSG00000067225,ENSG00000105220,ENSG00000152556,ENSG00000165434,ENSG00000172331	PKM,GPI,PFKM,PGM2L1,BPGM
1	TRUE	0.0223	37	280	7	0.025	0.189	GO:0001508	BP	3	action potential	3	ENSG00000046604,ENSG00000127914,ENSG00000136717,ENSG00000143153,ENSG00000145349,ENSG00000145362,ENSG00000196924	DSG2,AKAP9,BIN1,ATP1B1,CAMK2D,ANK2,FLNA
1	TRUE	0.0223	16	22	2	0.091	0.125	GO:0045103	BP	3	intermediate filament-based process	1	ENSG00000104722,ENSG00000277586	NEFM,NEFL
1	TRUE	0.0223	16	22	2	0.091	0.125	GO:0045104	BP	3	intermediate filament cytoskeleton organization	2	ENSG00000104722,ENSG00000277586	NEFM,NEFL
1	TRUE	0.0223	10	35	2	0.057	0.2	GO:0051654	BP	3	establishment of mitochondrion localization	1	ENSG00000186868,ENSG00000277586	MAPT,NEFL
1	TRUE	0.0223	43	117	5	0.043	0.116	GO:0002576	BP	3	platelet degranulation	3	ENSG00000072110,ENSG00000137076,ENSG00000158710,ENSG00000164111,ENSG00000196924	ACTN1,TLN1,TAGLN2,ANXA5,FLNA
1	TRUE	0.0223	45	229	7	0.031	0.156	GO:0046785	BP	3	microtubule polymerization	2	ENSG00000078018,ENSG00000104833,ENSG00000117632,ENSG00000127914,ENSG00000149273,ENSG00000169057,ENSG00000186868	MAP2,TUBB4A,STMN1,AKAP9,RPS3,MECP2,MAPT
1	TRUE	0.0223	3	131	2	0.015	0.667	GO:0072318	BP	3	clathrin coat disassembly	2	ENSG00000116675,ENSG00000159082	DNAJC6,SYNJ1
1	TRUE	0.0223	3	131	2	0.015	0.667	GO:0016191	BP	3	synaptic vesicle uncoating	1	ENSG00000116675,ENSG00000159082	DNAJC6,SYNJ1
1	TRUE	0.0223	133	282	15	0.053	0.113	GO:0007186	BP	47	G-protein coupled receptor signaling pathway	1	ENSG00000013583,ENSG00000038382,ENSG00000087258,ENSG00000104267,ENSG00000109472,ENSG00000111142,ENSG00000117632,ENSG00000128266,ENSG00000130203,ENSG00000135046,ENSG00000145703,ENSG00000186469,ENSG00000196924,ENSG00000205336,ENSG00000205726	HEBP1,TRIO,GNAO1,CA2,CPE,METAP2,STMN1,GNAZ,APOE,ANXA1,IQGAP2,GNG2,FLNA,ADGRG1,ITSN1
1	TRUE	0.023	18	78	3	0.038	0.167	GO:0007223	BP	66	Wnt signaling pathway, calcium modulating pathway	1	ENSG00000087258,ENSG00000138814,ENSG00000186469	GNAO1,PPP3CA,GNG2
1	TRUE	0.0231	1313	293	86	0.294	0.065	GO:0032502	BP	3	developmental process	1	ENSG00000011304,ENSG00000014216,ENSG00000018189,ENSG00000038382,ENSG00000038427,ENSG00000044115,ENSG00000046604,ENSG00000071539,ENSG00000072110,ENSG00000072832,ENSG00000076554,ENSG00000077264,ENSG00000077279,ENSG00000078018,ENSG00000082805,ENSG00000092964,ENSG00000099365,ENSG00000100345,ENSG00000102024,ENSG00000109063,ENSG00000109472,ENSG00000109685,ENSG00000110492,ENSG00000112655,ENSG00000113657…	PTBP1,CAPN1,RUFY3,TRIO,VCAN,CTNNA1,DSG2,TRIP13,ACTN1,CRMP1,TPD52,PAK3,DCX,MAP2,ERC1,DPYSL2,STX1B,MYH9,PLS3,MYH3,CPE,NSD2,MDK,PTK7,DPYSL3,CSNK1A1,RTN4,CCDC88A,MSH6,HDAC1,PRDX1,STMN1,SEPT7,CNTFR,RRBP1,TST,APOE,ATXN10,DNMT1,NES,DCLK1,SOX3,ANXA1,BIN1,STXBP1,SULF1,RDX,CASP6,IQGAP1,TAGLN3,OSBPL11,CAMK2D,ANK2,SFRP2,INA,NCAM1,DPYSL4,DPYSL5,TAGLN2,EPB41,PRMT2,LMNA,VANGL2,COL6A3,POGLUT1,FABP5,AMER2,PRDX3,K…
1	TRUE	0.0231	5	76	2	0.026	0.4	GO:0090158	BP	139	endoplasmic reticulum membrane organization	1	ENSG00000115310,ENSG00000198513	RTN4,ATL1
1	TRUE	0.0239	84	91	6	0.066	0.071	GO:0048589	BP	3	developmental growth	1	ENSG00000078018,ENSG00000115310,ENSG00000140575,ENSG00000176788,ENSG00000186868,ENSG00000187164	MAP2,RTN4,IQGAP1,BASP1,MAPT,SHTN1
1	TRUE	0.0242	59	178	7	0.039	0.119	GO:0016052	BP	15	carbohydrate catabolic process	2	ENSG00000067225,ENSG00000068976,ENSG00000100994,ENSG00000105220,ENSG00000140263,ENSG00000152556,ENSG00000165434	PKM,PYGM,PYGB,GPI,SORD,PFKM,PGM2L1
1	TRUE	0.0244	127	270	14	0.052	0.11	GO:0010975	BP	3	regulation of neuron projection development	3	ENSG00000018189,ENSG00000072832,ENSG00000077264,ENSG00000078018,ENSG00000099365,ENSG00000112655,ENSG00000113657,ENSG00000115310,ENSG00000115355,ENSG00000130203,ENSG00000186868,ENSG00000187164,ENSG00000198910,ENSG00000203879	RUFY3,CRMP1,PAK3,MAP2,STX1B,PTK7,DPYSL3,RTN4,CCDC88A,APOE,MAPT,SHTN1,L1CAM,GDI1
1	TRUE	0.0244	5	79	2	0.025	0.4	GO:0055102	MF	26	lipase inhibitor activity	1	ENSG00000135046,ENSG00000164111	ANXA1,ANXA5
1	TRUE	0.0245	59	25	3	0.12	0.051	GO:0043542	BP	101	endothelial cell migration	1	ENSG00000100345,ENSG00000105220,ENSG00000135046	MYH9,GPI,ANXA1
1	TRUE	0.0246	4	102	2	0.02	0.5	GO:0015556	MF	100	C4-dicarboxylate transmembrane transporter activity	2	ENSG00000108528,ENSG00000115840	SLC25A11,SLC25A12
1	TRUE	0.0247	156	270	16	0.059	0.103	GO:0045664	BP	3	regulation of neuron differentiation	5	ENSG00000018189,ENSG00000072832,ENSG00000077264,ENSG00000078018,ENSG00000099365,ENSG00000112655,ENSG00000113657,ENSG00000115310,ENSG00000115355,ENSG00000130203,ENSG00000134595,ENSG00000136717,ENSG00000186868,ENSG00000187164,ENSG00000198910,ENSG00000203879	RUFY3,CRMP1,PAK3,MAP2,STX1B,PTK7,DPYSL3,RTN4,CCDC88A,APOE,SOX3,BIN1,MAPT,SHTN1,L1CAM,GDI1
1	TRUE	0.025	222	25	5	0.2	0.023	GO:0006897	BP	3	endocytosis	5	ENSG00000099365,ENSG00000100345,ENSG00000135046,ENSG00000136717,ENSG00000158270	STX1B,MYH9,ANXA1,BIN1,COLEC12
1	TRUE	0.025	58	91	5	0.055	0.086	GO:0060560	BP	3	developmental growth involved in morphogenesis	2	ENSG00000078018,ENSG00000115310,ENSG00000140575,ENSG00000186868,ENSG00000187164	MAP2,RTN4,IQGAP1,MAPT,SHTN1
1	TRUE	0.025	11	35	2	0.057	0.182	GO:0034063	BP	122	stress granule assembly	1	ENSG00000186868,ENSG00000197102	MAPT,DYNC1H1
1	TRUE	0.0251	9	43	2	0.047	0.222	GO:0035850	BP	3	epithelial cell differentiation involved in kidney development	3	ENSG00000140575,ENSG00000176788	IQGAP1,BASP1
1	TRUE	0.0251	7	56	2	0.036	0.286	GO:0006525	BP	146	arginine metabolic process	2	ENSG00000021826,ENSG00000130707	CPS1,ASS1
1	TRUE	0.0251	111	181	10	0.055	0.09	GO:0048037	MF	22	cofactor binding	1	ENSG00000013583,ENSG00000068976,ENSG00000100994,ENSG00000116791,ENSG00000119711,ENSG00000137343,ENSG00000140263,ENSG00000140374,ENSG00000149273,ENSG00000163931	HEBP1,PYGM,PYGB,CRYZ,ALDH6A1,ATAT1,SORD,ETFA,RPS3,TKT
1	TRUE	0.026	2	260	2	0.008	1	GO:0048305	BP	23	immunoglobulin secretion	1	ENSG00000103496,ENSG00000105220	STX4,GPI
1	TRUE	0.026	2	260	2	0.008	1	GO:0051023	BP	23	regulation of immunoglobulin secretion	1	ENSG00000103496,ENSG00000105220	STX4,GPI
1	TRUE	0.026	2	260	2	0.008	1	GO:0051024	BP	23	positive regulation of immunoglobulin secretion	1	ENSG00000103496,ENSG00000105220	STX4,GPI
1	TRUE	0.026	20	279	5	0.018	0.25	GO:1901379	BP	90	regulation of potassium ion transmembrane transport	1	ENSG00000127914,ENSG00000136717,ENSG00000143153,ENSG00000145362,ENSG00000196924	AKAP9,BIN1,ATP1B1,ANK2,FLNA
1	TRUE	0.026	9	178	3	0.017	0.333	GO:0000272	BP	15	polysaccharide catabolic process	3	ENSG00000068976,ENSG00000100994,ENSG00000165434	PYGM,PYGB,PGM2L1
1	TRUE	0.026	9	178	3	0.017	0.333	GO:0009251	BP	15	glucan catabolic process	4	ENSG00000068976,ENSG00000100994,ENSG00000165434	PYGM,PYGB,PGM2L1
1	TRUE	0.026	9	178	3	0.017	0.333	GO:0044247	BP	15	cellular polysaccharide catabolic process	2	ENSG00000068976,ENSG00000100994,ENSG00000165434	PYGM,PYGB,PGM2L1
1	TRUE	0.026	9	178	3	0.017	0.333	GO:0005980	BP	15	glycogen catabolic process	3	ENSG00000068976,ENSG00000100994,ENSG00000165434	PYGM,PYGB,PGM2L1
1	TRUE	0.026	386	45	9	0.2	0.023	GO:0048699	BP	3	generation of neurons	5	ENSG00000078018,ENSG00000099365,ENSG00000136717,ENSG00000140575,ENSG00000149294,ENSG00000157851,ENSG00000168280,ENSG00000186868,ENSG00000198513	MAP2,STX1B,BIN1,IQGAP1,NCAM1,DPYSL5,KIF5C,MAPT,ATL1
1	TRUE	0.026	28	115	4	0.035	0.143	GO:0007187	BP	47	G-protein coupled receptor signaling pathway, coupled to cyclic nucleotide second messenger	2	ENSG00000087258,ENSG00000135046,ENSG00000186469,ENSG00000196924	GNAO1,ANXA1,GNG2,FLNA
1	TRUE	0.026	16	95	3	0.032	0.188	GO:0030246	MF	52	carbohydrate binding	1	ENSG00000140263,ENSG00000152556,ENSG00000158270	SORD,PFKM,COLEC12
1	TRUE	0.0262	215	144	13	0.09	0.06	GO:0030334	BP	3	regulation of cell migration	2	ENSG00000018189,ENSG00000054654,ENSG00000105220,ENSG00000115310,ENSG00000135046,ENSG00000137573,ENSG00000137710,ENSG00000138814,ENSG00000160789,ENSG00000169057,ENSG00000187164,ENSG00000196924,ENSG00000242498	RUFY3,SYNE2,GPI,RTN4,ANXA1,SULF1,RDX,PPP3CA,LMNA,MECP2,SHTN1,FLNA,ARPIN
1	TRUE	0.0262	150	53	6	0.113	0.04	GO:0022857	MF	13	transmembrane transporter activity	1	ENSG00000075415,ENSG00000105409,ENSG00000114573,ENSG00000115840,ENSG00000197043,ENSG00000213719	SLC25A3,ATP1A3,ATP6V1A,SLC25A12,ANXA6,CLIC1
1	TRUE	0.0263	27	56	3	0.054	0.111	GO:0009064	BP	146	glutamine family amino acid metabolic process	1	ENSG00000021826,ENSG00000130707,ENSG00000133943	CPS1,ASS1,DGLUCY
1	TRUE	0.0272	50	280	8	0.029	0.16	GO:0003015	BP	3	heart process	4	ENSG00000046604,ENSG00000105409,ENSG00000127914,ENSG00000136717,ENSG00000143153,ENSG00000145349,ENSG00000145362,ENSG00000196924	DSG2,ATP1A3,AKAP9,BIN1,ATP1B1,CAMK2D,ANK2,FLNA
1	TRUE	0.0272	367	31	7	0.226	0.019	GO:0006887	BP	3	exocytosis	1	ENSG00000072110,ENSG00000099365,ENSG00000105220,ENSG00000135046,ENSG00000137076,ENSG00000140575,ENSG00000197102	ACTN1,STX1B,GPI,ANXA1,TLN1,IQGAP1,DYNC1H1
1	TRUE	0.0272	15	229	4	0.017	0.267	GO:0031116	BP	3	positive regulation of microtubule polymerization	1	ENSG00000127914,ENSG00000149273,ENSG00000169057,ENSG00000186868	AKAP9,RPS3,MECP2,MAPT
1	TRUE	0.0272	13	32	2	0.062	0.154	GO:1903038	BP	31	negative regulation of leukocyte cell-cell adhesion	1	ENSG00000130707,ENSG00000135046	ASS1,ANXA1
1	TRUE	0.0273	1027	45	16	0.356	0.016	GO:0007275	BP	3	multicellular organism development	3	ENSG00000072110,ENSG00000078018,ENSG00000099365,ENSG00000100345,ENSG00000109063,ENSG00000135046,ENSG00000136717,ENSG00000140575,ENSG00000148798,ENSG00000149294,ENSG00000151640,ENSG00000157851,ENSG00000168280,ENSG00000176788,ENSG00000186868,ENSG00000198513	ACTN1,MAP2,STX1B,MYH9,MYH3,ANXA1,BIN1,IQGAP1,INA,NCAM1,DPYSL4,DPYSL5,KIF5C,BASP1,MAPT,ATL1
1	TRUE	0.0274	12	35	2	0.057	0.167	GO:0048708	BP	179	astrocyte differentiation	1	ENSG00000136717,ENSG00000186868	BIN1,MAPT
1	TRUE	0.0279	851	31	11	0.355	0.013	GO:0016192	BP	3	vesicle-mediated transport	4	ENSG00000072110,ENSG00000099365,ENSG00000100345,ENSG00000105220,ENSG00000135046,ENSG00000136717,ENSG00000137076,ENSG00000138107,ENSG00000140575,ENSG00000158270,ENSG00000197102	ACTN1,STX1B,MYH9,GPI,ANXA1,BIN1,TLN1,ACTR1A,IQGAP1,COLEC12,DYNC1H1
1	TRUE	0.028	10	43	2	0.047	0.2	GO:0061005	BP	3	cell differentiation involved in kidney development	2	ENSG00000140575,ENSG00000176788	IQGAP1,BASP1
1	TRUE	0.028	149	115	9	0.078	0.06	GO:0060271	BP	3	cilium assembly	1	ENSG00000104833,ENSG00000122545,ENSG00000122970,ENSG00000128581,ENSG00000137343,ENSG00000138107,ENSG00000162738,ENSG00000196924,ENSG00000197102	TUBB4A,SEPT7,IFT81,IFT22,ATAT1,ACTR1A,VANGL2,FLNA,DYNC1H1
1	TRUE	0.028	4	115	2	0.017	0.5	GO:0086066	BP	3	atrial cardiac muscle cell to AV node cell communication	2	ENSG00000145362,ENSG00000196924	ANK2,FLNA
1	TRUE	0.028	4	115	2	0.017	0.5	GO:0086026	BP	3	atrial cardiac muscle cell to AV node cell signaling	3	ENSG00000145362,ENSG00000196924	ANK2,FLNA
1	TRUE	0.028	4	115	2	0.017	0.5	GO:0086014	BP	3	atrial cardiac muscle cell action potential	4	ENSG00000145362,ENSG00000196924	ANK2,FLNA
1	TRUE	0.028	16	217	4	0.018	0.25	GO:0001523	BP	153	retinoid metabolic process	3	ENSG00000118271,ENSG00000121039,ENSG00000130203,ENSG00000213420	TTR,RDH10,APOE,GPC2
1	TRUE	0.028	9	186	3	0.016	0.333	GO:0017001	BP	71	antibiotic catabolic process	1	ENSG00000117450,ENSG00000165672,ENSG00000196502	PRDX1,PRDX3,SULT1A1
1	TRUE	0.028	14	115	3	0.026	0.214	GO:0007212	BP	47	dopamine receptor signaling pathway	2	ENSG00000087258,ENSG00000186469,ENSG00000196924	GNAO1,GNG2,FLNA
1	TRUE	0.0282	4	116	2	0.017	0.5	GO:0006552	BP	28	leucine catabolic process	2	ENSG00000117305,ENSG00000128928	HMGCL,IVD
1	TRUE	0.0285	33	172	5	0.029	0.152	GO:0046365	BP	15	monosaccharide catabolic process	3	ENSG00000067225,ENSG00000105220,ENSG00000140263,ENSG00000152556,ENSG00000165434	PKM,GPI,SORD,PFKM,PGM2L1
1	TRUE	0.0286	117	270	13	0.048	0.111	GO:0032535	BP	3	regulation of cellular component size	2	ENSG00000018189,ENSG00000075340,ENSG00000077264,ENSG00000078018,ENSG00000115310,ENSG00000130203,ENSG00000136717,ENSG00000137710,ENSG00000145703,ENSG00000186868,ENSG00000187164,ENSG00000198910,ENSG00000242498	RUFY3,ADD2,PAK3,MAP2,RTN4,APOE,BIN1,RDX,IQGAP2,MAPT,SHTN1,L1CAM,ARPIN
1	TRUE	0.0289	20	291	5	0.017	0.25	GO:0098693	BP	3	regulation of synaptic vesicle cycle	2	ENSG00000008056,ENSG00000099365,ENSG00000105649,ENSG00000136854,ENSG00000184702	SYN1,STX1B,RAB3A,STXBP1,SEPT5
1	TRUE	0.0297	151	115	9	0.078	0.06	GO:0044782	BP	3	cilium organization	1	ENSG00000104833,ENSG00000122545,ENSG00000122970,ENSG00000128581,ENSG00000137343,ENSG00000138107,ENSG00000162738,ENSG00000196924,ENSG00000197102	TUBB4A,SEPT7,IFT81,IFT22,ATAT1,ACTR1A,VANGL2,FLNA,DYNC1H1
1	TRUE	0.0299	21	279	5	0.018	0.238	GO:0043266	BP	90	regulation of potassium ion transport	2	ENSG00000127914,ENSG00000136717,ENSG00000143153,ENSG00000145362,ENSG00000196924	AKAP9,BIN1,ATP1B1,ANK2,FLNA
1	TRUE	0.0299	239	25	5	0.2	0.021	GO:0098657	BP	3	import into cell	4	ENSG00000099365,ENSG00000100345,ENSG00000135046,ENSG00000136717,ENSG00000158270	STX1B,MYH9,ANXA1,BIN1,COLEC12
1	TRUE	0.0299	342	279	28	0.1	0.082	GO:0016477	BP	3	cell migration	4	ENSG00000018189,ENSG00000054654,ENSG00000075340,ENSG00000077264,ENSG00000077279,ENSG00000100345,ENSG00000103496,ENSG00000105220,ENSG00000112655,ENSG00000113657,ENSG00000115310,ENSG00000115355,ENSG00000130203,ENSG00000135046,ENSG00000137573,ENSG00000137710,ENSG00000138814,ENSG00000142949,ENSG00000143153,ENSG00000145423,ENSG00000160789,ENSG00000162738,ENSG00000169057,ENSG00000187164,ENSG00000196924…	RUFY3,SYNE2,ADD2,PAK3,DCX,MYH9,STX4,GPI,PTK7,DPYSL3,RTN4,CCDC88A,APOE,ANXA1,SULF1,RDX,PPP3CA,PTPRF,ATP1B1,SFRP2,LMNA,VANGL2,MECP2,SHTN1,FLNA,L1CAM,ADGRG1,ARPIN
1	TRUE	0.0299	13	279	4	0.014	0.308	GO:0086009	BP	3	membrane repolarization	2	ENSG00000127914,ENSG00000143153,ENSG00000145362,ENSG00000196924	AKAP9,ATP1B1,ANK2,FLNA
1	TRUE	0.0299	2	291	2	0.007	1	GO:0031630	BP	3	regulation of synaptic vesicle fusion to presynaptic active zone membrane	1	ENSG00000105649,ENSG00000136854	RAB3A,STXBP1
1	TRUE	0.0299	109	76	6	0.079	0.055	GO:0010035	BP	33	response to inorganic substance	1	ENSG00000021826,ENSG00000115310,ENSG00000115840,ENSG00000138814,ENSG00000140575,ENSG00000186868	CPS1,RTN4,SLC25A12,PPP3CA,IQGAP1,MAPT
1	TRUE	0.03	16	224	4	0.018	0.25	GO:0006638	BP	57	neutral lipid metabolic process	1	ENSG00000021826,ENSG00000130203,ENSG00000164687,ENSG00000204427	CPS1,APOE,FABP5,ABHD16A
1	TRUE	0.03	16	224	4	0.018	0.25	GO:0006639	BP	57	acylglycerol metabolic process	2	ENSG00000021826,ENSG00000130203,ENSG00000164687,ENSG00000204427	CPS1,APOE,FABP5,ABHD16A
1	TRUE	0.03	23	20	2	0.1	0.087	GO:0055001	BP	3	muscle cell development	4	ENSG00000109063,ENSG00000136717	MYH3,BIN1
1	TRUE	0.03	65	127	6	0.047	0.092	GO:0019932	BP	3	second-messenger-mediated signaling	1	ENSG00000138814,ENSG00000145349,ENSG00000145362,ENSG00000185825,ENSG00000186469,ENSG00000186868	PPP3CA,CAMK2D,ANK2,BCAP31,GNG2,MAPT
1	TRUE	0.03	40	41	3	0.073	0.075	GO:1904950	BP	171	negative regulation of establishment of protein localization	1	ENSG00000089248,ENSG00000135046,ENSG00000186868	ERP29,ANXA1,MAPT
1	TRUE	0.0302	402	45	9	0.2	0.022	GO:0022008	BP	3	neurogenesis	4	ENSG00000078018,ENSG00000099365,ENSG00000136717,ENSG00000140575,ENSG00000149294,ENSG00000157851,ENSG00000168280,ENSG00000186868,ENSG00000198513	MAP2,STX1B,BIN1,IQGAP1,NCAM1,DPYSL5,KIF5C,MAPT,ATL1
1	TRUE	0.0304	127	28	4	0.143	0.031	GO:0042060	BP	58	wound healing	2	ENSG00000100345,ENSG00000135046,ENSG00000137076,ENSG00000213719	MYH9,ANXA1,TLN1,CLIC1
1	TRUE	0.0311	34	172	5	0.029	0.147	GO:0006165	BP	73	nucleoside diphosphate phosphorylation	2	ENSG00000067225,ENSG00000105220,ENSG00000152556,ENSG00000162433,ENSG00000165434	PKM,GPI,PFKM,AK4,PGM2L1
1	TRUE	0.0312	31	276	6	0.022	0.194	GO:0006094	BP	15	gluconeogenesis	4	ENSG00000100075,ENSG00000105220,ENSG00000108528,ENSG00000115840,ENSG00000146701,ENSG00000172331	SLC25A1,GPI,SLC25A11,SLC25A12,MDH2,BPGM
1	TRUE	0.0313	3	178	2	0.011	0.667	GO:0008184	MF	19	glycogen phosphorylase activity	1	ENSG00000068976,ENSG00000100994	PYGM,PYGB
1	TRUE	0.0314	7	69	2	0.029	0.286	GO:0016082	BP	3	synaptic vesicle priming	5	ENSG00000099365,ENSG00000159082	STX1B,SYNJ1
1	TRUE	0.0314	25	237	5	0.021	0.2	GO:0048639	BP	3	positive regulation of developmental growth	1	ENSG00000018189,ENSG00000176788,ENSG00000186868,ENSG00000187164,ENSG00000198910	RUFY3,BASP1,MAPT,SHTN1,L1CAM
1	TRUE	0.0314	14	263	4	0.015	0.286	GO:0050771	BP	3	negative regulation of axonogenesis	2	ENSG00000018189,ENSG00000078018,ENSG00000115310,ENSG00000203879	RUFY3,MAP2,RTN4,GDI1
1	TRUE	0.0318	11	43	2	0.047	0.182	GO:0072009	BP	3	nephron epithelium development	3	ENSG00000140575,ENSG00000176788	IQGAP1,BASP1
1	TRUE	0.032	15	115	3	0.026	0.2	GO:0086002	BP	3	cardiac muscle cell action potential involved in contraction	5	ENSG00000136717,ENSG00000145362,ENSG00000196924	BIN1,ANK2,FLNA
1	TRUE	0.0324	444	157	22	0.14	0.05	GO:0040011	BP	3	locomotion	1	ENSG00000018189,ENSG00000054654,ENSG00000075340,ENSG00000077279,ENSG00000100345,ENSG00000105220,ENSG00000112655,ENSG00000115310,ENSG00000135046,ENSG00000137573,ENSG00000137710,ENSG00000138814,ENSG00000140263,ENSG00000149294,ENSG00000157851,ENSG00000160789,ENSG00000162738,ENSG00000168280,ENSG00000169057,ENSG00000187164,ENSG00000196924,ENSG00000242498	RUFY3,SYNE2,ADD2,DCX,MYH9,GPI,PTK7,RTN4,ANXA1,SULF1,RDX,PPP3CA,SORD,NCAM1,DPYSL5,LMNA,VANGL2,KIF5C,MECP2,SHTN1,FLNA,ARPIN
1	TRUE	0.0327	227	178	15	0.084	0.066	GO:0055114	BP	15	oxidation-reduction process	1	ENSG00000065518,ENSG00000067225,ENSG00000068976,ENSG00000100412,ENSG00000100994,ENSG00000105220,ENSG00000106605,ENSG00000115840,ENSG00000128928,ENSG00000136521,ENSG00000140374,ENSG00000146701,ENSG00000152556,ENSG00000165434,ENSG00000165672	NDUFB4,PKM,PYGM,ACO2,PYGB,GPI,BLVRA,SLC25A12,IVD,NDUFB5,ETFA,MDH2,PFKM,PGM2L1,PRDX3
1	TRUE	0.0329	4	131	2	0.015	0.5	GO:0072319	BP	3	vesicle uncoating	1	ENSG00000116675,ENSG00000159082	DNAJC6,SYNJ1
1	TRUE	0.0337	90	127	7	0.055	0.078	GO:0051235	BP	3	maintenance of location	2	ENSG00000054654,ENSG00000136068,ENSG00000137076,ENSG00000144909,ENSG00000145349,ENSG00000145362,ENSG00000196924	SYNE2,FLNB,TLN1,OSBPL11,CAMK2D,ANK2,FLNA
1	TRUE	0.0337	14	127	3	0.024	0.214	GO:1903779	BP	3	regulation of cardiac conduction	1	ENSG00000145349,ENSG00000145362,ENSG00000196924	CAMK2D,ANK2,FLNA
1	TRUE	0.0337	315	104	13	0.125	0.041	GO:0046872	MF	59	metal ion binding	3	ENSG00000076554,ENSG00000100412,ENSG00000104267,ENSG00000104833,ENSG00000107959,ENSG00000109654,ENSG00000115840,ENSG00000117305,ENSG00000128595,ENSG00000135046,ENSG00000138814,ENSG00000140263,ENSG00000140575	TPD52,ACO2,CA2,TUBB4A,PITRM1,TRIM2,SLC25A12,HMGCL,CALU,ANXA1,PPP3CA,SORD,IQGAP1
1	TRUE	0.0339	35	172	5	0.029	0.143	GO:0046939	BP	73	nucleotide phosphorylation	1	ENSG00000067225,ENSG00000105220,ENSG00000152556,ENSG00000162433,ENSG00000165434	PKM,GPI,PFKM,AK4,PGM2L1
1	TRUE	0.0341	3	190	2	0.011	0.667	GO:0045837	BP	3	negative regulation of membrane potential	3	ENSG00000051620,ENSG00000186868	HEBP2,MAPT
1	TRUE	0.0341	3	190	2	0.011	0.667	GO:0010917	BP	3	negative regulation of mitochondrial membrane potential	4	ENSG00000051620,ENSG00000186868	HEBP2,MAPT
1	TRUE	0.0347	85	6	2	0.333	0.024	GO:0005088	MF	64	Ras guanyl-nucleotide exchange factor activity	2	ENSG00000149294,ENSG00000277586	NCAM1,NEFL
1	TRUE	0.0349	773	35	11	0.314	0.014	GO:0002376	BP	51	immune system process	1	ENSG00000072110,ENSG00000100345,ENSG00000105220,ENSG00000135046,ENSG00000138107,ENSG00000138814,ENSG00000140575,ENSG00000149294,ENSG00000158270,ENSG00000186868,ENSG00000197102	ACTN1,MYH9,GPI,ANXA1,ACTR1A,PPP3CA,IQGAP1,NCAM1,COLEC12,MAPT,DYNC1H1
1	TRUE	0.0349	121	270	13	0.048	0.107	GO:0051258	BP	3	protein polymerization	1	ENSG00000075340,ENSG00000077264,ENSG00000078018,ENSG00000104833,ENSG00000106976,ENSG00000117632,ENSG00000127914,ENSG00000136717,ENSG00000145703,ENSG00000149273,ENSG00000169057,ENSG00000186868,ENSG00000242498	ADD2,PAK3,MAP2,TUBB4A,DNM1,STMN1,AKAP9,BIN1,IQGAP2,RPS3,MECP2,MAPT,ARPIN
1	TRUE	0.0361	2392	29	19	0.655	0.008	GO:0016043	BP	3	cellular component organization	1	ENSG00000072110,ENSG00000099365,ENSG00000100345,ENSG00000104722,ENSG00000109063,ENSG00000124942,ENSG00000131773,ENSG00000135046,ENSG00000136068,ENSG00000136717,ENSG00000137076,ENSG00000138107,ENSG00000149294,ENSG00000157851,ENSG00000158270,ENSG00000159713,ENSG00000197043,ENSG00000197102,ENSG00000277586	ACTN1,STX1B,MYH9,NEFM,MYH3,AHNAK,KHDRBS3,ANXA1,FLNB,BIN1,TLN1,ACTR1A,NCAM1,DPYSL5,COLEC12,TPPP3,ANXA6,DYNC1H1,NEFL
1	TRUE	0.0361	19	202	4	0.02	0.211	GO:0036465	BP	3	synaptic vesicle recycling	2	ENSG00000105649,ENSG00000116675,ENSG00000159082,ENSG00000205726	RAB3A,DNAJC6,SYNJ1,ITSN1
1	TRUE	0.0361	308	174	18	0.103	0.058	GO:0016491	MF	80	oxidoreductase activity	1	ENSG00000065518,ENSG00000090013,ENSG00000100938,ENSG00000104687,ENSG00000106605,ENSG00000116791,ENSG00000117450,ENSG00000119711,ENSG00000121039,ENSG00000122884,ENSG00000126432,ENSG00000128928,ENSG00000136521,ENSG00000140263,ENSG00000140374,ENSG00000143815,ENSG00000146701,ENSG00000165672	NDUFB4,BLVRB,GMPR2,GSR,BLVRA,CRYZ,PRDX1,ALDH6A1,RDH10,P4HA1,PRDX5,IVD,NDUFB5,SORD,ETFA,LBR,MDH2,PRDX3
1	TRUE	0.0368	17	109	3	0.028	0.176	GO:0072006	BP	3	nephron development	2	ENSG00000137573,ENSG00000140575,ENSG00000176788	SULF1,IQGAP1,BASP1
1	TRUE	0.0369	75	25	3	0.12	0.04	GO:0006909	BP	3	phagocytosis	6	ENSG00000100345,ENSG00000135046,ENSG00000158270	MYH9,ANXA1,COLEC12
1	TRUE	0.0369	32	57	3	0.053	0.094	GO:0032507	BP	3	maintenance of protein location in cell	1	ENSG00000054654,ENSG00000136068,ENSG00000137076	SYNE2,FLNB,TLN1
1	TRUE	0.0369	17	229	4	0.017	0.235	GO:0031112	BP	3	positive regulation of microtubule polymerization or depolymerization	3	ENSG00000127914,ENSG00000149273,ENSG00000169057,ENSG00000186868	AKAP9,RPS3,MECP2,MAPT
1	TRUE	0.0372	8	248	3	0.012	0.375	GO:0046174	BP	15	polyol catabolic process	3	ENSG00000140263,ENSG00000159082,ENSG00000272325	SORD,SYNJ1,NUDT3
1	TRUE	0.0373	18	217	4	0.018	0.222	GO:0016101	BP	153	diterpenoid metabolic process	2	ENSG00000118271,ENSG00000121039,ENSG00000130203,ENSG00000213420	TTR,RDH10,APOE,GPC2
1	TRUE	0.0374	23	276	5	0.018	0.217	GO:0006734	BP	15	NADH metabolic process	1	ENSG00000067225,ENSG00000105220,ENSG00000152556,ENSG00000165434,ENSG00000172331	PKM,GPI,PFKM,PGM2L1,BPGM
1	TRUE	0.0376	37	50	3	0.06	0.081	GO:0001822	BP	3	kidney development	1	ENSG00000140575,ENSG00000162738,ENSG00000176788	IQGAP1,VANGL2,BASP1
1	TRUE	0.0377	755	126	27	0.214	0.036	GO:0044281	BP	15	small molecule metabolic process	1	ENSG00000021826,ENSG00000038427,ENSG00000065518,ENSG00000100412,ENSG00000104687,ENSG00000105220,ENSG00000108528,ENSG00000109063,ENSG00000115840,ENSG00000117305,ENSG00000121039,ENSG00000128311,ENSG00000128928,ENSG00000130707,ENSG00000132541,ENSG00000133943,ENSG00000136521,ENSG00000138363,ENSG00000140263,ENSG00000140374,ENSG00000143815,ENSG00000152556,ENSG00000159082,ENSG00000162433,ENSG00000163931…	CPS1,VCAN,NDUFB4,ACO2,GSR,GPI,SLC25A11,MYH3,SLC25A12,HMGCL,RDH10,TST,IVD,ASS1,RIDA,DGLUCY,NDUFB5,ATIC,SORD,ETFA,LBR,PFKM,SYNJ1,AK4,TKT,FASN,PPA1
1	TRUE	0.0383	27	70	3	0.043	0.111	GO:0005178	MF	87	integrin binding	2	ENSG00000072110,ENSG00000137076,ENSG00000164176	ACTN1,TLN1,EDIL3
1	TRUE	0.0395	371	157	19	0.121	0.051	GO:0051674	BP	3	localization of cell	2	ENSG00000018189,ENSG00000054654,ENSG00000075340,ENSG00000077279,ENSG00000100345,ENSG00000105220,ENSG00000112655,ENSG00000115310,ENSG00000135046,ENSG00000137573,ENSG00000137710,ENSG00000138814,ENSG00000140263,ENSG00000160789,ENSG00000162738,ENSG00000169057,ENSG00000187164,ENSG00000196924,ENSG00000242498	RUFY3,SYNE2,ADD2,DCX,MYH9,GPI,PTK7,RTN4,ANXA1,SULF1,RDX,PPP3CA,SORD,LMNA,VANGL2,MECP2,SHTN1,FLNA,ARPIN
1	TRUE	0.0395	371	157	19	0.121	0.051	GO:0048870	BP	3	cell motility	3	ENSG00000018189,ENSG00000054654,ENSG00000075340,ENSG00000077279,ENSG00000100345,ENSG00000105220,ENSG00000112655,ENSG00000115310,ENSG00000135046,ENSG00000137573,ENSG00000137710,ENSG00000138814,ENSG00000140263,ENSG00000160789,ENSG00000162738,ENSG00000169057,ENSG00000187164,ENSG00000196924,ENSG00000242498	RUFY3,SYNE2,ADD2,DCX,MYH9,GPI,PTK7,RTN4,ANXA1,SULF1,RDX,PPP3CA,SORD,LMNA,VANGL2,MECP2,SHTN1,FLNA,ARPIN
1	TRUE	0.0395	178	51	6	0.118	0.034	GO:0034220	BP	3	ion transmembrane transport	1	ENSG00000105409,ENSG00000114573,ENSG00000115840,ENSG00000124942,ENSG00000136717,ENSG00000197043	ATP1A3,ATP6V1A,SLC25A12,AHNAK,BIN1,ANXA6
1	TRUE	0.0395	53	229	7	0.031	0.132	GO:0031109	BP	3	microtubule polymerization or depolymerization	1	ENSG00000078018,ENSG00000104833,ENSG00000117632,ENSG00000127914,ENSG00000149273,ENSG00000169057,ENSG00000186868	MAP2,TUBB4A,STMN1,AKAP9,RPS3,MECP2,MAPT
1	TRUE	0.0395	178	51	6	0.118	0.034	GO:0042623	MF	5	ATPase activity, coupled	1	ENSG00000100345,ENSG00000105409,ENSG00000109063,ENSG00000114573,ENSG00000168280,ENSG00000197102	MYH9,ATP1A3,MYH3,ATP6V1A,KIF5C,DYNC1H1
1	TRUE	0.0402	3	217	2	0.009	0.667	GO:2000646	BP	169	positive regulation of receptor catabolic process	1	ENSG00000130203,ENSG00000196396	APOE,PTPN1
1	TRUE	0.0402	139	270	14	0.052	0.101	GO:1902903	BP	3	regulation of supramolecular fiber organization	3	ENSG00000075340,ENSG00000077264,ENSG00000078018,ENSG00000104833,ENSG00000117632,ENSG00000127914,ENSG00000130203,ENSG00000136717,ENSG00000137710,ENSG00000145703,ENSG00000149273,ENSG00000169057,ENSG00000186868,ENSG00000242498	ADD2,PAK3,MAP2,TUBB4A,STMN1,AKAP9,APOE,BIN1,RDX,IQGAP2,RPS3,MECP2,MAPT,ARPIN
1	TRUE	0.0405	9	229	3	0.013	0.333	GO:0060306	BP	3	regulation of membrane repolarization	3	ENSG00000127914,ENSG00000145362,ENSG00000196924	AKAP9,ANK2,FLNA
1	TRUE	0.0405	233	144	13	0.09	0.056	GO:2000145	BP	3	regulation of cell motility	1	ENSG00000018189,ENSG00000054654,ENSG00000105220,ENSG00000115310,ENSG00000135046,ENSG00000137573,ENSG00000137710,ENSG00000138814,ENSG00000160789,ENSG00000169057,ENSG00000187164,ENSG00000196924,ENSG00000242498	RUFY3,SYNE2,GPI,RTN4,ANXA1,SULF1,RDX,PPP3CA,LMNA,MECP2,SHTN1,FLNA,ARPIN
1	TRUE	0.0408	10	58	2	0.034	0.2	GO:0048029	MF	52	monosaccharide binding	2	ENSG00000152556,ENSG00000158270	PFKM,COLEC12
1	TRUE	0.0409	114	296	13	0.044	0.114	GO:0099536	BP	3	synaptic signaling	2	ENSG00000008056,ENSG00000099365,ENSG00000103496,ENSG00000105649,ENSG00000106089,ENSG00000120509,ENSG00000127914,ENSG00000130203,ENSG00000136854,ENSG00000159082,ENSG00000164687,ENSG00000184702,ENSG00000186868	SYN1,STX1B,STX4,RAB3A,STX1A,PDZD11,AKAP9,APOE,STXBP1,SYNJ1,FABP5,SEPT5,MAPT
1	TRUE	0.0409	114	296	13	0.044	0.114	GO:0099537	BP	3	trans-synaptic signaling	3	ENSG00000008056,ENSG00000099365,ENSG00000103496,ENSG00000105649,ENSG00000106089,ENSG00000120509,ENSG00000127914,ENSG00000130203,ENSG00000136854,ENSG00000159082,ENSG00000164687,ENSG00000184702,ENSG00000186868	SYN1,STX1B,STX4,RAB3A,STX1A,PDZD11,AKAP9,APOE,STXBP1,SYNJ1,FABP5,SEPT5,MAPT
1	TRUE	0.0412	39	50	3	0.06	0.077	GO:0072001	BP	3	renal system development	4	ENSG00000140575,ENSG00000162738,ENSG00000176788	IQGAP1,VANGL2,BASP1
1	TRUE	0.0417	135	280	14	0.05	0.104	GO:0032970	BP	3	regulation of actin filament-based process	2	ENSG00000046604,ENSG00000075340,ENSG00000077264,ENSG00000100345,ENSG00000115355,ENSG00000117632,ENSG00000127914,ENSG00000136717,ENSG00000137710,ENSG00000145349,ENSG00000145362,ENSG00000145703,ENSG00000196924,ENSG00000242498	DSG2,ADD2,PAK3,MYH9,CCDC88A,STMN1,AKAP9,BIN1,RDX,CAMK2D,ANK2,IQGAP2,FLNA,ARPIN
1	TRUE	0.0418	6	102	2	0.02	0.333	GO:0005310	MF	100	dicarboxylic acid transmembrane transporter activity	1	ENSG00000108528,ENSG00000115840	SLC25A11,SLC25A12
1	TRUE	0.0422	38	172	5	0.029	0.132	GO:0009132	BP	73	nucleoside diphosphate metabolic process	1	ENSG00000067225,ENSG00000105220,ENSG00000152556,ENSG00000162433,ENSG00000165434	PKM,GPI,PFKM,AK4,PGM2L1
1	TRUE	0.0422	186	270	17	0.063	0.091	GO:0031344	BP	3	regulation of cell projection organization	1	ENSG00000018189,ENSG00000072832,ENSG00000077264,ENSG00000078018,ENSG00000099365,ENSG00000112655,ENSG00000113657,ENSG00000115310,ENSG00000115355,ENSG00000122545,ENSG00000130203,ENSG00000137710,ENSG00000186868,ENSG00000187164,ENSG00000198910,ENSG00000203879,ENSG00000242498	RUFY3,CRMP1,PAK3,MAP2,STX1B,PTK7,DPYSL3,RTN4,CCDC88A,SEPT7,APOE,RDX,MAPT,SHTN1,L1CAM,GDI1,ARPIN
1	TRUE	0.0422	186	270	17	0.063	0.091	GO:0120035	BP	3	regulation of plasma membrane bounded cell projection organization	2	ENSG00000018189,ENSG00000072832,ENSG00000077264,ENSG00000078018,ENSG00000099365,ENSG00000112655,ENSG00000113657,ENSG00000115310,ENSG00000115355,ENSG00000122545,ENSG00000130203,ENSG00000137710,ENSG00000186868,ENSG00000187164,ENSG00000198910,ENSG00000203879,ENSG00000242498	RUFY3,CRMP1,PAK3,MAP2,STX1B,PTK7,DPYSL3,RTN4,CCDC88A,SEPT7,APOE,RDX,MAPT,SHTN1,L1CAM,GDI1,ARPIN
1	TRUE	0.0422	147	28	4	0.143	0.027	GO:0009611	BP	58	response to wounding	1	ENSG00000100345,ENSG00000135046,ENSG00000137076,ENSG00000213719	MYH9,ANXA1,TLN1,CLIC1
1	TRUE	0.0427	391	186	22	0.118	0.056	GO:0043436	BP	15	oxoacid metabolic process	3	ENSG00000021826,ENSG00000038427,ENSG00000067225,ENSG00000100412,ENSG00000105220,ENSG00000117305,ENSG00000119711,ENSG00000128311,ENSG00000128928,ENSG00000130707,ENSG00000132541,ENSG00000133943,ENSG00000140263,ENSG00000140374,ENSG00000146701,ENSG00000152556,ENSG00000165434,ENSG00000169710,ENSG00000180817,ENSG00000196502,ENSG00000204427,ENSG00000223572	CPS1,VCAN,PKM,ACO2,GPI,HMGCL,ALDH6A1,TST,IVD,ASS1,RIDA,DGLUCY,SORD,ETFA,MDH2,PFKM,PGM2L1,FASN,PPA1,SULT1A1,ABHD16A,CKMT1A
1	TRUE	0.0427	371	184	21	0.114	0.057	GO:0019752	BP	15	carboxylic acid metabolic process	4	ENSG00000021826,ENSG00000038427,ENSG00000067225,ENSG00000100412,ENSG00000105220,ENSG00000117305,ENSG00000119711,ENSG00000128311,ENSG00000128928,ENSG00000130707,ENSG00000132541,ENSG00000133943,ENSG00000140263,ENSG00000140374,ENSG00000146701,ENSG00000152556,ENSG00000165434,ENSG00000169710,ENSG00000180817,ENSG00000204427,ENSG00000223572	CPS1,VCAN,PKM,ACO2,GPI,HMGCL,ALDH6A1,TST,IVD,ASS1,RIDA,DGLUCY,SORD,ETFA,MDH2,PFKM,PGM2L1,FASN,PPA1,ABHD16A,CKMT1A
1	TRUE	0.0428	14	43	2	0.047	0.143	GO:0072073	BP	3	kidney epithelium development	2	ENSG00000140575,ENSG00000176788	IQGAP1,BASP1
1	TRUE	0.0431	105	20	3	0.15	0.029	GO:0051051	BP	3	negative regulation of transport	1	ENSG00000099365,ENSG00000135046,ENSG00000136717	STX1B,ANXA1,BIN1
1	TRUE	0.0434	66	291	9	0.031	0.136	GO:0099177	BP	3	regulation of trans-synaptic signaling	4	ENSG00000008056,ENSG00000099365,ENSG00000103496,ENSG00000105649,ENSG00000130203,ENSG00000136854,ENSG00000164687,ENSG00000184702,ENSG00000186868	SYN1,STX1B,STX4,RAB3A,APOE,STXBP1,FABP5,SEPT5,MAPT
1	TRUE	0.0435	35	116	4	0.034	0.114	GO:0016627	MF	80	oxidoreductase activity, acting on the CH-CH group of donors	2	ENSG00000090013,ENSG00000106605,ENSG00000128928,ENSG00000143815	BLVRB,BLVRA,IVD,LBR
1	TRUE	0.0436	137	91	7	0.077	0.051	GO:0051272	BP	3	positive regulation of cellular component movement	2	ENSG00000054654,ENSG00000078018,ENSG00000105220,ENSG00000115310,ENSG00000135046,ENSG00000138814,ENSG00000187164	SYNE2,MAP2,GPI,RTN4,ANXA1,PPP3CA,SHTN1
1	TRUE	0.0436	91	136	7	0.051	0.077	GO:0070507	BP	3	regulation of microtubule cytoskeleton organization	1	ENSG00000078018,ENSG00000104833,ENSG00000117632,ENSG00000137343,ENSG00000169057,ENSG00000186868,ENSG00000197102	MAP2,TUBB4A,STMN1,ATAT1,MECP2,MAPT,DYNC1H1
1	TRUE	0.0436	11	56	2	0.036	0.182	GO:0009084	BP	146	glutamine family amino acid biosynthetic process	1	ENSG00000021826,ENSG00000130707	CPS1,ASS1
1	TRUE	0.0436	15	41	2	0.049	0.133	GO:0002792	BP	95	negative regulation of peptide secretion	1	ENSG00000089248,ENSG00000135046	ERP29,ANXA1
1	TRUE	0.0436	15	41	2	0.049	0.133	GO:0050709	BP	95	negative regulation of protein secretion	1	ENSG00000089248,ENSG00000135046	ERP29,ANXA1
1	TRUE	0.0439	24	26	2	0.077	0.083	GO:0048306	MF	152	calcium-dependent protein binding	1	ENSG00000135046,ENSG00000197043	ANXA1,ANXA6
1	TRUE	0.0441	10	216	3	0.014	0.3	GO:0046527	MF	165	glucosyltransferase activity	1	ENSG00000134901,ENSG00000163389,ENSG00000178202	KDELC1,POGLUT1,KDELC2
1	TRUE	0.0443	233	69	8	0.116	0.034	GO:0090407	BP	53	organophosphate biosynthetic process	1	ENSG00000021826,ENSG00000105220,ENSG00000138363,ENSG00000152556,ENSG00000159082,ENSG00000162433,ENSG00000163931,ENSG00000169710	CPS1,GPI,ATIC,PFKM,SYNJ1,AK4,TKT,FASN
1	TRUE	0.0446	394	186	22	0.118	0.056	GO:0006082	BP	15	organic acid metabolic process	2	ENSG00000021826,ENSG00000038427,ENSG00000067225,ENSG00000100412,ENSG00000105220,ENSG00000117305,ENSG00000119711,ENSG00000128311,ENSG00000128928,ENSG00000130707,ENSG00000132541,ENSG00000133943,ENSG00000140263,ENSG00000140374,ENSG00000146701,ENSG00000152556,ENSG00000165434,ENSG00000169710,ENSG00000180817,ENSG00000196502,ENSG00000204427,ENSG00000223572	CPS1,VCAN,PKM,ACO2,GPI,HMGCL,ALDH6A1,TST,IVD,ASS1,RIDA,DGLUCY,SORD,ETFA,MDH2,PFKM,PGM2L1,FASN,PPA1,SULT1A1,ABHD16A,CKMT1A
1	TRUE	0.0446	28	148	4	0.027	0.143	GO:0032272	BP	3	negative regulation of protein polymerization	2	ENSG00000075340,ENSG00000078018,ENSG00000104833,ENSG00000117632	ADD2,MAP2,TUBB4A,STMN1
1	TRUE	0.0451	8	279	3	0.011	0.375	GO:0010882	BP	3	regulation of cardiac muscle contraction by calcium ion signaling	3	ENSG00000143153,ENSG00000145349,ENSG00000145362	ATP1B1,CAMK2D,ANK2
1	TRUE	0.0455	1352	38	16	0.421	0.012	GO:0044085	BP	3	cellular component biogenesis	1	ENSG00000072110,ENSG00000078018,ENSG00000099365,ENSG00000104722,ENSG00000109063,ENSG00000117305,ENSG00000124942,ENSG00000131773,ENSG00000136717,ENSG00000137076,ENSG00000138107,ENSG00000158270,ENSG00000186868,ENSG00000197043,ENSG00000197102,ENSG00000277586	ACTN1,MAP2,STX1B,NEFM,MYH3,HMGCL,AHNAK,KHDRBS3,BIN1,TLN1,ACTR1A,COLEC12,MAPT,ANXA6,DYNC1H1,NEFL
1	TRUE	0.0455	28	75	3	0.04	0.107	GO:0016836	MF	133	hydro-lyase activity	1	ENSG00000100412,ENSG00000104267,ENSG00000133943	ACO2,CA2,DGLUCY
1	TRUE	0.046	335	104	13	0.125	0.039	GO:0043169	MF	59	cation binding	2	ENSG00000076554,ENSG00000100412,ENSG00000104267,ENSG00000104833,ENSG00000107959,ENSG00000109654,ENSG00000115840,ENSG00000117305,ENSG00000128595,ENSG00000135046,ENSG00000138814,ENSG00000140263,ENSG00000140575	TPD52,ACO2,CA2,TUBB4A,PITRM1,TRIM2,SLC25A12,HMGCL,CALU,ANXA1,PPP3CA,SORD,IQGAP1
1	TRUE	0.0461	321	31	6	0.194	0.019	GO:0045055	BP	3	regulated exocytosis	2	ENSG00000072110,ENSG00000099365,ENSG00000105220,ENSG00000137076,ENSG00000140575,ENSG00000197102	ACTN1,STX1B,GPI,TLN1,IQGAP1,DYNC1H1
1	TRUE	0.0462	20	106	3	0.028	0.15	GO:0031111	BP	3	negative regulation of microtubule polymerization or depolymerization	1	ENSG00000078018,ENSG00000104833,ENSG00000117632	MAP2,TUBB4A,STMN1
1	TRUE	0.0464	42	50	3	0.06	0.071	GO:0001655	BP	3	urogenital system development	4	ENSG00000140575,ENSG00000162738,ENSG00000176788	IQGAP1,VANGL2,BASP1
1	TRUE	0.0464	18	36	2	0.056	0.111	GO:0021954	BP	3	central nervous system neuron development	1	ENSG00000078018,ENSG00000186868	MAP2,MAPT
1	TRUE	0.0464	37	262	6	0.023	0.162	GO:1901606	BP	28	alpha-amino acid catabolic process	1	ENSG00000108578,ENSG00000115419,ENSG00000117305,ENSG00000119711,ENSG00000128928,ENSG00000132541	BLMH,GLS,HMGCL,ALDH6A1,IVD,RIDA
1	TRUE	0.0464	4	177	2	0.011	0.5	GO:1903564	BP	81	regulation of protein localization to cilium	1	ENSG00000115355,ENSG00000163818	CCDC88A,LZTFL1
1	TRUE	0.0474	3	250	2	0.008	0.667	GO:0070493	BP	47	thrombin-activated receptor signaling pathway	2	ENSG00000117632,ENSG00000145703	STMN1,IQGAP2
1	TRUE	0.0476	20	217	4	0.018	0.2	GO:0006721	BP	153	terpenoid metabolic process	1	ENSG00000118271,ENSG00000121039,ENSG00000130203,ENSG00000213420	TTR,RDH10,APOE,GPC2
1	TRUE	0.0477	271	270	22	0.081	0.081	GO:0022603	BP	3	regulation of anatomical structure morphogenesis	1	ENSG00000018189,ENSG00000077264,ENSG00000078018,ENSG00000100345,ENSG00000113712,ENSG00000115310,ENSG00000122545,ENSG00000130203,ENSG00000135046,ENSG00000137573,ENSG00000137710,ENSG00000145423,ENSG00000159023,ENSG00000163389,ENSG00000169057,ENSG00000176788,ENSG00000186868,ENSG00000187164,ENSG00000196924,ENSG00000198910,ENSG00000203879,ENSG00000242498	RUFY3,PAK3,MAP2,MYH9,CSNK1A1,RTN4,SEPT7,APOE,ANXA1,SULF1,RDX,SFRP2,EPB41,POGLUT1,MECP2,BASP1,MAPT,SHTN1,FLNA,L1CAM,GDI1,ARPIN
1	TRUE	0.0479	3	252	2	0.008	0.667	GO:0051639	BP	175	actin filament network formation	1	ENSG00000072110,ENSG00000102024	ACTN1,PLS3
1	TRUE	0.0481	19	35	2	0.057	0.105	GO:2000379	BP	96	positive regulation of reactive oxygen species metabolic process	1	ENSG00000130707,ENSG00000186868	ASS1,MAPT
1	TRUE	0.0481	34	20	2	0.1	0.059	GO:1903169	BP	167	regulation of calcium ion transmembrane transport	1	ENSG00000124942,ENSG00000136717	AHNAK,BIN1
1	TRUE	0.0481	113	6	2	0.333	0.018	GO:0005085	MF	64	guanyl-nucleotide exchange factor activity	1	ENSG00000149294,ENSG00000277586	NCAM1,NEFL
1	TRUE	0.0486	6	116	2	0.017	0.333	GO:0006551	BP	28	leucine metabolic process	1	ENSG00000117305,ENSG00000128928	HMGCL,IVD
1	TRUE	0.0486	74	9	2	0.222	0.027	GO:0030674	MF	164	protein binding, bridging	1	ENSG00000135046,ENSG00000277586	ANXA1,NEFL
1	TRUE	0.0489	324	187	19	0.102	0.059	GO:0007017	BP	3	microtubule-based process	1	ENSG00000078018,ENSG00000104833,ENSG00000115355,ENSG00000116871,ENSG00000117632,ENSG00000122970,ENSG00000128581,ENSG00000135525,ENSG00000137343,ENSG00000139116,ENSG00000149273,ENSG00000159713,ENSG00000160789,ENSG00000168280,ENSG00000169057,ENSG00000186868,ENSG00000196924,ENSG00000197102,ENSG00000277586	MAP2,TUBB4A,CCDC88A,MAP7D1,STMN1,IFT81,IFT22,MAP7,ATAT1,KIF21A,RPS3,TPPP3,LMNA,KIF5C,MECP2,MAPT,FLNA,DYNC1H1,NEFL
1	TRUE	0.0489	32	217	5	0.023	0.156	GO:0016209	MF	104	antioxidant activity	1	ENSG00000104687,ENSG00000117450,ENSG00000126432,ENSG00000130203,ENSG00000165672	GSR,PRDX1,PRDX5,APOE,PRDX3
1	TRUE	0.0495	140	279	14	0.05	0.1	GO:0009126	BP	18	purine nucleoside monophosphate metabolic process	1	ENSG00000065518,ENSG00000067225,ENSG00000100938,ENSG00000105220,ENSG00000109063,ENSG00000136521,ENSG00000138363,ENSG00000143153,ENSG00000152556,ENSG00000162433,ENSG00000165434,ENSG00000172331,ENSG00000178921,ENSG00000272325	NDUFB4,PKM,GMPR2,GPI,MYH3,NDUFB5,ATIC,ATP1B1,PFKM,AK4,PGM2L1,BPGM,PFAS,NUDT3
1	TRUE	0.0495	140	279	14	0.05	0.1	GO:0009167	BP	18	purine ribonucleoside monophosphate metabolic process	2	ENSG00000065518,ENSG00000067225,ENSG00000100938,ENSG00000105220,ENSG00000109063,ENSG00000136521,ENSG00000138363,ENSG00000143153,ENSG00000152556,ENSG00000162433,ENSG00000165434,ENSG00000172331,ENSG00000178921,ENSG00000272325	NDUFB4,PKM,GMPR2,GPI,MYH3,NDUFB5,ATIC,ATP1B1,PFKM,AK4,PGM2L1,BPGM,PFAS,NUDT3
1	TRUE	0.0496	29	76	3	0.039	0.103	GO:0008037	BP	3	cell recognition	1	ENSG00000038427,ENSG00000115310,ENSG00000158270	VCAN,RTN4,COLEC12

## Sheet: 1M organoids_DELvsCTRL_DEP
query.number	significant	p.value	term.size	query.size	overlap.size	precision	recall	term.id	domain	subgraph.number	term.name	relative.depth	intersection
1	TRUE	1.26e-11	288	460	62	0.135	0.215	GO:0050839	MF	15	cell adhesion molecule binding	1	VCL,DSG2,PFKP,ACTN1,DLG1,EPS15,SNX5,NUDC,ITGA6,EZR,MYH9,UBFD1,PLIN3,RARS,RTN4,HDLBP,PRDX1,ESYT2,TRIM25,SEPT7,CALD1,AHNAK,KTN1,ACTN4,ANXA1,TES,FLNB,TLN1,FNBP1L,ATIC,USO1,IQGAP1,EFHD2,PTPRF,ANK3,TWF1,CAST,NPTN,WASF2,TAGLN2,CADM3,S100A11,EDIL3,GLOD4,SLC3A2,FASN,CKAP5,BAIAP2,PLEC,PDXDC1,ANXA2,P4HB,MKL2,SHTN1,PTPN1,FLNA,SND1,SPTAN1,CD2AP,SNX2,CLIC1,TENM3
1	TRUE	3.5e-10	243	499	56	0.112	0.23	GO:0045296	MF	15	cadherin binding	2	VCL,PFKP,DLG1,EPS15,SNX5,NUDC,ITGA6,EZR,MYH9,UBFD1,PLIN3,RARS,DBN1,RTN4,HDLBP,CD46,PRDX1,ESYT2,TRIM25,SEPT7,CALD1,AHNAK,KTN1,ANXA1,TES,FLNB,TLN1,FNBP1L,ATIC,IDH1,USO1,IQGAP1,EFHD2,ANK3,TWF1,CAST,WASF2,TAGLN2,S100A11,GLOD4,SLC3A2,FASN,CKAP5,BAIAP2,PLEC,PDXDC1,ANXA2,MKL2,SHTN1,PTPN1,FLNA,SND1,SPTAN1,CD2AP,SNX2,CLIC1
1	TRUE	6.77e-08	334	72	21	0.292	0.063	GO:0008092	MF	15	cytoskeletal protein binding	1	VCL,ACTN1,CRMP1,DCX,SNX5,MYH9,PLS3,NEFM,DPYSL3,STMN1,CALD1,FLNB,TLN1,DPYSL4,EPB41,TPPP3,STIM1,PLEC,MAPT,SHTN1,FLNA
1	TRUE	1.03e-06	26	411	13	0.032	0.5	GO:0086001	BP	32	cardiac muscle cell action potential	4	DSG2,DLG1,DSP,AKAP9,BIN1,ATP1B1,CAMK2D,ANK2,ANK3,GJA1,ATP1A1,FLNA,DMD
1	TRUE	1.61e-06	42	470	17	0.036	0.405	GO:0008016	BP	32	regulation of heart contraction	5	DSG2,ATP2B1,DLG1,DSP,ATP1A3,AKAP9,BIN1,ATP1B1,CAMK2D,ANK2,GSTO1,GJA1,ATP1A1,STIM1,FLNA,DMD,GSTM2
1	TRUE	1.67e-06	27	411	13	0.032	0.481	GO:0061337	BP	32	cardiac conduction	3	DSG2,ATP2B1,DSP,ATP1A3,AKAP9,BIN1,ATP1B1,CAMK2D,ANK2,GJA1,ATP1A1,STIM1,FLNA
1	TRUE	3.06e-06	44	470	17	0.036	0.386	GO:1903522	BP	32	regulation of blood circulation	4	DSG2,ATP2B1,DLG1,DSP,ATP1A3,AKAP9,BIN1,ATP1B1,CAMK2D,ANK2,GSTO1,GJA1,ATP1A1,STIM1,FLNA,DMD,GSTM2
1	TRUE	3.13e-06	267	430	46	0.107	0.172	GO:0003008	BP	32	system process	2	CPS1,VCL,DSG2,OAT,ATP2B1,LMCD1,DLG1,GNAO1,DSP,STX1B,CTSZ,CALB1,ATP1A3,PRKAR2A,EPHX2,RDH10,CALD1,SERPINB6,BBS2,AKAP9,EIF2AK4,APOE,DTNA,BIN1,TLN1,SULF1,MYOF,APP,ATP1B1,CAMK2D,ANK2,GSN,ANK3,GJA1,SYNJ1,LMNA,ATP1A1,TTC8,STIM1,GRM8,COL18A1,MAPT,FLNA,DMD,DNAJC19,GSTM2
1	TRUE	3.55e-06	22	470	12	0.026	0.545	GO:0055117	BP	32	regulation of cardiac muscle contraction	7	DSG2,DLG1,DSP,AKAP9,BIN1,ATP1B1,CAMK2D,ANK2,GSTO1,FLNA,DMD,GSTM2
1	TRUE	4.61e-06	31	470	14	0.03	0.452	GO:0060048	BP	32	cardiac muscle contraction	6	DSG2,DLG1,DSP,AKAP9,BIN1,ATP1B1,CAMK2D,ANK2,GSTO1,GJA1,ATP1A1,FLNA,DMD,GSTM2
1	TRUE	5.2e-06	35	411	14	0.034	0.4	GO:0035637	BP	32	multicellular organismal signaling	2	DSG2,ATP2B1,DSP,ATP1A3,AKAP9,BIN1,ATP1B1,CAMK2D,ANK2,ANK3,GJA1,ATP1A1,STIM1,FLNA
1	TRUE	6.74e-06	47	470	17	0.036	0.362	GO:0060047	BP	32	heart contraction	5	DSG2,ATP2B1,DLG1,DSP,ATP1A3,AKAP9,BIN1,ATP1B1,CAMK2D,ANK2,GSTO1,GJA1,ATP1A1,STIM1,FLNA,DMD,GSTM2
1	TRUE	8.34e-06	79	498	23	0.046	0.291	GO:0044057	BP	32	regulation of system process	3	DSG2,ATP2B1,LMCD1,DLG1,DSP,STX1B,CBLN1,ATP1A3,AKAP9,BIN1,APP,ATP1B1,CAMK2D,ANK2,GSTO1,GJA1,RAB11FIP1,LMNA,ATP1A1,STIM1,FLNA,DMD,GSTM2
1	TRUE	1.08e-05	81	411	21	0.051	0.259	GO:0042391	BP	32	regulation of membrane potential	2	DSG2,HEBP2,DLG1,DSP,STX1B,ATP1A3,AKAP9,ATP5IF1,SPART,BIN1,APP,ATP1B1,CAMK2D,ANK2,ANK3,GJA1,ATP1A1,PRDX3,MAPT,FLNA,DMD
1	TRUE	1.08e-05	18	38	5	0.132	0.278	GO:0070527	BP	32	platelet aggregation	5	VCL,MYH9,TLN1,FLNA,CLIC1
1	TRUE	1.26e-05	73	424	20	0.047	0.274	GO:0008015	BP	32	blood circulation	4	CPS1,DSG2,ATP2B1,DLG1,DSP,CTSZ,ATP1A3,EPHX2,AKAP9,BIN1,MYOF,ATP1B1,CAMK2D,ANK2,GJA1,ATP1A1,STIM1,FLNA,DMD,GSTM2
1	TRUE	1.35e-05	39	470	15	0.032	0.385	GO:0006941	BP	32	striated muscle contraction	5	DSG2,DLG1,DSP,AKAP9,DTNA,BIN1,ATP1B1,CAMK2D,ANK2,GSTO1,GJA1,ATP1A1,FLNA,DMD,GSTM2
1	TRUE	1.4e-05	25	470	12	0.026	0.48	GO:0006942	BP	32	regulation of striated muscle contraction	6	DSG2,DLG1,DSP,AKAP9,BIN1,ATP1B1,CAMK2D,ANK2,GSTO1,FLNA,DMD,GSTM2
1	TRUE	1.44e-05	50	470	17	0.036	0.34	GO:0003015	BP	32	heart process	4	DSG2,ATP2B1,DLG1,DSP,ATP1A3,AKAP9,BIN1,ATP1B1,CAMK2D,ANK2,GSTO1,GJA1,ATP1A1,STIM1,FLNA,DMD,GSTM2
1	TRUE	1.78e-05	75	424	20	0.047	0.267	GO:0003013	BP	32	circulatory system process	3	CPS1,DSG2,ATP2B1,DLG1,DSP,CTSZ,ATP1A3,EPHX2,AKAP9,BIN1,MYOF,ATP1B1,CAMK2D,ANK2,GJA1,ATP1A1,STIM1,FLNA,DMD,GSTM2
1	TRUE	1.9e-05	17	358	9	0.025	0.529	GO:0098901	BP	32	regulation of cardiac muscle cell action potential	4	DSG2,DLG1,DSP,AKAP9,BIN1,CAMK2D,ANK2,ANK3,FLNA
1	TRUE	2.47e-05	327	196	30	0.153	0.092	GO:0045055	BP	32	regulated exocytosis	3	ERP44,VCL,HEBP2,ACTN1,PGM1,DSP,STX1B,LGALS3BP,LTA4H,ACTN4,ACLY,LGALS3,CKAP4,TLN1,ANXA3,IQGAP1,APP,IQGAP2,TAGLN2,SYNJ1,CYB5R1,S100A11,ANXA5,FABP5,PGM2,ANXA2,FLNA,DYNC1H1,PNP,APRT
1	TRUE	2.98e-05	48	459	16	0.035	0.333	GO:0030048	BP	32	actin filament-based movement	2	DSG2,DLG1,DSP,MYH9,AKAP9,ACTN4,BIN1,FNBP1L,CAMK2D,ANK2,GJA1,ATP1A1,SHTN1,FLNA,MYO5A,DMD
1	TRUE	3.06e-05	98	430	23	0.053	0.235	GO:0003012	BP	32	muscle system process	3	VCL,DSG2,LMCD1,DLG1,GNAO1,DSP,CALD1,AKAP9,DTNA,BIN1,TLN1,SULF1,MYOF,ATP1B1,CAMK2D,ANK2,GSN,GJA1,LMNA,ATP1A1,FLNA,DMD,GSTM2
1	TRUE	3.86e-05	81	411	20	0.049	0.247	GO:0006936	BP	32	muscle contraction	4	VCL,DSG2,DLG1,GNAO1,DSP,CALD1,AKAP9,DTNA,BIN1,TLN1,SULF1,MYOF,ATP1B1,CAMK2D,ANK2,GJA1,ATP1A1,FLNA,DMD,GSTM2
1	TRUE	4.31e-05	21	411	10	0.024	0.476	GO:0086003	BP	32	cardiac muscle cell contraction	4	DSG2,DLG1,DSP,AKAP9,BIN1,CAMK2D,ANK2,GJA1,ATP1A1,FLNA
1	TRUE	5.17e-05	17	411	9	0.022	0.529	GO:0086065	BP	32	cell communication involved in cardiac conduction	1	DSG2,DSP,ATP1A3,ATP1B1,CAMK2D,ANK2,GJA1,ATP1A1,FLNA
1	TRUE	5.31e-05	37	411	13	0.032	0.351	GO:0001508	BP	32	action potential	3	DSG2,DLG1,DSP,AKAP9,BIN1,ATP1B1,CAMK2D,ANK2,ANK3,GJA1,ATP1A1,FLNA,DMD
1	TRUE	5.31e-05	26	38	5	0.132	0.192	GO:0034109	BP	32	homotypic cell-cell adhesion	4	VCL,MYH9,TLN1,FLNA,CLIC1
1	TRUE	6.01e-05	860	469	105	0.224	0.122	GO:0016192	BP	32	vesicle-mediated transport	4	SYN1,CAPN1,ERP44,GABARAPL2,VCL,HEBP2,USE1,ACTN1,NSF,PTPN23,MAP2,SDF4,PGM1,STX7,EPS15,TMED2,SNX5,EZR,DPYSL2,DSP,STX1B,MYH9,SEC23A,CTSZ,CCDC22,STX4,PLIN3,RAB3A,DNM1,LGALS3BP,LTA4H,SNX3,SPARC,SEC24A,DNAJC6,STX12,MESD,TTR,ANXA11,SERPINB6,BBS2,MAP2K2,APOE,ACTN4,ARPC1B,ACLY,LGALS3,AP3B1,DCLK1,NAPG,HOOK1,ANXA1,CKAP4,COG3,BIN1,TLN1,DCTN3,FNBP1L,ACTR1A,DNAJC13,SEC31A,USO1,ANXA3,IQGAP1,APP,RHOB,GULP1,DYNC1…
1	TRUE	6.99e-05	1450	430	147	0.342	0.101	GO:0032501	BP	32	multicellular organismal process	1	CAPN1,CPS1,VCL,VCAN,DSG2,OAT,ATP2B1,MAP4K4,LMCD1,ACTN1,ACADVL,CRMP1,MYDGF,SEMA3C,DLG1,PTPN23,TPD52,PAK3,DCX,MAP2,SDF4,GNAO1,NUDC,ITGA6,PHGDH,EZR,DPYSL2,DSP,STX1B,MYH9,CTSZ,PLS3,CALB1,NUMBL,ATP1A3,MAPK8,PANX1,SNX3,PTK7,SPARC,DPYSL3,PRKAR2A,RTN4,HDLBP,MSH6,WLS,CTH,PRDX1,STMN1,EPHX2,RDH10,TRIM25,SEPT7,CALD1,IFT81,SERPINB6,BBS2,MBOAT7,RRBP1,AKAP9,EIF2AK4,APOE,CAMSAP1,ATP5IF1,MAP1B,LGALS3,NES,DCLK1,SP…
1	TRUE	0.000103	373	196	31	0.158	0.083	GO:0006887	BP	32	exocytosis	2	ERP44,VCL,HEBP2,ACTN1,PGM1,DSP,STX1B,LGALS3BP,LTA4H,ACTN4,ACLY,LGALS3,ANXA1,CKAP4,TLN1,ANXA3,IQGAP1,APP,IQGAP2,TAGLN2,SYNJ1,CYB5R1,S100A11,ANXA5,FABP5,PGM2,ANXA2,FLNA,DYNC1H1,PNP,APRT
1	TRUE	0.000103	44	196	10	0.051	0.227	GO:0002576	BP	32	platelet degranulation	4	VCL,ACTN1,LGALS3BP,ACTN4,TLN1,APP,TAGLN2,CYB5R1,ANXA5,FLNA
1	TRUE	0.000104	7	448	6	0.013	0.857	GO:0044548	MF	103	S100 protein binding	1	EZR,ANXA11,AHNAK,IQGAP1,S100A11,ANXA2
1	TRUE	0.000105	6	274	5	0.018	0.833	GO:0016801	MF	65	hydrolase activity, acting on ether bonds	1	AKR7A2,AHCY,LTA4H,EPHX2,EPHX1
1	TRUE	0.000105	122	40	8	0.2	0.066	GO:0003779	MF	15	actin binding	2	VCL,ACTN1,MYH9,PLS3,CALD1,FLNB,SHTN1,FLNA
1	TRUE	0.00011	1196	441	128	0.29	0.107	GO:0048856	BP	32	anatomical structure development	2	CAPN1,VCL,VCAN,DSG2,MAP4K4,ACTN1,ACADVL,CRMP1,MYDGF,SEMA3C,DLG1,TPD52,PAK3,DCX,MAP2,SDF4,PLOD1,NUDC,ITGA6,PHGDH,EZR,DPYSL2,DSP,STX1B,MYH9,PLS3,NUMBL,MAPK8,NSD2,SNX3,PTK7,SPARC,DPYSL3,RTN4,MSH6,WLS,CTH,PRDX1,STMN1,MESD,SEPT7,BBS2,MBOAT7,TST,EIF2AK4,APOE,ACTN4,CAMSAP1,TRIM28,ATP5IF1,MAP1B,LGALS3,FLOT2,PCNA,NES,DCLK1,SPART,SOX3,ANXA1,EGLN1,BIN1,HS6ST1,SULF1,ANXA3,CASP6,IQGAP1,AFG3L2,APP,RHOB,TAGLN3,…
1	TRUE	0.000112	16	358	8	0.022	0.5	GO:1903115	BP	32	regulation of actin filament-based movement	2	DSG2,DLG1,DSP,AKAP9,BIN1,CAMK2D,ANK2,FLNA
1	TRUE	0.000112	16	358	8	0.022	0.5	GO:0086004	BP	32	regulation of cardiac muscle cell contraction	3	DSG2,DLG1,DSP,AKAP9,BIN1,CAMK2D,ANK2,FLNA
1	TRUE	0.000124	15	264	7	0.027	0.467	GO:0086002	BP	32	cardiac muscle cell action potential involved in contraction	5	DSG2,DLG1,DSP,BIN1,ANK2,ATP1A1,FLNA
1	TRUE	0.000126	170	138	16	0.116	0.094	GO:0051259	BP	56	protein complex oligomerization	1	DECR1,DPYSL3,CTH,HMGCL,AHNAK,ATP5IF1,KHDRBS3,CAMK2D,COLEC12,ANXA2,MAPT,ANXA6,ATL1,HSD17B8,SNX2,HIST1H4A
1	TRUE	0.000131	398	504	61	0.121	0.153	GO:0006082	BP	2	organic acid metabolic process	1	CROT,AASS,CPS1,VCAN,OAT,PFKP,ACADVL,HACD3,PGM1,PLOD1,PIBF1,PHGDH,ACO2,AHCY,FAH,DECR1,IMPAD1,ERLIN1,LTA4H,RARS,ABHD14B,CTH,HMGCL,ALDH6A1,ACAT2,EPHX2,ACO1,TST,IVD,ACLY,RIDA,DGLUCY,EGLN1,NARS2,HADHB,IDH1,PTGR2,ETFA,TARS2,MDH2,PRPS1,AUH,GSTO1,PGM2L1,CKB,PCBD1,FASN,UGP2,ACAD9,GLDC,PPA1,D2HGDH,NQO1,DHTKD1,P4HB,ENTPD5,SULT1A1,HIBCH,PNP,HSD17B8,GSTM2
1	TRUE	0.000131	31	470	12	0.026	0.387	GO:0006937	BP	32	regulation of muscle contraction	5	DSG2,DLG1,DSP,AKAP9,BIN1,ATP1B1,CAMK2D,ANK2,GSTO1,FLNA,DMD,GSTM2
1	TRUE	0.000141	35	411	12	0.029	0.343	GO:0070252	BP	32	actin-mediated cell contraction	3	DSG2,DLG1,DSP,AKAP9,BIN1,CAMK2D,ANK2,GJA1,ATP1A1,SHTN1,FLNA,DMD
1	TRUE	0.000141	698	408	79	0.194	0.113	GO:0043167	MF	73	ion binding	1	CAPN1,VCAN,RCN1,OAT,PYGM,MAP4K4,MCM6,TPD52,SDF4,SCGN,PGM1,GNAO1,TPX2,SNX5,SEC14L2,MYH9,ACO2,SEC23A,CA2,DECR1,CALB1,TUBB4A,ATP1A3,PITRM1,TRIM2,LTA4H,SNX3,SPARC,DPYSL3,MSH6,CTH,HMGCL,ESYT2,ALDH6A1,EPHX2,SEPT7,FKBP9,SIRT5,CALU,APOE,ACLY,ANXA1,TES,EGLN1,MYOF,ANXA3,PPP3CA,ETFA,IQGAP1,ATP1B1,RHOB,DYNC1LI1,IQGAP2,PRPS1,ZNF185,PLPBP,GSN,SEC24D,TWF1,MMP14,EPB41,ATP1A1,ANXA5,FABP5,STIM1,SEC24C,GLDC,ANXA2,C…
1	TRUE	0.000169	22	358	9	0.025	0.409	GO:0098900	BP	32	regulation of action potential	3	DSG2,DLG1,DSP,AKAP9,BIN1,CAMK2D,ANK2,ANK3,FLNA
1	TRUE	0.000228	1324	441	137	0.311	0.103	GO:0032502	BP	32	developmental process	1	CAPN1,PNPLA6,VCL,TRIO,VCAN,DSG2,MAP4K4,ACTN1,ACADVL,CRMP1,MYDGF,SEMA3C,DLG1,TPD52,PAK3,DCX,MAP2,SDF4,PLOD1,NUDC,ITGA6,PHGDH,EZR,DPYSL2,DSP,STX1B,MYH9,PLS3,NUMBL,MAPK8,OCIAD1,NSD2,SNX3,PTK7,SPARC,DPYSL3,RTN4,MSH6,WLS,CTH,PRDX1,STMN1,MESD,SEPT7,BBS2,MBOAT7,RRBP1,TST,EIF2AK4,APOE,ACTN4,CAMSAP1,TRIM28,ATP5IF1,MAP1B,LGALS3,FLOT2,PCNA,NES,DCLK1,SPART,SOX3,ANXA1,EGLN1,BIN1,HS6ST1,SULF1,DNAJC13,ANXA3,CAS…
1	TRUE	0.000248	925	441	103	0.234	0.111	GO:0048869	BP	32	cellular developmental process	2	CAPN1,TRIO,VCAN,DSG2,MAP4K4,ACTN1,ACADVL,CRMP1,SEMA3C,DLG1,TPD52,PAK3,DCX,MAP2,SDF4,ITGA6,EZR,DSP,STX1B,MYH9,NUMBL,MAPK8,OCIAD1,SNX3,PTK7,SPARC,DPYSL3,RTN4,CTH,STMN1,SEPT7,BBS2,MBOAT7,RRBP1,TST,EIF2AK4,APOE,ACTN4,CAMSAP1,TRIM28,ATP5IF1,MAP1B,LGALS3,FLOT2,PCNA,DCLK1,SOX3,ANXA1,BIN1,HS6ST1,SULF1,DNAJC13,CASP6,IQGAP1,AFG3L2,APP,PRDM16,OSBPL11,CAMK2D,ANK2,NCAM1,TAGLN,ANK3,NUBPL,MOV10,MMP14,DPYSL5,TAG…
1	TRUE	0.000321	75	482	19	0.039	0.253	GO:0005509	MF	73	calcium ion binding	4	CAPN1,RCN1,TPD52,SDF4,SCGN,CALB1,TUBB4A,SPARC,SLC25A12,ESYT2,FKBP9,CALU,ANXA1,PPP3CA,IQGAP1,GSN,HSP90B1,STIM1,ITSN1
1	TRUE	0.00033	476	493	67	0.136	0.141	GO:0120036	BP	32	plasma membrane bounded cell projection organization	4	VCL,IFT80,MAP4K4,CRMP1,SEMA3C,PTPN23,PAK3,MAP2,LAMB1,EZR,IFT74,STX1B,TUBB4A,ATP1A3,SNX3,PTK7,DPYSL3,DBN1,RTN4,STMN1,IFT46,SEPT7,IFT81,BBS2,FLRT3,AKAP9,IFT22,EIF2AK4,APOE,CAMSAP1,MAP1B,DCLK1,DCTN3,ATAT1,FNBP1L,IFT172,ACTR1A,IQGAP1,AFG3L2,APP,GSN,NCAM1,ANK3,NPTN,DPYSL5,WASF2,VANGL2,TTC8,KIF5C,GPRIN1,ALCAM,GAP43,CFL1,CKAP5,BAIAP2,MAPT,SHTN1,FLNA,DYNC1H1,SPTAN1,CD2AP,ATL1,L1CAM,GDI1,SNX2,TENM3,TUBB3
1	TRUE	0.00033	45	470	14	0.03	0.311	GO:0090257	BP	32	regulation of muscle system process	4	DSG2,LMCD1,DLG1,DSP,AKAP9,BIN1,ATP1B1,CAMK2D,ANK2,GSTO1,LMNA,FLNA,DMD,GSTM2
1	TRUE	0.000344	9	385	6	0.016	0.667	GO:0099622	BP	32	cardiac muscle cell membrane repolarization	4	DLG1,AKAP9,ATP1B1,ANK2,ATP1A1,FLNA
1	TRUE	0.000347	477	493	67	0.136	0.14	GO:0030030	BP	32	cell projection organization	3	VCL,IFT80,MAP4K4,CRMP1,SEMA3C,PTPN23,PAK3,MAP2,LAMB1,EZR,IFT74,STX1B,TUBB4A,ATP1A3,SNX3,PTK7,DPYSL3,DBN1,RTN4,STMN1,IFT46,SEPT7,IFT81,BBS2,FLRT3,AKAP9,IFT22,EIF2AK4,APOE,CAMSAP1,MAP1B,DCLK1,DCTN3,ATAT1,FNBP1L,IFT172,ACTR1A,IQGAP1,AFG3L2,APP,GSN,NCAM1,ANK3,NPTN,DPYSL5,WASF2,VANGL2,TTC8,KIF5C,GPRIN1,ALCAM,GAP43,CFL1,CKAP5,BAIAP2,MAPT,SHTN1,FLNA,DYNC1H1,SPTAN1,CD2AP,ATL1,L1CAM,GDI1,SNX2,TENM3,TUBB3
1	TRUE	0.00037	8	470	6	0.013	0.75	GO:0010882	BP	32	regulation of cardiac muscle contraction by calcium ion signaling	3	ATP1B1,CAMK2D,ANK2,GSTO1,DMD,GSTM2
1	TRUE	0.000376	5	51	3	0.059	0.6	GO:0051764	BP	32	actin crosslink formation	4	PLS3,DPYSL3,FLNA
1	TRUE	0.000377	395	504	59	0.117	0.149	GO:0043436	BP	2	oxoacid metabolic process	2	CROT,AASS,CPS1,VCAN,OAT,PFKP,ACADVL,HACD3,PGM1,PLOD1,PIBF1,PHGDH,ACO2,AHCY,FAH,DECR1,IMPAD1,ERLIN1,LTA4H,RARS,ABHD14B,CTH,HMGCL,ALDH6A1,ACAT2,EPHX2,ACO1,TST,IVD,ACLY,RIDA,DGLUCY,EGLN1,NARS2,HADHB,IDH1,PTGR2,ETFA,TARS2,MDH2,AUH,GSTO1,PGM2L1,CKB,PCBD1,FASN,UGP2,ACAD9,GLDC,PPA1,D2HGDH,NQO1,DHTKD1,P4HB,ENTPD5,SULT1A1,HIBCH,HSD17B8,GSTM2
1	TRUE	0.000393	558	500	76	0.152	0.136	GO:0006928	BP	32	movement of cell or subcellular component	1	VCL,DSG2,IFT80,ACTN1,SEMA3C,ADD2,DLG1,PTPN23,PAK3,DCX,MAP2,LAMB1,ITGA6,EZR,DSP,IFT74,MYH9,STX4,PTK7,SPARC,DPYSL3,RTN4,IFT46,IFT81,BBS2,MBOAT7,FLRT3,KTN1,AKAP9,IFT22,APOE,ACTN4,MAP1B,LGALS3,AP3B1,ANXA1,LAMC1,BIN1,SULF1,FNBP1L,IFT172,ANXA3,PPP3CA,KIF21A,APP,PTPRF,ATP1B1,RHOB,DYNC1LI1,CAMK2D,ANK2,SHROOM2,NCAM1,GJA1,RHOC,MMP14,DPYSL5,LMNA,VANGL2,ATP1A1,SLC3A2,KIF5C,CLIC4,ALCAM,MAPT,SHTN1,FLNA,DYNC1H1…
1	TRUE	0.000424	43	38	5	0.132	0.116	GO:0030168	BP	32	platelet activation	4	VCL,MYH9,TLN1,FLNA,CLIC1
1	TRUE	0.00043	499	88	21	0.239	0.042	GO:0007010	BP	32	cytoskeleton organization	1	ACTN1,DPYSL2,MYH9,PLS3,NEFM,PTK7,DPYSL3,STMN1,NES,ANXA1,FLNB,TLN1,ATAT1,EPB41,TPPP3,LMNA,MAPT,SHTN1,FLNA,DYNC1H1,NEFL
1	TRUE	0.000441	474	309	47	0.152	0.099	GO:0046903	BP	32	secretion	4	CACNA2D2,ERP44,VCL,HEBP2,USE1,ACTN1,PTPN23,TPD52,PGM1,ERP29,DSP,STX1B,STX4,RAB3A,LGALS3BP,LTA4H,WLS,TTR,SERPINB6,ACTN4,ACLY,LGALS3,ANXA1,CKAP4,TLN1,ANXA3,IQGAP1,APP,ENSA,DYNC1LI1,IQGAP2,NDUFC2,TAGLN2,SYNJ1,CYB5R1,S100A11,ANXA5,FABP5,CTSB,PGM2,ANXA2,POFUT2,FLNA,DYNC1H1,SPTAN1,PNP,APRT
1	TRUE	0.000447	113	482	24	0.05	0.212	GO:0055065	BP	32	metal ion homeostasis	6	ATP2B1,SCGN,CCDC22,CALB1,ATP1A3,ATP6V1A,EPHX2,ACO1,AFG3L2,APP,ATP1B1,CAMK2D,ANK2,GSTO1,ANK3,NPTN,ATP1A1,PDZD8,HSP90B1,STIM1,BCAP31,DMD,GSTM2,FIS1
1	TRUE	0.000471	106	482	23	0.048	0.217	GO:0006875	BP	32	cellular metal ion homeostasis	5	ATP2B1,SCGN,CCDC22,CALB1,ATP1A3,ATP6V1A,EPHX2,ACO1,AFG3L2,APP,ATP1B1,CAMK2D,ANK2,GSTO1,NPTN,ATP1A1,PDZD8,HSP90B1,STIM1,BCAP31,DMD,GSTM2,FIS1
1	TRUE	0.000518	852	371	83	0.224	0.097	GO:0030154	BP	32	cell differentiation	3	CAPN1,TRIO,VCAN,DSG2,ACTN1,ACADVL,CRMP1,TPD52,PAK3,DCX,MAP2,ITGA6,EZR,DSP,STX1B,MYH9,MAPK8,OCIAD1,SNX3,PTK7,DPYSL3,RTN4,CTH,STMN1,BBS2,RRBP1,TST,EIF2AK4,APOE,ACTN4,CAMSAP1,ATP5IF1,MAP1B,LGALS3,FLOT2,PCNA,DCLK1,SOX3,ANXA1,BIN1,SULF1,DNAJC13,CASP6,IQGAP1,APP,PRDM16,OSBPL11,CAMK2D,ANK2,NCAM1,TAGLN,ANK3,MOV10,MMP14,DPYSL5,TAGLN2,PBXIP1,CTSB,PRDX3,ILK,KIF5C,GPRIN1,CLIC4,FASN,ALCAM,GAP43,CFL1,BAIAP2,BA…
1	TRUE	0.000538	169	342	25	0.073	0.148	GO:0044282	BP	2	small molecule catabolic process	2	CROT,PFKP,ACADVL,PGM1,FAH,DECR1,CTH,HMGCL,ALDH6A1,TST,IVD,APOE,RIDA,HADHB,ETFA,TKFC,SYNJ1,PGM2L1,PCBD1,PGM2,NUDT9,GLDC,SULT1A1,HIBCH,PNP
1	TRUE	0.000563	24	385	9	0.023	0.375	GO:0071804	BP	32	cellular potassium ion transport	1	DLG1,ATP1A3,AKAP9,BIN1,ATP1B1,ANK2,ANK3,ATP1A1,FLNA
1	TRUE	0.000563	24	385	9	0.023	0.375	GO:0071805	BP	32	potassium ion transmembrane transport	2	DLG1,ATP1A3,AKAP9,BIN1,ATP1B1,ANK2,ANK3,ATP1A1,FLNA
1	TRUE	0.00059	375	504	56	0.111	0.149	GO:0019752	BP	2	carboxylic acid metabolic process	3	CROT,AASS,CPS1,VCAN,OAT,PFKP,ACADVL,HACD3,PGM1,PLOD1,PIBF1,PHGDH,ACO2,AHCY,FAH,DECR1,ERLIN1,LTA4H,RARS,CTH,HMGCL,ALDH6A1,ACAT2,EPHX2,ACO1,TST,IVD,ACLY,RIDA,DGLUCY,EGLN1,NARS2,HADHB,IDH1,PTGR2,ETFA,TARS2,MDH2,AUH,GSTO1,PGM2L1,CKB,PCBD1,FASN,UGP2,ACAD9,GLDC,PPA1,D2HGDH,NQO1,DHTKD1,P4HB,ENTPD5,HIBCH,HSD17B8,GSTM2
1	TRUE	0.000685	13	155	5	0.032	0.385	GO:0005544	MF	73	calcium-dependent phospholipid binding	3	ANXA1,ANXA3,ANXA5,ANXA2,ANXA6
1	TRUE	0.000723	412	373	48	0.129	0.117	GO:0001775	BP	32	cell activation	1	CAPN1,ERP44,VCL,HEBP2,TPD52,PAK3,PGM1,DSP,MYH9,STX4,RAB3A,LTA4H,MSH6,PRDX1,TTR,SERPINB6,EIF2AK4,APOE,ACLY,LGALS3,FLOT2,ANXA1,CKAP4,TLN1,DNAJC13,ANXA3,PPP3CA,IQGAP1,APP,DYNC1LI1,IQGAP2,NDUFC2,MMP14,S100A11,FABP5,CTSB,ILK,PGM2,ANXA2,GNG2,MAPT,FLNA,DYNC1H1,SPTAN1,PNP,APRT,CLIC1,TXNDC5
1	TRUE	0.000764	465	186	32	0.172	0.069	GO:0032940	BP	32	secretion by cell	1	CACNA2D2,ERP44,VCL,HEBP2,ACTN1,PGM1,ERP29,DSP,STX1B,LGALS3BP,LTA4H,ACLY,LGALS3,ANXA1,CKAP4,TLN1,ANXA3,IQGAP1,APP,IQGAP2,TAGLN2,SYNJ1,CYB5R1,S100A11,ANXA5,FABP5,PGM2,ANXA2,FLNA,DYNC1H1,PNP,APRT
1	TRUE	0.000871	11	358	6	0.017	0.545	GO:0086091	BP	32	regulation of heart rate by cardiac conduction	4	DSG2,DSP,AKAP9,BIN1,CAMK2D,ANK2
1	TRUE	0.000871	128	39	7	0.179	0.055	GO:0042060	BP	32	wound healing	2	VCL,MYH9,ANXA1,TLN1,MYOF,FLNA,CLIC1
1	TRUE	0.000871	9	474	6	0.013	0.667	GO:0015037	MF	101	peptide disulfide oxidoreductase activity	2	GSR,TXNDC12,GSTO1,PDIA4,PDIA3,P4HB
1	TRUE	0.000873	5	72	3	0.042	0.6	GO:0031005	MF	15	filamin binding	2	CRMP1,DPYSL3,DPYSL4
1	TRUE	0.000882	39	451	12	0.027	0.308	GO:0051668	BP	32	localization within membrane	1	DLG1,STX7,SEC23A,SEC24A,MESD,APOE,SEC31A,ATP1B1,GSN,SEC24D,SEC24C,FLNA
1	TRUE	0.000885	10	411	6	0.015	0.6	GO:0010644	BP	32	cell communication by electrical coupling	1	ATP1A3,ATP1B1,CAMK2D,ANK3,GJA1,ATP1A1
1	TRUE	0.000896	49	412	13	0.032	0.265	GO:0005200	MF	17	structural constituent of cytoskeleton	2	EPB41L1,DSP,NEFM,ARPC1B,TLN1,ADD3,INA,ANK3,EPB41,SPTAN1,CD2AP,DMD,NEFL
1	TRUE	0.00103	303	49	11	0.224	0.036	GO:0007155	BP	32	cell adhesion	2	VCL,VCAN,ACTN1,MYH9,ANXA1,TLN1,TPBG,NCAM1,FLNA,PNP,CLIC1
1	TRUE	0.00103	26	385	9	0.023	0.346	GO:0006813	BP	32	potassium ion transport	2	DLG1,ATP1A3,AKAP9,BIN1,ATP1B1,ANK2,ANK3,ATP1A1,FLNA
1	TRUE	0.00103	261	275	28	0.102	0.107	GO:0051270	BP	32	regulation of cellular component movement	1	VCL,DSG2,ACTN1,DLG1,PTPN23,MAP2,ITGA6,DSP,STX4,DPYSL3,RTN4,BBS2,APOE,ACTN4,LGALS3,ANXA1,BIN1,SULF1,ANXA3,PPP3CA,APP,RHOB,CAMK2D,ANK2,LMNA,CLIC4,SHTN1,FLNA
1	TRUE	0.00103	5	274	4	0.015	0.8	GO:0016803	MF	65	ether hydrolase activity	2	AKR7A2,LTA4H,EPHX2,EPHX1
1	TRUE	0.00103	5	274	4	0.015	0.8	GO:0004301	MF	65	epoxide hydrolase activity	3	AKR7A2,LTA4H,EPHX2,EPHX1
1	TRUE	0.00103	28	127	6	0.047	0.214	GO:0016836	MF	26	hydro-lyase activity	3	HACD3,HADHA,ACO2,CA2,DGLUCY,HADHB
1	TRUE	0.00104	2	28	2	0.071	1	GO:0033693	BP	32	neurofilament bundle assembly	5	NEFM,NEFL
1	TRUE	0.00105	304	49	11	0.224	0.036	GO:0022610	BP	32	biological adhesion	1	VCL,VCAN,ACTN1,MYH9,ANXA1,TLN1,TPBG,NCAM1,FLNA,PNP,CLIC1
1	TRUE	0.00126	92	24	5	0.208	0.054	GO:0034329	BP	32	cell junction assembly	4	VCL,ACTN1,TLN1,PLEC,FLNA
1	TRUE	0.00127	148	51	8	0.157	0.054	GO:0009611	BP	32	response to wounding	1	VCL,MYH9,DPYSL3,ANXA1,TLN1,MYOF,FLNA,CLIC1
1	TRUE	0.00128	460	119	23	0.193	0.05	GO:0043168	MF	73	anion binding	2	VCAN,GNAO1,SNX5,MYH9,DECR1,ATP1A3,DPYSL3,CTH,ALDH6A1,ACLY,ANXA1,MYOF,ANXA3,IQGAP1,EPB41,FABP5,ANXA2,MAPT,ANXA6,ATL1,PNP,HSD17B8,SNX2
1	TRUE	0.0013	300	441	42	0.095	0.14	GO:0000902	BP	32	cell morphogenesis	4	MAP4K4,ACTN1,SEMA3C,DLG1,PAK3,MAP2,EZR,MYH9,SPARC,RTN4,SEPT7,EIF2AK4,APOE,ACTN4,CAMSAP1,MAP1B,DCLK1,ANXA1,IQGAP1,AFG3L2,APP,NCAM1,ANK3,DPYSL5,EPB41,CASP3,PDZD8,ILK,KIF5C,ALCAM,CFL1,BAIAP2,MAPT,SHTN1,FLNA,SPTAN1,ATL1,L1CAM,GDI1,SNX2,TENM3,TUBB3
1	TRUE	0.00133	3	185	3	0.016	1	GO:0004614	MF	44	phosphoglucomutase activity	2	PGM1,PGM2L1,PGM2
1	TRUE	0.00138	78	482	18	0.037	0.231	GO:0072507	BP	32	divalent inorganic cation homeostasis	6	ATP2B1,SCGN,CALB1,EPHX2,AFG3L2,ATP1B1,CAMK2D,ANK2,GSTO1,ANK3,NPTN,PDZD8,HSP90B1,STIM1,BCAP31,DMD,GSTM2,FIS1
1	TRUE	0.00138	71	482	17	0.035	0.239	GO:0055074	BP	32	calcium ion homeostasis	7	ATP2B1,SCGN,CALB1,EPHX2,AFG3L2,ATP1B1,CAMK2D,ANK2,GSTO1,NPTN,PDZD8,HSP90B1,STIM1,BCAP31,DMD,GSTM2,FIS1
1	TRUE	0.00138	71	482	17	0.035	0.239	GO:0006874	BP	32	cellular calcium ion homeostasis	6	ATP2B1,SCGN,CALB1,EPHX2,AFG3L2,ATP1B1,CAMK2D,ANK2,GSTO1,NPTN,PDZD8,HSP90B1,STIM1,BCAP31,DMD,GSTM2,FIS1
1	TRUE	0.00147	322	441	44	0.1	0.137	GO:0032989	BP	32	cellular component morphogenesis	3	MAP4K4,ACTN1,SEMA3C,DLG1,PAK3,MAP2,EZR,MYH9,SPARC,RTN4,SEPT7,EIF2AK4,APOE,ACTN4,CAMSAP1,MAP1B,DCLK1,ANXA1,IQGAP1,AFG3L2,APP,NCAM1,ANK3,NUBPL,DPYSL5,EPB41,CASP3,PDZD8,ILK,KIF5C,ALCAM,CFL1,BAIAP2,MAPT,SHTN1,FLNA,SPTAN1,ATL1,L1CAM,GDI1,SNX2,FIS1,TENM3,TUBB3
1	TRUE	0.00152	951	441	101	0.229	0.106	GO:0048731	BP	32	system development	3	CAPN1,VCAN,DSG2,MAP4K4,ACTN1,CRMP1,MYDGF,SEMA3C,DLG1,TPD52,PAK3,DCX,MAP2,SDF4,ITGA6,PHGDH,EZR,DPYSL2,DSP,STX1B,MYH9,PLS3,NUMBL,MAPK8,SNX3,PTK7,SPARC,DPYSL3,RTN4,MSH6,CTH,PRDX1,STMN1,BBS2,MBOAT7,EIF2AK4,APOE,CAMSAP1,TRIM28,ATP5IF1,MAP1B,LGALS3,NES,DCLK1,SOX3,ANXA1,EGLN1,BIN1,HS6ST1,SULF1,ANXA3,IQGAP1,AFG3L2,APP,RHOB,TAGLN3,CAMK2D,ANK2,PRPS1,MTDH,SEC16A,INA,NCAM1,TAGLN,ANK3,DPYSL4,GJA1,MOV10,MMP14,…
1	TRUE	0.00154	1034	441	108	0.245	0.104	GO:0007275	BP	32	multicellular organism development	3	CAPN1,VCAN,DSG2,MAP4K4,ACTN1,CRMP1,MYDGF,SEMA3C,DLG1,TPD52,PAK3,DCX,MAP2,SDF4,NUDC,ITGA6,PHGDH,EZR,DPYSL2,DSP,STX1B,MYH9,PLS3,NUMBL,MAPK8,SNX3,PTK7,SPARC,DPYSL3,RTN4,MSH6,WLS,CTH,PRDX1,STMN1,SEPT7,BBS2,MBOAT7,EIF2AK4,APOE,CAMSAP1,TRIM28,ATP5IF1,MAP1B,LGALS3,NES,DCLK1,SPART,SOX3,ANXA1,EGLN1,BIN1,HS6ST1,SULF1,ANXA3,IQGAP1,AFG3L2,APP,RHOB,TAGLN3,CAMK2D,ANK2,PRPS1,MTDH,SEC16A,INA,NCAM1,TAGLN,ANK3,DPY…
1	TRUE	0.00166	96	319	16	0.05	0.167	GO:1901605	BP	2	alpha-amino acid metabolic process	2	CPS1,PLOD1,PHGDH,AHCY,FAH,CTH,HMGCL,ALDH6A1,IVD,RIDA,DGLUCY,EGLN1,CKB,PCBD1,GLDC,P4HB
1	TRUE	0.0017	29	470	10	0.021	0.345	GO:1904064	BP	32	positive regulation of cation transmembrane transport	3	AKAP9,ACTN4,ATP1B1,ANK2,GSTO1,ANK3,STIM1,FLNA,DMD,GSTM2
1	TRUE	0.00173	764	477	90	0.189	0.118	GO:0044281	BP	2	small molecule metabolic process	1	CROT,AASS,CPS1,VCAN,AKR7A2,OAT,NDUFB4,PFKP,ACADVL,HACD3,PGM1,PLOD1,COQ9,PHGDH,SEC14L2,ACO2,GMPR2,AHCY,FAH,DECR1,IMPAD1,GSR,ISYNA1,ERLIN1,ACSS3,LTA4H,RARS,ABHD14B,HDLBP,SLC25A12,CTH,HMGCL,ALDH6A1,ACAT2,EPHX2,RDH10,ACO1,SIRT5,TST,IVD,APOE,ATP5IF1,ACLY,RIDA,DGLUCY,EGLN1,NARS2,HADHB,ATIC,PTGR2,ETFA,ATP1B1,TARS2,LBR,EPHX1,MDH2,PRPS1,AUH,GSTO1,TKFC,NDUFC2,DCK,SYNJ1,FDXR,CMPK1,AK4,TKT,PGM2L1,CKB,PCBD1,P…
1	TRUE	0.00179	133	482	25	0.052	0.188	GO:0055080	BP	32	cation homeostasis	5	ATP2B1,SCGN,CCDC22,CA2,CALB1,ATP1A3,ATP6V1A,EPHX2,ACO1,AFG3L2,APP,ATP1B1,CAMK2D,ANK2,GSTO1,ANK3,NPTN,ATP1A1,PDZD8,HSP90B1,STIM1,BCAP31,DMD,GSTM2,FIS1
1	TRUE	0.00179	125	482	24	0.05	0.192	GO:0030003	BP	32	cellular cation homeostasis	4	ATP2B1,SCGN,CCDC22,CA2,CALB1,ATP1A3,ATP6V1A,EPHX2,ACO1,AFG3L2,APP,ATP1B1,CAMK2D,ANK2,GSTO1,NPTN,ATP1A1,PDZD8,HSP90B1,STIM1,BCAP31,DMD,GSTM2,FIS1
1	TRUE	0.00186	314	487	46	0.094	0.146	GO:0046872	MF	73	metal ion binding	3	CAPN1,RCN1,TPD52,SDF4,SCGN,PGM1,ACO2,SEC23A,CA2,CALB1,TUBB4A,MTPAP,PITRM1,TRIM2,LTA4H,SPARC,SEC24A,SLC25A12,MSH6,HMGCL,ESYT2,EPHX2,FKBP9,SIRT5,CALU,APOE,TRIM28,ANXA1,TES,EGLN1,IDH1,PPP3CA,IQGAP1,ATP1B1,ZNF185,GSN,SEC24D,MMP14,ATP1A1,HSP90B1,STIM1,SEC24C,C11ORF54,PTPN1,ITSN1,GALT
1	TRUE	0.00189	18	358	7	0.02	0.389	GO:0002027	BP	32	regulation of heart rate	2	DSG2,DSP,AKAP9,BIN1,CAMK2D,ANK2,DMD
1	TRUE	0.00191	37	363	10	0.028	0.27	GO:2001257	BP	32	regulation of cation channel activity	6	CAPN1,DLG1,AHNAK,APP,CAMK2D,ANK2,ANK3,STIM1,DMD,GSTM2
1	TRUE	0.00191	32	127	6	0.047	0.188	GO:0016835	MF	26	carbon-oxygen lyase activity	2	HACD3,HADHA,ACO2,CA2,DGLUCY,HADHB
1	TRUE	0.00201	334	487	48	0.099	0.144	GO:0043169	MF	73	cation binding	2	CAPN1,RCN1,TPD52,SDF4,SCGN,PGM1,ACO2,SEC23A,CA2,CALB1,TUBB4A,MTPAP,PITRM1,TRIM2,LTA4H,SPARC,SEC24A,SLC25A12,MSH6,HMGCL,ESYT2,EPHX2,FKBP9,SIRT5,CALU,APOE,TRIM28,ANXA1,TES,EGLN1,IDH1,PPP3CA,IQGAP1,ATP1B1,ZNF185,GSN,SEC24D,MMP14,ATP1A1,HSP90B1,STIM1,SEC24C,GLDC,C11ORF54,PTPN1,APRT,ITSN1,GALT
1	TRUE	0.00206	307	341	35	0.103	0.114	GO:0016491	MF	49	oxidoreductase activity	1	AKR7A2,NDUFB4,ACADVL,PLOD1,HADHA,BLVRB,PHGDH,GMPR2,DECR1,GSR,BLVRA,PRDX1,ALDH6A1,RDH10,P4HA1,PRDX5,POR,IVD,EGLN1,HADHB,ETFA,ALDH9A1,MDH2,NDUFC2,CYB5R1,FDXR,PRDX3,PDIA3,ACAD9,GLDC,NQO1,DHTKD1,P4HB,HSD17B8,GSTM2
1	TRUE	0.00209	7	470	5	0.011	0.714	GO:0010881	BP	32	regulation of cardiac muscle contraction by regulation of the release of sequestered calcium ion	3	CAMK2D,ANK2,GSTO1,DMD,GSTM2
1	TRUE	0.00211	11	258	5	0.019	0.455	GO:0086005	BP	32	ventricular cardiac muscle cell action potential	6	DSG2,DLG1,DSP,BIN1,ANK2
1	TRUE	0.00215	135	482	25	0.052	0.185	GO:0098771	BP	32	inorganic ion homeostasis	5	ATP2B1,SCGN,CCDC22,CA2,CALB1,ATP1A3,ATP6V1A,EPHX2,ACO1,AFG3L2,APP,ATP1B1,CAMK2D,ANK2,GSTO1,ANK3,NPTN,ATP1A1,PDZD8,HSP90B1,STIM1,BCAP31,DMD,GSTM2,FIS1
1	TRUE	0.00215	74	385	15	0.039	0.203	GO:1904062	BP	32	regulation of cation transmembrane transport	5	CAPN1,DLG1,AHNAK,AKAP9,ACTN4,BIN1,APP,ATP1B1,CAMK2D,ANK2,ANK3,STIM1,FLNA,DMD,GSTM2
1	TRUE	0.00215	127	482	24	0.05	0.189	GO:0006873	BP	32	cellular ion homeostasis	3	ATP2B1,SCGN,CCDC22,CA2,CALB1,ATP1A3,ATP6V1A,EPHX2,ACO1,AFG3L2,APP,ATP1B1,CAMK2D,ANK2,GSTO1,NPTN,ATP1A1,PDZD8,HSP90B1,STIM1,BCAP31,DMD,GSTM2,FIS1
1	TRUE	0.00215	125	459	23	0.05	0.184	GO:0051650	BP	32	establishment of vesicle localization	1	SYN1,NSF,MAP2,TMED2,STX1B,SEC23A,CTSZ,STX4,RAB3A,SEC24A,BBS2,ACTN4,AP3B1,FNBP1L,SEC31A,USO1,SEC16A,SEC24D,SYNJ1,SEC24C,SEPT5,DYNC1H1,MYO5A
1	TRUE	0.00215	178	74	10	0.135	0.056	GO:0008289	MF	73	lipid binding	1	SNX5,ATP1A3,ANXA1,MYOF,ANXA3,EPB41,FABP5,MAPT,ANXA6,SNX2
1	TRUE	0.00215	63	40	5	0.125	0.079	GO:0051015	MF	15	actin filament binding	3	ACTN1,MYH9,PLS3,SHTN1,FLNA
1	TRUE	0.0023	967	498	112	0.225	0.116	GO:0065008	BP	32	regulation of biological quality	1	CACNA2D2,SYN1,CPS1,ERP44,VCL,DSG2,HEBP2,YBX3,ATP2B1,ACADVL,HACD3,ADD2,DLG1,PAK3,MAP2,SCGN,EZR,DSP,STX1B,MYH9,CTSZ,ATP11C,CCDC22,CBLN1,STX4,CA2,CALB1,ATP1A3,RAB3A,MAPK8,RAD50,DBN1,PRKAR2A,ATP6V1A,RTN4,PRDX1,STMN1,STX12,MESD,IFT46,EPHX2,RDH10,SEPT7,ACO1,BBS2,AKAP9,EIF2AK4,APOE,ARPC1B,ATP5IF1,RIDA,FLOT2,PCNA,SPART,KRAS,NAPG,ANXA1,EGLN1,FLNB,COG3,BIN1,TLN1,AFG3L2,APP,ALDH9A1,ATP1B1,ENSA,OSBPL11,CAMK2…
1	TRUE	0.00233	575	441	67	0.152	0.117	GO:0009653	BP	32	anatomical structure morphogenesis	2	VCL,MAP4K4,ACTN1,MYDGF,SEMA3C,DLG1,TPD52,PAK3,MAP2,ITGA6,EZR,DSP,MYH9,NSD2,SPARC,RTN4,SEPT7,BBS2,MBOAT7,EIF2AK4,APOE,ACTN4,CAMSAP1,ATP5IF1,MAP1B,DCLK1,ANXA1,EGLN1,SULF1,ANXA3,IQGAP1,AFG3L2,APP,RHOB,MTDH,NCAM1,ANK3,NUBPL,MMP14,DPYSL5,EPB41,VANGL2,CASP3,TTC8,PDZD8,ILK,STIM1,KIF5C,CLIC4,ALCAM,CFL1,BAIAP2,BASP1,ANXA2,COL18A1,MAPT,SHTN1,FLNA,SPTAN1,ATL1,L1CAM,GDI1,SNX2,ADGRG1,FIS1,TENM3,TUBB3
1	TRUE	0.00239	3	28	2	0.071	0.667	GO:0045110	BP	32	intermediate filament bundle assembly	4	NEFM,NEFL
1	TRUE	0.00243	274	371	34	0.092	0.124	GO:0031175	BP	32	neuron projection development	5	CRMP1,PAK3,MAP2,EZR,STX1B,SNX3,PTK7,DPYSL3,RTN4,STMN1,EIF2AK4,APOE,CAMSAP1,MAP1B,DCLK1,IQGAP1,APP,NCAM1,ANK3,DPYSL5,KIF5C,GPRIN1,ALCAM,GAP43,CFL1,BAIAP2,MAPT,SHTN1,SPTAN1,ATL1,L1CAM,GDI1,TENM3,TUBB3
1	TRUE	0.00243	8	406	5	0.012	0.625	GO:0046596	BP	32	regulation of viral entry into host cell	1	LGALS1,SNX3,TRIM25,GSN,P4HB
1	TRUE	0.00246	51	385	12	0.031	0.235	GO:0043270	BP	32	positive regulation of ion transport	4	DLG1,AKAP9,APOE,ACTN4,LGALS3,ATP1B1,ANK2,ANK3,STIM1,FLNA,DMD,GSTM2
1	TRUE	0.00246	4	155	3	0.019	0.75	GO:0004859	MF	51	phospholipase inhibitor activity	3	ANXA1,ANXA5,ANXA2
1	TRUE	0.0026	92	242	13	0.054	0.141	GO:0004857	MF	51	enzyme inhibitor activity	1	PRKAR2A,SERPINB6,PRDX5,ATP5IF1,ANXA1,IQGAP1,PRPSAP2,APP,IQGAP2,SERPINH1,ANXA5,PRDX3,ANXA2
1	TRUE	0.00273	241	482	37	0.077	0.154	GO:0098657	BP	32	import into cell	4	EPS15,SNX5,DPYSL2,STX1B,MYH9,DNM1,SNX3,SPARC,DNAJC6,MESD,ANXA11,APOE,ARPC1B,LGALS3,ANXA1,BIN1,FNBP1L,DNAJC13,ANXA3,APP,ATP1B1,GULP1,GSN,WASF2,COLEC12,SYNJ1,ATP1A1,LRPAP1,HSP90B1,SLC3A2,LRP1B,BAIAP2,ANXA2,PTPN1,SNX2,ITSN1,TXNDC5
1	TRUE	0.00274	149	499	27	0.054	0.181	GO:0098609	BP	32	cell-cell adhesion	3	VCL,DSG2,ADD2,DLG1,PTPN23,PAK3,LAMB1,EZR,DSP,MYH9,CBLN1,CD46,FLRT3,LGALS3,FLOT2,ANXA1,TLN1,ANK3,NPTN,CADM3,ILK,PLEKHA7,ALCAM,FLNA,PNP,CLIC1,TENM3
1	TRUE	0.00279	76	482	17	0.035	0.224	GO:0072503	BP	32	cellular divalent inorganic cation homeostasis	5	ATP2B1,SCGN,CALB1,EPHX2,AFG3L2,ATP1B1,CAMK2D,ANK2,GSTO1,NPTN,PDZD8,HSP90B1,STIM1,BCAP31,DMD,GSTM2,FIS1
1	TRUE	0.0028	13	385	6	0.016	0.462	GO:0086009	BP	32	membrane repolarization	3	DLG1,AKAP9,ATP1B1,ANK2,ATP1A1,FLNA
1	TRUE	0.00289	116	24	5	0.208	0.043	GO:0034330	BP	32	cell junction organization	3	VCL,ACTN1,TLN1,PLEC,FLNA
1	TRUE	0.00324	69	127	8	0.063	0.116	GO:0016829	MF	26	lyase activity	1	HACD3,HADHA,ACO2,CA2,CTH,HMGCL,DGLUCY,HADHB
1	TRUE	0.00327	26	470	9	0.019	0.346	GO:0032414	BP	32	positive regulation of ion transmembrane transporter activity	2	AKAP9,ACTN4,ATP1B1,ANK2,GSTO1,ANK3,STIM1,DMD,GSTM2
1	TRUE	0.00328	14	219	5	0.023	0.357	GO:1903779	BP	32	regulation of cardiac conduction	1	ATP2B1,CAMK2D,ANK2,STIM1,FLNA
1	TRUE	0.00346	273	186	21	0.113	0.077	GO:0002274	BP	32	myeloid leukocyte activation	3	ERP44,VCL,HEBP2,PGM1,DSP,LTA4H,ACLY,LGALS3,CKAP4,ANXA3,IQGAP1,APP,IQGAP2,S100A11,FABP5,PGM2,ANXA2,MAPT,DYNC1H1,PNP,APRT
1	TRUE	0.00346	114	385	19	0.049	0.167	GO:0043269	BP	32	regulation of ion transport	3	CAPN1,DLG1,CA2,AHNAK,AKAP9,APOE,ACTN4,LGALS3,BIN1,APP,ATP1B1,CAMK2D,ANK2,ANK3,ATP1A1,STIM1,FLNA,DMD,GSTM2
1	TRUE	0.00347	244	410	33	0.08	0.135	GO:0097435	BP	32	supramolecular fiber organization	3	ACTN1,DLG1,PAK3,MAP2,EZR,DSP,PLS3,NEFM,TUBB4A,DPYSL3,STMN1,AKAP9,APOE,ARPC1B,CAMSAP1,HOOK1,BIN1,APP,IQGAP2,GSN,SERPINH1,TWF1,WASF2,CFL1,CKAP5,BAIAP2,MAPT,SHTN1,FLNA,DYNC1H1,CD2AP,CORO7,NEFL
1	TRUE	0.00347	32	470	10	0.021	0.312	GO:0034767	BP	32	positive regulation of ion transmembrane transport	2	AKAP9,ACTN4,ATP1B1,ANK2,GSTO1,ANK3,STIM1,FLNA,DMD,GSTM2
1	TRUE	0.00349	130	459	23	0.05	0.177	GO:0051648	BP	32	vesicle localization	1	SYN1,NSF,MAP2,TMED2,STX1B,SEC23A,CTSZ,STX4,RAB3A,SEC24A,BBS2,ACTN4,AP3B1,FNBP1L,SEC31A,USO1,SEC16A,SEC24D,SYNJ1,SEC24C,SEPT5,DYNC1H1,MYO5A
1	TRUE	0.00364	149	482	26	0.054	0.174	GO:0050801	BP	32	ion homeostasis	4	ATP2B1,SCGN,CCDC22,CA2,CALB1,ATP1A3,ATP6V1A,EPHX2,ACO1,APOE,AFG3L2,APP,ATP1B1,CAMK2D,ANK2,GSTO1,ANK3,NPTN,ATP1A1,PDZD8,HSP90B1,STIM1,BCAP31,DMD,GSTM2,FIS1
1	TRUE	0.00367	42	219	8	0.037	0.19	GO:0051480	BP	32	regulation of cytosolic calcium ion concentration	7	ATP2B1,SCGN,CALB1,CAMK2D,ANK2,BCAP31,GSTM2,FIS1
1	TRUE	0.00398	277	411	36	0.088	0.13	GO:0030029	BP	32	actin filament-based process	1	DSG2,ACTN1,DLG1,PAK3,EPB41L1,EZR,DSP,MYH9,PLS3,PTK7,DPYSL3,STMN1,AKAP9,ACTN4,ARPC1B,ANXA1,FLNB,BIN1,CAMK2D,ANK2,IQGAP2,GSN,TWF1,GJA1,WASF2,EPB41,ATP1A1,CFL1,BAIAP2,SHTN1,PTPN1,FLNA,MYO5A,CD2AP,DMD,CORO7
1	TRUE	0.00401	298	489	43	0.088	0.144	GO:0048666	BP	32	neuron development	4	MAP4K4,CRMP1,SEMA3C,PAK3,MAP2,LAMB1,EZR,STX1B,MAPK8,SNX3,PTK7,DPYSL3,DBN1,RTN4,STMN1,FLRT3,EIF2AK4,APOE,CAMSAP1,MAP1B,DCLK1,HS6ST1,IQGAP1,AFG3L2,APP,NCAM1,ANK3,NPTN,DPYSL5,KIF5C,GPRIN1,ALCAM,GAP43,CFL1,BAIAP2,MAPT,SHTN1,SPTAN1,ATL1,L1CAM,GDI1,TENM3,TUBB3
1	TRUE	0.0041	3	40	2	0.05	0.667	GO:0051639	BP	32	actin filament network formation	4	ACTN1,PLS3
1	TRUE	0.0041	39	470	11	0.023	0.282	GO:0019722	BP	32	calcium-mediated signaling	2	LMCD1,PPP3CA,ATP1B1,CAMK2D,ANK2,GSTO1,BCAP31,MAPT,DMD,GSTM2,FIS1
1	TRUE	0.0041	27	470	9	0.019	0.333	GO:0032411	BP	32	positive regulation of transporter activity	1	AKAP9,ACTN4,ATP1B1,ANK2,GSTO1,ANK3,STIM1,DMD,GSTM2
1	TRUE	0.0041	8	470	5	0.011	0.625	GO:1903514	BP	32	release of sequestered calcium ion into cytosol by endoplasmic reticulum	1	CAMK2D,ANK2,GSTO1,DMD,GSTM2
1	TRUE	0.0041	8	470	5	0.011	0.625	GO:0014808	BP	32	release of sequestered calcium ion into cytosol by sarcoplasmic reticulum	2	CAMK2D,ANK2,GSTO1,DMD,GSTM2
1	TRUE	0.0041	8	470	5	0.011	0.625	GO:0010880	BP	32	regulation of release of sequestered calcium ion into cytosol by sarcoplasmic reticulum	2	CAMK2D,ANK2,GSTO1,DMD,GSTM2
1	TRUE	0.00435	310	3	3	1	0.01	GO:0005198	MF	17	structural molecule activity	1	AHNAK,PLEC,NEFL
1	TRUE	0.00448	161	400	24	0.06	0.149	GO:0006520	BP	2	cellular amino acid metabolic process	1	AASS,CPS1,OAT,PLOD1,PHGDH,AHCY,FAH,RARS,CTH,HMGCL,ALDH6A1,TST,IVD,RIDA,DGLUCY,EGLN1,NARS2,CKB,PCBD1,GLDC,PPA1,NQO1,P4HB,HIBCH
1	TRUE	0.0045	9	411	5	0.012	0.556	GO:0086064	BP	32	cell communication by electrical coupling involved in cardiac conduction	2	ATP1A3,ATP1B1,CAMK2D,GJA1,ATP1A1
1	TRUE	0.00467	142	371	21	0.057	0.148	GO:0061564	BP	32	axon development	6	PAK3,MAP2,EZR,RTN4,APOE,MAP1B,APP,NCAM1,ANK3,DPYSL5,KIF5C,ALCAM,GAP43,BAIAP2,MAPT,SHTN1,SPTAN1,ATL1,L1CAM,GDI1,TUBB3
1	TRUE	0.0048	6	20	2	0.1	0.333	GO:0036344	BP	32	platelet morphogenesis	6	ACTN1,MYH9
1	TRUE	0.0048	6	20	2	0.1	0.333	GO:0030220	BP	32	platelet formation	7	ACTN1,MYH9
1	TRUE	0.0048	20	385	7	0.018	0.35	GO:1901379	BP	32	regulation of potassium ion transmembrane transport	3	DLG1,AKAP9,BIN1,ATP1B1,ANK2,ANK3,FLNA
1	TRUE	0.00482	26	288	7	0.024	0.269	GO:0071466	BP	52	cellular response to xenobiotic stimulus	2	AKR7A2,EPHX2,POR,EPHX1,NQO1,SULT1A1,GSTM2
1	TRUE	0.00482	26	288	7	0.024	0.269	GO:0006805	BP	52	xenobiotic metabolic process	3	AKR7A2,EPHX2,POR,EPHX1,NQO1,SULT1A1,GSTM2
1	TRUE	0.00484	5	155	3	0.019	0.6	GO:0055102	MF	51	lipase inhibitor activity	2	ANXA1,ANXA5,ANXA2
1	TRUE	0.00485	182	472	29	0.061	0.159	GO:0034220	BP	32	ion transmembrane transport	5	CAPN1,ATP2B1,DLG1,ATP11C,ATP1A3,ATP6V1A,SLC25A12,AHNAK,AKAP9,ACTN4,BIN1,AFG3L2,APP,ATP1B1,CAMK2D,ANK2,GSTO1,ANK3,GJA1,CPT2,SLC38A10,ATP1A1,STIM1,SLC3A2,CLIC4,FLNA,ANXA6,DMD,GSTM2
1	TRUE	0.00497	6	358	4	0.011	0.667	GO:0099623	BP	32	regulation of cardiac muscle cell membrane repolarization	6	DLG1,AKAP9,ANK2,FLNA
1	TRUE	0.00497	64	385	13	0.034	0.203	GO:0032412	BP	32	regulation of ion transmembrane transporter activity	5	CAPN1,DLG1,AHNAK,AKAP9,ACTN4,APP,ATP1B1,CAMK2D,ANK2,ANK3,STIM1,DMD,GSTM2
1	TRUE	0.00503	133	371	20	0.054	0.15	GO:0007409	BP	32	axonogenesis	7	PAK3,MAP2,EZR,RTN4,APOE,MAP1B,APP,NCAM1,ANK3,DPYSL5,KIF5C,ALCAM,BAIAP2,MAPT,SHTN1,SPTAN1,ATL1,L1CAM,GDI1,TUBB3
1	TRUE	0.00504	9	215	4	0.019	0.444	GO:0043101	BP	69	purine-containing compound salvage	1	GMPR2,DCK,PNP,APRT
1	TRUE	0.00532	224	482	34	0.071	0.152	GO:0006897	BP	32	endocytosis	5	EPS15,SNX5,DPYSL2,STX1B,MYH9,DNM1,SNX3,SPARC,DNAJC6,MESD,ANXA11,APOE,ARPC1B,LGALS3,ANXA1,BIN1,FNBP1L,DNAJC13,ANXA3,APP,GULP1,GSN,WASF2,COLEC12,SYNJ1,LRPAP1,HSP90B1,LRP1B,BAIAP2,ANXA2,PTPN1,SNX2,ITSN1,TXNDC5
1	TRUE	0.00535	53	138	7	0.051	0.132	GO:0051262	BP	56	protein tetramerization	2	DECR1,CTH,HMGCL,ATP5IF1,ANXA2,HSD17B8,HIST1H4A
1	TRUE	0.00535	82	385	15	0.039	0.183	GO:0034765	BP	32	regulation of ion transmembrane transport	4	CAPN1,DLG1,AHNAK,AKAP9,ACTN4,BIN1,APP,ATP1B1,CAMK2D,ANK2,ANK3,STIM1,FLNA,DMD,GSTM2
1	TRUE	0.00551	288	373	34	0.091	0.118	GO:0002263	BP	32	cell activation involved in immune response	2	CAPN1,ERP44,VCL,HEBP2,PGM1,DSP,STX4,RAB3A,LTA4H,MSH6,TTR,SERPINB6,EIF2AK4,ACLY,LGALS3,ANXA1,CKAP4,DNAJC13,ANXA3,IQGAP1,APP,DYNC1LI1,IQGAP2,NDUFC2,S100A11,FABP5,CTSB,PGM2,ANXA2,DYNC1H1,SPTAN1,PNP,APRT,TXNDC5
1	TRUE	0.00554	372	373	41	0.11	0.11	GO:0045321	BP	32	leukocyte activation	2	CAPN1,ERP44,VCL,HEBP2,TPD52,PAK3,PGM1,DSP,STX4,RAB3A,LTA4H,MSH6,PRDX1,TTR,SERPINB6,EIF2AK4,ACLY,LGALS3,FLOT2,ANXA1,CKAP4,DNAJC13,ANXA3,PPP3CA,IQGAP1,APP,DYNC1LI1,IQGAP2,NDUFC2,MMP14,S100A11,FABP5,CTSB,PGM2,ANXA2,MAPT,DYNC1H1,SPTAN1,PNP,APRT,TXNDC5
1	TRUE	0.0056	27	385	8	0.021	0.296	GO:0035725	BP	32	sodium ion transmembrane transport	3	DLG1,ATP1A3,ACTN4,ATP1B1,CAMK2D,ANK3,ATP1A1,DMD
1	TRUE	0.0056	10	385	5	0.013	0.5	GO:0043268	BP	32	positive regulation of potassium ion transport	3	DLG1,AKAP9,ATP1B1,ANK2,FLNA
1	TRUE	0.0056	8	258	4	0.016	0.5	GO:0098911	BP	32	regulation of ventricular cardiac muscle cell action potential	4	DSG2,DLG1,DSP,BIN1
1	TRUE	0.0056	16	356	6	0.017	0.375	GO:0098632	MF	15	cell-cell adhesion mediator activity	2	DSG2,DSP,ANXA1,S100A11,BAIAP2,ANXA2
1	TRUE	0.00571	27	288	7	0.024	0.259	GO:0009410	BP	52	response to xenobiotic stimulus	1	AKR7A2,EPHX2,POR,EPHX1,NQO1,SULT1A1,GSTM2
1	TRUE	0.00599	6	385	4	0.01	0.667	GO:0140115	BP	32	export across plasma membrane	5	DLG1,ATP1A3,ATP1B1,ATP1A1
1	TRUE	0.00599	89	38	5	0.132	0.056	GO:0050817	BP	32	coagulation	2	VCL,MYH9,TLN1,FLNA,CLIC1
1	TRUE	0.00599	6	385	4	0.01	0.667	GO:0086013	BP	32	membrane repolarization during cardiac muscle cell action potential	5	DLG1,ATP1B1,ATP1A1,FLNA
1	TRUE	0.00599	89	38	5	0.132	0.056	GO:0007596	BP	32	blood coagulation	3	VCL,MYH9,TLN1,FLNA,CLIC1
1	TRUE	0.00599	21	385	7	0.018	0.333	GO:0043266	BP	32	regulation of potassium ion transport	3	DLG1,AKAP9,BIN1,ATP1B1,ANK2,ANK3,FLNA
1	TRUE	0.00599	6	385	4	0.01	0.667	GO:0010107	BP	32	potassium ion import	3	DLG1,ATP1A3,ATP1B1,ATP1A1
1	TRUE	0.00599	141	71	8	0.113	0.057	GO:0005543	MF	73	phospholipid binding	2	SNX5,ANXA1,MYOF,ANXA3,EPB41,MAPT,ANXA6,SNX2
1	TRUE	0.00613	255	324	28	0.086	0.11	GO:0036230	BP	32	granulocyte activation	4	ERP44,VCL,HEBP2,PGM1,DSP,STX4,RAB3A,LTA4H,TTR,SERPINB6,ACLY,LGALS3,CKAP4,ANXA3,IQGAP1,DYNC1LI1,IQGAP2,NDUFC2,S100A11,FABP5,CTSB,PGM2,ANXA2,DYNC1H1,SPTAN1,PNP,APRT,TXNDC5
1	TRUE	0.00613	66	385	13	0.034	0.197	GO:0022898	BP	32	regulation of transmembrane transporter activity	4	CAPN1,DLG1,AHNAK,AKAP9,ACTN4,APP,ATP1B1,CAMK2D,ANK2,ANK3,STIM1,DMD,GSTM2
1	TRUE	0.00622	90	38	5	0.132	0.056	GO:0007599	BP	32	hemostasis	3	VCL,MYH9,TLN1,FLNA,CLIC1
1	TRUE	0.00622	28	488	9	0.018	0.321	GO:0005201	MF	17	extracellular matrix structural constituent	2	VCAN,NID2,LAMB1,LAMA1,LAMC1,MFGE8,COL6A3,LAMB2,COL18A1
1	TRUE	0.0065	251	185	19	0.103	0.076	GO:0002283	BP	32	neutrophil activation involved in immune response	5	ERP44,VCL,HEBP2,PGM1,DSP,LTA4H,ACLY,LGALS3,CKAP4,ANXA3,IQGAP1,IQGAP2,S100A11,FABP5,PGM2,ANXA2,DYNC1H1,PNP,APRT
1	TRUE	0.0065	251	185	19	0.103	0.076	GO:0043312	BP	32	neutrophil degranulation	5	ERP44,VCL,HEBP2,PGM1,DSP,LTA4H,ACLY,LGALS3,CKAP4,ANXA3,IQGAP1,IQGAP2,S100A11,FABP5,PGM2,ANXA2,DYNC1H1,PNP,APRT
1	TRUE	0.00665	209	441	30	0.068	0.144	GO:0032990	BP	32	cell part morphogenesis	4	MAP4K4,SEMA3C,PAK3,MAP2,EZR,RTN4,EIF2AK4,APOE,MAP1B,DCLK1,IQGAP1,AFG3L2,APP,NCAM1,ANK3,NUBPL,DPYSL5,KIF5C,ALCAM,CFL1,BAIAP2,MAPT,SHTN1,SPTAN1,ATL1,L1CAM,GDI1,SNX2,FIS1,TUBB3
1	TRUE	0.00673	252	185	19	0.103	0.075	GO:0002446	BP	32	neutrophil mediated immunity	5	ERP44,VCL,HEBP2,PGM1,DSP,LTA4H,ACLY,LGALS3,CKAP4,ANXA3,IQGAP1,IQGAP2,S100A11,FABP5,PGM2,ANXA2,DYNC1H1,PNP,APRT
1	TRUE	0.00673	252	185	19	0.103	0.075	GO:0042119	BP	32	neutrophil activation	5	ERP44,VCL,HEBP2,PGM1,DSP,LTA4H,ACLY,LGALS3,CKAP4,ANXA3,IQGAP1,IQGAP2,S100A11,FABP5,PGM2,ANXA2,DYNC1H1,PNP,APRT
1	TRUE	0.00688	9	470	5	0.011	0.556	GO:0070296	BP	32	sarcoplasmic reticulum calcium ion transport	4	CAMK2D,ANK2,GSTO1,DMD,GSTM2
1	TRUE	0.00707	572	133	26	0.195	0.045	GO:0007399	BP	32	nervous system development	4	VCAN,CRMP1,DCX,MAP2,DPYSL2,PTK7,DPYSL3,STMN1,BBS2,NES,BIN1,IQGAP1,CAMK2D,INA,NCAM1,DPYSL4,DPYSL5,VANGL2,KIF5C,GPRIN1,BASP1,MAPT,SHTN1,ATL1,GDI1,TUBB3
1	TRUE	0.00713	258	324	28	0.086	0.109	GO:0002275	BP	32	myeloid cell activation involved in immune response	4	ERP44,VCL,HEBP2,PGM1,DSP,STX4,RAB3A,LTA4H,TTR,SERPINB6,ACLY,LGALS3,CKAP4,ANXA3,IQGAP1,DYNC1LI1,IQGAP2,NDUFC2,S100A11,FABP5,CTSB,PGM2,ANXA2,DYNC1H1,SPTAN1,PNP,APRT,TXNDC5
1	TRUE	0.00723	203	371	26	0.07	0.128	GO:0000904	BP	32	cell morphogenesis involved in differentiation	5	ACTN1,PAK3,MAP2,EZR,MYH9,RTN4,APOE,ACTN4,MAP1B,APP,NCAM1,ANK3,DPYSL5,ILK,KIF5C,ALCAM,CFL1,BAIAP2,MAPT,SHTN1,FLNA,SPTAN1,ATL1,L1CAM,GDI1,TUBB3
1	TRUE	0.00736	33	110	5	0.045	0.152	GO:0032091	BP	1	negative regulation of protein binding	2	CRMP1,MAP2,STMN1,NES,LRPAP1
1	TRUE	0.00742	259	324	28	0.086	0.108	GO:0002444	BP	32	myeloid leukocyte mediated immunity	4	ERP44,VCL,HEBP2,PGM1,DSP,STX4,RAB3A,LTA4H,TTR,SERPINB6,ACLY,LGALS3,CKAP4,ANXA3,IQGAP1,DYNC1LI1,IQGAP2,NDUFC2,S100A11,FABP5,CTSB,PGM2,ANXA2,DYNC1H1,SPTAN1,PNP,APRT,TXNDC5
1	TRUE	0.00742	206	495	32	0.065	0.155	GO:0048878	BP	32	chemical homeostasis	3	ATP2B1,HACD3,SCGN,CCDC22,STX4,CA2,CALB1,ATP1A3,PRKAR2A,ATP6V1A,STMN1,EPHX2,ACO1,APOE,EGLN1,AFG3L2,APP,ATP1B1,CAMK2D,ANK2,GSTO1,ANK3,NPTN,ATP1A1,PDZD8,HSP90B1,STIM1,DDB1,BCAP31,DMD,GSTM2,FIS1
1	TRUE	0.00742	259	324	28	0.086	0.108	GO:0043299	BP	32	leukocyte degranulation	4	ERP44,VCL,HEBP2,PGM1,DSP,STX4,RAB3A,LTA4H,TTR,SERPINB6,ACLY,LGALS3,CKAP4,ANXA3,IQGAP1,DYNC1LI1,IQGAP2,NDUFC2,S100A11,FABP5,CTSB,PGM2,ANXA2,DYNC1H1,SPTAN1,PNP,APRT,TXNDC5
1	TRUE	0.00742	7	127	3	0.024	0.429	GO:0003857	MF	93	3-hydroxyacyl-CoA dehydrogenase activity	1	HADHA,HADHB,HSD17B8
1	TRUE	0.00744	30	191	6	0.031	0.2	GO:0008037	BP	32	cell recognition	1	VCAN,RTN4,LGALS3,APP,COLEC12,CADM3
1	TRUE	0.00757	68	385	13	0.034	0.191	GO:0032409	BP	32	regulation of transporter activity	1	CAPN1,DLG1,AHNAK,AKAP9,ACTN4,APP,ATP1B1,CAMK2D,ANK2,ANK3,STIM1,DMD,GSTM2
1	TRUE	0.00757	9	251	4	0.016	0.444	GO:0000272	BP	18	polysaccharide catabolic process	1	PYGM,PGM1,PGM2L1,PGM2
1	TRUE	0.00757	9	251	4	0.016	0.444	GO:0009251	BP	18	glucan catabolic process	2	PYGM,PGM1,PGM2L1,PGM2
1	TRUE	0.00757	9	251	4	0.016	0.444	GO:0044247	BP	18	cellular polysaccharide catabolic process	2	PYGM,PGM1,PGM2L1,PGM2
1	TRUE	0.00757	9	251	4	0.016	0.444	GO:0005980	BP	18	glycogen catabolic process	3	PYGM,PGM1,PGM2L1,PGM2
1	TRUE	0.00758	7	24	2	0.083	0.286	GO:0007016	BP	32	cytoskeletal anchoring at plasma membrane	2	FLNB,TLN1
1	TRUE	0.00765	86	385	15	0.039	0.174	GO:0010959	BP	32	regulation of metal ion transport	2	DLG1,AHNAK,AKAP9,ACTN4,LGALS3,BIN1,ATP1B1,CAMK2D,ANK2,ANK3,ATP1A1,STIM1,FLNA,DMD,GSTM2
1	TRUE	0.00792	468	489	59	0.121	0.126	GO:0048468	BP	32	cell development	3	MAP4K4,ACTN1,CRMP1,SEMA3C,PAK3,MAP2,LAMB1,EZR,STX1B,MYH9,NUMBL,MAPK8,SNX3,PTK7,DPYSL3,DBN1,RTN4,STMN1,BBS2,FLRT3,EIF2AK4,APOE,ACTN4,CAMSAP1,MAP1B,DCLK1,SOX3,LAMC1,BIN1,HS6ST1,SULF1,IQGAP1,AFG3L2,APP,ANK2,NCAM1,ANK3,NPTN,DPYSL5,CASP3,ILK,KIF5C,GPRIN1,ALCAM,GAP43,CFL1,BAIAP2,ANXA2,MAPT,SHTN1,FLNA,SPTAN1,ATL1,L1CAM,DMD,GDI1,ADGRG1,TENM3,TUBB3
1	TRUE	0.00792	42	257	8	0.031	0.19	GO:0045665	BP	32	negative regulation of neuron differentiation	3	CRMP1,MAP2,STX1B,DPYSL3,RTN4,APOE,SOX3,GDI1
1	TRUE	0.00806	1674	178	71	0.399	0.042	GO:0006810	BP	32	transport	3	CROT,CACNA2D2,ERP44,VCL,HEBP2,IFT80,ATP2B1,ACTN1,MAP2,EPS15,SNX5,ERP29,DPYSL2,DSP,STX1B,MYH9,CA2,ATP1A3,LGALS3BP,LTA4H,HMGCL,IFT81,AHNAK,BBS2,TST,ATP5IF1,ACLY,LGALS3,DCLK1,NAPG,ANXA1,CKAP4,COG3,BIN1,TLN1,ACTR1A,SSB,ANXA3,IQGAP1,CAMK2D,IQGAP2,SEC16A,CPT2,SLC38A10,COLEC12,TAGLN2,SYNJ1,CYB5R1,S100A11,LRPAP1,ANXA5,FABP5,STIM1,SLC3A2,KIF5C,PGM2,ANXA2,BCAP31,POFUT2,MAPT,PTPN1,FLNA,ANXA6,DYNC1H1,PNP,APR…
1	TRUE	0.00806	285	373	33	0.088	0.116	GO:0002366	BP	32	leukocyte activation involved in immune response	3	CAPN1,ERP44,VCL,HEBP2,PGM1,DSP,STX4,RAB3A,LTA4H,MSH6,TTR,SERPINB6,EIF2AK4,ACLY,LGALS3,ANXA1,CKAP4,DNAJC13,ANXA3,IQGAP1,DYNC1LI1,IQGAP2,NDUFC2,S100A11,FABP5,CTSB,PGM2,ANXA2,DYNC1H1,SPTAN1,PNP,APRT,TXNDC5
1	TRUE	0.00806	2	113	2	0.018	1	GO:0019834	MF	51	phospholipase A2 inhibitor activity	4	ANXA1,ANXA2
1	TRUE	0.00817	3	429	3	0.007	1	GO:0071312	BP	24	cellular response to alkaloid	1	CASP6,CASP3,GSTM2
1	TRUE	0.00842	72	113	7	0.062	0.097	GO:0043393	BP	1	regulation of protein binding	2	CRMP1,MAP2,STMN1,NES,EPB41,LRPAP1,ANXA2
1	TRUE	0.00842	249	504	37	0.073	0.149	GO:0044283	BP	2	small molecule biosynthetic process	2	AASS,CPS1,VCAN,OAT,PFKP,ACADVL,HACD3,PGM1,PLOD1,PIBF1,COQ9,PHGDH,SEC14L2,ISYNA1,ERLIN1,ACSS3,LTA4H,SLC25A12,CTH,HMGCL,ACAT2,EPHX2,SIRT5,APOE,ACLY,LBR,MDH2,PRPS1,DCK,FDXR,TKT,PGM2L1,FASN,UGP2,ENTPD5,PNP,HSD17B8
1	TRUE	0.00842	99	38	5	0.132	0.051	GO:0050878	BP	32	regulation of body fluid levels	2	VCL,MYH9,TLN1,FLNA,CLIC1
1	TRUE	0.00842	242	69	10	0.145	0.041	GO:0030036	BP	32	actin cytoskeleton organization	2	ACTN1,MYH9,PLS3,DPYSL3,STMN1,ANXA1,FLNB,EPB41,SHTN1,FLNA
1	TRUE	0.00842	4	277	3	0.011	0.75	GO:0031545	MF	45	peptidyl-proline 4-dioxygenase activity	2	P4HA1,EGLN1,P4HB
1	TRUE	0.00883	3	71	2	0.028	0.667	GO:0045837	BP	32	negative regulation of membrane potential	3	HEBP2,MAPT
1	TRUE	0.00883	3	71	2	0.028	0.667	GO:0010917	BP	32	negative regulation of mitochondrial membrane potential	4	HEBP2,MAPT
1	TRUE	0.00883	5	211	3	0.014	0.6	GO:0051920	MF	49	peroxiredoxin activity	3	PRDX1,PRDX5,PRDX3
1	TRUE	0.00883	5	211	3	0.014	0.6	GO:0008379	MF	49	thioredoxin peroxidase activity	4	PRDX1,PRDX5,PRDX3
1	TRUE	0.00895	16	406	6	0.015	0.375	GO:0046718	BP	32	viral entry into host cell	1	EPS15,LGALS1,SNX3,TRIM25,GSN,P4HB
1	TRUE	0.00904	353	489	47	0.096	0.133	GO:0030182	BP	32	neuron differentiation	4	MAP4K4,CRMP1,SEMA3C,PAK3,MAP2,LAMB1,EZR,STX1B,CBLN1,MAPK8,SNX3,PTK7,DPYSL3,DBN1,RTN4,STMN1,FLRT3,EIF2AK4,APOE,CAMSAP1,MAP1B,DCLK1,SOX3,BIN1,HS6ST1,IQGAP1,AFG3L2,APP,NCAM1,ANK3,NPTN,DPYSL5,CASP3,KIF5C,GPRIN1,ALCAM,GAP43,CFL1,BAIAP2,MAPT,SHTN1,SPTAN1,ATL1,L1CAM,GDI1,TENM3,TUBB3
1	TRUE	0.00904	4	288	3	0.01	0.75	GO:0016653	MF	49	oxidoreductase activity, acting on NAD(P)H, heme protein as acceptor	3	POR,CYB5R1,NQO1
1	TRUE	0.00907	10	451	5	0.011	0.5	GO:0090110	BP	32	cargo loading into COPII-coated vesicle	1	SEC23A,SEC24A,SEC31A,SEC24D,SEC24C
1	TRUE	0.00912	4	52	2	0.038	0.5	GO:0006552	BP	2	leucine catabolic process	4	HMGCL,IVD
1	TRUE	0.0095	10	457	5	0.011	0.5	GO:0005527	MF	73	macrolide binding	2	FKBP7,FKBP14,FKBP9,FKBP10,FKBP2
1	TRUE	0.0095	10	457	5	0.011	0.5	GO:0005528	MF	73	FK506 binding	3	FKBP7,FKBP14,FKBP9,FKBP10,FKBP2
1	TRUE	0.00952	37	107	5	0.047	0.135	GO:1901606	BP	2	alpha-amino acid catabolic process	3	FAH,HMGCL,ALDH6A1,IVD,RIDA
1	TRUE	0.00978	15	451	6	0.013	0.4	GO:0035459	BP	32	cargo loading into vesicle	4	TMED2,SEC23A,SEC24A,SEC31A,SEC24D,SEC24C
1	TRUE	0.00978	198	371	25	0.067	0.126	GO:0120039	BP	32	plasma membrane bounded cell projection morphogenesis	6	PAK3,MAP2,EZR,RTN4,EIF2AK4,APOE,MAP1B,DCLK1,IQGAP1,APP,NCAM1,ANK3,DPYSL5,KIF5C,ALCAM,CFL1,BAIAP2,MAPT,SHTN1,SPTAN1,ATL1,L1CAM,GDI1,SNX2,TUBB3
1	TRUE	0.00978	154	482	25	0.052	0.162	GO:0055082	BP	32	cellular chemical homeostasis	2	ATP2B1,SCGN,CCDC22,STX4,CA2,CALB1,ATP1A3,ATP6V1A,EPHX2,ACO1,AFG3L2,APP,ATP1B1,CAMK2D,ANK2,GSTO1,NPTN,ATP1A1,PDZD8,HSP90B1,STIM1,BCAP31,DMD,GSTM2,FIS1
1	TRUE	0.00978	3	470	3	0.006	1	GO:0014722	BP	32	regulation of skeletal muscle contraction by calcium ion signaling	3	GSTO1,DMD,GSTM2
1	TRUE	0.00978	3	470	3	0.006	1	GO:0014809	BP	32	regulation of skeletal muscle contraction by regulation of release of sequestered calcium ion	3	GSTO1,DMD,GSTM2
1	TRUE	0.00983	24	170	5	0.029	0.208	GO:0048306	MF	6	calcium-dependent protein binding	1	ANXA1,ANXA3,S100A11,ANXA2,ANXA6
1	TRUE	0.01	34	257	7	0.027	0.206	GO:0010977	BP	32	negative regulation of neuron projection development	2	CRMP1,MAP2,STX1B,DPYSL3,RTN4,APOE,GDI1
1	TRUE	0.0102	7	385	4	0.01	0.571	GO:0055119	BP	32	relaxation of cardiac muscle	5	ATP1B1,CAMK2D,ATP1A1,GSTM2
1	TRUE	0.0102	7	385	4	0.01	0.571	GO:1901381	BP	32	positive regulation of potassium ion transmembrane transport	1	AKAP9,ATP1B1,ANK2,FLNA
1	TRUE	0.0103	3	483	3	0.006	1	GO:0031581	BP	41	hemidesmosome assembly	1	ITGA6,LAMC1,PLEC
1	TRUE	0.0103	53	393	11	0.028	0.208	GO:0009063	BP	2	cellular amino acid catabolic process	2	AASS,FAH,CTH,HMGCL,ALDH6A1,TST,IVD,RIDA,PCBD1,GLDC,HIBCH
1	TRUE	0.0108	46	385	10	0.026	0.217	GO:0034764	BP	32	positive regulation of transmembrane transport	1	CA2,AKAP9,ACTN4,ATP1B1,ANK2,ANK3,STIM1,FLNA,DMD,GSTM2
1	TRUE	0.0109	200	371	25	0.067	0.125	GO:0048858	BP	32	cell projection morphogenesis	5	PAK3,MAP2,EZR,RTN4,EIF2AK4,APOE,MAP1B,DCLK1,IQGAP1,APP,NCAM1,ANK3,DPYSL5,KIF5C,ALCAM,CFL1,BAIAP2,MAPT,SHTN1,SPTAN1,ATL1,L1CAM,GDI1,SNX2,TUBB3
1	TRUE	0.0109	9	24	2	0.083	0.222	GO:0017166	MF	15	vinculin binding	2	ACTN1,TLN1
1	TRUE	0.0114	21	451	7	0.016	0.333	GO:0002474	BP	22	antigen processing and presentation of peptide antigen via MHC class I	1	SEC23A,SEC24A,SEC31A,SEC24D,PDIA3,SEC24C,BCAP31
1	TRUE	0.0115	45	259	8	0.031	0.178	GO:0016999	BP	25	antibiotic metabolic process	2	AKR7A2,ACO2,PRDX1,ACLY,MDH2,PRDX3,DHTKD1,SULT1A1
1	TRUE	0.0115	19	356	6	0.017	0.316	GO:0098631	MF	15	cell adhesion mediator activity	1	DSG2,DSP,ANXA1,S100A11,BAIAP2,ANXA2
1	TRUE	0.0116	388	489	50	0.102	0.129	GO:0048699	BP	32	generation of neurons	5	MAP4K4,CRMP1,SEMA3C,PAK3,DCX,MAP2,LAMB1,EZR,STX1B,CBLN1,NUMBL,MAPK8,SNX3,PTK7,DPYSL3,DBN1,RTN4,STMN1,FLRT3,EIF2AK4,APOE,CAMSAP1,MAP1B,DCLK1,SOX3,BIN1,HS6ST1,IQGAP1,AFG3L2,APP,NCAM1,ANK3,NPTN,DPYSL5,CASP3,KIF5C,GPRIN1,ALCAM,GAP43,CFL1,BAIAP2,MAPT,SHTN1,SPTAN1,ATL1,L1CAM,GDI1,ADGRG1,TENM3,TUBB3
1	TRUE	0.0117	44	23	3	0.13	0.068	GO:0031532	BP	32	actin cytoskeleton reorganization	3	MYH9,ANXA1,FLNA
1	TRUE	0.0121	58	365	11	0.03	0.19	GO:0060560	BP	32	developmental growth involved in morphogenesis	3	MAP2,RTN4,EIF2AK4,APOE,MAP1B,IQGAP1,APP,ALCAM,MAPT,SHTN1,L1CAM
1	TRUE	0.0126	191	371	24	0.065	0.126	GO:0048812	BP	32	neuron projection morphogenesis	7	PAK3,MAP2,EZR,RTN4,EIF2AK4,APOE,MAP1B,DCLK1,IQGAP1,APP,NCAM1,ANK3,DPYSL5,KIF5C,ALCAM,CFL1,BAIAP2,MAPT,SHTN1,SPTAN1,ATL1,L1CAM,GDI1,TUBB3
1	TRUE	0.0127	90	482	17	0.035	0.189	GO:0051235	BP	32	maintenance of location	2	EZR,CCDC22,AKAP9,APOE,FLNB,TLN1,OSBPL11,CAMK2D,ANK2,GSN,GSTO1,ANK3,TWF1,HSP90B1,FLNA,DMD,GSTM2
1	TRUE	0.0127	42	358	9	0.025	0.214	GO:0044325	MF	72	ion channel binding	1	ACTN1,DLG1,AKAP9,PRKCSH,ACTN4,CAMK2D,ANK2,ANK3,FLNA
1	TRUE	0.013	86	461	16	0.035	0.186	GO:0016853	MF	108	isomerase activity	1	ERP44,FKBP7,PGM1,ISYNA1,FKBP14,GNPDA1,FKBP9,FKBP10,PDIA4,PGM2L1,PDIA3,PGM2,FKBP2,MPI,P4HB,TXNDC5
1	TRUE	0.013	4	66	2	0.03	0.5	GO:0005044	MF	70	scavenger receptor activity	1	LGALS3BP,COLEC12
1	TRUE	0.0134	13	367	5	0.014	0.385	GO:0070279	MF	73	vitamin B6 binding	1	OAT,PYGM,CTH,PLPBP,GLDC
1	TRUE	0.0134	648	186	35	0.188	0.054	GO:0042802	MF	5	identical protein binding	1	ACTN1,EPS15,COQ9,ERP29,DPYSL2,MYH9,CTH,HMGCL,CBX3,P4HA1,ATP5IF1,KHDRBS3,FLNB,BIN1,ATIC,CASP6,APP,CAMK2D,DCK,CADM3,S100A11,LZTFL1,FABP5,PRDX3,PDIA3,STIM1,NQO1,ANXA2,MAPT,FLNA,ANXA6,ATL1,SNX2,GSTM2,NEFL
1	TRUE	0.0135	5	257	3	0.012	0.6	GO:0019433	BP	60	triglyceride catabolic process	1	CPS1,APOE,FABP5
1	TRUE	0.0135	5	257	3	0.012	0.6	GO:2000644	BP	30	regulation of receptor catabolic process	1	APOE,ANXA2,PTPN1
1	TRUE	0.0138	9	28	2	0.071	0.222	GO:0045109	BP	32	intermediate filament organization	3	NEFM,NEFL
1	TRUE	0.0139	16	164	4	0.024	0.25	GO:0045103	BP	32	intermediate filament-based process	1	DSP,NEFM,NES,NEFL
1	TRUE	0.0139	16	164	4	0.024	0.25	GO:0045104	BP	32	intermediate filament cytoskeleton organization	2	DSP,NEFM,NES,NEFL
1	TRUE	0.0139	27	470	8	0.017	0.296	GO:1901019	BP	32	regulation of calcium ion transmembrane transporter activity	6	AHNAK,ATP1B1,CAMK2D,ANK2,GSTO1,STIM1,DMD,GSTM2
1	TRUE	0.014	90	488	17	0.035	0.189	GO:0043062	BP	32	extracellular structure organization	3	VCAN,NID2,LAMB1,ITGA6,LAMA1,SPARC,TTR,APOE,LAMC1,SULF1,APP,SERPINH1,MMP14,COL6A3,LAMB2,COL18A1,P4HB
1	TRUE	0.014	46	24	3	0.125	0.065	GO:0045185	BP	32	maintenance of protein location	1	FLNB,TLN1,FLNA
1	TRUE	0.0142	2130	198	92	0.465	0.043	GO:0051179	BP	32	localization	1	CROT,CACNA2D2,ERP44,VCL,HEBP2,IFT80,ATP2B1,ACTN1,DCX,MAP2,PGM1,EPS15,SNX5,ERP29,ITGA6,DPYSL2,DSP,STX1B,MYH9,ATP11C,CA2,ATP1A3,LGALS3BP,LTA4H,PTK7,DPYSL3,RTN4,HMGCL,IFT81,AHNAK,BBS2,TST,ACTN4,ATP5IF1,ACLY,LGALS3,FLOT2,DCLK1,NAPG,ANXA1,MAP7,CKAP4,FLNB,COG3,BIN1,TLN1,SULF1,ACTR1A,SSB,ANXA3,IQGAP1,APP,CAMK2D,IQGAP2,SEC16A,CPT2,SLC38A10,WASF2,COLEC12,TAGLN2,EPB41,SYNJ1,CYB5R1,LMNA,VANGL2,S100A11,LZTFL…
1	TRUE	0.0142	67	489	14	0.029	0.209	GO:0099177	BP	32	regulation of trans-synaptic signaling	1	SYN1,STX1B,CBLN1,STX4,RAB3A,DBN1,EIF2AK4,APOE,APP,NPTN,FABP5,GRM8,SEPT5,MAPT
1	TRUE	0.0142	4	71	2	0.028	0.5	GO:0071814	MF	15	protein-lipid complex binding	2	COLEC12,MAPT
1	TRUE	0.0142	4	71	2	0.028	0.5	GO:0071813	MF	15	lipoprotein particle binding	3	COLEC12,MAPT
1	TRUE	0.0145	19	379	6	0.016	0.316	GO:1903649	BP	86	regulation of cytoplasmic transport	1	PTPN23,MAP2,EZR,SNX3,MAP2K2,DNAJC13
1	TRUE	0.0147	51	365	10	0.027	0.196	GO:1990138	BP	32	neuron projection extension	4	MAP2,RTN4,EIF2AK4,APOE,MAP1B,IQGAP1,ALCAM,MAPT,SHTN1,L1CAM
1	TRUE	0.0148	404	489	51	0.104	0.126	GO:0022008	BP	32	neurogenesis	4	MAP4K4,CRMP1,SEMA3C,PAK3,DCX,MAP2,LAMB1,EZR,STX1B,CBLN1,NUMBL,MAPK8,SNX3,PTK7,DPYSL3,DBN1,RTN4,STMN1,MBOAT7,FLRT3,EIF2AK4,APOE,CAMSAP1,MAP1B,DCLK1,SOX3,BIN1,HS6ST1,IQGAP1,AFG3L2,APP,NCAM1,ANK3,NPTN,DPYSL5,CASP3,KIF5C,GPRIN1,ALCAM,GAP43,CFL1,BAIAP2,MAPT,SHTN1,SPTAN1,ATL1,L1CAM,GDI1,ADGRG1,TENM3,TUBB3
1	TRUE	0.0149	7	444	4	0.009	0.571	GO:0006012	BP	81	galactose metabolic process	1	PGM1,PGM2L1,PGM2,GALT
1	TRUE	0.0149	7	444	4	0.009	0.571	GO:0019388	BP	81	galactose catabolic process	1	PGM1,PGM2L1,PGM2,GALT
1	TRUE	0.0151	161	371	21	0.057	0.13	GO:0048667	BP	32	cell morphogenesis involved in neuron differentiation	6	PAK3,MAP2,EZR,RTN4,APOE,MAP1B,APP,NCAM1,ANK3,DPYSL5,KIF5C,ALCAM,CFL1,BAIAP2,MAPT,SHTN1,SPTAN1,ATL1,L1CAM,GDI1,TUBB3
1	TRUE	0.0152	11	470	5	0.011	0.455	GO:1901021	BP	32	positive regulation of calcium ion transmembrane transporter activity	3	ATP1B1,ANK2,GSTO1,STIM1,GSTM2
1	TRUE	0.0153	104	385	16	0.042	0.154	GO:0034762	BP	32	regulation of transmembrane transport	3	CAPN1,DLG1,CA2,AHNAK,AKAP9,ACTN4,BIN1,APP,ATP1B1,CAMK2D,ANK2,ANK3,STIM1,FLNA,DMD,GSTM2
1	TRUE	0.0154	34	470	9	0.019	0.265	GO:1903169	BP	32	regulation of calcium ion transmembrane transport	5	AHNAK,BIN1,ATP1B1,CAMK2D,ANK2,GSTO1,STIM1,DMD,GSTM2
1	TRUE	0.0158	4	375	3	0.008	0.75	GO:1900120	BP	1	regulation of receptor binding	3	PTPRF,ANXA2,RUVBL2
1	TRUE	0.0161	8	385	4	0.01	0.5	GO:0086011	BP	32	membrane repolarization during action potential	4	DLG1,ATP1B1,ATP1A1,FLNA
1	TRUE	0.0161	39	119	5	0.042	0.128	GO:1904018	BP	32	positive regulation of vasculature development	3	MYDGF,CTH,ANXA1,ANXA3,STIM1
1	TRUE	0.0161	50	191	7	0.037	0.14	GO:0048638	BP	32	regulation of developmental growth	1	MAP2,RTN4,BBS2,APP,BASP1,MAPT,SHTN1
1	TRUE	0.0161	8	385	4	0.01	0.5	GO:2000651	BP	32	positive regulation of sodium ion transmembrane transporter activity	3	ACTN4,ATP1B1,ANK3,DMD
1	TRUE	0.0163	26	385	7	0.018	0.269	GO:0002028	BP	32	regulation of sodium ion transport	3	DLG1,ACTN4,ATP1B1,CAMK2D,ANK3,ATP1A1,DMD
1	TRUE	0.0164	61	365	11	0.03	0.18	GO:0048588	BP	32	developmental cell growth	3	MAP2,RTN4,EIF2AK4,APOE,MAP1B,IQGAP1,APP,ALCAM,MAPT,SHTN1,L1CAM
1	TRUE	0.017	1732	178	71	0.399	0.041	GO:0051234	BP	32	establishment of localization	2	CROT,CACNA2D2,ERP44,VCL,HEBP2,IFT80,ATP2B1,ACTN1,MAP2,EPS15,SNX5,ERP29,DPYSL2,DSP,STX1B,MYH9,CA2,ATP1A3,LGALS3BP,LTA4H,HMGCL,IFT81,AHNAK,BBS2,TST,ATP5IF1,ACLY,LGALS3,DCLK1,NAPG,ANXA1,CKAP4,COG3,BIN1,TLN1,ACTR1A,SSB,ANXA3,IQGAP1,CAMK2D,IQGAP2,SEC16A,CPT2,SLC38A10,COLEC12,TAGLN2,SYNJ1,CYB5R1,S100A11,LRPAP1,ANXA5,FABP5,STIM1,SLC3A2,KIF5C,PGM2,ANXA2,BCAP31,POFUT2,MAPT,PTPN1,FLNA,ANXA6,DYNC1H1,PNP,APR…
1	TRUE	0.0173	65	459	13	0.028	0.2	GO:0006900	BP	32	vesicle budding from membrane	2	NSF,TMED2,SEC23A,CTSZ,SNX3,SEC24A,FNBP1L,SEC31A,USO1,SEC16A,SEC24D,SEC24C,ANXA2
1	TRUE	0.0173	125	490	21	0.043	0.168	GO:0006888	BP	32	ER to Golgi vesicle-mediated transport	1	NSF,TMED2,SEC23A,CTSZ,DCTN6,SEC24A,COG3,DCTN3,ACTR1A,SEC31A,USO1,DYNC1LI1,ANK2,SEC16A,SEC24D,ANK3,SEC24C,COPB2,BCAP31,DYNC1H1,SPTAN1
1	TRUE	0.0175	6	52	2	0.038	0.333	GO:0006551	BP	2	leucine metabolic process	3	HMGCL,IVD
1	TRUE	0.0178	13	23	2	0.087	0.154	GO:0071526	BP	8	semaphorin-plexin signaling pathway	1	NCAM1,FLNA
1	TRUE	0.0178	199	482	29	0.06	0.146	GO:0019725	BP	32	cellular homeostasis	1	ERP44,ATP2B1,SCGN,CCDC22,STX4,CA2,CALB1,ATP1A3,ATP6V1A,EPHX2,ACO1,PCNA,AFG3L2,APP,ATP1B1,CAMK2D,ANK2,GSTO1,NPTN,ATP1A1,RFC4,PDZD8,HSP90B1,STIM1,NELL2,BCAP31,DMD,GSTM2,FIS1
1	TRUE	0.0178	2	198	2	0.01	1	GO:0097186	BP	74	amelogenesis	1	ITGA6,STIM1
1	TRUE	0.0179	446	23	7	0.304	0.016	GO:0040011	BP	32	locomotion	1	VCL,MYH9,ANXA1,NCAM1,DPYSL5,LMNA,FLNA
1	TRUE	0.0182	71	476	14	0.029	0.197	GO:0010038	BP	20	response to metal ion	2	MAPK8,RTN4,SLC25A12,ANXA11,ACO1,SEC31A,PPP3CA,IQGAP1,CAMK2D,ANK3,STIM1,CLIC4,D2HGDH,MAPT
1	TRUE	0.0182	34	385	8	0.021	0.235	GO:0006814	BP	32	sodium ion transport	2	DLG1,ATP1A3,ACTN4,ATP1B1,CAMK2D,ANK3,ATP1A1,DMD
1	TRUE	0.0182	11	494	5	0.01	0.455	GO:0030507	MF	15	spectrin binding	2	ADD2,CAMSAP1,ANK2,ANK3,EPB41
1	TRUE	0.0187	285	273	25	0.092	0.088	GO:0006811	BP	32	ion transport	4	ATP2B1,DLG1,ATP11C,CA2,ATP1A3,RAB3A,AHNAK,APOE,ACTN4,LGALS3,BIN1,APP,CAMK2D,ANK2,CPT2,SLC38A10,CYB5R1,ATP1A1,STIM1,SLC3A2,CLIC4,FLNA,ANXA6,GSTM2,CLIC1
1	TRUE	0.0189	6	241	3	0.012	0.5	GO:0010984	BP	32	regulation of lipoprotein particle clearance	3	LRPAP1,ANXA2,CNPY2
1	TRUE	0.019	62	257	9	0.035	0.145	GO:0010721	BP	32	negative regulation of cell development	4	CRMP1,MAP2,STX1B,DPYSL3,RTN4,APOE,ACTN4,SOX3,GDI1
1	TRUE	0.0191	146	482	23	0.048	0.158	GO:0034976	BP	88	response to endoplasmic reticulum stress	1	ERP44,ACADVL,MYDGF,DNAJB11,FKBP14,ERLIN1,CTH,TXNDC12,TRIM25,EIF2AK4,TLN1,SEC31A,UBXN4,SRPRB,PDIA4,LMNA,STT3B,HSP90B1,PDIA3,P4HB,BCAP31,PTPN1,TXNDC5
1	TRUE	0.0191	50	464	11	0.024	0.22	GO:0016125	BP	3	sterol metabolic process	1	ACADVL,SEC14L2,ERLIN1,HDLBP,ACAT2,EPHX2,APOE,ACLY,LBR,FDXR,FASN
1	TRUE	0.0191	111	171	10	0.058	0.09	GO:0006631	BP	2	fatty acid metabolic process	5	CROT,HACD3,DECR1,LTA4H,IVD,ACLY,HADHB,FASN,HSD17B8,GSTM2
1	TRUE	0.0191	4	411	3	0.007	0.75	GO:0086066	BP	32	atrial cardiac muscle cell to AV node cell communication	2	ANK2,GJA1,FLNA
1	TRUE	0.0191	4	411	3	0.007	0.75	GO:0086026	BP	32	atrial cardiac muscle cell to AV node cell signaling	3	ANK2,GJA1,FLNA
1	TRUE	0.0191	4	411	3	0.007	0.75	GO:0086014	BP	32	atrial cardiac muscle cell action potential	4	ANK2,GJA1,FLNA
1	TRUE	0.0192	7	488	4	0.008	0.571	GO:0022030	BP	32	telencephalon glial cell migration	7	LAMB1,RTN4,MBOAT7,ADGRG1
1	TRUE	0.0192	7	488	4	0.008	0.571	GO:0021799	BP	32	cerebral cortex radially oriented cell migration	8	LAMB1,RTN4,MBOAT7,ADGRG1
1	TRUE	0.0192	7	488	4	0.008	0.571	GO:0021801	BP	32	cerebral cortex radial glia guided migration	9	LAMB1,RTN4,MBOAT7,ADGRG1
1	TRUE	0.0194	12	257	4	0.016	0.333	GO:1902991	BP	50	regulation of amyloid precursor protein catabolic process	1	APOE,FLOT2,BIN1,APP
1	TRUE	0.0194	9	358	4	0.011	0.444	GO:0060306	BP	32	regulation of membrane repolarization	5	DLG1,AKAP9,ANK2,FLNA
1	TRUE	0.0195	654	277	47	0.17	0.072	GO:0051239	BP	32	regulation of multicellular organismal process	2	DSG2,ATP2B1,CRMP1,MYDGF,DLG1,PTPN23,MAP2,DSP,STX1B,ATP1A3,SNX3,PTK7,DPYSL3,RTN4,CTH,SEPT7,BBS2,APOE,LGALS3,SOX3,ANXA1,EGLN1,BIN1,SULF1,ANXA3,APP,RHOB,CAMK2D,ANK2,MTDH,TKFC,MOV10,LMNA,ATP1A1,LRPAP1,STIM1,BASP1,ANXA2,MAPT,SHTN1,FLNA,PNP,GDI1,GSTM2,TENM3,CNPY2,HIST1H4A
1	TRUE	0.0195	27	49	3	0.061	0.111	GO:0046128	BP	62	purine ribonucleoside metabolic process	2	AHCY,AK4,PNP
1	TRUE	0.0197	78	488	15	0.031	0.192	GO:0030198	BP	32	extracellular matrix organization	4	VCAN,NID2,LAMB1,ITGA6,LAMA1,SPARC,TTR,LAMC1,SULF1,APP,SERPINH1,MMP14,COL6A3,LAMB2,COL18A1
1	TRUE	0.0198	7	49	2	0.041	0.286	GO:0046638	BP	61	positive regulation of alpha-beta T cell differentiation	3	ANXA1,PNP
1	TRUE	0.0198	65	470	13	0.028	0.2	GO:0019932	BP	32	second-messenger-mediated signaling	1	LMCD1,APOE,PPP3CA,ATP1B1,CAMK2D,ANK2,GSTO1,BCAP31,GNG2,MAPT,DMD,GSTM2,FIS1
1	TRUE	0.0198	13	418	5	0.012	0.385	GO:0016628	MF	49	oxidoreductase activity, acting on the CH-CH group of donors, NAD or NADP as acceptor	3	BLVRB,DECR1,BLVRA,PTGR2,LBR
1	TRUE	0.0199	82	122	7	0.057	0.085	GO:0006816	BP	32	calcium ion transport	3	ATP2B1,AHNAK,LGALS3,BIN1,CAMK2D,STIM1,SLC3A2
1	TRUE	0.0201	2	219	2	0.009	1	GO:0033292	BP	32	T-tubule organization	4	BIN1,ANK2
1	TRUE	0.0204	2	221	2	0.009	1	GO:0046598	BP	32	positive regulation of viral entry into host cell	1	LGALS1,P4HB
1	TRUE	0.0205	28	106	4	0.038	0.143	GO:0007187	BP	4	G-protein coupled receptor signaling pathway, coupled to cyclic nucleotide second messenger	2	GNAO1,ANXA1,GNG2,FLNA
1	TRUE	0.0205	4	429	3	0.007	0.75	GO:0043279	BP	24	response to alkaloid	1	CASP6,CASP3,GSTM2
1	TRUE	0.0205	24	323	6	0.019	0.25	GO:0030414	MF	51	peptidase inhibitor activity	1	SERPINB6,PRDX5,APP,SERPINH1,CAST,PRDX3
1	TRUE	0.0205	24	323	6	0.019	0.25	GO:0004866	MF	51	endopeptidase inhibitor activity	2	SERPINB6,PRDX5,APP,SERPINH1,CAST,PRDX3
1	TRUE	0.0211	6	257	3	0.012	0.5	GO:1902992	BP	50	negative regulation of amyloid precursor protein catabolic process	1	APOE,FLOT2,BIN1
1	TRUE	0.0212	228	328	24	0.073	0.105	GO:0055114	BP	67	oxidation-reduction process	1	CROT,NDUFB4,PFKP,PYGM,ACADVL,PGM1,PLOD1,ACO2,DECR1,BLVRA,POR,IVD,HADHB,ETFA,PRDM16,ALDH9A1,MDH2,NDUFC2,FDXR,PGM2L1,PRDX3,PGM2,DHTKD1,HSD17B8
1	TRUE	0.0215	33	319	7	0.022	0.212	GO:0042737	BP	25	drug catabolic process	2	FAH,PRDX1,RIDA,PRDX3,PCBD1,GLDC,SULT1A1
1	TRUE	0.0215	8	185	3	0.016	0.375	GO:0016868	MF	44	intramolecular transferase activity, phosphotransferases	1	PGM1,PGM2L1,PGM2
1	TRUE	0.0219	77	18	3	0.167	0.039	GO:0006909	BP	32	phagocytosis	6	MYH9,ANXA1,COLEC12
1	TRUE	0.022	2410	18	14	0.778	0.006	GO:0016043	BP	32	cellular component organization	2	VCL,MYH9,AHNAK,ANXA1,FLNB,SERPINH1,NCAM1,DPYSL5,COLEC12,LMNA,PLEC,ANXA6,DYNC1H1,NEFL
1	TRUE	0.022	39	268	7	0.026	0.179	GO:0005516	MF	42	calmodulin binding	1	CALD1,CAMSAP1,ATP5IF1,PPP3CA,IQGAP1,CAMK2D,IQGAP2
1	TRUE	0.0227	291	185	19	0.103	0.065	GO:0002443	BP	32	leukocyte mediated immunity	3	ERP44,VCL,HEBP2,PGM1,DSP,LTA4H,ACLY,LGALS3,CKAP4,ANXA3,IQGAP1,IQGAP2,S100A11,FABP5,PGM2,ANXA2,DYNC1H1,PNP,APRT
1	TRUE	0.0227	29	49	3	0.061	0.103	GO:0042278	BP	62	purine nucleoside metabolic process	1	AHCY,AK4,PNP
1	TRUE	0.0228	47	110	5	0.045	0.106	GO:0051100	BP	1	negative regulation of binding	1	CRMP1,MAP2,STMN1,NES,LRPAP1
1	TRUE	0.023	13	439	5	0.011	0.385	GO:0016864	MF	108	intramolecular oxidoreductase activity, transposing S-S bonds	3	ERP44,PDIA4,PDIA3,P4HB,TXNDC5
1	TRUE	0.023	13	439	5	0.011	0.385	GO:0003756	MF	108	protein disulfide isomerase activity	4	ERP44,PDIA4,PDIA3,P4HB,TXNDC5
1	TRUE	0.0232	286	120	14	0.117	0.049	GO:0051094	BP	32	positive regulation of developmental process	2	MYDGF,PTK7,DPYSL3,CTH,ANXA1,BIN1,ANXA3,LMNA,STIM1,BASP1,MAPT,SHTN1,FLNA,PNP
1	TRUE	0.0234	9	385	4	0.01	0.444	GO:0090075	BP	32	relaxation of muscle	4	ATP1B1,CAMK2D,ATP1A1,GSTM2
1	TRUE	0.0234	9	385	4	0.01	0.444	GO:1902307	BP	32	positive regulation of sodium ion transmembrane transport	4	ACTN4,ATP1B1,ANK3,DMD
1	TRUE	0.0237	4	459	3	0.007	0.75	GO:0030050	BP	32	vesicle transport along actin filament	1	ACTN4,FNBP1L,MYO5A
1	TRUE	0.0238	14	106	3	0.028	0.214	GO:0007212	BP	4	dopamine receptor signaling pathway	2	GNAO1,GNG2,FLNA
1	TRUE	0.0238	2	248	2	0.008	1	GO:0061355	BP	58	Wnt protein secretion	1	PTPN23,WLS
1	TRUE	0.0238	2	248	2	0.008	1	GO:0061356	BP	58	regulation of Wnt protein secretion	2	PTPN23,WLS
1	TRUE	0.0238	2	248	2	0.008	1	GO:0061357	BP	58	positive regulation of Wnt protein secretion	1	PTPN23,WLS
1	TRUE	0.0238	131	385	18	0.047	0.137	GO:0098655	BP	32	cation transmembrane transport	6	CAPN1,DLG1,ATP1A3,AHNAK,AKAP9,ACTN4,BIN1,APP,ATP1B1,CAMK2D,ANK2,ANK3,ATP1A1,STIM1,SLC3A2,FLNA,DMD,GSTM2
1	TRUE	0.0238	181	277	18	0.065	0.099	GO:0072359	BP	32	circulatory system development	4	DSG2,MYDGF,DSP,MYH9,CTH,ATP5IF1,ANXA1,EGLN1,SULF1,ANXA3,RHOB,ANK2,MTDH,VANGL2,STIM1,CLIC4,BASP1,ANXA2
1	TRUE	0.024	8	49	2	0.041	0.25	GO:0046635	BP	61	positive regulation of alpha-beta T cell activation	1	ANXA1,PNP
1	TRUE	0.024	15	25	2	0.08	0.133	GO:0002792	BP	32	negative regulation of peptide secretion	1	ERP29,ANXA1
1	TRUE	0.024	15	25	2	0.08	0.133	GO:0050709	BP	32	negative regulation of protein secretion	1	ERP29,ANXA1
1	TRUE	0.0241	85	365	13	0.036	0.153	GO:0048589	BP	32	developmental growth	2	MAP2,RTN4,BBS2,EIF2AK4,APOE,MAP1B,IQGAP1,APP,ALCAM,BASP1,MAPT,SHTN1,L1CAM
1	TRUE	0.0243	40	79	4	0.051	0.1	GO:1904950	BP	46	negative regulation of establishment of protein localization	1	ERP29,ANXA1,MAPT,GDI1
1	TRUE	0.0243	13	450	5	0.011	0.385	GO:0060291	BP	32	long-term synaptic potentiation	4	STX4,EIF2AK4,APOE,APP,NPTN
1	TRUE	0.0243	46	451	10	0.022	0.217	GO:0048207	BP	32	vesicle targeting, rough ER to cis-Golgi	2	NSF,TMED2,SEC23A,CTSZ,SEC24A,SEC31A,USO1,SEC16A,SEC24D,SEC24C
1	TRUE	0.0243	46	451	10	0.022	0.217	GO:0048208	BP	32	COPII vesicle coating	3	NSF,TMED2,SEC23A,CTSZ,SEC24A,SEC31A,USO1,SEC16A,SEC24D,SEC24C
1	TRUE	0.0243	2	253	2	0.008	1	GO:0004074	MF	49	biliverdin reductase activity	4	BLVRB,BLVRA
1	TRUE	0.0243	7	231	3	0.013	0.429	GO:0004867	MF	51	serine-type endopeptidase inhibitor activity	3	SERPINB6,APP,SERPINH1
1	TRUE	0.0248	2	257	2	0.008	1	GO:0032803	BP	30	regulation of low-density lipoprotein particle receptor catabolic process	1	APOE,ANXA2
1	TRUE	0.0248	41	340	8	0.024	0.195	GO:0036498	BP	55	IRE1-mediated unfolded protein response	1	ACADVL,MYDGF,DNAJB11,TLN1,SEC31A,SRPRB,LMNA,PTPN1
1	TRUE	0.0248	2	257	2	0.008	1	GO:0007271	BP	32	synaptic transmission, cholinergic	5	APOE,NQO1
1	TRUE	0.0248	13	454	5	0.011	0.385	GO:1902803	BP	121	regulation of synaptic vesicle transport	1	SYN1,MAP2,STX1B,RAB3A,SEPT5
1	TRUE	0.0248	2	257	2	0.008	1	GO:0070326	MF	38	very-low-density lipoprotein particle receptor binding	1	APOE,LRPAP1
1	TRUE	0.0251	372	277	30	0.108	0.081	GO:0042592	BP	32	homeostatic process	2	ERP44,ATP2B1,ACADVL,HACD3,SCGN,STX4,CA2,CALB1,ATP1A3,PRKAR2A,PRDX1,STMN1,EPHX2,BBS2,APOE,ATP5IF1,PCNA,ANXA1,EGLN1,APP,CAMK2D,ANK2,ATP1A1,TERF2IP,STIM1,NELL2,BCAP31,GSTM2,FIS1,HIST1H4A
1	TRUE	0.0251	15	385	5	0.013	0.333	GO:1901016	BP	32	regulation of potassium ion transmembrane transporter activity	4	DLG1,AKAP9,ATP1B1,ANK2,ANK3
1	TRUE	0.0254	9	402	4	0.01	0.444	GO:0001937	BP	87	negative regulation of endothelial cell proliferation	1	SPARC,APOE,ATP5IF1,SULF1
1	TRUE	0.0255	7	238	3	0.013	0.429	GO:0042181	BP	2	ketone biosynthetic process	1	COQ9,SIRT5,FDXR
1	TRUE	0.0256	22	150	4	0.027	0.182	GO:0051881	BP	32	regulation of mitochondrial membrane potential	3	HEBP2,ATP5IF1,PRDX3,MAPT
1	TRUE	0.0256	5	358	3	0.008	0.6	GO:0099625	BP	32	ventricular cardiac muscle cell membrane repolarization	5	DLG1,AKAP9,ANK2
1	TRUE	0.0256	764	275	52	0.189	0.068	GO:0032879	BP	32	regulation of localization	1	CACNA2D2,VCL,DSG2,ACTN1,DLG1,PTPN23,MAP2,ERP29,ITGA6,DSP,STX1B,STX4,CA2,RAB3A,MAPK8,SNX3,DPYSL3,RTN4,WLS,AHNAK,BBS2,APOE,ACTN4,ATP5IF1,LGALS3,ANXA1,BIN1,SULF1,ANXA3,PPP3CA,APP,RHOB,CAMK2D,ANK2,EPB41,LMNA,ATP1A1,LZTFL1,LRPAP1,STIM1,CLIC4,ANXA2,BCAP31,POFUT2,MAPT,SHTN1,PTPN1,FLNA,DYNC1H1,GDI1,GSTM2,FIS1
1	TRUE	0.0256	5	358	3	0.008	0.6	GO:0060307	BP	32	regulation of ventricular cardiac muscle cell membrane repolarization	7	DLG1,AKAP9,ANK2
1	TRUE	0.0256	54	257	8	0.031	0.148	GO:0050768	BP	32	negative regulation of neurogenesis	2	CRMP1,MAP2,STX1B,DPYSL3,RTN4,APOE,SOX3,GDI1
1	TRUE	0.0257	780	373	68	0.182	0.087	GO:0002376	BP	32	immune system process	1	CAPN1,ERP44,VCL,HEBP2,ACTN1,TPD52,PAK3,PGM1,ITGA6,EZR,DSP,MYH9,STX4,RAB3A,MAPK8,LTA4H,MSH6,PRDX1,TTR,TRIM25,SERPINB6,EIF2AK4,ARPC1B,ATP5IF1,ACLY,LGALS3,FLOT2,ANXA1,CKAP4,CNPY3,ACTR1A,DNAJC13,SEC31A,ANXA3,PPP3CA,IQGAP1,APP,DYNC1LI1,CAMK2D,IQGAP2,NCAM1,TKFC,SEC24D,NDUFC2,MOV10,MMP14,WASF2,COLEC12,S100A11,FABP5,CTSB,PRDX3,PDIA3,SLC3A2,PGM2,BAIAP2,SEC24C,ANXA2,BCAP31,MAPT,PTPN1,DYNC1H1,SPTAN1,PNP,L1C…
1	TRUE	0.0258	3	156	2	0.013	0.667	GO:1903441	BP	116	protein localization to ciliary membrane	1	BBS2,LZTFL1
1	TRUE	0.0258	9	406	4	0.01	0.444	GO:1990000	BP	32	amyloid fibril formation	4	APOE,APP,GSN,MAPT
1	TRUE	0.0258	351	40	8	0.2	0.023	GO:0044877	MF	15	protein-containing complex binding	1	ACTN1,MYH9,PLS3,TLN1,SERPINH1,COLEC12,SHTN1,FLNA
1	TRUE	0.0259	342	61	10	0.164	0.029	GO:0016477	BP	32	cell migration	4	VCL,DCX,MYH9,DPYSL3,ANXA1,ANXA3,LMNA,SLC3A2,SHTN1,FLNA
1	TRUE	0.0259	3	157	2	0.013	0.667	GO:0004128	MF	49	cytochrome-b5 reductase activity, acting on NAD(P)H	4	CYB5R1,NQO1
1	TRUE	0.0261	4	113	2	0.018	0.5	GO:0031340	BP	40	positive regulation of vesicle fusion	1	ANXA1,ANXA2
1	TRUE	0.0261	109	476	18	0.038	0.165	GO:0010035	BP	20	response to inorganic substance	1	CPS1,MAPK8,RTN4,SLC25A12,ANXA11,ACO1,EGLN1,SEC31A,PPP3CA,IQGAP1,RHOB,CAMK2D,ANK3,PRDX3,STIM1,CLIC4,D2HGDH,MAPT
1	TRUE	0.0261	115	177	10	0.056	0.087	GO:0016054	BP	2	organic acid catabolic process	2	CROT,FAH,DECR1,CTH,HMGCL,ALDH6A1,TST,IVD,RIDA,HADHB
1	TRUE	0.0261	115	177	10	0.056	0.087	GO:0046395	BP	2	carboxylic acid catabolic process	3	CROT,FAH,DECR1,CTH,HMGCL,ALDH6A1,TST,IVD,RIDA,HADHB
1	TRUE	0.0261	39	365	8	0.022	0.205	GO:0048675	BP	32	axon extension	5	MAP2,RTN4,APOE,MAP1B,ALCAM,MAPT,SHTN1,L1CAM
1	TRUE	0.0263	20	289	5	0.017	0.25	GO:0009069	BP	2	serine family amino acid metabolic process	3	PHGDH,AHCY,CTH,RIDA,GLDC
1	TRUE	0.0263	115	489	19	0.039	0.165	GO:0099536	BP	32	synaptic signaling	1	SYN1,DLG1,STX1B,CBLN1,STX4,RAB3A,DBN1,AKAP9,EIF2AK4,APOE,DTNA,APP,NPTN,SYNJ1,FABP5,GRM8,NQO1,SEPT5,MAPT
1	TRUE	0.0263	115	489	19	0.039	0.165	GO:0099537	BP	32	trans-synaptic signaling	2	SYN1,DLG1,STX1B,CBLN1,STX4,RAB3A,DBN1,AKAP9,EIF2AK4,APOE,DTNA,APP,NPTN,SYNJ1,FABP5,GRM8,NQO1,SEPT5,MAPT
1	TRUE	0.0263	89	122	7	0.057	0.079	GO:0072511	BP	32	divalent inorganic cation transport	1	ATP2B1,AHNAK,LGALS3,BIN1,CAMK2D,STIM1,SLC3A2
1	TRUE	0.0263	22	385	6	0.016	0.273	GO:1902305	BP	32	regulation of sodium ion transmembrane transport	4	DLG1,ACTN4,ATP1B1,CAMK2D,ANK3,DMD
1	TRUE	0.0263	89	122	7	0.057	0.079	GO:0070838	BP	32	divalent metal ion transport	2	ATP2B1,AHNAK,LGALS3,BIN1,CAMK2D,STIM1,SLC3A2
1	TRUE	0.0263	2	276	2	0.007	1	GO:1903385	BP	32	regulation of homophilic cell adhesion	1	PTPN23,TENM3
1	TRUE	0.0263	43	257	7	0.027	0.163	GO:0031345	BP	32	negative regulation of cell projection organization	1	CRMP1,MAP2,STX1B,DPYSL3,RTN4,APOE,GDI1
1	TRUE	0.0263	2	274	2	0.007	1	GO:0097176	BP	23	epoxide metabolic process	1	EPHX2,EPHX1
1	TRUE	0.0263	2	277	2	0.007	1	GO:0018401	BP	110	peptidyl-proline hydroxylation to 4-hydroxy-L-proline	1	EGLN1,P4HB
1	TRUE	0.0263	32	49	3	0.061	0.094	GO:0009119	BP	62	ribonucleoside metabolic process	2	AHCY,AK4,PNP
1	TRUE	0.0263	32	257	6	0.023	0.188	GO:0016209	MF	49	antioxidant activity	1	GSR,PRDX1,PRDX5,APOE,PRDX3,GSTM2
1	TRUE	0.0264	87	125	7	0.056	0.08	GO:0006986	BP	11	response to unfolded protein	2	ERP44,MYDGF,CTH,TLN1,SERPINH1,LMNA,PTPN1
1	TRUE	0.0266	66	489	13	0.027	0.197	GO:0050804	BP	32	modulation of chemical synaptic transmission	2	SYN1,STX1B,CBLN1,STX4,RAB3A,DBN1,EIF2AK4,APOE,APP,NPTN,GRM8,SEPT5,MAPT
1	TRUE	0.027	6	300	3	0.01	0.5	GO:0004653	MF	34	polypeptide N-acetylgalactosaminyltransferase activity	1	GALNT7,GALNT12,GALNT10
1	TRUE	0.0272	199	459	27	0.059	0.136	GO:0016050	BP	32	vesicle organization	1	NSF,STX7,EPS15,TMED2,SNX5,STX1B,SEC23A,CTSZ,STX4,RAB3A,DNM1,SNX3,SEC24A,STX12,AP3B1,HOOK1,ANXA1,FNBP1L,DNAJC13,SEC31A,USO1,SEC16A,SEC24D,SYNJ1,SEC24C,ANXA2,SNX2
1	TRUE	0.0276	16	102	3	0.029	0.188	GO:0009081	BP	2	branched-chain amino acid metabolic process	2	HMGCL,ALDH6A1,IVD
1	TRUE	0.0276	16	102	3	0.029	0.188	GO:0009083	BP	2	branched-chain amino acid catabolic process	3	HMGCL,ALDH6A1,IVD
1	TRUE	0.0276	101	277	12	0.043	0.119	GO:0001525	BP	32	angiogenesis	1	MYDGF,MYH9,ATP5IF1,ANXA1,EGLN1,SULF1,ANXA3,RHOB,MTDH,STIM1,CLIC4,ANXA2
1	TRUE	0.0278	119	367	16	0.044	0.134	GO:0050877	BP	32	nervous system process	3	OAT,STX1B,CALB1,RDH10,SERPINB6,BBS2,EIF2AK4,APOE,APP,ANK3,SYNJ1,TTC8,GRM8,COL18A1,MAPT,DNAJC19
1	TRUE	0.0278	35	418	8	0.019	0.229	GO:0016627	MF	49	oxidoreductase activity, acting on the CH-CH group of donors	2	ACADVL,BLVRB,DECR1,BLVRA,IVD,PTGR2,LBR,ACAD9
1	TRUE	0.0279	2326	283	133	0.47	0.057	GO:0050896	BP	32	response to stimulus	1	HEBP1,CPS1,ERP44,GABARAPL2,VCL,HEBP2,AKR7A2,LRRC40,ACADVL,HACD3,MYDGF,DLG1,PTPN23,PGM1,EPS15,GNAO1,TPX2,ERP29,DNAJB11,ITGA6,DPYSL2,DSP,STX1B,LGALS1,MYH9,LAMA1,STX4,CA2,GSR,ATP1A3,RAB3A,MAPK8,LGALS3BP,NSD2,LTA4H,SNX3,PTK7,DPYSL3,PRKAR2A,RTN4,WLS,CTH,PRDX1,STMN1,TTR,EPHX2,IFT81,SERPINB6,BBS2,PRDX5,PRKCSH,APOE,ACTN4,ATP5IF1,ACLY,LGALS3,PCNA,DCLK1,ANXA1,MAP7,EGLN1,CKAP4,FLNB,TLN1,CNPY3,SULF1,MYOF,ANX…
1	TRUE	0.028	75	328	11	0.034	0.147	GO:0044242	BP	60	cellular lipid catabolic process	1	CROT,CPS1,PNPLA6,GALC,ACADVL,DECR1,IVD,APOE,HADHB,ETFA,FABP5
1	TRUE	0.028	6	306	3	0.01	0.5	GO:0002162	MF	29	dystroglycan binding	1	VCL,MAP2,DMD
1	TRUE	0.0282	14	257	4	0.016	0.286	GO:1901616	BP	96	organic hydroxy compound catabolic process	1	COMT,APOE,SYNJ1,SULT1A1
1	TRUE	0.0282	5	385	3	0.008	0.6	GO:0055075	BP	32	potassium ion homeostasis	7	ATP1A3,ATP1B1,ATP1A1
1	TRUE	0.0282	5	385	3	0.008	0.6	GO:0036376	BP	32	sodium ion export across plasma membrane	4	ATP1A3,ATP1B1,ATP1A1
1	TRUE	0.0282	5	385	3	0.008	0.6	GO:0030007	BP	32	cellular potassium ion homeostasis	1	ATP1A3,ATP1B1,ATP1A1
1	TRUE	0.0282	5	385	3	0.008	0.6	GO:1901018	BP	32	positive regulation of potassium ion transmembrane transporter activity	2	AKAP9,ATP1B1,ANK2
1	TRUE	0.0282	5	385	3	0.008	0.6	GO:0008556	MF	63	potassium-transporting ATPase activity	1	ATP1A3,ATP1B1,ATP1A1
1	TRUE	0.0282	5	385	3	0.008	0.6	GO:0005391	MF	63	sodium:potassium-exchanging ATPase activity	2	ATP1A3,ATP1B1,ATP1A1
1	TRUE	0.0283	214	53	7	0.132	0.033	GO:0030334	BP	32	regulation of cell migration	3	VCL,DPYSL3,ANXA1,ANXA3,LMNA,SHTN1,FLNA
1	TRUE	0.0284	3	172	2	0.012	0.667	GO:0070493	BP	4	thrombin-activated receptor signaling pathway	2	STMN1,IQGAP2
1	TRUE	0.0287	121	363	16	0.044	0.132	GO:0030855	BP	32	epithelial cell differentiation	2	CAPN1,DSG2,ACADVL,EZR,DSP,TST,LGALS3,PCNA,ANXA1,CASP6,IQGAP1,TAGLN,TAGLN2,CTSB,CLIC4,BASP1
1	TRUE	0.0289	48	451	10	0.022	0.208	GO:0006901	BP	32	vesicle coating	3	NSF,TMED2,SEC23A,CTSZ,SEC24A,SEC31A,USO1,SEC16A,SEC24D,SEC24C
1	TRUE	0.0294	133	362	17	0.047	0.128	GO:0007186	BP	4	G-protein coupled receptor signaling pathway	1	HEBP1,TRIO,GNAO1,EZR,CA2,STMN1,APOE,ANXA1,APP,RHOB,IQGAP2,WASF2,GAP43,GRM8,GNG2,FLNA,ITSN1
1	TRUE	0.0298	13	489	5	0.01	0.385	GO:0048168	BP	32	regulation of neuronal synaptic plasticity	4	RAB3A,DBN1,APOE,APP,NPTN
1	TRUE	0.0307	16	108	3	0.028	0.188	GO:0042129	BP	9	regulation of T cell proliferation	2	LGALS3,ANXA1,PNP
1	TRUE	0.0307	2535	18	14	0.778	0.006	GO:0071840	BP	32	cellular component organization or biogenesis	1	VCL,MYH9,AHNAK,ANXA1,FLNB,SERPINH1,NCAM1,DPYSL5,COLEC12,LMNA,PLEC,ANXA6,DYNC1H1,NEFL
1	TRUE	0.0307	9	441	4	0.009	0.444	GO:0051560	BP	32	mitochondrial calcium ion homeostasis	7	AFG3L2,PDZD8,BCAP31,FIS1
1	TRUE	0.0314	10	49	2	0.041	0.2	GO:0046637	BP	61	regulation of alpha-beta T cell differentiation	2	ANXA1,PNP
1	TRUE	0.0316	38	489	9	0.018	0.237	GO:0048167	BP	32	regulation of synaptic plasticity	3	CBLN1,STX4,RAB3A,DBN1,EIF2AK4,APOE,APP,NPTN,MAPT
1	TRUE	0.0326	590	120	22	0.183	0.037	GO:0050793	BP	32	regulation of developmental process	2	CRMP1,MYDGF,MAP2,MYH9,PTK7,DPYSL3,CTH,LGALS3,FLOT2,ANXA1,BIN1,ANXA3,EPB41,LMNA,STIM1,BASP1,ANXA2,MAPT,SHTN1,FLNA,PNP,GDI1
1	TRUE	0.0327	15	253	4	0.016	0.267	GO:0051187	BP	99	cofactor catabolic process	1	BLVRB,BLVRA,PRDX1,PRDX3
1	TRUE	0.0327	104	207	10	0.048	0.096	GO:0030705	BP	119	cytoskeleton-dependent intracellular transport	1	IFT80,MAP2,IFT81,ACTN4,APP,KIF5C,MAPT,DYNC1H1,MYO5A,NEFL
1	TRUE	0.0327	2	326	2	0.006	1	GO:0034418	BP	2	urate biosynthetic process	3	PRPS1,PNP
1	TRUE	0.0327	275	79	10	0.127	0.036	GO:0022603	BP	32	regulation of anatomical structure morphogenesis	3	MYH9,ANXA1,ANXA3,EPB41,STIM1,BASP1,MAPT,SHTN1,FLNA,GDI1
1	TRUE	0.0327	3	191	2	0.01	0.667	GO:0060688	BP	32	regulation of morphogenesis of a branching structure	4	RTN4,SULF1
1	TRUE	0.0327	152	494	23	0.047	0.151	GO:0007015	BP	32	actin filament organization	3	ACTN1,ADD2,DLG1,PAK3,EZR,PLS3,DPYSL3,DBN1,STMN1,ARPC1B,BIN1,IQGAP2,GSN,TWF1,RHOC,WASF2,HSP90B1,CFL1,BAIAP2,SHTN1,FLNA,CD2AP,CORO7
1	TRUE	0.0327	53	219	7	0.032	0.132	GO:0051924	BP	32	regulation of calcium ion transport	4	AHNAK,LGALS3,BIN1,CAMK2D,ANK2,STIM1,GSTM2
1	TRUE	0.0327	11	358	4	0.011	0.364	GO:0015459	MF	77	potassium channel regulator activity	2	DLG1,AKAP9,ENSA,FLNA
1	TRUE	0.0327	204	457	27	0.059	0.132	GO:0008144	MF	73	drug binding	1	SYN1,OAT,PYGM,MAP4K4,MCM6,FKBP7,TPX2,MYH9,ATP1A3,FKBP14,MTPAP,MSH6,CTH,FKBP9,ACLY,PPP3CA,FKBP10,ATP1B1,PRPS1,PLPBP,TWF1,DCK,ATP1A1,FKBP2,GLDC,PNP,APRT
1	TRUE	0.0327	11	356	4	0.011	0.364	GO:0098641	MF	15	cadherin binding involved in cell-cell adhesion	3	ANXA1,S100A11,BAIAP2,ANXA2
1	TRUE	0.033	9	211	3	0.014	0.333	GO:0017001	BP	25	antibiotic catabolic process	3	PRDX1,PRDX3,SULT1A1
1	TRUE	0.033	257	472	33	0.07	0.128	GO:0055085	BP	32	transmembrane transport	4	CAPN1,ATP2B1,DLG1,ATP11C,CA2,ATP1A3,ERLIN1,ATP6V1A,SLC25A12,AHNAK,AKAP9,TST,ACTN4,BIN1,AFG3L2,APP,ATP1B1,CAMK2D,ANK2,ADD3,GSTO1,ANK3,GJA1,CPT2,SLC38A10,ATP1A1,STIM1,SLC3A2,CLIC4,FLNA,ANXA6,DMD,GSTM2
1	TRUE	0.033	58	257	8	0.031	0.138	GO:0051961	BP	32	negative regulation of nervous system development	1	CRMP1,MAP2,STX1B,DPYSL3,RTN4,APOE,SOX3,GDI1
1	TRUE	0.0331	113	476	18	0.038	0.159	GO:0048037	MF	68	cofactor binding	1	HEBP1,OAT,PYGM,DECR1,CTH,ALDH6A1,ACO1,SIRT5,ATAT1,ETFA,PLPBP,NUBPL,BACH1,TKT,GLDC,D2HGDH,HSD17B8,GSTM2
1	TRUE	0.0332	15	257	4	0.016	0.267	GO:0042987	BP	50	amyloid precursor protein catabolic process	2	APOE,FLOT2,BIN1,APP
1	TRUE	0.0333	40	471	9	0.019	0.225	GO:0051592	BP	20	response to calcium ion	3	RTN4,SLC25A12,ANXA11,SEC31A,PPP3CA,IQGAP1,CAMK2D,STIM1,CLIC4
1	TRUE	0.0334	14	470	5	0.011	0.357	GO:1904427	BP	32	positive regulation of calcium ion transmembrane transport	5	ATP1B1,ANK2,GSTO1,STIM1,GSTM2
1	TRUE	0.0334	14	470	5	0.011	0.357	GO:2001259	BP	32	positive regulation of cation channel activity	3	ANK2,GSTO1,ANK3,STIM1,GSTM2
1	TRUE	0.0336	32	486	8	0.016	0.25	GO:0098742	BP	32	cell-cell adhesion via plasma-membrane adhesion molecules	4	DSG2,PTPN23,CBLN1,FLRT3,NPTN,CADM3,ALCAM,TENM3
1	TRUE	0.0336	106	171	9	0.053	0.085	GO:0051051	BP	32	negative regulation of transport	3	ERP29,STX1B,LGALS3,ANXA1,BIN1,CAMK2D,LRPAP1,GDI1,GSTM2
1	TRUE	0.0336	7	284	3	0.011	0.429	GO:0009798	BP	21	axis specification	1	WLS,TTC8,BASP1
1	TRUE	0.034	25	365	6	0.016	0.24	GO:0030516	BP	32	regulation of axon extension	2	MAP2,RTN4,APOE,MAPT,SHTN1,L1CAM
1	TRUE	0.0341	17	379	5	0.013	0.294	GO:2000641	BP	86	regulation of early endosome to late endosome transport	1	PTPN23,EZR,SNX3,MAP2K2,DNAJC13
1	TRUE	0.0343	10	191	3	0.016	0.3	GO:0048640	BP	32	negative regulation of developmental growth	1	MAP2,RTN4,BBS2
1	TRUE	0.0346	6	346	3	0.009	0.5	GO:0007616	BP	84	long-term memory	1	CALB1,EIF2AK4,APOE
1	TRUE	0.0346	11	49	2	0.041	0.182	GO:0046634	BP	61	regulation of alpha-beta T cell activation	1	ANXA1,PNP
1	TRUE	0.0346	11	49	2	0.041	0.182	GO:0042102	BP	9	positive regulation of T cell proliferation	3	ANXA1,PNP
1	TRUE	0.0346	25	367	6	0.016	0.24	GO:0019842	MF	73	vitamin binding	1	OAT,PYGM,SEC14L2,CTH,PLPBP,GLDC
1	TRUE	0.0347	156	371	19	0.051	0.122	GO:0022604	BP	32	regulation of cell morphogenesis	4	DLG1,PAK3,MAP2,EZR,MYH9,RTN4,SEPT7,APOE,ACTN4,CAMSAP1,ANXA1,EPB41,CFL1,BAIAP2,MAPT,SHTN1,FLNA,L1CAM,GDI1
1	TRUE	0.0347	169	196	13	0.066	0.077	GO:0051093	BP	32	negative regulation of developmental process	3	CRMP1,MAP2,STX1B,DPYSL3,RTN4,BBS2,ACTN4,ANXA1,SULF1,ANXA2,MAPT,GDI1,HIST1H4A
1	TRUE	0.0347	9	470	4	0.009	0.444	GO:0060314	BP	32	regulation of ryanodine-sensitive calcium-release channel activity	2	CAMK2D,GSTO1,DMD,GSTM2
1	TRUE	0.0348	50	451	10	0.022	0.2	GO:0048199	BP	32	vesicle targeting, to, from or within Golgi	3	NSF,TMED2,SEC23A,CTSZ,SEC24A,SEC31A,USO1,SEC16A,SEC24D,SEC24C
1	TRUE	0.0348	50	451	10	0.022	0.2	GO:0090114	BP	32	COPII-coated vesicle budding	2	NSF,TMED2,SEC23A,CTSZ,SEC24A,SEC31A,USO1,SEC16A,SEC24D,SEC24C
1	TRUE	0.0351	9	61	2	0.033	0.222	GO:0043330	BP	105	response to exogenous dsRNA	1	COLEC12,SLC3A2
1	TRUE	0.0354	390	373	38	0.102	0.097	GO:0002252	BP	32	immune effector process	2	CAPN1,ERP44,VCL,HEBP2,PGM1,DSP,STX4,RAB3A,LTA4H,MSH6,TTR,SERPINB6,EIF2AK4,ARPC1B,ACLY,LGALS3,ANXA1,CKAP4,DNAJC13,ANXA3,IQGAP1,APP,DYNC1LI1,IQGAP2,TKFC,NDUFC2,WASF2,S100A11,FABP5,CTSB,PGM2,BAIAP2,ANXA2,DYNC1H1,SPTAN1,PNP,APRT,TXNDC5
1	TRUE	0.0355	288	325	27	0.083	0.094	GO:0017144	BP	25	drug metabolic process	1	CPS1,VCAN,AKR7A2,NDUFB4,PFKP,PGM1,ACO2,AHCY,FAH,CTH,HMGCL,PRDX1,EPHX2,ATP5IF1,ACLY,RIDA,MDH2,NDUFC2,AK4,PGM2L1,PRDX3,CKB,PCBD1,GLDC,NQO1,DHTKD1,SULT1A1
1	TRUE	0.0355	16	413	5	0.012	0.312	GO:0043113	BP	32	receptor clustering	1	DLG1,MESD,APOE,GSN,FLNA
1	TRUE	0.0361	28	447	7	0.016	0.25	GO:0099106	MF	77	ion channel regulator activity	1	DLG1,STX7,AKAP9,ENSA,CAMK2D,STIM1,FLNA
1	TRUE	0.0362	49	464	10	0.022	0.204	GO:1902652	BP	3	secondary alcohol metabolic process	1	ACADVL,SEC14L2,ERLIN1,HDLBP,ACAT2,EPHX2,APOE,ACLY,LBR,FASN
1	TRUE	0.0362	49	464	10	0.022	0.204	GO:0008203	BP	3	cholesterol metabolic process	2	ACADVL,SEC14L2,ERLIN1,HDLBP,ACAT2,EPHX2,APOE,ACLY,LBR,FASN
1	TRUE	0.0364	2	362	2	0.006	1	GO:1903753	BP	117	negative regulation of p38MAPK cascade	1	DLG1,EZR
1	TRUE	0.0364	2	362	2	0.006	1	GO:0051660	BP	7	establishment of centrosome localization	1	DLG1,EZR
1	TRUE	0.0364	2	362	2	0.006	1	GO:0043622	BP	16	cortical microtubule organization	1	DLG1,EZR
1	TRUE	0.0364	371	61	10	0.164	0.027	GO:0051674	BP	32	localization of cell	2	VCL,DCX,MYH9,DPYSL3,ANXA1,ANXA3,LMNA,SLC3A2,SHTN1,FLNA
1	TRUE	0.0364	371	61	10	0.164	0.027	GO:0048870	BP	32	cell motility	3	VCL,DCX,MYH9,DPYSL3,ANXA1,ANXA3,LMNA,SLC3A2,SHTN1,FLNA
1	TRUE	0.0364	11	179	3	0.017	0.273	GO:0032835	BP	32	glomerulus development	3	SULF1,IQGAP1,BASP1
1	TRUE	0.0366	8	257	3	0.012	0.375	GO:0046461	BP	60	neutral lipid catabolic process	2	CPS1,APOE,FABP5
1	TRUE	0.0366	8	257	3	0.012	0.375	GO:0046464	BP	60	acylglycerol catabolic process	1	CPS1,APOE,FABP5
1	TRUE	0.0367	121	277	13	0.047	0.107	GO:0001944	BP	32	vasculature development	4	MYDGF,MYH9,CTH,ATP5IF1,ANXA1,EGLN1,SULF1,ANXA3,RHOB,MTDH,STIM1,CLIC4,ANXA2
1	TRUE	0.0368	5	119	2	0.017	0.4	GO:0006534	BP	2	cysteine metabolic process	1	AHCY,CTH
1	TRUE	0.0369	232	53	7	0.132	0.03	GO:2000145	BP	32	regulation of cell motility	2	VCL,DPYSL3,ANXA1,ANXA3,LMNA,SHTN1,FLNA
1	TRUE	0.0369	61	310	9	0.029	0.148	GO:0016651	MF	49	oxidoreductase activity, acting on NAD(P)H	2	NDUFB4,GMPR2,DECR1,GSR,POR,NDUFC2,CYB5R1,PRDX3,NQO1
1	TRUE	0.0371	32	392	7	0.018	0.219	GO:0006081	BP	104	cellular aldehyde metabolic process	1	AKR7A2,RDH10,ALDH9A1,TKFC,TKT,PGM2,RBKS
1	TRUE	0.0371	9	488	4	0.008	0.444	GO:0008347	BP	32	glial cell migration	5	LAMB1,RTN4,MBOAT7,ADGRG1
1	TRUE	0.0371	153	472	22	0.047	0.144	GO:0030001	BP	32	metal ion transport	1	ATP2B1,DLG1,ATP1A3,PANX1,ATP6V1A,AHNAK,AKAP9,ACTN4,LGALS3,BIN1,AFG3L2,ATP1B1,CAMK2D,ANK2,GSTO1,ANK3,ATP1A1,STIM1,SLC3A2,FLNA,DMD,GSTM2
1	TRUE	0.0371	59	451	11	0.024	0.186	GO:0006903	BP	32	vesicle targeting	2	NSF,TMED2,SEC23A,CTSZ,SEC24A,SEC31A,USO1,SEC16A,SEC24D,SEC24C,SEPT5
1	TRUE	0.0371	34	115	4	0.035	0.118	GO:0045766	BP	32	positive regulation of angiogenesis	2	MYDGF,ANXA1,ANXA3,STIM1
1	TRUE	0.0371	3	219	2	0.009	0.667	GO:0098910	BP	32	regulation of atrial cardiac muscle cell action potential	5	ANK2,FLNA
1	TRUE	0.0371	29	323	6	0.019	0.207	GO:0061135	MF	51	endopeptidase regulator activity	1	SERPINB6,PRDX5,APP,SERPINH1,CAST,PRDX3
1	TRUE	0.0372	80	328	11	0.034	0.138	GO:0016042	BP	60	lipid catabolic process	1	CROT,CPS1,PNPLA6,GALC,ACADVL,DECR1,IVD,APOE,HADHB,ETFA,FABP5
1	TRUE	0.0372	2	375	2	0.005	1	GO:1900121	BP	1	negative regulation of receptor binding	3	PTPRF,RUVBL2
1	TRUE	0.0372	25	78	3	0.038	0.12	GO:0048639	BP	32	positive regulation of developmental growth	1	BASP1,MAPT,SHTN1
1	TRUE	0.0375	3	221	2	0.009	0.667	GO:0004656	MF	45	procollagen-proline 4-dioxygenase activity	1	P4HA1,P4HB
1	TRUE	0.0376	16	257	4	0.016	0.25	GO:0046503	BP	60	glycerolipid catabolic process	2	CPS1,PNPLA6,APOE,FABP5
1	TRUE	0.0376	12	49	2	0.041	0.167	GO:0045582	BP	61	positive regulation of T cell differentiation	2	ANXA1,PNP
1	TRUE	0.0376	388	469	45	0.096	0.116	GO:0061024	BP	32	membrane organization	3	HEBP2,NSF,STX7,EPS15,TMED2,NECAP1,STX1B,MYH9,SEC23A,CTSZ,ATP11C,STX4,GDAP1,RAB3A,DNM1,MAPK8,SNX3,SEC24A,RTN4,DNAJC6,STX12,MESD,APOE,FLOT2,NAPG,ANXA1,BIN1,FNBP1L,MYOF,SEC31A,USO1,ATP1B1,GULP1,ANK2,GSN,SEC16A,SEC24D,ANK3,SYNJ1,LMNA,SEC24C,ANXA2,ATL1,ITSN1,FIS1
1	TRUE	0.0379	3	224	2	0.009	0.667	GO:1905031	BP	32	regulation of membrane repolarization during cardiac muscle cell action potential	7	DLG1,FLNA
1	TRUE	0.0379	25	23	2	0.087	0.08	GO:0034394	BP	115	protein localization to cell surface	1	VCL,FLNA
1	TRUE	0.0381	225	465	29	0.062	0.129	GO:0048193	BP	32	Golgi vesicle transport	5	GABARAPL2,USE1,NSF,EPS15,TMED2,SEC23A,CTSZ,CCDC22,SEC24A,BBS2,NAPG,COG3,DCTN3,ACTR1A,SEC31A,USO1,DYNC1LI1,ANK2,SEC16A,SEC24D,ANK3,SEC24C,COPB2,BCAP31,DYNC1H1,MYO5A,SPTAN1,SNX2,CORO7
1	TRUE	0.0383	2	385	2	0.005	1	GO:0044860	BP	14	protein localization to plasma membrane raft	1	FLOT2,ATP1B1
1	TRUE	0.0384	351	120	15	0.125	0.043	GO:0051240	BP	32	positive regulation of multicellular organismal process	2	MYDGF,PTK7,DPYSL3,CTH,ANXA1,BIN1,ANXA3,CAMK2D,LRPAP1,STIM1,BASP1,ANXA2,MAPT,SHTN1,PNP
1	TRUE	0.0389	5	470	3	0.006	0.6	GO:0014819	BP	32	regulation of skeletal muscle contraction	7	GSTO1,DMD,GSTM2
1	TRUE	0.0389	123	126	8	0.063	0.065	GO:0072358	BP	32	cardiovascular system development	4	MYDGF,MYH9,CTH,ATP5IF1,ANXA1,ANXA3,STIM1,ANXA2
1	TRUE	0.0389	4	162	2	0.012	0.5	GO:0016406	MF	33	carnitine O-acyltransferase activity	1	CROT,CPT2
1	TRUE	0.0391	79	385	12	0.031	0.152	GO:0015672	BP	32	monovalent inorganic cation transport	1	DLG1,ATP1A3,AKAP9,ACTN4,BIN1,ATP1B1,CAMK2D,ANK2,ANK3,ATP1A1,FLNA,DMD
1	TRUE	0.0391	28	461	7	0.015	0.25	GO:0016860	MF	108	intramolecular oxidoreductase activity	2	ERP44,GNPDA1,PDIA4,PDIA3,MPI,P4HB,TXNDC5
1	TRUE	0.0396	27	246	5	0.02	0.185	GO:0005178	MF	15	integrin binding	2	ACTN1,ACTN4,TLN1,EDIL3,P4HB
1	TRUE	0.0397	21	470	6	0.013	0.286	GO:0050848	BP	32	regulation of calcium-mediated signaling	1	LMCD1,CAMK2D,GSTO1,MAPT,DMD,GSTM2
1	TRUE	0.0398	24	406	6	0.015	0.25	GO:0051828	BP	32	entry into other organism involved in symbiotic interaction	1	EPS15,LGALS1,SNX3,TRIM25,GSN,P4HB
1	TRUE	0.0398	24	406	6	0.015	0.25	GO:0044409	BP	32	entry into host	2	EPS15,LGALS1,SNX3,TRIM25,GSN,P4HB
1	TRUE	0.0398	24	406	6	0.015	0.25	GO:0051806	BP	32	entry into cell of other organism involved in symbiotic interaction	2	EPS15,LGALS1,SNX3,TRIM25,GSN,P4HB
1	TRUE	0.0398	24	406	6	0.015	0.25	GO:0030260	BP	32	entry into host cell	3	EPS15,LGALS1,SNX3,TRIM25,GSN,P4HB
1	TRUE	0.0398	2	398	2	0.005	1	GO:0003994	MF	26	aconitate hydratase activity	4	ACO2,ACO1
1	TRUE	0.0399	15	138	3	0.022	0.2	GO:0051290	BP	56	protein heterotetramerization	1	ANXA2,HSD17B8,HIST1H4A
1	TRUE	0.0399	19	108	3	0.028	0.158	GO:0042098	BP	9	T cell proliferation	1	LGALS3,ANXA1,PNP
1	TRUE	0.0399	7	90	2	0.022	0.286	GO:0061318	BP	32	renal filtration cell differentiation	1	IQGAP1,BASP1
1	TRUE	0.0399	24	25	2	0.08	0.083	GO:0051048	BP	32	negative regulation of secretion	4	ERP29,ANXA1
1	TRUE	0.0399	59	69	4	0.058	0.068	GO:0061572	BP	32	actin filament bundle organization	4	PLS3,DPYSL3,STMN1,SHTN1
1	TRUE	0.0399	24	25	2	0.08	0.083	GO:1903531	BP	32	negative regulation of secretion by cell	2	ERP29,ANXA1
1	TRUE	0.0399	7	90	2	0.022	0.286	GO:0072010	BP	32	glomerular epithelium development	1	IQGAP1,BASP1
1	TRUE	0.0399	7	90	2	0.022	0.286	GO:0072311	BP	32	glomerular epithelial cell differentiation	2	IQGAP1,BASP1
1	TRUE	0.0399	7	90	2	0.022	0.286	GO:0072112	BP	32	glomerular visceral epithelial cell differentiation	3	IQGAP1,BASP1
1	TRUE	0.0399	132	71	6	0.085	0.045	GO:0015631	MF	15	tubulin binding	2	DCX,NEFM,STMN1,TPPP3,STIM1,MAPT
1	TRUE	0.0401	2	406	2	0.005	1	GO:0001768	BP	13	establishment of T cell polarity	1	FLOT2,GSN
1	TRUE	0.0401	2	406	2	0.005	1	GO:1903903	BP	13	regulation of establishment of T cell polarity	1	FLOT2,GSN
1	TRUE	0.0401	114	489	18	0.037	0.158	GO:0098916	BP	32	anterograde trans-synaptic signaling	3	SYN1,DLG1,STX1B,CBLN1,STX4,RAB3A,DBN1,AKAP9,EIF2AK4,APOE,DTNA,APP,NPTN,SYNJ1,GRM8,NQO1,SEPT5,MAPT
1	TRUE	0.0401	114	489	18	0.037	0.158	GO:0007268	BP	32	chemical synaptic transmission	4	SYN1,DLG1,STX1B,CBLN1,STX4,RAB3A,DBN1,AKAP9,EIF2AK4,APOE,DTNA,APP,NPTN,SYNJ1,GRM8,NQO1,SEPT5,MAPT
1	TRUE	0.0401	6	385	3	0.008	0.5	GO:0055078	BP	32	sodium ion homeostasis	7	ATP1A3,ATP1B1,ATP1A1
1	TRUE	0.0401	18	385	5	0.013	0.278	GO:2000649	BP	32	regulation of sodium ion transmembrane transporter activity	5	ACTN4,ATP1B1,CAMK2D,ANK3,DMD
1	TRUE	0.0401	6	385	3	0.008	0.5	GO:0006883	BP	32	cellular sodium ion homeostasis	1	ATP1A3,ATP1B1,ATP1A1
1	TRUE	0.0401	18	234	4	0.017	0.222	GO:0045806	BP	32	negative regulation of endocytosis	1	STX1B,SNX3,LGALS3,LRPAP1
1	TRUE	0.0401	21	474	6	0.013	0.286	GO:0015036	MF	101	disulfide oxidoreductase activity	1	GSR,TXNDC12,GSTO1,PDIA4,PDIA3,P4HB
1	TRUE	0.0404	13	49	2	0.041	0.154	GO:0045621	BP	61	positive regulation of lymphocyte differentiation	1	ANXA1,PNP
1	TRUE	0.0404	2	413	2	0.005	1	GO:1901628	BP	48	positive regulation of postsynaptic membrane organization	1	MESD,APOE
1	TRUE	0.0404	100	125	7	0.056	0.07	GO:0035966	BP	11	response to topologically incorrect protein	1	ERP44,MYDGF,CTH,TLN1,SERPINH1,LMNA,PTPN1
1	TRUE	0.0404	13	49	2	0.041	0.154	GO:0070665	BP	9	positive regulation of leukocyte proliferation	2	ANXA1,PNP
1	TRUE	0.0404	13	49	2	0.041	0.154	GO:0032946	BP	9	positive regulation of mononuclear cell proliferation	1	ANXA1,PNP
1	TRUE	0.0404	13	49	2	0.041	0.154	GO:0050671	BP	9	positive regulation of lymphocyte proliferation	2	ANXA1,PNP
1	TRUE	0.0404	35	470	8	0.017	0.229	GO:0007204	BP	32	positive regulation of cytosolic calcium ion concentration	8	CAMK2D,ANK2,GSTO1,NPTN,BCAP31,DMD,GSTM2,FIS1
1	TRUE	0.0404	2	413	2	0.005	1	GO:1903909	BP	32	regulation of receptor clustering	1	MESD,GSN
1	TRUE	0.0404	17	251	4	0.016	0.235	GO:0044275	BP	18	cellular carbohydrate catabolic process	1	PYGM,PGM1,PGM2L1,PGM2
1	TRUE	0.0404	12	367	4	0.011	0.333	GO:0030170	MF	73	pyridoxal phosphate binding	2	OAT,PYGM,CTH,PLPBP
1	TRUE	0.0404	20	211	4	0.019	0.2	GO:0004601	MF	49	peroxidase activity	3	PRDX1,PRDX5,PRDX3,GSTM2
1	TRUE	0.0404	8	277	3	0.011	0.375	GO:0031543	MF	45	peptidyl-proline dioxygenase activity	1	P4HA1,EGLN1,P4HB
1	TRUE	0.0404	2	411	2	0.005	1	GO:0022829	MF	28	wide pore channel activity	1	PANX1,GJA1
1	TRUE	0.0404	2	411	2	0.005	1	GO:0005243	MF	28	gap junction channel activity	2	PANX1,GJA1
1	TRUE	0.0413	477	126	19	0.151	0.04	GO:0051049	BP	32	regulation of transport	2	CACNA2D2,MAP2,ERP29,CA2,AHNAK,ATP5IF1,LGALS3,ANXA1,BIN1,CAMK2D,LRPAP1,STIM1,ANXA2,BCAP31,POFUT2,PTPN1,FLNA,DYNC1H1,GDI1
1	TRUE	0.0414	35	18	2	0.111	0.057	GO:0043534	BP	85	blood vessel endothelial cell migration	1	MYH9,ANXA1
1	TRUE	0.0415	2	420	2	0.005	1	GO:0034384	BP	100	high-density lipoprotein particle clearance	1	HDLBP,APOE
1	TRUE	0.0415	186	185	13	0.07	0.07	GO:0032787	BP	2	monocarboxylic acid metabolic process	4	CROT,VCAN,HACD3,PGM1,DECR1,LTA4H,IVD,ACLY,HADHB,PGM2L1,FASN,HSD17B8,GSTM2
1	TRUE	0.0422	3	248	2	0.008	0.667	GO:0009948	BP	21	anterior/posterior axis specification	1	WLS,BASP1
1	TRUE	0.0423	6	113	2	0.018	0.333	GO:0001765	BP	12	membrane raft assembly	1	FLOT2,ANXA2
1	TRUE	0.0423	27	367	6	0.016	0.222	GO:0007601	BP	35	visual perception	2	OAT,RDH10,BBS2,GRM8,COL18A1,DNAJC19
1	TRUE	0.0425	17	257	4	0.016	0.235	GO:0042982	BP	50	amyloid precursor protein metabolic process	1	APOE,FLOT2,BIN1,APP
1	TRUE	0.0425	2	429	2	0.005	1	GO:0072733	BP	24	response to staurosporine	2	CASP6,CASP3
1	TRUE	0.0425	2	429	2	0.005	1	GO:0072734	BP	24	cellular response to staurosporine	2	CASP6,CASP3
1	TRUE	0.0428	3	253	2	0.008	0.667	GO:0046149	BP	99	pigment catabolic process	1	BLVRB,BLVRA
1	TRUE	0.0428	3	253	2	0.008	0.667	GO:0033015	BP	99	tetrapyrrole catabolic process	1	BLVRB,BLVRA
1	TRUE	0.0428	3	253	2	0.008	0.667	GO:0006787	BP	99	porphyrin-containing compound catabolic process	2	BLVRB,BLVRA
1	TRUE	0.0428	3	253	2	0.008	0.667	GO:0042167	BP	99	heme catabolic process	1	BLVRB,BLVRA
1	TRUE	0.0428	5	503	3	0.006	0.6	GO:0045717	BP	2	negative regulation of fatty acid biosynthetic process	1	ACADVL,PIBF1,ERLIN1
1	TRUE	0.0428	20	108	3	0.028	0.15	GO:0032944	BP	9	regulation of mononuclear cell proliferation	2	LGALS3,ANXA1,PNP
1	TRUE	0.0428	20	108	3	0.028	0.15	GO:0050670	BP	9	regulation of lymphocyte proliferation	1	LGALS3,ANXA1,PNP
1	TRUE	0.0428	126	482	19	0.039	0.151	GO:0006457	BP	120	protein folding	1	ERP44,FKBP7,GNAO1,ERP29,NUDC,FKBP14,MESD,FKBP9,FKBP10,PDIA4,HSP90B1,PDIA3,FKBP2,RUVBL2,P4HB,GNG2,ENTPD5,DNAJC19,TXNDC5
1	TRUE	0.0431	18	398	5	0.013	0.278	GO:0006101	BP	25	citrate metabolic process	1	ACO2,ACO1,ACLY,MDH2,DHTKD1
1	TRUE	0.0438	12	186	3	0.016	0.25	GO:0048708	BP	43	astrocyte differentiation	1	BIN1,APP,MAPT
1	TRUE	0.0439	3	257	2	0.008	0.667	GO:0034378	BP	59	chylomicron assembly	1	APOE,P4HB
1	TRUE	0.0439	3	257	2	0.008	0.667	GO:2000646	BP	30	positive regulation of receptor catabolic process	1	APOE,PTPN1
1	TRUE	0.0439	3	257	2	0.008	0.667	GO:0034447	BP	32	very-low-density lipoprotein particle clearance	1	APOE,LRPAP1
1	TRUE	0.0441	156	126	9	0.071	0.058	GO:0035295	BP	32	tube development	3	MYDGF,MYH9,ATP5IF1,ANXA1,ANXA3,VANGL2,STIM1,BASP1,ANXA2
1	TRUE	0.0442	9	257	3	0.012	0.333	GO:0065005	BP	80	protein-lipid complex assembly	1	APOE,BIN1,P4HB
1	TRUE	0.0444	102	126	7	0.056	0.069	GO:0051260	BP	56	protein homooligomerization	2	DECR1,DPYSL3,CTH,ATP5IF1,COLEC12,ANXA6,ATL1
1	TRUE	0.0444	4	186	2	0.011	0.5	GO:0048711	BP	43	positive regulation of astrocyte differentiation	1	BIN1,APP
1	TRUE	0.0444	14	49	2	0.041	0.143	GO:0046632	BP	61	alpha-beta T cell differentiation	1	ANXA1,PNP
1	TRUE	0.0444	4	186	2	0.011	0.5	GO:0048143	BP	10	astrocyte activation	1	APP,MAPT
1	TRUE	0.0444	87	186	8	0.043	0.092	GO:0030099	BP	32	myeloid cell differentiation	4	ACTN1,MYH9,ATP5IF1,LGALS3,APP,PRDX3,ANXA2,HIST1H4A
1	TRUE	0.0444	4	186	2	0.011	0.5	GO:0035264	BP	32	multicellular organism growth	3	BBS2,APP
1	TRUE	0.0444	4	186	2	0.011	0.5	GO:0002269	BP	32	leukocyte activation involved in inflammatory response	1	APP,MAPT
1	TRUE	0.0444	4	186	2	0.011	0.5	GO:0001774	BP	32	microglial cell activation	2	APP,MAPT
1	TRUE	0.0444	12	385	4	0.01	0.333	GO:0010765	BP	32	positive regulation of sodium ion transport	3	ACTN4,ATP1B1,ANK3,DMD
1	TRUE	0.0444	4	186	2	0.011	0.5	GO:0040014	BP	32	regulation of multicellular organism growth	2	BBS2,APP
1	TRUE	0.0446	22	470	6	0.013	0.273	GO:0051928	BP	32	positive regulation of calcium ion transport	4	LGALS3,ATP1B1,ANK2,GSTO1,STIM1,GSTM2
1	TRUE	0.0446	8	297	3	0.01	0.375	GO:0003746	MF	106	translation elongation factor activity	1	EEF1A2,TSFM,TUFM
1	TRUE	0.0449	3	264	2	0.008	0.667	GO:1903416	BP	79	response to glycoside	1	ATP1A3,ATP1A1
1	TRUE	0.0449	3	264	2	0.008	0.667	GO:1990239	MF	118	steroid hormone binding	1	ATP1A3,ATP1A1
1	TRUE	0.045	6	120	2	0.017	0.333	GO:1902514	BP	32	regulation of calcium ion transmembrane transport via high voltage-gated calcium channel	1	BIN1,CAMK2D
1	TRUE	0.0451	126	186	10	0.054	0.079	GO:0007018	BP	32	microtubule-based movement	2	IFT80,MAP2,IFT81,BBS2,KTN1,APP,KIF5C,MAPT,DYNC1H1,NEFL
1	TRUE	0.0453	8	300	3	0.01	0.375	GO:0016266	BP	95	O-glycan processing	1	GALNT7,GALNT12,GALNT10
1	TRUE	0.0456	10	71	2	0.028	0.2	GO:0034452	MF	15	dynactin binding	2	SNX5,MAPT
1	TRUE	0.0459	4	191	2	0.01	0.5	GO:1990809	BP	47	endoplasmic reticulum tubular network membrane organization	1	RTN4,ATL1
1	TRUE	0.0459	4	191	2	0.01	0.5	GO:0030517	BP	32	negative regulation of axon extension	2	MAP2,RTN4
1	TRUE	0.0462	10	238	3	0.013	0.3	GO:1901661	BP	39	quinone metabolic process	1	AKR7A2,COQ9,FDXR
1	TRUE	0.0462	28	367	6	0.016	0.214	GO:0050953	BP	35	sensory perception of light stimulus	1	OAT,RDH10,BBS2,GRM8,COL18A1,DNAJC19
1	TRUE	0.0462	131	504	20	0.04	0.153	GO:0016053	BP	2	organic acid biosynthetic process	2	AASS,CPS1,VCAN,OAT,PFKP,ACADVL,HACD3,PGM1,PLOD1,PIBF1,PHGDH,ERLIN1,LTA4H,CTH,EPHX2,ACLY,PGM2L1,UGP2,ENTPD5,HSD17B8
1	TRUE	0.0462	131	504	20	0.04	0.153	GO:0046394	BP	2	carboxylic acid biosynthetic process	3	AASS,CPS1,VCAN,OAT,PFKP,ACADVL,HACD3,PGM1,PLOD1,PIBF1,PHGDH,ERLIN1,LTA4H,CTH,EPHX2,ACLY,PGM2L1,UGP2,ENTPD5,HSD17B8
1	TRUE	0.0462	21	108	3	0.028	0.143	GO:0070663	BP	9	regulation of leukocyte proliferation	1	LGALS3,ANXA1,PNP
1	TRUE	0.0462	10	488	4	0.008	0.4	GO:0021885	BP	32	forebrain cell migration	5	LAMB1,RTN4,MBOAT7,ADGRG1
1	TRUE	0.0462	10	488	4	0.008	0.4	GO:0022029	BP	32	telencephalon cell migration	6	LAMB1,RTN4,MBOAT7,ADGRG1
1	TRUE	0.0462	10	488	4	0.008	0.4	GO:0021795	BP	32	cerebral cortex cell migration	7	LAMB1,RTN4,MBOAT7,ADGRG1
1	TRUE	0.0462	28	365	6	0.016	0.214	GO:0061387	BP	32	regulation of extent of cell growth	1	MAP2,RTN4,APOE,MAPT,SHTN1,L1CAM
1	TRUE	0.0462	23	196	4	0.02	0.174	GO:0010771	BP	32	negative regulation of cell morphogenesis involved in differentiation	1	MAP2,RTN4,ACTN4,GDI1
1	TRUE	0.0462	149	503	22	0.044	0.148	GO:0060271	BP	32	cilium assembly	1	IFT80,PTPN23,PIBF1,IFT74,TUBB4A,IFT46,SEPT7,IFT81,BBS2,AKAP9,IFT22,DCTN3,ATAT1,FNBP1L,IFT172,ACTR1A,GSN,VANGL2,TTC8,CKAP5,FLNA,DYNC1H1
1	TRUE	0.0462	16	470	5	0.011	0.312	GO:0051279	BP	32	regulation of release of sequestered calcium ion into cytosol	1	CAMK2D,ANK2,GSTO1,DMD,GSTM2
1	TRUE	0.0462	286	25	5	0.2	0.017	GO:0042803	MF	5	protein homodimerization activity	1	ACTN1,ERP29,MYH9,FLNA,ANXA6
1	TRUE	0.0462	21	500	6	0.012	0.286	GO:0015081	MF	63	sodium ion transmembrane transporter activity	1	ATP1A3,SLC5A6,ATP1B1,SHROOM2,ATP1A1,SLC3A2
1	TRUE	0.0463	125	385	16	0.042	0.128	GO:0098660	BP	32	inorganic ion transmembrane transport	6	DLG1,ATP1A3,AHNAK,AKAP9,ACTN4,BIN1,ATP1B1,CAMK2D,ANK2,ANK3,ATP1A1,STIM1,CLIC4,FLNA,DMD,GSTM2
1	TRUE	0.0463	2	470	2	0.004	1	GO:0060316	BP	32	positive regulation of ryanodine-sensitive calcium-release channel activity	3	GSTO1,GSTM2
1	TRUE	0.0464	48	429	9	0.021	0.188	GO:0008544	BP	36	epidermis development	1	CAPN1,DSG2,PLOD1,DSP,FLOT2,ANXA1,CASP3,FABP5,CLIC4
1	TRUE	0.0464	28	257	5	0.019	0.179	GO:0097006	BP	102	regulation of plasma lipoprotein particle levels	1	APOE,LRPAP1,ANXA2,P4HB,CNPY2
1	TRUE	0.0464	37	274	6	0.022	0.162	GO:0006633	BP	2	fatty acid biosynthetic process	1	ACADVL,HACD3,LTA4H,EPHX2,ACLY,HSD17B8
1	TRUE	0.0464	214	503	29	0.058	0.136	GO:0030031	BP	32	cell projection assembly	4	VCL,IFT80,PTPN23,PIBF1,EZR,IFT74,TUBB4A,DPYSL3,IFT46,SEPT7,IFT81,BBS2,AKAP9,IFT22,DCTN3,ATAT1,FNBP1L,IFT172,ACTR1A,GSN,WASF2,VANGL2,TTC8,GAP43,CKAP5,SHTN1,FLNA,DYNC1H1,CD2AP
1	TRUE	0.0464	214	503	29	0.058	0.136	GO:0120031	BP	32	plasma membrane bounded cell projection assembly	5	VCL,IFT80,PTPN23,PIBF1,EZR,IFT74,TUBB4A,DPYSL3,IFT46,SEPT7,IFT81,BBS2,AKAP9,IFT22,DCTN3,ATAT1,FNBP1L,IFT172,ACTR1A,GSN,WASF2,VANGL2,TTC8,GAP43,CKAP5,SHTN1,FLNA,DYNC1H1,CD2AP
1	TRUE	0.0466	31	23	2	0.087	0.065	GO:0007229	BP	54	integrin-mediated signaling pathway	1	MYH9,FLNA
1	TRUE	0.0466	114	277	12	0.043	0.105	GO:0048514	BP	32	blood vessel morphogenesis	1	MYDGF,MYH9,ATP5IF1,ANXA1,EGLN1,SULF1,ANXA3,RHOB,MTDH,STIM1,CLIC4,ANXA2
1	TRUE	0.0466	5	153	2	0.013	0.4	GO:0008210	BP	97	estrogen metabolic process	1	SULT1A1,HSD17B8
1	TRUE	0.0467	99	23	3	0.13	0.03	GO:0031589	BP	32	cell-substrate adhesion	3	VCL,ACTN1,FLNA
1	TRUE	0.047	23	459	6	0.013	0.261	GO:0007009	BP	32	plasma membrane organization	4	BIN1,FNBP1L,MYOF,ANK2,GSN,ANK3
1	TRUE	0.0471	22	482	6	0.012	0.273	GO:0051208	BP	32	sequestering of calcium ion	7	CAMK2D,ANK2,GSTO1,HSP90B1,DMD,GSTM2
1	TRUE	0.0471	6	127	2	0.016	0.333	GO:0003988	MF	89	acetyl-CoA C-acyltransferase activity	1	HADHA,HADHB
1	TRUE	0.0471	6	127	2	0.016	0.333	GO:0004300	MF	26	enoyl-CoA hydratase activity	4	HADHA,HADHB
1	TRUE	0.0476	539	373	48	0.129	0.089	GO:0006955	BP	32	immune response	2	CAPN1,ERP44,VCL,HEBP2,PAK3,PGM1,EZR,DSP,STX4,RAB3A,MAPK8,LTA4H,MSH6,TTR,TRIM25,SERPINB6,EIF2AK4,ARPC1B,ACLY,LGALS3,ANXA1,CKAP4,CNPY3,DNAJC13,ANXA3,PPP3CA,IQGAP1,APP,DYNC1LI1,CAMK2D,IQGAP2,NCAM1,TKFC,NDUFC2,WASF2,COLEC12,S100A11,FABP5,CTSB,PGM2,BAIAP2,ANXA2,PTPN1,DYNC1H1,SPTAN1,PNP,APRT,TXNDC5
1	TRUE	0.0477	29	358	6	0.017	0.207	GO:0031113	BP	82	regulation of microtubule polymerization	1	MAP2,TUBB4A,STMN1,AKAP9,CAMSAP1,MAPT
1	TRUE	0.0484	17	276	4	0.014	0.235	GO:0007156	BP	32	homophilic cell adhesion via plasma membrane adhesion molecules	5	DSG2,PTPN23,CADM3,TENM3
1	TRUE	0.0484	1594	283	94	0.332	0.059	GO:0023052	BP	32	signaling	1	CACNA2D2,HEBP1,DSG2,LRRC40,ATP2B1,ACADVL,HACD3,MYDGF,DLG1,PTPN23,EPS15,GNAO1,TPX2,ERP29,DNAJB11,ITGA6,DPYSL2,DSP,STX1B,LGALS1,MYH9,LAMA1,STX4,CA2,ATP1A3,RAB3A,MAPK8,LGALS3BP,SNX3,PTK7,PRKAR2A,RTN4,WLS,CTH,STMN1,IFT81,BBS2,PRKCSH,APOE,ACTN4,LGALS3,PCNA,DCLK1,ANXA1,FLNB,BIN1,TLN1,CNPY3,SULF1,PPP3CA,IQGAP1,APP,PRDM16,RHOB,IL17RD,CAMK2D,ANK2,IQGAP2,MTDH,NCAM1,TKFC,MOV10,DPYSL5,WASF2,COLEC12,SYNJ1,LMN…
1	TRUE	0.0484	2	487	2	0.004	1	GO:0051990	MF	31	(R)-2-hydroxyglutarate dehydrogenase activity	1	IDH1,D2HGDH
1	TRUE	0.0486	4	204	2	0.01	0.5	GO:0032471	BP	90	negative regulation of endoplasmic reticulum calcium ion concentration	1	BCAP31,FIS1
1	TRUE	0.0487	207	275	18	0.065	0.087	GO:0060429	BP	32	epithelium development	1	VCL,DSG2,ACADVL,DSP,RTN4,TST,LGALS3,PCNA,ANXA1,SULF1,CASP6,IQGAP1,RHOB,TAGLN2,VANGL2,CLIC4,BASP1,FLNA
1	TRUE	0.0487	22	211	4	0.019	0.182	GO:0016684	MF	49	oxidoreductase activity, acting on peroxide as acceptor	2	PRDX1,PRDX5,PRDX3,GSTM2
1	TRUE	0.0488	118	113	7	0.062	0.059	GO:0051098	BP	1	regulation of binding	1	CRMP1,MAP2,STMN1,NES,EPB41,LRPAP1,ANXA2
1	TRUE	0.0488	48	49	3	0.061	0.062	GO:0009116	BP	62	nucleoside metabolic process	1	AHCY,AK4,PNP
1	TRUE	0.0499	364	257	26	0.101	0.071	GO:0005102	MF	15	signaling receptor binding	1	CROT,GABARAPL2,ACTN1,DLG1,GNAO1,HMGCL,PRDX5,APOE,ACTN4,LGALS3,PCNA,ANXA1,MAP7,TLN1,APP,CADM3,LRPAP1,EDIL3,ALCAM,P4HB,MAPT,PTPN1,FLNA,SNX2,GSTM2,FIS1

## Sheet: 1M organoids_DUPvsCTRL_DEP
query.number	significant	p.value	term.size	query.size	overlap.size	precision	recall	term.id	domain	subgraph.number	term.name	relative.depth	intersection
1	TRUE	0.00904	39	2	2	1	0.051	GO:0005516	MF	9	calmodulin binding	1	MYH3,CALD1
1	TRUE	0.0106	2	45	2	0.044	1	GO:0033693	BP	15	neurofilament bundle assembly	2	NEFM,NEFL
1	TRUE	0.0138	98	6	3	0.5	0.031	GO:0003012	BP	29	muscle system process	2	MYH3,CALD1,LMNA
1	TRUE	0.0157	122	72	8	0.111	0.066	GO:0003779	MF	4	actin binding	2	VCL,ABLIM1,MYH3,CALD1,ACTN4,FLNB,WASF2,SHTN1
1	TRUE	0.0185	267	7	4	0.571	0.015	GO:0003008	BP	29	system process	1	MYH3,CRYZ,CALD1,LMNA
1	TRUE	0.0223	3	45	2	0.044	0.667	GO:0045110	BP	15	intermediate filament bundle assembly	1	NEFM,NEFL
1	TRUE	0.023	81	2	2	1	0.025	GO:0006936	BP	29	muscle contraction	3	MYH3,CALD1
1	TRUE	0.0282	7	22	2	0.091	0.286	GO:0016861	MF	7	intramolecular oxidoreductase activity, interconverting aldoses and ketoses	1	GPI,GNPDA1
1	TRUE	0.031	33	60	4	0.067	0.121	GO:0097581	BP	1	lamellipodium organization	1	VCL,ABLIM1,WASF2,ARPIN
1	TRUE	0.0358	288	4	3	0.75	0.01	GO:0017144	BP	18	drug metabolic process	1	GPI,MYH3,ASS1
1	TRUE	0.0358	51	74	5	0.068	0.098	GO:1901568	BP	11	fatty acid derivative metabolic process	1	OXCT1,SLC25A1,PON2,PTGES2,ABHD16A
1	TRUE	0.0358	243	94	12	0.128	0.049	GO:0045296	MF	26	cadherin binding	2	MRE11,VCL,CBL,CALD1,AHNAK,KTN1,FLNB,WASF2,SLC3A2,BAIAP2,PLEC,SHTN1
1	TRUE	0.0366	214	93	11	0.118	0.051	GO:0030334	BP	21	regulation of cell migration	1	VCL,LAMB1,GPI,ACTN4,LGALS3,ANXA3,APP,LMNA,MECP2,SHTN1,ARPIN
1	TRUE	0.0366	4	56	2	0.036	0.5	GO:0005044	MF	31	scavenger receptor activity	1	LGALS3BP,COLEC12
1	TRUE	0.0375	288	94	13	0.138	0.045	GO:0050839	MF	26	cell adhesion molecule binding	1	MRE11,VCL,CBL,CALD1,AHNAK,KTN1,ACTN4,FLNB,WASF2,SLC3A2,BAIAP2,PLEC,SHTN1
1	TRUE	0.0377	260	93	12	0.129	0.046	GO:0040012	BP	21	regulation of locomotion	1	VCL,LAMB1,GPI,ACTN4,LGALS3,ANXA3,APP,LMNA,DDB1,MECP2,SHTN1,ARPIN
1	TRUE	0.0377	3	85	2	0.024	0.667	GO:0000019	BP	10	regulation of mitotic recombination	1	MRE11,RAD50
1	TRUE	0.0377	3	85	2	0.024	0.667	GO:0031860	BP	30	telomeric 3' overhang formation	1	MRE11,RAD50
1	TRUE	0.0377	182	63	8	0.127	0.044	GO:0034220	BP	28	ion transmembrane transport	1	SLC25A1,ATP11C,SLC25A12,AHNAK,ACTN4,STIM1,SLC3A2,ANXA6
1	TRUE	0.0377	4	70	2	0.029	0.5	GO:1901569	BP	11	fatty acid derivative catabolic process	2	OXCT1,ABHD16A
1	TRUE	0.0377	19	58	3	0.052	0.158	GO:0005342	MF	3	organic acid transmembrane transporter activity	1	SLC25A1,SLC25A12,SLC3A2
1	TRUE	0.0377	19	58	3	0.052	0.158	GO:0046943	MF	3	carboxylic acid transmembrane transporter activity	2	SLC25A1,SLC25A12,SLC3A2
1	TRUE	0.0377	334	72	12	0.167	0.036	GO:0008092	MF	4	cytoskeletal protein binding	1	VCL,ABLIM1,NEFM,MYH3,CALD1,KTN1,ACTN4,FLNB,WASF2,STIM1,PLEC,SHTN1
1	TRUE	0.0391	28	93	4	0.043	0.143	GO:0005201	MF	22	extracellular matrix structural constituent	2	NID2,LAMB1,LAMA1,COL18A1
1	TRUE	0.0397	232	93	11	0.118	0.047	GO:2000145	BP	21	regulation of cell motility	1	VCL,LAMB1,GPI,ACTN4,LGALS3,ANXA3,APP,LMNA,MECP2,SHTN1,ARPIN
1	TRUE	0.0397	310	23	6	0.261	0.019	GO:0005198	MF	22	structural molecule activity	1	EIF3A,RPS13,AHNAK,RPS9,PLEC,NEFL
1	TRUE	0.0409	30	90	4	0.044	0.133	GO:0008037	BP	24	cell recognition	1	LGALS3,APP,UBAP2L,COLEC12
1	TRUE	0.042	96	49	5	0.102	0.052	GO:1901605	BP	6	alpha-amino acid metabolic process	1	PLOD1,AHCY,FAH,IVD,ASS1
1	TRUE	0.0427	25	50	3	0.06	0.12	GO:0030032	BP	1	lamellipodium assembly	2	VCL,ABLIM1,WASF2
1	TRUE	0.043	49	57	4	0.07	0.082	GO:1903037	BP	19	regulation of leukocyte cell-cell adhesion	1	ASS1,LGALS3,FLOT2,PNP
1	TRUE	0.043	327	90	13	0.144	0.04	GO:0045055	BP	14	regulated exocytosis	1	VCL,SCAMP1,GPI,LGALS3BP,ACTN4,LGALS3,CKAP4,ANXA3,APP,PTGES2,PGM2,CANT1,PNP
1	TRUE	0.0462	78	93	6	0.065	0.077	GO:0030198	BP	13	extracellular matrix organization	1	NID2,LAMB1,LAMA1,APP,SERPINH1,COL18A1
1	TRUE	0.0462	125	3	2	0.667	0.016	GO:0046034	BP	18	ATP metabolic process	2	GPI,MYH3
1	TRUE	0.0463	6	57	2	0.035	0.333	GO:0009988	BP	24	cell-cell recognition	2	LGALS3,UBAP2L

## Sheet: 3M organoids_DUPvsDEL_DEP
	query.number	significant	p.value	term.size	query.size	overlap.size	precision	recall	term.id	domain	subgraph.number	term.name	relative.depth	intersection	genesymbols
1301	1	TRUE	3.46e-13	327	256	53	0.207	0.162	GO:0008092	MF	94	cytoskeletal protein binding	2	ENSG00000006451,ENSG00000035403,ENSG00000054654,ENSG00000058453,ENSG00000072110,ENSG00000072832,ENSG00000077279,ENSG00000078018,ENSG00000089006,ENSG00000100345,ENSG00000104435,ENSG00000104722,ENSG00000105649,ENSG00000106665,ENSG00000113657,ENSG00000113758,ENSG00000115306,ENSG00000115355,ENSG00000117632,ENSG00000118200,ENSG00000126777,ENSG00000127603,ENSG00000128591,ENSG00000130402,ENSG00000130559…	RALA,VCL,SYNE2,CROCC,ACTN1,CRMP1,DCX,MAP2,SNX5,MYH9,STMN2,NEFM,RAB3A,CLIP2,DPYSL3,DBN1,SPTBN1,CCDC88A,STMN1,CAMSAP2,KTN1,MACF1,FLNC,ACTN4,CAMSAP1,MAP1B,FLNB,BIN1,LRPPRC,PRUNE1,ARL8A,ANK2,GSN,RPS3,DPYSL4,DST,RAB39B,TPPP3,CLASP2,HDGFL3,TPPP,MAP6,TLN2,CFL1,CKAP5,SYNM,MAPT,MYO18A,FLNA,SPTAN1,DNM3,OPA1,DYNLL2
588	1	TRUE	8.91e-10	273	65	21	0.323	0.077	GO:0031175	BP	1	neuron projection development	10	ENSG00000066032,ENSG00000072832,ENSG00000078018,ENSG00000111737,ENSG00000113657,ENSG00000113758,ENSG00000115306,ENSG00000115310,ENSG00000115355,ENSG00000128245,ENSG00000131711,ENSG00000136854,ENSG00000149294,ENSG00000157851,ENSG00000168280,ENSG00000169258,ENSG00000172020,ENSG00000172757,ENSG00000186868,ENSG00000197694,ENSG00000203879	CTNNA2,CRMP1,MAP2,RAB35,DPYSL3,DBN1,SPTBN1,RTN4,CCDC88A,YWHAH,MAP1B,STXBP1,NCAM1,DPYSL5,KIF5C,GPRIN1,GAP43,CFL1,MAPT,SPTAN1,GDI1
522	1	TRUE	1.75e-09	450	67	26	0.388	0.058	GO:0048468	BP	1	cell development	4	ENSG00000066032,ENSG00000072832,ENSG00000078018,ENSG00000100345,ENSG00000105372,ENSG00000111737,ENSG00000113657,ENSG00000113758,ENSG00000115306,ENSG00000115310,ENSG00000115355,ENSG00000128245,ENSG00000130402,ENSG00000131711,ENSG00000136854,ENSG00000145362,ENSG00000149294,ENSG00000157851,ENSG00000168280,ENSG00000169258,ENSG00000172020,ENSG00000172757,ENSG00000186868,ENSG00000196924,ENSG00000197694…	CTNNA2,CRMP1,MAP2,MYH9,RPS19,RAB35,DPYSL3,DBN1,SPTBN1,RTN4,CCDC88A,YWHAH,ACTN4,MAP1B,STXBP1,ANK2,NCAM1,DPYSL5,KIF5C,GPRIN1,GAP43,CFL1,MAPT,FLNA,SPTAN1,GDI1
586	1	TRUE	3.54e-09	295	65	21	0.323	0.071	GO:0048666	BP	1	neuron development	9	ENSG00000066032,ENSG00000072832,ENSG00000078018,ENSG00000111737,ENSG00000113657,ENSG00000113758,ENSG00000115306,ENSG00000115310,ENSG00000115355,ENSG00000128245,ENSG00000131711,ENSG00000136854,ENSG00000149294,ENSG00000157851,ENSG00000168280,ENSG00000169258,ENSG00000172020,ENSG00000172757,ENSG00000186868,ENSG00000197694,ENSG00000203879	CTNNA2,CRMP1,MAP2,RAB35,DPYSL3,DBN1,SPTBN1,RTN4,CCDC88A,YWHAH,MAP1B,STXBP1,NCAM1,DPYSL5,KIF5C,GPRIN1,GAP43,CFL1,MAPT,SPTAN1,GDI1
346	1	TRUE	5.14e-09	1589	872	340	0.39	0.214	GO:0006810	BP	1	transport	4	ENSG00000002834,ENSG00000004864,ENSG00000006451,ENSG00000006530,ENSG00000007168,ENSG00000007402,ENSG00000008056,ENSG00000009844,ENSG00000011347,ENSG00000017260,ENSG00000018189,ENSG00000018625,ENSG00000023318,ENSG00000026297,ENSG00000027001,ENSG00000029725,ENSG00000033627,ENSG00000035403,ENSG00000038002,ENSG00000039319,ENSG00000049759,ENSG00000049860,ENSG00000054654,ENSG00000058668,ENSG00000061676…	LASP1,SLC25A13,RALA,AGK,PAFAH1B1,CACNA2D2,SYN1,VTA1,SYT7,ATP2C1,RUFY3,ATP1A2,ERP44,RNASET2,MIPEP,RABEP1,ATP6V0A1,VCL,AGA,ZFYVE16,NEDD4L,HEXB,SYNE2,ATP2B4,NCKAP1,ELMO2,CTSA,SLC12A2,SNAP91,PKM,SYT1,NUP133,RPL31,CPSF1,ACTN1,TFRC,NSF,CLASP1,LMAN1,ADD2,CAMSAP3,DYNC1I2,MAP2,AMPH,PGM1,STX7,ERC1,CD59,RBM22,HUWE1,ADD1,RTRAF,DNM1L,SNX5,RPL6,SCFD1,EZR,DPYSL2,DSP,IFT74,SH3GLB1,STX1B,POLDIP3,MYH9,PYGB,KIF3B,C…
345	1	TRUE	1.18e-08	1633	872	346	0.397	0.212	GO:0051234	BP	1	establishment of localization	3	ENSG00000002834,ENSG00000004864,ENSG00000006451,ENSG00000006530,ENSG00000007168,ENSG00000007402,ENSG00000008056,ENSG00000009844,ENSG00000011347,ENSG00000017260,ENSG00000018189,ENSG00000018625,ENSG00000023318,ENSG00000026297,ENSG00000027001,ENSG00000029725,ENSG00000033627,ENSG00000035403,ENSG00000038002,ENSG00000039319,ENSG00000049759,ENSG00000049860,ENSG00000054654,ENSG00000058668,ENSG00000061676…	LASP1,SLC25A13,RALA,AGK,PAFAH1B1,CACNA2D2,SYN1,VTA1,SYT7,ATP2C1,RUFY3,ATP1A2,ERP44,RNASET2,MIPEP,RABEP1,ATP6V0A1,VCL,AGA,ZFYVE16,NEDD4L,HEXB,SYNE2,ATP2B4,NCKAP1,ELMO2,CTSA,SLC12A2,SNAP91,PKM,SYT1,NUP133,RPL31,CPSF1,ACTN1,TFRC,NSF,CLASP1,LMAN1,ADD2,CAMSAP3,DYNC1I2,MAP2,AMPH,PGM1,STX7,ERC1,CD59,RBM22,HUWE1,ADD1,RTRAF,DNM1L,SNX5,RPL6,SCFD1,EZR,DPYSL2,DSP,IFT74,SH3GLB1,H2AFY2,STX1B,POLDIP3,MYH9,PYGB,…
528	1	TRUE	2.59e-08	206	63	17	0.27	0.083	GO:0000904	BP	1	cell morphogenesis involved in differentiation	6	ENSG00000066032,ENSG00000078018,ENSG00000100345,ENSG00000115306,ENSG00000115310,ENSG00000128245,ENSG00000130402,ENSG00000131711,ENSG00000136854,ENSG00000149294,ENSG00000157851,ENSG00000168280,ENSG00000172757,ENSG00000186868,ENSG00000196924,ENSG00000197694,ENSG00000203879	CTNNA2,MAP2,MYH9,SPTBN1,RTN4,YWHAH,ACTN4,MAP1B,STXBP1,NCAM1,DPYSL5,KIF5C,CFL1,MAPT,FLNA,SPTAN1,GDI1
266	1	TRUE	3.05e-08	539	33	18	0.545	0.033	GO:0006928	BP	1	movement of cell or subcellular component	3	ENSG00000035403,ENSG00000078018,ENSG00000100345,ENSG00000113657,ENSG00000115355,ENSG00000131711,ENSG00000135046,ENSG00000138095,ENSG00000145362,ENSG00000153956,ENSG00000157851,ENSG00000160789,ENSG00000168280,ENSG00000186868,ENSG00000197102,ENSG00000197535,ENSG00000197694,ENSG00000277586	VCL,MAP2,MYH9,DPYSL3,CCDC88A,MAP1B,ANXA1,LRPPRC,ANK2,CACNA2D1,DPYSL5,LMNA,KIF5C,MAPT,DYNC1H1,MYO5A,SPTAN1,NEFL
307	1	TRUE	3.05e-08	452	65	24	0.369	0.053	GO:0030030	BP	1	cell projection organization	4	ENSG00000035403,ENSG00000066032,ENSG00000072832,ENSG00000078018,ENSG00000111737,ENSG00000113657,ENSG00000113758,ENSG00000115306,ENSG00000115310,ENSG00000115355,ENSG00000128245,ENSG00000131711,ENSG00000136854,ENSG00000149294,ENSG00000157851,ENSG00000168280,ENSG00000169258,ENSG00000172020,ENSG00000172757,ENSG00000186868,ENSG00000196924,ENSG00000197102,ENSG00000197694,ENSG00000203879	VCL,CTNNA2,CRMP1,MAP2,RAB35,DPYSL3,DBN1,SPTBN1,RTN4,CCDC88A,YWHAH,MAP1B,STXBP1,NCAM1,DPYSL5,KIF5C,GPRIN1,GAP43,CFL1,MAPT,FLNA,DYNC1H1,SPTAN1,GDI1
308	1	TRUE	3.05e-08	451	65	24	0.369	0.053	GO:0120036	BP	1	plasma membrane bounded cell projection organization	5	ENSG00000035403,ENSG00000066032,ENSG00000072832,ENSG00000078018,ENSG00000111737,ENSG00000113657,ENSG00000113758,ENSG00000115306,ENSG00000115310,ENSG00000115355,ENSG00000128245,ENSG00000131711,ENSG00000136854,ENSG00000149294,ENSG00000157851,ENSG00000168280,ENSG00000169258,ENSG00000172020,ENSG00000172757,ENSG00000186868,ENSG00000196924,ENSG00000197102,ENSG00000197694,ENSG00000203879	VCL,CTNNA2,CRMP1,MAP2,RAB35,DPYSL3,DBN1,SPTBN1,RTN4,CCDC88A,YWHAH,MAP1B,STXBP1,NCAM1,DPYSL5,KIF5C,GPRIN1,GAP43,CFL1,MAPT,FLNA,DYNC1H1,SPTAN1,GDI1
513	1	TRUE	3.05e-08	781	80	35	0.438	0.045	GO:0030154	BP	1	cell differentiation	4	ENSG00000018189,ENSG00000038427,ENSG00000066032,ENSG00000072778,ENSG00000072832,ENSG00000078018,ENSG00000100345,ENSG00000101079,ENSG00000105372,ENSG00000111737,ENSG00000113657,ENSG00000113758,ENSG00000115306,ENSG00000115310,ENSG00000115355,ENSG00000124193,ENSG00000128245,ENSG00000130402,ENSG00000131711,ENSG00000135046,ENSG00000136854,ENSG00000145362,ENSG00000149294,ENSG00000149948,ENSG00000157851…	RUFY3,VCAN,CTNNA2,ACADVL,CRMP1,MAP2,MYH9,NDRG3,RPS19,RAB35,DPYSL3,DBN1,SPTBN1,RTN4,CCDC88A,SRSF6,YWHAH,ACTN4,MAP1B,ANXA1,STXBP1,ANK2,NCAM1,HMGA2,DPYSL5,KIF5C,GPRIN1,GAP43,CFL1,BASP1,MAPT,IARS,FLNA,SPTAN1,GDI1
585	1	TRUE	3.05e-08	334	65	21	0.323	0.063	GO:0030182	BP	1	neuron differentiation	8	ENSG00000066032,ENSG00000072832,ENSG00000078018,ENSG00000111737,ENSG00000113657,ENSG00000113758,ENSG00000115306,ENSG00000115310,ENSG00000115355,ENSG00000128245,ENSG00000131711,ENSG00000136854,ENSG00000149294,ENSG00000157851,ENSG00000168280,ENSG00000169258,ENSG00000172020,ENSG00000172757,ENSG00000186868,ENSG00000197694,ENSG00000203879	CTNNA2,CRMP1,MAP2,RAB35,DPYSL3,DBN1,SPTBN1,RTN4,CCDC88A,YWHAH,MAP1B,STXBP1,NCAM1,DPYSL5,KIF5C,GPRIN1,GAP43,CFL1,MAPT,SPTAN1,GDI1
1307	1	TRUE	3.45e-08	119	256	25	0.098	0.21	GO:0015631	MF	94	tubulin binding	3	ENSG00000077279,ENSG00000078018,ENSG00000104435,ENSG00000104722,ENSG00000106665,ENSG00000115355,ENSG00000117632,ENSG00000118200,ENSG00000127603,ENSG00000130559,ENSG00000131711,ENSG00000138095,ENSG00000143363,ENSG00000143862,ENSG00000149273,ENSG00000151914,ENSG00000159713,ENSG00000163539,ENSG00000166503,ENSG00000171368,ENSG00000171533,ENSG00000175216,ENSG00000186868,ENSG00000197959,ENSG00000198836	DCX,MAP2,STMN2,NEFM,CLIP2,CCDC88A,STMN1,CAMSAP2,MACF1,CAMSAP1,MAP1B,LRPPRC,PRUNE1,ARL8A,RPS3,DST,TPPP3,CLASP2,HDGFL3,TPPP,MAP6,CKAP5,MAPT,DNM3,OPA1
512	1	TRUE	3.8e-08	845	86	38	0.442	0.045	GO:0048869	BP	1	cellular developmental process	3	ENSG00000018189,ENSG00000038427,ENSG00000066032,ENSG00000072778,ENSG00000072832,ENSG00000078018,ENSG00000100345,ENSG00000101079,ENSG00000105372,ENSG00000111737,ENSG00000113657,ENSG00000113758,ENSG00000115306,ENSG00000115310,ENSG00000115355,ENSG00000124193,ENSG00000128245,ENSG00000130402,ENSG00000131711,ENSG00000135046,ENSG00000136854,ENSG00000145362,ENSG00000149294,ENSG00000149948,ENSG00000157851…	RUFY3,VCAN,CTNNA2,ACADVL,CRMP1,MAP2,MYH9,NDRG3,RPS19,RAB35,DPYSL3,DBN1,SPTBN1,RTN4,CCDC88A,SRSF6,YWHAH,ACTN4,MAP1B,ANXA1,STXBP1,ANK2,NCAM1,HMGA2,DPYSL5,LMNA,CLASP2,KIF5C,GPRIN1,GAP43,CFL1,BASP1,NPM1,MAPT,IARS,FLNA,SPTAN1,GDI1
344	1	TRUE	4.53e-08	1987	964	440	0.456	0.221	GO:0051179	BP	1	localization	2	ENSG00000002834,ENSG00000004864,ENSG00000005249,ENSG00000005810,ENSG00000006451,ENSG00000006530,ENSG00000007168,ENSG00000007402,ENSG00000008056,ENSG00000009844,ENSG00000011347,ENSG00000017260,ENSG00000018189,ENSG00000018625,ENSG00000023318,ENSG00000023734,ENSG00000026297,ENSG00000027001,ENSG00000029725,ENSG00000033627,ENSG00000035403,ENSG00000038002,ENSG00000039319,ENSG00000049759,ENSG00000049860…	LASP1,SLC25A13,PRKAR2B,MYCBP2,RALA,AGK,PAFAH1B1,CACNA2D2,SYN1,VTA1,SYT7,ATP2C1,RUFY3,ATP1A2,ERP44,STRAP,RNASET2,MIPEP,RABEP1,ATP6V0A1,VCL,AGA,ZFYVE16,NEDD4L,HEXB,SYNE2,CROCC,ATP2B4,NCKAP1,ELMO2,CTSA,SLC12A2,PKN2,KARS,SNAP91,SLK,CTNNA2,PKM,SYT1,ATP2B3,NUP133,PFN2,RPL31,CPSF1,ACTN1,TFRC,NSF,CLASP1,LMAN1,ADD2,FSCN1,CAMSAP3,PAK3,DCX,DYNC1I2,FGFR1,MAP2,AMPH,PGM1,STX7,ERC1,MAPRE3,CD59,RBM22,HUWE1,ADD1,…
584	1	TRUE	1.46e-07	369	65	21	0.323	0.057	GO:0048699	BP	1	generation of neurons	7	ENSG00000066032,ENSG00000072832,ENSG00000078018,ENSG00000111737,ENSG00000113657,ENSG00000113758,ENSG00000115306,ENSG00000115310,ENSG00000115355,ENSG00000128245,ENSG00000131711,ENSG00000136854,ENSG00000149294,ENSG00000157851,ENSG00000168280,ENSG00000169258,ENSG00000172020,ENSG00000172757,ENSG00000186868,ENSG00000197694,ENSG00000203879	CTNNA2,CRMP1,MAP2,RAB35,DPYSL3,DBN1,SPTBN1,RTN4,CCDC88A,YWHAH,MAP1B,STXBP1,NCAM1,DPYSL5,KIF5C,GPRIN1,GAP43,CFL1,MAPT,SPTAN1,GDI1
583	1	TRUE	2.91e-07	384	65	21	0.323	0.055	GO:0022008	BP	1	neurogenesis	6	ENSG00000066032,ENSG00000072832,ENSG00000078018,ENSG00000111737,ENSG00000113657,ENSG00000113758,ENSG00000115306,ENSG00000115310,ENSG00000115355,ENSG00000128245,ENSG00000131711,ENSG00000136854,ENSG00000149294,ENSG00000157851,ENSG00000168280,ENSG00000169258,ENSG00000172020,ENSG00000172757,ENSG00000186868,ENSG00000197694,ENSG00000203879	CTNNA2,CRMP1,MAP2,RAB35,DPYSL3,DBN1,SPTBN1,RTN4,CCDC88A,YWHAH,MAP1B,STXBP1,NCAM1,DPYSL5,KIF5C,GPRIN1,GAP43,CFL1,MAPT,SPTAN1,GDI1
582	1	TRUE	3.48e-07	536	186	46	0.247	0.086	GO:0007399	BP	1	nervous system development	5	ENSG00000018189,ENSG00000038427,ENSG00000066032,ENSG00000072832,ENSG00000077279,ENSG00000078018,ENSG00000079462,ENSG00000092964,ENSG00000099365,ENSG00000104435,ENSG00000111737,ENSG00000113657,ENSG00000113758,ENSG00000115306,ENSG00000115310,ENSG00000115355,ENSG00000117632,ENSG00000118200,ENSG00000123384,ENSG00000128245,ENSG00000131238,ENSG00000131711,ENSG00000132688,ENSG00000133083,ENSG00000136854…	RUFY3,VCAN,CTNNA2,CRMP1,DCX,MAP2,PAFAH1B3,DPYSL2,STX1B,STMN2,RAB35,DPYSL3,DBN1,SPTBN1,RTN4,CCDC88A,STMN1,CAMSAP2,LRP1,YWHAH,PPT1,MAP1B,NES,DCLK1,STXBP1,IQGAP1,SH3GL1,PRUNE1,INA,NCAM1,DPYSL5,IGSF8,FABP7,HDGFL3,KIF5C,GPRIN1,MAP6,GAP43,QARS,CFL1,CNP,BASP1,LSAMP,MAPT,SPTAN1,GDI1
1257	1	TRUE	3.81e-07	301	896	90	0.1	0.299	GO:0005198	MF	93	structural molecule activity	2	ENSG00000026025,ENSG00000038427,ENSG00000041982,ENSG00000058453,ENSG00000066032,ENSG00000069248,ENSG00000071082,ENSG00000077080,ENSG00000078018,ENSG00000087303,ENSG00000088367,ENSG00000089009,ENSG00000091136,ENSG00000096696,ENSG00000101680,ENSG00000104722,ENSG00000105193,ENSG00000105364,ENSG00000105372,ENSG00000105640,ENSG00000106554,ENSG00000107581,ENSG00000108298,ENSG00000109475,ENSG00000110700…	VIM,VCAN,TNC,CROCC,CTNNA2,NUP133,RPL31,ACTL6B,MAP2,NID2,EPB41L1,RPL6,LAMB1,DSP,LAMA1,NEFM,RPS16,MRPL4,RPS19,RPL18A,CHCHD3,EIF3A,RPL19,RPL34,RPS13,MRPL51,SPTBN1,PLS1,RPL5,7-Sep,AHNAK,RPL36,ARPC1B,PXDN,LAMA5,RPL27,MAP1B,MATN2,BCAN,MRPS36,ANXA1,MAP7,LAMC1,MRPS9,MRPL47,TLN1,DCTN3,NUMA1,RPLP1,RPS24,NUP54,MAPK8IP3,RPS2,RPS11,RPL13A,RPS8,RPL37,RPL7,RPL7A,INA,RPS3,PGM5,RPL8,RPL29,IGFBP7,RPL9,FBN1,MAP1A,R…
1308	1	TRUE	3.81e-07	87	256	20	0.078	0.23	GO:0008017	MF	94	microtubule binding	4	ENSG00000077279,ENSG00000078018,ENSG00000104722,ENSG00000106665,ENSG00000115355,ENSG00000118200,ENSG00000127603,ENSG00000130559,ENSG00000131711,ENSG00000138095,ENSG00000149273,ENSG00000151914,ENSG00000163539,ENSG00000166503,ENSG00000171368,ENSG00000171533,ENSG00000175216,ENSG00000186868,ENSG00000197959,ENSG00000198836	DCX,MAP2,NEFM,CLIP2,CCDC88A,CAMSAP2,MACF1,CAMSAP1,MAP1B,LRPPRC,RPS3,DST,CLASP2,HDGFL3,TPPP,MAP6,CKAP5,MAPT,DNM3,OPA1
562	1	TRUE	4.14e-07	1343	73	42	0.575	0.031	GO:0032501	BP	1	multicellular organismal process	2	ENSG00000035403,ENSG00000038427,ENSG00000066032,ENSG00000072832,ENSG00000074695,ENSG00000078018,ENSG00000092964,ENSG00000100345,ENSG00000100592,ENSG00000101079,ENSG00000105372,ENSG00000111737,ENSG00000113657,ENSG00000113758,ENSG00000115306,ENSG00000115310,ENSG00000115355,ENSG00000124193,ENSG00000128245,ENSG00000131711,ENSG00000132688,ENSG00000135046,ENSG00000136854,ENSG00000145362,ENSG00000148798…	VCL,VCAN,CTNNA2,CRMP1,LMAN1,MAP2,DPYSL2,MYH9,DAAM1,NDRG3,RPS19,RAB35,DPYSL3,DBN1,SPTBN1,RTN4,CCDC88A,SRSF6,YWHAH,MAP1B,NES,ANXA1,STXBP1,ANK2,INA,RPS3,NCAM1,HMGA2,CACNA2D1,DPYSL5,SYNJ1,LMNA,KIF5C,GPRIN1,GAP43,CFL1,BASP1,MAPT,IARS,FLNA,SPTAN1,GDI1
527	1	TRUE	4.81e-07	293	63	18	0.286	0.061	GO:0000902	BP	1	cell morphogenesis	5	ENSG00000066032,ENSG00000078018,ENSG00000100345,ENSG00000115306,ENSG00000115310,ENSG00000128245,ENSG00000130402,ENSG00000131711,ENSG00000135046,ENSG00000136854,ENSG00000149294,ENSG00000157851,ENSG00000168280,ENSG00000172757,ENSG00000186868,ENSG00000196924,ENSG00000197694,ENSG00000203879	CTNNA2,MAP2,MYH9,SPTBN1,RTN4,YWHAH,ACTN4,MAP1B,ANXA1,STXBP1,NCAM1,DPYSL5,KIF5C,CFL1,MAPT,FLNA,SPTAN1,GDI1
596	1	TRUE	5.61e-07	168	43	12	0.279	0.071	GO:0048667	BP	1	cell morphogenesis involved in neuron differentiation	10	ENSG00000078018,ENSG00000115306,ENSG00000115310,ENSG00000128245,ENSG00000131711,ENSG00000136854,ENSG00000157851,ENSG00000168280,ENSG00000172757,ENSG00000186868,ENSG00000197694,ENSG00000203879	MAP2,SPTBN1,RTN4,YWHAH,MAP1B,STXBP1,DPYSL5,KIF5C,CFL1,MAPT,SPTAN1,GDI1
579	1	TRUE	6.45e-07	871	73	33	0.452	0.038	GO:0048731	BP	1	system development	4	ENSG00000038427,ENSG00000066032,ENSG00000072832,ENSG00000078018,ENSG00000092964,ENSG00000100345,ENSG00000100592,ENSG00000105372,ENSG00000111737,ENSG00000113657,ENSG00000113758,ENSG00000115306,ENSG00000115310,ENSG00000115355,ENSG00000124193,ENSG00000128245,ENSG00000131711,ENSG00000132688,ENSG00000135046,ENSG00000136854,ENSG00000145362,ENSG00000148798,ENSG00000149294,ENSG00000149948,ENSG00000157851…	VCAN,CTNNA2,CRMP1,MAP2,DPYSL2,MYH9,DAAM1,RPS19,RAB35,DPYSL3,DBN1,SPTBN1,RTN4,CCDC88A,SRSF6,YWHAH,MAP1B,NES,ANXA1,STXBP1,ANK2,INA,NCAM1,HMGA2,DPYSL5,KIF5C,GPRIN1,GAP43,CFL1,BASP1,MAPT,SPTAN1,GDI1
591	1	TRUE	9.61e-07	143	63	13	0.206	0.091	GO:0061564	BP	1	axon development	11	ENSG00000066032,ENSG00000078018,ENSG00000115306,ENSG00000115310,ENSG00000131711,ENSG00000136854,ENSG00000149294,ENSG00000157851,ENSG00000168280,ENSG00000172020,ENSG00000186868,ENSG00000197694,ENSG00000203879	CTNNA2,MAP2,SPTBN1,RTN4,MAP1B,STXBP1,NCAM1,DPYSL5,KIF5C,GAP43,MAPT,SPTAN1,GDI1
511	1	TRUE	1.17e-06	1216	73	39	0.534	0.032	GO:0032502	BP	1	developmental process	2	ENSG00000035403,ENSG00000038427,ENSG00000066032,ENSG00000072832,ENSG00000078018,ENSG00000092964,ENSG00000100345,ENSG00000100592,ENSG00000101079,ENSG00000105372,ENSG00000111737,ENSG00000113657,ENSG00000113758,ENSG00000115306,ENSG00000115310,ENSG00000115355,ENSG00000124193,ENSG00000128245,ENSG00000130402,ENSG00000131711,ENSG00000132688,ENSG00000135046,ENSG00000136854,ENSG00000145362,ENSG00000148798…	VCL,VCAN,CTNNA2,CRMP1,MAP2,DPYSL2,MYH9,DAAM1,NDRG3,RPS19,RAB35,DPYSL3,DBN1,SPTBN1,RTN4,CCDC88A,SRSF6,YWHAH,ACTN4,MAP1B,NES,ANXA1,STXBP1,ANK2,INA,NCAM1,HMGA2,DPYSL5,LMNA,KIF5C,GPRIN1,GAP43,CFL1,BASP1,MAPT,IARS,FLNA,SPTAN1,GDI1
526	1	TRUE	1.46e-06	317	63	18	0.286	0.057	GO:0032989	BP	1	cellular component morphogenesis	4	ENSG00000066032,ENSG00000078018,ENSG00000100345,ENSG00000115306,ENSG00000115310,ENSG00000128245,ENSG00000130402,ENSG00000131711,ENSG00000135046,ENSG00000136854,ENSG00000149294,ENSG00000157851,ENSG00000168280,ENSG00000172757,ENSG00000186868,ENSG00000196924,ENSG00000197694,ENSG00000203879	CTNNA2,MAP2,MYH9,SPTBN1,RTN4,YWHAH,ACTN4,MAP1B,ANXA1,STXBP1,NCAM1,DPYSL5,KIF5C,CFL1,MAPT,FLNA,SPTAN1,GDI1
290	1	TRUE	2.17e-06	444	21	12	0.571	0.027	GO:0007010	BP	1	cytoskeleton organization	5	ENSG00000078018,ENSG00000100345,ENSG00000104722,ENSG00000113657,ENSG00000113758,ENSG00000132688,ENSG00000135046,ENSG00000160789,ENSG00000172757,ENSG00000186868,ENSG00000197102,ENSG00000277586	MAP2,MYH9,NEFM,DPYSL3,DBN1,NES,ANXA1,LMNA,CFL1,MAPT,DYNC1H1,NEFL
593	1	TRUE	2.6e-06	195	43	12	0.279	0.062	GO:0048812	BP	1	neuron projection morphogenesis	11	ENSG00000078018,ENSG00000115306,ENSG00000115310,ENSG00000128245,ENSG00000131711,ENSG00000136854,ENSG00000157851,ENSG00000168280,ENSG00000172757,ENSG00000186868,ENSG00000197694,ENSG00000203879	MAP2,SPTBN1,RTN4,YWHAH,MAP1B,STXBP1,DPYSL5,KIF5C,CFL1,MAPT,SPTAN1,GDI1
1327	1	TRUE	2.75e-06	288	225	34	0.151	0.118	GO:0050839	MF	94	cell adhesion molecule binding	2	ENSG00000002834,ENSG00000035403,ENSG00000066032,ENSG00000067225,ENSG00000072110,ENSG00000082805,ENSG00000089006,ENSG00000089154,ENSG00000090273,ENSG00000100345,ENSG00000101361,ENSG00000113282,ENSG00000113758,ENSG00000115306,ENSG00000115310,ENSG00000117450,ENSG00000122545,ENSG00000124942,ENSG00000126777,ENSG00000130402,ENSG00000135046,ENSG00000136068,ENSG00000137942,ENSG00000140575,ENSG00000141985…	LASP1,VCL,CTNNA2,PKM,ACTN1,ERC1,SNX5,GCN1,NUDC,MYH9,NOP56,CLINT1,DBN1,SPTBN1,RTN4,PRDX1,7-Sep,AHNAK,KTN1,ACTN4,ANXA1,FLNB,FNBP1L,IQGAP1,SH3GL1,DST,CXADR,TAGLN2,CADM3,SLC3A2,RSL1D1,CKAP5,FLNA,SPTAN1
434	1	TRUE	2.96e-06	90	31	8	0.258	0.089	GO:0030705	BP	1	cytoskeleton-dependent intracellular transport	5	ENSG00000078018,ENSG00000115355,ENSG00000138095,ENSG00000168280,ENSG00000186868,ENSG00000197102,ENSG00000197535,ENSG00000277586	MAP2,CCDC88A,LRPPRC,KIF5C,MAPT,DYNC1H1,MYO5A,NEFL
77	1	TRUE	3.4e-06	388	832	100	0.12	0.258	GO:0006082	BP	50	organic acid metabolic process	1	ENSG00000031698,ENSG00000038427,ENSG00000049860,ENSG00000058668,ENSG00000059573,ENSG00000065154,ENSG00000067225,ENSG00000067704,ENSG00000072210,ENSG00000072778,ENSG00000073578,ENSG00000079739,ENSG00000082212,ENSG00000097021,ENSG00000100294,ENSG00000100412,ENSG00000100577,ENSG00000101444,ENSG00000103066,ENSG00000103150,ENSG00000104325,ENSG00000105379,ENSG00000105552,ENSG00000105953,ENSG00000106049…	SARS,VCAN,HEXB,ATP2B4,ALDH18A1,OAT,PKM,IARS2,ALDH3A2,ACADVL,SDHA,PGM1,ME2,ACOT7,MCAT,ACO2,GSTZ1,AHCY,PLA2G15,MLYCD,DECR1,ETFB,BCAT2,OGDH,HIBADH,ERLIN1,UGDH,LTA4H,ENO2,RARS,PCCB,WARS2,ACADM,SDHB,HMGCL,AKR1A1,2-Mar,ACAT2,EPHX2,SCPEP1,ACO1,NAGK,AARS2,IVD,GGT7,HACL1,MCCC2,RIDA,BCAN,LARS,LDHA,GNS,EPRS,NARS2,HADHB,SCARB2,PPA2,HADH,SLC27A2,ETFA,PFKL,AKT1,AMT,CBR4,PCYOX1L,PRPS1,GSTO1,ACSL1,PFKM,HK1,CBR1,…
481	1	TRUE	3.4e-06	85	963	37	0.038	0.435	GO:0006614	BP	1	SRP-dependent cotranslational protein targeting to membrane	9	ENSG00000071082,ENSG00000089009,ENSG00000105193,ENSG00000105372,ENSG00000105640,ENSG00000108298,ENSG00000109475,ENSG00000110700,ENSG00000118181,ENSG00000122406,ENSG00000130255,ENSG00000131469,ENSG00000137154,ENSG00000137818,ENSG00000138326,ENSG00000140988,ENSG00000142534,ENSG00000142541,ENSG00000142937,ENSG00000145592,ENSG00000147604,ENSG00000148303,ENSG00000149273,ENSG00000161016,ENSG00000162244…	RPL31,RPL6,RPS16,RPS19,RPL18A,RPL19,RPL34,RPS13,RPS25,RPL5,RPL36,RPL27,RPS6,RPLP1,RPS24,RPS2,RPS11,RPL13A,RPS8,RPL37,RPL7,RPL7A,RPS3,RPL8,RPL29,RPL9,RPS9,RPS21,RPS7,RPL4,RPLP2,RPS17,RPL35A,RPL10A,RPS29,RPS18,RPS28
257	1	TRUE	3.57e-06	1229	788	240	0.305	0.195	GO:0044085	BP	1	cellular component biogenesis	3	ENSG00000004961,ENSG00000005249,ENSG00000006451,ENSG00000007168,ENSG00000009844,ENSG00000011347,ENSG00000023228,ENSG00000023734,ENSG00000029363,ENSG00000035403,ENSG00000044115,ENSG00000058453,ENSG00000061676,ENSG00000065154,ENSG00000065243,ENSG00000067715,ENSG00000070087,ENSG00000072110,ENSG00000072501,ENSG00000073969,ENSG00000074054,ENSG00000074695,ENSG00000075340,ENSG00000076826,ENSG00000077264…	HCCS,PRKAR2B,RALA,PAFAH1B1,VTA1,SYT7,NDUFS1,STRAP,BCLAF1,VCL,CTNNA1,CROCC,NCKAP1,OAT,PKN2,SYT1,PFN2,ACTN1,SMC1A,NSF,CLASP1,LMAN1,ADD2,CAMSAP3,PAK3,DYNC1I2,MAP2,STX7,CD59,RBM22,ADD1,DNM1L,RPL6,PXN,NRCAM,SCFD1,EZR,IFT74,SH3GLB1,STX1B,PALM,SF3A1,PES1,PRMT5,DICER1,SAMHD1,KIF3B,NOP56,MAPRE1,ARHGEF7,SMPD3,NUBP1,DMXL2,DECR1,STMN2,NEFM,TUBB4A,RPS16,RPS19,NAPA,DNM1,APBA1,SEC23IP,C1QBP,MPP2,SLC9A3R1,CTSC,N…
533	1	TRUE	3.59e-06	203	43	12	0.279	0.059	GO:0120039	BP	1	plasma membrane bounded cell projection morphogenesis	7	ENSG00000078018,ENSG00000115306,ENSG00000115310,ENSG00000128245,ENSG00000131711,ENSG00000136854,ENSG00000157851,ENSG00000168280,ENSG00000172757,ENSG00000186868,ENSG00000197694,ENSG00000203879	MAP2,SPTBN1,RTN4,YWHAH,MAP1B,STXBP1,DPYSL5,KIF5C,CFL1,MAPT,SPTAN1,GDI1
1274	1	TRUE	3.59e-06	6	302	6	0.02	1	GO:0016801	MF	185	hydrolase activity, acting on ether bonds	2	ENSG00000053371,ENSG00000101444,ENSG00000111144,ENSG00000120915,ENSG00000143819,ENSG00000176393	AKR7A2,AHCY,LTA4H,EPHX2,EPHX1,RNPEP
516	1	TRUE	3.69e-06	1103	73	36	0.493	0.033	GO:0048856	BP	1	anatomical structure development	3	ENSG00000035403,ENSG00000038427,ENSG00000066032,ENSG00000072832,ENSG00000078018,ENSG00000092964,ENSG00000100345,ENSG00000100592,ENSG00000105372,ENSG00000111737,ENSG00000113657,ENSG00000113758,ENSG00000115306,ENSG00000115310,ENSG00000115355,ENSG00000124193,ENSG00000128245,ENSG00000130402,ENSG00000131711,ENSG00000132688,ENSG00000135046,ENSG00000136854,ENSG00000145362,ENSG00000148798,ENSG00000149294…	VCL,VCAN,CTNNA2,CRMP1,MAP2,DPYSL2,MYH9,DAAM1,RPS19,RAB35,DPYSL3,DBN1,SPTBN1,RTN4,CCDC88A,SRSF6,YWHAH,ACTN4,MAP1B,NES,ANXA1,STXBP1,ANK2,INA,NCAM1,HMGA2,DPYSL5,KIF5C,GPRIN1,GAP43,CFL1,BASP1,MAPT,FLNA,SPTAN1,GDI1
532	1	TRUE	3.85e-06	205	43	12	0.279	0.059	GO:0048858	BP	1	cell projection morphogenesis	6	ENSG00000078018,ENSG00000115306,ENSG00000115310,ENSG00000128245,ENSG00000131711,ENSG00000136854,ENSG00000157851,ENSG00000168280,ENSG00000172757,ENSG00000186868,ENSG00000197694,ENSG00000203879	MAP2,SPTBN1,RTN4,YWHAH,MAP1B,STXBP1,DPYSL5,KIF5C,CFL1,MAPT,SPTAN1,GDI1
597	1	TRUE	3.91e-06	135	63	12	0.19	0.089	GO:0007409	BP	1	axonogenesis	11	ENSG00000066032,ENSG00000078018,ENSG00000115306,ENSG00000115310,ENSG00000131711,ENSG00000136854,ENSG00000149294,ENSG00000157851,ENSG00000168280,ENSG00000186868,ENSG00000197694,ENSG00000203879	CTNNA2,MAP2,SPTBN1,RTN4,MAP1B,STXBP1,NCAM1,DPYSL5,KIF5C,MAPT,SPTAN1,GDI1
577	1	TRUE	3.94e-06	946	73	33	0.452	0.035	GO:0007275	BP	1	multicellular organism development	3	ENSG00000038427,ENSG00000066032,ENSG00000072832,ENSG00000078018,ENSG00000092964,ENSG00000100345,ENSG00000100592,ENSG00000105372,ENSG00000111737,ENSG00000113657,ENSG00000113758,ENSG00000115306,ENSG00000115310,ENSG00000115355,ENSG00000124193,ENSG00000128245,ENSG00000131711,ENSG00000132688,ENSG00000135046,ENSG00000136854,ENSG00000145362,ENSG00000148798,ENSG00000149294,ENSG00000149948,ENSG00000157851…	VCAN,CTNNA2,CRMP1,MAP2,DPYSL2,MYH9,DAAM1,RPS19,RAB35,DPYSL3,DBN1,SPTBN1,RTN4,CCDC88A,SRSF6,YWHAH,MAP1B,NES,ANXA1,STXBP1,ANK2,INA,NCAM1,HMGA2,DPYSL5,KIF5C,GPRIN1,GAP43,CFL1,BASP1,MAPT,SPTAN1,GDI1
79	1	TRUE	4.73e-06	367	950	105	0.111	0.286	GO:0019752	BP	50	carboxylic acid metabolic process	3	ENSG00000031698,ENSG00000038427,ENSG00000049860,ENSG00000058668,ENSG00000059573,ENSG00000065154,ENSG00000065427,ENSG00000067225,ENSG00000067704,ENSG00000072210,ENSG00000072778,ENSG00000073578,ENSG00000079739,ENSG00000082212,ENSG00000097021,ENSG00000100294,ENSG00000100412,ENSG00000100577,ENSG00000101444,ENSG00000103066,ENSG00000103150,ENSG00000104325,ENSG00000105379,ENSG00000105552,ENSG00000105953…	SARS,VCAN,HEXB,ATP2B4,ALDH18A1,OAT,KARS,PKM,IARS2,ALDH3A2,ACADVL,SDHA,PGM1,ME2,ACOT7,MCAT,ACO2,GSTZ1,AHCY,PLA2G15,MLYCD,DECR1,ETFB,BCAT2,OGDH,HIBADH,ERLIN1,UGDH,CARS,LTA4H,ENO2,RARS,PCCB,GLS,WARS2,ACADM,SDHB,HMGCL,AKR1A1,ACAT2,EPHX2,SCPEP1,ACO1,NAGK,AARS2,IVD,GGT7,HACL1,MCCC2,RIDA,BCAN,LARS,DGLUCY,LDHA,CARS2,EPRS,NARS2,HADHB,SCARB2,PPA2,HADH,SLC27A2,ETFA,PFKL,AKT1,AMT,CBR4,PCYOX1L,GSTO1,QDPR,ACSL…
531	1	TRUE	5.74e-06	214	43	12	0.279	0.056	GO:0032990	BP	1	cell part morphogenesis	5	ENSG00000078018,ENSG00000115306,ENSG00000115310,ENSG00000128245,ENSG00000131711,ENSG00000136854,ENSG00000157851,ENSG00000168280,ENSG00000172757,ENSG00000186868,ENSG00000197694,ENSG00000203879	MAP2,SPTBN1,RTN4,YWHAH,MAP1B,STXBP1,DPYSL5,KIF5C,CFL1,MAPT,SPTAN1,GDI1
314	1	TRUE	7.11e-06	1104	788	218	0.277	0.197	GO:0022607	BP	1	cellular component assembly	4	ENSG00000004961,ENSG00000005249,ENSG00000006451,ENSG00000007168,ENSG00000009844,ENSG00000011347,ENSG00000023228,ENSG00000023734,ENSG00000029363,ENSG00000035403,ENSG00000044115,ENSG00000058453,ENSG00000061676,ENSG00000065154,ENSG00000065243,ENSG00000067715,ENSG00000070087,ENSG00000072110,ENSG00000072501,ENSG00000073969,ENSG00000074054,ENSG00000074695,ENSG00000075340,ENSG00000076826,ENSG00000077264…	HCCS,PRKAR2B,RALA,PAFAH1B1,VTA1,SYT7,NDUFS1,STRAP,BCLAF1,VCL,CTNNA1,CROCC,NCKAP1,OAT,PKN2,SYT1,PFN2,ACTN1,SMC1A,NSF,CLASP1,LMAN1,ADD2,CAMSAP3,PAK3,DYNC1I2,MAP2,STX7,CD59,RBM22,ADD1,DNM1L,RPL6,PXN,NRCAM,SCFD1,EZR,IFT74,SH3GLB1,STX1B,PALM,SF3A1,PRMT5,DICER1,SAMHD1,KIF3B,MAPRE1,ARHGEF7,NUBP1,DMXL2,DECR1,STMN2,NEFM,TUBB4A,RPS19,NAPA,DNM1,APBA1,SEC23IP,C1QBP,MPP2,SLC9A3R1,CTSC,NRXN2,CORO1C,CAND1,NOP2,…
400	1	TRUE	7.11e-06	818	711	157	0.221	0.192	GO:0016192	BP	1	vesicle-mediated transport	5	ENSG00000006451,ENSG00000008056,ENSG00000009844,ENSG00000011347,ENSG00000023318,ENSG00000029725,ENSG00000035403,ENSG00000038002,ENSG00000039319,ENSG00000049759,ENSG00000049860,ENSG00000061676,ENSG00000062598,ENSG00000065609,ENSG00000067225,ENSG00000067715,ENSG00000072110,ENSG00000072274,ENSG00000073969,ENSG00000074054,ENSG00000074695,ENSG00000077380,ENSG00000078018,ENSG00000078053,ENSG00000079739…	RALA,SYN1,VTA1,SYT7,ERP44,RABEP1,VCL,AGA,ZFYVE16,NEDD4L,HEXB,NCKAP1,ELMO2,SNAP91,PKM,SYT1,ACTN1,TFRC,NSF,CLASP1,LMAN1,DYNC1I2,MAP2,AMPH,PGM1,STX7,ERC1,CD59,SNX5,SCFD1,EZR,DPYSL2,DSP,STX1B,MYH9,KIF3B,SMPD3,RAB2A,DCTN6,NAPA,RAB3A,DNM1,SEC23IP,LGALS3BP,RAB5C,CTSC,CORO1C,MLEC,LTA4H,CAND1,RAB35,FAF2,SPTBN1,RAB3GAP1,DNAJC6,PRDX6,STX12,TTR,CAT,ANXA11,PRDX4,OPTN,LRP1,SERPINB6,NAPB,KLC1,MACF1,ACTN4,PPT1,K…
78	1	TRUE	7.45e-06	385	832	98	0.118	0.255	GO:0043436	BP	50	oxoacid metabolic process	2	ENSG00000031698,ENSG00000038427,ENSG00000049860,ENSG00000058668,ENSG00000059573,ENSG00000065154,ENSG00000067225,ENSG00000067704,ENSG00000072210,ENSG00000072778,ENSG00000073578,ENSG00000079739,ENSG00000082212,ENSG00000097021,ENSG00000100294,ENSG00000100412,ENSG00000100577,ENSG00000101444,ENSG00000103066,ENSG00000103150,ENSG00000104325,ENSG00000105379,ENSG00000105552,ENSG00000105953,ENSG00000106049…	SARS,VCAN,HEXB,ATP2B4,ALDH18A1,OAT,PKM,IARS2,ALDH3A2,ACADVL,SDHA,PGM1,ME2,ACOT7,MCAT,ACO2,GSTZ1,AHCY,PLA2G15,MLYCD,DECR1,ETFB,BCAT2,OGDH,HIBADH,ERLIN1,UGDH,LTA4H,ENO2,RARS,PCCB,WARS2,ACADM,SDHB,HMGCL,AKR1A1,2-Mar,ACAT2,EPHX2,SCPEP1,ACO1,NAGK,AARS2,IVD,GGT7,HACL1,MCCC2,RIDA,BCAN,LARS,LDHA,GNS,EPRS,NARS2,HADHB,SCARB2,PPA2,HADH,SLC27A2,ETFA,PFKL,AKT1,AMT,CBR4,PCYOX1L,GSTO1,ACSL1,PFKM,HK1,CBR1,ALOX15…
474	1	TRUE	7.82e-06	95	963	39	0.04	0.411	GO:0072599	BP	1	establishment of protein localization to endoplasmic reticulum	8	ENSG00000071082,ENSG00000089009,ENSG00000105193,ENSG00000105372,ENSG00000105640,ENSG00000108298,ENSG00000109475,ENSG00000110700,ENSG00000115839,ENSG00000118181,ENSG00000118873,ENSG00000122406,ENSG00000130255,ENSG00000131469,ENSG00000137154,ENSG00000137818,ENSG00000138326,ENSG00000140988,ENSG00000142534,ENSG00000142541,ENSG00000142937,ENSG00000145592,ENSG00000147604,ENSG00000148303,ENSG00000149273…	RPL31,RPL6,RPS16,RPS19,RPL18A,RPL19,RPL34,RPS13,RAB3GAP1,RPS25,RAB3GAP2,RPL5,RPL36,RPL27,RPS6,RPLP1,RPS24,RPS2,RPS11,RPL13A,RPS8,RPL37,RPL7,RPL7A,RPS3,RPL8,RPL29,RPL9,RPS9,RPS21,RPS7,RPL4,RPLP2,RPS17,RPL35A,RPL10A,RPS29,RPS18,RPS28
525	1	TRUE	8.35e-06	535	64	22	0.344	0.041	GO:0009653	BP	1	anatomical structure morphogenesis	3	ENSG00000035403,ENSG00000066032,ENSG00000078018,ENSG00000100345,ENSG00000100592,ENSG00000115306,ENSG00000115310,ENSG00000128245,ENSG00000130402,ENSG00000131711,ENSG00000135046,ENSG00000136854,ENSG00000149294,ENSG00000149948,ENSG00000157851,ENSG00000168280,ENSG00000172757,ENSG00000176788,ENSG00000186868,ENSG00000196924,ENSG00000197694,ENSG00000203879	VCL,CTNNA2,MAP2,MYH9,DAAM1,SPTBN1,RTN4,YWHAH,ACTN4,MAP1B,ANXA1,STXBP1,NCAM1,HMGA2,DPYSL5,KIF5C,CFL1,BASP1,MAPT,FLNA,SPTAN1,GDI1
479	1	TRUE	1.12e-05	89	963	37	0.038	0.416	GO:0006613	BP	1	cotranslational protein targeting to membrane	9	ENSG00000071082,ENSG00000089009,ENSG00000105193,ENSG00000105372,ENSG00000105640,ENSG00000108298,ENSG00000109475,ENSG00000110700,ENSG00000118181,ENSG00000122406,ENSG00000130255,ENSG00000131469,ENSG00000137154,ENSG00000137818,ENSG00000138326,ENSG00000140988,ENSG00000142534,ENSG00000142541,ENSG00000142937,ENSG00000145592,ENSG00000147604,ENSG00000148303,ENSG00000149273,ENSG00000161016,ENSG00000162244…	RPL31,RPL6,RPS16,RPS19,RPL18A,RPL19,RPL34,RPS13,RPS25,RPL5,RPL36,RPL27,RPS6,RPLP1,RPS24,RPS2,RPS11,RPL13A,RPS8,RPL37,RPL7,RPL7A,RPS3,RPL8,RPL29,RPL9,RPS9,RPS21,RPS7,RPL4,RPLP2,RPS17,RPL35A,RPL10A,RPS29,RPS18,RPS28
466	1	TRUE	1.13e-05	287	896	82	0.092	0.286	GO:0072657	BP	1	protein localization to membrane	6	ENSG00000006530,ENSG00000071082,ENSG00000079950,ENSG00000089009,ENSG00000092820,ENSG00000097033,ENSG00000105193,ENSG00000105372,ENSG00000105640,ENSG00000107643,ENSG00000108298,ENSG00000108953,ENSG00000109062,ENSG00000109472,ENSG00000109475,ENSG00000110076,ENSG00000110700,ENSG00000115306,ENSG00000115839,ENSG00000118181,ENSG00000118873,ENSG00000120756,ENSG00000122406,ENSG00000123240,ENSG00000123384…	AGK,RPL31,STX7,RPL6,EZR,SH3GLB1,RPS16,RPS19,RPL18A,MAPK8,RPL19,YWHAE,SLC9A3R1,CPE,RPL34,NRXN2,RPS13,SPTBN1,RAB3GAP1,RPS25,RAB3GAP2,PLS1,RPL5,OPTN,LRP1,ACSL3,BBS2,MACF1,YWHAH,DPP6,RPL36,RPL27,EPHB2,YWHAQ,MAP7,STXBP1,RPS6,RDX,RPLP1,RPS24,NUP54,RPS2,AKT1,RPS11,RPL13A,RPS8,ATP1B1,ANK2,RPL37,RPL7,GSN,RPL7A,LIN7C,RPS3,DMTN,RPL8,AP2M1,RPL29,MAIP1,CLASP2,RPL9,LZTFL1,CDK5,YWHAG,BCL2L1,RPS21,RPS7,RPL4,SH3P…
317	1	TRUE	1.21e-05	117	586	33	0.056	0.282	GO:0051258	BP	1	protein polymerization	7	ENSG00000061676,ENSG00000070087,ENSG00000074054,ENSG00000075340,ENSG00000076826,ENSG00000077264,ENSG00000078018,ENSG00000087274,ENSG00000101367,ENSG00000104435,ENSG00000104833,ENSG00000106976,ENSG00000117632,ENSG00000118200,ENSG00000130559,ENSG00000136717,ENSG00000137497,ENSG00000143363,ENSG00000146376,ENSG00000148180,ENSG00000148450,ENSG00000149273,ENSG00000161905,ENSG00000163539,ENSG00000166503…	NCKAP1,PFN2,CLASP1,ADD2,CAMSAP3,PAK3,MAP2,ADD1,MAPRE1,STMN2,TUBB4A,DNM1,STMN1,CAMSAP2,CAMSAP1,BIN1,NUMA1,PRUNE1,ARHGAP18,GSN,MSRB2,RPS3,ALOX15,CLASP2,HDGFL3,TPPP,CKAP5,MAPT,DNM3,OPA1,ARPC4,ARPIN,BRK1
320	1	TRUE	1.32e-05	42	237	12	0.051	0.286	GO:0046785	BP	1	microtubule polymerization	8	ENSG00000078018,ENSG00000104435,ENSG00000117632,ENSG00000118200,ENSG00000130559,ENSG00000143363,ENSG00000149273,ENSG00000163539,ENSG00000166503,ENSG00000171368,ENSG00000175216,ENSG00000186868	MAP2,STMN2,STMN1,CAMSAP2,CAMSAP1,PRUNE1,RPS3,CLASP2,HDGFL3,TPPP,CKAP5,MAPT
731	1	TRUE	1.42e-05	139	84	13	0.155	0.094	GO:0051093	BP	1	negative regulation of developmental process	3	ENSG00000018189,ENSG00000072832,ENSG00000078018,ENSG00000113657,ENSG00000115310,ENSG00000124193,ENSG00000128245,ENSG00000130402,ENSG00000135046,ENSG00000149948,ENSG00000163539,ENSG00000186868,ENSG00000203879	RUFY3,CRMP1,MAP2,DPYSL3,RTN4,SRSF6,YWHAH,ACTN4,ANXA1,HMGA2,CLASP2,MAPT,GDI1
1328	1	TRUE	1.42e-05	240	225	29	0.129	0.121	GO:0045296	MF	94	cadherin binding	3	ENSG00000002834,ENSG00000035403,ENSG00000066032,ENSG00000067225,ENSG00000082805,ENSG00000089006,ENSG00000089154,ENSG00000090273,ENSG00000100345,ENSG00000101361,ENSG00000113282,ENSG00000113758,ENSG00000115306,ENSG00000115310,ENSG00000117450,ENSG00000122545,ENSG00000124942,ENSG00000126777,ENSG00000135046,ENSG00000136068,ENSG00000137942,ENSG00000140575,ENSG00000141985,ENSG00000158710,ENSG00000168003…	LASP1,VCL,CTNNA2,PKM,ERC1,SNX5,GCN1,NUDC,MYH9,NOP56,CLINT1,DBN1,SPTBN1,RTN4,PRDX1,7-Sep,AHNAK,KTN1,ANXA1,FLNB,FNBP1L,IQGAP1,SH3GL1,TAGLN2,SLC3A2,RSL1D1,CKAP5,FLNA,SPTAN1
444	1	TRUE	1.48e-05	43	17	5	0.294	0.116	GO:0072384	BP	1	organelle transport along microtubule	7	ENSG00000078018,ENSG00000138095,ENSG00000186868,ENSG00000197102,ENSG00000277586	MAP2,LRPPRC,MAPT,DYNC1H1,NEFL
472	1	TRUE	1.69e-05	105	963	41	0.043	0.39	GO:0070972	BP	1	protein localization to endoplasmic reticulum	7	ENSG00000071082,ENSG00000089009,ENSG00000105193,ENSG00000105372,ENSG00000105640,ENSG00000108298,ENSG00000109475,ENSG00000110700,ENSG00000115310,ENSG00000115839,ENSG00000118181,ENSG00000118873,ENSG00000122406,ENSG00000130255,ENSG00000131469,ENSG00000137154,ENSG00000137818,ENSG00000138326,ENSG00000140988,ENSG00000142534,ENSG00000142541,ENSG00000142937,ENSG00000145362,ENSG00000145592,ENSG00000147604…	RPL31,RPL6,RPS16,RPS19,RPL18A,RPL19,RPL34,RPS13,RTN4,RAB3GAP1,RPS25,RAB3GAP2,RPL5,RPL36,RPL27,RPS6,RPLP1,RPS24,RPS2,RPS11,RPL13A,RPS8,ANK2,RPL37,RPL7,RPL7A,RPS3,RPL8,RPL29,RPL9,RPS9,RPS21,RPS7,RPL4,RPLP2,RPS17,RPL35A,RPL10A,RPS29,RPS18,RPS28
480	1	TRUE	2.72e-05	92	963	37	0.038	0.402	GO:0045047	BP	1	protein targeting to ER	8	ENSG00000071082,ENSG00000089009,ENSG00000105193,ENSG00000105372,ENSG00000105640,ENSG00000108298,ENSG00000109475,ENSG00000110700,ENSG00000118181,ENSG00000122406,ENSG00000130255,ENSG00000131469,ENSG00000137154,ENSG00000137818,ENSG00000138326,ENSG00000140988,ENSG00000142534,ENSG00000142541,ENSG00000142937,ENSG00000145592,ENSG00000147604,ENSG00000148303,ENSG00000149273,ENSG00000161016,ENSG00000162244…	RPL31,RPL6,RPS16,RPS19,RPL18A,RPL19,RPL34,RPS13,RPS25,RPL5,RPL36,RPL27,RPS6,RPLP1,RPS24,RPS2,RPS11,RPL13A,RPS8,RPL37,RPL7,RPL7A,RPS3,RPL8,RPL29,RPL9,RPS9,RPS21,RPS7,RPL4,RPLP2,RPS17,RPL35A,RPL10A,RPS29,RPS18,RPS28
693	1	TRUE	3.25e-05	37	933	20	0.021	0.541	GO:0031110	BP	1	regulation of microtubule polymerization or depolymerization	7	ENSG00000074054,ENSG00000076826,ENSG00000078018,ENSG00000101367,ENSG00000104435,ENSG00000104833,ENSG00000105270,ENSG00000117632,ENSG00000118200,ENSG00000130559,ENSG00000130779,ENSG00000134982,ENSG00000136861,ENSG00000137497,ENSG00000143363,ENSG00000149269,ENSG00000149273,ENSG00000163539,ENSG00000166503,ENSG00000186868	CLASP1,CAMSAP3,MAP2,MAPRE1,STMN2,TUBB4A,CLIP3,STMN1,CAMSAP2,CAMSAP1,CLIP1,APC,CDK5RAP2,NUMA1,PRUNE1,PAK1,RPS3,CLASP2,HDGFL3,MAPT
754	1	TRUE	3.76e-05	34	80	7	0.087	0.206	GO:0010977	BP	1	negative regulation of neuron projection development	8	ENSG00000018189,ENSG00000072832,ENSG00000078018,ENSG00000113657,ENSG00000115310,ENSG00000128245,ENSG00000203879	RUFY3,CRMP1,MAP2,DPYSL3,RTN4,YWHAH,GDI1
711	1	TRUE	4.29e-05	87	954	35	0.037	0.402	GO:0032271	BP	1	regulation of protein polymerization	5	ENSG00000061676,ENSG00000070087,ENSG00000074054,ENSG00000075340,ENSG00000076826,ENSG00000077264,ENSG00000078018,ENSG00000087274,ENSG00000101367,ENSG00000104435,ENSG00000104833,ENSG00000105270,ENSG00000112290,ENSG00000117632,ENSG00000118200,ENSG00000130429,ENSG00000130559,ENSG00000130779,ENSG00000136717,ENSG00000136861,ENSG00000137497,ENSG00000138443,ENSG00000143363,ENSG00000143575,ENSG00000145715…	NCKAP1,PFN2,CLASP1,ADD2,CAMSAP3,PAK3,MAP2,ADD1,MAPRE1,STMN2,TUBB4A,CLIP3,WASF1,STMN1,CAMSAP2,ARPC1B,CAMSAP1,CLIP1,BIN1,CDK5RAP2,NUMA1,ABI2,PRUNE1,HAX1,RASA1,ARHGAP18,GSN,PAK1,RPS3,ALOX15,TPPP,MAPT,ARPC4,ARPIN,BRK1
424	1	TRUE	4.34e-05	950	865	204	0.236	0.215	GO:0051649	BP	1	establishment of localization in cell	4	ENSG00000006530,ENSG00000007168,ENSG00000008056,ENSG00000011347,ENSG00000018189,ENSG00000018625,ENSG00000027001,ENSG00000039319,ENSG00000054654,ENSG00000058668,ENSG00000064601,ENSG00000067715,ENSG00000069248,ENSG00000071082,ENSG00000071894,ENSG00000073969,ENSG00000074054,ENSG00000074695,ENSG00000076826,ENSG00000077380,ENSG00000078018,ENSG00000079950,ENSG00000082805,ENSG00000085063,ENSG00000086589…	AGK,PAFAH1B1,SYN1,SYT7,RUFY3,ATP1A2,MIPEP,ZFYVE16,SYNE2,ATP2B4,CTSA,SYT1,NUP133,RPL31,CPSF1,NSF,CLASP1,LMAN1,CAMSAP3,DYNC1I2,MAP2,STX7,ERC1,CD59,RBM22,HUWE1,SNX5,RPL6,SCFD1,EZR,IFT74,SH3GLB1,STX1B,POLDIP3,KIF3B,COG4,MLYCD,RAB2A,DCTN6,RPS16,RPS19,NAPA,RPL18A,RAB3A,TTC26,APBA1,MAPK8,SEC23IP,RPL19,YWHAE,SLC9A3R1,RPL34,CTSC,NRXN2,RPS13,RAB35,FAF2,SPTBN1,CCDC88A,RAB3GAP1,ATP5PB,DNAJC6,MFN2,SRSF11,HMGC…
1275	1	TRUE	4.34e-05	5	302	5	0.017	1	GO:0016803	MF	185	ether hydrolase activity	3	ENSG00000053371,ENSG00000111144,ENSG00000120915,ENSG00000143819,ENSG00000176393	AKR7A2,LTA4H,EPHX2,EPHX1,RNPEP
1276	1	TRUE	4.34e-05	5	302	5	0.017	1	GO:0004301	MF	185	epoxide hydrolase activity	4	ENSG00000053371,ENSG00000111144,ENSG00000120915,ENSG00000143819,ENSG00000176393	AKR7A2,LTA4H,EPHX2,EPHX1,RNPEP
1304	1	TRUE	4.41e-05	131	68	11	0.162	0.084	GO:0003779	MF	94	actin binding	3	ENSG00000035403,ENSG00000100345,ENSG00000113758,ENSG00000115306,ENSG00000115355,ENSG00000130402,ENSG00000136068,ENSG00000172757,ENSG00000186868,ENSG00000196924,ENSG00000197694	VCL,MYH9,DBN1,SPTBN1,CCDC88A,ACTN4,FLNB,CFL1,MAPT,FLNA,SPTAN1
746	1	TRUE	4.66e-05	131	43	9	0.209	0.069	GO:0010975	BP	1	regulation of neuron projection development	7	ENSG00000078018,ENSG00000113657,ENSG00000113758,ENSG00000115310,ENSG00000115355,ENSG00000128245,ENSG00000172757,ENSG00000186868,ENSG00000203879	MAP2,DPYSL3,DBN1,RTN4,CCDC88A,YWHAH,CFL1,MAPT,GDI1
713	1	TRUE	4.77e-05	29	933	17	0.018	0.586	GO:0031113	BP	1	regulation of microtubule polymerization	6	ENSG00000074054,ENSG00000076826,ENSG00000078018,ENSG00000101367,ENSG00000104435,ENSG00000104833,ENSG00000105270,ENSG00000117632,ENSG00000118200,ENSG00000130559,ENSG00000130779,ENSG00000136861,ENSG00000137497,ENSG00000143363,ENSG00000149269,ENSG00000149273,ENSG00000186868	CLASP1,CAMSAP3,MAP2,MAPRE1,STMN2,TUBB4A,CLIP3,STMN1,CAMSAP2,CAMSAP1,CLIP1,CDK5RAP2,NUMA1,PRUNE1,PAK1,RPS3,MAPT
700	1	TRUE	4.9e-05	195	476	39	0.082	0.2	GO:0031344	BP	1	regulation of cell projection organization	4	ENSG00000006451,ENSG00000018189,ENSG00000058453,ENSG00000061676,ENSG00000070087,ENSG00000072832,ENSG00000077264,ENSG00000078018,ENSG00000099365,ENSG00000099864,ENSG00000104435,ENSG00000107130,ENSG00000110880,ENSG00000113657,ENSG00000113758,ENSG00000114554,ENSG00000115310,ENSG00000115355,ENSG00000118200,ENSG00000122545,ENSG00000127603,ENSG00000128245,ENSG00000137942,ENSG00000138760,ENSG00000142208…	RALA,RUFY3,CROCC,NCKAP1,PFN2,CRMP1,PAK3,MAP2,STX1B,PALM,STMN2,NCS1,CORO1C,DPYSL3,DBN1,PLXNA1,RTN4,CCDC88A,CAMSAP2,7-Sep,MACF1,YWHAH,FNBP1L,SCARB2,AKT1,EVI5L,DMTN,ARHGAP35,CDK5,GAP43,CFL1,ROBO2,MAPT,INPP5F,L1CAM,GDI1,ARPIN,BRK1,SRCIN1
701	1	TRUE	4.9e-05	195	476	39	0.082	0.2	GO:0120035	BP	1	regulation of plasma membrane bounded cell projection organization	5	ENSG00000006451,ENSG00000018189,ENSG00000058453,ENSG00000061676,ENSG00000070087,ENSG00000072832,ENSG00000077264,ENSG00000078018,ENSG00000099365,ENSG00000099864,ENSG00000104435,ENSG00000107130,ENSG00000110880,ENSG00000113657,ENSG00000113758,ENSG00000114554,ENSG00000115310,ENSG00000115355,ENSG00000118200,ENSG00000122545,ENSG00000127603,ENSG00000128245,ENSG00000137942,ENSG00000138760,ENSG00000142208…	RALA,RUFY3,CROCC,NCKAP1,PFN2,CRMP1,PAK3,MAP2,STX1B,PALM,STMN2,NCS1,CORO1C,DPYSL3,DBN1,PLXNA1,RTN4,CCDC88A,CAMSAP2,7-Sep,MACF1,YWHAH,FNBP1L,SCARB2,AKT1,EVI5L,DMTN,ARHGAP35,CDK5,GAP43,CFL1,ROBO2,MAPT,INPP5F,L1CAM,GDI1,ARPIN,BRK1,SRCIN1
46	1	TRUE	6.91e-05	295	379	44	0.116	0.149	GO:0017144	BP	50	drug metabolic process	1	ENSG00000004864,ENSG00000007168,ENSG00000018625,ENSG00000023228,ENSG00000038274,ENSG00000038427,ENSG00000053371,ENSG00000058668,ENSG00000067225,ENSG00000069535,ENSG00000082212,ENSG00000083720,ENSG00000101444,ENSG00000111674,ENSG00000117118,ENSG00000117151,ENSG00000117305,ENSG00000117450,ENSG00000119912,ENSG00000120915,ENSG00000121691,ENSG00000122729,ENSG00000127184,ENSG00000131495,ENSG00000131844…	SLC25A13,PAFAH1B1,ATP1A2,NDUFS1,MAT2B,VCAN,AKR7A2,ATP2B4,PKM,MAOB,ME2,OXCT1,AHCY,ENO2,SDHB,CTBS,HMGCL,PRDX1,IDE,EPHX2,CAT,ACO1,COX7C,NDUFA2,MCCC2,RIDA,ATP1B1,CBR4,NIPSNAP2,AK3,PFKM,HK1,CBR1,ASRGL1,AK4,BDH2,STOML2,PGM2L1,PRDX3,SRR,AHCYL1,MAT2A,PCCA,IDH2
283	1	TRUE	7.47e-05	234	20	8	0.4	0.034	GO:0097435	BP	1	supramolecular fiber organization	4	ENSG00000078018,ENSG00000104722,ENSG00000113657,ENSG00000113758,ENSG00000172757,ENSG00000186868,ENSG00000197102,ENSG00000277586	MAP2,NEFM,DPYSL3,DBN1,CFL1,MAPT,DYNC1H1,NEFL
293	1	TRUE	7.89e-05	50	237	12	0.051	0.24	GO:0031109	BP	1	microtubule polymerization or depolymerization	7	ENSG00000078018,ENSG00000104435,ENSG00000117632,ENSG00000118200,ENSG00000130559,ENSG00000143363,ENSG00000149273,ENSG00000163539,ENSG00000166503,ENSG00000171368,ENSG00000175216,ENSG00000186868	MAP2,STMN2,STMN1,CAMSAP2,CAMSAP1,PRUNE1,RPS3,CLASP2,HDGFL3,TPPP,CKAP5,MAPT
749	1	TRUE	8.5e-05	97	80	10	0.125	0.103	GO:0045596	BP	1	negative regulation of cell differentiation	4	ENSG00000018189,ENSG00000072832,ENSG00000078018,ENSG00000113657,ENSG00000115310,ENSG00000124193,ENSG00000128245,ENSG00000130402,ENSG00000135046,ENSG00000203879	RUFY3,CRMP1,MAP2,DPYSL3,RTN4,SRSF6,YWHAH,ACTN4,ANXA1,GDI1
753	1	TRUE	0.000102	40	80	7	0.087	0.175	GO:0045665	BP	1	negative regulation of neuron differentiation	7	ENSG00000018189,ENSG00000072832,ENSG00000078018,ENSG00000113657,ENSG00000115310,ENSG00000128245,ENSG00000203879	RUFY3,CRMP1,MAP2,DPYSL3,RTN4,YWHAH,GDI1
26	1	TRUE	0.000104	166	873	51	0.058	0.307	GO:0044282	BP	50	small molecule catabolic process	2	ENSG00000049860,ENSG00000058668,ENSG00000067225,ENSG00000072210,ENSG00000072778,ENSG00000079739,ENSG00000083720,ENSG00000100294,ENSG00000100577,ENSG00000103066,ENSG00000104325,ENSG00000105379,ENSG00000105552,ENSG00000106049,ENSG00000111674,ENSG00000114054,ENSG00000117054,ENSG00000117305,ENSG00000117308,ENSG00000117448,ENSG00000120437,ENSG00000124357,ENSG00000128928,ENSG00000131373,ENSG00000131844…	HEXB,ATP2B4,PKM,ALDH3A2,ACADVL,PGM1,OXCT1,MCAT,GSTZ1,PLA2G15,DECR1,ETFB,BCAT2,HIBADH,ENO2,PCCB,ACADM,HMGCL,GALE,AKR1A1,ACAT2,NAGK,IVD,HACL1,MCCC2,RIDA,HADHB,HADH,SLC27A2,ETFA,PFKL,AKT1,AMT,PCYOX1L,PFKM,HK1,SYNJ1,ASRGL1,BDH2,ALDH7A1,PGM2L1,ACAA2,PGM2,GUSB,NUDT9,ETFDH,ACADSB,HIBCH,ECI2,PNP,GALT
751	1	TRUE	0.000104	26	80	6	0.075	0.231	GO:0010771	BP	1	negative regulation of cell morphogenesis involved in differentiation	6	ENSG00000018189,ENSG00000078018,ENSG00000115310,ENSG00000128245,ENSG00000130402,ENSG00000203879	RUFY3,MAP2,RTN4,YWHAH,ACTN4,GDI1
1259	1	TRUE	0.000104	124	896	42	0.047	0.339	GO:0003735	MF	93	structural constituent of ribosome	3	ENSG00000071082,ENSG00000089009,ENSG00000105193,ENSG00000105364,ENSG00000105372,ENSG00000105640,ENSG00000108298,ENSG00000109475,ENSG00000110700,ENSG00000111639,ENSG00000122406,ENSG00000130255,ENSG00000131469,ENSG00000134056,ENSG00000135972,ENSG00000136522,ENSG00000137818,ENSG00000138326,ENSG00000140988,ENSG00000142534,ENSG00000142541,ENSG00000142937,ENSG00000145592,ENSG00000147604,ENSG00000148303…	RPL31,RPL6,RPS16,MRPL4,RPS19,RPL18A,RPL19,RPL34,RPS13,MRPL51,RPL5,RPL36,RPL27,MRPS36,MRPS9,MRPL47,RPLP1,RPS24,RPS2,RPS11,RPL13A,RPS8,RPL37,RPL7,RPL7A,RPS3,RPL8,RPL29,RPL9,RPS21,MRPL13,RPL4,RPLP2,RPS17,RPL35A,RPS27L,RPS29,RPS18,RPS28,MRPS17,MRPL12,NDUFA7
193	1	TRUE	0.000105	101	963	38	0.039	0.376	GO:0000184	BP	252	nuclear-transcribed mRNA catabolic process, nonsense-mediated decay	1	ENSG00000071082,ENSG00000089009,ENSG00000105193,ENSG00000105372,ENSG00000105640,ENSG00000108298,ENSG00000109475,ENSG00000110700,ENSG00000113575,ENSG00000118181,ENSG00000122406,ENSG00000130255,ENSG00000131469,ENSG00000137154,ENSG00000137818,ENSG00000138326,ENSG00000140988,ENSG00000142534,ENSG00000142541,ENSG00000142937,ENSG00000145592,ENSG00000147604,ENSG00000148303,ENSG00000149273,ENSG00000161016…	RPL31,RPL6,RPS16,RPS19,RPL18A,RPL19,RPL34,RPS13,PPP2CA,RPS25,RPL5,RPL36,RPL27,RPS6,RPLP1,RPS24,RPS2,RPS11,RPL13A,RPS8,RPL37,RPL7,RPL7A,RPS3,RPL8,RPL29,RPL9,RPS9,RPS21,RPS7,RPL4,RPLP2,RPS17,RPL35A,RPL10A,RPS29,RPS18,RPS28
727	1	TRUE	0.000109	260	84	16	0.19	0.062	GO:0022603	BP	1	regulation of anatomical structure morphogenesis	3	ENSG00000018189,ENSG00000078018,ENSG00000100345,ENSG00000100592,ENSG00000115310,ENSG00000124193,ENSG00000128245,ENSG00000130402,ENSG00000135046,ENSG00000149948,ENSG00000163539,ENSG00000172757,ENSG00000176788,ENSG00000186868,ENSG00000196924,ENSG00000203879	RUFY3,MAP2,MYH9,DAAM1,RTN4,SRSF6,YWHAH,ACTN4,ANXA1,HMGA2,CLASP2,CFL1,BASP1,MAPT,FLNA,GDI1
62	1	TRUE	0.00012	75	922	30	0.033	0.4	GO:0044242	BP	50	cellular lipid catabolic process	3	ENSG00000054983,ENSG00000072210,ENSG00000072778,ENSG00000100294,ENSG00000103056,ENSG00000103066,ENSG00000104325,ENSG00000105379,ENSG00000114054,ENSG00000117054,ENSG00000117592,ENSG00000120437,ENSG00000128928,ENSG00000131238,ENSG00000131373,ENSG00000138029,ENSG00000138796,ENSG00000140284,ENSG00000140374,ENSG00000142208,ENSG00000164039,ENSG00000164434,ENSG00000164687,ENSG00000166224,ENSG00000167315…	GALC,ALDH3A2,ACADVL,MCAT,SMPD3,PLA2G15,DECR1,ETFB,PCCB,ACADM,PRDX6,ACAT2,IVD,PPT1,HACL1,HADHB,HADH,SLC27A2,ETFA,AKT1,BDH2,FABP7,FABP5,SGPL1,ACAA2,ETFDH,FUCA1,ECI2,INPP5F,NAGA
742	1	TRUE	0.00012	216	67	13	0.194	0.06	GO:0060284	BP	1	regulation of cell development	4	ENSG00000072832,ENSG00000078018,ENSG00000105372,ENSG00000113657,ENSG00000113758,ENSG00000115310,ENSG00000115355,ENSG00000128245,ENSG00000130402,ENSG00000172757,ENSG00000186868,ENSG00000196924,ENSG00000203879	CRMP1,MAP2,RPS19,DPYSL3,DBN1,RTN4,CCDC88A,YWHAH,ACTN4,CFL1,MAPT,FLNA,GDI1
750	1	TRUE	0.000121	59	80	8	0.1	0.136	GO:0010721	BP	1	negative regulation of cell development	5	ENSG00000018189,ENSG00000072832,ENSG00000078018,ENSG00000113657,ENSG00000115310,ENSG00000128245,ENSG00000130402,ENSG00000203879	RUFY3,CRMP1,MAP2,DPYSL3,RTN4,YWHAH,ACTN4,GDI1
75	1	TRUE	0.000128	515	945	130	0.138	0.252	GO:0043603	BP	50	cellular amide metabolic process	1	ENSG00000026025,ENSG00000027001,ENSG00000031698,ENSG00000048544,ENSG00000054983,ENSG00000060138,ENSG00000064601,ENSG00000065427,ENSG00000067704,ENSG00000070814,ENSG00000071082,ENSG00000089009,ENSG00000090054,ENSG00000097021,ENSG00000100129,ENSG00000100227,ENSG00000100577,ENSG00000101210,ENSG00000102738,ENSG00000103056,ENSG00000103066,ENSG00000103150,ENSG00000104852,ENSG00000105193,ENSG00000105364…	VIM,MIPEP,SARS,MRPS10,GALC,YBX3,CTSA,KARS,IARS2,TCOF1,RPL31,RPL6,SPTLC1,ACOT7,EIF3L,POLDIP3,GSTZ1,EEF1A2,MRPS31,SMPD3,PLA2G15,MLYCD,SNRNP70,RPS16,MRPL4,RPS19,RPL18A,OGDH,EIF3A,LARP4B,RPL19,C1QBP,CPE,RPL34,CARS,RPS13,LTA4H,MRPL51,PPP2CA,RARS,PCCB,NCL,WARS2,RPS25,EIF2B2,IDE,RPL5,NLN,ACSL3,AARS2,RRBP1,RPL36,GGT7,PPT1,RPL27,MCCC2,RIDA,LARS,MRPS36,GSTM3,CARS2,SMPD2,MRPS9,IGF2BP3,MRPL47,EPRS,BIN1,RPS6,…
506	1	TRUE	0.000131	441	84	21	0.25	0.048	GO:0040011	BP	1	locomotion	2	ENSG00000006451,ENSG00000018189,ENSG00000035403,ENSG00000066032,ENSG00000100345,ENSG00000105372,ENSG00000113657,ENSG00000115306,ENSG00000115310,ENSG00000115355,ENSG00000130402,ENSG00000131711,ENSG00000135046,ENSG00000149294,ENSG00000157851,ENSG00000160789,ENSG00000163539,ENSG00000168003,ENSG00000168280,ENSG00000196924,ENSG00000197694	RALA,RUFY3,VCL,CTNNA2,MYH9,RPS19,DPYSL3,SPTBN1,RTN4,CCDC88A,ACTN4,MAP1B,ANXA1,NCAM1,DPYSL5,LMNA,CLASP2,SLC3A2,KIF5C,FLNA,SPTAN1
745	1	TRUE	0.000131	152	43	9	0.209	0.059	GO:0045664	BP	1	regulation of neuron differentiation	6	ENSG00000078018,ENSG00000113657,ENSG00000113758,ENSG00000115310,ENSG00000115355,ENSG00000128245,ENSG00000172757,ENSG00000186868,ENSG00000203879	MAP2,DPYSL3,DBN1,RTN4,CCDC88A,YWHAH,CFL1,MAPT,GDI1
86	1	TRUE	0.000136	101	856	35	0.041	0.347	GO:0006631	BP	50	fatty acid metabolic process	5	ENSG00000072210,ENSG00000072778,ENSG00000097021,ENSG00000100294,ENSG00000100577,ENSG00000103066,ENSG00000103150,ENSG00000104325,ENSG00000105379,ENSG00000107566,ENSG00000111144,ENSG00000114054,ENSG00000117054,ENSG00000120437,ENSG00000120915,ENSG00000128928,ENSG00000131373,ENSG00000138029,ENSG00000138760,ENSG00000138796,ENSG00000140284,ENSG00000140374,ENSG00000142208,ENSG00000145439,ENSG00000151726…	ALDH3A2,ACADVL,ACOT7,MCAT,GSTZ1,PLA2G15,MLYCD,DECR1,ETFB,ERLIN1,LTA4H,PCCB,ACADM,ACAT2,EPHX2,IVD,HACL1,HADHB,SCARB2,HADH,SLC27A2,ETFA,AKT1,CBR4,ACSL1,CBR1,ALOX15,BDH2,ACAA2,FASN,ETFDH,ACADSB,ECI2,HSD17B8,EIF6
83	1	TRUE	0.000139	177	710	46	0.065	0.26	GO:0032787	BP	50	monocarboxylic acid metabolic process	4	ENSG00000038427,ENSG00000067225,ENSG00000072210,ENSG00000072778,ENSG00000079739,ENSG00000082212,ENSG00000097021,ENSG00000100294,ENSG00000103150,ENSG00000104325,ENSG00000105379,ENSG00000107566,ENSG00000111144,ENSG00000111674,ENSG00000114054,ENSG00000117054,ENSG00000117448,ENSG00000120915,ENSG00000121064,ENSG00000128928,ENSG00000131373,ENSG00000131844,ENSG00000132692,ENSG00000134333,ENSG00000138029…	VCAN,PKM,ALDH3A2,ACADVL,PGM1,ME2,ACOT7,MCAT,MLYCD,DECR1,ETFB,ERLIN1,LTA4H,ENO2,PCCB,ACADM,AKR1A1,EPHX2,SCPEP1,IVD,HACL1,MCCC2,BCAN,LDHA,HADHB,SCARB2,HADH,SLC27A2,ETFA,AKT1,CBR4,ACSL1,PFKM,HK1,CBR1,ALOX15,ASRGL1,BDH2,PGM2L1,ACAA2,SRR,FASN,PCCA,ACADSB,HSD17B8,EIF6
428	1	TRUE	0.00014	9	17	3	0.176	0.333	GO:0034643	BP	1	establishment of mitochondrion localization, microtubule-mediated	6	ENSG00000138095,ENSG00000186868,ENSG00000277586	LRPPRC,MAPT,NEFL
446	1	TRUE	0.00014	9	17	3	0.176	0.333	GO:0047497	BP	1	mitochondrion transport along microtubule	8	ENSG00000138095,ENSG00000186868,ENSG00000277586	LRPPRC,MAPT,NEFL
473	1	TRUE	0.000148	295	964	84	0.087	0.285	GO:0072594	BP	1	establishment of protein localization to organelle	7	ENSG00000006530,ENSG00000027001,ENSG00000039319,ENSG00000069248,ENSG00000071082,ENSG00000074695,ENSG00000086589,ENSG00000086758,ENSG00000089009,ENSG00000097033,ENSG00000099284,ENSG00000103150,ENSG00000105193,ENSG00000105372,ENSG00000105640,ENSG00000107643,ENSG00000108298,ENSG00000108953,ENSG00000109475,ENSG00000110700,ENSG00000115839,ENSG00000116688,ENSG00000117305,ENSG00000118181,ENSG00000118873…	AGK,MIPEP,ZFYVE16,NUP133,RPL31,LMAN1,RBM22,HUWE1,RPL6,SH3GLB1,H2AFY2,MLYCD,RPS16,RPS19,RPL18A,MAPK8,RPL19,YWHAE,RPL34,RPS13,RAB3GAP1,MFN2,HMGCL,RPS25,RAB3GAP2,IDE,EPHX2,CAT,RPL5,USP9X,YWHAH,RPL36,TRIM28,DKC1,HACL1,RPL27,LARS,YWHAQ,RPS6,RPLP1,RPS24,NUP54,SCARB2,SLC27A2,RPS2,AKT1,RPS11,RPL13A,RPS8,HAX1,HSPD1,RPL37,RPL7,RPL7A,LRSAM1,RPS3,RANBP2,TOMM70,HK1,RPL8,RPL29,MAIP1,RPL9,PMPCA,STAT3,YWHAG,RPS9…
649	1	TRUE	0.00015	601	45	17	0.378	0.028	GO:0051239	BP	1	regulation of multicellular organismal process	2	ENSG00000078018,ENSG00000100592,ENSG00000113657,ENSG00000113758,ENSG00000115306,ENSG00000115310,ENSG00000115355,ENSG00000128245,ENSG00000135046,ENSG00000145362,ENSG00000149273,ENSG00000153956,ENSG00000160789,ENSG00000172757,ENSG00000176788,ENSG00000186868,ENSG00000203879	MAP2,DAAM1,DPYSL3,DBN1,SPTBN1,RTN4,CCDC88A,YWHAH,ANXA1,ANK2,RPS3,CACNA2D1,LMNA,CFL1,BASP1,MAPT,GDI1
726	1	TRUE	0.000153	540	70	21	0.3	0.039	GO:0050793	BP	1	regulation of developmental process	2	ENSG00000066032,ENSG00000072832,ENSG00000078018,ENSG00000100345,ENSG00000100592,ENSG00000105372,ENSG00000113657,ENSG00000113758,ENSG00000115310,ENSG00000115355,ENSG00000124193,ENSG00000128245,ENSG00000130402,ENSG00000135046,ENSG00000149948,ENSG00000160789,ENSG00000172757,ENSG00000176788,ENSG00000186868,ENSG00000196924,ENSG00000203879	CTNNA2,CRMP1,MAP2,MYH9,DAAM1,RPS19,DPYSL3,DBN1,RTN4,CCDC88A,SRSF6,YWHAH,ACTN4,ANXA1,HMGA2,LMNA,CFL1,BASP1,MAPT,FLNA,GDI1
469	1	TRUE	0.000166	174	896	53	0.059	0.305	GO:0090150	BP	1	establishment of protein localization to membrane	7	ENSG00000006530,ENSG00000071082,ENSG00000089009,ENSG00000105193,ENSG00000105372,ENSG00000105640,ENSG00000107643,ENSG00000108298,ENSG00000108953,ENSG00000109475,ENSG00000110700,ENSG00000115306,ENSG00000115839,ENSG00000118181,ENSG00000118873,ENSG00000122406,ENSG00000123240,ENSG00000123983,ENSG00000125124,ENSG00000127603,ENSG00000128245,ENSG00000130255,ENSG00000131469,ENSG00000134308,ENSG00000137154…	AGK,RPL31,RPL6,RPS16,RPS19,RPL18A,MAPK8,RPL19,YWHAE,RPL34,RPS13,SPTBN1,RAB3GAP1,RPS25,RAB3GAP2,RPL5,OPTN,ACSL3,BBS2,MACF1,YWHAH,RPL36,RPL27,YWHAQ,RPS6,RPLP1,RPS24,RPS2,RPS11,RPL13A,RPS8,ATP1B1,RPL37,RPL7,RPL7A,RPS3,DMTN,RPL8,RPL29,MAIP1,RPL9,YWHAG,RPS21,RPS7,RPL4,RPLP2,RPS17,RPL35A,GDI1,RPS29,VAMP2,RPS18,RPS28
349	1	TRUE	0.000169	76	17	5	0.294	0.066	GO:0099111	BP	1	microtubule-based transport	5	ENSG00000078018,ENSG00000138095,ENSG00000186868,ENSG00000197102,ENSG00000277586	MAP2,LRPPRC,MAPT,DYNC1H1,NEFL
439	1	TRUE	0.000169	76	17	5	0.294	0.066	GO:0010970	BP	1	transport along microtubule	6	ENSG00000078018,ENSG00000138095,ENSG00000186868,ENSG00000197102,ENSG00000277586	MAP2,LRPPRC,MAPT,DYNC1H1,NEFL
333	1	TRUE	0.000184	2	10	2	0.2	1	GO:0045110	BP	1	intermediate filament bundle assembly	5	ENSG00000104722,ENSG00000277586	NEFM,NEFL
334	1	TRUE	0.000184	2	10	2	0.2	1	GO:0033693	BP	1	neurofilament bundle assembly	6	ENSG00000104722,ENSG00000277586	NEFM,NEFL
427	1	TRUE	0.000185	10	17	3	0.176	0.3	GO:0051654	BP	1	establishment of mitochondrion localization	5	ENSG00000138095,ENSG00000186868,ENSG00000277586	LRPPRC,MAPT,NEFL
221	1	TRUE	0.000195	90	285	17	0.06	0.189	GO:0042391	BP	1	regulation of membrane potential	2	ENSG00000018625,ENSG00000023228,ENSG00000088256,ENSG00000099365,ENSG00000105409,ENSG00000115839,ENSG00000128245,ENSG00000136717,ENSG00000138777,ENSG00000143153,ENSG00000145362,ENSG00000153956,ENSG00000154639,ENSG00000165283,ENSG00000165672,ENSG00000186868,ENSG00000196924	ATP1A2,NDUFS1,GNA11,STX1B,ATP1A3,RAB3GAP1,YWHAH,BIN1,PPA2,ATP1B1,ANK2,CACNA2D1,CXADR,STOML2,PRDX3,MAPT,FLNA
1311	1	TRUE	0.000207	9	880	8	0.009	0.889	GO:0051010	MF	94	microtubule plus-end binding	5	ENSG00000074054,ENSG00000101367,ENSG00000130779,ENSG00000134982,ENSG00000137497,ENSG00000151914,ENSG00000163539,ENSG00000175216	CLASP1,MAPRE1,CLIP1,APC,NUMA1,DST,CLASP2,CKAP5
58	1	TRUE	0.000209	81	922	31	0.034	0.383	GO:0016042	BP	50	lipid catabolic process	2	ENSG00000054983,ENSG00000072210,ENSG00000072778,ENSG00000100294,ENSG00000103056,ENSG00000103066,ENSG00000104325,ENSG00000105379,ENSG00000114054,ENSG00000117054,ENSG00000117592,ENSG00000120437,ENSG00000128245,ENSG00000128928,ENSG00000131238,ENSG00000131373,ENSG00000138029,ENSG00000138796,ENSG00000140284,ENSG00000140374,ENSG00000142208,ENSG00000164039,ENSG00000164434,ENSG00000164687,ENSG00000166224…	GALC,ALDH3A2,ACADVL,MCAT,SMPD3,PLA2G15,DECR1,ETFB,PCCB,ACADM,PRDX6,ACAT2,YWHAH,IVD,PPT1,HACL1,HADHB,HADH,SLC27A2,ETFA,AKT1,BDH2,FABP7,FABP5,SGPL1,ACAA2,ETFDH,FUCA1,ECI2,INPP5F,NAGA
702	1	TRUE	0.000213	46	80	7	0.087	0.152	GO:0031345	BP	1	negative regulation of cell projection organization	5	ENSG00000018189,ENSG00000072832,ENSG00000078018,ENSG00000113657,ENSG00000115310,ENSG00000128245,ENSG00000203879	RUFY3,CRMP1,MAP2,DPYSL3,RTN4,YWHAH,GDI1
414	1	TRUE	0.000224	1203	865	244	0.282	0.203	GO:0051641	BP	1	cellular localization	3	ENSG00000005249,ENSG00000006451,ENSG00000006530,ENSG00000007168,ENSG00000008056,ENSG00000011347,ENSG00000018189,ENSG00000018625,ENSG00000027001,ENSG00000035403,ENSG00000039319,ENSG00000049759,ENSG00000054654,ENSG00000058453,ENSG00000058668,ENSG00000064601,ENSG00000067715,ENSG00000069248,ENSG00000071082,ENSG00000071894,ENSG00000073969,ENSG00000074054,ENSG00000074695,ENSG00000076826,ENSG00000077380…	PRKAR2B,RALA,AGK,PAFAH1B1,SYN1,SYT7,RUFY3,ATP1A2,MIPEP,VCL,ZFYVE16,NEDD4L,SYNE2,CROCC,ATP2B4,CTSA,SYT1,NUP133,RPL31,CPSF1,NSF,CLASP1,LMAN1,CAMSAP3,DYNC1I2,MAP2,STX7,ERC1,CD59,RBM22,HUWE1,DNM1L,SNX5,RPL6,SCFD1,EZR,IFT74,SH3GLB1,H2AFY2,STX1B,POLDIP3,KIF3B,MAPRE1,COG4,MLYCD,RAB2A,DCTN6,TUBB4A,RPS16,RPS19,NAPA,RPL18A,RAB3A,TTC26,APBA1,MAPK8,SEC23IP,RPL19,YWHAE,SLC9A3R1,CPE,RPL34,CTSC,NRXN2,RPS13,RAB3…
256	1	TRUE	0.000243	2278	790	390	0.494	0.171	GO:0071840	BP	1	cellular component organization or biogenesis	2	ENSG00000004961,ENSG00000005249,ENSG00000005810,ENSG00000006451,ENSG00000007168,ENSG00000009844,ENSG00000011347,ENSG00000017260,ENSG00000018189,ENSG00000023228,ENSG00000023734,ENSG00000027001,ENSG00000029363,ENSG00000029725,ENSG00000035403,ENSG00000038427,ENSG00000039319,ENSG00000041982,ENSG00000044115,ENSG00000049759,ENSG00000054654,ENSG00000058453,ENSG00000061676,ENSG00000065154,ENSG00000065243…	HCCS,PRKAR2B,MYCBP2,RALA,PAFAH1B1,VTA1,SYT7,ATP2C1,RUFY3,NDUFS1,STRAP,MIPEP,BCLAF1,RABEP1,VCL,VCAN,ZFYVE16,TNC,CTNNA1,NEDD4L,SYNE2,CROCC,NCKAP1,OAT,PKN2,SNAP91,CTNNA2,EML1,SYT1,NUP133,PFN2,ADGRL1,ACTN1,TFRC,SMC1A,CRMP1,NSF,CLASP1,LMAN1,ADD2,CAMSAP3,ACTL6B,PAK3,DYNC1I2,MAP2,AMPH,STX7,CD59,RBM22,HUWE1,ADD1,DNM1L,EPB41L1,SNX5,RPL6,PXN,NECAP1,NRCAM,LAMB1,SCFD1,EZR,DPYSL2,DSP,IFT74,SH3GLB1,STX1B,PALM,…
488	1	TRUE	0.000244	124	802	38	0.047	0.306	GO:0099536	BP	1	synaptic signaling	4	ENSG00000007168,ENSG00000008056,ENSG00000011347,ENSG00000018625,ENSG00000067715,ENSG00000078053,ENSG00000099365,ENSG00000102924,ENSG00000105649,ENSG00000107282,ENSG00000108852,ENSG00000110076,ENSG00000113758,ENSG00000115839,ENSG00000128245,ENSG00000131238,ENSG00000133216,ENSG00000136854,ENSG00000139910,ENSG00000141503,ENSG00000142192,ENSG00000142208,ENSG00000147044,ENSG00000148943,ENSG00000152208…	PAFAH1B1,SYN1,SYT7,ATP1A2,SYT1,AMPH,STX1B,CBLN1,RAB3A,APBA1,MPP2,NRXN2,DBN1,RAB3GAP1,YWHAH,PPT1,EPHB2,STXBP1,NOVA1,MINK1,APP,AKT1,CASK,LIN7C,GRID2,KIF5A,SYNJ1,FABP5,CDK5,YWHAG,SLC30A1,CNP,PPFIA3,NRXN1,SYN3,PCLO,MAPT,VAMP2
489	1	TRUE	0.000244	124	802	38	0.047	0.306	GO:0099537	BP	1	trans-synaptic signaling	5	ENSG00000007168,ENSG00000008056,ENSG00000011347,ENSG00000018625,ENSG00000067715,ENSG00000078053,ENSG00000099365,ENSG00000102924,ENSG00000105649,ENSG00000107282,ENSG00000108852,ENSG00000110076,ENSG00000113758,ENSG00000115839,ENSG00000128245,ENSG00000131238,ENSG00000133216,ENSG00000136854,ENSG00000139910,ENSG00000141503,ENSG00000142192,ENSG00000142208,ENSG00000147044,ENSG00000148943,ENSG00000152208…	PAFAH1B1,SYN1,SYT7,ATP1A2,SYT1,AMPH,STX1B,CBLN1,RAB3A,APBA1,MPP2,NRXN2,DBN1,RAB3GAP1,YWHAH,PPT1,EPHB2,STXBP1,NOVA1,MINK1,APP,AKT1,CASK,LIN7C,GRID2,KIF5A,SYNJ1,FABP5,CDK5,YWHAG,SLC30A1,CNP,PPFIA3,NRXN1,SYN3,PCLO,MAPT,VAMP2
728	1	TRUE	0.000244	155	58	10	0.172	0.065	GO:0022604	BP	1	regulation of cell morphogenesis	4	ENSG00000078018,ENSG00000100345,ENSG00000115310,ENSG00000128245,ENSG00000130402,ENSG00000135046,ENSG00000172757,ENSG00000186868,ENSG00000196924,ENSG00000203879	MAP2,MYH9,RTN4,YWHAH,ACTN4,ANXA1,CFL1,MAPT,FLNA,GDI1
502	1	TRUE	0.000271	44	802	19	0.024	0.432	GO:0099643	BP	1	signal release from synapse	5	ENSG00000008056,ENSG00000011347,ENSG00000067715,ENSG00000099365,ENSG00000105649,ENSG00000107282,ENSG00000110076,ENSG00000115839,ENSG00000136854,ENSG00000147044,ENSG00000148943,ENSG00000159082,ENSG00000164885,ENSG00000170385,ENSG00000177380,ENSG00000179915,ENSG00000185666,ENSG00000186472,ENSG00000220205	SYN1,SYT7,SYT1,STX1B,RAB3A,APBA1,NRXN2,RAB3GAP1,STXBP1,CASK,LIN7C,SYNJ1,CDK5,SLC30A1,PPFIA3,NRXN1,SYN3,PCLO,VAMP2
503	1	TRUE	0.000271	44	802	19	0.024	0.432	GO:0007269	BP	1	neurotransmitter secretion	6	ENSG00000008056,ENSG00000011347,ENSG00000067715,ENSG00000099365,ENSG00000105649,ENSG00000107282,ENSG00000110076,ENSG00000115839,ENSG00000136854,ENSG00000147044,ENSG00000148943,ENSG00000159082,ENSG00000164885,ENSG00000170385,ENSG00000177380,ENSG00000179915,ENSG00000185666,ENSG00000186472,ENSG00000220205	SYN1,SYT7,SYT1,STX1B,RAB3A,APBA1,NRXN2,RAB3GAP1,STXBP1,CASK,LIN7C,SYNJ1,CDK5,SLC30A1,PPFIA3,NRXN1,SYN3,PCLO,VAMP2
782	1	TRUE	0.000298	146	125	14	0.112	0.096	GO:0009611	BP	1	response to wounding	1	ENSG00000005249,ENSG00000035403,ENSG00000074695,ENSG00000088256,ENSG00000100345,ENSG00000113657,ENSG00000124193,ENSG00000135046,ENSG00000136854,ENSG00000147853,ENSG00000151914,ENSG00000163539,ENSG00000172020,ENSG00000196924	PRKAR2B,VCL,LMAN1,GNA11,MYH9,DPYSL3,SRSF6,ANXA1,STXBP1,AK3,DST,CLASP2,GAP43,FLNA
93	1	TRUE	0.000304	114	924	39	0.042	0.342	GO:0016054	BP	50	organic acid catabolic process	2	ENSG00000049860,ENSG00000058668,ENSG00000072210,ENSG00000072778,ENSG00000100294,ENSG00000100577,ENSG00000103066,ENSG00000104325,ENSG00000105379,ENSG00000105552,ENSG00000106049,ENSG00000114054,ENSG00000115419,ENSG00000117054,ENSG00000117305,ENSG00000117448,ENSG00000120437,ENSG00000124357,ENSG00000128928,ENSG00000131373,ENSG00000131844,ENSG00000132541,ENSG00000138029,ENSG00000138796,ENSG00000140284…	HEXB,ATP2B4,ALDH3A2,ACADVL,MCAT,GSTZ1,PLA2G15,DECR1,ETFB,BCAT2,HIBADH,PCCB,GLS,ACADM,HMGCL,AKR1A1,ACAT2,NAGK,IVD,HACL1,MCCC2,RIDA,HADHB,HADH,SLC27A2,ETFA,AKT1,AMT,PCYOX1L,QDPR,ASRGL1,BDH2,ALDH7A1,ACAA2,GUSB,ETFDH,ACADSB,HIBCH,ECI2
94	1	TRUE	0.000304	114	924	39	0.042	0.342	GO:0046395	BP	50	carboxylic acid catabolic process	3	ENSG00000049860,ENSG00000058668,ENSG00000072210,ENSG00000072778,ENSG00000100294,ENSG00000100577,ENSG00000103066,ENSG00000104325,ENSG00000105379,ENSG00000105552,ENSG00000106049,ENSG00000114054,ENSG00000115419,ENSG00000117054,ENSG00000117305,ENSG00000117448,ENSG00000120437,ENSG00000124357,ENSG00000128928,ENSG00000131373,ENSG00000131844,ENSG00000132541,ENSG00000138029,ENSG00000138796,ENSG00000140284…	HEXB,ATP2B4,ALDH3A2,ACADVL,MCAT,GSTZ1,PLA2G15,DECR1,ETFB,BCAT2,HIBADH,PCCB,GLS,ACADM,HMGCL,AKR1A1,ACAT2,NAGK,IVD,HACL1,MCCC2,RIDA,HADHB,HADH,SLC27A2,ETFA,AKT1,AMT,PCYOX1L,QDPR,ASRGL1,BDH2,ALDH7A1,ACAA2,GUSB,ETFDH,ACADSB,HIBCH,ECI2
1258	1	TRUE	0.000305	49	52	6	0.115	0.122	GO:0005200	MF	93	structural constituent of cytoskeleton	3	ENSG00000066032,ENSG00000104722,ENSG00000115306,ENSG00000148798,ENSG00000197694,ENSG00000277586	CTNNA2,NEFM,SPTBN1,INA,SPTAN1,NEFL
267	1	TRUE	0.000308	265	545	50	0.092	0.189	GO:0007017	BP	1	microtubule-based process	3	ENSG00000007168,ENSG00000058453,ENSG00000066629,ENSG00000072501,ENSG00000074054,ENSG00000078018,ENSG00000092820,ENSG00000096872,ENSG00000101350,ENSG00000101367,ENSG00000104435,ENSG00000104833,ENSG00000115355,ENSG00000116852,ENSG00000117632,ENSG00000118200,ENSG00000118965,ENSG00000126214,ENSG00000126777,ENSG00000127603,ENSG00000127955,ENSG00000128581,ENSG00000130559,ENSG00000131437,ENSG00000135525…	PAFAH1B1,CROCC,EML1,SMC1A,CLASP1,MAP2,EZR,IFT74,KIF3B,MAPRE1,STMN2,TUBB4A,CCDC88A,KIF21B,STMN1,CAMSAP2,WDR35,KLC1,KTN1,MACF1,GNAI1,IFT22,CAMSAP1,KIF3A,MAP7,DYNC1LI2,NUMA1,LRPPRC,APP,PRUNE1,DYNC1LI1,RPS3,DST,HNRNPU,TPPP3,LMNA,CLASP2,CDK5,HDGFL3,KIF5C,DCLK2,TPPP,CKAP5,NPM1,MAPT,FLNA,DYNC1H1,OPA1,DYNLL2,NEFL
218	1	TRUE	0.000313	918	829	186	0.224	0.203	GO:0065008	BP	1	regulation of biological quality	1	ENSG00000005249,ENSG00000007402,ENSG00000008056,ENSG00000011347,ENSG00000017260,ENSG00000018189,ENSG00000018625,ENSG00000023228,ENSG00000023318,ENSG00000023734,ENSG00000026025,ENSG00000033627,ENSG00000035403,ENSG00000049759,ENSG00000054654,ENSG00000058668,ENSG00000060138,ENSG00000061676,ENSG00000064601,ENSG00000066032,ENSG00000067141,ENSG00000067715,ENSG00000070087,ENSG00000072071,ENSG00000072274…	PRKAR2B,CACNA2D2,SYN1,SYT7,ATP2C1,RUFY3,ATP1A2,NDUFS1,ERP44,STRAP,VIM,ATP6V0A1,VCL,NEDD4L,SYNE2,ATP2B4,YBX3,NCKAP1,CTSA,CTNNA2,NEO1,SYT1,PFN2,ADGRL1,TFRC,ACADVL,LMAN1,ADD2,PAK3,MAP2,CD59,HSD17B2,ADD1,GNA11,NRCAM,EZR,DSP,SH3GLB1,STX1B,MYH9,CBLN1,NUBP1,DMXL2,CA2,MYH14,RPS19,ATP1A3,RAB3A,APBA1,MAPK8,C1QBP,MPP2,SLC9A3R1,CPE,WFS1,NRXN2,CAND1,SOD2,HSPA9,DBN1,RBP1,PLXNA1,ATP6V1A,RTN4,RAB3GAP1,AMPD2,MFN2…
249	1	TRUE	0.000341	40	189	9	0.048	0.225	GO:0051261	BP	1	protein depolymerization	2	ENSG00000104435,ENSG00000117632,ENSG00000132688,ENSG00000148180,ENSG00000159082,ENSG00000163539,ENSG00000166503,ENSG00000172757,ENSG00000175216	STMN2,STMN1,NES,GSN,SYNJ1,CLASP2,HDGFL3,CFL1,CKAP5
752	1	TRUE	0.000341	50	80	7	0.087	0.14	GO:0050768	BP	1	negative regulation of neurogenesis	6	ENSG00000018189,ENSG00000072832,ENSG00000078018,ENSG00000113657,ENSG00000115310,ENSG00000128245,ENSG00000203879	RUFY3,CRMP1,MAP2,DPYSL3,RTN4,YWHAH,GDI1
407	1	TRUE	0.000358	366	599	68	0.114	0.186	GO:0006887	BP	1	exocytosis	6	ENSG00000006451,ENSG00000008056,ENSG00000023318,ENSG00000035403,ENSG00000038002,ENSG00000049860,ENSG00000067225,ENSG00000067715,ENSG00000072110,ENSG00000073969,ENSG00000074054,ENSG00000096696,ENSG00000099365,ENSG00000105649,ENSG00000108679,ENSG00000108774,ENSG00000109861,ENSG00000110917,ENSG00000111144,ENSG00000111530,ENSG00000113194,ENSG00000115839,ENSG00000117592,ENSG00000118271,ENSG00000121691…	RALA,SYN1,ERP44,VCL,AGA,HEXB,PKM,SYT1,ACTN1,NSF,CLASP1,DSP,STX1B,RAB3A,LGALS3BP,RAB5C,CTSC,MLEC,LTA4H,CAND1,FAF2,RAB3GAP1,PRDX6,TTR,CAT,PRDX4,SERPINB6,ACTN4,ANXA1,SCRN1,STXBP1,TLN1,IQGAP1,APP,ARL8A,DYNC1LI1,GSN,ENDOD1,TAGLN2,DMTN,SYNJ1,CYB5R1,CSTB,S100A11,NFASC,CLASP2,CADPS,ANXA5,FABP5,CTSB,CDK5,PGM2,GUSB,GLB1,PA2G4,GAA,DPP7,CHID1,FUCA1,HGS,PCLO,XRCC6,FLNA,DYNC1H1,SPTAN1,PNP,VAMP2,TXNDC5
604	1	TRUE	0.000383	174	155	17	0.11	0.098	GO:0007417	BP	1	central nervous system development	5	ENSG00000038427,ENSG00000066032,ENSG00000077279,ENSG00000078018,ENSG00000079462,ENSG00000115310,ENSG00000123384,ENSG00000128245,ENSG00000131238,ENSG00000132688,ENSG00000133083,ENSG00000141985,ENSG00000148798,ENSG00000172053,ENSG00000173786,ENSG00000176788,ENSG00000186868	VCAN,CTNNA2,DCX,MAP2,PAFAH1B3,RTN4,LRP1,YWHAH,PPT1,NES,DCLK1,SH3GL1,INA,QARS,CNP,BASP1,MAPT
743	1	TRUE	0.000384	98	58	8	0.138	0.082	GO:0010769	BP	1	regulation of cell morphogenesis involved in differentiation	5	ENSG00000078018,ENSG00000115310,ENSG00000128245,ENSG00000130402,ENSG00000172757,ENSG00000186868,ENSG00000196924,ENSG00000203879	MAP2,RTN4,YWHAH,ACTN4,CFL1,MAPT,FLNA,GDI1
741	1	TRUE	0.000408	367	84	18	0.214	0.049	GO:0045595	BP	1	regulation of cell differentiation	3	ENSG00000018189,ENSG00000066032,ENSG00000072832,ENSG00000078018,ENSG00000105372,ENSG00000113657,ENSG00000113758,ENSG00000115310,ENSG00000115355,ENSG00000124193,ENSG00000128245,ENSG00000130402,ENSG00000135046,ENSG00000163539,ENSG00000172757,ENSG00000186868,ENSG00000196924,ENSG00000203879	RUFY3,CTNNA2,CRMP1,MAP2,RPS19,DPYSL3,DBN1,RTN4,CCDC88A,SRSF6,YWHAH,ACTN4,ANXA1,CLASP2,CFL1,MAPT,FLNA,GDI1
493	1	TRUE	0.00041	66	846	25	0.03	0.379	GO:0099177	BP	1	regulation of trans-synaptic signaling	6	ENSG00000008056,ENSG00000011347,ENSG00000018625,ENSG00000067715,ENSG00000099365,ENSG00000102924,ENSG00000105649,ENSG00000108852,ENSG00000113758,ENSG00000115839,ENSG00000128245,ENSG00000133216,ENSG00000136854,ENSG00000142192,ENSG00000152208,ENSG00000164687,ENSG00000164885,ENSG00000166963,ENSG00000170027,ENSG00000170385,ENSG00000177380,ENSG00000179915,ENSG00000185666,ENSG00000186868,ENSG00000220205	SYN1,SYT7,ATP1A2,SYT1,STX1B,CBLN1,RAB3A,MPP2,DBN1,RAB3GAP1,YWHAH,EPHB2,STXBP1,APP,GRID2,FABP5,CDK5,MAP1A,YWHAG,SLC30A1,PPFIA3,NRXN1,SYN3,MAPT,VAMP2
736	1	TRUE	0.000421	52	80	7	0.087	0.135	GO:0051961	BP	1	negative regulation of nervous system development	5	ENSG00000018189,ENSG00000072832,ENSG00000078018,ENSG00000113657,ENSG00000115310,ENSG00000128245,ENSG00000203879	RUFY3,CRMP1,MAP2,DPYSL3,RTN4,YWHAH,GDI1
61	1	TRUE	0.000424	43	856	19	0.022	0.442	GO:0034440	BP	50	lipid oxidation	4	ENSG00000072210,ENSG00000072778,ENSG00000100294,ENSG00000103150,ENSG00000104325,ENSG00000105379,ENSG00000117054,ENSG00000120437,ENSG00000128928,ENSG00000131373,ENSG00000138029,ENSG00000138796,ENSG00000140284,ENSG00000140374,ENSG00000142208,ENSG00000164039,ENSG00000167315,ENSG00000171503,ENSG00000198721	ALDH3A2,ACADVL,MCAT,MLYCD,DECR1,ETFB,ACADM,ACAT2,IVD,HACL1,HADHB,HADH,SLC27A2,ETFA,AKT1,BDH2,ACAA2,ETFDH,ECI2
87	1	TRUE	0.000424	43	856	19	0.022	0.442	GO:0019395	BP	50	fatty acid oxidation	6	ENSG00000072210,ENSG00000072778,ENSG00000100294,ENSG00000103150,ENSG00000104325,ENSG00000105379,ENSG00000117054,ENSG00000120437,ENSG00000128928,ENSG00000131373,ENSG00000138029,ENSG00000138796,ENSG00000140284,ENSG00000140374,ENSG00000142208,ENSG00000164039,ENSG00000167315,ENSG00000171503,ENSG00000198721	ALDH3A2,ACADVL,MCAT,MLYCD,DECR1,ETFB,ACADM,ACAT2,IVD,HACL1,HADHB,HADH,SLC27A2,ETFA,AKT1,BDH2,ACAA2,ETFDH,ECI2
744	1	TRUE	0.000442	183	43	9	0.209	0.049	GO:0050767	BP	1	regulation of neurogenesis	5	ENSG00000078018,ENSG00000113657,ENSG00000113758,ENSG00000115310,ENSG00000115355,ENSG00000128245,ENSG00000172757,ENSG00000186868,ENSG00000203879	MAP2,DPYSL3,DBN1,RTN4,CCDC88A,YWHAH,CFL1,MAPT,GDI1
490	1	TRUE	0.000448	123	802	37	0.046	0.301	GO:0098916	BP	1	anterograde trans-synaptic signaling	6	ENSG00000007168,ENSG00000008056,ENSG00000011347,ENSG00000018625,ENSG00000067715,ENSG00000078053,ENSG00000099365,ENSG00000102924,ENSG00000105649,ENSG00000107282,ENSG00000108852,ENSG00000110076,ENSG00000113758,ENSG00000115839,ENSG00000128245,ENSG00000131238,ENSG00000133216,ENSG00000136854,ENSG00000139910,ENSG00000141503,ENSG00000142192,ENSG00000142208,ENSG00000147044,ENSG00000148943,ENSG00000152208…	PAFAH1B1,SYN1,SYT7,ATP1A2,SYT1,AMPH,STX1B,CBLN1,RAB3A,APBA1,MPP2,NRXN2,DBN1,RAB3GAP1,YWHAH,PPT1,EPHB2,STXBP1,NOVA1,MINK1,APP,AKT1,CASK,LIN7C,GRID2,KIF5A,SYNJ1,CDK5,YWHAG,SLC30A1,CNP,PPFIA3,NRXN1,SYN3,PCLO,MAPT,VAMP2
491	1	TRUE	0.000448	123	802	37	0.046	0.301	GO:0007268	BP	1	chemical synaptic transmission	7	ENSG00000007168,ENSG00000008056,ENSG00000011347,ENSG00000018625,ENSG00000067715,ENSG00000078053,ENSG00000099365,ENSG00000102924,ENSG00000105649,ENSG00000107282,ENSG00000108852,ENSG00000110076,ENSG00000113758,ENSG00000115839,ENSG00000128245,ENSG00000131238,ENSG00000133216,ENSG00000136854,ENSG00000139910,ENSG00000141503,ENSG00000142192,ENSG00000142208,ENSG00000147044,ENSG00000148943,ENSG00000152208…	PAFAH1B1,SYN1,SYT7,ATP1A2,SYT1,AMPH,STX1B,CBLN1,RAB3A,APBA1,MPP2,NRXN2,DBN1,RAB3GAP1,YWHAH,PPT1,EPHB2,STXBP1,NOVA1,MINK1,APP,AKT1,CASK,LIN7C,GRID2,KIF5A,SYNJ1,CDK5,YWHAG,SLC30A1,CNP,PPFIA3,NRXN1,SYN3,PCLO,MAPT,VAMP2
1213	1	TRUE	0.000473	448	334	51	0.153	0.114	GO:0043168	MF	115	anion binding	2	ENSG00000006451,ENSG00000008056,ENSG00000018625,ENSG00000038427,ENSG00000065154,ENSG00000078053,ENSG00000087258,ENSG00000089006,ENSG00000097021,ENSG00000100345,ENSG00000101347,ENSG00000104388,ENSG00000105409,ENSG00000108561,ENSG00000111737,ENSG00000113657,ENSG00000115355,ENSG00000116791,ENSG00000118965,ENSG00000119912,ENSG00000122545,ENSG00000123384,ENSG00000125354,ENSG00000131373,ENSG00000135046…	RALA,SYN1,ATP1A2,VCAN,OAT,AMPH,GNAO1,SNX5,ACOT7,MYH9,SAMHD1,RAB2A,ATP1A3,C1QBP,RAB35,DPYSL3,CCDC88A,CRYZ,WDR35,IDE,7-Sep,LRP1,6-Sep,HACL1,ANXA1,MYOF,ETFA,IQGAP1,ATP1B1,ARL8A,RHOB,DYNC1LI1,CBR4,PFKM,PITPNC1,ANXA5,STOML2,SRR,PLCB1,PCLO,MAPT,MYO18A,MYO6,ANXA4,ANXA6,PNP,OPA1,TOP1,HSD17B8,GNL1,VAMP2
269	1	TRUE	0.000477	268	31	9	0.29	0.034	GO:0030029	BP	1	actin filament-based process	3	ENSG00000100345,ENSG00000113657,ENSG00000113758,ENSG00000115355,ENSG00000135046,ENSG00000145362,ENSG00000153956,ENSG00000172757,ENSG00000197535	MYH9,DPYSL3,DBN1,CCDC88A,ANXA1,ANK2,CACNA2D1,CFL1,MYO5A
429	1	TRUE	0.000512	122	559	29	0.052	0.238	GO:0051650	BP	1	establishment of vesicle localization	5	ENSG00000007168,ENSG00000008056,ENSG00000067715,ENSG00000073969,ENSG00000074054,ENSG00000074695,ENSG00000078018,ENSG00000092108,ENSG00000099365,ENSG00000101350,ENSG00000105402,ENSG00000105649,ENSG00000107651,ENSG00000109861,ENSG00000115839,ENSG00000130402,ENSG00000131437,ENSG00000136854,ENSG00000137942,ENSG00000138768,ENSG00000152700,ENSG00000159082,ENSG00000163539,ENSG00000164885,ENSG00000184840…	PAFAH1B1,SYN1,SYT1,NSF,CLASP1,LMAN1,MAP2,SCFD1,STX1B,KIF3B,NAPA,RAB3A,SEC23IP,CTSC,RAB3GAP1,ACTN4,KIF3A,STXBP1,FNBP1L,USO1,SAR1B,SYNJ1,CLASP2,CDK5,TMED9,PCLO,DYNC1H1,MYO5A,VAMP2
786	1	TRUE	0.000536	17	15	3	0.2	0.176	GO:0070527	BP	1	platelet aggregation	5	ENSG00000035403,ENSG00000100345,ENSG00000136854	VCL,MYH9,STXBP1
408	1	TRUE	0.000538	320	921	84	0.091	0.263	GO:0045055	BP	1	regulated exocytosis	7	ENSG00000008056,ENSG00000011347,ENSG00000023318,ENSG00000026297,ENSG00000033627,ENSG00000035403,ENSG00000038002,ENSG00000049860,ENSG00000064601,ENSG00000067225,ENSG00000067715,ENSG00000072110,ENSG00000079739,ENSG00000085063,ENSG00000086758,ENSG00000096696,ENSG00000099365,ENSG00000100994,ENSG00000105649,ENSG00000108679,ENSG00000108774,ENSG00000109861,ENSG00000110917,ENSG00000111144,ENSG00000111530…	SYN1,SYT7,ERP44,RNASET2,ATP6V0A1,VCL,AGA,HEXB,CTSA,PKM,SYT1,ACTN1,PGM1,CD59,HUWE1,DSP,STX1B,PYGB,RAB3A,LGALS3BP,RAB5C,CTSC,MLEC,LTA4H,CAND1,FAF2,RAB3GAP1,PRDX6,TTR,CAT,PRDX4,SERPINB6,ACTN4,CAP1,ACTR10,GNS,STXBP1,TLN1,PRCP,OLA1,ITGAV,SLC27A2,IQGAP1,PFKL,APP,ARL8A,DYNC1LI1,PCYOX1L,GSN,ENDOD1,TAGLN2,DMTN,SYNJ1,CYB5R1,PDXK,CSTB,S100A11,NFASC,ANXA5,FABP5,CTSB,CDK5,RAB4B,PGM2,GUSB,GLB1,TMED10,PA2G4,GAA…
268	1	TRUE	0.000542	103	29	6	0.207	0.058	GO:0007018	BP	1	microtubule-based movement	4	ENSG00000078018,ENSG00000138095,ENSG00000168280,ENSG00000186868,ENSG00000197102,ENSG00000277586	MAP2,LRPPRC,KIF5C,MAPT,DYNC1H1,NEFL
275	1	TRUE	0.000542	15	120	5	0.042	0.333	GO:0045103	BP	1	intermediate filament-based process	3	ENSG00000104722,ENSG00000132688,ENSG00000151914,ENSG00000182253,ENSG00000277586	NEFM,NES,DST,SYNM,NEFL
302	1	TRUE	0.000542	15	120	5	0.042	0.333	GO:0045104	BP	1	intermediate filament cytoskeleton organization	6	ENSG00000104722,ENSG00000132688,ENSG00000151914,ENSG00000182253,ENSG00000277586	NEFM,NES,DST,SYNM,NEFL
722	1	TRUE	0.000542	12	278	6	0.022	0.5	GO:1902803	BP	1	regulation of synaptic vesicle transport	4	ENSG00000008056,ENSG00000078018,ENSG00000099365,ENSG00000105649,ENSG00000115839,ENSG00000136854	SYN1,MAP2,STX1B,RAB3A,RAB3GAP1,STXBP1
659	1	TRUE	0.00055	7	136	4	0.029	0.571	GO:0086019	BP	1	cell-cell signaling involved in cardiac conduction	8	ENSG00000145362,ENSG00000153956,ENSG00000154639,ENSG00000196924	ANK2,CACNA2D1,CXADR,FLNA
433	1	TRUE	0.000612	863	865	181	0.209	0.21	GO:0046907	BP	1	intracellular transport	4	ENSG00000006530,ENSG00000007168,ENSG00000008056,ENSG00000011347,ENSG00000018189,ENSG00000027001,ENSG00000039319,ENSG00000054654,ENSG00000064601,ENSG00000067715,ENSG00000069248,ENSG00000071082,ENSG00000071894,ENSG00000073969,ENSG00000074695,ENSG00000076826,ENSG00000077380,ENSG00000078018,ENSG00000079950,ENSG00000082805,ENSG00000085063,ENSG00000086589,ENSG00000086758,ENSG00000089006,ENSG00000089009…	AGK,PAFAH1B1,SYN1,SYT7,RUFY3,MIPEP,ZFYVE16,SYNE2,CTSA,SYT1,NUP133,RPL31,CPSF1,NSF,LMAN1,CAMSAP3,DYNC1I2,MAP2,STX7,ERC1,CD59,RBM22,HUWE1,SNX5,RPL6,SCFD1,EZR,IFT74,SH3GLB1,STX1B,POLDIP3,KIF3B,COG4,MLYCD,RAB2A,DCTN6,RPS16,RPS19,NAPA,RPL18A,RAB3A,TTC26,APBA1,SEC23IP,RPL19,YWHAE,SLC9A3R1,RPL34,CTSC,RPS13,RAB35,FAF2,SPTBN1,CCDC88A,RAB3GAP1,ATP5PB,MFN2,SRSF11,HMGCL,STX12,RPS25,RAB3GAP2,WDR35,IDE,ENY2,SI…
1242	1	TRUE	0.00063	6	852	6	0.007	1	GO:0055102	MF	223	lipase inhibitor activity	2	ENSG00000074317,ENSG00000113194,ENSG00000135046,ENSG00000164111,ENSG00000182718,ENSG00000196975	SNCB,FAF2,ANXA1,ANXA5,ANXA2,ANXA4
96	1	TRUE	0.000654	48	856	20	0.023	0.417	GO:0009062	BP	50	fatty acid catabolic process	5	ENSG00000072210,ENSG00000072778,ENSG00000100294,ENSG00000103066,ENSG00000104325,ENSG00000105379,ENSG00000114054,ENSG00000117054,ENSG00000120437,ENSG00000128928,ENSG00000131373,ENSG00000138029,ENSG00000138796,ENSG00000140284,ENSG00000140374,ENSG00000142208,ENSG00000164039,ENSG00000167315,ENSG00000171503,ENSG00000198721	ALDH3A2,ACADVL,MCAT,PLA2G15,DECR1,ETFB,PCCB,ACADM,ACAT2,IVD,HACL1,HADHB,HADH,SLC27A2,ETFA,AKT1,BDH2,ACAA2,ETFDH,ECI2
391	1	TRUE	0.000668	462	924	113	0.122	0.245	GO:0046903	BP	1	secretion	5	ENSG00000006451,ENSG00000007402,ENSG00000008056,ENSG00000011347,ENSG00000023318,ENSG00000026297,ENSG00000033627,ENSG00000035403,ENSG00000038002,ENSG00000049860,ENSG00000064601,ENSG00000067225,ENSG00000067715,ENSG00000072110,ENSG00000073969,ENSG00000074054,ENSG00000079739,ENSG00000085063,ENSG00000086758,ENSG00000087470,ENSG00000092820,ENSG00000096696,ENSG00000099365,ENSG00000100994,ENSG00000103056…	RALA,CACNA2D2,SYN1,SYT7,ERP44,RNASET2,ATP6V0A1,VCL,AGA,HEXB,CTSA,PKM,SYT1,ACTN1,NSF,CLASP1,PGM1,CD59,HUWE1,DNM1L,EZR,DSP,STX1B,PYGB,SMPD3,RAB3A,APBA1,LGALS3BP,RAB5C,SLC9A3R1,CTSC,NRXN2,MLEC,LTA4H,CAND1,FAF2,SPTBN1,GLS,RAB3GAP1,PRDX6,TTR,CAT,COPA,PRDX4,ACSL3,SERPINB6,ACTN4,CAP1,ACTR10,ANXA1,GNS,SCRN1,STXBP1,TLN1,PRCP,OLA1,ITGAV,SLC27A2,IQGAP1,PFKL,APP,ARL8A,DYNC1LI1,PCYOX1L,CASK,GSN,LIN7C,ENDOD1,M…
270	1	TRUE	0.000682	52	58	6	0.103	0.115	GO:0030048	BP	1	actin filament-based movement	4	ENSG00000100345,ENSG00000130402,ENSG00000145362,ENSG00000153956,ENSG00000196924,ENSG00000197535	MYH9,ACTN4,ANK2,CACNA2D1,FLNA,MYO5A
95	1	TRUE	0.00074	56	856	22	0.026	0.393	GO:0072329	BP	50	monocarboxylic acid catabolic process	4	ENSG00000072210,ENSG00000072778,ENSG00000100294,ENSG00000103066,ENSG00000104325,ENSG00000105379,ENSG00000114054,ENSG00000117054,ENSG00000117448,ENSG00000120437,ENSG00000128928,ENSG00000131373,ENSG00000138029,ENSG00000138796,ENSG00000140284,ENSG00000140374,ENSG00000142208,ENSG00000162174,ENSG00000164039,ENSG00000167315,ENSG00000171503,ENSG00000198721	ALDH3A2,ACADVL,MCAT,PLA2G15,DECR1,ETFB,PCCB,ACADM,AKR1A1,ACAT2,IVD,HACL1,HADHB,HADH,SLC27A2,ETFA,AKT1,ASRGL1,BDH2,ACAA2,ETFDH,ECI2
280	1	TRUE	0.00074	2175	776	365	0.47	0.168	GO:0016043	BP	1	cellular component organization	3	ENSG00000004961,ENSG00000005249,ENSG00000005810,ENSG00000006451,ENSG00000007168,ENSG00000009844,ENSG00000011347,ENSG00000017260,ENSG00000018189,ENSG00000023228,ENSG00000023734,ENSG00000027001,ENSG00000029363,ENSG00000029725,ENSG00000035403,ENSG00000038427,ENSG00000039319,ENSG00000041982,ENSG00000044115,ENSG00000049759,ENSG00000054654,ENSG00000058453,ENSG00000061676,ENSG00000065154,ENSG00000065243…	HCCS,PRKAR2B,MYCBP2,RALA,PAFAH1B1,VTA1,SYT7,ATP2C1,RUFY3,NDUFS1,STRAP,MIPEP,BCLAF1,RABEP1,VCL,VCAN,ZFYVE16,TNC,CTNNA1,NEDD4L,SYNE2,CROCC,NCKAP1,OAT,PKN2,SNAP91,CTNNA2,EML1,SYT1,NUP133,PFN2,ADGRL1,ACTN1,TFRC,SMC1A,CRMP1,NSF,CLASP1,LMAN1,ADD2,CAMSAP3,ACTL6B,PAK3,DYNC1I2,MAP2,AMPH,STX7,CD59,RBM22,HUWE1,ADD1,DNM1L,EPB41L1,SNX5,RPL6,PXN,NECAP1,NRCAM,LAMB1,SCFD1,EZR,DPYSL2,DSP,IFT74,SH3GLB1,STX1B,PALM,…
735	1	TRUE	0.00074	198	43	9	0.209	0.045	GO:0051960	BP	1	regulation of nervous system development	4	ENSG00000078018,ENSG00000113657,ENSG00000113758,ENSG00000115310,ENSG00000115355,ENSG00000128245,ENSG00000172757,ENSG00000186868,ENSG00000203879	MAP2,DPYSL3,DBN1,RTN4,CCDC88A,YWHAH,CFL1,MAPT,GDI1
229	1	TRUE	0.000749	8	39	3	0.077	0.375	GO:0086010	BP	1	membrane depolarization during action potential	4	ENSG00000128245,ENSG00000145362,ENSG00000153956	YWHAH,ANK2,CACNA2D1
168	1	TRUE	0.000862	8	41	3	0.073	0.375	GO:0032743	BP	113	positive regulation of interleukin-2 production	2	ENSG00000115306,ENSG00000135046,ENSG00000149273	SPTBN1,ANXA1,RPS3
494	1	TRUE	0.000862	65	846	24	0.028	0.369	GO:0050804	BP	1	modulation of chemical synaptic transmission	7	ENSG00000008056,ENSG00000011347,ENSG00000018625,ENSG00000067715,ENSG00000099365,ENSG00000102924,ENSG00000105649,ENSG00000108852,ENSG00000113758,ENSG00000115839,ENSG00000128245,ENSG00000133216,ENSG00000136854,ENSG00000142192,ENSG00000152208,ENSG00000164885,ENSG00000166963,ENSG00000170027,ENSG00000170385,ENSG00000177380,ENSG00000179915,ENSG00000185666,ENSG00000186868,ENSG00000220205	SYN1,SYT7,ATP1A2,SYT1,STX1B,CBLN1,RAB3A,MPP2,DBN1,RAB3GAP1,YWHAH,EPHB2,STXBP1,APP,GRID2,CDK5,MAP1A,YWHAG,SLC30A1,PPFIA3,NRXN1,SYN3,MAPT,VAMP2
1335	1	TRUE	0.000981	70	14	4	0.286	0.057	GO:0030674	MF	94	protein binding, bridging	2	ENSG00000135046,ENSG00000145362,ENSG00000186868,ENSG00000277586	ANXA1,ANK2,MAPT,NEFL
103	1	TRUE	0.000988	432	945	108	0.114	0.25	GO:0006518	BP	50	peptide metabolic process	1	ENSG00000026025,ENSG00000027001,ENSG00000031698,ENSG00000048544,ENSG00000060138,ENSG00000064601,ENSG00000065427,ENSG00000067704,ENSG00000070814,ENSG00000071082,ENSG00000089009,ENSG00000100129,ENSG00000100227,ENSG00000100577,ENSG00000101210,ENSG00000102738,ENSG00000104852,ENSG00000105193,ENSG00000105364,ENSG00000105372,ENSG00000105640,ENSG00000107581,ENSG00000107929,ENSG00000108298,ENSG00000108561…	VIM,MIPEP,SARS,MRPS10,YBX3,CTSA,KARS,IARS2,TCOF1,RPL31,RPL6,EIF3L,POLDIP3,GSTZ1,EEF1A2,MRPS31,SNRNP70,RPS16,MRPL4,RPS19,RPL18A,EIF3A,LARP4B,RPL19,C1QBP,CPE,RPL34,CARS,RPS13,LTA4H,MRPL51,RARS,NCL,WARS2,RPS25,EIF2B2,IDE,RPL5,NLN,AARS2,RRBP1,RPL36,GGT7,RPL27,RIDA,LARS,MRPS36,GSTM3,CARS2,MRPS9,IGF2BP3,MRPL47,EPRS,BIN1,RPS6,NARS2,RPLP1,RPS24,PPA2,RPS2,APP,RPS11,RPL13A,RPS8,RPL37,MRPS28,RPL7,RPL7A,GSTO…
617	1	TRUE	0.00104	716	101	29	0.287	0.041	GO:0032879	BP	1	regulation of localization	2	ENSG00000006451,ENSG00000008056,ENSG00000018189,ENSG00000035403,ENSG00000074695,ENSG00000078018,ENSG00000104267,ENSG00000105372,ENSG00000113657,ENSG00000115306,ENSG00000115310,ENSG00000115355,ENSG00000124942,ENSG00000128245,ENSG00000130402,ENSG00000130826,ENSG00000131238,ENSG00000135046,ENSG00000136854,ENSG00000145362,ENSG00000146729,ENSG00000153956,ENSG00000160789,ENSG00000163539,ENSG00000186868…	RALA,SYN1,RUFY3,VCL,LMAN1,MAP2,CA2,RPS19,DPYSL3,SPTBN1,RTN4,CCDC88A,AHNAK,YWHAH,ACTN4,DKC1,PPT1,ANXA1,STXBP1,ANK2,NIPSNAP2,CACNA2D1,LMNA,CLASP2,MAPT,MYO18A,FLNA,DYNC1H1,GDI1
423	1	TRUE	0.00105	206	17	6	0.353	0.029	GO:0051656	BP	1	establishment of organelle localization	5	ENSG00000078018,ENSG00000136854,ENSG00000138095,ENSG00000186868,ENSG00000197102,ENSG00000277586	MAP2,STXBP1,LRPPRC,MAPT,DYNC1H1,NEFL
477	1	TRUE	0.00106	221	751	53	0.071	0.24	GO:0006605	BP	1	protein targeting	7	ENSG00000027001,ENSG00000039319,ENSG00000071082,ENSG00000074695,ENSG00000086758,ENSG00000089009,ENSG00000097033,ENSG00000103150,ENSG00000105193,ENSG00000105372,ENSG00000105640,ENSG00000108298,ENSG00000110700,ENSG00000117305,ENSG00000118181,ENSG00000119912,ENSG00000120915,ENSG00000121691,ENSG00000122406,ENSG00000124486,ENSG00000130255,ENSG00000131373,ENSG00000131469,ENSG00000133706,ENSG00000137154…	MIPEP,ZFYVE16,RPL31,LMAN1,HUWE1,RPL6,SH3GLB1,MLYCD,RPS16,RPS19,RPL18A,RPL19,RPS13,HMGCL,RPS25,IDE,EPHX2,CAT,RPL5,USP9X,RPL36,HACL1,RPL27,LARS,RPS6,RPS24,SCARB2,SLC27A2,RPS2,RPS11,RPL13A,RPS8,HSPD1,RPL37,RPL7,RPS3,TOMM70,DMTN,RPL29,RPL9,PMPCA,RPS21,RPS7,RPL4,RPLP2,RPS17,RPL35A,HGS,GSTK1,GDI1,RPS29,RPS18,RPS28
393	1	TRUE	0.00107	451	814	99	0.122	0.22	GO:0032940	BP	1	secretion by cell	6	ENSG00000006451,ENSG00000007402,ENSG00000008056,ENSG00000011347,ENSG00000023318,ENSG00000033627,ENSG00000035403,ENSG00000038002,ENSG00000049860,ENSG00000064601,ENSG00000067225,ENSG00000067715,ENSG00000072110,ENSG00000073969,ENSG00000074054,ENSG00000079739,ENSG00000085063,ENSG00000086758,ENSG00000087470,ENSG00000092820,ENSG00000096696,ENSG00000099365,ENSG00000103056,ENSG00000105649,ENSG00000107282…	RALA,CACNA2D2,SYN1,SYT7,ERP44,ATP6V0A1,VCL,AGA,HEXB,CTSA,PKM,SYT1,ACTN1,NSF,CLASP1,PGM1,CD59,HUWE1,DNM1L,EZR,DSP,STX1B,SMPD3,RAB3A,APBA1,LGALS3BP,RAB5C,CTSC,NRXN2,MLEC,LTA4H,CAND1,FAF2,SPTBN1,RAB3GAP1,PRDX6,TTR,CAT,PRDX4,SERPINB6,ACTN4,CAP1,ANXA1,GNS,SCRN1,STXBP1,TLN1,PRCP,OLA1,SLC27A2,IQGAP1,PFKL,APP,ARL8A,DYNC1LI1,PCYOX1L,CASK,GSN,LIN7C,ENDOD1,MCU,TAGLN2,DMTN,SYNJ1,CYB5R1,PDXK,CSTB,S100A11,NFAS…
419	1	TRUE	0.00109	128	773	36	0.047	0.281	GO:0051648	BP	1	vesicle localization	5	ENSG00000007168,ENSG00000008056,ENSG00000011347,ENSG00000067715,ENSG00000073969,ENSG00000074054,ENSG00000074695,ENSG00000078018,ENSG00000085063,ENSG00000092108,ENSG00000099365,ENSG00000101350,ENSG00000105402,ENSG00000105649,ENSG00000107651,ENSG00000109861,ENSG00000115839,ENSG00000125124,ENSG00000130402,ENSG00000131437,ENSG00000136854,ENSG00000137942,ENSG00000138674,ENSG00000138768,ENSG00000152700…	PAFAH1B1,SYN1,SYT7,SYT1,NSF,CLASP1,LMAN1,MAP2,CD59,SCFD1,STX1B,KIF3B,NAPA,RAB3A,SEC23IP,CTSC,RAB3GAP1,BBS2,ACTN4,KIF3A,STXBP1,FNBP1L,SEC31A,USO1,SAR1B,KIF5A,SYNJ1,CLASP2,CDK5,NRXN1,TMED9,PCLO,DYNC1H1,MYO5A,VAMP2,SEC22B
418	1	TRUE	0.00112	20	17	3	0.176	0.15	GO:0051646	BP	1	mitochondrion localization	5	ENSG00000138095,ENSG00000186868,ENSG00000277586	LRPPRC,MAPT,NEFL
244	1	TRUE	0.00113	87	802	28	0.035	0.322	GO:0001505	BP	1	regulation of neurotransmitter levels	2	ENSG00000008056,ENSG00000011347,ENSG00000018625,ENSG00000058668,ENSG00000067715,ENSG00000099365,ENSG00000105649,ENSG00000107282,ENSG00000110076,ENSG00000115839,ENSG00000132541,ENSG00000136854,ENSG00000142208,ENSG00000143149,ENSG00000145020,ENSG00000147044,ENSG00000148943,ENSG00000159082,ENSG00000164885,ENSG00000164904,ENSG00000170385,ENSG00000177380,ENSG00000179915,ENSG00000182199,ENSG00000185666…	SYN1,SYT7,ATP1A2,ATP2B4,SYT1,STX1B,RAB3A,APBA1,NRXN2,RAB3GAP1,RIDA,STXBP1,AKT1,ALDH9A1,AMT,CASK,LIN7C,SYNJ1,CDK5,ALDH7A1,SLC30A1,PPFIA3,NRXN1,SHMT2,SYN3,PCLO,MAOA,VAMP2
339	1	TRUE	0.00113	287	788	67	0.085	0.233	GO:0007155	BP	1	cell adhesion	3	ENSG00000017260,ENSG00000018236,ENSG00000035403,ENSG00000038427,ENSG00000041982,ENSG00000044115,ENSG00000066032,ENSG00000067141,ENSG00000072071,ENSG00000072110,ENSG00000072274,ENSG00000074054,ENSG00000075340,ENSG00000076826,ENSG00000077264,ENSG00000089159,ENSG00000091129,ENSG00000091136,ENSG00000092820,ENSG00000096696,ENSG00000100345,ENSG00000102606,ENSG00000102924,ENSG00000107282,ENSG00000108561…	ATP2C1,CNTN1,VCL,VCAN,TNC,CTNNA1,CTNNA2,NEO1,ADGRL1,ACTN1,TFRC,CLASP1,ADD2,CAMSAP3,PAK3,PXN,NRCAM,LAMB1,EZR,DSP,MYH9,ARHGEF7,CBLN1,APBA1,C1QBP,NRXN2,CORO1C,PPP2CA,MACF1,ACTN4,LAMA5,APC,ANXA1,LAMC1,STXBP1,TLN1,RDX,PPFIA2,MINK1,AKT1,RHOB,HSPD1,CASK,RPS3,NCAM1,GRID2,CXADR,NCAM2,DMTN,ZYX,ALOX15,CADM3,IGFBP7,CLASP2,TSC1,FBN1,ILK,CRK,TLN2,CALR,NRXN1,NTM,ROBO2,FLNA,PNP,L1CAM,SRCIN1
654	1	TRUE	0.00113	33	354	10	0.028	0.303	GO:0061337	BP	1	cardiac conduction	6	ENSG00000018625,ENSG00000058668,ENSG00000105409,ENSG00000136717,ENSG00000143153,ENSG00000145362,ENSG00000153956,ENSG00000154639,ENSG00000168710,ENSG00000196924	ATP1A2,ATP2B4,ATP1A3,BIN1,ATP1B1,ANK2,CACNA2D1,CXADR,AHCYL1,FLNA
1281	1	TRUE	0.00113	33	435	11	0.025	0.333	GO:0004553	MF	185	hydrolase activity, hydrolyzing O-glycosyl compounds	3	ENSG00000049860,ENSG00000089597,ENSG00000108784,ENSG00000117151,ENSG00000169919,ENSG00000170266,ENSG00000171298,ENSG00000177830,ENSG00000179163,ENSG00000198162,ENSG00000198951	HEXB,GANAB,NAGLU,CTBS,GUSB,GLB1,GAA,CHID1,FUCA1,MAN1A2,NAGA
91	1	TRUE	0.00117	78	313	15	0.048	0.192	GO:0072330	BP	50	monocarboxylic acid biosynthetic process	4	ENSG00000038427,ENSG00000067225,ENSG00000072778,ENSG00000097021,ENSG00000107566,ENSG00000111144,ENSG00000111674,ENSG00000120915,ENSG00000145439,ENSG00000152556,ENSG00000156515,ENSG00000159228,ENSG00000165434,ENSG00000167720,ENSG00000204228	VCAN,PKM,ACADVL,ACOT7,ERLIN1,LTA4H,ENO2,EPHX2,CBR4,PFKM,HK1,CBR1,PGM2L1,SRR,HSD17B8
343	1	TRUE	0.00129	24	15	3	0.2	0.125	GO:0034109	BP	1	homotypic cell-cell adhesion	5	ENSG00000035403,ENSG00000100345,ENSG00000136854	VCL,MYH9,STXBP1
698	1	TRUE	0.00129	135	954	43	0.045	0.319	GO:1902903	BP	1	regulation of supramolecular fiber organization	4	ENSG00000061676,ENSG00000070087,ENSG00000074054,ENSG00000075340,ENSG00000076826,ENSG00000077264,ENSG00000078018,ENSG00000087274,ENSG00000089159,ENSG00000101367,ENSG00000104435,ENSG00000104833,ENSG00000105270,ENSG00000112290,ENSG00000117632,ENSG00000118200,ENSG00000130429,ENSG00000130559,ENSG00000130779,ENSG00000134982,ENSG00000136717,ENSG00000136861,ENSG00000137497,ENSG00000137710,ENSG00000138443…	NCKAP1,PFN2,CLASP1,ADD2,CAMSAP3,PAK3,MAP2,ADD1,PXN,MAPRE1,STMN2,TUBB4A,CLIP3,WASF1,STMN1,CAMSAP2,ARPC1B,CAMSAP1,CLIP1,APC,BIN1,CDK5RAP2,NUMA1,RDX,ABI2,APP,PRUNE1,HAX1,RASA1,ARHGAP18,GSN,PAK1,RPS3,ARHGAP35,ALOX15,CLASP2,TSC1,HDGFL3,MAPT,EVL,ARPC4,ARPIN,BRK1
812	1	TRUE	0.00129	245	100	15	0.15	0.061	GO:0051050	BP	1	positive regulation of transport	1	ENSG00000018189,ENSG00000078018,ENSG00000104267,ENSG00000115306,ENSG00000128245,ENSG00000130402,ENSG00000131238,ENSG00000135046,ENSG00000145362,ENSG00000146729,ENSG00000153956,ENSG00000163539,ENSG00000196535,ENSG00000196924,ENSG00000197102	RUFY3,MAP2,CA2,SPTBN1,YWHAH,ACTN4,PPT1,ANXA1,ANK2,NIPSNAP2,CACNA2D1,CLASP2,MYO18A,FLNA,DYNC1H1
441	1	TRUE	0.0013	26	14	3	0.214	0.115	GO:0098930	BP	1	axonal transport	8	ENSG00000078018,ENSG00000186868,ENSG00000277586	MAP2,MAPT,NEFL
447	1	TRUE	0.00135	4	14	2	0.143	0.5	GO:0019896	BP	1	axonal transport of mitochondrion	9	ENSG00000186868,ENSG00000277586	MAPT,NEFL
435	1	TRUE	0.00136	6	222	4	0.018	0.667	GO:0099515	BP	1	actin filament-based transport	6	ENSG00000054654,ENSG00000130402,ENSG00000137942,ENSG00000197535	SYNE2,ACTN4,FNBP1L,MYO5A
338	1	TRUE	0.00137	289	788	67	0.085	0.232	GO:0022610	BP	1	biological adhesion	2	ENSG00000017260,ENSG00000018236,ENSG00000035403,ENSG00000038427,ENSG00000041982,ENSG00000044115,ENSG00000066032,ENSG00000067141,ENSG00000072071,ENSG00000072110,ENSG00000072274,ENSG00000074054,ENSG00000075340,ENSG00000076826,ENSG00000077264,ENSG00000089159,ENSG00000091129,ENSG00000091136,ENSG00000092820,ENSG00000096696,ENSG00000100345,ENSG00000102606,ENSG00000102924,ENSG00000107282,ENSG00000108561…	ATP2C1,CNTN1,VCL,VCAN,TNC,CTNNA1,CTNNA2,NEO1,ADGRL1,ACTN1,TFRC,CLASP1,ADD2,CAMSAP3,PAK3,PXN,NRCAM,LAMB1,EZR,DSP,MYH9,ARHGEF7,CBLN1,APBA1,C1QBP,NRXN2,CORO1C,PPP2CA,MACF1,ACTN4,LAMA5,APC,ANXA1,LAMC1,STXBP1,TLN1,RDX,PPFIA2,MINK1,AKT1,RHOB,HSPD1,CASK,RPS3,NCAM1,GRID2,CXADR,NCAM2,DMTN,ZYX,ALOX15,CADM3,IGFBP7,CLASP2,TSC1,FBN1,ILK,CRK,TLN2,CALR,NRXN1,NTM,ROBO2,FLNA,PNP,L1CAM,SRCIN1
478	1	TRUE	0.00137	118	751	33	0.044	0.28	GO:0006612	BP	1	protein targeting to membrane	8	ENSG00000071082,ENSG00000089009,ENSG00000105193,ENSG00000105372,ENSG00000105640,ENSG00000108298,ENSG00000110700,ENSG00000118181,ENSG00000122406,ENSG00000130255,ENSG00000131469,ENSG00000137154,ENSG00000138326,ENSG00000140988,ENSG00000142534,ENSG00000142541,ENSG00000142937,ENSG00000145592,ENSG00000147604,ENSG00000149273,ENSG00000158856,ENSG00000162244,ENSG00000163682,ENSG00000171858,ENSG00000171863…	RPL31,RPL6,RPS16,RPS19,RPL18A,RPL19,RPS13,RPS25,RPL5,RPL36,RPL27,RPS6,RPS24,RPS2,RPS11,RPL13A,RPS8,RPL37,RPL7,RPS3,DMTN,RPL29,RPL9,RPS21,RPS7,RPL4,RPLP2,RPS17,RPL35A,GDI1,RPS29,RPS18,RPS28
631	1	TRUE	0.00137	7	58	3	0.052	0.429	GO:0099623	BP	1	regulation of cardiac muscle cell membrane repolarization	7	ENSG00000145362,ENSG00000153956,ENSG00000196924	ANK2,CACNA2D1,FLNA
394	1	TRUE	0.00139	62	802	22	0.027	0.355	GO:0006836	BP	1	neurotransmitter transport	5	ENSG00000004864,ENSG00000008056,ENSG00000011347,ENSG00000018625,ENSG00000067715,ENSG00000099365,ENSG00000105649,ENSG00000107282,ENSG00000110076,ENSG00000115839,ENSG00000115840,ENSG00000136854,ENSG00000147044,ENSG00000148943,ENSG00000159082,ENSG00000164885,ENSG00000170385,ENSG00000177380,ENSG00000179915,ENSG00000185666,ENSG00000186472,ENSG00000220205	SLC25A13,SYN1,SYT7,ATP1A2,SYT1,STX1B,RAB3A,APBA1,NRXN2,RAB3GAP1,SLC25A12,STXBP1,CASK,LIN7C,SYNJ1,CDK5,SLC30A1,PPFIA3,NRXN1,SYN3,PCLO,VAMP2
1266	1	TRUE	0.00144	58	336	13	0.039	0.224	GO:0016616	MF	93	oxidoreductase activity, acting on the CH-OH group of donors, NAD or NADP as acceptor	3	ENSG00000053371,ENSG00000082212,ENSG00000084754,ENSG00000086696,ENSG00000109814,ENSG00000117448,ENSG00000138029,ENSG00000138796,ENSG00000145439,ENSG00000159228,ENSG00000164039,ENSG00000182054,ENSG00000204228	AKR7A2,ME2,HADHA,HSD17B2,UGDH,AKR1A1,HADHB,HADH,CBR4,CBR1,BDH2,IDH2,HSD17B8
60	1	TRUE	0.00147	66	927	25	0.027	0.379	GO:0030258	BP	50	lipid modification	3	ENSG00000063601,ENSG00000072210,ENSG00000072778,ENSG00000100294,ENSG00000103150,ENSG00000104325,ENSG00000105379,ENSG00000117054,ENSG00000120437,ENSG00000120915,ENSG00000128928,ENSG00000129951,ENSG00000131373,ENSG00000138029,ENSG00000138796,ENSG00000140284,ENSG00000140374,ENSG00000142208,ENSG00000159082,ENSG00000164039,ENSG00000167315,ENSG00000171503,ENSG00000198721,ENSG00000198825,ENSG00000211456	MTMR1,ALDH3A2,ACADVL,MCAT,MLYCD,DECR1,ETFB,ACADM,ACAT2,EPHX2,IVD,PLPPR3,HACL1,HADHB,HADH,SLC27A2,ETFA,AKT1,SYNJ1,BDH2,ACAA2,ETFDH,ECI2,INPP5F,SACM1L
1212	1	TRUE	0.0015	663	388	74	0.191	0.112	GO:0043167	MF	115	ion binding	1	ENSG00000004864,ENSG00000006451,ENSG00000007168,ENSG00000008056,ENSG00000018625,ENSG00000038427,ENSG00000065154,ENSG00000066629,ENSG00000074317,ENSG00000078053,ENSG00000087258,ENSG00000089006,ENSG00000097021,ENSG00000100345,ENSG00000101347,ENSG00000104267,ENSG00000104388,ENSG00000104833,ENSG00000105409,ENSG00000107130,ENSG00000108561,ENSG00000111144,ENSG00000111737,ENSG00000113657,ENSG00000115355…	SLC25A13,RALA,PAFAH1B1,SYN1,ATP1A2,VCAN,OAT,EML1,SNCB,AMPH,GNAO1,SNX5,ACOT7,MYH9,SAMHD1,CA2,RAB2A,TUBB4A,ATP1A3,NCS1,C1QBP,LTA4H,RAB35,DPYSL3,CCDC88A,HPCAL1,CRYZ,HMGCL,WDR35,IDE,EPHX2,7-Sep,LRP1,6-Sep,CALU,ABCB7,HACL1,ANXA1,EPRS,MYOF,ETFA,IQGAP1,ATP1B1,ARL8A,RHOB,DYNC1LI1,CBR4,GSN,PFKM,PITPNC1,ANXA5,STOML2,PMPCA,SRR,LETM1,PCCA,RNPEP,IDH2,PLCB1,PCLO,MAPT,XPNPEP3,MYO18A,MYO6,ANXA4,ANXA6,ATL1,PNP,OP…
1290	1	TRUE	0.0015	81	14	4	0.286	0.049	GO:0060090	MF	94	molecular adaptor activity	1	ENSG00000135046,ENSG00000145362,ENSG00000186868,ENSG00000277586	ANXA1,ANK2,MAPT,NEFL
76	1	TRUE	0.00151	418	945	104	0.11	0.249	GO:0043604	BP	50	amide biosynthetic process	2	ENSG00000026025,ENSG00000031698,ENSG00000048544,ENSG00000060138,ENSG00000065427,ENSG00000067704,ENSG00000070814,ENSG00000071082,ENSG00000089009,ENSG00000090054,ENSG00000100129,ENSG00000100227,ENSG00000100577,ENSG00000102738,ENSG00000103056,ENSG00000103150,ENSG00000105193,ENSG00000105364,ENSG00000105372,ENSG00000105640,ENSG00000107581,ENSG00000107929,ENSG00000108298,ENSG00000108561,ENSG00000109475…	VIM,SARS,MRPS10,YBX3,KARS,IARS2,TCOF1,RPL31,RPL6,SPTLC1,EIF3L,POLDIP3,GSTZ1,MRPS31,SMPD3,MLYCD,RPS16,MRPL4,RPS19,RPL18A,EIF3A,LARP4B,RPL19,C1QBP,RPL34,CARS,RPS13,MRPL51,RARS,NCL,WARS2,RPS25,EIF2B2,RPL5,ACSL3,AARS2,RRBP1,RPL36,GGT7,PPT1,RPL27,RIDA,LARS,MRPS36,CARS2,SMPD2,MRPS9,IGF2BP3,MRPL47,EPRS,RPS6,NARS2,RPLP1,RPS24,PPA2,RPS2,APP,RPS11,RPL13A,RPS8,RPL37,MRPS28,RPL7,RPL7A,EIF3M,RPS3,ACSL1,IGF2BP…
329	1	TRUE	0.00151	194	788	49	0.062	0.253	GO:0030031	BP	1	cell projection assembly	5	ENSG00000005249,ENSG00000006451,ENSG00000007168,ENSG00000035403,ENSG00000058453,ENSG00000061676,ENSG00000070087,ENSG00000074054,ENSG00000077380,ENSG00000092820,ENSG00000096872,ENSG00000099864,ENSG00000101350,ENSG00000101367,ENSG00000102606,ENSG00000104833,ENSG00000109062,ENSG00000113657,ENSG00000115355,ENSG00000118965,ENSG00000122545,ENSG00000125124,ENSG00000125971,ENSG00000128581,ENSG00000131437…	PRKAR2B,RALA,PAFAH1B1,VCL,CROCC,NCKAP1,PFN2,CLASP1,DYNC1I2,EZR,IFT74,PALM,KIF3B,MAPRE1,ARHGEF7,TUBB4A,SLC9A3R1,DPYSL3,CCDC88A,WDR35,7-Sep,BBS2,DYNLRB1,IFT22,KIF3A,APC,DCTN3,RDX,FNBP1L,IFT172,ACTR1A,EVI5L,CETN2,GSN,DMTN,ARHGAP35,VANGL2,DNAAF5,YWHAG,GAP43,CKAP5,GALNT11,NRXN1,EVL,FLNA,DYNC1H1,DNM3,BRK1,DYNLL2
330	1	TRUE	0.00151	194	788	49	0.062	0.253	GO:0120031	BP	1	plasma membrane bounded cell projection assembly	6	ENSG00000005249,ENSG00000006451,ENSG00000007168,ENSG00000035403,ENSG00000058453,ENSG00000061676,ENSG00000070087,ENSG00000074054,ENSG00000077380,ENSG00000092820,ENSG00000096872,ENSG00000099864,ENSG00000101350,ENSG00000101367,ENSG00000102606,ENSG00000104833,ENSG00000109062,ENSG00000113657,ENSG00000115355,ENSG00000118965,ENSG00000122545,ENSG00000125124,ENSG00000125971,ENSG00000128581,ENSG00000131437…	PRKAR2B,RALA,PAFAH1B1,VCL,CROCC,NCKAP1,PFN2,CLASP1,DYNC1I2,EZR,IFT74,PALM,KIF3B,MAPRE1,ARHGEF7,TUBB4A,SLC9A3R1,DPYSL3,CCDC88A,WDR35,7-Sep,BBS2,DYNLRB1,IFT22,KIF3A,APC,DCTN3,RDX,FNBP1L,IFT172,ACTR1A,EVI5L,CETN2,GSN,DMTN,ARHGAP35,VANGL2,DNAAF5,YWHAG,GAP43,CKAP5,GALNT11,NRXN1,EVL,FLNA,DYNC1H1,DNM3,BRK1,DYNLL2
656	1	TRUE	0.00151	20	285	7	0.025	0.35	GO:0086065	BP	1	cell communication involved in cardiac conduction	7	ENSG00000018625,ENSG00000105409,ENSG00000143153,ENSG00000145362,ENSG00000153956,ENSG00000154639,ENSG00000196924	ATP1A2,ATP1A3,ATP1B1,ANK2,CACNA2D1,CXADR,FLNA
36	1	TRUE	0.00153	223	876	59	0.067	0.265	GO:0055114	BP	50	oxidation-reduction process	1	ENSG00000004864,ENSG00000004961,ENSG00000023228,ENSG00000067225,ENSG00000072210,ENSG00000072778,ENSG00000073578,ENSG00000079739,ENSG00000082212,ENSG00000100294,ENSG00000100412,ENSG00000100994,ENSG00000103150,ENSG00000104325,ENSG00000104812,ENSG00000105379,ENSG00000105953,ENSG00000111674,ENSG00000114480,ENSG00000115840,ENSG00000117054,ENSG00000117118,ENSG00000117791,ENSG00000120437,ENSG00000127184…	SLC25A13,HCCS,NDUFS1,PKM,ALDH3A2,ACADVL,SDHA,PGM1,ME2,MCAT,ACO2,PYGB,MLYCD,DECR1,GYS1,ETFB,OGDH,ENO2,GBE1,SLC25A12,ACADM,SDHB,2-Mar,ACAT2,COX7C,IVD,PXDN,HACL1,NDUFA2,NDUFAF1,HADHB,HADH,SLC27A2,ETFA,PFKL,AKT1,ALDH9A1,CBR4,PFKM,HK1,CBR1,FDXR,BDH2,NDUFAF2,PGM2L1,PRDX3,ACAA2,PGM2,GAA,ETFDH,SH3PXD2B,IDH2,SHMT2,NDUFA6,OGDHL,MT-CO2,ECI2,HSD17B8,NDUFA7
563	1	TRUE	0.00154	271	846	67	0.079	0.247	GO:0003008	BP	1	system process	3	ENSG00000005249,ENSG00000005810,ENSG00000007168,ENSG00000018625,ENSG00000023734,ENSG00000026025,ENSG00000035403,ENSG00000049759,ENSG00000058668,ENSG00000065154,ENSG00000066032,ENSG00000087258,ENSG00000089159,ENSG00000096696,ENSG00000099365,ENSG00000100697,ENSG00000102924,ENSG00000105357,ENSG00000105409,ENSG00000106278,ENSG00000108852,ENSG00000108953,ENSG00000109062,ENSG00000109501,ENSG00000110076…	PRKAR2B,MYCBP2,PAFAH1B1,ATP1A2,STRAP,VIM,VCL,NEDD4L,ATP2B4,OAT,CTNNA2,GNAO1,PXN,DSP,STX1B,DICER1,CBLN1,MYH14,ATP1A3,PTPRZ1,MPP2,YWHAE,SLC9A3R1,WFS1,NRXN2,SOD2,REEP6,RAB3GAP1,CRYZ,EPHX2,SCPEP1,COPA,SERPINB6,BBS2,TMOD2,ARHGEF11,EPHB2,BIN1,TLN1,PRCP,SULF1,MYOF,APP,AKT1,ATP1B1,ANK2,GSN,GSTO1,GRID2,JAKMIP1,CACNA2D1,CXADR,SYNJ1,LMNA,PDLIM5,ALDH7A1,MAP1A,AHCYL1,GAA,RNPEP,NRXN1,PLCB1,MAPT,XPNPEP3,FLNA,IN…
1243	1	TRUE	0.00154	5	304	4	0.013	0.8	GO:0004859	MF	223	phospholipase inhibitor activity	3	ENSG00000074317,ENSG00000135046,ENSG00000164111,ENSG00000196975	SNCB,ANXA1,ANXA5,ANXA4
222	1	TRUE	0.00156	38	389	11	0.028	0.289	GO:0001508	BP	1	action potential	3	ENSG00000018625,ENSG00000088256,ENSG00000128245,ENSG00000136717,ENSG00000138760,ENSG00000143153,ENSG00000145362,ENSG00000153956,ENSG00000154639,ENSG00000156052,ENSG00000196924	ATP1A2,GNA11,YWHAH,BIN1,SCARB2,ATP1B1,ANK2,CACNA2D1,CXADR,GNAQ,FLNA
1246	1	TRUE	0.0016	40	29	4	0.138	0.1	GO:0003774	MF	66	motor activity	1	ENSG00000100345,ENSG00000168280,ENSG00000197102,ENSG00000197535	MYH9,KIF5C,DYNC1H1,MYO5A
440	1	TRUE	0.00164	29	14	3	0.214	0.103	GO:0008088	BP	1	axo-dendritic transport	7	ENSG00000078018,ENSG00000186868,ENSG00000277586	MAP2,MAPT,NEFL
32	1	TRUE	0.00166	810	940	181	0.193	0.223	GO:1901575	BP	50	organic substance catabolic process	1	ENSG00000026025,ENSG00000026297,ENSG00000038427,ENSG00000049759,ENSG00000049860,ENSG00000054983,ENSG00000058668,ENSG00000060138,ENSG00000064601,ENSG00000067225,ENSG00000069535,ENSG00000071082,ENSG00000072210,ENSG00000072778,ENSG00000073969,ENSG00000076716,ENSG00000079739,ENSG00000083720,ENSG00000089009,ENSG00000092010,ENSG00000092820,ENSG00000093010,ENSG00000097021,ENSG00000097033,ENSG00000100294…	VIM,RNASET2,VCAN,NEDD4L,HEXB,GALC,ATP2B4,YBX3,CTSA,PKM,MAOB,RPL31,ALDH3A2,ACADVL,NSF,GPC4,PGM1,OXCT1,RPL6,PSME1,EZR,COMT,ACOT7,SH3GLB1,MCAT,GSTZ1,DICER1,PYGB,EEF1A2,SAMHD1,SMPD3,PLA2G15,MLYCD,DECR1,SNRNP70,RPS16,RPS19,ETFB,BCAT2,RPL18A,HIBADH,CPVL,ERLIN1,RPL19,NAGLU,RPL34,WFS1,CTSC,RPS13,LTA4H,ENO2,DNPH1,FAF2,PPP2CA,PCCB,GLS,ACADM,CTBS,HMGCL,GALE,AKR1A1,PRDX6,RPS25,IDE,ACAT2,EPHX2,LYPLA1,TRIM25,S…
755	1	TRUE	0.00166	15	80	4	0.05	0.267	GO:0050771	BP	1	negative regulation of axonogenesis	9	ENSG00000018189,ENSG00000078018,ENSG00000115310,ENSG00000203879	RUFY3,MAP2,RTN4,GDI1
692	1	TRUE	0.00168	79	181	11	0.061	0.139	GO:0070507	BP	1	regulation of microtubule cytoskeleton organization	6	ENSG00000078018,ENSG00000104435,ENSG00000117632,ENSG00000118200,ENSG00000143363,ENSG00000149273,ENSG00000163539,ENSG00000166503,ENSG00000181163,ENSG00000186868,ENSG00000197102	MAP2,STMN2,STMN1,CAMSAP2,PRUNE1,RPS3,CLASP2,HDGFL3,NPM1,MAPT,DYNC1H1
315	1	TRUE	0.0017	746	956	171	0.179	0.229	GO:0065003	BP	1	protein-containing complex assembly	5	ENSG00000004961,ENSG00000023228,ENSG00000023734,ENSG00000029363,ENSG00000033627,ENSG00000061676,ENSG00000065154,ENSG00000067715,ENSG00000070087,ENSG00000073969,ENSG00000074054,ENSG00000074695,ENSG00000075340,ENSG00000075618,ENSG00000076826,ENSG00000077264,ENSG00000078018,ENSG00000085063,ENSG00000086589,ENSG00000087274,ENSG00000087470,ENSG00000089009,ENSG00000089159,ENSG00000092108,ENSG00000097033…	HCCS,NDUFS1,STRAP,BCLAF1,ATP6V0A1,NCKAP1,OAT,SYT1,PFN2,NSF,CLASP1,LMAN1,ADD2,FSCN1,CAMSAP3,PAK3,MAP2,CD59,RBM22,ADD1,DNM1L,RPL6,PXN,SCFD1,SH3GLB1,STX1B,SF3A1,PRMT5,DICER1,PRPF6,SAMHD1,MAPRE1,COG4,DMXL2,DECR1,STMN2,TUBB4A,CLIP3,RPS19,NAPA,PRPF31,DNM1,APBA1,EIF3A,SEC23IP,C1QBP,MPP2,SLC9A3R1,CTSC,CAND1,NOP2,SOD2,WASF1,DPYSL3,RTN4,GLS,SF3B1,UXS1,CRYZ,HMGCL,STMN1,CAMSAP2,IDE,CAT,RPL5,7-Sep,ACSL3,SRSF6…
461	1	TRUE	0.0017	935	94	32	0.34	0.034	GO:0008104	BP	1	protein localization	4	ENSG00000018189,ENSG00000035403,ENSG00000074695,ENSG00000078018,ENSG00000100345,ENSG00000105372,ENSG00000111737,ENSG00000115306,ENSG00000115310,ENSG00000115355,ENSG00000124193,ENSG00000128245,ENSG00000130826,ENSG00000131238,ENSG00000134265,ENSG00000135046,ENSG00000136068,ENSG00000136854,ENSG00000138385,ENSG00000145362,ENSG00000147604,ENSG00000149273,ENSG00000160789,ENSG00000163539,ENSG00000163682…	RUFY3,VCL,LMAN1,MAP2,MYH9,RPS19,RAB35,SPTBN1,RTN4,CCDC88A,SRSF6,YWHAH,DKC1,PPT1,NAPG,ANXA1,FLNB,STXBP1,SSB,ANK2,RPL7,RPS3,LMNA,CLASP2,RPL9,KIF5C,NPM1,MAPT,FLNA,GSTK1,MYO5A,GDI1
534	1	TRUE	0.0017	85	14	4	0.286	0.047	GO:0048589	BP	1	developmental growth	3	ENSG00000078018,ENSG00000131711,ENSG00000176788,ENSG00000186868	MAP2,MAP1B,BASP1,MAPT
496	1	TRUE	0.00173	39	705	15	0.021	0.385	GO:0048167	BP	1	regulation of synaptic plasticity	8	ENSG00000011347,ENSG00000102924,ENSG00000105649,ENSG00000108852,ENSG00000113758,ENSG00000115839,ENSG00000128245,ENSG00000133216,ENSG00000142192,ENSG00000152208,ENSG00000164885,ENSG00000170027,ENSG00000177380,ENSG00000186868,ENSG00000220205	SYT7,CBLN1,RAB3A,MPP2,DBN1,RAB3GAP1,YWHAH,EPHB2,APP,GRID2,CDK5,YWHAG,PPFIA3,MAPT,VAMP2
695	1	TRUE	0.00177	49	479	14	0.029	0.286	GO:0051494	BP	1	negative regulation of cytoskeleton organization	6	ENSG00000070087,ENSG00000074054,ENSG00000075340,ENSG00000078018,ENSG00000087274,ENSG00000101367,ENSG00000104435,ENSG00000104833,ENSG00000117632,ENSG00000148180,ENSG00000163539,ENSG00000166503,ENSG00000181163,ENSG00000242498	PFN2,CLASP1,ADD2,MAP2,ADD1,MAPRE1,STMN2,TUBB4A,STMN1,GSN,CLASP2,HDGFL3,NPM1,ARPIN
292	1	TRUE	0.00181	185	585	38	0.065	0.205	GO:0000226	BP	1	microtubule cytoskeleton organization	6	ENSG00000007168,ENSG00000058453,ENSG00000066629,ENSG00000072501,ENSG00000074054,ENSG00000076826,ENSG00000078018,ENSG00000092820,ENSG00000101350,ENSG00000101367,ENSG00000104435,ENSG00000104833,ENSG00000115355,ENSG00000117632,ENSG00000118200,ENSG00000127955,ENSG00000130559,ENSG00000131437,ENSG00000134982,ENSG00000135525,ENSG00000135720,ENSG00000137497,ENSG00000143363,ENSG00000144635,ENSG00000149273…	PAFAH1B1,CROCC,EML1,SMC1A,CLASP1,CAMSAP3,MAP2,EZR,KIF3B,MAPRE1,STMN2,TUBB4A,CCDC88A,STMN1,CAMSAP2,GNAI1,CAMSAP1,KIF3A,APC,MAP7,DYNC1LI2,NUMA1,PRUNE1,DYNC1LI1,RPS3,HNRNPU,TPPP3,LMNA,CLASP2,CDK5,HDGFL3,DCLK2,TPPP,CKAP5,NPM1,MAPT,FLNA,DYNC1H1
641	1	TRUE	0.00189	289	43	10	0.233	0.035	GO:0060341	BP	1	regulation of cellular localization	3	ENSG00000078018,ENSG00000115306,ENSG00000115310,ENSG00000115355,ENSG00000128245,ENSG00000136854,ENSG00000145362,ENSG00000186868,ENSG00000197102,ENSG00000203879	MAP2,SPTBN1,RTN4,CCDC88A,YWHAH,STXBP1,ANK2,MAPT,DYNC1H1,GDI1
277	1	TRUE	0.00192	382	40	11	0.275	0.029	GO:0001775	BP	1	cell activation	3	ENSG00000035403,ENSG00000049860,ENSG00000067225,ENSG00000100345,ENSG00000135046,ENSG00000136854,ENSG00000149273,ENSG00000170266,ENSG00000186868,ENSG00000197102,ENSG00000197694	VCL,HEXB,PKM,MYH9,ANXA1,STXBP1,RPS3,GLB1,MAPT,DYNC1H1,SPTAN1
672	1	TRUE	0.00194	183	80	11	0.138	0.06	GO:0051241	BP	1	negative regulation of multicellular organismal process	3	ENSG00000018189,ENSG00000072832,ENSG00000078018,ENSG00000105372,ENSG00000113657,ENSG00000115310,ENSG00000124193,ENSG00000128245,ENSG00000135046,ENSG00000160789,ENSG00000203879	RUFY3,CRMP1,MAP2,RPS19,DPYSL3,RTN4,SRSF6,YWHAH,ANXA1,LMNA,GDI1
97	1	TRUE	0.00195	37	856	16	0.019	0.432	GO:0006635	BP	50	fatty acid beta-oxidation	6	ENSG00000072778,ENSG00000100294,ENSG00000104325,ENSG00000105379,ENSG00000117054,ENSG00000120437,ENSG00000128928,ENSG00000138029,ENSG00000138796,ENSG00000140284,ENSG00000140374,ENSG00000142208,ENSG00000164039,ENSG00000167315,ENSG00000171503,ENSG00000198721	ACADVL,MCAT,DECR1,ETFB,ACADM,ACAT2,IVD,HADHB,HADH,SLC27A2,ETFA,AKT1,BDH2,ACAA2,ETFDH,ECI2
855	1	TRUE	0.00197	14	463	7	0.015	0.5	GO:0007212	BP	1	dopamine receptor signaling pathway	2	ENSG00000087258,ENSG00000088256,ENSG00000099864,ENSG00000100462,ENSG00000156052,ENSG00000186469,ENSG00000196924	GNAO1,GNA11,PALM,PRMT5,GNAQ,GNG2,FLNA
618	1	TRUE	0.00208	453	101	21	0.208	0.046	GO:0051049	BP	1	regulation of transport	3	ENSG00000006451,ENSG00000008056,ENSG00000018189,ENSG00000074695,ENSG00000078018,ENSG00000104267,ENSG00000115306,ENSG00000124942,ENSG00000128245,ENSG00000130402,ENSG00000131238,ENSG00000135046,ENSG00000136854,ENSG00000145362,ENSG00000146729,ENSG00000153956,ENSG00000163539,ENSG00000196535,ENSG00000196924,ENSG00000197102,ENSG00000203879	RALA,SYN1,RUFY3,LMAN1,MAP2,CA2,SPTBN1,AHNAK,YWHAH,ACTN4,PPT1,ANXA1,STXBP1,ANK2,NIPSNAP2,CACNA2D1,CLASP2,MYO18A,FLNA,DYNC1H1,GDI1
690	1	TRUE	0.00208	193	964	56	0.058	0.29	GO:0051493	BP	1	regulation of cytoskeleton organization	5	ENSG00000061676,ENSG00000070087,ENSG00000072501,ENSG00000074054,ENSG00000075340,ENSG00000075618,ENSG00000076826,ENSG00000077264,ENSG00000078018,ENSG00000083799,ENSG00000087274,ENSG00000089159,ENSG00000101367,ENSG00000104435,ENSG00000104833,ENSG00000105270,ENSG00000112290,ENSG00000115355,ENSG00000117632,ENSG00000118200,ENSG00000123384,ENSG00000127955,ENSG00000130429,ENSG00000130559,ENSG00000130779…	NCKAP1,PFN2,SMC1A,CLASP1,ADD2,FSCN1,CAMSAP3,PAK3,MAP2,CYLD,ADD1,PXN,MAPRE1,STMN2,TUBB4A,CLIP3,WASF1,CCDC88A,STMN1,CAMSAP2,LRP1,GNAI1,ARPC1B,CAMSAP1,CLIP1,NES,APC,BIN1,CDK5RAP2,NUMA1,RDX,ABI2,PRUNE1,HAX1,RASA1,ARHGAP18,GSN,PAK1,RPS3,HNRNPU,RANBP2,DMTN,ARHGAP35,ALOX15,CLASP2,CDK5,TSC1,HDGFL3,CRK,NPM1,MAPT,EVL,DYNC1H1,ARPC4,ARPIN,BRK1
297	1	TRUE	0.00216	231	954	64	0.067	0.277	GO:0030036	BP	1	actin cytoskeleton organization	6	ENSG00000006451,ENSG00000007168,ENSG00000017260,ENSG00000018189,ENSG00000061676,ENSG00000070087,ENSG00000072110,ENSG00000074054,ENSG00000075340,ENSG00000075618,ENSG00000077264,ENSG00000087274,ENSG00000088367,ENSG00000089159,ENSG00000092820,ENSG00000100345,ENSG00000105357,ENSG00000110880,ENSG00000112290,ENSG00000113657,ENSG00000113758,ENSG00000115355,ENSG00000117632,ENSG00000120756,ENSG00000123384…	RALA,PAFAH1B1,ATP2C1,RUFY3,NCKAP1,PFN2,ACTN1,CLASP1,ADD2,FSCN1,PAK3,ADD1,EPB41L1,PXN,EZR,MYH9,MYH14,CORO1C,WASF1,DPYSL3,DBN1,CCDC88A,STMN1,PLS1,LRP1,TMOD2,ARPC1B,CAP1,ARHGEF11,ANXA1,FLNB,BIN1,ARRB1,RDX,ABI2,MINK1,HAX1,IQSEC1,RASA1,ARHGAP26,ARHGAP18,GSN,MSRB2,PAK1,CXADR,MRAS,DMTN,ZYX,ARHGAP35,ALOX15,CLASP2,CDK5,TSC1,HSP90B1,CRK,CFL1,EVL,MYO18A,FLNA,CDC42BPB,ARPC4,ARPIN,BRK1,CORO7
733	1	TRUE	0.00216	404	45	12	0.267	0.03	GO:2000026	BP	1	regulation of multicellular organismal development	3	ENSG00000078018,ENSG00000100592,ENSG00000113657,ENSG00000113758,ENSG00000115310,ENSG00000115355,ENSG00000128245,ENSG00000135046,ENSG00000172757,ENSG00000176788,ENSG00000186868,ENSG00000203879	MAP2,DAAM1,DPYSL3,DBN1,RTN4,CCDC88A,YWHAH,ANXA1,CFL1,BASP1,MAPT,GDI1
1268	1	TRUE	0.00216	7	212	4	0.019	0.571	GO:0003857	MF	93	3-hydroxyacyl-CoA dehydrogenase activity	4	ENSG00000084754,ENSG00000138029,ENSG00000138796,ENSG00000204228	HADHA,HADHB,HADH,HSD17B8
134	1	TRUE	0.00225	365	945	92	0.097	0.252	GO:0006412	BP	50	translation	1	ENSG00000026025,ENSG00000031698,ENSG00000048544,ENSG00000060138,ENSG00000065427,ENSG00000067704,ENSG00000070814,ENSG00000071082,ENSG00000089009,ENSG00000100129,ENSG00000100227,ENSG00000102738,ENSG00000105193,ENSG00000105364,ENSG00000105372,ENSG00000105640,ENSG00000107581,ENSG00000107929,ENSG00000108298,ENSG00000108561,ENSG00000109475,ENSG00000110619,ENSG00000110700,ENSG00000111639,ENSG00000113643…	VIM,SARS,MRPS10,YBX3,KARS,IARS2,TCOF1,RPL31,RPL6,EIF3L,POLDIP3,MRPS31,RPS16,MRPL4,RPS19,RPL18A,EIF3A,LARP4B,RPL19,C1QBP,RPL34,CARS,RPS13,MRPL51,RARS,NCL,WARS2,RPS25,EIF2B2,RPL5,AARS2,RRBP1,RPL36,RPL27,RIDA,LARS,MRPS36,CARS2,MRPS9,IGF2BP3,MRPL47,EPRS,RPS6,NARS2,RPLP1,RPS24,PPA2,RPS2,APP,RPS11,RPL13A,RPS8,RPL37,MRPS28,RPL7,RPL7A,EIF3M,RPS3,IGF2BP1,RPL8,RPL29,RPL9,TSC1,MARS,STAT3,GFM1,RPS21,RPS7,QAR…
50	1	TRUE	0.0023	36	899	16	0.018	0.444	GO:0042737	BP	50	drug catabolic process	2	ENSG00000069535,ENSG00000083720,ENSG00000100577,ENSG00000117151,ENSG00000117450,ENSG00000119912,ENSG00000121691,ENSG00000124357,ENSG00000130508,ENSG00000132541,ENSG00000145020,ENSG00000151552,ENSG00000162174,ENSG00000165672,ENSG00000177830,ENSG00000189221	MAOB,OXCT1,GSTZ1,CTBS,PRDX1,IDE,CAT,NAGK,PXDN,RIDA,AMT,QDPR,ASRGL1,PRDX3,CHID1,MAOA
105	1	TRUE	0.0023	375	945	94	0.099	0.251	GO:0043043	BP	50	peptide biosynthetic process	2	ENSG00000026025,ENSG00000031698,ENSG00000048544,ENSG00000060138,ENSG00000065427,ENSG00000067704,ENSG00000070814,ENSG00000071082,ENSG00000089009,ENSG00000100129,ENSG00000100227,ENSG00000102738,ENSG00000105193,ENSG00000105364,ENSG00000105372,ENSG00000105640,ENSG00000107581,ENSG00000107929,ENSG00000108298,ENSG00000108561,ENSG00000109475,ENSG00000110619,ENSG00000110700,ENSG00000111639,ENSG00000113643…	VIM,SARS,MRPS10,YBX3,KARS,IARS2,TCOF1,RPL31,RPL6,EIF3L,POLDIP3,MRPS31,RPS16,MRPL4,RPS19,RPL18A,EIF3A,LARP4B,RPL19,C1QBP,RPL34,CARS,RPS13,MRPL51,RARS,NCL,WARS2,RPS25,EIF2B2,RPL5,AARS2,RRBP1,RPL36,GGT7,RPL27,RIDA,LARS,MRPS36,CARS2,MRPS9,IGF2BP3,MRPL47,EPRS,RPS6,NARS2,RPLP1,RPS24,PPA2,RPS2,APP,RPS11,RPL13A,RPS8,RPL37,MRPS28,RPL7,RPL7A,EIF3M,RPS3,IGF2BP1,RPL8,RPL29,RPL9,BDH2,TSC1,MARS,STAT3,GFM1,RPS2…
284	1	TRUE	0.0023	375	397	48	0.121	0.128	GO:0061024	BP	1	membrane organization	4	ENSG00000006451,ENSG00000072274,ENSG00000073969,ENSG00000074695,ENSG00000078053,ENSG00000079950,ENSG00000089818,ENSG00000099365,ENSG00000100345,ENSG00000105402,ENSG00000105649,ENSG00000107643,ENSG00000109861,ENSG00000115306,ENSG00000115310,ENSG00000115355,ENSG00000128245,ENSG00000131238,ENSG00000134265,ENSG00000135046,ENSG00000136717,ENSG00000136854,ENSG00000137942,ENSG00000138119,ENSG00000138760…	RALA,TFRC,NSF,LMAN1,AMPH,STX7,NECAP1,STX1B,MYH9,NAPA,RAB3A,MAPK8,CTSC,SPTBN1,RTN4,CCDC88A,YWHAH,PPT1,NAPG,ANXA1,BIN1,STXBP1,FNBP1L,MYOF,SCARB2,USO1,EVI5L,ATP1B1,ANK2,GSN,SAR1B,SYNJ1,CHCHD6,LMNA,AP2M1,STOML2,ACAA2,LETM1,TMED9,HGS,MYO18A,DNM3,ATL1,OPA1,ITSN1,VAMP2,ARPC4,RCC1L
135	1	TRUE	0.00232	60	935	23	0.025	0.383	GO:0002181	BP	50	cytoplasmic translation	2	ENSG00000060138,ENSG00000071082,ENSG00000089009,ENSG00000105640,ENSG00000107581,ENSG00000108298,ENSG00000130255,ENSG00000137818,ENSG00000142541,ENSG00000147604,ENSG00000149100,ENSG00000149273,ENSG00000161016,ENSG00000162244,ENSG00000163682,ENSG00000171858,ENSG00000171863,ENSG00000174444,ENSG00000177600,ENSG00000182899,ENSG00000198755,ENSG00000213741,ENSG00000233927	YBX3,RPL31,RPL6,RPL18A,EIF3A,RPL19,RPL36,RPLP1,RPL13A,RPL7,EIF3M,RPS3,RPL8,RPL29,RPL9,RPS21,RPS7,RPL4,RPLP2,RPL35A,RPL10A,RPS29,RPS28
576	1	TRUE	0.00232	41	379	11	0.029	0.268	GO:0035637	BP	1	multicellular organismal signaling	3	ENSG00000007168,ENSG00000018625,ENSG00000058668,ENSG00000105409,ENSG00000136717,ENSG00000143153,ENSG00000145362,ENSG00000153956,ENSG00000154639,ENSG00000168710,ENSG00000196924	PAFAH1B1,ATP1A2,ATP2B4,ATP1A3,BIN1,ATP1B1,ANK2,CACNA2D1,CXADR,AHCYL1,FLNA
1296	1	TRUE	0.00232	7	11	2	0.182	0.286	GO:0002162	MF	94	dystroglycan binding	2	ENSG00000035403,ENSG00000078018	VCL,MAP2
464	1	TRUE	0.00237	799	92	28	0.304	0.035	GO:0034613	BP	1	cellular protein localization	5	ENSG00000018189,ENSG00000035403,ENSG00000074695,ENSG00000078018,ENSG00000105372,ENSG00000111737,ENSG00000115306,ENSG00000115310,ENSG00000115355,ENSG00000124193,ENSG00000128245,ENSG00000130826,ENSG00000134265,ENSG00000136068,ENSG00000136854,ENSG00000138385,ENSG00000145362,ENSG00000147604,ENSG00000149273,ENSG00000160789,ENSG00000163539,ENSG00000163682,ENSG00000181163,ENSG00000186868,ENSG00000196924…	RUFY3,VCL,LMAN1,MAP2,RPS19,RAB35,SPTBN1,RTN4,CCDC88A,SRSF6,YWHAH,DKC1,NAPG,FLNB,STXBP1,SSB,ANK2,RPL7,RPS3,LMNA,CLASP2,RPL9,NPM1,MAPT,FLNA,GSTK1,MYO5A,GDI1
896	1	TRUE	0.00243	4	152	3	0.02	0.75	GO:1903564	BP	1	regulation of protein localization to cilium	1	ENSG00000058453,ENSG00000115355,ENSG00000163818	CROCC,CCDC88A,LZTFL1
305	1	TRUE	0.00248	8	10	2	0.2	0.25	GO:0045109	BP	1	intermediate filament organization	7	ENSG00000104722,ENSG00000277586	NEFM,NEFL
1333	1	TRUE	0.00253	7	852	6	0.007	0.857	GO:0044548	MF	94	S100 protein binding	2	ENSG00000092820,ENSG00000122359,ENSG00000124942,ENSG00000140575,ENSG00000163191,ENSG00000182718	EZR,ANXA11,AHNAK,IQGAP1,S100A11,ANXA2
1235	1	TRUE	0.00256	4	531	4	0.008	1	GO:0031821	MF	122	G-protein coupled serotonin receptor binding	1	ENSG00000087258,ENSG00000088256,ENSG00000127955,ENSG00000156052	GNAO1,GNA11,GNAI1,GNAQ
25	1	TRUE	0.00259	970	925	207	0.224	0.213	GO:0009056	BP	50	catabolic process	1	ENSG00000009844,ENSG00000026025,ENSG00000026297,ENSG00000033627,ENSG00000038427,ENSG00000049759,ENSG00000049860,ENSG00000054983,ENSG00000058668,ENSG00000060138,ENSG00000064601,ENSG00000067225,ENSG00000069535,ENSG00000071082,ENSG00000072210,ENSG00000072778,ENSG00000073969,ENSG00000076716,ENSG00000079739,ENSG00000083720,ENSG00000087470,ENSG00000089006,ENSG00000089009,ENSG00000090054,ENSG00000092010…	VTA1,VIM,RNASET2,ATP6V0A1,VCAN,NEDD4L,HEXB,GALC,ATP2B4,YBX3,CTSA,PKM,MAOB,RPL31,ALDH3A2,ACADVL,NSF,GPC4,PGM1,OXCT1,DNM1L,SNX5,RPL6,SPTLC1,PSME1,SCFD1,EZR,COMT,ACOT7,SH3GLB1,MCAT,GSTZ1,DICER1,PYGB,EEF1A2,SAMHD1,SMPD3,PLA2G15,MLYCD,DECR1,SNRNP70,RPS16,RPS19,ETFB,BCAT2,RPL18A,HIBADH,CPVL,ERLIN1,MAPK8,RPL19,NAGLU,RPL34,WFS1,CTSC,RPS13,LTA4H,ENO2,DNPH1,FAF2,PPP2CA,PCCB,ATP6V1A,GLS,RAB3GAP1,MFN2,CRYZ,A…
460	1	TRUE	0.00259	804	92	28	0.304	0.035	GO:0070727	BP	1	cellular macromolecule localization	4	ENSG00000018189,ENSG00000035403,ENSG00000074695,ENSG00000078018,ENSG00000105372,ENSG00000111737,ENSG00000115306,ENSG00000115310,ENSG00000115355,ENSG00000124193,ENSG00000128245,ENSG00000130826,ENSG00000134265,ENSG00000136068,ENSG00000136854,ENSG00000138385,ENSG00000145362,ENSG00000147604,ENSG00000149273,ENSG00000160789,ENSG00000163539,ENSG00000163682,ENSG00000181163,ENSG00000186868,ENSG00000196924…	RUFY3,VCL,LMAN1,MAP2,RPS19,RAB35,SPTBN1,RTN4,CCDC88A,SRSF6,YWHAH,DKC1,NAPG,FLNB,STXBP1,SSB,ANK2,RPL7,RPS3,LMNA,CLASP2,RPL9,NPM1,MAPT,FLNA,GSTK1,MYO5A,GDI1
1218	1	TRUE	0.00259	357	408	47	0.115	0.132	GO:0036094	MF	115	small molecule binding	1	ENSG00000006451,ENSG00000008056,ENSG00000018625,ENSG00000038427,ENSG00000065154,ENSG00000074695,ENSG00000087258,ENSG00000097021,ENSG00000100345,ENSG00000100462,ENSG00000101347,ENSG00000103274,ENSG00000104388,ENSG00000105409,ENSG00000105953,ENSG00000107566,ENSG00000108561,ENSG00000111737,ENSG00000116791,ENSG00000119912,ENSG00000121691,ENSG00000122545,ENSG00000125354,ENSG00000130402,ENSG00000131269…	RALA,SYN1,ATP1A2,VCAN,OAT,LMAN1,GNAO1,ACOT7,MYH9,PRMT5,SAMHD1,NUBP1,RAB2A,ATP1A3,OGDH,ERLIN1,C1QBP,RAB35,CRYZ,IDE,CAT,7-Sep,6-Sep,ACTN4,ABCB7,HACL1,ETFA,ATP1B1,ARL8A,RHOB,DYNC1LI1,CBR4,PFKM,COLEC12,BDH2,SRR,LMAN2,DHCR7,PCCA,MYO18A,MYO6,ANXA6,ATL1,PNP,TOP1,HSD17B8,GNL1
27	1	TRUE	0.00267	913	731	160	0.219	0.175	GO:0044248	BP	50	cellular catabolic process	2	ENSG00000009844,ENSG00000026025,ENSG00000038427,ENSG00000049759,ENSG00000049860,ENSG00000058668,ENSG00000060138,ENSG00000067225,ENSG00000069535,ENSG00000071082,ENSG00000072210,ENSG00000072778,ENSG00000079739,ENSG00000083720,ENSG00000087470,ENSG00000089006,ENSG00000089009,ENSG00000090054,ENSG00000092010,ENSG00000092108,ENSG00000092820,ENSG00000093010,ENSG00000097021,ENSG00000097033,ENSG00000100294…	VTA1,VIM,VCAN,NEDD4L,HEXB,ATP2B4,YBX3,PKM,MAOB,RPL31,ALDH3A2,ACADVL,PGM1,OXCT1,DNM1L,SNX5,RPL6,SPTLC1,PSME1,SCFD1,EZR,COMT,ACOT7,SH3GLB1,MCAT,DICER1,EEF1A2,SAMHD1,SMPD3,MLYCD,DECR1,SNRNP70,RPS16,RPS19,ETFB,BCAT2,RPL18A,HIBADH,CPVL,ERLIN1,MAPK8,RPL19,WFS1,CTSC,LTA4H,ENO2,DNPH1,FAF2,PPP2CA,PCCB,ATP6V1A,RAB3GAP1,CRYZ,ACADM,CTBS,HMGCL,AKR1A1,PRDX1,PRDX6,STX12,RPS25,RAB3GAP2,IDE,EPHX2,TRIM25,SCPEP1,CA…
1357	1	TRUE	0.00267	35	945	16	0.017	0.457	GO:0016875	MF	132	ligase activity, forming carbon-oxygen bonds	1	ENSG00000031698,ENSG00000065427,ENSG00000067704,ENSG00000110619,ENSG00000113643,ENSG00000116874,ENSG00000124608,ENSG00000133706,ENSG00000134905,ENSG00000136628,ENSG00000137513,ENSG00000166986,ENSG00000172053,ENSG00000179115,ENSG00000196305,ENSG00000204394	SARS,KARS,IARS2,CARS,RARS,WARS2,AARS2,LARS,CARS2,EPRS,NARS2,MARS,QARS,FARSA,IARS,VARS
1358	1	TRUE	0.00267	35	945	16	0.017	0.457	GO:0004812	MF	132	aminoacyl-tRNA ligase activity	2	ENSG00000031698,ENSG00000065427,ENSG00000067704,ENSG00000110619,ENSG00000113643,ENSG00000116874,ENSG00000124608,ENSG00000133706,ENSG00000134905,ENSG00000136628,ENSG00000137513,ENSG00000166986,ENSG00000172053,ENSG00000179115,ENSG00000196305,ENSG00000204394	SARS,KARS,IARS2,CARS,RARS,WARS2,AARS2,LARS,CARS2,EPRS,NARS2,MARS,QARS,FARSA,IARS,VARS
696	1	TRUE	0.00269	20	580	9	0.016	0.45	GO:0031111	BP	1	negative regulation of microtubule polymerization or depolymerization	7	ENSG00000074054,ENSG00000078018,ENSG00000101367,ENSG00000104435,ENSG00000104833,ENSG00000117632,ENSG00000134982,ENSG00000163539,ENSG00000166503	CLASP1,MAP2,MAPRE1,STMN2,TUBB4A,STMN1,APC,CLASP2,HDGFL3
321	1	TRUE	0.00272	160	309	22	0.071	0.138	GO:0051259	BP	1	protein complex oligomerization	6	ENSG00000065154,ENSG00000101347,ENSG00000105372,ENSG00000113657,ENSG00000116791,ENSG00000117305,ENSG00000119912,ENSG00000122545,ENSG00000124942,ENSG00000131373,ENSG00000131844,ENSG00000145439,ENSG00000152556,ENSG00000165283,ENSG00000167720,ENSG00000168906,ENSG00000168924,ENSG00000181163,ENSG00000186868,ENSG00000197043,ENSG00000198836,ENSG00000204228	OAT,SAMHD1,RPS19,DPYSL3,CRYZ,HMGCL,IDE,7-Sep,AHNAK,HACL1,MCCC2,CBR4,PFKM,STOML2,SRR,MAT2A,LETM1,NPM1,MAPT,ANXA6,OPA1,HSD17B8
459	1	TRUE	0.00272	1010	94	33	0.351	0.033	GO:0033036	BP	1	macromolecule localization	3	ENSG00000018189,ENSG00000035403,ENSG00000074695,ENSG00000078018,ENSG00000100345,ENSG00000105372,ENSG00000111737,ENSG00000115306,ENSG00000115310,ENSG00000115355,ENSG00000124193,ENSG00000128245,ENSG00000130826,ENSG00000131238,ENSG00000134265,ENSG00000135046,ENSG00000136068,ENSG00000136628,ENSG00000136854,ENSG00000138385,ENSG00000145362,ENSG00000147604,ENSG00000149273,ENSG00000160789,ENSG00000163539…	RUFY3,VCL,LMAN1,MAP2,MYH9,RPS19,RAB35,SPTBN1,RTN4,CCDC88A,SRSF6,YWHAH,DKC1,PPT1,NAPG,ANXA1,FLNB,EPRS,STXBP1,SSB,ANK2,RPL7,RPS3,LMNA,CLASP2,RPL9,KIF5C,NPM1,MAPT,FLNA,GSTK1,MYO5A,GDI1
415	1	TRUE	0.00279	285	249	28	0.112	0.098	GO:0051640	BP	1	organelle localization	4	ENSG00000005249,ENSG00000008056,ENSG00000054654,ENSG00000073969,ENSG00000074695,ENSG00000078018,ENSG00000079950,ENSG00000099365,ENSG00000105402,ENSG00000105649,ENSG00000109062,ENSG00000109861,ENSG00000130402,ENSG00000136854,ENSG00000137100,ENSG00000137942,ENSG00000138095,ENSG00000159082,ENSG00000163539,ENSG00000171533,ENSG00000175216,ENSG00000184840,ENSG00000186868,ENSG00000197102,ENSG00000197535…	PRKAR2B,SYN1,SYNE2,NSF,LMAN1,MAP2,STX7,STX1B,NAPA,RAB3A,SLC9A3R1,CTSC,ACTN4,STXBP1,DCTN3,FNBP1L,LRPPRC,SYNJ1,CLASP2,MAP6,CKAP5,TMED9,MAPT,DYNC1H1,MYO5A,OPA1,VAMP2,NEFL
487	1	TRUE	0.00279	317	284	33	0.116	0.104	GO:0007267	BP	1	cell-cell signaling	3	ENSG00000007402,ENSG00000008056,ENSG00000018625,ENSG00000078053,ENSG00000087258,ENSG00000099365,ENSG00000100592,ENSG00000105649,ENSG00000109062,ENSG00000113758,ENSG00000115839,ENSG00000123384,ENSG00000127603,ENSG00000128245,ENSG00000131238,ENSG00000135046,ENSG00000136854,ENSG00000139910,ENSG00000145362,ENSG00000147044,ENSG00000149948,ENSG00000153956,ENSG00000154639,ENSG00000159082,ENSG00000166333…	CACNA2D2,SYN1,ATP1A2,AMPH,GNAO1,STX1B,DAAM1,RAB3A,SLC9A3R1,DBN1,RAB3GAP1,LRP1,MACF1,YWHAH,PPT1,ANXA1,STXBP1,NOVA1,ANK2,CASK,HMGA2,CACNA2D1,CXADR,SYNJ1,ILK,USP47,CNP,PPFIA3,PLCB1,RUVBL2,MAPT,FLNA,VAMP2
815	1	TRUE	0.0028	45	58	5	0.086	0.111	GO:0034764	BP	1	positive regulation of transmembrane transport	2	ENSG00000104267,ENSG00000130402,ENSG00000145362,ENSG00000153956,ENSG00000196924	CA2,ACTN4,ANK2,CACNA2D1,FLNA
1265	1	TRUE	0.0028	63	336	13	0.039	0.206	GO:0016614	MF	93	oxidoreductase activity, acting on CH-OH group of donors	2	ENSG00000053371,ENSG00000082212,ENSG00000084754,ENSG00000086696,ENSG00000109814,ENSG00000117448,ENSG00000138029,ENSG00000138796,ENSG00000145439,ENSG00000159228,ENSG00000164039,ENSG00000182054,ENSG00000204228	AKR7A2,ME2,HADHA,HSD17B2,UGDH,AKR1A1,HADHB,HADH,CBR4,CBR1,BDH2,IDH2,HSD17B8
1299	1	TRUE	0.0028	28	223	7	0.031	0.25	GO:0019905	MF	94	syntaxin binding	3	ENSG00000073969,ENSG00000079950,ENSG00000105402,ENSG00000134265,ENSG00000136854,ENSG00000184840,ENSG00000220205	NSF,STX7,NAPA,NAPG,STXBP1,TMED9,VAMP2
340	1	TRUE	0.00285	93	713	26	0.036	0.28	GO:0031589	BP	1	cell-substrate adhesion	4	ENSG00000035403,ENSG00000072110,ENSG00000074054,ENSG00000076826,ENSG00000091136,ENSG00000102606,ENSG00000108561,ENSG00000110880,ENSG00000127603,ENSG00000130402,ENSG00000130702,ENSG00000135862,ENSG00000139220,ENSG00000141503,ENSG00000147044,ENSG00000158856,ENSG00000159840,ENSG00000161905,ENSG00000163539,ENSG00000165699,ENSG00000166333,ENSG00000167193,ENSG00000179218,ENSG00000196924,ENSG00000198910…	VCL,ACTN1,CLASP1,CAMSAP3,LAMB1,ARHGEF7,C1QBP,CORO1C,MACF1,ACTN4,LAMA5,LAMC1,PPFIA2,MINK1,CASK,DMTN,ZYX,ALOX15,CLASP2,TSC1,ILK,CRK,CALR,FLNA,L1CAM,SRCIN1
436	1	TRUE	0.00287	29	48	4	0.083	0.138	GO:0099518	BP	1	vesicle cytoskeletal trafficking	6	ENSG00000078018,ENSG00000130402,ENSG00000197102,ENSG00000197535	MAP2,ACTN4,DYNC1H1,MYO5A
685	1	TRUE	0.00287	827	86	27	0.314	0.033	GO:0051128	BP	1	regulation of cellular component organization	3	ENSG00000006451,ENSG00000018189,ENSG00000066032,ENSG00000072832,ENSG00000074695,ENSG00000078018,ENSG00000100345,ENSG00000101079,ENSG00000113657,ENSG00000113758,ENSG00000115310,ENSG00000115355,ENSG00000128245,ENSG00000130402,ENSG00000132688,ENSG00000135046,ENSG00000136854,ENSG00000149273,ENSG00000159082,ENSG00000163539,ENSG00000172020,ENSG00000172757,ENSG00000181163,ENSG00000186868,ENSG00000196924…	RALA,RUFY3,CTNNA2,CRMP1,LMAN1,MAP2,MYH9,NDRG3,DPYSL3,DBN1,RTN4,CCDC88A,YWHAH,ACTN4,NES,ANXA1,STXBP1,RPS3,SYNJ1,CLASP2,GAP43,CFL1,NPM1,MAPT,FLNA,DYNC1H1,GDI1
294	1	TRUE	0.00288	15	189	5	0.026	0.333	GO:0007019	BP	1	microtubule depolymerization	8	ENSG00000104435,ENSG00000117632,ENSG00000163539,ENSG00000166503,ENSG00000175216	STMN2,STMN1,CLASP2,HDGFL3,CKAP5
913	1	TRUE	0.00293	2	58	2	0.034	1	GO:0098910	BP	1	regulation of atrial cardiac muscle cell action potential	4	ENSG00000145362,ENSG00000196924	ANK2,FLNA
89	1	TRUE	0.00297	127	313	19	0.061	0.15	GO:0016053	BP	50	organic acid biosynthetic process	2	ENSG00000038427,ENSG00000058668,ENSG00000059573,ENSG00000065154,ENSG00000067225,ENSG00000072778,ENSG00000097021,ENSG00000107566,ENSG00000109814,ENSG00000111144,ENSG00000111674,ENSG00000120915,ENSG00000145439,ENSG00000152556,ENSG00000156515,ENSG00000159228,ENSG00000165434,ENSG00000167720,ENSG00000204228	VCAN,ATP2B4,ALDH18A1,OAT,PKM,ACADVL,ACOT7,ERLIN1,UGDH,LTA4H,ENO2,EPHX2,CBR4,PFKM,HK1,CBR1,PGM2L1,SRR,HSD17B8
90	1	TRUE	0.00297	127	313	19	0.061	0.15	GO:0046394	BP	50	carboxylic acid biosynthetic process	3	ENSG00000038427,ENSG00000058668,ENSG00000059573,ENSG00000065154,ENSG00000067225,ENSG00000072778,ENSG00000097021,ENSG00000107566,ENSG00000109814,ENSG00000111144,ENSG00000111674,ENSG00000120915,ENSG00000145439,ENSG00000152556,ENSG00000156515,ENSG00000159228,ENSG00000165434,ENSG00000167720,ENSG00000204228	VCAN,ATP2B4,ALDH18A1,OAT,PKM,ACADVL,ACOT7,ERLIN1,UGDH,LTA4H,ENO2,EPHX2,CBR4,PFKM,HK1,CBR1,PGM2L1,SRR,HSD17B8
411	1	TRUE	0.00304	47	468	13	0.028	0.277	GO:0002576	BP	1	platelet degranulation	8	ENSG00000035403,ENSG00000072110,ENSG00000108679,ENSG00000130402,ENSG00000136854,ENSG00000142192,ENSG00000149218,ENSG00000158710,ENSG00000158856,ENSG00000159348,ENSG00000164111,ENSG00000177830,ENSG00000196924	VCL,ACTN1,LGALS3BP,ACTN4,STXBP1,APP,ENDOD1,TAGLN2,DMTN,CYB5R1,ANXA5,CHID1,FLNA
724	1	TRUE	0.00318	11	278	5	0.018	0.455	GO:2000300	BP	1	regulation of synaptic vesicle exocytosis	5	ENSG00000008056,ENSG00000099365,ENSG00000105649,ENSG00000115839,ENSG00000136854	SYN1,STX1B,RAB3A,RAB3GAP1,STXBP1
20	1	TRUE	0.00321	732	963	167	0.173	0.228	GO:1901566	BP	50	organonitrogen compound biosynthetic process	1	ENSG00000004864,ENSG00000026025,ENSG00000031698,ENSG00000033627,ENSG00000038427,ENSG00000048544,ENSG00000058668,ENSG00000059573,ENSG00000060138,ENSG00000065154,ENSG00000065427,ENSG00000067225,ENSG00000067704,ENSG00000070814,ENSG00000071082,ENSG00000072210,ENSG00000076716,ENSG00000079739,ENSG00000089009,ENSG00000090054,ENSG00000097021,ENSG00000100129,ENSG00000100227,ENSG00000100577,ENSG00000102738…	SLC25A13,VIM,SARS,ATP6V0A1,VCAN,MRPS10,ATP2B4,ALDH18A1,YBX3,OAT,KARS,PKM,IARS2,TCOF1,RPL31,ALDH3A2,GPC4,PGM1,RPL6,SPTLC1,ACOT7,EIF3L,POLDIP3,GSTZ1,MRPS31,SMPD3,MLYCD,RPS16,CLIP3,MRPL4,RPS19,BCAT2,RPL18A,EIF3A,LARP4B,RPL19,C1QBP,RPL34,UGDH,CARS,RPS13,MRPL51,ENO2,RARS,NCL,MOGS,GLS,RAB3GAP1,AMPD2,ATP5PB,WARS2,ACADM,AKR1A1,RPS25,RPN2,RAB3GAP2,EIF2B2,ALG5,RPL5,ACSL3,AARS2,RRBP1,RPL36,GGT7,PPT1,RPL27,R…
448	1	TRUE	0.00321	25	4	2	0.5	0.08	GO:0047496	BP	1	vesicle transport along microtubule	8	ENSG00000078018,ENSG00000197102	MAP2,DYNC1H1
395	1	TRUE	0.00322	245	573	45	0.079	0.184	GO:0098657	BP	1	import into cell	5	ENSG00000018625,ENSG00000029725,ENSG00000049759,ENSG00000058668,ENSG00000061676,ENSG00000062598,ENSG00000065609,ENSG00000067715,ENSG00000072274,ENSG00000078053,ENSG00000089006,ENSG00000092964,ENSG00000099365,ENSG00000100345,ENSG00000106976,ENSG00000108774,ENSG00000110880,ENSG00000116675,ENSG00000123384,ENSG00000131238,ENSG00000135046,ENSG00000136717,ENSG00000137486,ENSG00000137942,ENSG00000138760…	ATP1A2,RABEP1,NEDD4L,ATP2B4,NCKAP1,ELMO2,SNAP91,SYT1,TFRC,AMPH,SNX5,DPYSL2,STX1B,MYH9,DNM1,RAB5C,CORO1C,DNAJC6,LRP1,PPT1,ANXA1,BIN1,ARRB1,FNBP1L,SCARB2,APP,ATP1B1,GSN,CACNA2D1,COLEC12,SYNJ1,AP2M1,ALOX15,CDK5,SLC3A2,LMAN2,CALR,MYO18A,MYO6,DNM3,INPP5F,ITSN1,TXNDC5,ARPC4,BRK1
386	1	TRUE	0.00334	10	58	3	0.052	0.3	GO:0099622	BP	1	cardiac muscle cell membrane repolarization	8	ENSG00000145362,ENSG00000153956,ENSG00000196924	ANK2,CACNA2D1,FLNA
1256	1	TRUE	0.00334	5	396	4	0.01	0.8	GO:0005044	MF	93	scavenger receptor activity	3	ENSG00000108679,ENSG00000123384,ENSG00000138760,ENSG00000158270	LGALS3BP,LRP1,SCARB2,COLEC12
1280	1	TRUE	0.00334	38	435	11	0.025	0.289	GO:0016798	MF	185	hydrolase activity, acting on glycosyl bonds	2	ENSG00000049860,ENSG00000089597,ENSG00000108784,ENSG00000117151,ENSG00000169919,ENSG00000170266,ENSG00000171298,ENSG00000177830,ENSG00000179163,ENSG00000198162,ENSG00000198951	HEXB,GANAB,NAGLU,CTBS,GUSB,GLB1,GAA,CHID1,FUCA1,MAN1A2,NAGA
1326	1	TRUE	0.00334	187	162	16	0.099	0.086	GO:0019901	MF	94	protein kinase binding	4	ENSG00000005249,ENSG00000008056,ENSG00000077279,ENSG00000099365,ENSG00000101210,ENSG00000105372,ENSG00000115355,ENSG00000137154,ENSG00000140575,ENSG00000145362,ENSG00000149273,ENSG00000163618,ENSG00000165672,ENSG00000172053,ENSG00000181163,ENSG00000186868	PRKAR2B,SYN1,DCX,STX1B,EEF1A2,RPS19,CCDC88A,RPS6,IQGAP1,ANK2,RPS3,CADPS,PRDX3,QARS,NPM1,MAPT
291	1	TRUE	0.00335	4	585	4	0.007	1	GO:0030952	BP	1	establishment or maintenance of cytoskeleton polarity	6	ENSG00000076826,ENSG00000160007,ENSG00000160789,ENSG00000175216	CAMSAP3,ARHGAP35,LMNA,CKAP5
167	1	TRUE	0.00337	14	41	3	0.073	0.214	GO:0032663	BP	113	regulation of interleukin-2 production	2	ENSG00000115306,ENSG00000135046,ENSG00000149273	SPTBN1,ANXA1,RPS3
381	1	TRUE	0.00339	12	890	8	0.009	0.667	GO:0006851	BP	1	mitochondrial calcium ion transmembrane transport	10	ENSG00000141385,ENSG00000156026,ENSG00000162972,ENSG00000165283,ENSG00000165688,ENSG00000167085,ENSG00000168924,ENSG00000215021	AFG3L2,MCU,MAIP1,STOML2,PMPCA,PHB,LETM1,PHB2
1295	1	TRUE	0.00348	603	717	110	0.153	0.182	GO:0042802	MF	94	identical protein binding	2	ENSG00000004864,ENSG00000007168,ENSG00000026025,ENSG00000029725,ENSG00000031698,ENSG00000044115,ENSG00000049860,ENSG00000059573,ENSG00000065154,ENSG00000072110,ENSG00000072210,ENSG00000072274,ENSG00000075340,ENSG00000077782,ENSG00000079462,ENSG00000083720,ENSG00000087274,ENSG00000087302,ENSG00000087470,ENSG00000092820,ENSG00000092964,ENSG00000097021,ENSG00000097033,ENSG00000100167,ENSG00000100345…	SLC25A13,PAFAH1B1,VIM,RABEP1,SARS,CTNNA1,HEXB,ALDH18A1,OAT,ACTN1,ALDH3A2,TFRC,ADD2,FGFR1,PAFAH1B3,OXCT1,ADD1,RTRAF,DNM1L,EZR,DPYSL2,ACOT7,SH3GLB1,3-Sep,MYH9,PRMT5,DAAM1,SAMHD1,MAPRE1,MLYCD,APLP1,RPS19,DNM1,TPD52L1,SOD2,DNPH1,HMGCS1,FXR1,NCL,TP53I3,CCDC88A,UXS1,SLC25A12,ACADM,HMGCL,GALE,PRDX6,TTR,IDE,EPHX2,CAT,7-Sep,CBX3,OPTN,LRRFIP1,YWHAH,ACTN4,HACL1,PSME3,APC,FLNB,EPRS,BIN1,STXBP1,PML,SH3GL1,APP…
783	1	TRUE	0.00349	126	125	11	0.088	0.087	GO:0042060	BP	1	wound healing	2	ENSG00000005249,ENSG00000035403,ENSG00000074695,ENSG00000088256,ENSG00000100345,ENSG00000124193,ENSG00000135046,ENSG00000136854,ENSG00000147853,ENSG00000163539,ENSG00000196924	PRKAR2B,VCL,LMAN1,GNA11,MYH9,SRSF6,ANXA1,STXBP1,AK3,CLASP2,FLNA
587	1	TRUE	0.00358	12	898	8	0.009	0.667	GO:0008038	BP	1	neuron recognition	10	ENSG00000091129,ENSG00000105429,ENSG00000115310,ENSG00000133216,ENSG00000142192,ENSG00000160007,ENSG00000182667,ENSG00000185008	NRCAM,MEGF8,RTN4,EPHB2,APP,ARHGAP35,NTM,ROBO2
132	1	TRUE	0.00359	32	633	12	0.019	0.375	GO:0006633	BP	50	fatty acid biosynthetic process	1	ENSG00000072778,ENSG00000097021,ENSG00000100294,ENSG00000103150,ENSG00000107566,ENSG00000111144,ENSG00000120915,ENSG00000145439,ENSG00000159228,ENSG00000161905,ENSG00000204228,ENSG00000242372	ACADVL,ACOT7,MCAT,MLYCD,ERLIN1,LTA4H,EPHX2,CBR4,CBR1,ALOX15,HSD17B8,EIF6
699	1	TRUE	0.00364	47	479	13	0.027	0.277	GO:1902904	BP	1	negative regulation of supramolecular fiber organization	5	ENSG00000070087,ENSG00000074054,ENSG00000075340,ENSG00000078018,ENSG00000087274,ENSG00000101367,ENSG00000104435,ENSG00000104833,ENSG00000117632,ENSG00000148180,ENSG00000163539,ENSG00000166503,ENSG00000242498	PFN2,CLASP1,ADD2,MAP2,ADD1,MAPRE1,STMN2,TUBB4A,STMN1,GSN,CLASP2,HDGFL3,ARPIN
510	1	TRUE	0.00372	335	84	15	0.179	0.045	GO:0016477	BP	1	cell migration	4	ENSG00000018189,ENSG00000035403,ENSG00000066032,ENSG00000100345,ENSG00000105372,ENSG00000113657,ENSG00000115310,ENSG00000115355,ENSG00000130402,ENSG00000131711,ENSG00000135046,ENSG00000160789,ENSG00000163539,ENSG00000168003,ENSG00000196924	RUFY3,VCL,CTNNA2,MYH9,RPS19,DPYSL3,RTN4,CCDC88A,ACTN4,MAP1B,ANXA1,LMNA,CLASP2,SLC3A2,FLNA
1226	1	TRUE	0.00372	276	332	33	0.099	0.12	GO:0097367	MF	115	carbohydrate derivative binding	1	ENSG00000006451,ENSG00000008056,ENSG00000018625,ENSG00000038427,ENSG00000087258,ENSG00000097021,ENSG00000100345,ENSG00000101347,ENSG00000104388,ENSG00000105409,ENSG00000108561,ENSG00000111737,ENSG00000113657,ENSG00000117151,ENSG00000119912,ENSG00000122545,ENSG00000123384,ENSG00000125354,ENSG00000130402,ENSG00000143153,ENSG00000143862,ENSG00000143878,ENSG00000144635,ENSG00000152556,ENSG00000156515…	RALA,SYN1,ATP1A2,VCAN,GNAO1,ACOT7,MYH9,SAMHD1,RAB2A,ATP1A3,C1QBP,RAB35,DPYSL3,CTBS,IDE,7-Sep,LRP1,6-Sep,ACTN4,ATP1B1,ARL8A,RHOB,DYNC1LI1,PFKM,HK1,CTSB,SRR,MYO18A,MYO6,ANXA6,PNP,TOP1,GNL1
714	1	TRUE	0.00375	247	19	6	0.316	0.024	GO:0051270	BP	1	regulation of cellular component movement	3	ENSG00000035403,ENSG00000078018,ENSG00000113657,ENSG00000135046,ENSG00000145362,ENSG00000160789	VCL,MAP2,DPYSL3,ANXA1,ANK2,LMNA
785	1	TRUE	0.00375	39	15	3	0.2	0.077	GO:0030168	BP	1	platelet activation	4	ENSG00000035403,ENSG00000100345,ENSG00000136854	VCL,MYH9,STXBP1
1289	1	TRUE	0.00376	5	942	5	0.005	1	GO:0004867	MF	191	serine-type endopeptidase inhibitor activity	1	ENSG00000124570,ENSG00000132386,ENSG00000135919,ENSG00000142192,ENSG00000149257	SERPINB6,SERPINF1,SERPINE2,APP,SERPINH1
686	1	TRUE	0.00384	221	86	12	0.14	0.054	GO:0051129	BP	1	negative regulation of cellular component organization	4	ENSG00000018189,ENSG00000072832,ENSG00000074695,ENSG00000078018,ENSG00000113657,ENSG00000115310,ENSG00000128245,ENSG00000130402,ENSG00000163539,ENSG00000181163,ENSG00000186868,ENSG00000203879	RUFY3,CRMP1,LMAN1,MAP2,DPYSL3,RTN4,YWHAH,ACTN4,CLASP2,NPM1,MAPT,GDI1
380	1	TRUE	0.00417	56	295	11	0.037	0.196	GO:0070588	BP	1	calcium ion transmembrane transport	9	ENSG00000018625,ENSG00000058668,ENSG00000124942,ENSG00000136717,ENSG00000143153,ENSG00000145362,ENSG00000146729,ENSG00000153956,ENSG00000165283,ENSG00000165688,ENSG00000168924	ATP1A2,ATP2B4,AHNAK,BIN1,ATP1B1,ANK2,NIPSNAP2,CACNA2D1,STOML2,PMPCA,LETM1
332	1	TRUE	0.00418	123	878	36	0.041	0.293	GO:0060271	BP	1	cilium assembly	7	ENSG00000005249,ENSG00000007168,ENSG00000058453,ENSG00000074054,ENSG00000077380,ENSG00000083799,ENSG00000096872,ENSG00000101350,ENSG00000101367,ENSG00000104833,ENSG00000105948,ENSG00000108953,ENSG00000115355,ENSG00000118965,ENSG00000122545,ENSG00000125124,ENSG00000125971,ENSG00000128581,ENSG00000131437,ENSG00000136861,ENSG00000137100,ENSG00000137942,ENSG00000138002,ENSG00000138107,ENSG00000142459…	PRKAR2B,PAFAH1B1,CROCC,CLASP1,DYNC1I2,CYLD,IFT74,KIF3B,MAPRE1,TUBB4A,TTC26,YWHAE,CCDC88A,WDR35,7-Sep,BBS2,DYNLRB1,IFT22,KIF3A,CDK5RAP2,DCTN3,FNBP1L,IFT172,ACTR1A,EVI5L,CETN2,GSN,ARHGAP35,VANGL2,DNAAF5,YWHAG,CKAP5,GALNT11,FLNA,DYNC1H1,DYNLL2
137	1	TRUE	0.0042	40	945	17	0.018	0.425	GO:0006418	BP	50	tRNA aminoacylation for protein translation	2	ENSG00000031698,ENSG00000065427,ENSG00000067704,ENSG00000110619,ENSG00000113643,ENSG00000116874,ENSG00000124608,ENSG00000133706,ENSG00000134905,ENSG00000136628,ENSG00000137513,ENSG00000138777,ENSG00000166986,ENSG00000172053,ENSG00000179115,ENSG00000196305,ENSG00000204394	SARS,KARS,IARS2,CARS,RARS,WARS2,AARS2,LARS,CARS2,EPRS,NARS2,PPA2,MARS,QARS,FARSA,IARS,VARS
599	1	TRUE	0.0042	44	14	3	0.214	0.068	GO:0048675	BP	1	axon extension	12	ENSG00000078018,ENSG00000131711,ENSG00000186868	MAP2,MAP1B,MAPT
630	1	TRUE	0.0042	11	58	3	0.052	0.273	GO:0060306	BP	1	regulation of membrane repolarization	6	ENSG00000145362,ENSG00000153956,ENSG00000196924	ANK2,CACNA2D1,FLNA
328	1	TRUE	0.00436	307	882	74	0.084	0.241	GO:0070925	BP	1	organelle assembly	5	ENSG00000005249,ENSG00000007168,ENSG00000009844,ENSG00000011347,ENSG00000058453,ENSG00000072501,ENSG00000074054,ENSG00000077380,ENSG00000079950,ENSG00000083799,ENSG00000089009,ENSG00000092108,ENSG00000092820,ENSG00000096872,ENSG00000097033,ENSG00000101350,ENSG00000101367,ENSG00000104833,ENSG00000105372,ENSG00000105948,ENSG00000108561,ENSG00000108953,ENSG00000110076,ENSG00000111641,ENSG00000115355…	PRKAR2B,PAFAH1B1,VTA1,SYT7,CROCC,SMC1A,CLASP1,DYNC1I2,STX7,CYLD,RPL6,SCFD1,EZR,IFT74,SH3GLB1,KIF3B,MAPRE1,TUBB4A,RPS19,TTC26,C1QBP,YWHAE,NRXN2,NOP2,CCDC88A,RAB3GAP1,MFN2,STX12,RAB3GAP2,WDR35,RPL5,7-Sep,BBS2,DYNLRB1,IFT22,TMOD2,KIF3A,CDK5RAP2,DCTN3,NUMA1,RDX,FNBP1L,IFT172,ACTR1A,MVB12A,EVI5L,CETN2,GSN,LRSAM1,RPS3,HNRNPU,TRAPPC8,ARHGAP35,VANGL2,DNAAF5,STX18,YWHAG,SH3PXD2B,CKAP5,GALNT11,NRXN1,NPM1,R…
852	1	TRUE	0.00454	28	531	10	0.019	0.357	GO:0007187	BP	1	G-protein coupled receptor signaling pathway, coupled to cyclic nucleotide second messenger	2	ENSG00000058668,ENSG00000087258,ENSG00000088256,ENSG00000100462,ENSG00000127955,ENSG00000131016,ENSG00000135046,ENSG00000156052,ENSG00000186469,ENSG00000196924	ATP2B4,GNAO1,GNA11,PRMT5,GNAI1,AKAP12,ANXA1,GNAQ,GNG2,FLNA
295	1	TRUE	0.00462	21	31	3	0.097	0.143	GO:0031122	BP	1	cytoplasmic microtubule organization	7	ENSG00000115355,ENSG00000186868,ENSG00000197102	CCDC88A,MAPT,DYNC1H1
251	1	TRUE	0.00465	6	337	4	0.012	0.667	GO:0014888	BP	1	striated muscle adaptation	1	ENSG00000058668,ENSG00000148180,ENSG00000160789,ENSG00000198825	ATP2B4,GSN,LMNA,INPP5F
166	1	TRUE	0.00469	16	41	3	0.073	0.188	GO:0032623	BP	113	interleukin-2 production	1	ENSG00000115306,ENSG00000135046,ENSG00000149273	SPTBN1,ANXA1,RPS3
47	1	TRUE	0.00483	47	193	8	0.041	0.17	GO:0016999	BP	50	antibiotic metabolic process	2	ENSG00000053371,ENSG00000082212,ENSG00000117118,ENSG00000117450,ENSG00000122729,ENSG00000145439,ENSG00000165672,ENSG00000182054	AKR7A2,ME2,SDHB,PRDX1,ACO1,CBR4,PRDX3,IDH2
309	1	TRUE	0.00483	124	878	36	0.041	0.29	GO:0044782	BP	1	cilium organization	6	ENSG00000005249,ENSG00000007168,ENSG00000058453,ENSG00000074054,ENSG00000077380,ENSG00000083799,ENSG00000096872,ENSG00000101350,ENSG00000101367,ENSG00000104833,ENSG00000105948,ENSG00000108953,ENSG00000115355,ENSG00000118965,ENSG00000122545,ENSG00000125124,ENSG00000125971,ENSG00000128581,ENSG00000131437,ENSG00000136861,ENSG00000137100,ENSG00000137942,ENSG00000138002,ENSG00000138107,ENSG00000142459…	PRKAR2B,PAFAH1B1,CROCC,CLASP1,DYNC1I2,CYLD,IFT74,KIF3B,MAPRE1,TUBB4A,TTC26,YWHAE,CCDC88A,WDR35,7-Sep,BBS2,DYNLRB1,IFT22,KIF3A,CDK5RAP2,DCTN3,FNBP1L,IFT172,ACTR1A,EVI5L,CETN2,GSN,ARHGAP35,VANGL2,DNAAF5,YWHAG,CKAP5,GALNT11,FLNA,DYNC1H1,DYNLL2
548	1	TRUE	0.00484	67	940	24	0.026	0.358	GO:0002478	BP	1	antigen processing and presentation of exogenous peptide antigen	5	ENSG00000077380,ENSG00000101350,ENSG00000104671,ENSG00000126214,ENSG00000131437,ENSG00000131966,ENSG00000132912,ENSG00000135047,ENSG00000135720,ENSG00000137100,ENSG00000138107,ENSG00000138448,ENSG00000138674,ENSG00000144635,ENSG00000152700,ENSG00000155980,ENSG00000161203,ENSG00000166847,ENSG00000167004,ENSG00000173898,ENSG00000179218,ENSG00000197102,ENSG00000264364,ENSG00000265808	DYNC1I2,KIF3B,DCTN6,KLC1,KIF3A,ACTR10,DCTN4,CTSL,DYNC1LI2,DCTN3,ACTR1A,ITGAV,SEC31A,DYNC1LI1,SAR1B,KIF5A,AP2M1,DCTN5,PDIA3,SPTBN2,CALR,DYNC1H1,DYNLL2,SEC22B
22	1	TRUE	0.00491	741	316	66	0.209	0.089	GO:0044281	BP	50	small molecule metabolic process	1	ENSG00000004455,ENSG00000004864,ENSG00000018625,ENSG00000023228,ENSG00000038427,ENSG00000049860,ENSG00000053371,ENSG00000058668,ENSG00000059573,ENSG00000065154,ENSG00000067225,ENSG00000072778,ENSG00000082212,ENSG00000083720,ENSG00000097021,ENSG00000101347,ENSG00000101444,ENSG00000104687,ENSG00000107566,ENSG00000109814,ENSG00000111144,ENSG00000111674,ENSG00000117118,ENSG00000117305,ENSG00000117448…	AK2,SLC25A13,ATP1A2,NDUFS1,VCAN,HEXB,AKR7A2,ATP2B4,ALDH18A1,OAT,PKM,ACADVL,ME2,OXCT1,ACOT7,SAMHD1,AHCY,GSR,ERLIN1,UGDH,LTA4H,ENO2,SDHB,HMGCL,AKR1A1,EPHX2,ACO1,COX7C,PPT1,HACL1,MCCC2,EPRS,HADHB,PPA2,HADH,ETFA,ATP1B1,EPHX1,CBR4,NIPSNAP2,AK3,PFKM,HK1,SYNJ1,CBR1,FDXR,AK4,GMPS,STOML2,PGM2L1,ACAA2,SRR,GUSB,GLB1,NUDT9,GAA,QARS,SUCLG2,DHCR7,IDH2,PLCB1,IARS,PNP,OPA1,HSD17B8,VARS
819	1	TRUE	0.00508	32	97	5	0.052	0.156	GO:1904064	BP	1	positive regulation of cation transmembrane transport	4	ENSG00000130402,ENSG00000145362,ENSG00000146729,ENSG00000153956,ENSG00000196924	ACTN4,ANK2,NIPSNAP2,CACNA2D1,FLNA
737	1	TRUE	0.00523	48	14	3	0.214	0.062	GO:0048638	BP	1	regulation of developmental growth	3	ENSG00000078018,ENSG00000176788,ENSG00000186868	MAP2,BASP1,MAPT
721	1	TRUE	0.00525	55	211	9	0.043	0.164	GO:0017157	BP	1	regulation of exocytosis	4	ENSG00000006451,ENSG00000008056,ENSG00000073969,ENSG00000099365,ENSG00000105649,ENSG00000135046,ENSG00000136854,ENSG00000163539,ENSG00000220205	RALA,SYN1,NSF,STX1B,RAB3A,ANXA1,STXBP1,CLASP2,VAMP2
680	1	TRUE	0.00527	93	181	11	0.061	0.118	GO:0032886	BP	1	regulation of microtubule-based process	3	ENSG00000078018,ENSG00000104435,ENSG00000117632,ENSG00000118200,ENSG00000143363,ENSG00000149273,ENSG00000163539,ENSG00000166503,ENSG00000181163,ENSG00000186868,ENSG00000197102	MAP2,STMN2,STMN1,CAMSAP2,PRUNE1,RPS3,CLASP2,HDGFL3,NPM1,MAPT,DYNC1H1
252	1	TRUE	0.0053	3	337	3	0.009	1	GO:0014887	BP	1	cardiac muscle adaptation	2	ENSG00000058668,ENSG00000160789,ENSG00000198825	ATP2B4,LMNA,INPP5F
367	1	TRUE	0.0053	78	958	27	0.028	0.346	GO:0006816	BP	1	calcium ion transport	9	ENSG00000017260,ENSG00000018625,ENSG00000058668,ENSG00000067842,ENSG00000108953,ENSG00000109501,ENSG00000124942,ENSG00000136717,ENSG00000138448,ENSG00000140464,ENSG00000141385,ENSG00000143153,ENSG00000145362,ENSG00000146729,ENSG00000147044,ENSG00000148834,ENSG00000153956,ENSG00000156026,ENSG00000162972,ENSG00000165283,ENSG00000165688,ENSG00000167085,ENSG00000168003,ENSG00000168924,ENSG00000170385…	ATP2C1,ATP1A2,ATP2B4,ATP2B3,YWHAE,WFS1,AHNAK,BIN1,ITGAV,PML,AFG3L2,ATP1B1,ANK2,NIPSNAP2,CASK,GSTO1,CACNA2D1,MCU,MAIP1,STOML2,PMPCA,PHB,SLC3A2,LETM1,SLC30A1,SESTD1,PHB2
780	1	TRUE	0.0053	3	337	3	0.009	1	GO:0003299	BP	1	muscle hypertrophy in response to stress	1	ENSG00000058668,ENSG00000160789,ENSG00000198825	ATP2B4,LMNA,INPP5F
884	1	TRUE	0.0053	3	337	3	0.009	1	GO:0014898	BP	1	cardiac muscle hypertrophy in response to stress	1	ENSG00000058668,ENSG00000160789,ENSG00000198825	ATP2B4,LMNA,INPP5F
101	1	TRUE	0.0054	6	355	4	0.011	0.667	GO:0046500	BP	50	S-adenosylmethionine metabolic process	1	ENSG00000038274,ENSG00000101444,ENSG00000168710,ENSG00000168906	MAT2B,AHCY,AHCYL1,MAT2A
365	1	TRUE	0.0054	156	361	23	0.064	0.147	GO:0030001	BP	1	metal ion transport	7	ENSG00000018625,ENSG00000058668,ENSG00000072274,ENSG00000105409,ENSG00000109062,ENSG00000109501,ENSG00000114573,ENSG00000124942,ENSG00000128245,ENSG00000130402,ENSG00000136717,ENSG00000143153,ENSG00000145362,ENSG00000146729,ENSG00000147044,ENSG00000153956,ENSG00000165283,ENSG00000165688,ENSG00000168003,ENSG00000168710,ENSG00000168924,ENSG00000196924,ENSG00000220205	ATP1A2,ATP2B4,TFRC,ATP1A3,SLC9A3R1,WFS1,ATP6V1A,AHNAK,YWHAH,ACTN4,BIN1,ATP1B1,ANK2,NIPSNAP2,CASK,CACNA2D1,STOML2,PMPCA,SLC3A2,AHCYL1,LETM1,FLNA,VAMP2
1325	1	TRUE	0.00549	218	162	17	0.105	0.078	GO:0019900	MF	94	kinase binding	3	ENSG00000005249,ENSG00000008056,ENSG00000077279,ENSG00000099365,ENSG00000101210,ENSG00000105372,ENSG00000115355,ENSG00000137154,ENSG00000140575,ENSG00000145362,ENSG00000149273,ENSG00000163618,ENSG00000165672,ENSG00000172053,ENSG00000181163,ENSG00000186868,ENSG00000196924	PRKAR2B,SYN1,DCX,STX1B,EEF1A2,RPS19,CCDC88A,RPS6,IQGAP1,ANK2,RPS3,CADPS,PRDX3,QARS,NPM1,MAPT,FLNA
228	1	TRUE	0.00555	18	39	3	0.077	0.167	GO:0051899	BP	1	membrane depolarization	3	ENSG00000128245,ENSG00000145362,ENSG00000153956	YWHAH,ANK2,CACNA2D1
1254	1	TRUE	0.00556	5022	952	906	0.952	0.18	GO:0003674	MF	93	molecular_function	1	ENSG00000002549,ENSG00000002834,ENSG00000004455,ENSG00000004864,ENSG00000004961,ENSG00000005175,ENSG00000005249,ENSG00000005810,ENSG00000006451,ENSG00000006530,ENSG00000007168,ENSG00000007402,ENSG00000008056,ENSG00000009844,ENSG00000011304,ENSG00000011347,ENSG00000016864,ENSG00000017260,ENSG00000018189,ENSG00000018236,ENSG00000018625,ENSG00000023228,ENSG00000023318,ENSG00000023734,ENSG00000026025…	LAP3,LASP1,AK2,SLC25A13,HCCS,RPAP3,PRKAR2B,MYCBP2,RALA,AGK,PAFAH1B1,CACNA2D2,SYN1,VTA1,PTBP1,SYT7,GLT8D1,ATP2C1,RUFY3,CNTN1,ATP1A2,NDUFS1,ERP44,STRAP,VIM,RNASET2,MIPEP,BCLAF1,RABEP1,SARS,ATP6V0A1,VCL,AGA,MAT2B,TRIO,VCAN,ZFYVE16,RAI14,TNC,CTNNA1,MRPS10,NEDD4L,HEXB,AKR7A2,SYNE2,GALC,CROCC,ATP2B4,ALDH18A1,YBX3,NCKAP1,ELMO2,MTMR1,CTSA,SUGP2,SLC12A2,OAT,PKN2,KARS,SNAP91,SLK,CTNNA2,EML1,TRMT11,THUMPD1,…
136	1	TRUE	0.00557	141	896	40	0.045	0.284	GO:0006413	BP	50	translational initiation	2	ENSG00000071082,ENSG00000089009,ENSG00000100129,ENSG00000105193,ENSG00000105372,ENSG00000105640,ENSG00000107581,ENSG00000108298,ENSG00000109475,ENSG00000110700,ENSG00000118181,ENSG00000119718,ENSG00000122406,ENSG00000130255,ENSG00000131469,ENSG00000137154,ENSG00000137818,ENSG00000138326,ENSG00000140988,ENSG00000142534,ENSG00000142541,ENSG00000142937,ENSG00000145592,ENSG00000147604,ENSG00000148303…	RPL31,RPL6,EIF3L,RPS16,RPS19,RPL18A,EIF3A,RPL19,RPL34,RPS13,RPS25,EIF2B2,RPL5,RPL36,RPL27,RPS6,RPLP1,RPS24,RPS2,RPS11,RPL13A,RPS8,RPL37,RPL7,RPL7A,EIF3M,RPS3,RPL8,RPL29,RPL9,RPS21,RPS7,RPL4,RPLP2,NPM1,RPS17,RPL35A,RPS29,RPS18,RPS28
623	1	TRUE	0.00558	90	361	16	0.044	0.178	GO:0010959	BP	1	regulation of metal ion transport	5	ENSG00000018625,ENSG00000058668,ENSG00000109062,ENSG00000109501,ENSG00000124942,ENSG00000128245,ENSG00000130402,ENSG00000136717,ENSG00000143153,ENSG00000145362,ENSG00000146729,ENSG00000147044,ENSG00000153956,ENSG00000168710,ENSG00000196924,ENSG00000220205	ATP1A2,ATP2B4,SLC9A3R1,WFS1,AHNAK,YWHAH,ACTN4,BIN1,ATP1B1,ANK2,NIPSNAP2,CASK,CACNA2D1,AHCYL1,FLNA,VAMP2
258	1	TRUE	0.00559	2096	72	43	0.597	0.021	GO:0050896	BP	1	response to stimulus	2	ENSG00000035403,ENSG00000049860,ENSG00000066032,ENSG00000067225,ENSG00000074695,ENSG00000092964,ENSG00000100345,ENSG00000100592,ENSG00000101079,ENSG00000104267,ENSG00000105372,ENSG00000107566,ENSG00000111737,ENSG00000113657,ENSG00000115306,ENSG00000115310,ENSG00000115355,ENSG00000124193,ENSG00000128245,ENSG00000130402,ENSG00000135046,ENSG00000136068,ENSG00000136628,ENSG00000136854,ENSG00000143819…	VCL,HEXB,CTNNA2,PKM,LMAN1,DPYSL2,MYH9,DAAM1,NDRG3,CA2,RPS19,ERLIN1,RAB35,DPYSL3,SPTBN1,RTN4,CCDC88A,SRSF6,YWHAH,ACTN4,ANXA1,FLNB,EPRS,STXBP1,EPHX1,ANK2,RPS3,NCAM1,HMGA2,CACNA2D1,DPYSL5,LMNA,KIF5C,GLB1,GAP43,CFL1,MAPT,FLNA,DYNC1H1,MYO5A,SPTAN1,GDI1,NEFL
438	1	TRUE	0.00562	4	222	3	0.014	0.75	GO:0030050	BP	1	vesicle transport along actin filament	7	ENSG00000130402,ENSG00000137942,ENSG00000197535	ACTN4,FNBP1L,MYO5A
1229	1	TRUE	0.00562	16	489	7	0.014	0.438	GO:0030246	MF	115	carbohydrate binding	1	ENSG00000074695,ENSG00000110917,ENSG00000152556,ENSG00000158270,ENSG00000169223,ENSG00000177830,ENSG00000179218	LMAN1,MLEC,PFKM,COLEC12,LMAN2,CHID1,CALR
261	1	TRUE	0.00566	67	773	21	0.027	0.313	GO:0010038	BP	1	response to metal ion	5	ENSG00000004864,ENSG00000049759,ENSG00000067715,ENSG00000074317,ENSG00000087274,ENSG00000107643,ENSG00000113575,ENSG00000115310,ENSG00000115840,ENSG00000122359,ENSG00000122729,ENSG00000138674,ENSG00000140575,ENSG00000142208,ENSG00000158856,ENSG00000161905,ENSG00000168710,ENSG00000170385,ENSG00000179915,ENSG00000186868,ENSG00000215021	SLC25A13,NEDD4L,SYT1,SNCB,ADD1,MAPK8,PPP2CA,RTN4,SLC25A12,ANXA11,ACO1,SEC31A,IQGAP1,AKT1,DMTN,ALOX15,AHCYL1,SLC30A1,NRXN1,MAPT,PHB2
547	1	TRUE	0.00587	68	940	24	0.026	0.353	GO:0019884	BP	1	antigen processing and presentation of exogenous antigen	4	ENSG00000077380,ENSG00000101350,ENSG00000104671,ENSG00000126214,ENSG00000131437,ENSG00000131966,ENSG00000132912,ENSG00000135047,ENSG00000135720,ENSG00000137100,ENSG00000138107,ENSG00000138448,ENSG00000138674,ENSG00000144635,ENSG00000152700,ENSG00000155980,ENSG00000161203,ENSG00000166847,ENSG00000167004,ENSG00000173898,ENSG00000179218,ENSG00000197102,ENSG00000264364,ENSG00000265808	DYNC1I2,KIF3B,DCTN6,KLC1,KIF3A,ACTR10,DCTN4,CTSL,DYNC1LI2,DCTN3,ACTR1A,ITGAV,SEC31A,DYNC1LI1,SAR1B,KIF5A,AP2M1,DCTN5,PDIA3,SPTBN2,CALR,DYNC1H1,DYNLL2,SEC22B
673	1	TRUE	0.00587	341	668	64	0.096	0.188	GO:0044087	BP	1	regulation of cellular component biogenesis	2	ENSG00000006451,ENSG00000029363,ENSG00000058453,ENSG00000061676,ENSG00000070087,ENSG00000072501,ENSG00000074054,ENSG00000075340,ENSG00000076826,ENSG00000077264,ENSG00000078018,ENSG00000087274,ENSG00000092108,ENSG00000092820,ENSG00000097033,ENSG00000099365,ENSG00000099864,ENSG00000101367,ENSG00000103056,ENSG00000104435,ENSG00000104833,ENSG00000110880,ENSG00000113657,ENSG00000115355,ENSG00000115839…	RALA,BCLAF1,CROCC,NCKAP1,PFN2,SMC1A,CLASP1,ADD2,CAMSAP3,PAK3,MAP2,ADD1,SCFD1,EZR,SH3GLB1,STX1B,PALM,MAPRE1,SMPD3,STMN2,TUBB4A,CORO1C,DPYSL3,CCDC88A,RAB3GAP1,STMN1,CAMSAP2,RAB3GAP2,IDE,7-Sep,MACF1,CAMSAP1,EPHB2,APC,BIN1,STXBP1,NUMA1,FNBP1L,EVI5L,RPL13A,PRUNE1,ARHGAP18,GSN,RPS3,GRID2,HNRNPU,DMTN,ARHGAP35,ALOX15,CLASP2,TSC1,STX18,TPPP,GAP43,NPM1,ROBO2,FAF1,HGS,MAPT,DYNC1H1,ARPC4,ARPIN,BRK1,SEC22B
590	1	TRUE	0.00602	62	52	5	0.096	0.081	GO:0016358	BP	1	dendrite development	11	ENSG00000066032,ENSG00000078018,ENSG00000113758,ENSG00000128245,ENSG00000172757	CTNNA2,MAP2,DBN1,YWHAH,CFL1
530	1	TRUE	0.00611	35	713	13	0.018	0.371	GO:0034446	BP	1	substrate adhesion-dependent cell spreading	7	ENSG00000091136,ENSG00000102606,ENSG00000108561,ENSG00000110880,ENSG00000130402,ENSG00000130702,ENSG00000135862,ENSG00000158856,ENSG00000166333,ENSG00000167193,ENSG00000179218,ENSG00000196924,ENSG00000277363	LAMB1,ARHGEF7,C1QBP,CORO1C,ACTN4,LAMA5,LAMC1,DMTN,ILK,CRK,CALR,FLNA,SRCIN1
470	1	TRUE	0.00619	432	858	95	0.111	0.22	GO:0033365	BP	1	protein localization to organelle	6	ENSG00000006530,ENSG00000027001,ENSG00000039319,ENSG00000058453,ENSG00000069248,ENSG00000071082,ENSG00000074695,ENSG00000086589,ENSG00000086758,ENSG00000089009,ENSG00000092820,ENSG00000097033,ENSG00000099284,ENSG00000101367,ENSG00000103150,ENSG00000105193,ENSG00000105372,ENSG00000105640,ENSG00000107643,ENSG00000108298,ENSG00000108953,ENSG00000109475,ENSG00000110700,ENSG00000111737,ENSG00000115310…	AGK,MIPEP,ZFYVE16,CROCC,NUP133,RPL31,LMAN1,RBM22,HUWE1,RPL6,EZR,SH3GLB1,H2AFY2,MAPRE1,MLYCD,RPS16,RPS19,RPL18A,MAPK8,RPL19,YWHAE,RPL34,RPS13,RAB35,RTN4,CCDC88A,RAB3GAP1,MFN2,HMGCL,RPS25,RAB3GAP2,WDR35,IDE,EPHX2,CAT,RPL5,OPTN,USP9X,BBS2,YWHAH,RPL36,DKC1,HACL1,RPL27,LARS,YWHAQ,APC,RPS6,NUMA1,RDX,RPS24,SSB,NUP54,SCARB2,SLC27A2,PML,RPS2,AKT1,RPS11,RPL13A,RPS8,HSPD1,ANK2,RPL37,RPL7,LRSAM1,RPS3,HNRNPU,…
117	1	TRUE	0.00669	5	32	2	0.062	0.4	GO:0042340	BP	50	keratan sulfate catabolic process	2	ENSG00000049860,ENSG00000170266	HEXB,GLB1
375	1	TRUE	0.00669	134	295	18	0.061	0.134	GO:0098660	BP	1	inorganic ion transmembrane transport	7	ENSG00000018625,ENSG00000058668,ENSG00000105409,ENSG00000109062,ENSG00000124942,ENSG00000128245,ENSG00000130402,ENSG00000136717,ENSG00000143153,ENSG00000145362,ENSG00000146729,ENSG00000153956,ENSG00000159212,ENSG00000165283,ENSG00000165688,ENSG00000168924,ENSG00000196924,ENSG00000220205	ATP1A2,ATP2B4,ATP1A3,SLC9A3R1,AHNAK,YWHAH,ACTN4,BIN1,ATP1B1,ANK2,NIPSNAP2,CACNA2D1,CLIC6,STOML2,PMPCA,LETM1,FLNA,VAMP2
413	1	TRUE	0.00696	367	100	17	0.17	0.046	GO:0051674	BP	1	localization of cell	3	ENSG00000018189,ENSG00000035403,ENSG00000066032,ENSG00000100345,ENSG00000105372,ENSG00000113657,ENSG00000115310,ENSG00000115355,ENSG00000130402,ENSG00000131711,ENSG00000135046,ENSG00000151914,ENSG00000160789,ENSG00000163539,ENSG00000168003,ENSG00000196535,ENSG00000196924	RUFY3,VCL,CTNNA2,MYH9,RPS19,DPYSL3,RTN4,CCDC88A,ACTN4,MAP1B,ANXA1,DST,LMNA,CLASP2,SLC3A2,MYO18A,FLNA
509	1	TRUE	0.00696	367	100	17	0.17	0.046	GO:0048870	BP	1	cell motility	3	ENSG00000018189,ENSG00000035403,ENSG00000066032,ENSG00000100345,ENSG00000105372,ENSG00000113657,ENSG00000115310,ENSG00000115355,ENSG00000130402,ENSG00000131711,ENSG00000135046,ENSG00000151914,ENSG00000160789,ENSG00000163539,ENSG00000168003,ENSG00000196535,ENSG00000196924	RUFY3,VCL,CTNNA2,MYH9,RPS19,DPYSL3,RTN4,CCDC88A,ACTN4,MAP1B,ANXA1,DST,LMNA,CLASP2,SLC3A2,MYO18A,FLNA
1241	1	TRUE	0.00706	87	683	23	0.034	0.264	GO:0004857	MF	223	enzyme inhibitor activity	1	ENSG00000005249,ENSG00000058668,ENSG00000074317,ENSG00000105894,ENSG00000113194,ENSG00000122406,ENSG00000124570,ENSG00000132386,ENSG00000135046,ENSG00000137486,ENSG00000140575,ENSG00000142192,ENSG00000149257,ENSG00000160213,ENSG00000164111,ENSG00000165672,ENSG00000165699,ENSG00000170027,ENSG00000171863,ENSG00000172053,ENSG00000181163,ENSG00000196975,ENSG00000197045	PRKAR2B,ATP2B4,SNCB,PTN,FAF2,RPL5,SERPINB6,SERPINF1,ANXA1,ARRB1,IQGAP1,APP,SERPINH1,CSTB,ANXA5,PRDX3,TSC1,YWHAG,RPS7,QARS,NPM1,ANXA4,GMFB
890	1	TRUE	0.00707	11	14	2	0.143	0.182	GO:0034063	BP	1	stress granule assembly	1	ENSG00000186868,ENSG00000197102	MAPT,DYNC1H1
818	1	TRUE	0.00712	35	97	5	0.052	0.143	GO:0034767	BP	1	positive regulation of ion transmembrane transport	3	ENSG00000130402,ENSG00000145362,ENSG00000146729,ENSG00000153956,ENSG00000196924	ACTN4,ANK2,NIPSNAP2,CACNA2D1,FLNA
504	1	TRUE	0.00715	30	334	8	0.024	0.267	GO:0016079	BP	1	synaptic vesicle exocytosis	6	ENSG00000008056,ENSG00000099365,ENSG00000105649,ENSG00000115839,ENSG00000136854,ENSG00000159082,ENSG00000186472,ENSG00000220205	SYN1,STX1B,RAB3A,RAB3GAP1,STXBP1,SYNJ1,PCLO,VAMP2
312	1	TRUE	0.00722	73	940	25	0.027	0.342	GO:0030198	BP	1	extracellular matrix organization	5	ENSG00000038427,ENSG00000041982,ENSG00000074054,ENSG00000075618,ENSG00000087303,ENSG00000091136,ENSG00000101680,ENSG00000105376,ENSG00000118271,ENSG00000122335,ENSG00000123384,ENSG00000130508,ENSG00000130702,ENSG00000132692,ENSG00000135047,ENSG00000135862,ENSG00000137573,ENSG00000138448,ENSG00000142192,ENSG00000149257,ENSG00000163539,ENSG00000166033,ENSG00000166147,ENSG00000174705,ENSG00000196776	VCAN,TNC,CLASP1,FSCN1,NID2,LAMB1,LAMA1,ICAM5,TTR,SERAC1,LRP1,PXDN,LAMA5,BCAN,CTSL,LAMC1,SULF1,ITGAV,APP,SERPINH1,CLASP2,HTRA1,FBN1,SH3PXD2B,CD47
544	1	TRUE	0.00722	69	940	24	0.026	0.348	GO:0048002	BP	1	antigen processing and presentation of peptide antigen	4	ENSG00000077380,ENSG00000101350,ENSG00000104671,ENSG00000126214,ENSG00000131437,ENSG00000131966,ENSG00000132912,ENSG00000135047,ENSG00000135720,ENSG00000137100,ENSG00000138107,ENSG00000138448,ENSG00000138674,ENSG00000144635,ENSG00000152700,ENSG00000155980,ENSG00000161203,ENSG00000166847,ENSG00000167004,ENSG00000173898,ENSG00000179218,ENSG00000197102,ENSG00000264364,ENSG00000265808	DYNC1I2,KIF3B,DCTN6,KLC1,KIF3A,ACTR10,DCTN4,CTSL,DYNC1LI2,DCTN3,ACTR1A,ITGAV,SEC31A,DYNC1LI1,SAR1B,KIF5A,AP2M1,DCTN5,PDIA3,SPTBN2,CALR,DYNC1H1,DYNLL2,SEC22B
765	1	TRUE	0.00724	4	43	2	0.047	0.5	GO:0030517	BP	1	negative regulation of axon extension	3	ENSG00000078018,ENSG00000115310	MAP2,RTN4
39	1	TRUE	0.00725	18	44	3	0.068	0.167	GO:0006007	BP	50	glucose catabolic process	3	ENSG00000067225,ENSG00000111674,ENSG00000165434	PKM,ENO2,PGM2L1
85	1	TRUE	0.00725	18	44	3	0.068	0.167	GO:0061718	BP	50	glucose catabolic process to pyruvate	6	ENSG00000067225,ENSG00000111674,ENSG00000165434	PKM,ENO2,PGM2L1
110	1	TRUE	0.00725	42	945	17	0.018	0.405	GO:0043038	BP	50	amino acid activation	2	ENSG00000031698,ENSG00000065427,ENSG00000067704,ENSG00000110619,ENSG00000113643,ENSG00000116874,ENSG00000124608,ENSG00000133706,ENSG00000134905,ENSG00000136628,ENSG00000137513,ENSG00000138777,ENSG00000166986,ENSG00000172053,ENSG00000179115,ENSG00000196305,ENSG00000204394	SARS,KARS,IARS2,CARS,RARS,WARS2,AARS2,LARS,CARS2,EPRS,NARS2,PPA2,MARS,QARS,FARSA,IARS,VARS
120	1	TRUE	0.00725	42	945	17	0.018	0.405	GO:0043039	BP	50	tRNA aminoacylation	2	ENSG00000031698,ENSG00000065427,ENSG00000067704,ENSG00000110619,ENSG00000113643,ENSG00000116874,ENSG00000124608,ENSG00000133706,ENSG00000134905,ENSG00000136628,ENSG00000137513,ENSG00000138777,ENSG00000166986,ENSG00000172053,ENSG00000179115,ENSG00000196305,ENSG00000204394	SARS,KARS,IARS2,CARS,RARS,WARS2,AARS2,LARS,CARS2,EPRS,NARS2,PPA2,MARS,QARS,FARSA,IARS,VARS
141	1	TRUE	0.00725	18	44	3	0.068	0.167	GO:0006735	BP	50	NADH regeneration	3	ENSG00000067225,ENSG00000111674,ENSG00000165434	PKM,ENO2,PGM2L1
151	1	TRUE	0.00725	18	44	3	0.068	0.167	GO:0061615	BP	50	glycolytic process through fructose-6-phosphate	3	ENSG00000067225,ENSG00000111674,ENSG00000165434	PKM,ENO2,PGM2L1
152	1	TRUE	0.00725	18	44	3	0.068	0.167	GO:0061620	BP	50	glycolytic process through glucose-6-phosphate	4	ENSG00000067225,ENSG00000111674,ENSG00000165434	PKM,ENO2,PGM2L1
153	1	TRUE	0.00725	18	44	3	0.068	0.167	GO:0061621	BP	50	canonical glycolysis	5	ENSG00000067225,ENSG00000111674,ENSG00000165434	PKM,ENO2,PGM2L1
387	1	TRUE	0.00725	6	28	2	0.071	0.333	GO:0099625	BP	1	ventricular cardiac muscle cell membrane repolarization	9	ENSG00000145362,ENSG00000153956	ANK2,CACNA2D1
632	1	TRUE	0.00725	6	28	2	0.071	0.333	GO:0060307	BP	1	regulation of ventricular cardiac muscle cell membrane repolarization	8	ENSG00000145362,ENSG00000153956	ANK2,CACNA2D1
594	1	TRUE	0.00726	56	14	3	0.214	0.054	GO:1990138	BP	1	neuron projection extension	12	ENSG00000078018,ENSG00000131711,ENSG00000186868	MAP2,MAP1B,MAPT
223	1	TRUE	0.00736	27	285	7	0.025	0.259	GO:0086001	BP	1	cardiac muscle cell action potential	4	ENSG00000018625,ENSG00000136717,ENSG00000143153,ENSG00000145362,ENSG00000153956,ENSG00000154639,ENSG00000196924	ATP1A2,BIN1,ATP1B1,ANK2,CACNA2D1,CXADR,FLNA
1303	1	TRUE	0.00737	12	508	6	0.012	0.5	GO:0030507	MF	94	spectrin binding	3	ENSG00000075340,ENSG00000087274,ENSG00000130559,ENSG00000131437,ENSG00000145362,ENSG00000158856	ADD2,ADD1,CAMSAP1,KIF3A,ANK2,DMTN
259	1	TRUE	0.00741	945	46	18	0.391	0.019	GO:0042221	BP	1	response to chemical	3	ENSG00000067225,ENSG00000104267,ENSG00000107566,ENSG00000113657,ENSG00000115306,ENSG00000115310,ENSG00000128245,ENSG00000135046,ENSG00000143819,ENSG00000149273,ENSG00000153956,ENSG00000157851,ENSG00000160789,ENSG00000168280,ENSG00000172757,ENSG00000186868,ENSG00000197535,ENSG00000197694	PKM,CA2,ERLIN1,DPYSL3,SPTBN1,RTN4,YWHAH,ANXA1,EPHX1,RPS3,CACNA2D1,DPYSL5,LMNA,KIF5C,CFL1,MAPT,MYO5A,SPTAN1
920	1	TRUE	0.00745	28	467	9	0.019	0.321	GO:0032272	BP	1	negative regulation of protein polymerization	1	ENSG00000070087,ENSG00000075340,ENSG00000078018,ENSG00000087274,ENSG00000101367,ENSG00000104435,ENSG00000104833,ENSG00000117632,ENSG00000148180	PFN2,ADD2,MAP2,ADD1,MAPRE1,STMN2,TUBB4A,STMN1,GSN
59	1	TRUE	0.00747	277	936	70	0.075	0.253	GO:0044255	BP	50	cellular lipid metabolic process	2	ENSG00000006530,ENSG00000007168,ENSG00000049860,ENSG00000054983,ENSG00000063601,ENSG00000064601,ENSG00000072210,ENSG00000072778,ENSG00000076716,ENSG00000090054,ENSG00000097021,ENSG00000100294,ENSG00000100577,ENSG00000103056,ENSG00000103066,ENSG00000103150,ENSG00000104325,ENSG00000105379,ENSG00000107566,ENSG00000111144,ENSG00000113575,ENSG00000114054,ENSG00000114115,ENSG00000117054,ENSG00000117592…	AGK,PAFAH1B1,HEXB,GALC,MTMR1,CTSA,ALDH3A2,ACADVL,GPC4,SPTLC1,ACOT7,MCAT,GSTZ1,SMPD3,PLA2G15,MLYCD,DECR1,ETFB,ERLIN1,LTA4H,PPP2CA,PCCB,RBP1,ACADM,PRDX6,TTR,ACAT2,EPHX2,SCPEP1,SERAC1,LRP1,ACSL3,IVD,PLPPR3,PPT1,HACL1,SMPD2,HADHB,SCARB2,HADH,SLC27A2,ETFA,AKT1,CBR4,ACSL1,SYNJ1,CBR1,ALOX15,SDC3,BDH2,FABP7,FABP5,STOML2,SGPL1,ACAA2,MVD,FASN,GLB1,ETFDH,LCLAT1,FUCA1,PLCB1,ACADSB,PGAP1,ECI2,INPP5F,NAGA,HSD1…
237	1	TRUE	0.0077	115	651	27	0.041	0.235	GO:0055065	BP	1	metal ion homeostasis	6	ENSG00000017260,ENSG00000018625,ENSG00000049759,ENSG00000058668,ENSG00000067141,ENSG00000072274,ENSG00000103274,ENSG00000105409,ENSG00000109501,ENSG00000111530,ENSG00000114573,ENSG00000120915,ENSG00000122729,ENSG00000131269,ENSG00000138698,ENSG00000140464,ENSG00000141385,ENSG00000142192,ENSG00000143153,ENSG00000145362,ENSG00000153956,ENSG00000162972,ENSG00000164039,ENSG00000165283,ENSG00000166598…	ATP2C1,ATP1A2,NEDD4L,ATP2B4,NEO1,TFRC,NUBP1,ATP1A3,WFS1,CAND1,ATP6V1A,EPHX2,ACO1,ABCB7,RAP1GDS1,PML,AFG3L2,APP,ATP1B1,ANK2,CACNA2D1,MAIP1,BDH2,STOML2,HSP90B1,LETM1,CALR
499	1	TRUE	0.00791	12	14	2	0.143	0.167	GO:0050805	BP	1	negative regulation of synaptic transmission	8	ENSG00000136854,ENSG00000186868	STXBP1,MAPT
355	1	TRUE	0.00803	288	295	30	0.102	0.104	GO:0006811	BP	1	ion transport	5	ENSG00000002834,ENSG00000004864,ENSG00000018625,ENSG00000058668,ENSG00000104267,ENSG00000105409,ENSG00000105649,ENSG00000109062,ENSG00000114573,ENSG00000115839,ENSG00000124942,ENSG00000128245,ENSG00000130402,ENSG00000136628,ENSG00000136717,ENSG00000143153,ENSG00000145362,ENSG00000146729,ENSG00000147044,ENSG00000153956,ENSG00000154217,ENSG00000159212,ENSG00000159348,ENSG00000165283,ENSG00000165688…	LASP1,SLC25A13,ATP1A2,ATP2B4,CA2,ATP1A3,RAB3A,SLC9A3R1,ATP6V1A,RAB3GAP1,AHNAK,YWHAH,ACTN4,EPRS,BIN1,ATP1B1,ANK2,NIPSNAP2,CASK,CACNA2D1,PITPNC1,CLIC6,CYB5R1,STOML2,PMPCA,SLC3A2,LETM1,FLNA,ANXA6,VAMP2
299	1	TRUE	0.00819	149	954	43	0.045	0.289	GO:0007015	BP	1	actin filament organization	7	ENSG00000018189,ENSG00000061676,ENSG00000070087,ENSG00000072110,ENSG00000074054,ENSG00000075340,ENSG00000075618,ENSG00000077264,ENSG00000087274,ENSG00000089159,ENSG00000092820,ENSG00000112290,ENSG00000113657,ENSG00000113758,ENSG00000117632,ENSG00000120756,ENSG00000128872,ENSG00000130429,ENSG00000131236,ENSG00000136717,ENSG00000137486,ENSG00000137710,ENSG00000138443,ENSG00000143575,ENSG00000145715…	RUFY3,NCKAP1,PFN2,ACTN1,CLASP1,ADD2,FSCN1,PAK3,ADD1,PXN,EZR,WASF1,DPYSL3,DBN1,STMN1,PLS1,TMOD2,ARPC1B,CAP1,BIN1,ARRB1,RDX,ABI2,HAX1,RASA1,ARHGAP18,GSN,MSRB2,PAK1,DMTN,ZYX,ARHGAP35,ALOX15,CLASP2,TSC1,HSP90B1,CFL1,EVL,FLNA,ARPC4,ARPIN,BRK1,CORO7
519	1	TRUE	0.0084	175	103	11	0.107	0.063	GO:0060429	BP	1	epithelium development	5	ENSG00000035403,ENSG00000072778,ENSG00000100592,ENSG00000115310,ENSG00000124193,ENSG00000135046,ENSG00000140575,ENSG00000163539,ENSG00000176788,ENSG00000196924,ENSG00000197448	VCL,ACADVL,DAAM1,RTN4,SRSF6,ANXA1,IQGAP1,CLASP2,BASP1,FLNA,GSTK1
859	1	TRUE	0.00851	421	581	67	0.115	0.159	GO:0051130	BP	1	positive regulation of cellular component organization	1	ENSG00000006451,ENSG00000018189,ENSG00000029363,ENSG00000049759,ENSG00000058453,ENSG00000061676,ENSG00000067715,ENSG00000070087,ENSG00000074054,ENSG00000074695,ENSG00000087274,ENSG00000099864,ENSG00000101367,ENSG00000104435,ENSG00000107643,ENSG00000108561,ENSG00000110880,ENSG00000113657,ENSG00000115355,ENSG00000115839,ENSG00000118873,ENSG00000119912,ENSG00000122545,ENSG00000123240,ENSG00000123384…	RALA,RUFY3,BCLAF1,NEDD4L,CROCC,NCKAP1,SYT1,PFN2,CLASP1,LMAN1,ADD1,PALM,MAPRE1,STMN2,MAPK8,C1QBP,CORO1C,DPYSL3,CCDC88A,RAB3GAP1,RAB3GAP2,IDE,7-Sep,OPTN,LRP1,MACF1,YWHAH,PPT1,NES,APC,ANXA1,BIN1,ARRB1,NUMA1,FNBP1L,SCARB2,PML,APP,GSN,RPS3,GRID2,HNRNPU,DMTN,SYNJ1,ARHGAP35,ALOX15,CLASP2,CDK5,STOML2,LMAN2,YWHAG,TPPP,CALR,PLCB1,RUVBL2,TMED9,ROBO2,FAF1,MAPT,MYO18A,FLNA,DYNC1H1,L1CAM,PHB2,ARPC4,ARPIN,BRK1
571	1	TRUE	0.00887	101	337	16	0.047	0.158	GO:0003012	BP	1	muscle system process	4	ENSG00000018625,ENSG00000026025,ENSG00000035403,ENSG00000058668,ENSG00000087258,ENSG00000128872,ENSG00000136717,ENSG00000138119,ENSG00000143153,ENSG00000145362,ENSG00000148180,ENSG00000153956,ENSG00000160789,ENSG00000171298,ENSG00000196924,ENSG00000198825	ATP1A2,VIM,VCL,ATP2B4,GNAO1,TMOD2,BIN1,MYOF,ATP1B1,ANK2,GSN,CACNA2D1,LMNA,GAA,FLNA,INPP5F
678	1	TRUE	0.00887	14	278	5	0.018	0.357	GO:0046928	BP	1	regulation of neurotransmitter secretion	4	ENSG00000008056,ENSG00000099365,ENSG00000105649,ENSG00000115839,ENSG00000136854	SYN1,STX1B,RAB3A,RAB3GAP1,STXBP1
535	1	TRUE	0.00893	61	14	3	0.214	0.049	GO:0060560	BP	1	developmental growth involved in morphogenesis	4	ENSG00000078018,ENSG00000131711,ENSG00000186868	MAP2,MAP1B,MAPT
973	1	TRUE	0.00897	4	805	4	0.005	1	GO:0045776	BP	171	negative regulation of blood pressure	1	ENSG00000112096,ENSG00000121064,ENSG00000137509,ENSG00000176393	SOD2,SCPEP1,PRCP,RNPEP
911	1	TRUE	0.00901	15	58	3	0.052	0.2	GO:0086002	BP	1	cardiac muscle cell action potential involved in contraction	2	ENSG00000145362,ENSG00000153956,ENSG00000196924	ANK2,CACNA2D1,FLNA
403	1	TRUE	0.00909	224	706	47	0.067	0.21	GO:0006897	BP	1	endocytosis	6	ENSG00000011347,ENSG00000029725,ENSG00000039319,ENSG00000049759,ENSG00000061676,ENSG00000062598,ENSG00000065609,ENSG00000067715,ENSG00000072274,ENSG00000078053,ENSG00000089006,ENSG00000092964,ENSG00000099365,ENSG00000100345,ENSG00000106976,ENSG00000108774,ENSG00000110880,ENSG00000116675,ENSG00000122359,ENSG00000123384,ENSG00000131238,ENSG00000135046,ENSG00000136717,ENSG00000137486,ENSG00000137942…	SYT7,RABEP1,ZFYVE16,NEDD4L,NCKAP1,ELMO2,SNAP91,SYT1,TFRC,AMPH,SNX5,DPYSL2,STX1B,MYH9,DNM1,RAB5C,CORO1C,DNAJC6,ANXA11,LRP1,PPT1,ANXA1,BIN1,ARRB1,FNBP1L,SCARB2,APP,PDIA6,GSN,COLEC12,SYNJ1,AP2M1,ALOX15,CDK5,HSP90B1,CRK,LMAN2,CALR,MYO18A,MYO6,DNM3,INPP5F,RUFY2,ITSN1,TXNDC5,ARPC4,BRK1
45	1	TRUE	0.00929	29	936	13	0.014	0.448	GO:0006026	BP	50	aminoglycan catabolic process	2	ENSG00000038427,ENSG00000049860,ENSG00000076716,ENSG00000108784,ENSG00000117151,ENSG00000132692,ENSG00000135677,ENSG00000162512,ENSG00000169919,ENSG00000170266,ENSG00000177830,ENSG00000179163,ENSG00000181523	VCAN,HEXB,GPC4,NAGLU,CTBS,BCAN,GNS,SDC3,GUSB,GLB1,CHID1,FUCA1,SGSH
230	1	TRUE	0.00929	7	28	2	0.071	0.286	GO:0086012	BP	1	membrane depolarization during cardiac muscle cell action potential	5	ENSG00000145362,ENSG00000153956	ANK2,CACNA2D1
276	1	TRUE	0.00929	28	716	11	0.015	0.393	GO:0008037	BP	1	cell recognition	3	ENSG00000038427,ENSG00000091129,ENSG00000115310,ENSG00000130702,ENSG00000133216,ENSG00000142192,ENSG00000158270,ENSG00000160007,ENSG00000162706,ENSG00000182667,ENSG00000185008	VCAN,NRCAM,RTN4,LAMA5,EPHB2,APP,COLEC12,ARHGAP35,CADM3,NTM,ROBO2
705	1	TRUE	0.00929	22	95	4	0.042	0.182	GO:0051489	BP	1	regulation of filopodium assembly	7	ENSG00000006451,ENSG00000099864,ENSG00000113657,ENSG00000172020	RALA,PALM,DPYSL3,GAP43
1194	1	TRUE	0.00929	32	64	4	0.062	0.125	GO:0016835	MF	186	carbon-oxygen lyase activity	2	ENSG00000084754,ENSG00000104267,ENSG00000111674,ENSG00000149948	HADHA,CA2,ENO2,HMGA2
1239	1	TRUE	0.00929	89	388	16	0.041	0.18	GO:0005509	MF	201	calcium ion binding	1	ENSG00000004864,ENSG00000066629,ENSG00000074317,ENSG00000104833,ENSG00000107130,ENSG00000115756,ENSG00000123384,ENSG00000128595,ENSG00000135046,ENSG00000140575,ENSG00000148180,ENSG00000167720,ENSG00000168924,ENSG00000186472,ENSG00000196975,ENSG00000205726	SLC25A13,EML1,SNCB,TUBB4A,NCS1,HPCAL1,LRP1,CALU,ANXA1,IQGAP1,GSN,SRR,LETM1,PCLO,ANXA4,ITSN1
1300	1	TRUE	0.00929	5	559	4	0.007	0.8	GO:0017075	MF	94	syntaxin-1 binding	4	ENSG00000067715,ENSG00000073969,ENSG00000136854,ENSG00000220205	SYT1,NSF,STXBP1,VAMP2
23	1	TRUE	0.00941	237	313	27	0.086	0.114	GO:0044283	BP	50	small molecule biosynthetic process	2	ENSG00000004864,ENSG00000038427,ENSG00000058668,ENSG00000059573,ENSG00000065154,ENSG00000067225,ENSG00000072778,ENSG00000097021,ENSG00000101347,ENSG00000107566,ENSG00000109814,ENSG00000111144,ENSG00000111674,ENSG00000117305,ENSG00000120915,ENSG00000145439,ENSG00000152556,ENSG00000156515,ENSG00000159228,ENSG00000161513,ENSG00000163655,ENSG00000165434,ENSG00000167315,ENSG00000167720,ENSG00000172893…	SLC25A13,VCAN,ATP2B4,ALDH18A1,OAT,PKM,ACADVL,ACOT7,SAMHD1,ERLIN1,UGDH,LTA4H,ENO2,HMGCL,EPHX2,CBR4,PFKM,HK1,CBR1,FDXR,GMPS,PGM2L1,ACAA2,SRR,DHCR7,PNP,HSD17B8
627	1	TRUE	0.0095	84	293	13	0.044	0.155	GO:1904062	BP	1	regulation of cation transmembrane transport	6	ENSG00000018625,ENSG00000058668,ENSG00000109062,ENSG00000124942,ENSG00000128245,ENSG00000130402,ENSG00000136717,ENSG00000143153,ENSG00000145362,ENSG00000146729,ENSG00000153956,ENSG00000196924,ENSG00000220205	ATP1A2,ATP2B4,SLC9A3R1,AHNAK,YWHAH,ACTN4,BIN1,ATP1B1,ANK2,NIPSNAP2,CACNA2D1,FLNA,VAMP2
712	1	TRUE	0.0095	54	954	20	0.021	0.37	GO:0032273	BP	1	positive regulation of protein polymerization	6	ENSG00000061676,ENSG00000070087,ENSG00000074054,ENSG00000101367,ENSG00000112290,ENSG00000130429,ENSG00000130779,ENSG00000136717,ENSG00000136861,ENSG00000137497,ENSG00000138443,ENSG00000148180,ENSG00000149269,ENSG00000149273,ENSG00000161905,ENSG00000171368,ENSG00000186868,ENSG00000241553,ENSG00000242498,ENSG00000254999	NCKAP1,PFN2,CLASP1,MAPRE1,WASF1,ARPC1B,CLIP1,BIN1,CDK5RAP2,NUMA1,ABI2,GSN,PAK1,RPS3,ALOX15,TPPP,MAPT,ARPC4,ARPIN,BRK1
1312	1	TRUE	0.0095	5	208	3	0.014	0.6	GO:0031005	MF	94	filamin binding	3	ENSG00000072832,ENSG00000113657,ENSG00000151640	CRMP1,DPYSL3,DPYSL4
1293	1	TRUE	0.00958	5	209	3	0.014	0.6	GO:0019215	MF	94	intermediate filament binding	2	ENSG00000026025,ENSG00000132688,ENSG00000182253	VIM,NES,SYNM
377	1	TRUE	0.00963	128	295	17	0.058	0.133	GO:0098662	BP	1	inorganic cation transmembrane transport	8	ENSG00000018625,ENSG00000058668,ENSG00000105409,ENSG00000109062,ENSG00000124942,ENSG00000128245,ENSG00000130402,ENSG00000136717,ENSG00000143153,ENSG00000145362,ENSG00000146729,ENSG00000153956,ENSG00000165283,ENSG00000165688,ENSG00000168924,ENSG00000196924,ENSG00000220205	ATP1A2,ATP2B4,ATP1A3,SLC9A3R1,AHNAK,YWHAH,ACTN4,BIN1,ATP1B1,ANK2,NIPSNAP2,CACNA2D1,STOML2,PMPCA,LETM1,FLNA,VAMP2
607	1	TRUE	0.00963	23	39	3	0.077	0.13	GO:0021762	BP	1	substantia nigra development	8	ENSG00000128245,ENSG00000148798,ENSG00000176788	YWHAH,INA,BASP1
799	1	TRUE	0.00963	23	256	6	0.023	0.261	GO:0048639	BP	1	positive regulation of developmental growth	2	ENSG00000018189,ENSG00000127603,ENSG00000176788,ENSG00000182621,ENSG00000186868,ENSG00000198910	RUFY3,MACF1,BASP1,PLCB1,MAPT,L1CAM
853	1	TRUE	0.00963	26	531	9	0.017	0.346	GO:0007188	BP	1	adenylate cyclase-modulating G-protein coupled receptor signaling pathway	3	ENSG00000058668,ENSG00000087258,ENSG00000088256,ENSG00000100462,ENSG00000127955,ENSG00000131016,ENSG00000156052,ENSG00000186469,ENSG00000196924	ATP2B4,GNAO1,GNA11,PRMT5,GNAI1,AKAP12,GNAQ,GNG2,FLNA
1206	1	TRUE	0.0098	4	832	4	0.005	1	GO:0048038	MF	115	quinone binding	2	ENSG00000115129,ENSG00000117118,ENSG00000145439,ENSG00000171503	TP53I3,SDHB,CBR4,ETFDH
236	1	TRUE	0.0101	136	836	36	0.043	0.265	GO:0055080	BP	1	cation homeostasis	5	ENSG00000017260,ENSG00000018625,ENSG00000033627,ENSG00000049759,ENSG00000058668,ENSG00000067141,ENSG00000072274,ENSG00000103274,ENSG00000104093,ENSG00000104267,ENSG00000105409,ENSG00000108953,ENSG00000109501,ENSG00000111530,ENSG00000114573,ENSG00000120915,ENSG00000122729,ENSG00000131238,ENSG00000131269,ENSG00000136888,ENSG00000138698,ENSG00000140464,ENSG00000141385,ENSG00000142192,ENSG00000143153…	ATP2C1,ATP1A2,ATP6V0A1,NEDD4L,ATP2B4,NEO1,TFRC,NUBP1,DMXL2,CA2,ATP1A3,YWHAE,WFS1,CAND1,ATP6V1A,EPHX2,ACO1,PPT1,ABCB7,ATP6V1G1,RAP1GDS1,PML,AFG3L2,APP,ATP1B1,ANK2,GSTO1,CACNA2D1,MCU,MAIP1,BDH2,STOML2,HSP90B1,LETM1,SLC30A1,CALR
406	1	TRUE	0.0102	7	142	3	0.021	0.429	GO:0006907	BP	1	pinocytosis	7	ENSG00000089006,ENSG00000099365,ENSG00000131238	SNX5,STX1B,PPT1
505	1	TRUE	0.0102	7	142	3	0.021	0.429	GO:0016082	BP	1	synaptic vesicle priming	7	ENSG00000099365,ENSG00000136854,ENSG00000159082	STX1B,STXBP1,SYNJ1
385	1	TRUE	0.0103	16	58	3	0.052	0.188	GO:0086009	BP	1	membrane repolarization	7	ENSG00000145362,ENSG00000153956,ENSG00000196924	ANK2,CACNA2D1,FLNA
601	1	TRUE	0.0103	41	52	4	0.077	0.098	GO:0048813	BP	1	dendrite morphogenesis	11	ENSG00000066032,ENSG00000078018,ENSG00000128245,ENSG00000172757	CTNNA2,MAP2,YWHAH,CFL1
764	1	TRUE	0.0103	27	80	4	0.05	0.148	GO:0030516	BP	1	regulation of axon extension	2	ENSG00000018189,ENSG00000078018,ENSG00000115310,ENSG00000186868	RUFY3,MAP2,RTN4,MAPT
1262	1	TRUE	0.0103	307	719	61	0.085	0.199	GO:0016491	MF	93	oxidoreductase activity	1	ENSG00000023228,ENSG00000053371,ENSG00000059573,ENSG00000069535,ENSG00000072210,ENSG00000072778,ENSG00000073578,ENSG00000082212,ENSG00000084754,ENSG00000086696,ENSG00000090530,ENSG00000104325,ENSG00000104687,ENSG00000105379,ENSG00000105953,ENSG00000106049,ENSG00000109814,ENSG00000112096,ENSG00000115129,ENSG00000116791,ENSG00000117054,ENSG00000117448,ENSG00000117450,ENSG00000117592,ENSG00000117791…	NDUFS1,AKR7A2,ALDH18A1,MAOB,ALDH3A2,ACADVL,SDHA,ME2,HADHA,HSD17B2,P3H2,DECR1,GSR,ETFB,OGDH,HIBADH,UGDH,SOD2,TP53I3,CRYZ,ACADM,AKR1A1,PRDX1,PRDX6,2-Mar,CAT,PRDX4,COX7C,IVD,PXDN,NDUFA2,LDHA,GMPR,HADHB,HADH,ETFA,ALDH9A1,PDIA6,CBR4,PCYOX1L,MSRB2,AIFM1,CBR1,CYB5R1,FDXR,ALDH16A1,ALOX15,BDH2,ALDH7A1,PRDX3,PDIA3,DHCR7,IDH2,NDUFA6,MAOA,ACADSB,OGDHL,GSTK1,MT-CO2,HSD17B8,NDUFA7
145	1	TRUE	0.0104	3	78	2	0.026	0.667	GO:0045717	BP	50	negative regulation of fatty acid biosynthetic process	2	ENSG00000072778,ENSG00000107566	ACADVL,ERLIN1
287	1	TRUE	0.0104	11	211	4	0.019	0.364	GO:0045026	BP	1	plasma membrane fusion	6	ENSG00000073969,ENSG00000099365,ENSG00000105649,ENSG00000136854	NSF,STX1B,RAB3A,STXBP1
536	1	TRUE	0.0104	66	14	3	0.214	0.045	GO:0048588	BP	1	developmental cell growth	4	ENSG00000078018,ENSG00000131711,ENSG00000186868	MAP2,MAP1B,MAPT
798	1	TRUE	0.0104	261	84	12	0.143	0.046	GO:0051094	BP	1	positive regulation of developmental process	1	ENSG00000018189,ENSG00000066032,ENSG00000113657,ENSG00000115310,ENSG00000124193,ENSG00000135046,ENSG00000149948,ENSG00000160789,ENSG00000163539,ENSG00000176788,ENSG00000186868,ENSG00000196924	RUFY3,CTNNA2,DPYSL3,RTN4,SRSF6,ANXA1,HMGA2,LMNA,CLASP2,BASP1,MAPT,FLNA
826	1	TRUE	0.0104	10	97	3	0.031	0.3	GO:1901021	BP	1	positive regulation of calcium ion transmembrane transporter activity	4	ENSG00000145362,ENSG00000146729,ENSG00000153956	ANK2,NIPSNAP2,CACNA2D1
1310	1	TRUE	0.0105	8	585	5	0.009	0.625	GO:0051011	MF	94	microtubule minus-end binding	5	ENSG00000076826,ENSG00000118200,ENSG00000127603,ENSG00000130559,ENSG00000137497	CAMSAP3,CAMSAP2,MACF1,CAMSAP1,NUMA1
342	1	TRUE	0.0106	148	15	4	0.267	0.027	GO:0098609	BP	1	cell-cell adhesion	4	ENSG00000035403,ENSG00000100345,ENSG00000135046,ENSG00000136854	VCL,MYH9,ANXA1,STXBP1
517	1	TRUE	0.0106	24	39	3	0.077	0.125	GO:0048857	BP	1	neural nucleus development	4	ENSG00000128245,ENSG00000148798,ENSG00000176788	YWHAH,INA,BASP1
363	1	TRUE	0.0107	85	295	13	0.044	0.153	GO:0072511	BP	1	divalent inorganic cation transport	7	ENSG00000018625,ENSG00000058668,ENSG00000124942,ENSG00000136717,ENSG00000143153,ENSG00000145362,ENSG00000146729,ENSG00000147044,ENSG00000153956,ENSG00000165283,ENSG00000165688,ENSG00000168003,ENSG00000168924	ATP1A2,ATP2B4,AHNAK,BIN1,ATP1B1,ANK2,NIPSNAP2,CASK,CACNA2D1,STOML2,PMPCA,SLC3A2,LETM1
366	1	TRUE	0.0107	85	295	13	0.044	0.153	GO:0070838	BP	1	divalent metal ion transport	8	ENSG00000018625,ENSG00000058668,ENSG00000124942,ENSG00000136717,ENSG00000143153,ENSG00000145362,ENSG00000146729,ENSG00000147044,ENSG00000153956,ENSG00000165283,ENSG00000165688,ENSG00000168003,ENSG00000168924	ATP1A2,ATP2B4,AHNAK,BIN1,ATP1B1,ANK2,NIPSNAP2,CASK,CACNA2D1,STOML2,PMPCA,SLC3A2,LETM1
589	1	TRUE	0.0107	6	898	5	0.006	0.833	GO:0106030	BP	1	neuron projection fasciculation	11	ENSG00000091129,ENSG00000105429,ENSG00000115310,ENSG00000133216,ENSG00000160007	NRCAM,MEGF8,RTN4,EPHB2,ARHGAP35
592	1	TRUE	0.0107	6	898	5	0.006	0.833	GO:0007413	BP	1	axonal fasciculation	12	ENSG00000091129,ENSG00000105429,ENSG00000115310,ENSG00000133216,ENSG00000160007	NRCAM,MEGF8,RTN4,EPHB2,ARHGAP35
619	1	TRUE	0.0107	108	97	8	0.082	0.074	GO:0034762	BP	1	regulation of transmembrane transport	4	ENSG00000104267,ENSG00000124942,ENSG00000128245,ENSG00000130402,ENSG00000145362,ENSG00000146729,ENSG00000153956,ENSG00000196924	CA2,AHNAK,YWHAH,ACTN4,ANK2,NIPSNAP2,CACNA2D1,FLNA
622	1	TRUE	0.0107	119	293	16	0.055	0.134	GO:0043269	BP	1	regulation of ion transport	4	ENSG00000018625,ENSG00000058668,ENSG00000104267,ENSG00000109062,ENSG00000115839,ENSG00000124942,ENSG00000128245,ENSG00000130402,ENSG00000136717,ENSG00000143153,ENSG00000145362,ENSG00000146729,ENSG00000147044,ENSG00000153956,ENSG00000196924,ENSG00000220205	ATP1A2,ATP2B4,CA2,SLC9A3R1,RAB3GAP1,AHNAK,YWHAH,ACTN4,BIN1,ATP1B1,ANK2,NIPSNAP2,CASK,CACNA2D1,FLNA,VAMP2
929	1	TRUE	0.0107	3	468	3	0.006	1	GO:0048143	BP	1	astrocyte activation	1	ENSG00000123384,ENSG00000142192,ENSG00000186868	LRP1,APP,MAPT
1203	1	TRUE	0.0107	14	296	5	0.017	0.357	GO:0051540	MF	115	metal cluster binding	1	ENSG00000023228,ENSG00000103274,ENSG00000117118,ENSG00000122729,ENSG00000149273	NDUFS1,NUBP1,SDHB,ACO1,RPS3
1208	1	TRUE	0.0107	14	296	5	0.017	0.357	GO:0051536	MF	115	iron-sulfur cluster binding	2	ENSG00000023228,ENSG00000103274,ENSG00000117118,ENSG00000122729,ENSG00000149273	NDUFS1,NUBP1,SDHB,ACO1,RPS3
374	1	TRUE	0.0109	191	295	22	0.075	0.115	GO:0034220	BP	1	ion transmembrane transport	6	ENSG00000004864,ENSG00000018625,ENSG00000058668,ENSG00000105409,ENSG00000109062,ENSG00000114573,ENSG00000124942,ENSG00000128245,ENSG00000130402,ENSG00000136717,ENSG00000143153,ENSG00000145362,ENSG00000146729,ENSG00000153956,ENSG00000159212,ENSG00000165283,ENSG00000165688,ENSG00000168003,ENSG00000168924,ENSG00000196924,ENSG00000197043,ENSG00000220205	SLC25A13,ATP1A2,ATP2B4,ATP1A3,SLC9A3R1,ATP6V1A,AHNAK,YWHAH,ACTN4,BIN1,ATP1B1,ANK2,NIPSNAP2,CACNA2D1,CLIC6,STOML2,PMPCA,SLC3A2,LETM1,FLNA,ANXA6,VAMP2
376	1	TRUE	0.0109	142	295	18	0.061	0.127	GO:0098655	BP	1	cation transmembrane transport	7	ENSG00000018625,ENSG00000058668,ENSG00000105409,ENSG00000109062,ENSG00000124942,ENSG00000128245,ENSG00000130402,ENSG00000136717,ENSG00000143153,ENSG00000145362,ENSG00000146729,ENSG00000153956,ENSG00000165283,ENSG00000165688,ENSG00000168003,ENSG00000168924,ENSG00000196924,ENSG00000220205	ATP1A2,ATP2B4,ATP1A3,SLC9A3R1,AHNAK,YWHAH,ACTN4,BIN1,ATP1B1,ANK2,NIPSNAP2,CACNA2D1,STOML2,PMPCA,SLC3A2,LETM1,FLNA,VAMP2
443	1	TRUE	0.0109	21	10	2	0.2	0.095	GO:0008089	BP	1	anterograde axonal transport	9	ENSG00000078018,ENSG00000277586	MAP2,NEFL
462	1	TRUE	0.0109	676	858	137	0.16	0.203	GO:0045184	BP	1	establishment of protein localization	5	ENSG00000006530,ENSG00000007402,ENSG00000011347,ENSG00000018189,ENSG00000027001,ENSG00000033627,ENSG00000039319,ENSG00000064601,ENSG00000069248,ENSG00000071082,ENSG00000071894,ENSG00000072274,ENSG00000073969,ENSG00000074695,ENSG00000076826,ENSG00000079950,ENSG00000086589,ENSG00000086758,ENSG00000087470,ENSG00000089009,ENSG00000092108,ENSG00000092820,ENSG00000097033,ENSG00000099284,ENSG00000099365…	AGK,CACNA2D2,SYT7,RUFY3,MIPEP,ATP6V0A1,ZFYVE16,CTSA,NUP133,RPL31,CPSF1,TFRC,NSF,LMAN1,CAMSAP3,STX7,RBM22,HUWE1,DNM1L,RPL6,SCFD1,EZR,SH3GLB1,H2AFY2,STX1B,POLDIP3,MYH9,MLYCD,RPS16,RPS19,NAPA,RPL18A,APBA1,MAPK8,SEC23IP,RPL19,YWHAE,RPL34,RPS13,CORO1C,FAF2,ATP6V1A,SPTBN1,RAB3GAP1,MFN2,SRSF11,HMGCL,STX12,RPS25,RAB3GAP2,IDE,ENY2,SIL1,EPHX2,CAT,COPA,RPL5,OPTN,LRP1,ACSL3,SRSF6,USP9X,BBS2,NAPB,MACF1,YWHAH,…
553	1	TRUE	0.0109	270	960	69	0.072	0.256	GO:0002263	BP	1	cell activation involved in immune response	4	ENSG00000023318,ENSG00000026297,ENSG00000033627,ENSG00000035403,ENSG00000038002,ENSG00000049860,ENSG00000064601,ENSG00000065427,ENSG00000067225,ENSG00000072274,ENSG00000079739,ENSG00000085063,ENSG00000086758,ENSG00000095002,ENSG00000096696,ENSG00000100994,ENSG00000105649,ENSG00000108774,ENSG00000109861,ENSG00000110917,ENSG00000111144,ENSG00000111530,ENSG00000111540,ENSG00000113194,ENSG00000117592…	ERP44,RNASET2,ATP6V0A1,VCL,AGA,HEXB,CTSA,KARS,PKM,TFRC,PGM1,CD59,HUWE1,MSH2,DSP,PYGB,RAB3A,RAB5C,CTSC,MLEC,LTA4H,CAND1,RAB5B,FAF2,PRDX6,TTR,CAT,PRDX4,LRP1,SERPINB6,CAP1,ACTR10,ANXA1,GNS,PRCP,ITGAV,SLC27A2,IQGAP1,PFKL,APP,ARL8A,HSPD1,DYNC1LI1,GSN,PDXK,CSTB,S100A11,NFASC,FABP5,CTSB,RAB4B,STAT3,PGM2,GUSB,GLB1,PA2G4,GAA,DPP7,FUCA1,ANXA2,NHLRC3,XRCC6,CD47,DYNC1H1,SPTAN1,PNP,APRT,VAMP2,TXNDC5
657	1	TRUE	0.0109	4	58	2	0.034	0.5	GO:0086066	BP	1	atrial cardiac muscle cell to AV node cell communication	8	ENSG00000145362,ENSG00000196924	ANK2,FLNA
663	1	TRUE	0.0109	4	58	2	0.034	0.5	GO:0086026	BP	1	atrial cardiac muscle cell to AV node cell signaling	9	ENSG00000145362,ENSG00000196924	ANK2,FLNA
912	1	TRUE	0.0109	4	58	2	0.034	0.5	GO:0086014	BP	1	atrial cardiac muscle cell action potential	3	ENSG00000145362,ENSG00000196924	ANK2,FLNA
1273	1	TRUE	0.0109	798	414	85	0.205	0.107	GO:0016787	MF	185	hydrolase activity	1	ENSG00000002549,ENSG00000007168,ENSG00000018625,ENSG00000038002,ENSG00000049860,ENSG00000053371,ENSG00000058668,ENSG00000073969,ENSG00000079462,ENSG00000084073,ENSG00000087258,ENSG00000088256,ENSG00000089597,ENSG00000092964,ENSG00000097021,ENSG00000100345,ENSG00000101210,ENSG00000101347,ENSG00000101444,ENSG00000104267,ENSG00000104388,ENSG00000105409,ENSG00000105649,ENSG00000106066,ENSG00000106077…	LAP3,PAFAH1B1,ATP1A2,AGA,HEXB,AKR7A2,ATP2B4,NSF,PAFAH1B3,ZMPSTE24,GNAO1,GNA11,GANAB,DPYSL2,ACOT7,MYH9,EEF1A2,SAMHD1,AHCY,CA2,RAB2A,ATP1A3,RAB3A,CPVL,ABHD11,NAGLU,CTSC,LTA4H,RAB35,ATP6V1A,KIF21B,CTBS,PRDX6,IDE,EPHX2,NLN,KLC1,MACF1,PPT1,ABCB7,RIDA,LRPPRC,PPA2,ATP1B1,PRUNE1,EPHX1,ARL8A,RHOB,RPS3,SAR1B,ATP6V1C1,GNAQ,SYNJ1,ASRGL1,CTSB,PMPCA,PDIA3,KIF5C,GFM1,GUSB,USP47,GLB1,NUDT9,GAA,CNP,VCPIP1,RNPEP,D…
88	1	TRUE	0.0111	7	32	2	0.062	0.286	GO:0042339	BP	50	keratan sulfate metabolic process	3	ENSG00000049860,ENSG00000170266	HEXB,GLB1
140	1	TRUE	0.0111	22	44	3	0.068	0.136	GO:0006734	BP	50	NADH metabolic process	2	ENSG00000067225,ENSG00000111674,ENSG00000165434	PKM,ENO2,PGM2L1
242	1	TRUE	0.0111	108	836	30	0.036	0.278	GO:0006875	BP	1	cellular metal ion homeostasis	7	ENSG00000017260,ENSG00000018625,ENSG00000049759,ENSG00000058668,ENSG00000072274,ENSG00000103274,ENSG00000105409,ENSG00000108953,ENSG00000109501,ENSG00000111530,ENSG00000114573,ENSG00000120915,ENSG00000122729,ENSG00000131269,ENSG00000136888,ENSG00000138698,ENSG00000140464,ENSG00000141385,ENSG00000142192,ENSG00000143153,ENSG00000145362,ENSG00000148834,ENSG00000153956,ENSG00000156026,ENSG00000162972…	ATP2C1,ATP1A2,NEDD4L,ATP2B4,TFRC,NUBP1,ATP1A3,YWHAE,WFS1,CAND1,ATP6V1A,EPHX2,ACO1,ABCB7,ATP6V1G1,RAP1GDS1,PML,AFG3L2,APP,ATP1B1,ANK2,GSTO1,CACNA2D1,MCU,MAIP1,STOML2,HSP90B1,LETM1,SLC30A1,CALR
921	1	TRUE	0.0112	10	450	5	0.011	0.5	GO:0031115	BP	1	negative regulation of microtubule polymerization	2	ENSG00000078018,ENSG00000101367,ENSG00000104435,ENSG00000104833,ENSG00000117632	MAP2,MAPRE1,STMN2,TUBB4A,STMN1
865	1	TRUE	0.0116	17	914	9	0.01	0.529	GO:0031112	BP	1	positive regulation of microtubule polymerization or depolymerization	4	ENSG00000074054,ENSG00000101367,ENSG00000104435,ENSG00000130779,ENSG00000136861,ENSG00000137497,ENSG00000149269,ENSG00000149273,ENSG00000186868	CLASP1,MAPRE1,STMN2,CLIP1,CDK5RAP2,NUMA1,PAK1,RPS3,MAPT
1317	1	TRUE	0.0116	4	890	4	0.004	1	GO:0001848	MF	94	complement binding	2	ENSG00000085063,ENSG00000108561,ENSG00000167085,ENSG00000179218	CD59,C1QBP,PHB,CALR
554	1	TRUE	0.0117	347	40	9	0.225	0.026	GO:0045321	BP	1	leukocyte activation	3	ENSG00000035403,ENSG00000049860,ENSG00000067225,ENSG00000135046,ENSG00000149273,ENSG00000170266,ENSG00000186868,ENSG00000197102,ENSG00000197694	VCL,HEXB,PKM,ANXA1,RPS3,GLB1,MAPT,DYNC1H1,SPTAN1
370	1	TRUE	0.0118	30	285	7	0.025	0.233	GO:0071804	BP	1	cellular potassium ion transport	9	ENSG00000018625,ENSG00000105409,ENSG00000136717,ENSG00000143153,ENSG00000145362,ENSG00000196924,ENSG00000220205	ATP1A2,ATP1A3,BIN1,ATP1B1,ANK2,FLNA,VAMP2
383	1	TRUE	0.0118	30	285	7	0.025	0.233	GO:0071805	BP	1	potassium ion transmembrane transport	9	ENSG00000018625,ENSG00000105409,ENSG00000136717,ENSG00000143153,ENSG00000145362,ENSG00000196924,ENSG00000220205	ATP1A2,ATP1A3,BIN1,ATP1B1,ANK2,FLNA,VAMP2
570	1	TRUE	0.0118	56	293	10	0.034	0.179	GO:0060047	BP	1	heart contraction	6	ENSG00000018625,ENSG00000058668,ENSG00000105409,ENSG00000136717,ENSG00000143153,ENSG00000145362,ENSG00000153956,ENSG00000154639,ENSG00000171298,ENSG00000196924	ATP1A2,ATP2B4,ATP1A3,BIN1,ATP1B1,ANK2,CACNA2D1,CXADR,GAA,FLNA
669	1	TRUE	0.0118	32	71	4	0.056	0.125	GO:1904950	BP	1	negative regulation of establishment of protein localization	3	ENSG00000074695,ENSG00000135046,ENSG00000186868,ENSG00000203879	LMAN1,ANXA1,MAPT,GDI1
756	1	TRUE	0.0118	20	207	5	0.024	0.25	GO:0098900	BP	1	regulation of action potential	2	ENSG00000136717,ENSG00000145362,ENSG00000153956,ENSG00000154639,ENSG00000196924	BIN1,ANK2,CACNA2D1,CXADR,FLNA
1320	1	TRUE	0.0118	263	461	38	0.082	0.144	GO:0042803	MF	94	protein homodimerization activity	3	ENSG00000007168,ENSG00000029725,ENSG00000049860,ENSG00000072110,ENSG00000072274,ENSG00000075340,ENSG00000077782,ENSG00000083720,ENSG00000087274,ENSG00000097021,ENSG00000100345,ENSG00000105372,ENSG00000111907,ENSG00000114416,ENSG00000115129,ENSG00000115355,ENSG00000117305,ENSG00000117308,ENSG00000117592,ENSG00000119912,ENSG00000120915,ENSG00000121691,ENSG00000124831,ENSG00000130402,ENSG00000136628…	PAFAH1B1,RABEP1,HEXB,ACTN1,TFRC,ADD2,FGFR1,OXCT1,ADD1,ACOT7,MYH9,RPS19,TPD52L1,FXR1,TP53I3,CCDC88A,HMGCL,GALE,PRDX6,IDE,EPHX2,CAT,LRRFIP1,ACTN4,EPRS,AKT1,RPL7,CADM3,SRR,GLB1,NPM1,PLCB1,MAPT,XPNPEP3,FLNA,ANXA6,INPP5F,NAGA
235	1	TRUE	0.012	138	836	36	0.043	0.261	GO:0098771	BP	1	inorganic ion homeostasis	5	ENSG00000017260,ENSG00000018625,ENSG00000033627,ENSG00000049759,ENSG00000058668,ENSG00000067141,ENSG00000072274,ENSG00000103274,ENSG00000104093,ENSG00000104267,ENSG00000105409,ENSG00000108953,ENSG00000109501,ENSG00000111530,ENSG00000114573,ENSG00000120915,ENSG00000122729,ENSG00000131238,ENSG00000131269,ENSG00000136888,ENSG00000138698,ENSG00000140464,ENSG00000141385,ENSG00000142192,ENSG00000143153…	ATP2C1,ATP1A2,ATP6V0A1,NEDD4L,ATP2B4,NEO1,TFRC,NUBP1,DMXL2,CA2,ATP1A3,YWHAE,WFS1,CAND1,ATP6V1A,EPHX2,ACO1,PPT1,ABCB7,ATP6V1G1,RAP1GDS1,PML,AFG3L2,APP,ATP1B1,ANK2,GSTO1,CACNA2D1,MCU,MAIP1,BDH2,STOML2,HSP90B1,LETM1,SLC30A1,CALR
507	1	TRUE	0.012	132	82	8	0.098	0.061	GO:0042330	BP	1	taxis	3	ENSG00000006451,ENSG00000105372,ENSG00000115306,ENSG00000135046,ENSG00000149294,ENSG00000157851,ENSG00000168280,ENSG00000197694	RALA,RPS19,SPTBN1,ANXA1,NCAM1,DPYSL5,KIF5C,SPTAN1
508	1	TRUE	0.012	132	82	8	0.098	0.061	GO:0006935	BP	1	chemotaxis	4	ENSG00000006451,ENSG00000105372,ENSG00000115306,ENSG00000135046,ENSG00000149294,ENSG00000157851,ENSG00000168280,ENSG00000197694	RALA,RPS19,SPTBN1,ANXA1,NCAM1,DPYSL5,KIF5C,SPTAN1
763	1	TRUE	0.012	29	80	4	0.05	0.138	GO:0061387	BP	1	regulation of extent of cell growth	1	ENSG00000018189,ENSG00000078018,ENSG00000115310,ENSG00000186868	RUFY3,MAP2,RTN4,MAPT
484	1	TRUE	0.0123	170	14	4	0.286	0.024	GO:0040007	BP	1	growth	2	ENSG00000078018,ENSG00000131711,ENSG00000176788,ENSG00000186868	MAP2,MAP1B,BASP1,MAPT
605	1	TRUE	0.0125	117	52	6	0.115	0.051	GO:0007420	BP	1	brain development	6	ENSG00000066032,ENSG00000115310,ENSG00000128245,ENSG00000132688,ENSG00000148798,ENSG00000176788	CTNNA2,RTN4,YWHAH,NES,INA,BASP1
1240	1	TRUE	0.0125	4	64	2	0.031	0.5	GO:0003680	MF	3	AT DNA binding	1	ENSG00000149948,ENSG00000186868	HMGA2,MAPT
115	1	TRUE	0.0126	6	484	4	0.008	0.667	GO:0006551	BP	50	leucine metabolic process	1	ENSG00000105552,ENSG00000117305,ENSG00000128928,ENSG00000131844	BCAT2,HMGCL,IVD,MCCC2
638	1	TRUE	0.0126	11	97	3	0.031	0.273	GO:1901385	BP	1	regulation of voltage-gated calcium channel activity	8	ENSG00000124942,ENSG00000146729,ENSG00000153956	AHNAK,NIPSNAP2,CACNA2D1
1195	1	TRUE	0.0126	28	37	3	0.081	0.107	GO:0016836	MF	186	hydro-lyase activity	3	ENSG00000084754,ENSG00000104267,ENSG00000111674	HADHA,CA2,ENO2
1215	1	TRUE	0.0126	15	852	8	0.009	0.533	GO:0005544	MF	115	calcium-dependent phospholipid binding	4	ENSG00000011347,ENSG00000067715,ENSG00000135046,ENSG00000164111,ENSG00000182718,ENSG00000186472,ENSG00000196975,ENSG00000197043	SYT7,SYT1,ANXA1,ANXA5,ANXA2,PCLO,ANXA4,ANXA6
1279	1	TRUE	0.0126	20	940	10	0.011	0.5	GO:0008236	MF	185	serine-type peptidase activity	3	ENSG00000064601,ENSG00000085377,ENSG00000106066,ENSG00000109472,ENSG00000121064,ENSG00000135047,ENSG00000137509,ENSG00000164733,ENSG00000166033,ENSG00000176978	CTSA,PREP,CPVL,CPE,SCPEP1,CTSL,PRCP,CTSB,HTRA1,DPP7
1305	1	TRUE	0.0126	67	339	12	0.035	0.179	GO:0051015	MF	94	actin filament binding	4	ENSG00000072110,ENSG00000075340,ENSG00000087274,ENSG00000100345,ENSG00000127603,ENSG00000130402,ENSG00000136717,ENSG00000172757,ENSG00000196535,ENSG00000196586,ENSG00000196924,ENSG00000241553	ACTN1,ADD2,ADD1,MYH9,MACF1,ACTN4,BIN1,CFL1,MYO18A,MYO6,FLNA,ARPC4
1316	1	TRUE	0.0126	4	921	4	0.004	1	GO:0001846	MF	94	opsonin binding	2	ENSG00000108561,ENSG00000138448,ENSG00000167085,ENSG00000179218	C1QBP,ITGAV,PHB,CALR
109	1	TRUE	0.0127	163	950	45	0.047	0.276	GO:0006520	BP	50	cellular amino acid metabolic process	1	ENSG00000031698,ENSG00000058668,ENSG00000059573,ENSG00000065154,ENSG00000065427,ENSG00000067704,ENSG00000100577,ENSG00000101444,ENSG00000105552,ENSG00000106049,ENSG00000110619,ENSG00000113643,ENSG00000115419,ENSG00000116874,ENSG00000117305,ENSG00000124608,ENSG00000128928,ENSG00000131844,ENSG00000132541,ENSG00000133706,ENSG00000133943,ENSG00000134905,ENSG00000136628,ENSG00000137513,ENSG00000138777…	SARS,ATP2B4,ALDH18A1,OAT,KARS,IARS2,GSTZ1,AHCY,BCAT2,HIBADH,CARS,RARS,GLS,WARS2,HMGCL,AARS2,IVD,MCCC2,RIDA,LARS,DGLUCY,CARS2,EPRS,NARS2,PPA2,AMT,PCYOX1L,QDPR,AHCYL2,ASRGL1,ALDH7A1,MARS,FN3K,SRR,AHCYL1,GATM,QARS,FARSA,SHMT2,ACADSB,IARS,HIBCH,VARS,CKMT1A,NFS1
282	1	TRUE	0.0127	899	786	162	0.206	0.18	GO:0043933	BP	1	protein-containing complex subunit organization	4	ENSG00000004961,ENSG00000009844,ENSG00000023228,ENSG00000023734,ENSG00000029363,ENSG00000061676,ENSG00000065154,ENSG00000067715,ENSG00000069248,ENSG00000070087,ENSG00000073969,ENSG00000074054,ENSG00000074695,ENSG00000075340,ENSG00000076826,ENSG00000077264,ENSG00000078018,ENSG00000085063,ENSG00000086589,ENSG00000087274,ENSG00000087470,ENSG00000089009,ENSG00000089159,ENSG00000092108,ENSG00000097033…	HCCS,VTA1,NDUFS1,STRAP,BCLAF1,NCKAP1,OAT,SYT1,NUP133,PFN2,NSF,CLASP1,LMAN1,ADD2,CAMSAP3,PAK3,MAP2,CD59,RBM22,ADD1,DNM1L,RPL6,PXN,SCFD1,SH3GLB1,STX1B,SF3A1,PRMT5,DICER1,SAMHD1,MAPRE1,DMXL2,DECR1,STMN2,TUBB4A,MRPL4,RPS19,NAPA,DNM1,APBA1,SEC23IP,C1QBP,MPP2,SLC9A3R1,CTSC,CAND1,MRPL51,NOP2,SOD2,DPYSL3,RTN4,SF3B1,UXS1,DNAJC6,CRYZ,HMGCL,STMN1,CAMSAP2,IDE,CAT,RPL5,7-Sep,SRSF6,AARS2,AHNAK,NAPB,KLC1,HAT1,C…
621	1	TRUE	0.0127	23	278	6	0.022	0.261	GO:0051588	BP	1	regulation of neurotransmitter transport	4	ENSG00000008056,ENSG00000018625,ENSG00000099365,ENSG00000105649,ENSG00000115839,ENSG00000136854	SYN1,ATP1A2,STX1B,RAB3A,RAB3GAP1,STXBP1
610	1	TRUE	0.0128	17	14	2	0.143	0.118	GO:0021954	BP	1	central nervous system neuron development	7	ENSG00000078018,ENSG00000186868	MAP2,MAPT
707	1	TRUE	0.0128	26	339	7	0.021	0.269	GO:1901879	BP	1	regulation of protein depolymerization	5	ENSG00000075340,ENSG00000087274,ENSG00000104435,ENSG00000132688,ENSG00000148180,ENSG00000163539,ENSG00000166503	ADD2,ADD1,STMN2,NES,GSN,CLASP2,HDGFL3
1250	1	TRUE	0.0129	10	746	6	0.008	0.6	GO:0008574	MF	66	ATP-dependent microtubule motor activity, plus-end-directed	2	ENSG00000077380,ENSG00000101350,ENSG00000131437,ENSG00000155980,ENSG00000168280,ENSG00000264364	DYNC1I2,KIF3B,KIF3A,KIF5A,KIF5C,DYNLL2
241	1	TRUE	0.013	129	836	34	0.041	0.264	GO:0030003	BP	1	cellular cation homeostasis	6	ENSG00000017260,ENSG00000018625,ENSG00000033627,ENSG00000049759,ENSG00000058668,ENSG00000072274,ENSG00000103274,ENSG00000104093,ENSG00000104267,ENSG00000105409,ENSG00000108953,ENSG00000109501,ENSG00000111530,ENSG00000114573,ENSG00000120915,ENSG00000122729,ENSG00000131238,ENSG00000131269,ENSG00000136888,ENSG00000138698,ENSG00000140464,ENSG00000141385,ENSG00000142192,ENSG00000143153,ENSG00000145362…	ATP2C1,ATP1A2,ATP6V0A1,NEDD4L,ATP2B4,TFRC,NUBP1,DMXL2,CA2,ATP1A3,YWHAE,WFS1,CAND1,ATP6V1A,EPHX2,ACO1,PPT1,ABCB7,ATP6V1G1,RAP1GDS1,PML,AFG3L2,APP,ATP1B1,ANK2,GSTO1,CACNA2D1,MCU,MAIP1,STOML2,HSP90B1,LETM1,SLC30A1,CALR
289	1	TRUE	0.013	1441	21	13	0.619	0.009	GO:0006996	BP	1	organelle organization	4	ENSG00000078018,ENSG00000100345,ENSG00000104722,ENSG00000113657,ENSG00000113758,ENSG00000132688,ENSG00000135046,ENSG00000136854,ENSG00000160789,ENSG00000172757,ENSG00000186868,ENSG00000197102,ENSG00000277586	MAP2,MYH9,NEFM,DPYSL3,DBN1,NES,ANXA1,STXBP1,LMNA,CFL1,MAPT,DYNC1H1,NEFL
430	1	TRUE	0.013	42	334	9	0.027	0.214	GO:0097480	BP	1	establishment of synaptic vesicle localization	6	ENSG00000008056,ENSG00000078018,ENSG00000099365,ENSG00000105649,ENSG00000115839,ENSG00000136854,ENSG00000159082,ENSG00000186472,ENSG00000220205	SYN1,MAP2,STX1B,RAB3A,RAB3GAP1,STXBP1,SYNJ1,PCLO,VAMP2
454	1	TRUE	0.013	42	334	9	0.027	0.214	GO:0048489	BP	1	synaptic vesicle transport	5	ENSG00000008056,ENSG00000078018,ENSG00000099365,ENSG00000105649,ENSG00000115839,ENSG00000136854,ENSG00000159082,ENSG00000186472,ENSG00000220205	SYN1,MAP2,STX1B,RAB3A,RAB3GAP1,STXBP1,SYNJ1,PCLO,VAMP2
1199	1	TRUE	0.013	4	934	4	0.004	1	GO:0030955	MF	119	potassium ion binding	2	ENSG00000018625,ENSG00000143153,ENSG00000160209,ENSG00000163399	ATP1A2,ATP1B1,PDXK,ATP1A1
1200	1	TRUE	0.013	4	934	4	0.004	1	GO:0031402	MF	119	sodium ion binding	2	ENSG00000018625,ENSG00000143153,ENSG00000160209,ENSG00000163399	ATP1A2,ATP1B1,PDXK,ATP1A1
1298	1	TRUE	0.0132	50	223	8	0.036	0.16	GO:0000149	MF	94	SNARE binding	2	ENSG00000073969,ENSG00000079950,ENSG00000099365,ENSG00000105402,ENSG00000134265,ENSG00000136854,ENSG00000184840,ENSG00000220205	NSF,STX7,STX1B,NAPA,NAPG,STXBP1,TMED9,VAMP2
703	1	TRUE	0.0133	64	467	14	0.03	0.219	GO:0060491	BP	1	regulation of cell projection assembly	5	ENSG00000006451,ENSG00000058453,ENSG00000061676,ENSG00000070087,ENSG00000099864,ENSG00000113657,ENSG00000115355,ENSG00000122545,ENSG00000137942,ENSG00000142459,ENSG00000158856,ENSG00000160007,ENSG00000172020,ENSG00000254999	RALA,CROCC,NCKAP1,PFN2,PALM,DPYSL3,CCDC88A,7-Sep,FNBP1L,EVI5L,DMTN,ARHGAP35,GAP43,BRK1
704	1	TRUE	0.0133	64	467	14	0.03	0.219	GO:0120032	BP	1	regulation of plasma membrane bounded cell projection assembly	6	ENSG00000006451,ENSG00000058453,ENSG00000061676,ENSG00000070087,ENSG00000099864,ENSG00000113657,ENSG00000115355,ENSG00000122545,ENSG00000137942,ENSG00000142459,ENSG00000158856,ENSG00000160007,ENSG00000172020,ENSG00000254999	RALA,CROCC,NCKAP1,PFN2,PALM,DPYSL3,CCDC88A,7-Sep,FNBP1L,EVI5L,DMTN,ARHGAP35,GAP43,BRK1
861	1	TRUE	0.0133	39	222	7	0.032	0.179	GO:0120034	BP	1	positive regulation of plasma membrane bounded cell projection assembly	3	ENSG00000006451,ENSG00000058453,ENSG00000099864,ENSG00000113657,ENSG00000115355,ENSG00000122545,ENSG00000137942	RALA,CROCC,PALM,DPYSL3,CCDC88A,7-Sep,FNBP1L
30	1	TRUE	0.0135	311	751	63	0.084	0.203	GO:0019439	BP	50	aromatic compound catabolic process	3	ENSG00000026025,ENSG00000060138,ENSG00000067225,ENSG00000069535,ENSG00000071082,ENSG00000079739,ENSG00000089009,ENSG00000093010,ENSG00000097021,ENSG00000100697,ENSG00000101347,ENSG00000103150,ENSG00000105193,ENSG00000105372,ENSG00000105640,ENSG00000108298,ENSG00000110700,ENSG00000111674,ENSG00000112667,ENSG00000113575,ENSG00000118181,ENSG00000120915,ENSG00000122406,ENSG00000130255,ENSG00000130826…	VIM,YBX3,PKM,MAOB,RPL31,PGM1,RPL6,COMT,ACOT7,DICER1,SAMHD1,MLYCD,RPS16,RPS19,RPL18A,RPL19,RPS13,ENO2,DNPH1,PPP2CA,RPS25,EPHX2,RPL5,RPL36,DKC1,RPL27,LDHA,IGF2BP3,RPS6,RPS24,SSB,RPS2,AKT1,RPS11,RPL13A,RPS8,RPL37,RPL7,RPS3,PFKM,HNRNPU,HK1,ASRGL1,RPL29,RPL9,HMGB2,PGM2L1,NUDT9,RPS21,RPS7,RPL4,RPLP2,NPM1,RPS17,RPL35A,H1F0,MAOA,SND1,PNP,RPS29,RPS18,RPS28,EIF6
361	1	TRUE	0.0135	17	559	7	0.013	0.412	GO:0015800	BP	1	acidic amino acid transport	10	ENSG00000004864,ENSG00000018625,ENSG00000067715,ENSG00000105649,ENSG00000115839,ENSG00000115840,ENSG00000220205	SLC25A13,ATP1A2,SYT1,RAB3A,RAB3GAP1,SLC25A12,VAMP2
[truncated: 539 more rows]

## Sheet: 3M organoids_DELvsCTRL_DEP
query.number	significant	p.value	term.size	query.size	overlap.size	precision	recall	term.id	domain	subgraph.number	term.name	relative.depth	intersection
[truncated: 61 more rows]

[truncated: 1 more sheets: 3M organoids_DUPvsCTRL_DEP]
