# Supplementary material for: Cortical organoids model early brain development disrupted by 16p11.2 copy number variants in autism
Source: Mol Psychiatry. 2021 Aug 26;26(12):7560–80. doi: 10.1038/s41380-021-01243-6 (PMC8873019; doi:10.1038/s41380-021-01243-6)
Supplement: Supplementary file 12 — Table S10 [file 41380_2021_1243_MOESM12_ESM.xlsx]

## Sheet: Readme_S10
Supplementary Table 10. Module membership from protein co-expression (WPCNA) analysis in 1M and 3M cortical organoids.

## Sheet: WPCNA_1M
genename	UniprotAC	module	kME_grey	kME_turquoise	kME_blue	kME_brown	kME_yellow	kME_green	kME_red	kME_black	kME_pink	kME_magenta	kME_purple	kME_greenyellow	kME_tan	kME_salmon	kME_cyan	kME_midnightblue	kME_lightcyan	kME_grey60	kME_lightgreen	kME_lightyellow	kME_royalblue	kME_darkred	refSeq.annot	uniprot.annot
ADA	P00813	7black	-0.0509887	-0.333151	-0.117105	-0.0502193	-0.222898	-0.0955213	0.027104	0.377795	-0.0286461	-0.268844	0.226941	0.191386	-0.422463	0.145661	0.223174	-0.1409	0.202779	0.031337	-0.303327	-0.30858	0.122108	0.416654	This gene encodes an enzyme that catalyzes the hydrolysis of adenosine to inosine. Various mutations have been described for this gene and have been linked to human diseases. Deficiency in this enzyme causes a form of severe combined immunodeficiency disease (SCID), in which there is dysfunction of both B and T lymphocytes with impaired cellular immunity and decreased production of immunoglobulin…	Catalyzes the hydrolytic deamination of adenosine and 2-deoxyadenosine (PubMed:8452534, PubMed:16670267). Plays animportant role in purine metabolism and in adenosine homeostasis.Modulates signaling by extracellular adenosine, and so contributesindirectly to cellular signaling events. Acts as a positiveregulator of T-cell coactivation, by binding DPP4(PubMed:20959412). Its interaction with DPP4 r…
ANKRD11	Q6UB99	7black	0.293421	-0.152431	0.339426	0.325683	-0.1459	0.268091	0.138924	0.569482	0.165566	-0.0509967	0.352205	0.17073	-0.0899003	0.302942	0.339741	0.18117	0.191767	0.170551	-0.0453332	0.0114929	0.177817	0.314411	This locus encodes an ankryin repeat domain-containing protein. The encoded protein inhibits ligand-dependent activation of transcription. Mutations in this gene have been associated with KBG syndrome, which is characterized by macrodontia, distinctive craniofacial features, short stature, skeletal anomalies, global developmental delay, seizures and intellectual disability. Alternatively spliced …	Chromatin regulator which modulates histone acetylationand gene expression in neural precursor cells (By similarity). Mayrecruit histone deacetylases (HDACs) to the p160coactivators/nuclear receptor complex to inhibit ligand-dependenttransactivation (PubMed:15184363). Has a role in proliferation anddevelopment of cortical neural precursors (PubMed:25556659). Mayalso regulate bone homeostasis (By …
APEH	P13798	7black	0.0852901	-0.491551	0.0479558	-0.133717	-0.112438	-0.0255958	0.420087	0.733029	0.278155	-0.291163	0.224032	0.607122	-0.59094	0.421312	0.493242	0.0552904	0.367879	-0.130892	-0.35761	-0.575837	0.442673	0.746998	This gene encodes the enzyme acylpeptide hydrolase, which catalyzes the hydrolysis of the terminal acetylated amino acid preferentially from small acetylated peptides. The acetyl amino acid formed by this hydrolase is further processed to acetate and a free amino acid by an aminoacylase. This gene is located within the same region of chromosome 3 (3p21) as the aminoacylase gene, and deletions at …	This enzyme catalyzes the hydrolysis of the N-terminalpeptide bond of an N-acetylated peptide to generate an N-acetylated amino acid and a peptide with a free N-terminus. Itpreferentially cleaves off Ac-Ala, Ac-Met and Ac-Ser.{ECO:0000269|PubMed:1861871, ECO:0000269|PubMed:2006156}.
ARFGAP3	Q9NP61	7black	0.24252	-0.353369	0.247259	-0.104332	-0.0923529	-0.0144262	0.392442	0.630576	0.218044	-0.316291	0.0970203	0.648597	-0.324835	0.60341	0.258949	0.189192	0.342597	-0.0277397	-0.276495	-0.329528	0.49491	0.373979	The protein encoded by this gene is a GTPase-activating protein (GAP) that associates with the Golgi apparatus and regulates the early secretory pathway of proteins. The encoded protein promotes hydrolysis of ADP-ribosylation factor 1 (ARF1)-bound GTP, which is required for the dissociation of coat proteins from Golgi-derived membranes and vesicles. Dissociation of the coat proteins is a prerequi…	GTPase-activating protein (GAP) for ADP ribosylationfactor 1 (ARF1). Hydrolysis of ARF1-bound GTP may lead todissociation of coatomer from Golgi-derived membranes to allowfusion with target membranes. {ECO:0000269|PubMed:11172815}.
BCKDHA	P12694	7black	0.395671	-0.272928	0.25474	0.077571	-0.102005	0.0828654	0.304112	0.621884	0.235257	-0.21271	0.46263	0.516009	-0.248853	0.59518	0.253863	0.32446	0.483572	0.162857	-0.201917	-0.161186	0.392121	0.507954	The branched-chain alpha-keto acid (BCAA) dehydrogenase (BCKD) complex is an innter mitochondrial enzyme complex that catalyzes the second major step in the catabolism of the branched-chain amino acids leucine, isoleucine, and valine. The BCKD complex consists of three catalytic components: a heterotetrameric (alpha2-beta2) branched-chain alpha-keto acid decarboxylase (E1), a dihydrolipoyl transa…	The branched-chain alpha-keto dehydrogenase complexcatalyzes the overall conversion of alpha-keto acids to acyl-CoAand CO(2). It contains multiple copies of three enzymaticcomponents: branched-chain alpha-keto acid decarboxylase (E1),lipoamide acyltransferase (E2) and lipoamide dehydrogenase (E3).
CALU	O43852	7black	0.297946	-0.430533	0.212474	0.152736	-0.210442	0.171232	0.17184	0.619719	0.217506	-0.223656	0.305569	0.503285	-0.212447	0.594033	0.195379	0.172368	0.463813	-0.0960603	-0.40343	-0.297938	0.539643	0.419205	The product of this gene is a calcium-binding protein localized in the endoplasmic reticulum (ER) and it is involved in such ER functions as protein folding and sorting. This protein belongs to a family of multiple EF-hand proteins (CERC) that include reticulocalbin, ERC-55, and Cab45 and the product of this gene. Alternatively spliced transcript variants encoding different isoforms have been ide…	Involved in regulation of vitamin K-dependentcarboxylation of multiple N-terminal glutamate residues. Seems toinhibit gamma-carboxylase GGCX. Binds 7 calcium ions with a lowaffinity (By similarity). {ECO:0000250}.
CNPY3	Q9BT09	7black	0.2422	-0.64355	0.184322	-0.049704	-0.177648	-0.0406414	0.286611	0.704905	0.394167	-0.364805	0.186784	0.688004	-0.486649	0.59592	0.365535	0.257556	0.379376	0.0389494	-0.292497	-0.495441	0.508251	0.519275	This gene encodes a protein that binds members of the toll-like receptor protein family and functions as a chaperone to aid in folding and export of these proteins. Alternative splicing results in multiple transcript variants. Naturally occuring readthrough transcription occurs between this locus and the downstream GNMT (glycine N-methyltransferase) gene and is represented with GeneID:107080644. …	NA
CSE1L	P55060	7black	0.164373	-0.0246114	0.15646	0.337072	-0.17849	0.489476	0.128368	0.574565	-0.136356	0.216335	0.653382	0.00134685	0.0717604	0.099154	0.418792	-0.121635	0.435974	-0.147928	-0.342244	-0.140063	0.0207315	0.489217	Proteins that carry a nuclear localization signal (NLS) are transported into the nucleus by the importin-alpha/beta heterodimer. Importin-alpha binds the NLS, while importin-beta mediates translocation through the nuclear pore complex. After translocation, RanGTP binds importin-beta and displaces importin-alpha. Importin-alpha must then be returned to the cytoplasm, leaving the NLS protein behind…	Export receptor for importin-alpha. Mediates importin-alpha re-export from the nucleus to the cytoplasm after importsubstrates (cargos) have been released into the nucleoplasm. Inthe nucleus binds cooperatively to importin-alpha and to theGTPase Ran in its active GTP-bound form. Docking of this trimericcomplex to the nuclear pore complex (NPC) is mediated throughbinding to nucleoporins. Upon tran…
CTH	P32929	7black	-0.0311172	-0.547911	0.155023	-0.191119	-0.28784	-0.150404	0.372037	0.691983	0.127969	-0.439208	0.154599	0.572741	-0.586603	0.446607	0.298458	0.0647847	0.403312	-0.110062	-0.399167	-0.538614	0.382368	0.581736	This gene encodes a cytoplasmic enzyme in the trans-sulfuration pathway that converts cystathione derived from methionine into cysteine. Glutathione synthesis in the liver is dependent upon the availability of cysteine. Mutations in this gene cause cystathioninuria. Alternative splicing of this gene results in three transcript variants encoding different isoforms. [provided by RefSeq, Jun 2010].	Catalyzes the last step in the trans-sulfuration pathwayfrom methionine to cysteine. Has broad substrate specificity.Converts cystathionine to cysteine, ammonia and 2-oxobutanoate.Converts two cysteine molecules to lanthionine and hydrogensulfide. Can also accept homocysteine as substrate. Specificitydepends on the levels of the endogenous substrates. Generates theendogenous signaling molecule hy…
DCK	P27707	7black	0.401351	-0.50142	0.272534	0.272237	-0.137359	0.492539	0.381526	0.777045	0.276633	0.0577513	0.421216	0.525296	0.0328434	0.575267	0.409149	0.147121	0.556223	-0.0817043	-0.350821	-0.430331	0.555819	0.451814	Deoxycytidine kinase (DCK) is required for the phosphorylation of several deoxyribonucleosides and their nucleoside analogs. Deficiency of DCK is associated with resistance to antiviral and anticancer chemotherapeutic agents. Conversely, increased deoxycytidine kinase activity is associated with increased activation of these compounds to cytotoxic nucleoside triphosphate derivatives. DCK is clini…	Required for the phosphorylation of thedeoxyribonucleosides deoxycytidine (dC), deoxyguanosine (dG) anddeoxyadenosine (dA). Has broad substrate specificity, and does notdisplay selectivity based on the chirality of the substrate. It isalso an essential enzyme for the phosphorylation of numerousnucleoside analogs widely employed as antiviral andchemotherapeutic agents. {ECO:0000269|PubMed:18377927…
DCTD	P32321	7black	0.0683208	-0.400999	0.0147754	0.0163238	-0.119083	0.294421	0.492761	0.745545	-0.0848062	-0.0335525	0.502363	0.530097	-0.38647	0.373557	0.302357	-0.104477	0.620218	-0.347953	-0.635431	-0.532575	0.534472	0.80986	The protein encoded by this gene catalyzes the deamination of dCMP to dUMP, the nucleotide substrate for thymidylate synthase. The encoded protein is allosterically activated by dCTP and inhibited by dTTP, and is found as a homohexamer. This protein uses zinc as a cofactor for its activity. Two transcript variants encoding different isoforms have been found for this gene. [provided by RefSeq, Jul…	Supplies the nucleotide substrate for thymidylatesynthetase.
DDB1	Q16531	7black	0.625726	-0.233073	0.329895	0.384892	0.0304022	0.652847	0.367608	0.759404	0.253993	0.24716	0.523409	0.459949	0.251522	0.626085	0.525459	0.191892	0.57068	-0.0259937	-0.239301	-0.156526	0.495946	0.333624	The protein encoded by this gene is the large subunit (p127) of the heterodimeric DNA damage-binding (DDB) complex while another protein (p48) forms the small subunit. This protein complex functions in nucleotide-excision repair and binds to DNA following UV damage. Defective activity of this complex causes the repair defect in patients with xeroderma pigmentosum complementation group E (XPE) - a…	Required for DNA repair. Binds to DDB2 to form the UV-damaged DNA-binding protein complex (the UV-DDB complex). The UV-DDB complex may recognize UV-induced DNA damage and recruitproteins of the nucleotide excision repair pathway (the NERpathway) to initiate DNA repair. The UV-DDB complex preferentiallybinds to cyclobutane pyrimidine dimers (CPD), 6-4 photoproducts(6-4 PP), apurinic sites and shor…
DNAJB4	Q9UDY4	7black	0.0668436	-0.632129	0.205093	0.0762521	-0.331327	-0.0919463	0.200998	0.665655	0.298255	-0.476275	0.157442	0.571641	-0.649373	0.49249	0.200884	0.206889	0.284492	0.0176577	-0.339181	-0.448032	0.604055	0.539969	The protein encoded by this gene is a molecular chaperone, tumor suppressor, and member of the heat shock protein-40 family. The encoded protein binds the cell adhesion protein E-cadherin and targets it to the plasma membrane. This protein also binds incorrectly folded E-cadherin and targets it for endoplasmic reticulum-associated degradation. This gene is a strong tumor suppressor for colorectal…	Probable chaperone. Stimulates ATP hydrolysis and thefolding of unfolded proteins mediated by HSPA1A/B (in vitro)(PubMed:24318877). {ECO:0000269|PubMed:24318877}.
DNM2	P50570	7black	0.476814	-0.218301	0.544541	0.411759	-0.190458	0.353282	0.0892527	0.689066	0.297362	-0.075666	0.382995	0.120782	0.0711888	0.435924	0.465336	0.234718	0.158351	0.303471	0.0413384	0.061124	0.0309132	0.182801	Dynamins represent one of the subfamilies of GTP-binding proteins. These proteins share considerable sequence similarity over the N-terminal portion of the molecule, which contains the GTPase domain. Dynamins are associated with microtubules. They have been implicated in cell processes such as endocytosis and cell motility, and in alterations of the membrane that accompany certain activities such…	Microtubule-associated force-producing protein involvedin producing microtubule bundles and able to bind and hydrolyzeGTP. Plays a role in the regulation of neuron morphology, axongrowth and formation of neuronal growth cones (By similarity).Plays an important role in vesicular trafficking processes, inparticular endocytosis. Involved in cytokinesis (PubMed:12498685).Regulates maturation of apopt…
DPH5	Q9H2P9	7black	0.453446	-0.224476	0.550761	0.444668	-0.198526	0.323505	0.225774	0.700172	0.30242	-0.187369	0.4615	0.334804	-0.101814	0.543046	0.123863	0.337377	0.268408	0.196394	-0.0966767	0.00319068	0.426821	0.400514	This gene encodes a component of the diphthamide synthesis pathway. Diphthamide is a post-translationally modified histidine residue found only on translation elongation factor 2. It is conserved from archaebacteria to humans, and is targeted by diphtheria toxin and Pseudomonas exotoxin A to halt cellular protein synthesis. The yeast and Chinese hamster homologs of this protein catalyze the trime…	S-adenosyl-L-methionine-dependent methyltransferase thatcatalyzes four methylations of the modified target histidineresidue in translation elongation factor 2 (EF-2), to form anintermediate called diphthine methyl ester. The four successivemethylation reactions represent the second step of diphthamidebiosynthesis. {ECO:0000250|UniProtKB:P32469,ECO:0000269|PubMed:23486472}.
DPP9	Q86TI2	7black	0.22842	-0.377091	0.213601	0.0348094	-0.0255238	0.257355	0.431523	0.54295	0.126113	-0.0561608	0.199333	0.541792	-0.0755585	0.486372	0.127232	0.139143	0.418709	-0.232216	-0.365591	-0.331435	0.502077	0.392133	This gene encodes a protein that is a member of the S9B family in clan SC of the serine proteases. The protein has been shown to have post-proline dipeptidyl aminopeptidase activity, cleaving Xaa-Pro dipeptides from the N-termini of proteins. Although the activity of this protein is similar to that of dipeptidyl peptidase 4 (DPP4), it does not appear to be membrane bound. In general, dipeptidyl p…	Dipeptidyl peptidase that cleaves off N-terminaldipeptides from proteins having a Pro or Ala residue at position2.
EEF1D	P29692	7black	0.433921	-0.473641	0.489159	0.46456	-0.223326	0.497891	0.280387	0.679413	0.138529	0.0261513	0.473128	0.420994	0.0762334	0.483786	0.0607921	0.296582	0.493669	-0.00106951	-0.2982	-0.185224	0.575572	0.363795	This gene encodes a subunit of the elongation factor-1 complex, which is responsible for the enzymatic delivery of aminoacyl tRNAs to the ribosome. This subunit, delta, functions as guanine nucleotide exchange factor. It is reported that following HIV-1 infection, this subunit interacts with HIV-1 Tat. This interaction results in repression of translation of host cell proteins and enhanced transl…	Isoform 1: EF-1-beta and EF-1-delta stimulate theexchange of GDP bound to EF-1-alpha to GTP, regenerating EF-1-alpha for another round of transfer of aminoacyl-tRNAs to theribosome.
EIF3A	Q14152	7black	0.445047	-0.361036	0.337828	0.329429	-0.109039	0.450729	0.337632	0.868644	0.3446	-0.0112086	0.468307	0.458926	-0.0524273	0.518648	0.621184	0.18919	0.399363	-0.00384347	-0.2704	-0.336711	0.305512	0.584644	NA	NA
EIF3B	P55884	7black	0.510468	-0.147808	0.408411	0.433457	-0.143339	0.450657	0.203213	0.759229	0.164496	-0.0180578	0.573666	0.264081	0.0241973	0.462772	0.355908	0.15738	0.369577	0.0925409	-0.204917	-0.0278556	0.250894	0.468984	NA	NA
EIF3E	P60228	7black	0.48221	-0.451236	0.393631	0.378232	-0.130662	0.608788	0.445503	0.882649	0.300476	0.124669	0.564589	0.510361	0.105254	0.554685	0.451262	0.217201	0.584581	-0.10212	-0.346728	-0.401972	0.508813	0.579352	NA	NA
EIF3F	O00303	7black	0.344108	-0.461353	0.39165	0.378286	-0.327306	0.319106	0.183232	0.851488	0.301375	-0.193588	0.475383	0.391974	-0.15055	0.485355	0.466463	0.194968	0.406199	0.0631509	-0.309286	-0.358285	0.356785	0.507872	NA	NA
EIF3G	O75821	7black	0.478364	-0.293758	0.569354	0.544994	-0.355627	0.235182	-0.0481998	0.670511	0.269141	-0.312818	0.492557	0.207867	-0.0984092	0.439433	0.221321	0.356725	0.168769	0.314463	-0.110963	0.0428884	0.26246	0.320905	This gene encodes a core subunit of the eukaryotic translation initiation factor 3 (eIF3) complex, which is required for initiation of protein translation. An N-terminal caspase cleavage product of the encoded protein may stimulate degradation of DNA. A mutation in this gene is associated with narcolepsy. [provided by RefSeq, Jul 2016].	NA
EIF3H	O15372	7black	0.369383	-0.471141	0.47401	0.418075	-0.31982	0.488134	0.327873	0.872942	0.160957	-0.0338793	0.594248	0.397806	-0.0266388	0.472571	0.336364	0.213175	0.552243	-0.0433108	-0.374235	-0.315162	0.383751	0.576632	NA	NA
EIF3L	Q9Y262	7black	0.330244	-0.291438	0.269577	0.179937	-0.0487749	0.343131	0.366964	0.788729	0.268739	-0.00647118	0.396989	0.381171	-0.129261	0.417321	0.712792	0.125297	0.334866	0.0073614	-0.191533	-0.304578	0.140452	0.556533	NA	NA
EIF3M	Q7L2H7	7black	0.118704	-0.45359	0.295428	0.216043	-0.324911	0.196578	0.184485	0.751763	0.231529	-0.202258	0.302725	0.307166	-0.300934	0.35482	0.471968	0.080495	0.327626	-0.0785565	-0.32939	-0.40781	0.27417	0.470241	This gene encodes a protein that is part of the eurkaryotic translation initiation factor 3 complete (eIF-3) required for protein synthesis. Elevated levels of the encoded protein are present in cancer cell lines. Inactivation of the encoded protein has been shown to interfere with translation of herpes virus mRNAs by preventing the association of mRNAs with the ribosomes. A pseudogene of this ge…	NA
EIF4A1	P60842	7black	0.0986603	-0.208991	0.290798	0.176104	-0.19355	0.207454	0.0942321	0.389202	0.110194	-0.0367144	0.140126	-0.0297594	0.096516	0.0745784	0.302942	-0.037611	0.0407907	0.100296	-0.00118158	-0.143049	-0.0296676	0.0758222	NA	ATP-dependent RNA helicase which is a subunit of theeIF4F complex involved in cap recognition and is required for mRNAbinding to ribosome. In the current model of translationinitiation, eIF4A unwinds RNA secondary structures in the 5'-UTRof mRNAs which is necessary to allow efficient binding of thesmall ribosomal subunit, and subsequent scanning for the initiatorcodon. {ECO:0000269|PubMed:1915360…
EPB41L2	O43491	7black	0.104007	-0.5647	0.249262	0.183089	-0.393573	0.237285	0.252474	0.81034	0.0403676	-0.241483	0.41091	0.470666	-0.334173	0.436187	0.173602	0.00716666	0.512701	-0.246403	-0.604997	-0.510122	0.534469	0.613271	NA	Required for dynein-dynactin complex and NUMA1recruitment at the mitotic cell cortex during anaphase(PubMed:23870127). {ECO:0000269|PubMed:23870127}.
FAHD2A	Q96GK7	7black	-0.0851559	-0.64644	0.127369	-0.0374379	-0.409044	-0.280993	0.0463559	0.574442	0.224135	-0.609424	0.0320101	0.384788	-0.727079	0.30971	0.297273	0.0756797	0.126261	0.0894857	-0.272106	-0.459971	0.308801	0.457398	NA	May have hydrolase activity. {ECO:0000250}.
FOXK1	P85037	7black	0.356487	-0.15059	0.5041	0.472943	-0.16012	0.335968	0.0875114	0.526165	0.20525	-0.0607567	0.265166	-0.0150161	0.024615	0.16598	0.338635	0.115049	-0.0403396	0.220685	0.0501068	0.0845236	-0.0436746	0.224731	NA	NA
FXR1	P51114	7black	0.387557	-0.289608	0.319931	0.38029	-0.194237	0.415163	0.230026	0.768419	0.168853	-0.069699	0.489941	0.397909	-0.123565	0.546495	0.240347	0.0744996	0.43977	0.000727432	-0.357677	-0.20515	0.58114	0.461895	The protein encoded by this gene is an RNA binding protein that interacts with the functionally-similar proteins FMR1 and FXR2. These proteins shuttle between the nucleus and cytoplasm and associate with polyribosomes, predominantly with the 60S ribosomal subunit. Three transcript variants encoding different isoforms have been found for this gene. [provided by RefSeq, Jul 2008].	RNA-binding protein required for embryonic and postnataldevelopment of muscle tissue. May regulate intracellular transportand local translation of certain mRNAs (By similarity).{ECO:0000250}.
GCAT	O75600	7black	0.455772	-0.153723	0.313523	0.103977	0.0482013	0.115482	0.333985	0.619719	0.312143	-0.18281	0.217645	0.43765	-0.167724	0.479883	0.408779	0.262655	0.152432	0.274446	0.0250706	-0.0265224	0.231777	0.380803	The degradation of L-threonine to glycine consists of a two-step biochemical pathway involving the enzymes L-threonine dehydrogenase and 2-amino-3-ketobutyrate coenzyme A ligase. L-Threonine is first converted into 2-amino-3-ketobutyrate by L-threonine dehydrogenase. This gene encodes the second enzyme in this pathway, which then catalyzes the reaction between 2-amino-3-ketobutyrate and coenzyme …	NA
GCN1	Q92616	7black	0.650834	-0.118447	0.358528	0.415911	0.041327	0.667431	0.400996	0.727868	0.143083	0.245131	0.634292	0.450333	0.261718	0.693001	0.346025	0.21487	0.675773	-0.0661965	-0.292806	-0.0207679	0.539461	0.384311	NA	NA
GFPT1	Q06210	7black	0.419699	-0.379725	0.459806	0.413191	-0.282628	0.343005	0.197404	0.796444	0.220837	-0.189463	0.451878	0.376542	-0.134973	0.593994	0.306564	0.193761	0.46035	0.0257312	-0.299796	-0.141807	0.533263	0.37726	This gene encodes the first and rate-limiting enzyme of the hexosamine pathway and controls the flux of glucose into the hexosamine pathway. The product of this gene catalyzes the formation of glucosamine 6-phosphate. [provided by RefSeq, Sep 2008].	Controls the flux of glucose into the hexosaminepathway. Most likely involved in regulating the availability ofprecursors for N- and O-linked glycosylation of proteins.Regulates the circadian expression of clock genes ARNTL/BMAL1 andCRY1.
GNPAT	O15228	7black	0.249496	-0.185621	0.187513	0.137909	-0.0377018	0.119012	0.198604	0.495236	0.222588	-0.135682	0.125813	0.337705	-0.123864	0.299049	0.458592	0.128578	0.0997429	0.110266	-0.0431428	-0.153934	0.178897	0.320424	This gene encodes an enzyme located in the peroxisomal membrane which is essential to the synthesis of ether phospholipids. Mutations in this gene are associated with rhizomelic chondrodysplasia punctata. Two transcript variants encoding different isoforms have been found for this gene. [provided by RefSeq, Oct 2015].	NA
GOSR1	O95249	7black	0.279344	-0.451694	0.301798	0.28705	-0.38214	0.118681	0.0999419	0.680682	0.131755	-0.347528	0.469919	0.494928	-0.312097	0.542561	0.086606	0.226102	0.502977	0.0532258	-0.431022	-0.293508	0.613524	0.479933	This gene encodes a trafficking membrane protein which transports proteins among the endoplasmic reticulum and the Golgi and between Golgi compartments. This protein is considered an essential component of the Golgi SNAP receptor (SNARE) complex. Alternatively spliced transcript variants encoding distinct isoforms have been found for this gene. [provided by RefSeq, Jul 2008].	Involved in transport from the ER to the Golgi apparatusas well as in intra-Golgi transport. It belongs to a super-familyof proteins called t-SNAREs or soluble NSF (N-ethylmaleimide-sensitive factor) attachment protein receptor. May play aprotective role against hydrogen peroxide induced cytotoxicityunder glutathione depleted conditions in neuronal cells byregulating the intracellular ROS levels …
GPKOW	Q92917	7black	0.455123	-0.131034	0.386343	0.465092	-0.101626	0.736009	0.392526	0.698475	-0.0589305	0.284169	0.677866	0.27615	0.299353	0.476868	0.124971	0.111674	0.63571	-0.106986	-0.398346	-0.0526331	0.433214	0.38743	This gene encodes a putative RNA-binding protein containing G-patch and KOW (Kyprides, Ouzounis, Woese) domains. The encoded protein interacts directly with protein kinase A and protein kinase X and is also found associated with the spliceosome. [provided by RefSeq, Aug 2013].	NA
GTF2E2	P29084	7black	0.085835	-0.423002	0.0549231	0.111082	-0.118399	0.285748	0.372707	0.624329	-0.0404282	-0.0597746	0.377938	0.492566	-0.283491	0.282859	0.223954	-0.0622562	0.419719	-0.296059	-0.528215	-0.505979	0.533524	0.68459	NA	Recruits TFIIH to the initiation complex and stimulatesthe RNA polymerase II C-terminal domain kinase and DNA-dependentATPase activities of TFIIH. Both TFIIH and TFIIE are required forpromoter clearance by RNA polymerase. {ECO:0000269|PubMed:1956398,ECO:0000269|PubMed:1956404}.
GTF2F2	P13984	7black	0.633968	-0.00474791	0.399111	0.560023	-0.0263798	0.504455	0.0881146	0.530289	0.322564	0.109786	0.474298	0.225988	0.250125	0.54647	0.262448	0.331742	0.271223	0.242643	0.0108748	0.194522	0.263901	0.162956	NA	TFIIF is a general transcription initiation factor thatbinds to RNA polymerase II and helps to recruit it to theinitiation complex in collaboration with TFIIB. It promotestranscription elongation. This subunit shows ATP-dependent DNA-helicase activity. {ECO:0000269|PubMed:2477704}.
GYG1	P46976	7black	0.253682	-0.471497	0.222539	0.122363	-0.226284	0.112491	0.222134	0.699546	0.234666	-0.274057	0.265405	0.427648	-0.33764	0.446407	0.390128	0.132289	0.28216	0.0918819	-0.271053	-0.34928	0.31751	0.529464	This gene encodes a member of the glycogenin family. Glycogenin is a glycosyltransferase that catalyzes the formation of a short glucose polymer from uridine diphosphate glucose in an autoglucosylation reaction. This reaction is followed by elongation and branching of the polymer, catalyzed by glycogen synthase and branching enzyme, to form glycogen. This gene is expressed in muscle and other tis…	Self-glucosylates, via an inter-subunit mechanism, toform an oligosaccharide primer that serves as substrate forglycogen synthase.
GYS1	P13807	7black	0.27422	-0.432392	0.322763	0.0467154	-0.221588	-0.0384848	0.185153	0.629157	0.358755	-0.370416	0.0752532	0.490214	-0.303932	0.526503	0.287685	0.239005	0.192369	0.174189	-0.150239	-0.304197	0.332583	0.258699	The protein encoded by this gene catalyzes the addition of glucose monomers to the growing glycogen molecule through the formation of alpha-1,4-glycoside linkages. Mutations in this gene are associated with muscle glycogen storage disease. Alternatively spliced transcript variants encoding different isoforms have been found for this gene.[provided by RefSeq, Sep 2009].	Transfers the glycosyl residue from UDP-Glc to the non-reducing end of alpha-1,4-glucan.
HDAC1	Q13547	7black	0.423243	-0.317581	0.407263	0.315251	-0.0352154	0.401739	0.383061	0.753816	0.343769	-0.012409	0.370141	0.362577	-0.147192	0.425506	0.504541	0.240759	0.217888	0.0278505	-0.132459	-0.192684	0.212132	0.576751	Histone acetylation and deacetylation, catalyzed by multisubunit complexes, play a key role in the regulation of eukaryotic gene expression. The protein encoded by this gene belongs to the histone deacetylase/acuc/apha family and is a component of the histone deacetylase complex. It also interacts with retinoblastoma tumor-suppressor protein and this complex is a key element in the control of cel…	Responsible for the deacetylation of lysine residues onthe N-terminal part of the core histones (H2A, H2B, H3 and H4).Histone deacetylation gives a tag for epigenetic repression andplays an important role in transcriptional regulation, cell cycleprogression and developmental events. Histone deacetylases act viathe formation of large multiprotein complexes. Deacetylates SPproteins, SP1 and SP3, an…
HDDC2	Q7Z4H3	7black	0.382894	-0.263334	0.0901747	0.0609631	0.197358	0.486606	0.542936	0.670163	0.288337	0.268967	0.340189	0.496697	0.0594109	0.421732	0.680923	0.0942238	0.426907	-0.148776	-0.212822	-0.417458	0.329243	0.527816	NA	NA
HDHD5	Q9BXW7	7black	0.453451	-0.287251	0.331222	0.30407	-0.151587	0.507112	0.308159	0.746842	0.100899	0.093447	0.575285	0.431484	0.140923	0.576512	0.34316	0.189857	0.650588	-0.0581046	-0.400256	-0.23468	0.436529	0.362694	NA	NA
HMBS	P08397	7black	0.236636	-0.619605	0.23813	0.297936	-0.203969	0.356876	0.283254	0.659101	0.267842	-0.050051	0.326035	0.456321	-0.176847	0.42428	0.217378	0.186515	0.417481	-0.123515	-0.357646	-0.459496	0.555793	0.505453	This gene encodes a member of the hydroxymethylbilane synthase superfamily. The encoded protein is the third enzyme of the heme biosynthetic pathway and catalyzes the head to tail condensation of four porphobilinogen molecules into the linear hydroxymethylbilane. Mutations in this gene are associated with the autosomal dominant disease acute intermittent porphyria. Alternatively spliced transcrip…	Tetrapolymerization of the monopyrrole PBG into thehydroxymethylbilane pre-uroporphyrinogen in several discretesteps.
HSP90AB1	P08238	7black	0.105212	-0.634915	0.271684	0.245359	-0.432833	0.131743	0.190047	0.72907	0.150599	-0.352347	0.414134	0.525167	-0.438256	0.470231	0.0379593	0.136541	0.489642	-0.150855	-0.544284	-0.515248	0.684643	0.636447	This gene encodes a member of the heat shock protein 90 family; these proteins are involved in signal transduction, protein folding and degradation and morphological evolution. This gene encodes the constitutive form of the cytosolic 90 kDa heat-shock protein and is thought to play a role in gastric apoptosis and inflammation. Alternative splicing results in multiple transcript variants. Pseudoge…	Molecular chaperone that promotes the maturation,structural maintenance and proper regulation of specific targetproteins involved for instance in cell cycle control and signaltransduction. Undergoes a functional cycle that is linked to itsATPase activity. This cycle probably induces conformationalchanges in the client proteins, thereby causing their activation.Interacts dynamically with various c…
IPO11	Q9UI26	7black	0.495996	-0.419393	0.455844	0.22511	-0.0465713	0.145187	0.29481	0.727932	0.526582	-0.236479	0.143063	0.430857	-0.228476	0.575304	0.569459	0.370541	0.0789836	0.321161	0.110896	-0.0964294	0.252211	0.364911	Importins, including IPO11, are a members of the karyopherin/importin-beta family of transport receptors (see KPNB1; 602738) that mediate nucleocytoplasmic transport of protein and RNA cargoes (Plafker and Macara, 2000 [PubMed 11032817]).[supplied by OMIM, Sep 2008].	Functions in nuclear protein import as nuclear transportreceptor. Serves as receptor for nuclear localization signals(NLS) in cargo substrates. Is thought to mediate docking of theimportin/substrate complex to the nuclear pore complex (NPC)through binding to nucleoporin and the complex is subsequentlytranslocated through the pore by an energy requiring, Ran-dependent mechanism. At the nucleoplasm…
IRF3	Q14653	7black	0.0410672	-0.322653	0.0958472	0.0374297	-0.117457	0.31109	0.381789	0.531851	-0.0945503	0.0415293	0.347053	0.309628	-0.09327	0.194206	0.100949	-0.0739134	0.400063	-0.252876	-0.462677	-0.384165	0.377073	0.48828	This gene encodes a member of the interferon regulatory transcription factor (IRF) family. The encoded protein is found in an inactive cytoplasmic form that upon serine/threonine phosphorylation forms a complex with CREBBP. This complex translocates to the nucleus and activates the transcription of interferons alpha and beta, as well as other interferon-induced genes. Alternatively spliced transc…	Key transcriptional regulator of type I interferon(IFN)-dependent immune responses which plays a critical role inthe innate immune response against DNA and RNA viruses. Regulatesthe transcription of type I IFN genes (IFN-alpha and IFN-beta) andIFN-stimulated genes (ISG) by binding to an interferon-stimulatedresponse element (ISRE) in their promoters. Acts as a more potentactivator of the IFN-beta…
LACTB2	Q53H82	7black	0.104113	-0.709906	0.372248	0.0737082	-0.43466	-0.224613	0.129759	0.648533	0.280952	-0.663472	0.0621151	0.590594	-0.638804	0.588593	0.0730423	0.341306	0.266007	0.099992	-0.303184	-0.333372	0.623632	0.369966	NA	Endoribonuclease; cleaves preferentially 3' to purine-pyrimidine dinucleotide motifs in single-stranded RNA. Thecleavage product contains a free 3' -OH group. Has no activitywith double-stranded RNA or DNA. Required for normal mitochondrialfunction and cell viability. {ECO:0000269|PubMed:26826708}.
LPCAT1	Q8NF37	7black	0.612819	-0.0490798	0.322639	0.426796	0.028107	0.456085	0.150372	0.555441	0.422484	0.119514	0.393405	0.281958	0.222766	0.501027	0.431934	0.263111	0.216405	0.210079	0.0239435	0.0200791	0.141001	0.245654	This gene encodes a member of the 1-acyl-sn-glycerol-3-phosphate acyltransferase family of proteins. The encoded enzyme plays a role in phospholipid metabolism, specifically in the conversion of lysophosphatidylcholine to phosphatidylcholine in the presence of acyl-CoA. This process is important in the synthesis of lung surfactant and platelet-activating factor (PAF). Elevated expression of this …	Possesses both acyltransferase and acetyltransferaseactivities (PubMed:16864775, PubMed:21498505). Activity iscalcium-independent (By similarity). Mediates the conversion of 1-acyl-sn-glycero-3-phosphocholine (LPC) into phosphatidylcholine(PC) (PubMed:21498505). Displays a clear preference for saturatedfatty acyl-CoAs, and 1-myristoyl or 1-palmitoyl LPC as acyl donorsand acceptors, respectively (…
METTL26	Q96S19	7black	0.414865	-0.267966	0.196633	0.128104	0.054731	0.435665	0.390169	0.633467	0.17911	0.171025	0.348771	0.492605	0.11604	0.460229	0.466582	0.125904	0.451451	-0.096057	-0.245259	-0.302953	0.37241	0.381272	NA	NA
MKRN2	Q9H000	7black	0.529637	-0.329936	0.309203	0.306995	0.0073368	0.567388	0.490503	0.71901	0.239842	0.141152	0.443948	0.606479	0.134707	0.687448	0.195518	0.251849	0.619408	-0.0893093	-0.340912	-0.250683	0.70583	0.43897	This gene encodes a probable E3 ubiquitin ligase containing several zinc finger domains, that is a member of the makorin RING zinc-finger protein family. This gene overlaps the v-raf-1 murine leukemia viral oncogene homolog 1 (RAF1) gene in an antisense orientation and may have a co-regulatory function with RAF1. Alternative splicing results in multiple transcript variants. [provided by RefSeq, N…	E3 ubiquitin ligase catalyzing the covalent attachmentof ubiquitin moieties onto substrate proteins. {ECO:0000250}.
MPDZ	O75970	7black	0.393192	-0.507817	0.150614	0.159947	0.0253028	0.38895	0.50426	0.750433	0.314678	-1.97889e-05	0.346101	0.759649	-0.124726	0.571932	0.387785	0.190578	0.490189	-0.164388	-0.385994	-0.538802	0.678611	0.662899	The protein encoded by this gene has multiple PDZ domains, which are hallmarks of protein-protein interactions. The encoded protein is known to interact with the HTR2C receptor and may cause it to clump at the cell surface. Multiple transcript variants encoding different isoforms have been found for this gene. [provided by RefSeq, Aug 2015].	Interacts with HTR2C and provokes its clustering at thecell surface (By similarity). Member of the NMDAR signalingcomplex that may play a role in control of AMPAR potentiation andsynaptic plasticity in excitatory synapses. {ECO:0000250,ECO:0000269|PubMed:11150294, ECO:0000269|PubMed:15312654}.
MSI1	O43347	7black	0.211174	-0.224082	0.183253	0.280368	-0.182973	0.517078	0.370123	0.805489	-0.102813	0.0880443	0.653329	0.361393	-0.0763736	0.286441	0.373627	-0.0861144	0.521708	-0.21403	-0.564742	-0.410654	0.267063	0.735286	This gene encodes a protein containing two conserved tandem RNA recognition motifs. Similar proteins in other species function as RNA-binding proteins and play central roles in posttranscriptional gene regulation. Expression of this gene has been correlated with the grade of the malignancy and proliferative activity in gliomas and melanomas. A pseudogene for this gene is located on chromosome 11q…	RNA binding protein that regulates the expression oftarget mRNAs at the translation level. Regulates expression of theNOTCH1 antagonist NUMB. Binds RNA containing the sequence 5'-GUUAGUUAGUUAGUU-3' and other sequences containing the pattern 5'-[GA]U(1-3)AGU-3'. May play a role in the proliferation andmaintenance of stem cells in the central nervous system (Bysimilarity). {ECO:0000250}.
MTAP	Q13126	7black	0.156955	-0.37437	-0.00677646	-0.00431534	0.0358584	0.353307	0.442439	0.670759	0.181226	0.0426659	0.31446	0.503212	-0.2023	0.302785	0.458985	-0.0905319	0.311434	-0.267177	-0.448652	-0.631923	0.292321	0.707489	This gene encodes an enzyme that plays a major role in polyamine metabolism and is important for the salvage of both adenine and methionine. The encoded enzyme is deficient in many cancers because this gene and the tumor suppressor p16 gene are co-deleted. Multiple alternatively spliced transcript variants have been described for this gene, but their full-length natures remain unknown. [provided …	Catalyzes the reversible phosphorylation of S-methyl-5'-thioadenosine (MTA) to adenine and 5-methylthioribose-1-phosphate.Involved in the breakdown of MTA, a major by-product of polyaminebiosynthesis. Responsible for the first step in the methioninesalvage pathway after MTA has been generated from S-adenosylmethionine. Has broad substrate specificity with 6-aminopurine nucleosides as preferred su…
NARS	O43776	7black	0.143805	-0.441374	0.18115	-0.218247	-0.0610138	-0.156987	0.374061	0.556791	0.333538	-0.387126	-0.068293	0.676173	-0.423064	0.603194	0.328366	0.201509	0.269164	-0.0748222	-0.21319	-0.417819	0.483749	0.338654	Aminoacyl-tRNA synthetases are a class of enzymes that charge tRNAs with their cognate amino acids. Asparaginyl-tRNA synthetase is localized to the cytoplasm and belongs to the class II family of tRNA synthetases. The N-terminal domain represents the signature sequence for the eukaryotic asparaginyl-tRNA synthetases. [provided by RefSeq, Jul 2008].	NA
NOP9	Q86U38	7black	0.218567	-0.0119784	0.232186	0.259869	-0.129553	0.21696	0.140003	0.526295	0.0795859	-0.0111646	0.433823	0.145148	-0.185401	0.264337	0.3879	0.0539013	0.322974	0.0170975	-0.144083	0.0230228	0.0927982	0.384549	NA	NA
NUDCD1	Q96RS6	7black	0.242562	-0.279231	0.13058	0.138776	-0.00749096	0.390336	0.42186	0.737436	0.222152	0.108919	0.392061	0.393829	-0.137151	0.270313	0.681108	-0.00677373	0.321974	-0.12134	-0.262068	-0.452859	0.115299	0.691791	NA	NA
NUDCD2	Q8WVJ2	7black	0.326919	-0.327894	0.403293	0.395426	-0.339701	0.395535	0.160846	0.592661	-0.0579768	-0.100402	0.559838	0.340435	0.00916021	0.501856	-0.193059	0.145856	0.557662	-0.0926848	-0.472863	-0.15273	0.567117	0.378943	NA	May regulate the LIS1/dynein pathway by stabilizing LIS1with Hsp90 chaperone. {ECO:0000269|PubMed:20133715}.
NUP43	Q8NFH3	7black	0.448025	-0.398795	0.360288	0.332671	-0.0306058	0.433319	0.362475	0.718756	0.442311	0.014347	0.278376	0.408366	-0.0212931	0.398889	0.496491	0.1795	0.198387	0.0389681	-0.100579	-0.301308	0.332573	0.479245	Bidirectional transport of macromolecules between the cytoplasm and nucleus occurs through nuclear pore complexes (NPCs) embedded in the nuclear envelope. NPCs are composed of subcomplexes, and NUP43 is part of one such subcomplex, Nup107-160 (Loiodice et al., 2004 [PubMed 15146057]).[supplied by OMIM, Mar 2008].	Component of the Nup107-160 subcomplex of the nuclearpore complex (NPC). The Nup107-160 subcomplex is required for theassembly of a functional NPC. The Nup107-160 subcomplex is alsorequired for normal kinetochore microtubule attachment, mitoticprogression and chromosome segregation.{ECO:0000269|PubMed:17363900}.
OARD1	Q9Y530	7black	0.316056	-0.307298	0.485147	0.379187	-0.339348	0.395324	0.102912	0.605993	-0.0422481	-0.0456005	0.426458	0.230174	0.130165	0.459382	0.017463	0.155026	0.481461	-0.0331602	-0.345321	-0.0436343	0.463795	0.0983689	The protein encoded by this gene is a deacylase that can convert O-acetyl-ADP-ribose to ADP-ribose and acetate, O-propionyl-ADP-ribose to ADP-ribose and propionate, and O-butyryl-ADP-ribose to ADP-ribose and butyrate. The ADP-ribose product is able to inhibit these reactions through a competitive feedback loop. [provided by RefSeq, Jul 2016].	Deacetylates O-acetyl-ADP ribose, a signaling moleculegenerated by the deacetylation of acetylated lysine residues inhistones and other proteins. Catalyzes the deacylation of O-acetyl-ADP-ribose, O-propionyl-ADP-ribose and O-butyryl-ADP-ribose, yielding ADP-ribose plus acetate, propionate and butyrate,respectively.
OTUD6B	Q8N6M0	7black	0.16863	-0.236273	0.147333	0.00561109	-0.0838226	0.117074	0.338251	0.513974	0.0879656	-0.12667	0.187936	0.421471	-0.162098	0.355973	0.217199	-0.0127957	0.321405	-0.102196	-0.257254	-0.317915	0.370648	0.449244	This gene encodes a member of the ovarian tumor domain (OTU)-containing subfamily of deubiquitinating enzymes. Deubiquitinating enzymes are primarily involved in removing ubiquitin from proteins targeted for degradation. This protein may function as a negative regulator of the cell cycle in B cells. [provided by RefSeq, Nov 2013].	NA
PDCD10	Q9BUL8	7black	0.426119	-0.261579	0.470735	0.472031	-0.243895	0.42905	0.0857454	0.58417	0.105937	0.0324748	0.463844	0.146518	0.166182	0.448474	0.25207	0.249865	0.410624	0.206748	-0.113486	0.0668807	0.266164	0.0938409	This gene encodes an evolutionarily conserved protein associated with cell apoptosis. The protein interacts with the serine/threonine protein kinase MST4 to modulate the extracellular signal-regulated kinase (ERK) pathway. It also interacts with and is phosphoryated by serine/threonine kinase 25, and is thought to function in a signaling pathway essential for vascular developent. Mutations in thi…	Promotes cell proliferation. Modulates apoptoticpathways. Increases mitogen-activated protein kinase activity andSTK26 activity (PubMed:27807006). Important for cell migration,and for normal structure and assembly of the Golgi complex(PubMed:27807006). Important for KDR/VEGFR2 signaling. Increasesthe stability of KDR/VEGFR2 and prevents its breakdown. Requiredfor normal cardiovascular development…
PDIA5	Q14554	7black	0.206306	-0.509311	0.399377	0.176038	-0.333293	0.111235	0.191642	0.686275	0.235929	-0.315326	0.189071	0.367356	-0.278168	0.503633	0.224783	0.245157	0.295274	0.0386039	-0.29395	-0.269046	0.360399	0.319747	This gene encodes a member of the disulfide isomerase (PDI) family of endoplasmic reticulum (ER) proteins that catalyze protein folding and thiol-disulfide interchange reactions. The encoded protein has an N-terminal ER-signal sequence, three catalytically active thioredoxin (TRX) domains, a TRX-like domain, and a C-terminal ER-retention sequence. The N-terminal TRX-like domain is the primary bin…	NA
PDK3	Q15120	7black	0.186672	-0.598847	0.314664	0.203945	-0.296861	0.0590178	0.140898	0.652357	0.186513	-0.34474	0.284225	0.37081	-0.389938	0.364591	0.293622	0.247261	0.165991	0.185686	-0.217813	-0.304093	0.327266	0.466097	The pyruvate dehydrogenase (PDH) complex is a nuclear-encoded mitochondrial multienzyme complex that catalyzes the overall conversion of pyruvate to acetyl-CoA and CO(2). It provides the primary link between glycolysis and the tricarboxylic acid (TCA) cycle, and thus is one of the major enzymes responsible for the regulation of glucose metabolism. The enzymatic activity of PDH is regulated by a p…	Inhibits pyruvate dehydrogenase activity byphosphorylation of the E1 subunit PDHA1, and thereby regulatesglucose metabolism and aerobic respiration. Can also phosphorylatePDHA2. Decreases glucose utilization and increases fat metabolismin response to prolonged fasting, and as adaptation to a high-fatdiet. Plays a role in glucose homeostasis and in maintainingnormal blood glucose levels in functio…
PFN1	P07737	7black	0.0557179	-0.324234	0.249375	0.266737	-0.503264	0.0428751	-0.0264696	0.61761	-0.145526	-0.419805	0.529852	0.217071	-0.448825	0.338073	-0.0159119	0.0134955	0.407661	-0.0251087	-0.535141	-0.188161	0.337603	0.52625	This gene encodes a member of the profilin family of small actin-binding proteins. The encoded protein plays an important role in actin dynamics by regulating actin polymerization in response to extracellular signals. Deletion of this gene is associated with Miller-Dieker syndrome, and the encoded protein may also play a role in Huntington disease. Multiple pseudogenes of this gene are located on…	Binds to actin and affects the structure of thecytoskeleton. At high concentrations, profilin prevents thepolymerization of actin, whereas it enhances it at lowconcentrations. By binding to PIP2, it inhibits the formation ofIP3 and DG. Inhibits androgen receptor (AR) and HTT aggregationand binding of G-actin is essential for its inhibition of AR.{ECO:0000269|PubMed:18573880}.
PHGDH	O43175	7black	0.296353	-0.464283	0.289594	0.184961	-0.0750892	0.427215	0.515085	0.751869	0.168051	0.00700265	0.404599	0.538502	-0.10895	0.49289	0.287805	0.137748	0.497881	-0.231122	-0.399523	-0.406747	0.508157	0.623093	This gene encodes the enzyme which is involved in the early steps of L-serine synthesis in animal cells. L-serine is required for D-serine and other amino acid synthesis. The enzyme requires NAD/NADH as a cofactor and forms homotetramers for activity. Mutations in this gene have been found in a family with congenital microcephaly, psychomotor retardation and other symptoms. Multiple alternatively…	Catalyzes the reversible oxidation of 3-phospho-D-glycerate to 3-phosphonooxypyruvate, the first step of thephosphorylated L-serine biosynthesis pathway. Also catalyzes thereversible oxidation of 2-hydroxyglutarate to 2-oxoglutarate andthe reversible oxidation of (S)-malate to oxaloacetate.{ECO:0000269|PubMed:11751922, ECO:0000269|PubMed:25406093}.
PNP	P00491	7black	0.339208	-0.161251	-0.00507532	-0.00451017	0.273558	0.491634	0.683425	0.707397	0.221528	0.235474	0.350174	0.627934	-0.0809243	0.475013	0.501905	-0.0729429	0.450867	-0.327839	-0.359139	-0.459503	0.514793	0.715258	This gene encodes an enzyme which reversibly catalyzes the phosphorolysis of purine nucleosides. The enzyme is trimeric, containing three identical subunits. Mutations which result in nucleoside phosphorylase deficiency result in defective T-cell (cell-mediated) immunity but can also affect B-cell immunity and antibody responses. Neurologic disorders may also be apparent in patients with immune d…	The purine nucleoside phosphorylases catalyze thephosphorolytic breakdown of the N-glycosidic bond in the beta-(deoxy)ribonucleoside molecules, with the formation of thecorresponding free purine bases and pentose-1-phosphate.{ECO:0000269|PubMed:2104852}.
PPA2	Q9H2U2	7black	0.610017	-0.448409	0.457705	0.220868	-0.0827563	0.166188	0.246904	0.736194	0.579874	-0.259049	0.21187	0.611233	-0.14754	0.812603	0.419411	0.481677	0.305469	0.339805	0.00812656	-0.135132	0.49234	0.220125	The protein encoded by this gene is localized to the mitochondrion, is highly similar to members of the inorganic pyrophosphatase (PPase) family, and contains the signature sequence essential for the catalytic activity of PPase. PPases catalyze the hydrolysis of pyrophosphate to inorganic phosphate, which is important for the phosphate metabolism of cells. Alternate transcriptional splice variant…	Hydrolyzes inorganic pyrophosphate (PubMed:27523597).This activity is essential for correct regulation of mitochondrialmembrane potential, and mitochondrial organization and function(PubMed:27523598). {ECO:0000269|PubMed:27523597,ECO:0000269|PubMed:27523598}.
PPP1R12A	O14974	7black	0.369136	-0.330414	0.384927	0.335693	-0.304114	0.308328	0.126466	0.701113	0.0814996	-0.172238	0.563147	0.264015	-0.130762	0.450313	0.158923	0.121552	0.423047	0.0817931	-0.354702	-0.141316	0.319084	0.44203	Myosin phosphatase target subunit 1, which is also called the myosin-binding subunit of myosin phosphatase, is one of the subunits of myosin phosphatase. Myosin phosphatase regulates the interaction of actin and myosin downstream of the guanosine triphosphatase Rho. The small guanosine triphosphatase Rho is implicated in myosin light chain (MLC) phosphorylation, which results in contraction of sm…	NA
RRM2B	Q7LG56	7black	0.325591	-0.416571	0.138292	0.163046	-0.109426	0.412558	0.412571	0.765482	0.257381	0.00802688	0.487178	0.560523	-0.140592	0.5918	0.325848	0.05262	0.606222	-0.172084	-0.457597	-0.514881	0.554132	0.624552	This gene encodes the small subunit of a p53-inducible ribonucleotide reductase. This heterotetrameric enzyme catalyzes the conversion of ribonucleoside diphosphates to deoxyribonucleoside diphosphates. The product of this reaction is necessary for DNA synthesis. Mutations in this gene have been associated with autosomal recessive mitochondrial DNA depletion syndrome, autosomal dominant progressi…	Plays a pivotal role in cell survival by repairingdamaged DNA in a p53/TP53-dependent manner. Suppliesdeoxyribonucleotides for DNA repair in cells arrested at G1 or G2.Contains an iron-tyrosyl free radical center required forcatalysis. Forms an active ribonucleotide reductase (RNR) complexwith RRM1 which is expressed both in resting and proliferatingcells in response to DNA damage. {ECO:0000269|P…
RRP9	O43818	7black	0.57828	-0.223527	0.551929	0.362782	-0.0348492	0.387856	0.312912	0.651844	0.374496	-0.00252994	0.276889	0.309764	0.116662	0.574211	0.233173	0.330675	0.230083	0.232389	0.0839496	0.0908921	0.368276	0.202371	This gene encodes a member of the WD-repeat protein family. The encoded protein is a component of the nucleolar small nuclear ribonucleoprotein particle (snoRNP) and is essential for 18s rRNA processing during ribosome synthesis. It contains seven WD domains required for nucleolar localization and specific interaction with the U3 small nucleolar RNA (U3 snoRNA). [provided by RefSeq, Oct 2012].	Component of a nucleolar small nuclear ribonucleoproteinparticle (snoRNP) thought to participate in the processing andmodification of pre-ribosomal RNA.
SDHA	P31040	7black	0.000510988	-0.331208	0.020524	-0.016658	-0.263522	-0.0147628	0.19721	0.484703	-0.0930704	-0.258721	0.283703	0.479587	-0.356679	0.357481	0.0394662	-0.00662283	0.488261	-0.151359	-0.503512	-0.382521	0.54768	0.398229	This gene encodes a major catalytic subunit of succinate-ubiquinone oxidoreductase, a complex of the mitochondrial respiratory chain. The complex is composed of four nuclear-encoded subunits and is localized in the mitochondrial inner membrane. Mutations in this gene have been associated with a form of mitochondrial respiratory chain deficiency known as Leigh Syndrome. A pseudogene has been ident…	Flavoprotein (FP) subunit of succinate dehydrogenase(SDH) that is involved in complex II of the mitochondrial electrontransport chain and is responsible for transferring electrons fromsuccinate to ubiquinone (coenzyme Q) (PubMed:24781757). Can act asa tumor suppressor (PubMed:20484225).{ECO:0000269|PubMed:20484225, ECO:0000305|PubMed:24781757}.
SNX2	O60749	7black	0.432995	-0.45889	0.356876	0.224096	-0.155717	0.30922	0.386192	0.781603	0.281498	-0.11512	0.408065	0.562778	-0.131774	0.639417	0.273209	0.230024	0.519987	0.0478495	-0.278451	-0.294048	0.617345	0.475699	This gene belongs to the sorting nexin family whose members contain the phosphoinositide-binding phox (PX) domain. The encoded protein is a component of the retromer complex which plays a role in protein sorting in the endocytic pathway. This protein may form oligomeric complexes with other family members. Alternate splicing results in multiple transcript variants of this gene. Pseudogenes associ…	Involved in several stages of intracellular trafficking.Interacts with membranes containing phosphatidylinositol 3-phosphate (PtdIns(3P)) or phosphatidylinositol 3,5-bisphosphate(PtdIns(3,5)P2) (PubMed:16179610). Acts in part as component ofthe retromer membrane-deforming SNX-BAR subcomplex(PubMed:17101778). The SNX-BAR retromer mediates retrogradetransport of cargo proteins from endosomes to the…
SON	P18583	7black	0.693052	-0.0426535	0.542925	0.54629	0.0371134	0.678764	0.323402	0.717198	0.25155	0.207976	0.56452	0.287806	0.310604	0.510155	0.362997	0.293952	0.312913	0.140586	-0.0756578	0.0995612	0.289857	0.340469	This gene encodes a protein that contains multiple simple repeats. The encoded protein binds RNA and promotes pre-mRNA splicing, particularly of transcripts with poor splice sites. The protein also recognizes a specific DNA sequence found in the human hepatitis B virus (HBV) and represses HBV core promoter activity. There is a pseudogene for this gene on chromosome 1. Alternative splicing results…	NA
SPATA5	Q8NB90	7black	0.22785	-0.383796	0.380728	0.483679	-0.409054	0.513654	0.2113	0.794077	-0.0557874	-0.0467555	0.704689	0.27323	-0.0957595	0.328845	0.0671821	0.0496006	0.516895	-0.130141	-0.565126	-0.32837	0.444875	0.620716	This gene encodes a member of the ATPase associated with diverse activities family, whose members are defined by a highly conserved ATPase domain. Members of this family participate in diverse cellular processes that include membrane fusion, DNA replication, microtubule severing, and protein degradation. The protein encoded by this gene has a putative mitochondrial targeting sequence and has been…	May be involved in morphological and functionalmitochondrial transformations during spermatogenesis.{ECO:0000250|UniProtKB:Q3UMC0}.
SRPRA	P08240	7black	0.0511585	-0.389685	0.318161	0.0444966	-0.269412	0.153493	0.317939	0.63154	-0.082825	-0.208621	0.169696	0.265134	-0.255398	0.300408	0.159425	-0.0463616	0.274635	-0.129949	-0.383624	-0.282865	0.232438	0.3504	The gene encodes a subunit of the endoplasmic reticulum signal recognition particle receptor that, in conjunction with the signal recognition particle, is involved in the targeting and translocation of signal sequence tagged secretory and membrane proteins across the endoplasmic reticulum. Alternative splicing results in multiple transcript variants. [provided by RefSeq, Apr 2010].	Component of the SRP (signal recognition particle)receptor. Ensures, in conjunction with the signal recognitionparticle, the correct targeting of the nascent secretory proteinsto the endoplasmic reticulum membrane system.
STAG2	Q8N3U4	7black	0.506677	-0.453567	0.54889	0.538498	-0.216318	0.609108	0.309315	0.783109	0.274667	0.0978163	0.477023	0.389302	0.165005	0.544571	0.23999	0.300919	0.487038	0.00142327	-0.237517	-0.171993	0.517792	0.326894	The protein encoded by this gene is a subunit of the cohesin complex, which regulates the separation of sister chromatids during cell division. Targeted inactivation of this gene results in chromatid cohesion defects and aneuploidy, suggesting that genetic disruption of cohesin is a cause of aneuploidy in human cancer. Alternatively spliced transcript variants encoding different isoforms have bee…	Component of cohesin complex, a complex required for thecohesion of sister chromatids after DNA replication. The cohesincomplex apparently forms a large proteinaceous ring within whichsister chromatids can be trapped. At anaphase, the complex iscleaved and dissociates from chromatin, allowing sister chromatidsto segregate. The cohesin complex may also play a role in spindlepole assembly during mi…
THOC5	Q13769	7black	0.44265	-0.371475	0.281614	0.154336	0.0680043	0.509598	0.525326	0.622897	0.298516	0.224976	0.33903	0.513653	0.174839	0.540876	0.314357	0.23527	0.533928	-0.15008	-0.194125	-0.331283	0.511129	0.418487	NA	Acts as component of the THO subcomplex of the TREXcomplex which is thought to couple mRNA transcription, processingand nuclear export, and which specifically associates with splicedmRNA and not with unspliced pre-mRNA. TREX is recruited to splicedmRNAs by a transcription-independent mechanism, binds to mRNAupstream of the exon-junction complex (EJC) and is recruited in asplicing- and cap-depende…
TLN1	Q9Y490	7black	0.423733	-0.734074	0.472263	0.341249	-0.299201	0.267514	0.210281	0.718286	0.412899	-0.221735	0.36911	0.501264	-0.143709	0.619425	0.18201	0.422189	0.42915	0.159806	-0.206999	-0.327824	0.619972	0.372315	This gene encodes a cytoskeletal protein that is concentrated in areas of cell-substratum and cell-cell contacts. The encoded protein plays a significant role in the assembly of actin filaments and in spreading and migration of various cell types, including fibroblasts and osteoclasts. It codistributes with integrins in the cell surface membrane in order to assist in the attachment of adherent ce…	Probably involved in connections of major cytoskeletalstructures to the plasma membrane. High molecular weightcytoskeletal protein concentrated at regions of cell-substratumcontact and, in lymphocytes, at cell-cell contacts (Bysimilarity). {ECO:0000250}.
TPD52L2	O43399	7black	0.381534	-0.291551	0.38925	0.269605	-0.227415	0.155157	0.131368	0.64101	0.193855	-0.291335	0.410629	0.340348	-0.263393	0.567678	0.116275	0.282673	0.291221	0.157268	-0.244673	-0.0157393	0.350683	0.389268	This gene encodes a member of the tumor protein D52-like family. These proteins are characterized by an N-terminal coiled-coil motif that is used to form homo- and heteromeric complexes with other tumor protein D52-like proteins. Expression of this gene may be a marker for breast cancer and acute lymphoblastic leukemia. Alternatively spliced transcript variants encoding multiple isoforms have bee…	NA
TPT1	P13693	7black	0.165313	-0.275957	0.341001	0.230802	-0.245748	0.208561	-0.000377447	0.445969	0.141683	-0.0441917	0.135221	-0.0504817	0.0189946	0.105488	0.342065	-0.00482209	0.0289645	0.155893	0.006846	-0.0943368	-0.132712	0.0354517	NA	Involved in calcium binding and microtubulestabilization.
TRAP1	Q12931	7black	0.310617	-0.471989	0.289643	0.160815	-0.11985	0.227723	0.346182	0.805975	0.409126	-0.160059	0.24078	0.531625	-0.284974	0.475492	0.558305	0.195292	0.243794	0.042511	-0.199325	-0.421326	0.301758	0.560473	This gene encodes a mitochondrial chaperone protein that is member of the heat shock protein 90 (HSP90) family. The encoded protein has ATPase activity and interacts with tumor necrosis factor type I. This protein may function in regulating cellular stress responses. Alternate splicing results in multiple transcript variants. [provided by RefSeq, Jan 2013].	Chaperone that expresses an ATPase activity. Involved inmaintaining mitochondrial function and polarization, most likelythrough stabilization of mitochondrial complex I. Is a negativeregulator of mitochondrial respiration able to modulate thebalance between oxidative phosphorylation and aerobic glycolysis.The impact of TRAP1 on mitochondrial respiration is probablymediated by modulation of mitoch…
TXNDC12	O95881	7black	0.234645	-0.47444	0.438935	0.27786	-0.393371	0.187336	0.250546	0.736838	0.0619957	-0.302398	0.399387	0.423535	-0.349467	0.527267	-0.0258684	0.184762	0.449799	0.0429606	-0.384563	-0.188937	0.557131	0.437253	This gene encodes a member of the thioredoxin superfamily. Members of this family are characterized by a conserved active motif called the thioredoxin fold that catalyzes disulfide bond formation and isomerization. This protein localizes to the endoplasmic reticulum and has a single atypical active motif. The encoded protein is mainly involved in catalyzing native disulfide bond formation and dis…	Possesses significant protein thiol-disulfide oxidaseactivity. {ECO:0000269|PubMed:12761212}.
UROD	P06132	7black	0.442434	-0.334843	0.2173	0.216022	0.00793006	0.506712	0.548204	0.852891	0.219237	0.146955	0.546946	0.571808	-0.048443	0.600751	0.591251	0.166022	0.661886	-0.100536	-0.331042	-0.318685	0.516551	0.63429	This gene encodes an enzyme in the heme biosynthetic pathway. This enzyme is responsible for catalyzing the conversion of uroporphyrinogen to coproporphyrinogen through the removal of four carboxymethyl side chains. Mutations and deficiency in this enzyme are known to cause familial porphyria cutanea tarda and hepatoerythropoetic porphyria.[provided by RefSeq, Aug 2010].	Catalyzes the decarboxylation of four acetate groups ofuroporphyrinogen-III to yield coproporphyrinogen-III.
UXT	Q9UBK9	7black	0.0821743	-0.34403	-0.00745759	-0.12476	-0.0118229	0.0125854	0.43678	0.55468	0.19499	-0.202133	0.182063	0.552906	-0.435363	0.34851	0.36741	-0.0247758	0.334188	-0.186968	-0.321948	-0.545684	0.395009	0.710416	The protein encoded by this gene functions as a cofactor that modulates androgen receptor-dependent transcription, and also plays a critical role in tumor necrosis factor-induced apoptosis. Expression of this gene may play a role in tumorigenesis. Alternatively spliced transcript variants encoding multiple isoforms have been observed for this gene. [provided by RefSeq, Nov 2011].	Involved in gene transcription regulation. Acts inconcert with the corepressor URI1 to regulate androgen receptortranscription (AR). AR N-terminus-associated coactivator which mayplay a role in facilitating receptor-induced transcriptionalactivation (PubMed:11854421). Potential component ofmitochondrial-associated LRPPRC, a multidomain organizer thatpotentially integrates mitochondria and the mic…
WDR12	Q9GZL7	7black	0.0989744	-0.413752	0.33007	0.379007	-0.399225	0.255236	-0.0164567	0.586173	0.0277593	-0.153385	0.245013	0.0190278	-0.112382	0.0786601	0.140766	-0.085237	0.0647359	0.0332274	-0.248665	-0.233041	0.202877	0.275108	This gene encodes a member of the WD repeat protein family. WD repeats are minimally conserved regions of approximately 40 amino acids typically bracketed by gly-his and trp-asp (GH-WD), which may facilitate formation of heterotrimeric or multiprotein complexes. Members of this family are involved in a variety of cellular processes, including cell cycle progression, signal transduction, apoptosis…	Component of the PeBoW complex, which is required formaturation of 28S and 5.8S ribosomal RNAs and formation of the 60Sribosome. {ECO:0000255|HAMAP-Rule:MF_03029,ECO:0000269|PubMed:16043514, ECO:0000269|PubMed:17353269}.
WDR61	Q9GZS3	7black	0.544928	-0.292994	0.456512	0.486544	-0.156249	0.64543	0.379404	0.822031	0.0971163	0.120687	0.700564	0.471112	0.15537	0.61252	0.182124	0.260031	0.665148	-0.0291081	-0.392551	-0.154094	0.640829	0.486413	WDR61 is a subunit of the human PAF and SKI complexes, which function in transcriptional regulation and are involved in events downstream of RNA synthesis, such as RNA surveillance (Zhu et al., 2005 [PubMed 16024656]).[supplied by OMIM, Mar 2008].	Component of the PAF1 complex (PAF1C) which has multiplefunctions during transcription by RNA polymerase II and isimplicated in regulation of development and maintenance ofembryonic stem cell pluripotency. PAF1C associates with RNApolymerase II through interaction with POLR2A CTD non-phosphorylated and 'Ser-2'- and 'Ser-5'-phosphorylated forms andis involved in transcriptional elongation, acting …
XRCC4	Q13426	7black	0.349463	-0.38313	0.397957	0.38149	-0.241738	0.0571571	-0.0251693	0.482989	0.50632	-0.311371	0.132381	0.202151	-0.209995	0.379968	0.322972	0.394188	-0.0341808	0.432111	0.153265	-0.0577886	0.113944	0.217507	The protein encoded by this gene functions together with DNA ligase IV and the DNA-dependent protein kinase in the repair of DNA double-strand breaks. This protein plays a role in both non-homologous end joining and the completion of V(D)J recombination. Mutations in this gene can cause short stature, microcephaly, and endocrine dysfunction (SSMED). Alternative splicing generates several transcri…	Involved in DNA non-homologous end joining (NHEJ)required for double-strand break repair and V(D)J recombination.Binds to DNA and to DNA ligase IV (LIG4). The LIG4-XRCC4 complexis responsible for the NHEJ ligation step, and XRCC4 enhances thejoining activity of LIG4. Binding of the LIG4-XRCC4 complex to DNAends is dependent on the assembly of the DNA-dependent proteinkinase complex DNA-PK to thes…
AAGAB	Q6PD74	2blue	0.50533	-0.162734	0.752541	0.655824	-0.322506	0.175239	-0.237596	0.355947	0.204662	-0.304185	0.345792	-0.0956208	0.0402468	0.326438	-0.147114	0.498295	-0.0942543	0.548382	0.208478	0.505934	0.16959	-0.0996315	The protein encoded by this gene interacts with the gamma-adaptin and alpha-adaptin subunits of complexes involved in clathrin-coated vesicle trafficking. Mutations in this gene are associated with type I punctate palmoplantar keratoderma. Alternatively spliced transcript variants have been found for this gene. [provided by RefSeq, Dec 2012].	May be involved in endocytic recycling of growth factorreceptors such as EGFR. {ECO:0000269|PubMed:23064416}.
AATF	Q9NY61	2blue	0.148261	-0.127788	0.5561	0.48232	-0.331105	-0.000608326	-0.30259	0.076303	0.0514404	-0.263492	-0.00504958	-0.27178	0.0486391	-0.0615493	-0.191977	0.299371	-0.347452	0.373591	0.209023	0.377529	-0.121683	-0.219998	The protein encoded by this gene was identified on the basis of its interaction with MAP3K12/DLK, a protein kinase known to be involved in the induction of cell apoptosis. This gene product contains a leucine zipper, which is a characteristic motif of transcription factors, and was shown to exhibit strong transactivation activity when fused to Gal4 DNA binding domain. Overexpression of this gene …	May function as a general inhibitor of the histonedeacetylase HDAC1. Binding to the pocket region of RB1 maydisplace HDAC1 from RB1/E2F complexes, leading to activation ofE2F target genes and cell cycle progression. Conversely,displacement of HDAC1 from SP1 bound to the CDKN1A promoter leadsto increased expression of this CDK inhibitor and blocks cellcycle progression. Also antagonizes PAWR media…
ABCD3	P28288	2blue	0.215659	-0.315106	0.516893	0.274818	-0.32662	0.109177	0.0862592	0.482672	0.0997225	-0.255469	0.14404	0.195289	0.00815633	0.356308	0.0773485	0.286113	0.154651	0.245416	-0.0472126	-0.0102589	0.188769	-0.00110807	The protein encoded by this gene is a member of the superfamily of ATP-binding cassette (ABC) transporters. ABC proteins transport various molecules across extra- and intra-cellular membranes. ABC genes are divided into seven distinct subfamilies (ABC1, MDR/TAP, MRP, ALD, OABP, GCN20, White). This protein is a member of the ALD subfamily, which is involved in peroxisomal import of fatty acids and…	Probable transporter involved in the transport ofbranched-chain fatty acids and C27 bile acids into the peroxisome;the latter function is a crucial step in bile acid biosynthesis(PubMed:25168382). The nucleotide-binding fold acts as an ATP-binding subunit with ATPase activity (PubMed:11248239).{ECO:0000269|PubMed:11248239, ECO:0000269|PubMed:25168382}.
ACAA1	P09110	2blue	0.233867	-0.566814	0.552742	0.0918598	-0.299367	-0.377647	-0.15093	0.139866	0.50779	-0.601015	-0.321781	0.229449	-0.212964	0.468027	-0.0874375	0.626531	-0.176418	0.541679	0.374468	0.103255	0.180852	-0.339601	This gene encodes an enzyme operative in the beta-oxidation system of the peroxisomes. Deficiency of this enzyme leads to pseudo-Zellweger syndrome. Alternative splicing results in multiple transcript variants. [provided by RefSeq, Jul 2008].	NA
ACY1	Q03154	2blue	0.427299	-0.444289	0.625504	0.327968	-0.308536	0.11031	0.132351	0.65222	0.315259	-0.372895	0.270036	0.367376	-0.220268	0.658894	0.0761059	0.450579	0.265556	0.268031	-0.0789691	0.0323532	0.484641	0.200509	This gene encodes a cytosolic, homodimeric, zinc-binding enzyme that catalyzes the hydrolysis of acylated L-amino acids to L-amino acids and an acyl group, and has been postulated to function in the catabolism and salvage of acylated amino acids. This gene is located on chromosome 3p21.1, a region reduced to homozygosity in small-cell lung cancer (SCLC), and its expression has been reported to be…	Involved in the hydrolysis of N-acylated or N-acetylatedamino acids (except L-aspartate). {ECO:0000269|PubMed:12933810}.
ADK	P55263	2blue	0.084668	-0.474875	0.620173	0.497197	-0.625446	-0.0757068	-0.450719	0.242107	0.103051	-0.454459	0.148015	-0.208117	-0.135623	0.0773531	-0.176721	0.390278	-0.095979	0.383371	0.0471461	0.141722	0.0100728	-0.190916	This gene an enzyme which catalyzes the transfer of the gamma-phosphate from ATP to adenosine, thereby serving as a regulator of concentrations of both extracellular adenosine and intracellular adenine nucleotides. Adenosine has widespread effects on the cardiovascular, nervous, respiratory, and immune systems and inhibitors of the enzyme could play an important pharmacological role in increasing…	ATP dependent phosphorylation of adenosine and otherrelated nucleoside analogs to monophosphate derivatives. Serves asa potential regulator of concentrations of extracellular adenosineand intracellular adenine nucleotides.
AIMP2	Q13155	2blue	0.408189	-0.307421	0.630994	0.332299	-0.158686	0.214775	0.115983	0.374868	0.32434	-0.102502	0.0179506	0.0802524	0.180687	0.350585	-0.0574194	0.334355	-0.0394058	0.349081	0.270632	0.171643	0.199533	-0.144746	The protein encoded by this gene is part of the aminoacyl-tRNA synthetase complex, which contains nine different aminoacyl-tRNA synthetases and three non-enzymatic factors. The encoded protein is one of the non-enzymatic factors and is required for assembly and stability of the complex. [provided by RefSeq, May 2016].	Required for assembly and stability of the aminoacyl-tRNA synthase complex. Mediates ubiquitination and degradation ofFUBP1, a transcriptional activator of MYC, leading to MYC down-regulation which is required for aveolar type II celldifferentiation. Blocks MDM2-mediated ubiquitination anddegradation of p53/TP53. Functions as a proapoptotic factor.{ECO:0000269|PubMed:16135753}.
AKAP2	Q9Y2D5	2blue	0.0903358	-0.317195	0.491932	0.196199	-0.348602	-0.0793994	-0.175335	0.137072	0.203737	-0.263772	-0.165961	-0.246448	0.0142281	0.0504593	-0.139528	0.266077	-0.218834	0.361879	0.27299	0.176833	-0.146776	-0.288323	The protein encoded by this gene binds to the regulatory subunit of protein kinase A and is found associated with the actin cytoskeleton. The encoded protein mediates signals carried by cAMP and may be involved in creating polarity in certain signaling processes. Three transcript variants encoding different isoforms have been found for this gene. [provided by RefSeq, Mar 2011].	Binds to regulatory subunit (RII) of protein kinase A.May be involved in establishing polarity in signaling systems orin integrating PKA-RII isoforms with downstream effectors tocapture, amplify and focus diffuse, trans-cellular signals carriedby cAMP (By similarity). {ECO:0000250}.
ALG5	Q9Y673	2blue	0.52015	-0.397411	0.791459	0.42641	-0.272599	0.147946	0.0429374	0.410828	0.399619	-0.232261	0.0863978	0.178741	0.149533	0.591383	-0.0824364	0.625208	0.125871	0.448117	0.252286	0.315549	0.335146	-0.245781	This gene encodes a member of the glycosyltransferase 2 family. The encoded protein participates in glucosylation of the oligomannose core in N-linked glycosylation of proteins. The addition of glucose residues to the oligomannose core is necessary to ensure substrate recognition, and therefore, effectual transfer of the oligomannose core to the nascent glycoproteins. Multiple transcript variants…	NA
ANKRD17	O75179	2blue	0.475835	0.180173	0.628036	0.601193	-0.185987	0.281232	-0.147499	0.239882	0.031729	-0.0675887	0.380443	-0.207762	0.272957	0.241465	-0.103379	0.320274	-0.048449	0.461077	0.232166	0.637907	0.0167039	-0.184715	The protein encoded by this gene belongs to the family of ankyrin repeat-containing proteins, and contains two distinct arrays of ankyrin repeats in its amino-terminal region, one with 15 ankyrin repeats, and the other with 10 ankyrin repeats. It also contains a nuclear export signal, nuclear localization signal, and a cyclin-binding RXL motif. Localization of this protein to the nucleus has been…	Could play pivotal roles in cell cycle and DNAregulation (PubMed:19150984). Involved in innate immune defenseagainst viruse by positively regulating the viral dsRNA receptorsDDX58 and IFIH1 signaling pathways (PubMed:22328336). Involves inNOD2- and NOD1-mediated responses to bacteria suggesting a role ininnate antibacterial immune pathways too (PubMed:23711367). Targetof enterovirus 71 which is t…
ANXA6	P08133	2blue	0.584876	-0.328924	0.590413	0.514917	-0.220501	0.294942	-0.110917	0.286757	0.440393	-0.0329914	0.291779	0.0803507	0.33045	0.538926	-0.0420275	0.571144	0.269826	0.399207	0.190235	0.221938	0.329255	-0.245014	Annexin VI belongs to a family of calcium-dependent membrane and phospholipid binding proteins. Several members of the annexin family have been implicated in membrane-related events along exocytotic and endocytotic pathways. The annexin VI gene is approximately 60 kbp long and contains 26 exons. It encodes a protein of about 68 kDa that consists of eight 68-amino acid repeats separated by linking…	May associate with CD21. May regulate the release ofCa(2+) from intracellular stores.
APOO	Q9BUR5	2blue	0.367494	-0.488151	0.62874	0.435334	-0.372663	0.00553506	-0.0840934	0.370702	0.489081	-0.421817	0.0882975	0.27207	-0.040612	0.52321	-0.0815094	0.654005	0.06971	0.380269	0.117007	0.0364383	0.464583	-0.0562352	This gene is a member of the apolipoprotein family. Members of this protein family are involved in the transport and metabolism of lipids. The encoded protein associates with HDL, LDL and VLDL lipoproteins and is characterized by chondroitin-sulfate glycosylation. This protein may be involved in preventing lipid accumulation in the myocardium in obese and diabetic patients. Alternative splicing r…	NA
ARHGAP5	Q13017	2blue	0.513966	-0.38858	0.812706	0.616818	-0.431581	0.192757	-0.226482	0.428918	0.260541	-0.282875	0.301193	-0.0142298	0.143361	0.500451	-0.0332526	0.600155	0.118772	0.511194	0.160477	0.37012	0.185777	-0.240377	Rho GTPase activating protein 5 negatively regulates RHO GTPases, a family which may mediate cytoskeleton changes by stimulating the hydrolysis of bound GTP. Two transcript variants encoding different isoforms have been found for this gene. [provided by RefSeq, Jul 2008].	GTPase-activating protein for Rho family members. Mayplay a role in the reduction of the p21rasGTPase-activatingpotential of RASA1/p120GAP.
ASNS	P08243	2blue	0.0821672	-0.155937	0.73003	0.563823	-0.663786	0.0089809	-0.434672	0.198715	-0.130552	-0.40943	0.230473	-0.372779	0.000666371	0.103508	-0.413826	0.25765	-0.0391256	0.34182	0.00754459	0.432973	-0.00686975	-0.332793	The protein encoded by this gene is involved in the synthesis of asparagine. This gene complements a mutation in the temperature-sensitive hamster mutant ts11, which blocks progression through the G1 phase of the cell cycle at nonpermissive temperature. Alternatively spliced transcript variants have been described for this gene. [provided by RefSeq, May 2010].	NA
ATXN3	P54252	2blue	0.144889	0.0951399	0.541279	0.434866	-0.38339	0.165942	-0.188191	0.265742	-0.213736	-0.133549	0.273003	-0.36408	0.131068	-0.0130061	-0.198725	0.00767912	-0.0607596	0.302911	0.0460671	0.394598	-0.167885	-0.12038	Machado-Joseph disease, also known as spinocerebellar ataxia-3, is an autosomal dominant neurologic disorder. The protein encoded by this gene contains (CAG)n repeats in the coding region, and the expansion of these repeats from the normal 12-44 to 52-86 is one cause of Machado-Joseph disease. There is a negative correlation between the age of onset and CAG repeat numbers. Alternatively spliced t…	Deubiquitinating enzyme involved in protein homeostasismaintenance, transcription, cytoskeleton regulation, myogenesisand degradation of misfolded chaperone substrates. Binds longpolyubiquitin chains and trims them, while it has weak or noactivity against chains of 4 or less ubiquitins. Involved indegradation of misfolded chaperone substrates via its interactionwith STUB1/CHIP: recruited to monou…
B3GLCT	Q6Y288	2blue	0.301079	0.0224526	0.518754	0.130907	-0.0223909	0.0622346	0.0724387	0.155405	0.246772	-0.0691585	-0.0396285	-0.0417982	0.14546	0.282944	0.0253218	0.368331	-0.0668626	0.165964	0.266184	0.325206	-0.0931305	-0.150313	The protein encoded by this gene is a beta-1,3-glucosyltransferase that transfers glucose to O-linked fucosylglycans on thrombospondin type-1 repeats (TSRs) of several proteins. The encoded protein is a type II membrane protein. Defects in this gene are a cause of Peters-plus syndrome (PPS).[provided by RefSeq, Mar 2009].	O-glucosyltransferase that transfers glucose towardfucose with a beta-1,3 linkage. Specifically glucosylates O-linkedfucosylglycan on TSP type-1 domains of proteins, therebycontributing to elongation of O-fucosylglycan.{ECO:0000269|PubMed:16899492}.
BMS1	Q14692	2blue	0.182054	-0.318148	0.852392	0.627915	-0.587327	0.0281151	-0.367812	0.22979	0.0656301	-0.41581	0.0884763	-0.340963	0.0113247	0.0898689	-0.363179	0.415296	-0.25989	0.548156	0.231038	0.446257	-0.0143641	-0.34772	This gene likely encodes a ribosome assembly protein. A similar protein in yeast functions in 35S-rRNA processing, which includes a series of cleavage steps critical for formation of 40S ribosomes. Related pseudogenes exist on chromosomes 2, 9, 10, 15, 16, and 22.[provided by RefSeq, Mar 2009].	May act as a molecular switch during maturation of the40S ribosomal subunit in the nucleolus.{ECO:0000250|UniProtKB:Q08965}.
BNIP1	Q12981	2blue	0.345889	-0.281304	0.533104	0.419689	-0.307373	-0.103858	-0.260237	0.299523	0.435057	-0.447306	0.152213	0.0455176	-0.179859	0.341586	0.153095	0.51092	-0.10647	0.496522	0.223586	0.19604	0.135206	-0.0609523	This gene is a member of the BCL2/adenovirus E1B 19 kd-interacting protein (BNIP) family. It interacts with the E1B 19 kDa protein, which protects cells from virally-induced cell death. The encoded protein also interacts with E1B 19 kDa-like sequences of BCL2, another apoptotic protector. In addition, this protein is involved in vesicle transport into the endoplasmic reticulum. Alternative splici…	SNARE that may be involved in targeting and fusion ofGolgi-derived retrograde transport vesicles with the ER. Requiredfor maintenance of ER network. Implicated in the suppression ofcell death. May be involved in mitochondrial autophagy.{ECO:0000269|PubMed:15272311, ECO:0000269|PubMed:21931693}.
BOP1	Q14137	2blue	0.472699	-0.0209342	0.656489	0.469418	0.00355813	0.321973	0.0297867	0.161871	0.236227	0.0507021	-0.0178374	-0.0817894	0.364558	0.234111	-0.159457	0.363575	-0.233841	0.310075	0.34842	0.454211	0.128413	-0.284326	NA	Component of the PeBoW complex, which is required formaturation of 28S and 5.8S ribosomal RNAs and formation of the 60Sribosome. {ECO:0000255|HAMAP-Rule:MF_03027,ECO:0000269|PubMed:17353269, ECO:0000269|PubMed:24120868}.
BRIX1	Q8TDN6	2blue	0.57257	-0.565362	0.828731	0.542933	-0.328822	0.175927	0.0166722	0.64988	0.569772	-0.373993	0.210389	0.244847	-0.0852763	0.649083	0.202249	0.6824	0.0381778	0.530379	0.215953	0.163111	0.288862	0.0420307	NA	Required for biogenesis of the 60S ribosomal subunit.
BTBD17	A6NE02	2blue	0.540974	-0.347772	0.727986	0.232595	-0.0199587	0.0396903	0.226457	0.440027	0.590344	-0.289356	-0.110067	0.337068	-0.0518039	0.612568	0.157644	0.622462	-0.109246	0.438725	0.39952	0.221639	0.232965	-0.0822372	NA	NA
C8orf59	Q8N0T1	2blue	0.474442	-0.11384	0.677554	0.367349	-0.178123	0.174165	0.0695978	0.341276	0.170361	-0.177164	0.165775	0.138936	0.125909	0.577566	-0.158129	0.463818	0.202829	0.296125	0.118699	0.401703	0.387065	-0.200007	NA	NA
CANX	P27824	2blue	0.227714	-0.529626	0.600923	0.0337052	-0.207573	-0.345242	0.070199	0.340948	0.667106	-0.585085	-0.292968	0.250858	-0.390458	0.417198	0.189305	0.636075	-0.257879	0.483671	0.406159	0.0225532	0.0439395	-0.0160904	This gene encodes a member of the calnexin family of molecular chaperones. The encoded protein is a calcium-binding, endoplasmic reticulum (ER)-associated protein that interacts transiently with newly synthesized N-linked glycoproteins, facilitating protein folding and assembly. It may also play a central role in the quality control of protein folding by retaining incorrectly folded protein subun…	Calcium-binding protein that interacts with newlysynthesized glycoproteins in the endoplasmic reticulum. It may actin assisting protein assembly and/or in the retention within theER of unassembled protein subunits. It seems to play a major rolein the quality control apparatus of the ER by the retention ofincorrectly folded proteins. Associated with partial T-cellantigen receptor complexes that es…
CAPN5	O15484	2blue	0.298264	-0.00751488	0.568766	0.166969	-0.0859673	-0.107795	-0.000622251	0.153362	0.340504	-0.331325	-0.174292	-0.0437812	-0.00812171	0.29763	-0.0108466	0.367275	-0.247419	0.383452	0.396953	0.378479	-0.0696342	-0.247406	Calpains are calcium-dependent cysteine proteases involved in signal transduction in a variety of cellular processes. A functional calpain protein consists of an invariant small subunit and 1 of a family of large subunits. CAPN5 is one of the large subunits. Unlike some of the calpains, CAPN5 and CAPN6 lack a calmodulin-like domain IV. Because of the significant similarity to Caenorhabditis elega…	NA
CAST	P20810	2blue	0.396858	-0.379533	0.444874	0.470718	-0.317456	0.244646	0.0355706	0.543	0.180219	-0.256285	0.450838	0.320166	-0.137301	0.566621	-0.0554457	0.344349	0.398803	0.152895	-0.270952	-0.020746	0.647778	0.244225	The protein encoded by this gene is an endogenous calpain (calcium-dependent cysteine protease) inhibitor. It consists of an N-terminal domain L and four repetitive calpain-inhibition domains (domains 1-4), and it is involved in the proteolysis of amyloid precursor protein. The calpain/calpastatin system is involved in numerous membrane fusion events, such as neural vesicle exocytosis and platele…	Specific inhibition of calpain (calcium-dependentcysteine protease). Plays a key role in postmortem tenderizationof meat and have been proposed to be involved in muscle proteindegradation in living tissue.
CCDC137	Q6PK04	2blue	0.316155	-0.165458	0.638614	0.366833	-0.213237	0.14908	0.0882628	0.381003	0.217666	-0.116649	0.208342	-0.0605057	0.00486178	0.250633	0.172524	0.39603	0.0434865	0.370863	0.253991	0.255932	-0.0169778	0.0226416	NA	NA
CCDC47	Q96A33	2blue	0.311547	-0.153596	0.691296	0.225778	-0.149386	-0.194066	-0.146275	0.0694809	0.487631	-0.377615	-0.259997	-0.0978297	-0.000171453	0.259475	-0.00635125	0.596529	-0.394647	0.530473	0.571791	0.446387	-0.167928	-0.38897	NA	NA
CCDC86	Q9H6F5	2blue	0.224579	-0.432272	0.604323	0.342283	-0.326017	0.0119701	-0.0525858	0.30868	0.28948	-0.350031	-0.0441243	0.056865	-0.0875074	0.21212	-0.081691	0.347797	-0.206923	0.345572	0.142187	0.0440444	0.132026	-0.0740268	NA	NA
CDK6	Q00534	2blue	0.35454	-0.0875597	0.670059	0.413282	-0.132406	0.113098	-0.207662	-0.00833044	0.25199	-0.0729923	-0.189494	-0.346693	0.34637	0.132411	-0.166155	0.366333	-0.348385	0.509079	0.54942	0.588731	-0.213296	-0.587072	The protein encoded by this gene is a member of the cyclin-dependent protein kinase (CDK) family. CDK family members are highly similar to the gene products of Saccharomyces cerevisiae cdc28, and Schizosaccharomyces pombe cdc2, and are known to be important regulators of cell cycle progression. This kinase is a catalytic subunit of the protein kinase complex that is important for cell cycle G1 ph…	Serine/threonine-protein kinase involved in the controlof the cell cycle and differentiation; promotes G1/S transition.Phosphorylates pRB/RB1 and NPM1. Interacts with D-type G1 cyclinsduring interphase at G1 to form a pRB/RB1 kinase and controls theentrance into the cell cycle. Involved in initiation andmaintenance of cell cycle exit during cell differentiation;prevents cell proliferation and reg…
CDON	Q4KMG0	2blue	0.2824	-0.196105	0.425203	0.504014	-0.277672	0.292064	-0.292864	0.0583054	0.0158023	0.0558494	0.212117	-0.304674	0.367541	0.0975511	-0.229814	0.239801	0.0748946	0.296448	0.112544	0.320873	-0.0156127	-0.370282	This gene encodes a cell surface receptor that is a member of the immunoglobulin superfamily. The encoded protein contains three fibronectin type III domains and five immunoglobulin-like C2-type domains. This protein is a member of a cell-surface receptor complex that mediates cell-cell interactions between muscle precursor cells and positively regulates myogenesis. [provided by RefSeq, Aug 2011].	Component of a cell-surface receptor complex thatmediates cell-cell interactions between muscle precursor cells.Promotes differentiation of myogenic cells (By similarity).{ECO:0000250}.
CEBPZ	Q03701	2blue	0.468281	-0.402379	0.855202	0.701857	-0.476023	0.236771	-0.155695	0.535546	0.267229	-0.317642	0.355063	-0.051734	0.0376876	0.359816	-0.0205163	0.523352	0.00719105	0.466285	0.120703	0.276014	0.193308	0.0209185	This gene belongs to the CEBP family. The encoded protein plays a role in cellular response to environmental stimuli through a transcriptional process that involves heat shock factors, conserved DNA elements (heat shock elements or HSEs) and CCAAT boxes. The protein acts as a DNA-binding transcriptional activator and regulates the heat-shock protein 70 (HSP70) promoter in a CCAAT-dependent manner…	Stimulates transcription from the HSP70 promoter.
CHCHD3	Q9NX63	2blue	0.455002	-0.526053	0.750959	0.461652	-0.380085	-0.0112581	-0.140032	0.354509	0.534612	-0.369205	0.0791113	0.198902	-0.0229157	0.541988	-0.0295065	0.817876	0.0662792	0.54654	0.295409	0.221516	0.268073	-0.191933	The protein encoded by this gene is an inner mitochondrial membrane scaffold protein. Absence of the encoded protein affects the structural integrity of mitochondrial cristae and leads to reductions in ATP production, cell growth, and oxygen consumption. This protein is part of the mitochondrial contact site and cristae organizing system (MICOS). Several transcript variants encoding different iso…	Component of the MICOS complex, a large protein complexof the mitochondrial inner membrane that plays crucial roles inthe maintenance of crista junctions, inner membrane architecture,and formation of contact sites to the outer membrane. Has alsobeen shown to function as a transcription factor which binds tothe BAG1 promoter and represses BAG1 transcription. Plays animportant role in the maintenan…
CHMP4A	Q9BY43	2blue	0.506089	-0.198367	0.637099	0.579041	-0.197474	0.184592	-0.119057	0.250849	0.420625	-0.235433	0.22727	0.072728	0.14127	0.342078	-0.152345	0.617813	-0.160324	0.502843	0.255537	0.275933	0.164553	-0.0242582	CHMP4A belongs to the chromatin-modifying protein/charged multivesicular body protein (CHMP) family. These proteins are components of ESCRT-III (endosomal sorting complex required for transport III), a complex involved in degradation of surface receptor proteins and formation of endocytic multivesicular bodies (MVBs). Some CHMPs have both nuclear and cytoplasmic/vesicular distributions, and one s…	Probable core component of the endosomal sortingrequired for transport complex III (ESCRT-III) which is involvedin multivesicular bodies (MVBs) formation and sorting of endosomalcargo proteins into MVBs. MVBs contain intraluminal vesicles(ILVs) that are generated by invagination and scission from thelimiting membrane of the endosome and mostly are delivered tolysosomes enabling degradation of mem…
CIRBP	Q14011	2blue	0.391234	0.136855	0.527751	0.407919	-0.0866734	0.10906	-0.312363	-0.225702	0.0927806	0.00892542	-0.043071	-0.277462	0.520263	0.195589	-0.40141	0.470013	-0.119047	0.414547	0.409903	0.692249	0.0140463	-0.718891	NA	Cold-inducible mRNA binding protein that plays aprotective role in the genotoxic stress response by stabilizingtranscripts of genes involved in cell survival. Acts as atranslational activator. Seems to play an essential role in cold-induced suppression of cell proliferation. Binds specifically tothe 3'-untranslated regions (3'-UTRs) of stress-responsivetranscripts RPA2 and TXN. Acts as a translat…
CLGN	O14967	2blue	0.187829	-0.092681	0.600503	0.18305	-0.0915559	0.0152311	-0.0317579	-0.016179	0.17032	-0.115987	-0.294152	-0.219352	0.185004	0.129066	-0.225982	0.305833	-0.306052	0.255181	0.41076	0.431559	-0.0329064	-0.475523	Calmegin is a testis-specific endoplasmic reticulum chaperone protein. CLGN may play a role in spermatogeneisis and infertility. [provided by RefSeq, Jul 2008].	Functions during spermatogenesis as a chaperone for arange of client proteins that are important for sperm adhesiononto the egg zona pellucida and for subsequent penetration of thezona pellucida. Required for normal sperm migration from theuterus into the oviduct. Required for normal male fertility. Bindscalcium ions (By similarity). {ECO:0000250}.
CLUH	O75153	2blue	0.5173	-0.198344	0.687702	0.389846	-0.0491946	0.114769	0.01567	0.3009	0.450802	-0.153254	-0.0375933	-0.0201075	0.0926296	0.287844	0.168226	0.514664	-0.2745	0.574146	0.524102	0.413983	-0.061356	-0.152365	NA	mRNA-binding protein involved in proper cytoplasmicdistribution of mitochondria. Specifically binds mRNAs of nuclear-encoded mitochondrial proteins in the cytoplasm and regulatestransport or translation of these transcripts close tomitochondria, playing a role in mitochondrial biogenesis.{ECO:0000255|HAMAP-Rule:MF_03013, ECO:0000269|PubMed:25349259}.
CNN2	Q99439	2blue	0.371763	-0.446675	0.735738	0.306423	-0.223898	-0.13896	-0.138663	0.24349	0.502817	-0.470652	-0.232051	0.00158794	-0.0963301	0.307027	-0.013659	0.611505	-0.454347	0.693489	0.505525	0.312252	-0.00151024	-0.310754	The protein encoded by this gene, which can bind actin, calmodulin, troponin C, and tropomyosin, may function in the structural organization of actin filaments. The encoded protein could play a role in smooth muscle contraction and cell adhesion. Several pseudogenes of this gene have been identified, and are present on chromosomes 1, 2, 3, 6, 9, 11, 13, 15, 16, 21 and 22. Alternative splicing res…	Thin filament-associated protein that is implicated inthe regulation and modulation of smooth muscle contraction. It iscapable of binding to actin, calmodulin, troponin C andtropomyosin. The interaction of calponin with actin inhibits theactomyosin Mg-ATPase activity.
COMMD9	Q9P000	2blue	0.518276	-0.267461	0.585458	0.486986	-0.167759	0.19824	-0.0386997	0.261777	0.49855	-0.184618	0.165277	0.182611	0.132778	0.537482	-0.0974472	0.602364	0.0850229	0.412913	0.249694	0.279396	0.301006	-0.140028	NA	May modulate activity of cullin-RING E3 ubiquitin ligase(CRL) complexes (PubMed:21778237). May down-regulate activation ofNF-kappa-B (PubMed:15799966). Modulates Na(+) transport inepithelial cells by regulation of apical cell surface expressionof amiloride-sensitive sodium channel (ENaC) subunits(PubMed:23637203). {ECO:0000269|PubMed:15799966,ECO:0000269|PubMed:23637203, ECO:0000305|PubMed:217782…
CPNE2	Q96FN4	2blue	0.248205	-0.421293	0.588511	0.378767	-0.478644	0.052667	-0.145465	0.352317	0.162844	-0.344418	0.122686	0.107075	0.00752251	0.396406	-0.190255	0.330421	0.219112	0.214567	-0.0781227	0.0563427	0.359108	-0.177032	Calcium-dependent membrane-binding proteins may regulate molecular events at the interface of the cell membrane and cytoplasm. This gene is one of several genes that encode a calcium-dependent protein containing two N-terminal type II C2 domains and an integrin A domain-like sequence in the C-terminus. Sequence analysis identified multiple alternatively spliced transcript variants but their full-…	Calcium-dependent phospholipid-binding protein thatplays a role in calcium-mediated intracellular processes. Exhibitscalcium-dependent cell membrane binding properties.{ECO:0000250|UniProtKB:P59108}.
CPNE3	O75131	2blue	0.213276	-0.360142	0.538934	0.435653	-0.336473	0.346313	0.127804	0.419656	0.0738582	-0.0643206	0.261264	0.116087	0.0948305	0.271667	-0.230184	0.195842	0.264367	0.00466914	-0.16229	-0.0753871	0.456217	0.0737856	Calcium-dependent membrane-binding proteins may regulate molecular events at the interface of the cell membrane and cytoplasm. This gene encodes a protein which contains two type II C2 domains in the amino-terminus and an A domain-like sequence in the carboxy-terminus. The A domain mediates interactions between integrins and extracellular ligands. [provided by RefSeq, Aug 2008].	NA
CSDE1	O75534	2blue	0.489863	-0.0580508	0.83104	0.734662	-0.292977	0.252145	-0.287724	0.201334	0.182011	-0.128701	0.201277	-0.322018	0.313649	0.205376	-0.110626	0.492481	-0.202304	0.629048	0.437101	0.690837	-0.0219398	-0.430382	NA	RNA-binding protein. Required for internal initiation oftranslation of human rhinovirus RNA. May be involved intranslationally coupled mRNA turnover. Implicated with other RNA-binding proteins in the cytoplasmic deadenylation/translationaland decay interplay of the FOS mRNA mediated by the major coding-region determinant of instability (mCRD) domain.{ECO:0000269|PubMed:11051545, ECO:0000269|PubMe…
CSNK2B	P67870	2blue	0.0319335	-0.00116513	0.584604	0.295422	-0.30561	-0.0798671	-0.245956	-0.140431	-0.0885785	-0.192428	-0.0777999	-0.421424	0.163996	-0.0651062	-0.506106	0.25776	-0.249291	0.371778	0.365943	0.590405	-0.134973	-0.503811	This gene encodes the beta subunit of casein kinase II, a ubiquitous protein kinase which regulates metabolic pathways, signal transduction, transcription, translation, and replication. The enzyme is composed of three subunits, alpha, alpha prime and beta, which form a tetrameric holoenzyme. The alpha and alpha prime subunits are catalytic, while the beta subunit serves regulatory functions. The …	Participates in Wnt signaling (By similarity). Plays acomplex role in regulating the basal catalytic activity of thealpha subunit. {ECO:0000250, ECO:0000269|PubMed:11239457,ECO:0000269|PubMed:16818610}.
CSTF2T	Q9H0L4	2blue	0.405939	-0.404466	0.714059	0.614937	-0.420036	0.238291	-0.109388	0.460025	0.249744	-0.299904	0.302935	0.0986549	0.00949928	0.452488	-0.231547	0.438029	0.12539	0.291022	-0.00178032	0.196039	0.47103	-0.0133749	NA	May play a significant role in AAUAAA-independent mRNApolyadenylation in germ cells. Directly involved in the binding topre-mRNAs (By similarity). {ECO:0000250}.
DCAF16	Q9NXF7	2blue	0.413785	-0.0899967	0.698087	0.711283	-0.369248	0.218935	-0.476654	-0.0146093	0.0852751	-0.113496	0.186653	-0.363379	0.476049	0.168579	-0.374106	0.487447	-0.109792	0.50455	0.297199	0.630572	0.00544832	-0.598562	NA	May function as a substrate receptor for CUL4-DDB1 E3ubiquitin-protein ligase complex. {ECO:0000269|PubMed:16949367}.
DDX19B	Q9UMR2	2blue	0.212253	-0.31824	0.501527	0.190009	-0.326016	0.117116	0.163687	0.524335	0.00141787	-0.238131	0.239646	0.252592	-0.0804248	0.466883	-0.0173341	0.273659	0.379258	0.021732	-0.234144	0.00948969	0.280526	0.14144	DEAD box proteins, characterized by the conserved motif Asp-Glu-Ala-Asp (DEAD), are putative RNA helicases. They are implicated in a number of cellular processes involving alteration of RNA secondary structure such as translation initiation, nuclear and mitochondrial splicing, and ribosome and spliceosome assembly. Based on their distribution patterns, some members of this family are believed to …	ATP-dependent RNA helicase involved in mRNA export fromthe nucleus. Rather than unwinding RNA duplexes, DDX19B functionsas a remodeler of ribonucleoprotein particles, whereby proteinsbound to nuclear mRNA are dissociated and replaced by cytoplasmicmRNA binding proteins.
DDX24	Q9GZR7	2blue	0.170697	-0.228913	0.612537	0.194765	-0.277384	-0.275323	-0.0758926	0.154201	0.303496	-0.55183	-0.241124	0.0979462	-0.236125	0.344236	-0.241205	0.457004	-0.240678	0.415491	0.271664	0.271971	0.202609	-0.257562	DEAD box proteins, characterized by the conserved motif Asp-Glu-Ala-Asp (DEAD), are putative RNA helicases. They are implicated in a number of cellular processes involving alteration of RNA secondary structure such as translation initiation, nuclear and mitochondrial splicing, and ribosome and spliceosome assembly. Based on their distribution patterns, some members of this family are believed to …	ATP-dependent RNA helicase. {ECO:0000305}.
DDX27	Q96GQ7	2blue	0.330304	-0.464809	0.645273	0.3492	-0.248335	0.0565201	-0.0383731	0.287362	0.355364	-0.277432	-0.0350609	0.105695	0.0362701	0.353134	-0.186315	0.530961	-0.149367	0.497949	0.289524	0.207175	0.2351	-0.23454	DEAD box proteins, characterized by the conserved motif Asp-Glu-Ala-Asp (DEAD), are putative RNA helicases. They are implicated in a number of cellular processes involving alteration of RNA secondary structure such as translation initiation, nuclear and mitochondrial splicing, and ribosome and spliceosome assembly. Based on their distribution patterns, some members of this family are believed to …	NA
DDX3X	O00571	2blue	0.18764	0.0526642	0.751037	0.594456	-0.434549	0.194103	-0.361616	0.0254051	-0.181336	-0.126564	0.182822	-0.539647	0.372118	-0.0362224	-0.493666	0.226059	-0.178077	0.365707	0.208875	0.624101	-0.16262	-0.477445	The protein encoded by this gene is a member of the large DEAD-box protein family, that is defined by the presence of the conserved Asp-Glu-Ala-Asp (DEAD) motif, and has ATP-dependent RNA helicase activity. This protein has been reported to display a high level of RNA-independent ATPase activity, and unlike most DEAD-box helicases, the ATPase activity is thought to be stimulated by both RNA and D…	Multifunctional ATP-dependent RNA helicase. The ATPaseactivity can be stimulated by various ribo- and deoxynucleic acidsindicative for a relaxed substrate specificity. In vitro canunwind partially double-stranded DNA with a preference for 5'-single-stranded DNA overhangs. Is involved in several steps ofgene expression, such as transcription, mRNA maturation, mRNAexport and translation. However, t…
DDX47	Q9H0S4	2blue	0.411049	-0.514222	0.664544	0.520578	-0.318141	0.352967	0.0662415	0.604859	0.321535	-0.137081	0.23864	0.0839811	0.0832994	0.332301	0.254492	0.342683	0.0505321	0.341828	0.0672569	-0.00191976	0.154205	0.0578973	This gene encodes a member of the DEAD box protein family. DEAD box proteins, characterized by the conserved motif Asp-Glu-Ala-Asp (DEAD), are putative RNA helicases. They are implicated in a number of cellular processes involving alteration of RNA secondary structure, such as translation initiation, nuclear and mitochondrial splicing, and ribosome and spliceosome assembly. Based on their distrib…	Involved in apoptosis. May have a role in rRNAprocessing and mRNA splicing. Associates with pre-rRNA precursors.{ECO:0000269|PubMed:15977068, ECO:0000269|PubMed:16963496}.
DDX54	Q8TDD1	2blue	0.540362	-0.163384	0.48145	0.517769	-0.136107	0.323721	-0.0694775	0.179695	0.270768	0.0510123	0.220361	0.17352	0.406656	0.502279	-0.233587	0.503488	0.296829	0.292912	0.133099	0.321777	0.551588	-0.320448	This gene encodes a member of the DEAD box protein family. DEAD box proteins, characterized by the conserved motif Asp-Glu-Ala-Asp (DEAD), are putative RNA helicases. They are implicated in a number of cellular processes involving alteration of RNA secondary structure such as translation initiation, nuclear and mitochondrial splicing, and ribosome and spliceosome assembly. Based on their distribu…	Has RNA-dependent ATPase activity. Represses thetranscriptional activity of nuclear receptors.{ECO:0000269|PubMed:12466272}.
DHTKD1	Q96HY7	2blue	0.490454	-0.274052	0.664951	0.53393	-0.405149	0.217382	-0.0955635	0.436315	0.157325	-0.235902	0.467181	0.090653	0.158754	0.52984	-0.197692	0.531996	0.334576	0.403874	-0.00519407	0.286183	0.281354	-0.0207135	This gene encodes a component of a mitochondrial 2-oxoglutarate-dehydrogenase-complex-like protein involved in the degradation pathways of several amino acids, including lysine. Mutations in this gene are associated with 2-aminoadipic 2-oxoadipic aciduria and Charcot-Marie-Tooth Disease Type 2Q. [provided by RefSeq, May 2013].	The 2-oxoglutarate dehydrogenase complex catalyzes theoverall conversion of 2-oxoglutarate to succinyl-CoA and CO(2). Itcontains multiple copies of three enzymatic components: 2-oxoglutarate dehydrogenase (E1), dihydrolipoamidesuccinyltransferase (E2) and lipoamide dehydrogenase (E3) (Bysimilarity). {ECO:0000250}.
DNAJC13	O75165	2blue	0.555117	-0.00198911	0.498667	0.463539	-0.00422012	0.143587	-0.268759	-0.0510047	0.381387	0.0354659	0.0840034	-0.178532	0.40894	0.285562	0.0340932	0.618704	-0.121831	0.612368	0.560727	0.608129	-0.109727	-0.50875	This gene encodes a member of the Dnaj protein family whose members act as co-chaperones of a partner heat-shock protein by binding to the latter and stimulating ATP hydrolysis. The encoded protein associates with the heat-shock protein Hsc70 and plays a role in clathrin-mediated endocytosis. It may also be involved in post-endocytic transport mechanisms via its associations with other proteins, …	Involved in membrane trafficking through earlyendosomes, such as the early endosome to recycling endosometransport implicated in the recycling of transferrin and the earlyendosome to late endosome transport implicated in degradation ofEGF and EGFR (PubMed:18256511, PubMed:18307993). Involved in theregulation of endosomal membrane tubulation and regulates thdynamics of SNX1 on the endosomal membra…
DNAJC19	Q96DA6	2blue	0.411313	-0.575034	0.770045	0.608691	-0.545226	0.0107722	-0.269666	0.384197	0.405702	-0.473477	0.232877	0.122448	-0.071052	0.487198	-0.210238	0.75543	0.0795549	0.553427	0.146407	0.207336	0.305852	-0.101831	The protein encoded by this gene is thought to be part of a complex involved in the ATP-dependent transport of transit peptide-containing proteins from the inner cell membrane to the mitochondrial matrix. Defects in this gene are a cause of 3-methylglutaconic aciduria type 5 (MGA5), also known as dilated cardiomyopathy with ataxia (DCMA). Alternative splicing of this gene results in multiple tran…	Probable component of the PAM complex, a complexrequired for the translocation of transit peptide-containingproteins from the inner membrane into the mitochondrial matrix inan ATP-dependent manner. May act as a co-chaperone that stimulatethe ATP-dependent activity (By similarity). {ECO:0000250}.
DNAJC3	Q13217	2blue	0.0401834	-0.400884	0.56745	0.000472586	-0.283657	-0.450088	-0.142592	0.0621685	0.371941	-0.561458	-0.376626	-0.0627342	-0.32104	0.112794	-0.108923	0.479149	-0.423084	0.514267	0.468459	0.201875	-0.165516	-0.259323	This gene encodes a protein with multiple tetratricopeptide repeat (TPR) motifs as well as the highly conserved J domain found in DNAJ chaperone family members. It is a member of the tetratricopeptide repeat family of proteins and acts as an inhibitor of the interferon-induced, dsRNA-activated protein kinase (PKR). [provided by RefSeq, Jul 2010].	Involved in the unfolded protein response (UPR) duringendoplasmic reticulum (ER) stress. Acts as a negative regulator ofthe EIF2AK4/GCN2 kinase activity by preventing the phosphorylationof eIF-2-alpha at 'Ser-52' and hence attenuating general proteinsynthesis under ER stress, hypothermic and amino acid starvingstress conditions (By similarity). Co-chaperone of HSPA8/HSC70, itstimulates its ATPase…
DNTTIP2	Q5QJE6	2blue	0.375732	-0.232766	0.763838	0.594529	-0.410052	0.0591984	-0.269014	0.37034	0.303557	-0.429411	0.148732	-0.194919	-0.0267201	0.23966	-0.0424094	0.413292	-0.29581	0.564014	0.273662	0.374522	0.00428655	-0.138058	This gene is thought to be involved in chromatin remodeling and gene transcription. The encoded nuclear protein binds to and enhances the transcriptional activity of the estrogen receptor alpha, and also interacts with terminal deoxynucleotidyltransferase. The expression profile of this gene is a potential biomarker for chronic obstructive pulmonary disease. [provided by RefSeq, Dec 2010].	Regulates the transcriptional activity of DNTT and ESR1.May function as a chromatin remodeling protein.{ECO:0000269|PubMed:12786946, ECO:0000269|PubMed:15047147}.
DVL2	O14641	2blue	0.0236923	-0.525964	0.582031	0.315627	-0.498266	0.0708756	-0.0321731	0.505855	0.00120407	-0.335766	0.153706	0.0102287	-0.208482	0.126833	0.0370282	0.231872	0.0221491	0.0875956	-0.17562	-0.113209	0.115901	0.162162	This gene encodes a member of the dishevelled (dsh) protein family. The vertebrate dsh proteins have approximately 40% amino acid sequence similarity with Drosophila dsh. This gene encodes a 90-kD protein that undergoes posttranslational phosphorylation to form a 95-kD cytoplasmic protein, which may play a role in the signal transduction pathway mediated by multiple Wnt proteins. The mechanisms o…	Plays a role in the signal transduction pathwaysmediated by multiple Wnt genes. Participates both in canonical andnon-canonical Wnt signaling by binding to the cytoplasmic C-terminus of frizzled family members and transducing the Wnt signalto down-stream effectors. Promotes internalization and degradationof frizzled proteins upon Wnt signaling.{ECO:0000250|UniProtKB:Q60838, ECO:0000269|PubMed:192…
EBNA1BP2	Q99848	2blue	0.452761	-0.613881	0.784444	0.728842	-0.519294	0.201999	-0.169962	0.542513	0.374036	-0.372714	0.313473	0.103395	-0.0882003	0.456917	-0.0453904	0.593218	0.100999	0.507078	0.0894091	0.162849	0.378313	0.0224494	NA	Required for the processing of the 27S pre-rRNA.{ECO:0000250}.
ECPAS	Q5VYK3	2blue	0.51835	-0.00758677	0.583452	0.56046	-0.0912273	0.420908	-0.100053	0.257238	0.0659946	0.131754	0.303266	-0.24205	0.445078	0.234917	0.127683	0.29252	0.0463161	0.364915	0.256114	0.521722	-0.0593115	-0.250432	NA	NA
EEF1B2	P24534	2blue	0.366445	-0.429502	0.810865	0.606131	-0.574083	-0.0595219	-0.285607	0.394041	0.231519	-0.587557	0.20933	0.0683238	-0.193036	0.463679	-0.32631	0.615277	-0.00885792	0.572609	0.109783	0.371897	0.40421	-0.148804	This gene encodes a translation elongation factor. The protein is a guanine nucleotide exchange factor involved in the transfer of aminoacylated tRNAs to the ribosome. Alternative splicing results in three transcript variants which differ only in the 5' UTR. [provided by RefSeq, Jul 2008].	EF-1-beta and EF-1-delta stimulate the exchange of GDPbound to EF-1-alpha to GTP.
EIF2B3	Q9NR50	2blue	0.112839	-0.0253877	0.582095	0.555945	-0.521281	0.0232668	-0.419123	0.091637	-0.0214345	-0.348722	0.216467	-0.410385	0.0419399	0.00794422	-0.389791	0.220974	-0.226346	0.491927	0.154117	0.397399	-0.0868434	-0.269445	The protein encoded by this gene is one of the subunits of initiation factor eIF2B, which catalyzes the exchange of eukaryotic initiation factor 2-bound GDP for GTP. It has also been found to function as a cofactor of hepatitis C virus internal ribosome entry site-mediated translation. Mutations in this gene have been associated with leukodystrophy with vanishing white matter. Alternatively splic…	Catalyzes the exchange of eukaryotic initiation factor2-bound GDP for GTP.
EIF2S3	P41091	2blue	0.0645646	-0.0455723	0.52269	0.158744	-0.241999	-0.0316295	-0.0906571	0.117687	0.0252686	-0.195936	-0.0218981	-0.264287	0.105748	0.0432598	-0.120085	0.13766	-0.179245	0.311015	0.278262	0.283487	-0.254585	-0.262374	The protein encoded by this gene is the largest subunit of a heterotrimeric GTP-binding protein involved in the recruitment of methionyl-tRNA(i) to the 40 S ribosomal subunit. [provided by RefSeq, Jan 2010].	As a subunit of eukaryotic initiation factor 2 (eIF2),involved in the early steps of protein synthesis. In the presenceof GTP, eIF2 forms a ternary complex with initiator tRNA Met-tRNAiand then recruits the 40S ribosomal complex, a step thatdetermines the rate of protein translation. This step is followedby mRNA binding to form the 43S pre-initiation complex. Junctionof the 60S ribosomal subunit …
EIF4G1	Q04637	2blue	0.6453	-0.0831919	0.814439	0.65414	-0.159941	0.403525	-0.000689689	0.415337	0.229678	-0.0270594	0.319113	-0.0268979	0.331059	0.481068	-0.0676964	0.504321	0.0854839	0.450042	0.257111	0.569278	0.266167	-0.207232	The protein encoded by this gene is a component of the multi-subunit protein complex EIF4F. This complex facilitates the recruitment of mRNA to the ribosome, which is a rate-limiting step during the initiation phase of protein synthesis. The recognition of the mRNA cap and the ATP-dependent unwinding of 5'-terminal secondary structure is catalyzed by factors in this complex. The subunit encoded b…	Component of the protein complex eIF4F, which isinvolved in the recognition of the mRNA cap, ATP-dependentunwinding of 5'-terminal secondary structure and recruitment ofmRNA to the ribosome.
EMD	P50402	2blue	0.232638	-0.277867	0.612003	0.401275	-0.552904	0.123415	-0.0556013	0.539192	-0.054779	-0.338579	0.464431	0.0921407	-0.0844567	0.445061	-0.206179	0.298148	0.408832	0.166704	-0.271952	0.130859	0.335094	0.0931381	Emerin is a serine-rich nuclear membrane protein and a member of the nuclear lamina-associated protein family. It mediates membrane anchorage to the cytoskeleton. Dreifuss-Emery muscular dystrophy is an X-linked inherited degenerative myopathy resulting from mutation in the emerin gene. [provided by RefSeq, Jul 2008].	Stabilizes and promotes the formation of a nuclear actincortical network. Stimulates actin polymerization in vitro bybinding and stabilizing the pointed end of growing filaments.Inhibits beta-catenin activity by preventing its accumulation inthe nucleus. Acts by influencing the nuclear accumulation of beta-catenin through a CRM1-dependent export pathway. Links centrosomesto the nuclear envelope v…
ERBB2	P04626	2blue	0.702914	-0.0784648	0.623708	0.579761	-0.0716172	0.310806	-0.191877	0.18809	0.352322	0.0181239	0.246058	0.0138281	0.471727	0.505922	0.00679329	0.659554	0.0817525	0.548936	0.362145	0.533323	0.112928	-0.375375	This gene encodes a member of the epidermal growth factor (EGF) receptor family of receptor tyrosine kinases. This protein has no ligand binding domain of its own and therefore cannot bind growth factors. However, it does bind tightly to other ligand-bound EGF receptor family members to form a heterodimer, stabilizing ligand binding and enhancing kinase-mediated activation of downstream signallin…	Protein tyrosine kinase that is part of several cellsurface receptor complexes, but that apparently needs a coreceptorfor ligand binding. Essential component of a neuregulin-receptorcomplex, although neuregulins do not interact with it alone. GP30is a potential ligand for this receptor. Regulates outgrowth andstabilization of peripheral microtubules (MTs). Upon ERBB2activation, the MEMO1-RHOA-DIA…
ERBIN	Q96RT1	2blue	0.491396	-0.358448	0.653274	0.283864	-0.120683	0.148945	0.234295	0.52323	0.326877	-0.246095	0.134048	0.363057	-0.0197402	0.632645	0.0737932	0.530753	0.183949	0.322918	0.101832	0.154704	0.399553	0.066445	This gene is a member of the leucine-rich repeat and PDZ domain (LAP) family. The encoded protein contains 17 leucine-rich repeats and one PDZ domain. It binds to the unphosphorylated form of the ERBB2 protein and regulates ERBB2 function and localization. It has also been shown to affect the Ras signaling pathway by disrupting Ras-Raf interaction. Alternatively spliced transcript variants encodi…	NA
ERLIN1	O75477	2blue	0.460938	-0.686112	0.749729	0.403148	-0.337085	0.0691502	0.0173231	0.520453	0.648854	-0.413095	0.0306634	0.302612	-0.0942109	0.571789	0.0593177	0.675143	0.0123371	0.418952	0.174865	-0.0454123	0.348149	-0.0106355	The protein encoded by this gene is part of a protein complex that mediates degradation of inositol 1,4,5-trisphosphate receptors in the endoplasmic reticulum. The encoded protein also binds cholesterol and regulates the SREBP signaling pathway, which promotes cellular cholesterol homeostasis. Defects in this gene have been associated with spastic paraplegia 62. [provided by RefSeq, Dec 2016].	Component of the ERLIN1/ERLIN2 complex which mediatesthe endoplasmic reticulum-associated degradation (ERAD) ofinositol 1,4,5-trisphosphate receptors (IP3Rs). Involved inregulation of cellular cholesterol homeostasis by regulation theSREBP signaling pathway. Binds cholesterol and may promote ERretention of the SCAP-SREBF complex (PubMed:24217618).{ECO:0000269|PubMed:19240031, ECO:0000269|PubMed:2…
FAM20B	O75063	2blue	0.358673	-0.155063	0.611744	0.533022	-0.312087	0.295368	-0.0394034	0.549669	0.13642	-0.131508	0.322861	-0.093775	0.0393523	0.253239	0.226006	0.243077	0.0633143	0.3631	0.0660787	0.278782	0.0256299	0.0116532	NA	NA
FARSA	Q9Y285	2blue	0.347422	0.196125	0.621359	0.623786	-0.264971	0.385915	-0.171994	0.195658	-0.126973	0.0864862	0.450884	-0.425265	0.371119	0.0326322	-0.225423	0.157715	0.00975197	0.361922	0.171862	0.577734	-0.099101	-0.189415	Aminoacyl-tRNA synthetases are a class of enzymes that charge tRNAs with their cognate amino acids. This gene encodes a product which is similar to the catalytic subunit of prokaryotic and Saccharomyces cerevisiae phenylalanyl-tRNA synthetases (PheRS). This gene product has been shown to be expressed in a tumor-selective and cell cycle stage- and differentiation-dependent manner, the first member…	NA
FARSB	Q9NSD9	2blue	0.30772	0.161418	0.646371	0.612507	-0.331076	0.284415	-0.192783	0.176426	-0.175184	-0.00808182	0.477054	-0.388307	0.262746	0.0851794	-0.308498	0.233126	0.0985829	0.363795	0.139129	0.621661	-0.0402278	-0.183221	This gene encodes a highly conserved enzyme that belongs to the aminoacyl-tRNA synthetase class IIc subfamily. This enzyme comprises the regulatory beta subunits that form a tetramer with two catalytic alpha subunits. In the presence of ATP, this tetramer is responsible for attaching L-phenylalanine to the terminal adenosine of the appropriate tRNA. A pseudogene located on chromosome 10 has been …	NA
FAU	P62861	2blue	0.0835726	-0.131904	0.626547	0.349314	-0.413264	0.104926	-0.0942355	0.142998	-0.123855	-0.182787	0.0964411	-0.211247	0.145583	0.0769549	-0.483477	0.211826	-0.00544458	0.133483	0.0125564	0.281455	0.0207965	-0.194479	This gene is the cellular homolog of the fox sequence in the Finkel-Biskis-Reilly murine sarcoma virus (FBR-MuSV). It encodes a fusion protein consisting of the ubiquitin-like protein fubi at the N terminus and ribosomal protein S30 at the C terminus. It has been proposed that the fusion protein is post-translationally processed to generate free fubi and free ribosomal protein S30. Fubi is a memb…	NA
FBL	P22087	2blue	0.380923	-0.223716	0.756306	0.415144	-0.173131	0.202806	-0.0233346	0.196175	0.225882	-0.078217	-0.049876	-0.148117	0.297718	0.186208	-0.132618	0.455598	-0.225401	0.402709	0.381751	0.410826	-0.112702	-0.313658	This gene product is a component of a nucleolar small nuclear ribonucleoprotein (snRNP) particle thought to participate in the first step in processing preribosomal RNA. It is associated with the U3, U8, and U13 small nuclear RNAs and is located in the dense fibrillar component (DFC) of the nucleolus. The encoded protein contains an N-terminal repetitive domain that is rich in glycine and arginin…	S-adenosyl-L-methionine-dependent methyltransferase thathas the ability to methylate both RNAs and proteins. Involved inpre-rRNA processing by catalyzing the site-specific 2'-hydroxylmethylation of ribose moieties in pre-ribosomal RNA. Sitespecificity is provided by a guide RNA that base pairs with thesubstrate. Methylation occurs at a characteristic distance fromthe sequence involved in base pai…
FOXP4	Q8IVH2	2blue	0.227346	-0.636045	0.696834	0.421389	-0.453611	0.0387343	-0.0919583	0.476704	0.286577	-0.436189	-0.0268272	0.0644592	-0.206615	0.374054	-0.0853013	0.392252	-0.099596	0.370996	0.0824799	0.0809352	0.332298	-0.0941563	This gene belongs to subfamily P of the forkhead box (FOX) transcription factor family. Forkhead box transcription factors play important roles in the regulation of tissue- and cell type-specific gene transcription during both development and adulthood. Many members of the forkhead box gene family, including members of subfamily P, have roles in mammalian oncogenesis. This gene may play a role in…	Transcriptional repressor that represses lung-specificexpression. {ECO:0000250}.
FTSJ3	Q8IY81	2blue	0.581462	-0.271492	0.810992	0.51802	-0.185417	0.353376	0.091108	0.517746	0.289678	-0.101268	0.162337	0.0202221	0.248891	0.444378	0.0306795	0.439581	-0.0271324	0.456464	0.260118	0.378992	0.131355	-0.134857	Although the function of this gene is not known, the existence of this gene is supported by mRNA and EST data. A possible function of the encoded protein can be inferred from amino acid sequence similarity to the E.coli FtsJ protein and to a mouse protein possibly involved in embryogenesis. [provided by RefSeq, Jul 2008].	Probable methyltransferase involved in the processing ofthe 34S pre-rRNA to 18S rRNA and in 40S ribosomal subunitformation. {ECO:0000255|HAMAP-Rule:MF_03163,ECO:0000269|PubMed:22195017}.
G3BP1	Q13283	2blue	0.379661	-0.332011	0.778266	0.737388	-0.555395	0.085414	-0.478214	0.231046	0.214481	-0.362476	0.282935	-0.19746	0.160276	0.238508	-0.240125	0.633842	-0.117117	0.667454	0.245314	0.451158	-0.00595582	-0.321306	This gene encodes one of the DNA-unwinding enzymes which prefers partially unwound 3'-tailed substrates and can also unwind partial RNA/DNA and RNA/RNA duplexes in an ATP-dependent fashion. This enzyme is a member of the heterogeneous nuclear RNA-binding proteins and is also an element of the Ras signal transduction pathway. It binds specifically to the Ras-GTPase-activating protein by associatin…	May be a regulated effector of stress granule assembly.Phosphorylation-dependent sequence-specific endoribonuclease invitro. Cleaves exclusively between cytosine and adenine andcleaves MYC mRNA preferentially at the 3'-UTR. ATP- and magnesium-dependent helicase. Unwinds preferentially partial DNA and RNAduplexes having a 17 bp annealed portion and either a hanging 3'tail or hanging tails at both …
GALNT2	Q10471	2blue	0.44068	-0.670897	0.804221	0.502444	-0.498324	0.107551	-0.0826915	0.532583	0.491714	-0.41672	0.130575	0.223113	-0.00605517	0.591253	-0.118576	0.656326	0.124011	0.445724	0.0880078	0.0458235	0.410707	-0.114411	This gene encodes a member of the glycosyltransferase 2 protein family. Members of this family initiate mucin-type O-glycoslation of peptides in the Golgi apparatus. The encoded protein may be involved in O-linked glycosylation of the immunoglobulin A1 hinge region. This gene may influence triglyceride levels, and may be involved Type 2 diabetes, as well as several types of cancer. Alternative sp…	Catalyzes the initial reaction in O-linkedoligosaccharide biosynthesis, the transfer of an N-acetyl-D-galactosamine residue to a serine or threonine residue on theprotein receptor. Has a broad spectrum of substrates for peptidessuch as EA2, Muc5AC, Muc1a, Muc1b. Probably involved in O-linkedglycosylation of the immunoglobulin A1 (IgA1) hinge region.{ECO:0000269|PubMed:12438318, ECO:0000269|PubMed…
GCSH	P23434	2blue	-0.02548	-0.604895	0.676638	0.256594	-0.6834	-0.443534	-0.422681	0.153212	0.227693	-0.792606	-0.185213	-0.103342	-0.378624	0.219469	-0.389601	0.514542	-0.243931	0.476772	0.154116	0.174859	0.0599925	-0.305116	Degradation of glycine is brought about by the glycine cleavage system, which is composed of four mitochondrial protein components: P protein (a pyridoxal phosphate-dependent glycine decarboxylase), H protein (a lipoic acid-containing protein), T protein (a tetrahydrofolate-requiring enzyme), and L protein (a lipoamide dehydrogenase). The protein encoded by this gene is the H protein, which trans…	The glycine cleavage system catalyzes the degradation ofglycine. The H protein (GCSH) shuttles the methylamine group ofglycine from the P protein (GLDC) to the T protein (GCST).{ECO:0000269|PubMed:1671321}.
GNL2	Q13823	2blue	0.290471	-0.472001	0.861068	0.629037	-0.682285	-0.0753161	-0.413021	0.389613	0.246958	-0.615618	0.139517	-0.172224	-0.14989	0.314855	-0.238999	0.515863	-0.169465	0.643524	0.17493	0.356616	0.127423	-0.255302	NA	GTPase that associates with pre-60S ribosomal subunitsin the nucleolus and is required for their nuclear export andmaturation. {ECO:0000250}.
GNL3	Q9BVP2	2blue	0.127997	-0.129068	0.611146	0.240158	-0.269062	0.140378	0.0443152	0.296913	-0.1329	-0.0706857	0.109045	-0.209949	0.0730136	0.0790316	-0.0706335	0.164398	0.0275946	0.139291	0.0825069	0.331781	-0.106639	-0.116635	The protein encoded by this gene may interact with p53 and may be involved in tumorigenesis. The encoded protein also appears to be important for stem cell proliferation. This protein is found in both the nucleus and nucleolus. Three transcript variants encoding two different isoforms have been found for this gene. [provided by RefSeq, Nov 2010].	May be required to maintain the proliferative capacityof stem cells. Stabilizes MDM2 by preventing its ubiquitination,and hence proteasomal degradation (By similarity). {ECO:0000250,ECO:0000269|PubMed:12464630, ECO:0000269|PubMed:16012751}.
GOLGA5	Q8TBA6	2blue	0.304584	-0.106606	0.440681	0.261818	-0.181806	0.0286869	0.0351413	0.341656	0.081205	-0.31732	0.180403	0.269042	-0.135731	0.497448	-0.0423703	0.291431	0.177664	0.176619	-0.0960088	0.175658	0.350057	0.0351178	The Golgi apparatus, which participates in glycosylation and transport of proteins and lipids in the secretory pathway, consists of a series of stacked cisternae (flattened membrane sacs). Interactions between the Golgi and microtubules are thought to be important for the reorganization of the Golgi after it fragments during mitosis. This gene encodes one of the golgins, a family of proteins loca…	Involved in maintaining Golgi structure. Stimulates theformation of Golgi stacks and ribbons. Involved in intra-Golgiretrograde transport. {ECO:0000269|PubMed:12538640,ECO:0000269|PubMed:15718469}.
GPCPD1	Q9NPB8	2blue	0.405698	-0.237533	0.870261	0.508618	-0.387316	-0.0889373	-0.320955	0.141055	0.329801	-0.447561	-0.0318181	-0.147571	0.0691685	0.391158	-0.295677	0.715723	-0.240052	0.70198	0.455924	0.618202	0.0593904	-0.514582	NA	May be involved in the negative regulation of skeletalmuscle differentiation, independently of its glycerophosphocholinephosphodiesterase activity. {ECO:0000250}.
GRSF1	Q12849	2blue	0.240311	-0.485896	0.752444	0.297595	-0.453279	-0.163141	-0.140291	0.309866	0.274377	-0.549623	-0.137942	0.0955514	-0.116582	0.37588	-0.226051	0.540777	-0.157472	0.462888	0.182926	0.178211	0.158882	-0.264063	The protein encoded by this gene is a cellular protein that binds RNAs containing the G-rich element. The protein is localized in the cytoplasm, and has been shown to stimulate translation of viral mRNAs in vitro. Multiple transcript variants encoding different isoforms have been found for this gene. [provided by RefSeq, Jul 2008].	Regulator of post-transcriptional mitochondrial geneexpression, required for assembly of the mitochondrial ribosomeand for recruitment of mRNA and lncRNA. Binds RNAs containing the14 base G-rich element. Preferentially binds RNAs transcribed fromthree contiguous genes on the light strand of mtDNA, the ND6 mRNA,and the long non-coding RNAs for MT-CYB and MT-ND5, each of whichcontains multiple cons…
GRWD1	Q9BQ67	2blue	0.450061	-0.0838209	0.715373	0.545178	-0.156696	0.42628	-0.00826882	0.312837	0.144876	0.0842355	0.15734	-0.220792	0.395136	0.203008	-0.0507767	0.258368	-0.103074	0.311017	0.265453	0.438433	0.0337267	-0.264508	This gene encodes a glutamate-rich protein that contains five WD-repeat motifs. The encoded protein may play a critical role in ribosome biogenesis and may also play a role in histone methylation through interactions with CUL4-DDB1 ubiquitin E3 ligase. [provided by RefSeq, Feb 2012].	Histone binding-protein that regulates chromatindynamics and minichromosome maintenance (MCM) loading atreplication origins, possibly by promoting chromatin openness(PubMed:25990725). {ECO:0000269|PubMed:25990725}.
GSN	P06396	2blue	0.365516	-0.570613	0.805996	0.320145	-0.366046	-0.275819	-0.152472	0.318688	0.610729	-0.670817	-0.206551	0.144788	-0.289037	0.520199	-0.0408967	0.771578	-0.275789	0.668786	0.438781	0.284057	0.167521	-0.239861	The protein encoded by this gene binds to the 'plus' ends of actin monomers and filaments to prevent monomer exchange. The encoded calcium-regulated protein functions in both assembly and disassembly of actin filaments. Defects in this gene are a cause of familial amyloidosis Finnish type (FAF). Multiple transcript variants encoding several different isoforms have been found for this gene. [provi…	Calcium-regulated, actin-modulating protein that bindsto the plus (or barbed) ends of actin monomers or filaments,preventing monomer exchange (end-blocking or capping). It canpromote the assembly of monomers into filaments (nucleation) aswell as sever filaments already formed. Plays a role inciliogenesis. {ECO:0000269|PubMed:20393563}.
GSTZ1	O43708	2blue	0.4698	-0.578257	0.675992	0.599356	-0.474003	0.168558	-0.175294	0.468767	0.415074	-0.302348	0.284768	0.178625	-0.0206688	0.585356	-0.0493227	0.65428	0.254498	0.477874	0.0766172	0.143029	0.450501	-0.112581	This gene is a member of the glutathione S-transferase (GSTs) super-family which encodes multifunctional enzymes important in the detoxification of electrophilic molecules, including carcinogens, mutagens, and several therapeutic drugs, by conjugation with glutathione. This enzyme catalyzes the conversion of maleylacetoacetate to fumarylacetoacatate, which is one of the steps in the phenylalanine…	Bifunctional enzyme showing minimal glutathione-conjugating activity with ethacrynic acid and 7-chloro-4-nitrobenz-2-oxa-1,3-diazole and maleylacetoacetate isomeraseactivity. Has also low glutathione peroxidase activity with T-butyl and cumene hydroperoxides. Is able to catalyze theglutathione dependent oxygenation of dichloroacetic acid toglyoxylic acid. {ECO:0000269|PubMed:10739172}.
GTPBP4	Q9BZE4	2blue	0.207394	-0.336625	0.815043	0.506068	-0.583884	-0.0613679	-0.29494	0.342409	0.048615	-0.495262	0.133275	-0.192141	-0.139155	0.200229	-0.261305	0.448624	-0.137971	0.540122	0.163305	0.415502	0.0158416	-0.223392	GTP-binding proteins are GTPases and function as molecular switches that can flip between two states: active, when GTP is bound, and inactive, when GDP is bound. 'Active' in this context usually means that the molecule acts as a signal to trigger other events in the cell. When an extracellular ligand binds to a G-protein-linked receptor, the receptor changes its conformation and switches on the t…	Involved in the biogenesis of the 60S ribosomal subunit.{ECO:0000250}.
H2AFX	P16104	2blue	0.299377	-0.220164	0.590226	0.395562	-0.118172	0.357209	0.0696096	0.163315	0.19005	0.0987722	0.00414738	-0.0673984	0.411441	0.177267	-0.189168	0.369212	-0.0250928	0.129146	0.165352	0.194759	0.0964039	-0.24154	Histones are basic nuclear proteins that are responsible for the nucleosome structure of the chromosomal fiber in eukaryotes. Two molecules of each of the four core histones (H2A, H2B, H3, and H4) form an octamer, around which approximately 146 bp of DNA is wrapped in repeating units, called nucleosomes. The linker histone, H1, interacts with linker DNA between nucleosomes and functions in the co…	Variant histone H2A which replaces conventional H2A in asubset of nucleosomes. Nucleosomes wrap and compact DNA intochromatin, limiting DNA accessibility to the cellular machinerieswhich require DNA as a template. Histones thereby play a centralrole in transcription regulation, DNA repair, DNA replication andchromosomal stability. DNA accessibility is regulated via acomplex set of post-translatio…
HBS1L	Q9Y450	2blue	0.195354	0.15745	0.454775	0.644715	-0.416379	0.446081	-0.254156	0.194322	-0.379524	0.100625	0.570659	-0.396022	0.381397	-0.00240713	-0.404942	-0.0358566	0.242788	0.145905	-0.157571	0.433083	0.106875	-0.159655	This gene encodes a member of the GTP-binding elongation factor family. It is expressed in multiple tissues with the highest expression in heart and skeletal muscle. The intergenic region of this gene and the MYB gene has been identified to be a quantitative trait locus (QTL) controlling fetal hemoglobin level, and this region influnces erythrocyte, platelet, and monocyte counts as well as erythr…	NA
HDLBP	Q00341	2blue	0.646732	-0.320557	0.721277	0.559854	-0.258695	0.289134	0.083837	0.58267	0.299831	-0.261122	0.394711	0.341668	0.0653421	0.717385	-0.0597457	0.534403	0.314016	0.370085	-0.00364955	0.228269	0.549525	0.0623421	The protein encoded by this gene binds high density lipoprotein (HDL) and may function to regulate excess cholesterol levels in cells. The encoded protein also binds RNA and can induce heterochromatin formation. [provided by RefSeq, Mar 2016].	Appears to play a role in cell sterol metabolism. It mayfunction to protect cells from over-accumulation of cholesterol.
HEATR1	Q9H583	2blue	0.462143	-0.139977	0.562788	0.36634	0.018844	0.281772	0.172377	0.416125	0.366042	0.00509964	0.144651	0.0802252	0.10793	0.383739	0.235367	0.366911	0.00196402	0.295657	0.296557	0.247307	0.140593	0.041673	NA	Ribosome biogenesis factor. Involved in nucleolarprocessing of pre-18S ribosomal RNA. Required for optimal pre-ribosomal RNA transcription by RNA polymerase I.{ECO:0000269|PubMed:17699751}.
HSPA9	P38646	2blue	0.322936	-0.621391	0.667373	0.36613	-0.508373	-0.172661	-0.0716179	0.551133	0.389683	-0.675922	0.155482	0.401072	-0.436642	0.648219	-0.10106	0.619952	0.153551	0.417661	-0.0132213	0.0406744	0.520206	0.134351	This gene encodes a member of the heat shock protein 70 gene family. The encoded protein is primarily localized to the mitochondria but is also found in the endoplasmic reticulum, plasma membrane and cytoplasmic vesicles. This protein is a heat-shock cognate protein. This protein plays a role in cell proliferation, stress response and maintenance of the mitochondria. A pseudogene of this gene is …	Chaperone protein which is implicated in the control ofcell proliferation and cellular aging. Plays a role in theerythropoiesis process. {ECO:0000269|PubMed:21123823,ECO:0000269|PubMed:23501103}.
IARS	P41252	2blue	0.488502	-0.169806	0.878494	0.617997	-0.347983	0.179946	-0.107159	0.43114	0.201142	-0.259237	0.323763	-0.117629	0.0905209	0.384445	0.00229581	0.570371	-0.0253364	0.586848	0.294648	0.549193	0.00434155	-0.140872	Aminoacyl-tRNA synthetases catalyze the aminoacylation of tRNA by their cognate amino acid. Because of their central role in linking amino acids with nucleotide triplets contained in tRNAS, aminoacyl-tRNA synthetases are thought to be among the first proteins that appeared in evolution. Isoleucine-tRNA synthetase belongs to the class-I aminoacyl-tRNA synthetase family and has been identified as a…	Catalyzes the specific attachment of an amino acid toits cognate tRNA in a 2 step reaction: the amino acid (AA) isfirst activated by ATP to form AA-AMP and then transferred to theacceptor end of the tRNA. {ECO:0000269|PubMed:8052601}.
IGF2R	P11717	2blue	0.0379527	-0.306623	0.624058	0.617446	-0.689893	-0.225139	-0.744762	-0.0490495	0.107065	-0.591355	0.0210432	-0.519797	-0.116859	-0.0486347	-0.504279	0.386354	-0.421165	0.629157	0.264988	0.478127	-0.127521	-0.451273	This gene encodes a receptor for both insulin-like growth factor 2 and mannose 6-phosphate. The binding sites for each ligand are located on different segments of the protein. This receptor has various functions, including in the intracellular trafficking of lysosomal enzymes, the activation of transforming growth factor beta, and the degradation of insulin-like growth factor 2. Mutation or loss …	Transport of phosphorylated lysosomal enzymes from theGolgi complex and the cell surface to lysosomes. Lysosomal enzymesbearing phosphomannosyl residues bind specifically to mannose-6-phosphate receptors in the Golgi apparatus and the resultingreceptor-ligand complex is transported to an acidic prelyosomalcompartment where the low pH mediates the dissociation of thecomplex. This receptor also bin…
IMPAD1	Q9NX62	2blue	0.220239	-0.229672	0.552268	0.317869	-0.379491	-0.106213	-0.217558	0.0843009	0.176405	-0.347858	0.0702069	0.0286555	0.0145129	0.383738	-0.414443	0.498734	0.137355	0.333498	0.134791	0.318107	0.288721	-0.346724	This gene encodes a member of the inositol monophosphatase family. The encoded protein is localized to the Golgi apparatus and catalyzes the hydrolysis of phosphoadenosine phosphate (PAP) to adenosine monophosphate (AMP). Mutations in this gene are a cause of GRAPP type chondrodysplasia with joint dislocations, and a pseudogene of this gene is located on the long arm of chromosome 1. [provided by…	May play a role in the formation of skeletal elementsderived through endochondral ossification, possibly by clearingadenosine 3',5'-bisphosphate produced by Golgi sulfotransferasesduring glycosaminoglycan sulfation. {ECO:0000250}.
IPO4	Q8TEX9	2blue	0.452104	-0.563627	0.579498	0.335333	-0.130195	0.134333	0.113618	0.552113	0.611492	-0.276948	-0.0415715	0.349054	-0.143285	0.570192	0.286095	0.514954	-0.0366579	0.343878	0.190178	-0.0130689	0.406731	0.0372953	NA	Functions in nuclear protein import as nuclear transportreceptor. Serves as receptor for nuclear localization signals(NLS) in cargo substrates. Is thought to mediate docking of theimportin/substrate complex to the nuclear pore complex (NPC)through binding to nucleoporin and the complex is subsequentlytranslocated through the pore by an energy requiring, Ran-dependent mechanism. At the nucleoplasm…
KIN	O60870	2blue	0.537762	-0.236775	0.711083	0.730821	-0.386238	0.38304	-0.0634118	0.49448	0.120637	-0.187173	0.527383	0.12434	0.174722	0.458632	-0.21121	0.466863	0.247346	0.298556	-0.103816	0.235294	0.434559	0.0891261	The protein encoded by this gene is a nuclear protein that forms intranuclear foci during proliferation and is redistributed in the nucleoplasm during the cell cycle. Short-wave ultraviolet light provokes the relocalization of the protein, suggesting its participation in the cellular response to DNA damage. Originally selected based on protein-binding with RecA antibodies, the mouse protein prese…	Involved in DNA replication and the cellular response toDNA damage. May participate in DNA replication factories andcreate a bridge between DNA replication and repair mediated byhigh molecular weight complexes. May play a role in illegitimaterecombination and regulation of gene expression. May participatein mRNA processing. Binds, in vitro, to double-stranded DNA. Alsoshown to bind preferentially…
LAP3	P28838	2blue	0.546591	-0.408882	0.796542	0.507146	-0.327963	-0.0520868	-0.335535	0.153381	0.501619	-0.424102	-0.0330585	0.0292059	0.146454	0.532671	-0.227277	0.817135	-0.169373	0.718171	0.442629	0.478711	0.21082	-0.515936	NA	Presumably involved in the processing and regularturnover of intracellular proteins. Catalyzes the removal ofunsubstituted N-terminal amino acids from various peptides.
LARP1	Q6PKG0	2blue	0.319834	0.238823	0.662982	0.381546	-0.11173	0.174268	-0.0075888	0.161147	-0.101335	-0.0676743	0.150474	-0.251484	0.181061	0.160986	-0.212534	0.228812	-0.0964171	0.331835	0.258257	0.66739	-0.0477942	-0.269624	NA	RNA-binding protein that promotes translation ofspecific classes of mRNAs downstream of the mTORC1 complex(PubMed:24532714, PubMed:25940091). Associates with the mRNA 5'capin an MTOR-dependent manner and associates with mRNAs containing a5' terminal oligopyrimidine (5'TOP) motif, which is present inmRNAs encoding for ribosomal proteins and several components ofthe translation machinery (PubMed:24…
LARS	Q9P2J5	2blue	0.36667	-0.119647	0.659621	0.378686	-0.212283	0.304015	0.150077	0.519012	-0.0363311	-0.0385978	0.301757	-0.0116827	0.147409	0.283186	0.102574	0.279273	0.146661	0.246263	0.0526527	0.312078	0.000914708	0.0052425	This gene encodes a cytosolic leucine-tRNA synthetase, a member of the class I aminoacyl-tRNA synthetase family. The encoded enzyme catalyzes the ATP-dependent ligation of L-leucine to tRNA(Leu). It is found in the cytoplasm as part of a multisynthetase complex and interacts with the arginine tRNA synthetase through its C-terminal domain. A mutation in this gene was found in affected individuals …	Catalyzes the specific attachment of an amino acid toits cognate tRNA in a two step reaction: the amino acid (AA) isfirst activated by ATP to form AA-AMP and then transferred to theacceptor end of the tRNA. Exhibits a post-transfer editingactivity to hydrolyze mischarged tRNAs.{ECO:0000269|PubMed:19426743}.
LIPA	P38571	2blue	-0.0406177	-0.0193404	0.361955	0.423087	-0.414746	-0.13083	-0.657565	-0.37533	-0.0823553	-0.226529	0.00620954	-0.54831	0.183401	-0.155248	-0.617504	0.313397	-0.273256	0.406799	0.25188	0.515326	-0.106732	-0.633404	This gene encodes lipase A, the lysosomal acid lipase (also known as cholesterol ester hydrolase). This enzyme functions in the lysosome to catalyze the hydrolysis of cholesteryl esters and triglycerides. Mutations in this gene can result in Wolman disease and cholesteryl ester storage disease. Alternatively spliced transcript variants have been found for this gene. [provided by RefSeq, Jan 2014].	Crucial for the intracellular hydrolysis of cholesterylesters and triglycerides that have been internalized via receptor-mediated endocytosis of lipoprotein particles. Important inmediating the effect of LDL (low density lipoprotein) uptake onsuppression of hydroxymethylglutaryl-CoA reductase and activationof endogenous cellular cholesteryl ester formation.
LRRC59	Q96AG4	2blue	0.235174	-0.283338	0.624535	0.650428	-0.504702	0.200599	-0.231314	0.309292	0.0521868	-0.269254	0.339241	-0.199774	-0.000644863	0.174092	-0.321758	0.261254	0.0213482	0.340538	0.0199476	0.274557	0.142184	-0.0173808	NA	Required for nuclear import of FGF1, but not that ofFGF2. Might regulate nuclear import of exogenous FGF1 byfacilitating interaction with the nuclear import machinery and bytransporting cytosolic FGF1 to, and possibly through, the nuclearpores. {ECO:0000269|PubMed:22321063}.
LRRC8D	Q7L1W4	2blue	0.234788	-0.429285	0.666762	0.224943	-0.313512	-0.401431	-0.214443	0.169745	0.56814	-0.687804	-0.293371	0.0299836	-0.347237	0.325677	-0.00829671	0.646599	-0.427114	0.646035	0.506537	0.286831	0.00265068	-0.255078	NA	Non-essential component of the volume-regulated anionchannel (VRAC, also named VSOAC channel), an anion channelrequired to maintain a constant cell volume in response toextracellular or intracellular osmotic changes. The VRAC channelconducts iodide better than chloride and may also conduct organicosmolytes like taurine. Channel activity requires LRRC8A plus atleast one other family member (LRRC8B…
MAGED2	Q9UNF1	2blue	0.436976	-0.188629	0.620847	0.430627	-0.323775	0.0666236	-0.126618	0.316055	0.19109	-0.299002	0.291547	0.128676	0.0571733	0.509496	-0.114187	0.549474	0.23961	0.407217	0.0750541	0.355591	0.302093	-0.149678	This gene is a member of the MAGED gene family. The MAGED genes are clustered on chromosome Xp11. This gene is located in Xp11.2, a hot spot for X-linked mental retardation (XLMR). This gene may also be involved in several types of cancer, including breast cancer and melanoma. Alternative splicing results in multiple transcript variants. [provided by RefSeq, Aug 2013].	Regulates the expression, localization to the plasmamembrane and function of the sodium chloride cotransportersSLC12A1 and SLC12A3, two key components of salt reabsorption inthe distal renal tubule. {ECO:0000269|PubMed:27120771}.
MDK	P21741	2blue	0.0269485	-0.235197	0.534486	0.0374558	-0.187537	-0.280254	-0.170438	-0.15861	0.29929	-0.31637	-0.510091	-0.236286	0.0241892	0.0656442	-0.330193	0.355026	-0.408214	0.333252	0.492135	0.359424	-0.0818267	-0.599431	This gene encodes a member of a small family of secreted growth factors that binds heparin and responds to retinoic acid. The encoded protein promotes cell growth, migration, and angiogenesis, in particular during tumorigenesis. This gene has been targeted as a therapeutic for a variety of different disorders. Alternatively spliced transcript variants encoding multiple isoforms have been observed…	Developmentally regulated, secreted growth factorhomologous to pleiotrophin (PTN), which has heparin bindingactivity. Binds anaplastic lymphoma kinase (ALK) which induces ALKactivation and subsequent phosphorylation of the insulin receptorsubstrate (IRS1), followed by the activation of mitogen-activatedprotein kinase (MAPK) and PI3-kinase, and the induction of cellproliferation. Involved in neoin…
MED17	Q9NVC6	2blue	0.321742	-0.0843783	0.710238	0.58179	-0.273934	0.273978	-0.209314	0.053561	0.0706266	-0.0409565	0.080223	-0.284424	0.39136	0.1324	-0.313649	0.354149	-0.135908	0.335555	0.274411	0.482135	0.00691099	-0.460646	The activation of gene transcription is a multistep process that is triggered by factors that recognize transcriptional enhancer sites in DNA. These factors work with co-activators to direct transcriptional initiation by the RNA polymerase II apparatus. The protein encoded by this gene is a subunit of the CRSP (cofactor required for SP1 activation) complex, which, along with TFIID, is required fo…	Component of the Mediator complex, a coactivatorinvolved in the regulated transcription of nearly all RNApolymerase II-dependent genes. Mediator functions as a bridge toconvey information from gene-specific regulatory proteins to thebasal RNA polymerase II transcription machinery. Mediator isrecruited to promoters by direct interactions with regulatoryproteins and serves as a scaffold for the ass…
MED27	Q6P2C8	2blue	0.296769	-0.272538	0.566089	0.495644	-0.310537	0.0841997	-0.259231	0.137941	0.257986	-0.278559	0.0102708	-0.205776	0.0564764	0.182609	-0.223136	0.309935	-0.264183	0.446964	0.259385	0.310272	0.0242071	-0.241921	The activation of gene transcription is a multistep process that is triggered by factors that recognize transcriptional enhancer sites in DNA. These factors work with co-activators to direct transcriptional initiation by the RNA polymerase II apparatus. The protein encoded by this gene is a subunit of the CRSP (cofactor required for SP1 activation) complex, which, along with TFIID, is required fo…	Component of the Mediator complex, a coactivatorinvolved in the regulated transcription of nearly all RNApolymerase II-dependent genes. Mediator functions as a bridge toconvey information from gene-specific regulatory proteins to thebasal RNA polymerase II transcription machinery. Mediator isrecruited to promoters by direct interactions with regulatoryproteins and serves as a scaffold for the ass…
MIC13	Q5XKP0	2blue	0.368148	-0.497314	0.626328	0.323813	-0.292637	-0.104263	-0.0655363	0.276463	0.501107	-0.402903	-0.00463886	0.263345	-0.153652	0.520458	-0.0608129	0.77239	0.0557895	0.505702	0.296076	0.208031	0.341341	-0.177355	NA	NA
MOCS3	O95396	2blue	0.453616	0.137302	0.403323	0.327882	0.0140652	0.132759	-0.236258	-0.186364	0.178986	0.0504267	0.0557903	-0.101671	0.493652	0.312988	-0.274804	0.480649	0.010019	0.366852	0.34571	0.564346	0.0385947	-0.579608	Molybdenum cofactor (MoCo) is necessary for the function of all molybdoenzymes. The protein encoded by this gene adenylates and activates molybdopterin synthase, an enzyme required for biosynthesis of MoCo. This gene contains no introns. A pseudogene of this gene is present on chromosome 14. [provided by RefSeq, Nov 2012]. COMPLETENESS: complete on the 3' end.	NA
MOV10	Q9HCE1	2blue	0.643124	-0.16537	0.529698	0.482991	-0.0650022	0.263603	-0.127989	0.188317	0.481258	-0.0415287	0.121261	0.0849291	0.349	0.601366	-0.0887447	0.562956	0.0859915	0.450262	0.284589	0.385104	0.303986	-0.36247	NA	Probable RNA helicase. Required for miRNA-mediated genesilencing by the RNA-induced silencing complex (RISC). Requiredfor both miRNA-mediated translational repression and miRNA-mediated cleavage of complementary mRNAs by RISC.{ECO:0000269|PubMed:16289642, ECO:0000269|PubMed:17507929,ECO:0000269|PubMed:22791714}.
MPHOSPH10	O00566	2blue	0.222409	-0.197755	0.724714	0.668737	-0.514414	0.142194	-0.359776	0.222375	-0.0150605	-0.316107	0.227125	-0.32358	0.0790985	0.075605	-0.380071	0.274659	-0.177776	0.428635	0.118627	0.42465	0.00922158	-0.203318	This gene encodes a protein that is phosphorylated during mitosis. The protein localizes to the nucleolus during interphase and to the chromosomes during M phase. The protein associates with the U3 small nucleolar ribonucleoprotein 60-80S complexes and may be involved in pre-rRNA processing. [provided by RefSeq, Dec 2010].	Component of the 60-80S U3 small nucleolarribonucleoprotein (U3 snoRNP). Required for the early cleavagesduring pre-18S ribosomal RNA processing.
MRPS16	Q9Y3D3	2blue	0.541872	-0.203816	0.506303	0.390596	-0.0338894	0.143318	-0.0269505	0.353521	0.573945	-0.157718	0.0656933	0.18563	0.0917007	0.450832	0.389996	0.599417	-0.0687517	0.419791	0.30562	0.195085	0.110705	-0.067364	Mammalian mitochondrial ribosomal proteins are encoded by nuclear genes and help in protein synthesis within the mitochondrion. Mitochondrial ribosomes (mitoribosomes) consist of a small 28S subunit and a large 39S subunit. They have an estimated 75% protein to rRNA composition compared to prokaryotic ribosomes, where this ratio is reversed. Another difference between mammalian mitoribosomes and …	NA
MRTO4	Q9UKD2	2blue	0.497589	-0.247975	0.846499	0.759356	-0.376213	0.385951	-0.175362	0.380395	0.195978	-0.0721617	0.361213	-0.178478	0.335088	0.339255	-0.102408	0.533468	0.0935725	0.485967	0.234136	0.473682	0.162113	-0.258199	This gene encodes a protein sharing a low level of sequence similarity with ribosomal protein P0. While the precise function of the encoded protein is currently unknown, it appears to be involved in mRNA turnover and ribosome assembly. [provided by RefSeq, Jul 2008].	Component of the ribosome assembly machinery. Nuclearparalog of the ribosomal protein P0, it binds pre-60S subunits atan early stage of assembly in the nucleolus, and is replaced by P0in cytoplasmic pre-60S subunits and mature 80S ribosomes.{ECO:0000269|PubMed:20083226}.
MSH3	P20585	2blue	0.499475	-0.145346	0.565302	0.294367	0.124597	0.302151	0.29718	0.418761	0.351084	0.00917863	0.0862255	0.0586197	0.0729886	0.335284	0.307557	0.324728	-0.105905	0.340733	0.359243	0.299266	0.0227557	0.0802058	The protein encoded by this gene forms a heterodimer with MSH2 to form MutS beta, part of the post-replicative DNA mismatch repair system. MutS beta initiates mismatch repair by binding to a mismatch and then forming a complex with MutL alpha heterodimer. This gene contains a polymorphic 9 bp tandem repeat sequence in the first exon. The repeat is present 6 times in the reference genome sequence …	Component of the post-replicative DNA mismatch repairsystem (MMR). Heterodimerizes with MSH2 to form MutS beta whichbinds to DNA mismatches thereby initiating DNA repair. When bound,the MutS beta heterodimer bends the DNA helix and shieldsapproximately 20 base pairs. MutS beta recognizes large insertion-deletion loops (IDL) up to 13 nucleotides long. After mismatchbinding, forms a ternary complex…
MTHFD1L	Q6UB35	2blue	0.151574	-0.0657397	0.750757	0.548444	-0.441375	0.0429984	-0.351927	0.0222177	-0.0609356	-0.25216	0.0651702	-0.460883	0.14795	0.0032963	-0.422986	0.362675	-0.251135	0.448877	0.284778	0.618961	-0.102271	-0.475753	The protein encoded by this gene is involved in the synthesis of tetrahydrofolate (THF) in the mitochondrion. THF is important in the de novo synthesis of purines and thymidylate and in the regeneration of methionine from homocysteine. Several transcript variants encoding different isoforms have been found for this gene.[provided by RefSeq, Jun 2011].	May provide the missing metabolic reaction required tolink the mitochondria and the cytoplasm in the mammalian model ofone-carbon folate metabolism in embryonic an transformed cellscomplementing thus the enzymatic activities of MTHFD2.{ECO:0000250, ECO:0000269|PubMed:16171773}.
MTPAP	Q9NVV4	2blue	0.180218	-0.667746	0.629603	0.198227	-0.45301	-0.159557	0.0474282	0.446885	0.288679	-0.538322	0.0212924	0.291233	-0.30181	0.485812	-0.0677866	0.575476	0.136522	0.291305	0.00685797	-0.0552733	0.323627	0.0493665	The protein encoded by this gene is a member of the DNA polymerase type-B-like family. This enzyme synthesizes the 3' poly(A) tail of mitochondrial transcripts and plays a role in replication-dependent histone mRNA degradation.[provided by RefSeq, Jan 2011].	Polymerase that creates the 3' poly(A) tail ofmitochondrial transcripts. Can use all four nucleotides, but hashigher activity with ATP and UTP (in vitro). Plays a role inreplication-dependent histone mRNA degradation. May be involved inthe terminal uridylation of mature histone mRNAs before theirdegradation is initiated. Might be responsible for the creation ofsome UAA stop codons which are not e…
MTR	Q99707	2blue	0.658877	-0.363407	0.60939	0.646514	-0.287508	0.325715	-0.133506	0.465204	0.36411	-0.181023	0.430646	0.208962	0.184288	0.651006	0.0156935	0.631383	0.262746	0.487157	0.037792	0.22603	0.452256	-0.0499761	This gene encodes the 5-methyltetrahydrofolate-homocysteine methyltransferase. This enzyme, also known as cobalamin-dependent methionine synthase, catalyzes the final step in methionine biosynthesis. Mutations in MTR have been identified as the underlying cause of methylcobalamin deficiency complementation group G. Alternatively spliced transcript variants encoding distinct isoforms have been fou…	Catalyzes the transfer of a methyl group from methyl-cobalamin to homocysteine, yielding enzyme-bound cob(I)alamin andmethionine. Subsequently, remethylates the cofactor usingmethyltetrahydrofolate (By similarity). {ECO:0000250}.
NAA15	Q9BXJ9	2blue	0.323574	0.0557021	0.687688	0.640639	-0.347054	0.230764	-0.267739	0.321039	-0.00503857	-0.178947	0.307697	-0.353082	0.135124	0.0918257	0.0108299	0.230561	-0.196274	0.471039	0.194337	0.523632	-0.17189	-0.188084	This gene encodes a protein of unknown function. However, similarity to proteins in yeast and other species suggests that this protein may be an N-acetyltransferase. [provided by RefSeq, Jul 2008].	Auxillary subunit of the N-terminal acetyltransferase A(NatA) complex which displays alpha (N-terminal) acetyltransferaseactivity. The NAT activity may be important for vascular,hematopoietic and neuronal growth and development. Required tocontrol retinal neovascularization in adult ocular endothelialcells. In complex with XRCC6 and XRCC5 (Ku80), up-regulatestranscription from the osteocalcin pro…
NAT10	Q9H0A0	2blue	0.345453	-0.454313	0.748563	0.438166	-0.334786	0.190677	-0.0244611	0.503999	0.272668	-0.234852	0.0750714	-0.0120142	0.0713102	0.321146	0.172357	0.39168	-0.0629193	0.400474	0.186135	0.150053	0.0650613	-0.153139	The protein encoded by this gene is an RNA cytidine acetyltransferase involved in histone acetylation, tRNA acetylation, the biosynthesis of 18S rRNA, and the enhancement of nuclear architecture and chromatin organization. [provided by RefSeq, Oct 2016].	RNA cytidine acetyltransferase with specificity towardboth 18S rRNA and tRNAs (PubMed:25653167). Catalyzes the formationof N(4)-acetylcytidine (ac4C) at positions 1337 and 1842 in 18SrRNA (By similarity). Required for early nucleolar cleavages ofprecursor rRNA at sites A0, A1 and A2 during 18S rRNA synthesis(PubMed:25653167). Catalyzes the formation of ac4C in serine andleucine tRNAs (By similari…
NEMF	O60524	2blue	0.586204	-0.0251007	0.730976	0.574375	-0.144741	0.27222	-0.0246588	0.321996	0.24414	-0.072206	0.356923	-0.0206234	0.213999	0.455403	-0.0594555	0.545657	0.0948452	0.480618	0.282259	0.522568	0.210483	-0.140699	This gene encodes a component of the ribosome quality control complex. The encoded protein facilitates the recognition and ubiquitination of stalled 60S subunits by the ubiquitin ligase listerin. A similar protein in fly functions as a tumor suppressor. [provided by RefSeq, Jul 2016].	Component of the ribosome quality control complex (RQC),a ribosome-associated complex that mediates ubiquitination andextraction of incompletely synthesized nascent chains forproteasomal degradation. NEMF is responsible for selectiverecognition of stalled 60S subunits by recognizing an exposed,nascent chain-conjugated tRNA moiety. NEMF is important for thestable association of LTN1 to the complex…
NIFK	Q9BYG3	2blue	0.269984	-0.452326	0.881941	0.588494	-0.599439	0.011875	-0.286034	0.33999	0.184679	-0.486206	0.0799644	-0.120013	-0.0448819	0.310123	-0.289029	0.490523	-0.0875875	0.475805	0.159955	0.326922	0.203069	-0.307852	This gene encodes a protein that interacts with the forkhead-associated domain of the Ki-67 antigen. The encoded protein may bind RNA and may play a role in mitosis and cell cycle progression. Multiple pseudogenes exist on chromosomes 5, 10, 12, 15, and 19.[provided by RefSeq, Jan 2009].	NA
NIT2	Q9NQR4	2blue	0.518911	-0.227538	0.582714	0.366526	-0.199583	0.268598	0.104195	0.488742	0.263895	-0.154115	0.326825	0.311585	0.15473	0.596651	-0.0041548	0.46762	0.283981	0.205679	-0.0448789	0.094041	0.333469	0.0620249	NA	Has a omega-amidase activity. The role of omega-amidaseis to remove potentially toxic intermediates by converting alpha-ketoglutaramate and alpha-ketosuccinamate to biologically usefulalpha-ketoglutarate and oxaloacetate, respectively. Overexpressiondecreases the colony-forming capacity of cultured cells byarresting cells in the G2 phase of the cell cycle.{ECO:0000269|PubMed:17488281, ECO:0000269…
NMD3	Q96D46	2blue	0.361786	-0.269916	0.728213	0.634468	-0.566619	0.164603	-0.233773	0.499439	0.0781141	-0.380447	0.448878	-0.0245942	-0.0316749	0.404618	-0.205148	0.392529	0.17327	0.395372	-0.0588168	0.299873	0.324165	-0.0348644	Ribosomal 40S and 60S subunits associate in the nucleolus and are exported to the cytoplasm. The protein encoded by this gene is involved in the passage of the 60S subunit through the nuclear pore complex and into the cytoplasm. Several transcript variants exist for this gene, but the full-length natures of only two have been described to date. [provided by RefSeq, Feb 2016].	Acts as an adapter for the XPO1/CRM1-mediated export ofthe 60S ribosomal subunit. {ECO:0000269|PubMed:12724356,ECO:0000269|PubMed:12773398}.
NOC2L	Q9Y3T9	2blue	0.324597	-0.204276	0.657988	0.277648	-0.165556	0.270326	0.231738	0.522525	0.152662	-0.037178	0.144442	-0.016055	0.0938634	0.267826	0.198017	0.231989	0.052258	0.275632	0.178856	0.215916	0.0318444	-0.0152225	Histone modification by histone acetyltransferases (HAT) and histone deacetylases (HDAC) can control major aspects of transcriptional regulation. NOC2L represents a novel HDAC-independent inhibitor of histone acetyltransferase (INHAT) (Hublitz et al., 2005 [PubMed 16322561]).[supplied by OMIM, Mar 2008].	Acts as an inhibitor of histone acetyltransferaseactivity; prevents acetylation of all core histones by theEP300/p300 histone acetyltransferase at p53/TP53-regulated targetpromoters in a histone deacetylases (HDAC)-independent manner.Acts as a transcription corepressor of p53/TP53- and TP63-mediatedtransactivation of the p21/CDKN1A promoter. Involved in theregulation of p53/TP53-dependent apoptos…
NOC3L	Q8WTT2	2blue	0.4522	-0.198304	0.826548	0.497268	-0.301224	0.201027	-0.0146003	0.42182	0.202016	-0.227268	0.157748	-0.025744	0.121632	0.422312	-0.11274	0.454713	-0.00417454	0.483628	0.219898	0.412405	0.1156	-0.221544	NA	May be required for adipogenesis. {ECO:0000250}.
NOL6	Q9H6R4	2blue	0.238579	-0.0727998	0.59465	0.42213	-0.273336	0.265801	0.0345782	0.294467	-0.147113	-0.0461461	0.247349	-0.180818	0.155734	0.070995	-0.183821	0.145783	0.0444472	0.202637	0.0599426	0.338076	0.0769641	-0.0436906	The nucleolus is a dense subnuclear membraneless organelle that assembles around clusters of rRNA genes and functions in ribosome biogenesis. This gene encodes a nucleolar RNA-associated protein that is highly conserved between species. RNase treatment of permeabilized cells indicates that the nucleolar localization is RNA dependent. Further studies suggest that the protein is associated with rib…	NA
NOL7	Q9UMY1	2blue	0.302777	-0.380587	0.862478	0.631567	-0.607939	0.0974849	-0.302165	0.420707	0.0907735	-0.410738	0.261115	-0.212361	0.0201034	0.240667	-0.251132	0.421696	-0.0618318	0.535449	0.133581	0.368268	0.0752983	-0.198651	The protein encoded by this gene localizes to the nucleolus, where it maintains nucleolar structure and cell growth rates. The encoded protein also functions as a tumor suppressor and regulator of angiogenesis. The RB tumor suppressor gene recruits transcription factors to this gene and positively regulates its expression. Two transcript variants encoding the same protein have been found for this…	NA
NOLC1	Q14978	2blue	0.262826	-0.271738	0.721295	0.346799	-0.199137	0.217421	0.202617	0.349127	0.123345	-0.133823	-0.0231418	0.0155873	0.0868496	0.302584	-0.218215	0.323238	-0.012177	0.16229	0.13155	0.27198	0.253793	-0.129274	NA	NA
NOP14	P78316	2blue	0.366728	-0.422662	0.779057	0.635426	-0.536885	0.0824468	-0.277865	0.458147	0.251478	-0.458318	0.231412	-0.0289944	-0.0999934	0.330894	-0.104919	0.505513	-0.113573	0.505017	0.0783557	0.260468	0.183704	-0.0821636	This gene encodes a protein that plays a role in pre-18s rRNA processing and small ribosomal subunit assembly. The encoded protein may be involved in the regulation of pancreatic cancer cell proliferation and migration. Alternative splicing results in multiple transcript variants. [provided by RefSeq, May 2014].	Involved in nucleolar processing of pre-18S ribosomalRNA. Has a role in the nuclear export of 40S pre-ribosomal subunitto the cytoplasm (By similarity). {ECO:0000250}.
NOP16	Q9Y3C1	2blue	0.419941	-0.36664	0.592666	0.426779	-0.169067	0.166416	0.0190029	0.305802	0.395797	-0.181292	0.182947	0.182186	0.0956337	0.350221	-0.061661	0.589256	-0.0398583	0.404746	0.208672	0.147714	0.257627	0.00721155	This gene encodes a protein that is localized to the nucleolus. Expression of this gene is induced by estrogens and Myc protein and is a marker of poor patient survival in breast cancer. Alternative splicing results in multiple transcript variants. [provided by RefSeq, Dec 2015].	NA
NOP2	P46087	2blue	0.458263	-0.239867	0.599463	0.365552	-0.0505864	0.233896	0.147092	0.384539	0.393959	-0.170287	-0.0291235	0.166515	0.100934	0.390636	0.0252964	0.375767	-0.161501	0.268727	0.183831	0.138109	0.259384	-0.0419844	NA	Involved in ribosomal large subunit assembly(PubMed:24120868). S-adenosyl-L-methionine-dependentmethyltransferase that specifically methylates the C(5) positionof cytosine 4447 in 28S rRNA (Probable). May play a role in theregulation of the cell cycle and the increased nucleolar activitythat is associated with the cell proliferation (Probable).{ECO:0000269|PubMed:24120868, ECO:0000305,ECO:0000305…
NOP58	Q9Y2X3	2blue	0.430796	0.0981988	0.7272	0.360727	0.0301488	0.0837347	-0.0616736	-0.0558337	0.270367	-0.0424275	-0.17153	-0.302768	0.349358	0.156848	-0.2033	0.512636	-0.38628	0.542185	0.676026	0.761844	-0.182899	-0.523807	The protein encoded by this gene is a core component of box C/D small nucleolar ribonucleoproteins. Some box C/D small nucleolar RNAs (snoRNAs), such as U3, U8, and U14, are dependent upon the encoded protein for their synthesis. This protein is SUMOylated, which is necessary for high affinity binding to snoRNAs. [provided by RefSeq, Nov 2015].	Required for 60S ribosomal subunit biogenesis (Bysimilarity). Core component of box C/D small nucleolarribonucleoprotein (snoRNP) particles. Required for the biogenesisof box C/D snoRNAs such as U3, U8 and U14 snoRNAs. {ECO:0000250,ECO:0000269|PubMed:15574333, ECO:0000269|PubMed:17636026,ECO:0000269|PubMed:19620283}.
NOSIP	Q9Y314	2blue	0.164508	-0.184405	0.635495	0.329167	-0.344853	0.0108513	-0.194634	0.155781	-0.0204336	-0.189675	0.0140954	-0.277263	0.154372	0.0678769	-0.163454	0.304433	-0.14152	0.464374	0.309506	0.453	-0.213818	-0.405577	The protein encoded by this gene may modulate the activity and localization of nitric oxide synthase (endothelial and neuronal) and thus nitric oxide production. Alternative splicing results in multiple transcript variants that encode the same protein. [provided by RefSeq, Aug 2012].	E3 ubiquitin-protein ligase that is essential for properdevelopment of the forebrain, the eye, and the face. Catalyzesmonoubiquitination of serine/threonine-protein phosphatase 2A(PP2A) catalytic subunit PPP2CA/PPP2CB (By similarity). Negativelyregulates nitric oxide production by inducing NOS1 and NOS3translocation to actin cytoskeleton and inhibiting their enzymaticactivity (PubMed:11149895, Pu…
NPC2	P61916	2blue	0.271117	-0.463441	0.822461	0.550247	-0.622591	-0.256458	-0.473069	0.187156	0.329245	-0.670952	0.0175269	-0.14291	-0.206959	0.359341	-0.317954	0.708845	-0.20496	0.766142	0.366999	0.491662	0.121565	-0.409067	This gene encodes a protein containing a lipid recognition domain. The encoded protein may function in regulating the transport of cholesterol through the late endosomal/lysosomal system. Mutations in this gene have been associated with Niemann-Pick disease, type C2 and frontal lobe atrophy. [provided by RefSeq, Jul 2008].	Intracellular cholesterol transporter which acts inconcert with NPC1 and plays an important role in the egress ofcholesterol from the endosomal/lysosomal compartment. Both NPC1and NPC2 function as the cellular 'tag team duo' (TTD) to catalyzethe mobilization of cholesterol within the multivesicularenvironment of the late endosome (LE) to effect egress through thelimiting bilayer of the LE. NPC2 b…
NPM1	P06748	2blue	0.517879	-0.411682	0.9003	0.587025	-0.360979	0.169888	-0.127919	0.34759	0.361937	-0.305457	0.0452255	0.00986517	0.176921	0.473694	-0.236232	0.612152	-0.101166	0.532471	0.298766	0.404492	0.25093	-0.328718	This gene encodes a phosphoprotein which moves between the nucleus and the cytoplasm. The gene product is thought to be involved in several processes including regulation of the ARF/p53 pathway. A number of genes are fusion partners have been characterized, in particular the anaplastic lymphoma kinase gene on chromosome 2. Mutations in this gene are associated with acute myeloid leukemia. More th…	Involved in diverse cellular processes such as ribosomebiogenesis, centrosome duplication, protein chaperoning, histoneassembly, cell proliferation, and regulation of tumor suppressorsp53/TP53 and ARF. Binds ribosome presumably to drive ribosomenuclear export. Associated with nucleolar ribonucleoproteinstructures and bind single-stranded nucleic acids. Acts as achaperonin for the core histones H3…
NSA2	O95478	2blue	0.336476	-0.417821	0.759598	0.34884	-0.295101	-0.0745377	-0.127887	0.299896	0.434175	-0.463783	-0.212445	-0.0259371	-0.0278755	0.310975	-0.0520863	0.498565	-0.413142	0.607163	0.412465	0.255946	0.0108553	-0.290447	This gene encodes a nucleolar protein involved in cell cycle regulation and proliferation. This gene was identified based on sequence similarity to a highly conserved Saccharomyces cerevisiae gene encoding a pre-ribosomal protein, which is involved in large ribosomal subunit biogenesis. The encoded protein is found at elevated levels in diabetic nephropathy. Alternative splicing results in multip…	Involved in the biogenesis of the 60S ribosomal subunit.May play a part in the quality control of pre-60S particles (Bysimilarity). {ECO:0000250}.
NUP107	P57740	2blue	0.630386	-0.326542	0.780135	0.71573	-0.244113	0.533677	0.00600495	0.530515	0.333881	0.0648165	0.377427	0.00553636	0.398108	0.421136	0.136047	0.506066	0.149957	0.403628	0.18087	0.264435	0.189391	-0.0744866	This gene encodes a member of the nucleoporin family. The protein is localized to the nuclear rim and is an essential component of the nuclear pore complex (NPC). All molecules entering or leaving the nucleus either diffuse through or are actively transported by the NPC. Alternate transcriptional splice variants of this gene have been observed but have not been thoroughly characterized. [provided…	Plays a role in the nuclear pore complex (NPC) assemblyand/or maintenance (PubMed:12552102, PubMed:15229283). Requiredfor the assembly of peripheral proteins into the NPC(PubMed:15229283, PubMed:12552102). May anchor NUP62 to the NPC(PubMed:15229283). {ECO:0000269|PubMed:12552102,ECO:0000269|PubMed:15229283}.
NUP210	Q8TEM1	2blue	0.451924	-0.40457	0.596542	0.282671	-0.0345717	0.192184	0.197469	0.510743	0.575673	-0.140859	-0.0863646	0.187009	-0.0262503	0.449377	0.424913	0.434884	-0.131898	0.319313	0.303647	0.0668506	0.118604	0.0120561	The nuclear pore complex is a massive structure that extends across the nuclear envelope, forming a gateway that regulates the flow of macromolecules between the nucleus and the cytoplasm. Nucleoporins are the main components of the nuclear pore complex in eukaryotic cells. The protein encoded by this gene is a membrane-spanning glycoprotein that is a major component of the nuclear pore complex. …	Nucleoporin essential for nuclear pore assembly andfusion, nuclear pore spacing, as well as structural integrity.{ECO:0000269|PubMed:14517331}.
ODC1	P11926	2blue	0.322925	-0.241725	0.780726	0.444202	-0.424644	-0.11348	-0.344172	0.10608	0.266292	-0.445511	-0.0949442	-0.16778	0.0929204	0.356934	-0.340807	0.568439	-0.21459	0.607983	0.370056	0.534619	0.088962	-0.571112	This gene encodes the rate-limiting enzyme of the polyamine biosynthesis pathway which catalyzes ornithine to putrescine. The activity level for the enzyme varies in response to growth-promoting stimuli and exhibits a high turnover rate in comparison to other mammalian proteins. Originally localized to both chromosomes 2 and 7, the gene encoding this enzyme has been determined to be located on 2p…	Catalyzes the first and rate-limiting step of polyaminebiosynthesis that converts ornithine into putrescine, which is theprecursor for the polyamines, spermidine and spermine. Polyaminesare essential for cell proliferation and are implicated incellular processes, ranging from DNA replication to apoptosis.{ECO:0000269|PubMed:17900240}.
PAK1IP1	Q9NWT1	2blue	0.0620273	0.0210858	0.476352	0.250355	-0.260124	-0.0380092	-0.234622	0.100819	0.00938929	-0.175476	0.00222129	-0.349829	0.0796788	-0.0263488	-0.0720036	0.171864	-0.284324	0.375845	0.285932	0.380225	-0.305538	-0.289219	NA	Negatively regulates the PAK1 kinase. PAK1 is a memberof the PAK kinase family, which has been shown to play a positiverole in the regulation of signaling pathways involving MAPK8 andRELA. PAK1 exists as an inactive homodimer, which is activated bybinding of small GTPases such as CDC42 to an N-terminal regulatorydomain. PAK1IP1 also binds to the N-terminus of PAK1, and inhibitsthe specific activa…
PAM16	Q9Y3D7	2blue	0.37605	-0.594631	0.717952	0.394502	-0.434917	-0.137738	-0.151758	0.423171	0.556676	-0.573903	0.00548407	0.232644	-0.20887	0.481906	-0.00339688	0.72762	-0.108054	0.55814	0.211961	0.0793393	0.211408	-0.0649085	NA	Regulates ATP-dependent protein translocation into themitochondrial matrix. Inhibits DNAJC19 stimulation ofHSPA9/Mortalin ATPase activity. {ECO:0000269|PubMed:20053669}.
PARN	O95453	2blue	0.673132	-0.353921	0.80734	0.678975	-0.197143	0.328698	-0.00180659	0.457138	0.397553	-0.173384	0.290892	0.14926	0.158775	0.578686	0.0291028	0.690864	0.069667	0.524911	0.252475	0.406786	0.358688	-0.096719	The protein encoded by this gene is a 3'-exoribonuclease, with similarity to the RNase D family of 3'-exonucleases. It prefers poly(A) as the substrate, hence, efficiently degrades poly(A) tails of mRNAs. Exonucleolytic degradation of the poly(A) tail is often the first step in the decay of eukaryotic mRNAs. This protein is also involved in silencing of certain maternal mRNAs during oocyte matura…	3'-exoribonuclease that has a preference for poly(A)tails of mRNAs, thereby efficiently degrading poly(A) tails.Exonucleolytic degradation of the poly(A) tail is often the firststep in the decay of eukaryotic mRNAs and is also used to silencecertain maternal mRNAs translationally during oocyte maturationand early embryonic development. Interacts with both the 3'-endpoly(A) tail and the 5'-end cap…
PDCD11	Q14690	2blue	0.369105	-0.325232	0.880898	0.703195	-0.534501	0.106541	-0.328101	0.417879	0.215169	-0.416478	0.200751	-0.235269	-0.00711878	0.25158	-0.10377	0.470658	-0.217924	0.625087	0.252247	0.454033	0.0277119	-0.224244	PDCD11 is a NF-kappa-B (NFKB1; 164011)-binding protein that colocalizes with U3 RNA (MIM 180710) in the nucleolus and is required for rRNA maturation and generation of 18S rRNA (Sweet et al., 2003 [PubMed 14624448]; Sweet et al., 2008 [PubMed 17654514]).[supplied by OMIM, Oct 2008].	Essential for the generation of mature 18S rRNA,specifically necessary for cleavages at sites A0, 1 and 2 of the47S precursor. Directly interacts with U3 snoRNA.{ECO:0000269|PubMed:17654514}.
PES1	O00541	2blue	0.557742	-0.449282	0.889322	0.703132	-0.423525	0.213199	-0.197857	0.441822	0.457776	-0.332985	0.182305	0.016413	0.178442	0.506989	-0.0257578	0.657826	-0.0354537	0.601183	0.281103	0.334559	0.244905	-0.273735	This gene encodes a nuclear protein that contains a breast cancer associated gene 1 (BRCA1) C-terminal interaction domain. The encoded protein interacts with BOP1 and WDR12 to form the PeBoW complex, which plays a critical role in cell proliferation via pre-rRNA processing and 60S ribosomal subunit maturation. Expression of this gene may play an important role in breast cancer proliferation and t…	Component of the PeBoW complex, which is required formaturation of 28S and 5.8S ribosomal RNAs and formation of the 60Sribosome. {ECO:0000255|HAMAP-Rule:MF_03028,ECO:0000269|PubMed:16738141, ECO:0000269|PubMed:17189298,ECO:0000269|PubMed:17353269}.
PEX14	O75381	2blue	0.110075	-0.706856	0.526188	0.186205	-0.407286	-0.18638	-0.0353431	0.41057	0.397978	-0.523111	-0.207373	0.214727	-0.279037	0.28329	0.0976714	0.427447	-0.131364	0.359634	0.130595	-0.172516	0.201457	-0.0347068	This gene encodes an essential component of the peroxisomal import machinery. The protein is integrated into peroxisome membranes with its C-terminus exposed to the cytosol, and interacts with the cytosolic receptor for proteins containing a PTS1 peroxisomal targeting signal. The protein also functions as a transcriptional corepressor and interacts with a histone deacetylase. A mutation in this g…	Peroxisome membrane protein that is an essentialcomponent of the peroxisomal import machinery. Functions as adocking factor for the predominantly cytoplasmic PTS1 receptor(PEX5). Plays a key role for peroxisome movement through a directinteraction with tubulin. {ECO:0000269|PubMed:21525035,ECO:0000269|PubMed:9653144}.
PHYH	O14832	2blue	0.429768	-0.378581	0.593504	0.371304	-0.313354	0.212652	0.0685801	0.57218	0.298898	-0.230444	0.192057	0.22187	0.0257409	0.583223	0.0350824	0.430345	0.266417	0.29206	-0.0363409	0.097968	0.30728	-0.0318983	This gene is a member of the PhyH family and encodes a peroxisomal protein that is involved in the alpha-oxidation of 3-methyl branched fatty acids. Specifically, this protein converts phytanoyl-CoA to 2-hydroxyphytanoyl-CoA. Mutations in this gene have been associated with Refsum disease (RD) and deficient protein activity has been associated with Zellweger syndrome and rhizomelic chondrodysplas…	Converts phytanoyl-CoA to 2-hydroxyphytanoyl-CoA.
POLR1A	O95602	2blue	0.256726	-0.366568	0.622858	0.491402	-0.422615	0.00371045	-0.33311	0.17056	0.148119	-0.289283	-0.0213221	-0.234567	0.0761084	0.104066	-0.153153	0.419367	-0.220614	0.557723	0.282988	0.376927	0.0360353	-0.392363	The protein encoded by this gene is the largest subunit of the RNA polymerase I complex. The encoded protein represents the catalytic subunit of the complex, which transcribes DNA into ribosomal RNA precursors. Defects in this gene are a cause of the Cincinnati type of acrofacial dysostosis. [provided by RefSeq, May 2016].	DNA-dependent RNA polymerase catalyzes the transcriptionof DNA into RNA using the four ribonucleoside triphosphates assubstrates. Largest and catalytic core component of RNA polymeraseI which synthesizes ribosomal RNA precursors. Forms the polymeraseactive center together with the second largest subunit. A singlestranded DNA template strand of the promoter is positioned withinthe central active s…
POLR2B	P30876	2blue	0.637733	-0.154706	0.780812	0.775492	-0.255041	0.506223	-0.0271015	0.44433	0.162498	0.0193201	0.49239	0.0340296	0.400188	0.481222	-0.0797138	0.560532	0.250222	0.417487	0.107107	0.461764	0.32212	-0.140136	This gene encodes the second largest subunit of RNA polymerase II (Pol II), a DNA-dependent RNA polymerase that catalyzes the transcription of DNA into precursors of mRNA, snRNA and microRNA. This subunit and the largest subunit form opposite sides of the center cleft of Pol II. Deletion of the flap loop region of this subunit results in a decrease in the rate of transcriptional elongation. Alter…	DNA-dependent RNA polymerase catalyzes the transcriptionof DNA into RNA using the four ribonucleoside triphosphates assubstrates. Second largest component of RNA polymerase II whichsynthesizes mRNA precursors and many functional non-coding RNAs.Proposed to contribute to the polymerase catalytic activity andforms the polymerase active center together with the largestsubunit. Pol II is the central …
PPAN	Q9NQ55	2blue	0.404105	-0.380171	0.875196	0.672355	-0.422995	0.274196	-0.123376	0.435446	0.239108	-0.222092	0.206278	-0.0886395	0.122918	0.309409	-0.0526666	0.487736	-0.0292433	0.387456	0.168166	0.325321	0.158159	-0.178672	The protein encoded by this gene is an evolutionarily conserved protein similar to yeast SSF1 as well as to the gene product of the Drosophila gene peter pan (ppan). SSF1 is known to be involved in the second step of mRNA splicing. Both SSF1 and ppan are essential for cell growth and proliferation. Exogenous expression of this gene was reported to reduce the anchorage-independent growth of some t…	May have a role in cell growth.
PPIG	Q13427	2blue	0.366021	-0.337731	0.740523	0.364327	-0.218869	0.113484	-0.0959757	0.134908	0.312289	-0.15108	-0.144682	-0.123382	0.289025	0.257915	-0.201706	0.517666	-0.189656	0.431329	0.387505	0.346173	0.0389889	-0.448958	NA	PPIases accelerate the folding of proteins. It catalyzesthe cis-trans isomerization of proline imidic peptide bonds inoligopeptides. May be implicated in the folding, transport, andassembly of proteins. May play an important role in the regulationof pre-mRNA splicing.
PPME1	Q9Y570	2blue	0.189468	0.279099	0.592489	0.498013	-0.295471	0.168955	-0.272616	0.0366162	-0.269586	-0.0446736	0.285655	-0.485883	0.28978	-0.0340629	-0.362511	0.172234	-0.111723	0.390436	0.224537	0.704917	-0.210409	-0.361244	This gene encodes a protein phosphatase methylesterase localized to the nucleus. The encoded protein acts on the protein phosphatase-2A catalytic subunit and supports the ERK pathway through dephosphorylation of regulatory proteins. It plays a role in malignant glioma progression. Alternative splicing results in multiple transcript variants. [provided by RefSeq, Oct 2012].	Demethylates proteins that have been reversiblycarboxymethylated. Demethylates PPP2CB (in vitro) and PPP2CA.Binding to PPP2CA displaces the manganese ion and inactivates theenzyme. {ECO:0000269|PubMed:10318862}.
PPP2R1B	P30154	2blue	0.282348	-0.487443	0.696233	0.638094	-0.591758	-0.0716215	-0.474594	0.296322	0.346135	-0.524822	0.149035	-0.208774	-0.113084	0.206773	-0.0637342	0.569404	-0.23678	0.702782	0.283322	0.295677	-0.0599606	-0.191564	This gene encodes a constant regulatory subunit of protein phosphatase 2. Protein phosphatase 2 is one of the four major Ser/Thr phosphatases, and it is implicated in the negative control of cell growth and division. It consists of a common heteromeric core enzyme, which is composed of a catalytic subunit and a constant regulatory subunit, that associates with a variety of regulatory subunits. Th…	The PR65 subunit of protein phosphatase 2A serves as ascaffolding molecule to coordinate the assembly of the catalyticsubunit and a variable regulatory B subunit.
PSAP	P07602	2blue	0.0714258	-0.270945	0.512795	0.450046	-0.576215	0.0422412	-0.407064	0.0910307	-0.13615	-0.269573	0.224004	-0.297788	0.109477	0.0305484	-0.473257	0.179702	0.0479219	0.323638	-0.0142393	0.246518	0.0297294	-0.326302	This gene encodes a highly conserved preproprotein that is proteolytically processed to generate four main cleavage products including saposins A, B, C, and D. Each domain of the precursor protein is approximately 80 amino acid residues long with nearly identical placement of cysteine residues and glycosylation sites. Saposins A-D localize primarily to the lysosomal compartment where they facilit…	Saposins are specific low-molecular mass non-enzymicproteins, they participate in the lysosomal degradation ofsphingolipids, which takes place by the sequential action ofspecific hydrolases.
PSMD9	O00233	2blue	0.30539	-0.179032	0.484965	0.365923	-0.281861	0.238334	-0.039114	0.202821	-0.0490881	-0.0885066	0.263749	0.107942	0.218274	0.434673	-0.458663	0.313909	0.349638	0.119573	-0.136779	0.212897	0.442532	-0.211696	The 26S proteasome is a multicatalytic proteinase complex with a highly ordered structure composed of 2 complexes, a 20S core and a 19S regulator. The 20S core is composed of 4 rings of 28 non-identical subunits; 2 rings are composed of 7 alpha subunits and 2 rings are composed of 7 beta subunits. The 19S regulator is composed of a base, which contains 6 ATPase subunits and 2 non-ATPase subunits,…	Acts as a chaperone during the assembly of the 26Sproteasome, specifically of the base subcomplex of the PA700/19Sregulatory complex (RC). During the base subcomplex assembly ispart of an intermediate PSMD9:PSMC6:PSMC3 module, also known asmodulator trimer complex; PSMD9 is released during the furtherbase assembly process. {ECO:0000269|PubMed:19490896}.
PSMG1	O95456	2blue	0.107374	-0.311956	0.68992	0.471914	-0.576525	-0.0136009	-0.367666	0.193063	0.012174	-0.388044	0.0962371	-0.254945	0.0302751	0.114019	-0.393164	0.380965	-0.154894	0.448828	0.0999482	0.302769	0.0158845	-0.373301	NA	Chaperone protein which promotes assembly of the 20Sproteasome as part of a heterodimer with PSMG2. The PSMG1-PSMG2heterodimer binds to the PSMA5 and PSMA7 proteasome subunits,promotes assembly of the proteasome alpha subunits into theheteroheptameric alpha ring and prevents alpha ring dimerization.{ECO:0000269|PubMed:16251969, ECO:0000269|PubMed:17707236}.
PSMG2	Q969U7	2blue	0.156937	-0.199793	0.587116	0.509877	-0.494546	0.16241	-0.234713	0.311338	-0.109875	-0.201349	0.348456	-0.195035	0.102247	0.0951032	-0.206352	0.288381	0.0279264	0.419147	0.00703355	0.25093	-0.0328736	-0.139253	NA	NA
PSPC1	Q8WXF1	2blue	0.446185	-0.0323675	0.67474	0.305195	-0.00717796	0.0832269	0.034947	0.0485469	0.283707	-0.0794296	-0.153425	-0.0249579	0.29153	0.369042	-0.194082	0.552711	-0.140145	0.461368	0.482525	0.597136	0.147102	-0.529866	This gene encodes a nucleolar protein that localizes to punctate subnuclear structures that occur close to splicing speckles, known as paraspeckles. These paraspeckles are composed of RNA-protein structures that include a non-coding RNA, NEAT1/Men epsilon/beta, and the Drosophila Behavior Human Splicing family of proteins, which include the product of this gene and the P54NRB/NONO and PSF/SFPQ pr…	Regulates, cooperatively with NONO and SFPQ, androgenreceptor-mediated gene transcription activity in Sertoli cell line(By similarity). Binds to poly(A), poly(G) and poly(U) RNAhomopolymers. Regulates the circadian clock by repressing thetranscriptional activator activity of the CLOCK-ARNTL/BMAL1heterodimer (By similarity). Together with NONO, required for theformation of nuclear paraspeckles. {E…
PTRH2	Q9Y3E5	2blue	0.0426976	-0.478463	0.673909	0.412364	-0.689524	-0.168369	-0.359334	0.223884	0.131644	-0.528159	0.147272	-0.177953	-0.137768	0.196909	-0.349952	0.476265	0.0227409	0.448601	0.0899011	0.199197	0.00335735	-0.217813	The protein encoded by this gene is a mitochondrial protein with two putative domains, an N-terminal mitochondrial localization sequence, and a UPF0099 domain. In vitro assays suggest that this protein possesses peptidyl-tRNA hydrolase activity, to release the peptidyl moiety from tRNA, thereby preventing the accumulation of dissociated peptidyl-tRNA that could reduce the efficiency of translatio…	The natural substrate for this enzyme may be peptidyl-tRNAs which drop off the ribosome during protein synthesis.{ECO:0000250}.
PTTG1IP	P53801	2blue	-0.0199418	-0.103648	0.441822	0.332306	-0.451093	-0.141582	-0.549925	-0.268821	-0.0919696	-0.254402	-0.0748818	-0.545365	0.182134	-0.0829848	-0.58358	0.231119	-0.230035	0.477855	0.299977	0.516553	-0.199593	-0.67878	This gene encodes a single-pass type I integral membrane protein, which binds to pituitary tumor-transforming 1 protein (PTTG1), and facilitates translocation of PTTG1 into the nucleus. Coexpression of this protein and PTTG1 induces transcriptional activation of basic fibroblast growth factor. Alternatively spliced transcript variants have been found for this gene. [provided by RefSeq, Nov 2013].	May facilitate PTTG1 nuclear translocation.
PUM3	Q15397	2blue	0.448762	-0.344111	0.85783	0.630599	-0.434357	0.201213	-0.206089	0.417902	0.330214	-0.271937	0.201006	-0.103336	0.153541	0.353805	-0.0217446	0.52765	-0.0463676	0.49713	0.22792	0.32027	0.164495	-0.258596	NA	NA
PUS7	Q96PZ0	2blue	-0.0056576	-0.259569	0.463223	0.364559	-0.279672	0.265241	-0.0663866	0.0892573	-0.115377	0.0453371	0.0106656	-0.209699	0.212639	-0.0989395	-0.334805	0.10707	-0.0786231	-0.00202005	-0.0192436	0.104741	0.130077	-0.252205	NA	NA
PWP2	Q15269	2blue	0.220309	-0.309895	0.644928	0.429058	-0.366259	-0.100286	-0.235283	0.256064	0.2205	-0.454646	-0.0503243	-0.146812	-0.193742	0.15339	-0.0146826	0.406836	-0.358613	0.480411	0.257614	0.329204	-0.0246865	-0.150628	NA	NA
PYCR3	Q53H96	2blue	0.693686	-0.295837	0.658658	0.601381	-0.158714	0.37505	0.0221434	0.432065	0.366798	-0.0452577	0.325992	0.226728	0.3233	0.58916	-0.0511912	0.56573	0.21384	0.433835	0.160703	0.278756	0.527345	-0.114903	This gene encodes a protein that belongs to the pyrroline-5-carboxylate reductase family of enzymes. Members of this family catalyze the final step in proline biosynthesis, converting pyrroline-5-carboxylate to proline. Glutamate and ornithine are precursors in the synthesis of proline. The protein encoded by this gene is a cytoplasmic enzyme involved in the biosynthesis of proline from ornithine…	NA
QKI	Q96PU8	2blue	0.233363	-0.527044	0.709407	0.454691	-0.484713	0.0835232	-0.0622693	0.508244	0.282669	-0.430755	0.170396	0.130937	-0.14413	0.331289	-0.0496657	0.455725	0.0272177	0.214993	-0.0560362	-0.0492636	0.2151	0.124227	The protein encoded by this gene is an RNA-binding protein that regulates pre-mRNA splicing, export of mRNAs from the nucleus, protein translation, and mRNA stability. The encoded protein is involved in myelinization and oligodendrocyte differentiation and may play a role in schizophrenia. Multiple transcript variants encoding different isoforms have been found for this gene. [provided by RefSeq,…	RNA-binding protein that plays a central role inmyelinization (PubMed:16641098). Binds to the 5'-NACUAAY-N(1,20)-UAAY-3' RNA core sequence. Regulates target mRNA stability(PubMed:23630077). In addition, acts by regulating pre-mRNAsplicing, mRNA export and protein translation. Required to protectand promote stability of mRNAs such as MBP and CDKN1B. Regulatorof oligodendrocyte differentiation and …
QTRT2	Q9H974	2blue	0.198784	-0.434742	0.356203	0.286158	-0.274366	0.0539	-0.0380725	0.462977	0.250889	-0.311108	0.189075	0.124921	-0.228711	0.26917	0.302982	0.228048	0.00316716	0.227163	-0.0683046	-0.136901	0.170818	0.192471	This gene encodes a subunit of tRNA-guanine transglycosylase. tRNA-guanine transglycosylase is a heterodimeric enzyme complex that plays a critical role in tRNA modification by synthesizing the 7-deazaguanosine queuosine, which is found in tRNAs that code for asparagine, aspartic acid, histidine, and tyrosine. The encoded protein may play a role in the queuosine 5'-monophosphate salvage pathway. …	Non-catalytic subunit of the queuine tRNA-ribosyltransferase (TGT) that catalyzes the base-exchange of aguanine (G) residue with queuine (Q) at position 34 (anticodonwobble position) in tRNAs with GU(N) anticodons (tRNA-Asp, -Asn,-His and -Tyr), resulting in the hypermodified nucleosidequeuosine (7-(((4,5-cis-dihydroxy-2-cyclopenten-1-yl)amino)methyl)-7-deazaguanosine). {ECO:0000255|HAMAP-Rule:MF…
RBM3	P98179	2blue	0.389583	0.07526	0.615804	0.537513	-0.183317	0.135021	-0.390779	-0.16969	0.0870173	-0.0122225	0.0317542	-0.368048	0.507274	0.133656	-0.339912	0.530456	-0.17614	0.537914	0.461203	0.744653	-0.0802335	-0.72317	This gene is a member of the glycine-rich RNA-binding protein family and encodes a protein with one RNA recognition motif (RRM) domain. Expression of this gene is induced by cold shock and low oxygen tension. A pseudogene exists on chromosome 1. Multiple alternatively spliced transcript variants that are predicted to encode different isoforms have been characterized although some of these variant…	Cold-inducible mRNA binding protein that enhances globalprotein synthesis at both physiological and mild hypothermictemperatures. Reduces the relative abundance of microRNAs, whenoverexpressed. Enhances phosphorylation of translation initiationfactors and active polysome formation (By similarity).{ECO:0000250}.
RBM34	P42696	2blue	0.404666	-0.390164	0.724428	0.795813	-0.57914	0.248934	-0.310814	0.406868	0.113023	-0.334451	0.43276	-0.024933	0.0889934	0.396076	-0.291579	0.505983	0.175816	0.423204	-0.0660055	0.301802	0.360883	-0.115939	This gene encodes a member of the RNA-binding motif family of RNA recognition motif proteins. The encoded protein contains an RNA-binding domain made up of two RNA recognition motif subdomains referred to as RNA recognition motif-1 and RNA recognition motif-2. Alternative splicing results in multiple transcript variants. [provided by RefSeq, Oct 2016].	NA
RCC1	P18754	2blue	0.309375	-0.126579	0.72741	0.470778	-0.257903	0.285131	-0.0932138	0.229713	0.025384	-0.0694178	0.111316	-0.258531	0.332344	0.154815	-0.277861	0.273749	-0.132869	0.289015	0.181784	0.398239	-0.0590724	-0.280209	NA	Guanine-nucleotide releasing factor that promotes theexchange of Ran-bound GDP by GTP. Involved in the regulation ofonset of chromosome condensation in the S phase. Binds both to thenucleosomes and double-stranded DNA. RCC1-Ran complex (togetherwith other proteins) acts as a component of a signal transmissionpathway that detects unreplicated DNA. Plays a key role in nucleo-cytoplasmic transport, …
RCL1	Q9Y2P8	2blue	0.462879	-0.171626	0.524959	0.425688	-0.171153	0.197545	-0.119753	0.364318	0.295885	-0.152604	0.194866	0.0208708	0.124111	0.338342	0.121673	0.428773	-0.0913696	0.476272	0.156805	0.232697	0.0296528	-0.0991821	NA	Does not have cyclase activity. Plays a role in 40S-ribosomal-subunit biogenesis in the early pre-rRNA processingsteps at sites A0, A1 and A2 that are required for propermaturation of the 18S RNA (By similarity). {ECO:0000250}.
REXO2	Q9Y3B8	2blue	0.252452	-0.165904	0.545607	0.414355	-0.271995	-0.0176489	-0.101893	0.37114	0.253053	-0.418806	0.0989049	0.0381616	-0.256039	0.241025	0.0221954	0.345543	-0.202961	0.393589	0.14943	0.283142	0.11003	0.0730781	This gene encodes a 3'-to-5' exonuclease specific for small (primarily 5 nucleotides or less in length) single-stranded RNA and DNA oligomers. This protein may have a role in DNA repair, replication, and recombination, and in RNA processing and degradation. It may also be involved in resistance of human cells to UV-C-induced cell death through its role in the DNA repair process. [provided by RefS…	3'-to-5' exoribonuclease specific for smalloligoribonucleotides. Active on small (primarily </=5 nucleotidesin length) single-stranded RNA and DNA oligomers. May have a rolein cellular nucleotide recycling. {ECO:0000269|PubMed:23741365}.
RHEB	Q15382	2blue	-0.0243446	-0.169339	0.541611	0.173679	-0.354029	-0.156496	-0.116546	0.245426	0.0316308	-0.421613	-0.127208	-0.223963	-0.227526	0.0494083	-0.0545135	0.0960837	-0.292365	0.310154	0.191484	0.235914	-0.0744894	-0.2115	This gene is a member of the small GTPase superfamily and encodes a lipid-anchored, cell membrane protein with five repeats of the RAS-related GTP-binding region. This protein is vital in regulation of growth and cell cycle progression due to its role in the insulin/TOR/S6K signaling pathway. The protein has GTPase activity and shuttles between a GDP-bound form and a GTP-bound form, and farnesyla…	Activates the protein kinase activity of mTORC1, andthereby plays a role in the regulation of apoptosis. Stimulatesthe phosphorylation of S6K1 and EIF4EBP1 through activation ofmTORC1 signaling. Has low intrinsic GTPase activity.{ECO:0000269|PubMed:12271141, ECO:0000269|PubMed:12869586,ECO:0000269|PubMed:15340059, ECO:0000269|PubMed:15854902,ECO:0000269|PubMed:16098514, ECO:0000269|PubMed:2038113…
RPF2	Q9H7B2	2blue	0.53041	-0.396509	0.890626	0.566722	-0.295461	0.137536	-0.113523	0.398701	0.501133	-0.320411	0.0223681	0.0104037	0.0972325	0.438668	0.0175214	0.664991	-0.190988	0.608694	0.409113	0.370575	0.135237	-0.269458	NA	Involved in ribosomal large subunit assembly. Mayregulate the localization of the 5S RNP/5S ribonucleoproteinparticle to the nucleolus. {ECO:0000269|PubMed:24120868}.
RPIA	P49247	2blue	0.109924	-0.326329	0.520616	0.302704	-0.34789	-0.198698	-0.190262	0.17426	0.361855	-0.487145	-0.0978921	-0.000866882	-0.297767	0.26015	-0.092879	0.474516	-0.18384	0.362019	0.216266	0.199819	0.112809	-0.152184	The protein encoded by this gene is an enzyme, which catalyzes the reversible conversion between ribose-5-phosphate and ribulose-5-phosphate in the pentose-phosphate pathway. This gene is highly conserved in most organisms. The enzyme plays an essential role in the carbohydrate metabolism. Mutations in this gene cause ribose 5-phosphate isomerase deficiency. A pseudogene is found on chromosome 18…	NA
RPL12	P30050	2blue	0.31714	-0.159094	0.799659	0.541507	-0.380213	0.266987	-0.00128572	0.372888	-0.0267269	-0.163817	0.319387	-0.100409	0.120836	0.308582	-0.312052	0.35873	0.161306	0.224258	0.0423786	0.392025	0.226467	-0.0887886	Ribosomes, the organelles that catalyze protein synthesis, consist of a small 40S subunit and a large 60S subunit. Together these subunits are composed of 4 RNA species and approximately 80 structurally distinct proteins. This gene encodes a ribosomal protein that is a component of the 60S subunit. The protein belongs to the L11P family of ribosomal proteins. It is located in the cytoplasm. The p…	Binds directly to 26S ribosomal RNA. {ECO:0000250}.
RPL14	P50914	2blue	0.317382	-0.215361	0.828971	0.467246	-0.299907	0.194595	-0.0579451	0.200889	0.128673	-0.152102	0.00965042	-0.195349	0.27311	0.216363	-0.317029	0.404517	-0.136642	0.320312	0.270027	0.414917	0.0363431	-0.341136	Ribosomes, the organelles that catalyze protein synthesis, consist of a small 40S subunit and a large 60S subunit. Together these subunits are composed of 4 RNA species and approximately 80 structurally distinct proteins. This gene encodes a ribosomal protein that is a component of the 60S subunit. The protein belongs to the L14E family of ribosomal proteins. It contains a basic region-leucine zi…	Component of the large ribosomal subunit.{ECO:0000305|PubMed:12962325}.
RPL15	P61313	2blue	0.555548	-0.342472	0.804562	0.563409	-0.190331	0.25889	0.053294	0.538029	0.510863	-0.200936	0.140931	0.0714616	0.0369358	0.418602	0.24736	0.578555	-0.124515	0.489115	0.347792	0.290408	0.12742	0.00560528	Ribosomes, the organelles that catalyze protein synthesis, consist of a small 40S subunit and a large 60S subunit. Together these subunits are composed of 4 RNA species and approximately 80 structurally distinct proteins. This gene encodes a ribosomal protein that is a component of the 60S subunit. The protein belongs to the L15E family of ribosomal proteins. It is located in the cytoplasm. This …	NA
RPL18	Q07020	2blue	0.562016	-0.298698	0.790161	0.514604	-0.145691	0.253813	0.0749667	0.514813	0.515754	-0.198223	0.110575	0.0805959	0.076041	0.437526	0.232374	0.542452	-0.140931	0.448345	0.343629	0.266669	0.142264	-0.0279133	Ribosomes, the organelles that catalyze protein synthesis, consist of a small 40S subunit and a large 60S subunit. Together these subunits are composed of 4 RNA species and approximately 80 structurally distinct proteins. This gene encodes a member of the L18E family of ribosomal proteins that is a component of the 60S subunit. As is typical for genes encoding ribosomal proteins, there are multip…	Component of the large ribosomal subunit.{ECO:0000305|PubMed:12962325}.
RPL18A	Q02543	2blue	0.479304	-0.344078	0.66431	0.407191	-0.171296	0.179392	0.0361104	0.537442	0.493908	-0.267055	0.0506835	0.133471	0.0232354	0.447151	0.364625	0.431452	-0.140597	0.384592	0.216454	0.0903214	0.101859	-0.00765468	Ribosomes, the organelles that catalyze protein synthesis, consist of a small 40S subunit and a large 60S subunit. Together these subunits are composed of 4 RNA species and approximately 80 structurally distinct proteins. This gene encodes a member of the L18AE family of ribosomal proteins that is a component of the 60S subunit. The encoded protein may play a role in viral replication by interact…	NA
RPL21	P46778	2blue	0.577265	-0.38539	0.904154	0.717748	-0.330862	0.305523	-0.0348257	0.569167	0.429262	-0.250551	0.246387	0.0359216	0.0990665	0.442804	0.099147	0.597761	-0.079587	0.569357	0.286826	0.339576	0.189971	-0.0542589	Ribosomes, the organelles that catalyze protein synthesis, consist of a small 40S subunit and a large 60S subunit. Together these subunits are composed of 4 RNA species and approximately 80 structurally distinct proteins. This gene encodes a ribosomal protein that is a component of the 60S subunit. The protein belongs to the L21E family of ribosomal proteins. It is located in the cytoplasm. As is…	Component of the large ribosomal subunit.{ECO:0000305|PubMed:12962325}.
RPL22	P35268	2blue	0.384068	-0.380218	0.748456	0.572146	-0.364185	0.225333	-0.0189944	0.48566	0.28602	-0.275005	0.232548	0.0634423	0.0563498	0.37963	-0.0381941	0.433313	0.0611312	0.317671	0.112437	0.148709	0.323548	0.0216727	Ribosomes, the organelles that catalyze protein synthesis, consist of a small 40S subunit and a large 60S subunit. Together these subunits are composed of 4 RNA species and approximately 80 structurally distinct proteins. This gene encodes a cytoplasmic ribosomal protein that is a component of the 60S subunit. The protein belongs to the L22E family of ribosomal proteins. Its initiating methionine…	NA
RPL23A	P62750	2blue	0.452361	-0.451519	0.908912	0.707891	-0.498383	0.211585	-0.144796	0.451706	0.297198	-0.36529	0.234824	0.0306424	0.0760521	0.426303	-0.257679	0.597888	0.00306757	0.450702	0.115461	0.285861	0.332952	-0.124996	Ribosomes, the organelles that catalyze protein synthesis, consist of a small 40S subunit and a large 60S subunit. Together these subunits are composed of 4 RNA species and approximately 80 structurally distinct proteins. This gene encodes a ribosomal protein that is a component of the 60S subunit. The protein belongs to the L23P family of ribosomal proteins. It is located in the cytoplasm. The p…	This protein binds to a specific region on the 26S rRNA.{ECO:0000250}.
RPL24	P83731	2blue	0.402494	-0.36769	0.859832	0.677717	-0.472454	0.267677	-0.138925	0.356854	0.172528	-0.235632	0.287084	-0.0654552	0.185429	0.344823	-0.37112	0.511945	0.0775768	0.371373	0.112754	0.319136	0.289092	-0.154351	Ribosomes, the organelles that catalyze protein synthesis, consist of a small 40S subunit and a large 60S subunit. Together these subunits are composed of 4 RNA species and approximately 80 structurally distinct proteins. This gene encodes a ribosomal protein that is a component of the 60S subunit. The protein belongs to the L24E family of ribosomal proteins. It is located in the cytoplasm. This …	NA
RPL27	P61353	2blue	0.457593	-0.419445	0.829439	0.5077	-0.297583	0.123283	-0.0441855	0.456476	0.528346	-0.339351	-0.0165414	0.0657747	0.0268192	0.437835	0.0878594	0.594237	-0.184313	0.484904	0.328437	0.231151	0.155598	-0.1621	Ribosomes, the organelles that catalyze protein synthesis, consist of a small 40S subunit and a large 60S subunit. Together these subunits are composed of 4 RNA species and approximately 80 structurally distinct proteins. This gene encodes a ribosomal protein that is a component of the 60S subunit. The protein belongs to the L27E family of ribosomal proteins. It is located in the cytoplasm. As is…	Component of the large ribosomal subunit(PubMed:12962325). Required for proper rRNA processing andmaturation of 28S and 5.8S rRNAs (PubMed:25424902).{ECO:0000269|PubMed:25424902, ECO:0000305|PubMed:12962325}.
RPL27A	P46776	2blue	0.302151	-0.339127	0.81953	0.619184	-0.507599	0.211301	-0.137406	0.350346	0.0586887	-0.285529	0.263368	-0.125474	0.0852528	0.277456	-0.404462	0.393516	0.0546683	0.328246	0.0551225	0.3241	0.239684	-0.137386	Ribosomes, the organelles that catalyze protein synthesis, consist of a small 40S subunit and a large 60S subunit. Together these subunits are composed of 4 RNA species and approximately 80 structurally distinct proteins. This gene encodes a ribosomal protein that is a component of the 60S subunit. The protein belongs to the L15P family of ribosomal proteins. It is located in the cytoplasm. Varia…	NA
RPL28	P46779	2blue	0.476918	-0.413833	0.906088	0.621763	-0.369779	0.276587	-0.0376473	0.502347	0.314396	-0.261113	0.181658	0.00841004	0.134876	0.414608	-0.0738885	0.537602	-0.0719624	0.431564	0.180437	0.276543	0.191047	-0.120569	Ribosomes, the organelles that catalyze protein synthesis, consist of a small 40S subunit and a large 60S subunit. Together these subunits are composed of 4 RNA species and approximately 80 structurally distinct proteins. This gene encodes a ribosomal protein that is a component of the 60S subunit. The protein belongs to the L28E family of ribosomal proteins. It is located in the cytoplasm. Varia…	Component of the large ribosomal subunit.{ECO:0000305|PubMed:12962325}.
RPL29	P47914	2blue	0.240099	-0.297364	0.613689	0.202808	-0.16181	0.151173	0.285617	0.34621	0.178849	-0.162766	-0.00391327	0.204994	0.0438794	0.350843	-0.201465	0.344919	0.0509631	0.109866	0.0762281	0.0584593	0.275812	0.0105202	Ribosomes, the organelles that catalyze protein synthesis, consist of a small 40S subunit and a large 60S subunit. Together these subunits are composed of 4 RNA species and approximately 80 structurally distinct proteins. This gene encodes a cytoplasmic ribosomal protein that is a component of the 60S subunit. The protein belongs to the L29E family of ribosomal proteins. The protein is also a per…	Component of the large ribosomal subunit.{ECO:0000305|PubMed:12962325}.
RPL3	P39023	2blue	0.317851	-0.266121	0.916764	0.653712	-0.459643	0.135462	-0.264756	0.24453	0.168733	-0.298893	0.12161	-0.305632	0.13726	0.191321	-0.283288	0.487116	-0.210511	0.505106	0.32889	0.50995	0.00229319	-0.332851	Ribosomes, the complexes that catalyze protein synthesis, consist of a small 40S subunit and a large 60S subunit. Together these subunits are composed of 4 RNA species and approximately 80 structurally distinct proteins. This gene encodes a ribosomal protein that is a component of the 60S subunit. The protein belongs to the L3P family of ribosomal proteins and it is located in the cytoplasm. The …	The L3 protein is a component of the large subunit ofcytoplasmic ribosomes. {ECO:0000305|PubMed:12962325}.
RPL30	P62888	2blue	0.421446	-0.458745	0.692844	0.484843	-0.273359	0.275928	-0.0175696	0.459018	0.423584	-0.15325	0.107033	0.0416637	0.181463	0.405894	0.188511	0.419285	0.0266991	0.302342	0.185705	0.0697613	0.146025	-0.130786	Ribosomes, the organelles that catalyze protein synthesis, consist of a small 40S subunit and a large 60S subunit. Together these subunits are composed of 4 RNA species and approximately 80 structurally distinct proteins. This gene encodes a ribosomal protein that is a component of the 60S subunit. The protein belongs to the L30E family of ribosomal proteins. It is located in the cytoplasm. This …	NA
RPL32	P62910	2blue	0.363377	-0.232921	0.64639	0.331457	-0.135856	0.0422854	-0.116596	0.230203	0.494986	-0.235441	-0.134453	-0.115529	0.090642	0.212552	0.107419	0.381921	-0.375022	0.45119	0.466627	0.238532	-0.0646756	-0.251572	Ribosomes, the organelles that catalyze protein synthesis, consist of a small 40S subunit and a large 60S subunit. Together these subunits are composed of 4 RNA species and approximately 80 structurally distinct proteins. This gene encodes a ribosomal protein that is a component of the 60S subunit. The protein belongs to the L32E family of ribosomal proteins. It is located in the cytoplasm. Altho…	NA
RPL34	P49207	2blue	0.461101	-0.490433	0.785082	0.422315	-0.219182	0.172976	0.0944107	0.510306	0.516838	-0.252967	-0.0329066	0.152844	0.0637474	0.433197	0.199188	0.550282	-0.126172	0.396524	0.298643	0.120431	0.171891	-0.0771802	Ribosomes, the organelles that catalyze protein synthesis, consist of a small 40S subunit and a large 60S subunit. Together these subunits are composed of 4 RNA species and approximately 80 structurally distinct proteins. This gene encodes a ribosomal protein that is a component of the 60S subunit. The protein belongs to the L34E family of ribosomal proteins. It is located in the cytoplasm. This …	Component of the large ribosomal subunit.{ECO:0000305|PubMed:12962325}.
RPL35	P42766	2blue	0.393426	-0.485899	0.804943	0.569014	-0.440171	0.146054	-0.0913025	0.370215	0.335935	-0.362422	0.161231	0.104185	0.0496871	0.4505	-0.300797	0.581348	0.0576096	0.369187	0.108771	0.169152	0.39266	-0.110102	Ribosomes, the organelles that catalyze protein synthesis, consist of a small 40S subunit and a large 60S subunit. Together these subunits are composed of 4 RNA species and approximately 80 structurally distinct proteins. This gene encodes a ribosomal protein that is a component of the 60S subunit. The protein belongs to the L29P family of ribosomal proteins. It is located in the cytoplasm. As is…	Component of the large ribosomal subunit.{ECO:0000305|PubMed:12962325}.
RPL35A	P18077	2blue	0.45958	-0.3528	0.928512	0.626605	-0.376921	0.175545	-0.102097	0.399069	0.326386	-0.313472	0.128244	-0.0599722	0.110782	0.398151	-0.116386	0.580701	-0.127489	0.534601	0.308671	0.408368	0.14219	-0.225156	Ribosomes, the organelles that catalyze protein synthesis, consist of a small 40S subunit and a large 60S subunit. Together these subunits are composed of 4 RNA species and approximately 80 structurally distinct proteins. This gene encodes a ribosomal protein that is a component of the 60S subunit. The protein belongs to the L35AE family of ribosomal proteins. It is located in the cytoplasm. The …	Required for the proliferation and viability ofhematopoietic cells. Plays a role in 60S ribosomal subunitformation. The protein was found to bind to both initiator andelongator tRNAs and consequently was assigned to the P site or Pand A site. {ECO:0000269|PubMed:18535205}.
RPL36	Q9Y3U8	2blue	0.381812	-0.521971	0.69336	0.407682	-0.212861	0.303624	0.116201	0.436367	0.393473	-0.111288	0.024229	0.107191	0.174347	0.34916	0.0271181	0.392919	-0.0487021	0.247998	0.163442	-0.000611226	0.178786	-0.0543108	Ribosomes, the organelles that catalyze protein synthesis, consist of a small 40S subunit and a large 60S subunit. Together these subunits are composed of 4 RNA species and approximately 80 structurally distinct proteins. This gene encodes a ribosomal protein that is a component of the 60S subunit. The protein belongs to the L36E family of ribosomal proteins. It is located in the cytoplasm. Trans…	Component of the large ribosomal subunit.{ECO:0000305|PubMed:12962325}.
RPL36A	P83881	2blue	0.209831	-0.0538138	0.628422	0.564449	-0.299599	0.206211	-0.298606	-0.094741	-0.0415955	-0.0478176	0.0527408	-0.369343	0.428389	0.00315077	-0.513212	0.33164	-0.186274	0.312219	0.242643	0.530046	-0.0583318	-0.506003	Cytoplasmic ribosomes, organelles that catalyze protein synthesis, consist of a small 40S subunit and a large 60S subunit. Together these subunits are composed of 4 RNA species and approximately 80 structurally distinct proteins. This gene encodes a ribosomal protein that is a component of the 60S subunit. The protein, which shares sequence similarity with yeast ribosomal protein L44, belongs to …	NA
RPL37A	P61513	2blue	0.240789	-0.352522	0.811616	0.599699	-0.518267	0.108737	-0.25971	0.224055	0.133841	-0.357978	0.0865206	-0.167312	0.122787	0.243538	-0.428595	0.428154	-0.126219	0.371411	0.128385	0.319487	0.191252	-0.31461	Ribosomes, the organelles that catalyze protein synthesis, consist of a small 40S subunit and a large 60S subunit. Together these subunits are composed of 4 RNA species and approximately 80 structurally distinct proteins. This gene encodes a ribosomal protein that is a component of the 60S subunit. The protein belongs to the L37AE family of ribosomal proteins. It is located in the cytoplasm. The …	NA
RPL4	P36578	2blue	0.46542	-0.366616	0.90158	0.684503	-0.4285	0.222002	-0.153681	0.382493	0.289641	-0.311875	0.188513	-0.0532466	0.147469	0.375626	-0.251924	0.557908	-0.0983996	0.470942	0.205944	0.352878	0.222479	-0.175501	Ribosomes, the organelles that catalyze protein synthesis, consist of a small 40S subunit and a large 60S subunit. Together these subunits are composed of 4 RNA species and approximately 80 structurally distinct proteins. This gene encodes a ribosomal protein that is a component of the 60S subunit. The protein belongs to the L4E family of ribosomal proteins. It is located in the cytoplasm. As is …	NA
RPL6	Q02878	2blue	0.523897	-0.399318	0.955074	0.615997	-0.356357	0.167133	-0.075902	0.44857	0.425844	-0.3403	0.113805	0.0263717	0.0750718	0.477744	-0.0915709	0.674481	-0.115904	0.551748	0.325532	0.38426	0.234435	-0.197944	This gene encodes a protein component of the 60S ribosomal subunit. This protein can bind specifically to domain C of the tax-responsive enhancer element of human T-cell leukemia virus type 1, and may participate in tax-mediated transactivation of transcription. As is typical for genes encoding ribosomal proteins, there are multiple processed pseudogenes of this gene dispersed throughout the geno…	Component of the large ribosomal subunit.{ECO:0000305|PubMed:12962325}.
RPL7A	P62424	2blue	0.520433	-0.471982	0.926181	0.647986	-0.404827	0.158375	-0.100905	0.491193	0.467382	-0.401384	0.131432	0.0848147	0.0256238	0.511935	-0.0698813	0.669317	-0.0805672	0.525851	0.250859	0.297893	0.292385	-0.137804	Cytoplasmic ribosomes, organelles that catalyze protein synthesis, consist of a small 40S subunit and a large 60S subunit. Together these subunits are composed of 4 RNA species and approximately 80 structurally distinct proteins. This gene encodes a ribosomal protein that is a component of the 60S subunit. The protein belongs to the L7AE family of ribosomal proteins. It can interact with a subcla…	NA
RPL7L1	Q6DKI1	2blue	0.359548	-0.288733	0.916258	0.559937	-0.449591	0.0900622	-0.162328	0.36789	0.267738	-0.338814	0.123205	-0.145711	0.0529331	0.363251	-0.135569	0.571342	-0.0651132	0.515771	0.284882	0.459818	0.0716004	-0.305133	NA	NA
RPL8	P62917	2blue	0.332974	-0.412004	0.910061	0.657401	-0.545596	0.117254	-0.201363	0.356844	0.180647	-0.401775	0.185375	-0.107269	0.0131586	0.306809	-0.348775	0.533337	-0.0639584	0.444433	0.154466	0.357708	0.215663	-0.171829	Ribosomes, the organelles that catalyze protein synthesis, consist of a small 40S subunit and a large 60S subunit. Together these subunits are composed of 4 RNA species and approximately 80 structurally distinct proteins. This gene encodes a ribosomal protein that is a component of the 60S subunit. The protein belongs to the L2P family of ribosomal proteins. It is located in the cytoplasm. In rat…	Component of the large ribosomal subunit.{ECO:0000305|PubMed:12962325}.
RPL9	P32969	2blue	0.487331	-0.392363	0.63924	0.448856	-0.15484	0.216706	0.0806701	0.580609	0.575843	-0.22663	0.0886785	0.169889	-0.0140593	0.442813	0.453673	0.455225	-0.0987253	0.379483	0.242149	0.04354	0.149582	0.0905123	Ribosomes, the organelles that catalyze protein synthesis, consist of a small 40S subunit and a large 60S subunit. Together these subunits are composed of 4 RNA species and approximately 80 structurally distinct proteins. This gene encodes a ribosomal protein that is a component of the 60S subunit. The protein belongs to the L6P family of ribosomal proteins. It is located in the cytoplasm. As is …	NA
RPLP2	P05387	2blue	-0.050971	-0.398055	0.498944	0.415751	-0.619353	-0.157896	-0.28397	0.287787	-0.00802199	-0.582507	0.0606581	-0.110158	-0.373722	0.0987632	-0.344151	0.136612	-0.10733	0.279195	-0.0953373	0.106255	0.276976	-0.0288415	Ribosomes, the organelles that catalyze protein synthesis, consist of a small 40S subunit and a large 60S subunit. Together these subunits are composed of 4 RNA species and approximately 80 structurally distinct proteins. This gene encodes a ribosomal phosphoprotein that is a component of the 60S subunit. The protein, which is a functional equivalent of the E. coli L7/L12 ribosomal protein, belon…	Plays an important role in the elongation step ofprotein synthesis.
RPP30	P78346	2blue	0.20535	-0.225432	0.452386	0.290391	-0.242579	0.00364469	-0.172962	0.213268	0.302102	-0.213991	-0.0454435	-0.157694	0.0139526	0.16809	0.109084	0.336121	-0.211464	0.41301	0.309921	0.225699	-0.110069	-0.186941	NA	Component of ribonuclease P, a protein complex thatgenerates mature tRNA molecules by cleaving their 5'-ends.
RPS13	P62277	2blue	0.421857	-0.362896	0.587261	0.354539	-0.141388	0.0491579	-0.0198298	0.413786	0.559044	-0.330111	-0.0441157	0.150526	-0.0824438	0.43004	0.323188	0.526379	-0.210631	0.439712	0.29373	0.124533	0.140046	-0.0575166	Ribosomes, the organelles that catalyze protein synthesis, consist of a small 40S subunit and a large 60S subunit. Together these subunits are composed of 4 RNA species and approximately 80 structurally distinct proteins. This gene encodes a ribosomal protein that is a component of the 40S subunit. The protein belongs to the S15P family of ribosomal proteins. It is located in the cytoplasm. The p…	NA
RPS14	P62263	2blue	0.590722	-0.247452	0.902523	0.740332	-0.335314	0.303421	-0.105471	0.440491	0.314748	-0.219202	0.280612	-0.0435404	0.218519	0.462895	-0.0999413	0.597707	-0.0095753	0.544819	0.264483	0.47278	0.223468	-0.186948	Ribosomes, the organelles that catalyze protein synthesis, consist of a small 40S subunit and a large 60S subunit. Together these subunits are composed of 4 RNA species and approximately 80 structurally distinct proteins. This gene encodes a ribosomal protein that is a component of the 40S subunit. The protein belongs to the S11P family of ribosomal proteins. It is located in the cytoplasm. Trans…	NA
RPS15	P62841	2blue	-0.0447648	-0.457271	0.536423	0.232289	-0.484742	0.0198029	-0.0894377	0.312542	-0.0990915	-0.312236	0.0520985	-0.162666	-0.120404	0.0461201	-0.131555	0.102037	-0.030528	0.100809	-0.113029	0.00367	-0.0917144	-0.0406519	Ribosomes, the organelles that catalyze protein synthesis, consist of a small 40S subunit and a large 60S subunit. Together these subunits are composed of 4 RNA species and approximately 80 structurally distinct proteins. This gene encodes a ribosomal protein that is a component of the 40S subunit. The protein belongs to the S19P family of ribosomal proteins. It is located in the cytoplasm. This …	NA
RPS15A	P62244	2blue	0.491324	-0.232778	0.671523	0.58938	-0.259906	0.231983	-0.102084	0.535089	0.376109	-0.256031	0.25216	-0.0254571	-0.0085732	0.369716	0.325029	0.402694	-0.117436	0.495038	0.216422	0.274934	0.0504107	0.0166072	Ribosomes, the organelles that catalyze protein synthesis, consist of a small 40S subunit and a large 60S subunit. Together these subunits are composed of 4 RNA species and approximately 80 structurally distinct proteins. This gene encodes a ribosomal protein that is a component of the 40S subunit. The protein belongs to the S8P family of ribosomal proteins. It is located in the cytoplasm. As is …	NA
RPS18	P62269	2blue	0.572225	-0.372616	0.680822	0.577839	-0.22399	0.211145	-0.0928541	0.448773	0.557907	-0.258315	0.178156	0.133384	0.100792	0.493657	0.260548	0.619259	-0.0445544	0.469579	0.239183	0.164535	0.196992	-0.0422721	Ribosomes, the organelles that catalyze protein synthesis, consist of a small 40S subunit and a large 60S subunit. Together these subunits are composed of 4 RNA species and approximately 80 structurally distinct proteins. This gene encodes a ribosomal protein that is a component of the 40S subunit. The protein belongs to the S13P family of ribosomal proteins. It is located in the cytoplasm. The g…	Located at the top of the head of the 40S subunit, itcontacts several helices of the 18S rRNA. {ECO:0000250}.
RPS2	P15880	2blue	0.419409	-0.317983	0.943107	0.681722	-0.437508	0.182454	-0.191162	0.347588	0.228337	-0.295587	0.185102	-0.202781	0.109646	0.286864	-0.211038	0.563432	-0.145398	0.559542	0.318859	0.506509	0.0610535	-0.253	Ribosomes, the organelles that catalyze protein synthesis, consist of a small 40S subunit and a large 60S subunit. Together these subunits are composed of 4 RNA species and approximately 80 structurally distinct proteins. This gene encodes a ribosomal protein that is a component of the 40S subunit. The protein belongs to the S5P family of ribosomal proteins. It is located in the cytoplasm. This g…	NA
RPS20	P60866	2blue	0.38147	-0.188112	0.929125	0.685152	-0.422794	0.160539	-0.284297	0.214742	0.1555	-0.260148	0.177511	-0.310132	0.190491	0.224295	-0.279894	0.543706	-0.181804	0.565235	0.352329	0.606266	-0.000720683	-0.390782	Ribosomes, the organelles that catalyze protein synthesis, consist of a small 40S subunit and a large 60S subunit. Together these subunits are composed of 4 RNA species and approximately 80 structurally distinct proteins. This gene encodes a ribosomal protein that is a component of the 40S subunit. The protein belongs to the S10P family of ribosomal proteins. It is located in the cytoplasm. This …	NA
RPS24	P62847	2blue	0.241845	-0.283455	0.852627	0.579779	-0.495254	0.0954342	-0.268049	0.17358	0.105086	-0.290695	0.0598194	-0.322751	0.158527	0.138587	-0.421557	0.433573	-0.185451	0.434995	0.269419	0.471316	-0.00557205	-0.377482	Ribosomes, the organelles that catalyze protein synthesis, consist of a small 40S subunit and a large 60S subunit. Together these subunits are composed of 4 RNA species and approximately 80 structurally distinct proteins. This gene encodes a ribosomal protein that is a component of the 40S subunit. The protein belongs to the S24E family of ribosomal proteins. It is located in the cytoplasm. Multi…	Required for processing of pre-rRNA and maturation of40S ribosomal subunits. {ECO:0000269|PubMed:18230666}.
RPS25	P62851	2blue	0.467514	-0.330773	0.865319	0.635794	-0.34911	0.225276	-0.157789	0.413268	0.330033	-0.238964	0.165226	-0.126325	0.154051	0.346232	0.0650866	0.53194	-0.102438	0.491972	0.302358	0.388918	0.0692308	-0.213323	Ribosomes, the organelles that catalyze protein synthesis, consist of a small 40S subunit and a large 60S subunit. Together these subunits are composed of 4 RNA species and approximately 80 structurally distinct proteins. This gene encodes a ribosomal protein that is a component of the 40S subunit. The protein belongs to the S25E family of ribosomal proteins. It is located in the cytoplasm. As is…	NA
RPS26	P62854	2blue	0.477716	-0.244937	0.54837	0.37868	-0.0308069	0.186273	0.0799243	0.432352	0.535586	-0.135698	0.0444861	0.0805378	0.0611443	0.327935	0.523011	0.408201	-0.182808	0.423093	0.369807	0.14635	-0.0436881	0.0233712	Ribosomes, the organelles that catalyze protein synthesis, consist of a small 40S subunit and a large 60S subunit. Together these subunits are composed of 4 RNA species and approximately 80 structurally distinct proteins. This gene encodes a ribosomal protein that is a component of the 40S subunit. The protein belongs to the S26E family of ribosomal proteins. It is located in the cytoplasm. As is…	NA
RPS27A	P62979	2blue	0.259316	0.215489	0.563689	0.473493	-0.152865	0.188578	-0.193388	0.0668877	-0.0601693	-0.0169195	0.128791	-0.412931	0.249861	0.0529204	-0.151689	0.201579	-0.174464	0.366045	0.325303	0.682591	-0.146794	-0.365871	Ubiquitin, a highly conserved protein that has a major role in targeting cellular proteins for degradation by the 26S proteosome, is synthesized as a precursor protein consisting of either polyubiquitin chains or a single ubiquitin fused to an unrelated protein. This gene encodes a fusion protein consisting of ubiquitin at the N terminus and ribosomal protein S27a at the C terminus. When expresse…	Ubiquitin: Exists either covalently attached to anotherprotein, or free (unanchored). When covalently bound, it isconjugated to target proteins via an isopeptide bond either as amonomer (monoubiquitin), a polymer linked via different Lysresidues of the ubiquitin (polyubiquitin chains) or a linearpolymer linked via the initiator Met of the ubiquitin (linearpolyubiquitin chains). Polyubiquitin chai…
RPS3	P23396	2blue	0.471474	-0.340157	0.7711	0.534639	-0.277496	0.175148	-0.0917891	0.444462	0.385186	-0.275638	0.111335	-0.0543177	0.0732816	0.380891	0.19825	0.488713	-0.139355	0.495402	0.302636	0.300681	0.079578	-0.14868	Ribosomes, the organelles that catalyze protein synthesis, consist of a small 40S subunit and a large 60S subunit. Together these subunits are composed of 4 RNA species and approximately 80 structurally distinct proteins. This gene encodes a ribosomal protein that is a component of the 40S subunit, where it forms part of the domain where translation is initiated. The protein belongs to the S3P fa…	Involved in translation as a component of the 40S smallribosomal subunit (PubMed:8706699). Has endonuclease activity andplays a role in repair of damaged DNA (PubMed:7775413). Cleavesphosphodiester bonds of DNAs containing altered bases with broadspecificity and cleaves supercoiled DNA more efficiently thanrelaxed DNA (PubMed:15707971). Displays high binding affinity for7,8-dihydro-8-oxoguanine (…
RPS3A	P61247	2blue	0.456875	-0.279908	0.9115	0.697623	-0.409072	0.251352	-0.211786	0.296122	0.228135	-0.236422	0.188381	-0.193259	0.253693	0.307377	-0.291743	0.512721	-0.126272	0.508294	0.282835	0.472546	0.11742	-0.319811	Ribosomes, the organelles that catalyze protein synthesis, consist of a small 40S subunit and a large 60S subunit. Together these subunits are composed of 4 RNA species and approximately 80 structurally distinct proteins. This gene encodes a ribosomal protein that is a component of the 40S subunit. The protein belongs to the S3AE family of ribosomal proteins. It is located in the cytoplasm. Disru…	May play a role during erythropoiesis through regulationof transcription factor DDIT3. {ECO:0000255|HAMAP-Rule:MF_03122}.
RPS4X	P62701	2blue	0.550619	-0.250724	0.709305	0.48907	-0.087164	0.300536	0.127991	0.521299	0.431173	-0.106033	0.142082	0.0662633	0.111992	0.443719	0.348012	0.479656	-0.061892	0.437694	0.326736	0.30183	0.0819141	-0.0317738	Cytoplasmic ribosomes, organelles that catalyze protein synthesis, consist of a small 40S subunit and a large 60S subunit. Together these subunits are composed of 4 RNA species and approximately 80 structurally distinct proteins. This gene encodes ribosomal protein S4, a component of the 40S subunit. Ribosomal protein S4 is the only ribosomal protein known to be encoded by more than one gene, nam…	NA
RPS5	P46782	2blue	0.177008	-0.106494	0.791706	0.516344	-0.450699	0.0599104	-0.328065	0.050453	-0.0559618	-0.230617	0.113116	-0.439736	0.183869	0.0368364	-0.470327	0.376145	-0.175321	0.424831	0.287669	0.605993	-0.110014	-0.440355	Ribosomes, the organelles that catalyze protein synthesis, consist of a small 40S subunit and a large 60S subunit. Together these subunits are composed of 4 RNA species and approximately 80 structurally distinct proteins. This gene encodes a ribosomal protein that is a component of the 40S subunit. The protein belongs to the S7P family of ribosomal proteins. It is located in the cytoplasm. Variab…	NA
RPS6	P62753	2blue	0.369072	-0.336457	0.880745	0.691287	-0.490056	0.1809	-0.257768	0.253694	0.171027	-0.293884	0.169254	-0.188434	0.203237	0.253966	-0.392698	0.522006	-0.120924	0.496896	0.233122	0.436912	0.142931	-0.313418	Ribosomes, the organelles that catalyze protein synthesis, consist of a small 40S subunit and a large 60S subunit. Together these subunits are composed of 4 RNA species and approximately 80 structurally distinct proteins. This gene encodes a cytoplasmic ribosomal protein that is a component of the 40S subunit. The protein belongs to the S6E family of ribosomal proteins. It is the major substrate …	May play an important role in controlling cell growthand proliferation through the selective translation of particularclasses of mRNA.
RPS7	P62081	2blue	0.415618	-0.271964	0.923226	0.696025	-0.438232	0.16288	-0.223444	0.303395	0.24924	-0.310787	0.147548	-0.208019	0.136216	0.269719	-0.268469	0.567696	-0.18982	0.559026	0.321638	0.519598	0.105163	-0.297205	Ribosomes, the organelles that catalyze protein synthesis, consist of a small 40S subunit and a large 60S subunit. Together these subunits are composed of 4 RNA species and approximately 80 structurally distinct proteins. This gene encodes a ribosomal protein that is a component of the 40S subunit. The protein belongs to the S7E family of ribosomal proteins. It is located in the cytoplasm. As is …	Required for rRNA maturation.{ECO:0000269|PubMed:19061985}.
RPS8	P62241	2blue	0.514779	-0.431498	0.930043	0.696815	-0.407085	0.26411	-0.116269	0.464661	0.357722	-0.282003	0.201121	-0.046657	0.159485	0.383179	-0.092902	0.581006	-0.102122	0.519066	0.257455	0.330548	0.149134	-0.148162	Ribosomes, the organelles that catalyze protein synthesis, consist of a small 40S subunit and a large 60S subunit. Together these subunits are composed of 4 RNA species and approximately 80 structurally distinct proteins. This gene encodes a ribosomal protein that is a component of the 40S subunit. The protein belongs to the S8E family of ribosomal proteins. It is located in the cytoplasm. Increa…	NA
RPS9	P46781	2blue	0.380951	-0.252483	0.37475	0.197275	0.0307842	0.0887024	0.144686	0.490195	0.511202	-0.186463	0.0352131	0.214979	-0.164904	0.361696	0.621517	0.365505	-0.135463	0.311862	0.229842	0.00457845	0.0162845	0.200244	Ribosomes, the organelles that catalyze protein synthesis, consist of a small 40S subunit and a large 60S subunit. Together these subunits are composed of 4 RNA species and approximately 80 structurally distinct proteins. This gene encodes a ribosomal protein that is a component of the 40S subunit. The protein belongs to the S4P family of ribosomal proteins. It is located in the cytoplasm. Variab…	NA
RPSA	P08865	2blue	0.511971	-0.302366	0.72148	0.495446	-0.166286	0.32292	0.0615897	0.542164	0.347922	-0.0616927	0.192045	-0.00404417	0.157744	0.344905	0.339723	0.418529	-0.0564945	0.469658	0.305447	0.276783	-0.0417457	-0.0613919	Laminins, a family of extracellular matrix glycoproteins, are the major noncollagenous constituent of basement membranes. They have been implicated in a wide variety of biological processes including cell adhesion, differentiation, migration, signaling, neurite outgrowth and metastasis. Many of the effects of laminin are mediated through interactions with cell surface receptors. These receptors i…	Required for the assembly and/or stability of the 40Sribosomal subunit. Required for the processing of the 20S rRNA-precursor to mature 18S rRNA in a late step of the maturation of40S ribosomal subunits. Also functions as a cell surface receptorfor laminin. Plays a role in cell adhesion to the basementmembrane and in the consequent activation of signalingtransduction pathways. May play a role in …
RRP1	P56182	2blue	0.501912	-0.351776	0.871911	0.620461	-0.350198	0.124124	-0.205772	0.290088	0.449111	-0.318462	0.0511828	-0.0444928	0.168962	0.425127	-0.177507	0.647045	-0.1479	0.598928	0.383085	0.408153	0.221199	-0.374919	The protein encoded by this gene is the putative homolog of the yeast ribosomal RNA processing protein RRP1. The encoded protein is involved in the late stages of nucleologenesis at the end of mitosis, and may be required for the generation of 28S rRNA. [provided by RefSeq, Jul 2008].	Plays a critical role in the generation of 28S rRNA.
RRP12	Q5JTH9	2blue	0.552648	-0.541013	0.748518	0.368604	-0.210554	0.1376	0.184625	0.671632	0.52374	-0.317719	0.0783089	0.369414	-0.108592	0.674395	0.29944	0.6052	0.0653896	0.49641	0.228989	0.13129	0.312548	0.0211487	NA	NA
RRP15	Q9Y3B9	2blue	0.292216	-0.398231	0.776158	0.740752	-0.641402	0.178456	-0.315833	0.419523	0.0981243	-0.405737	0.292404	-0.150179	0.0199875	0.231082	-0.330414	0.340033	-0.0428663	0.446147	-0.0182313	0.230697	0.245762	-0.113425	This gene encodes a protein that co-purifies with human nucleoli. A similar protein in budding yeast is a component of pre-60S ribosomal particles, and is required for the early maturation steps of the 60S subunit. [provided by RefSeq, Jul 2008].	NA
RRS1	Q15050	2blue	0.494027	-0.296406	0.913341	0.48463	-0.225151	0.0977575	-0.0782877	0.266297	0.396538	-0.255558	-0.0208848	-0.0943458	0.167346	0.393253	-0.0956107	0.681134	-0.218963	0.6102	0.493054	0.541067	0.050372	-0.38086	NA	Involved in ribosomal large subunit assembly. Mayregulate the localization of the 5S RNP/5S ribonucleoproteinparticle to the nucleolus. {ECO:0000269|PubMed:24120868}.
RSL1D1	O76021	2blue	0.282068	-0.377479	0.846529	0.412779	-0.364634	-0.0811278	-0.23515	0.171793	0.373771	-0.411963	-0.235708	-0.194581	0.0546424	0.206811	-0.210633	0.510875	-0.412775	0.562674	0.475302	0.401397	-0.0394126	-0.457398	NA	NA
SARDH	Q9UL12	2blue	0.442679	-0.235367	0.698012	0.321773	-0.292044	-0.0326524	0.0289672	0.482645	0.301113	-0.440807	0.206231	0.227209	-0.142903	0.601995	0.0147962	0.592466	0.134293	0.48615	0.13772	0.318108	0.272476	-0.0344818	This gene encodes an enzyme localized to the mitochondrial matrix which catalyzes the oxidative demethylation of sarcosine. This enzyme is distinct from another mitochondrial matrix enzyme, dimethylglycine dehydrogenase, which catalyzes a reaction resulting in the formation of sarcosine. Mutations in this gene are associated with sarcosinemia. Alternatively spliced transcript variants have been d…	NA
SCAF8	Q9UPN6	2blue	0.422185	-0.159446	0.681094	0.464232	-0.156435	0.221784	-0.0557467	0.256431	0.182477	-0.0854465	0.0747512	-0.0885543	0.210258	0.255286	0.0195842	0.468677	-0.118731	0.43508	0.300141	0.447387	0.079922	-0.31445	NA	May play a role in mRNA processing.{ECO:0000269|PubMed:11101529}.
SDAD1	Q9NVU7	2blue	0.29294	-0.395924	0.728239	0.491487	-0.443512	-0.208818	-0.42429	0.213593	0.413485	-0.576536	-0.0956897	-0.187281	-0.156648	0.210955	-0.0947584	0.559286	-0.464038	0.798838	0.467875	0.417502	-0.0720644	-0.349861	NA	Required for 60S pre-ribosomal subunits export to thecytoplasm. {ECO:0000250}.
SDCBP	O00560	2blue	0.393699	-0.515127	0.642435	0.576082	-0.505297	0.224946	-0.16528	0.495575	0.331364	-0.231675	0.384289	0.128358	0.0908929	0.431127	-0.0253691	0.520888	0.265426	0.36579	-0.000311298	0.0226055	0.250483	0.00968881	The protein encoded by this gene was initially identified as a molecule linking syndecan-mediated signaling to the cytoskeleton. The syntenin protein contains tandemly repeated PDZ domains that bind the cytoplasmic, C-terminal domains of a variety of transmembrane proteins. This protein may also affect cytoskeletal-membrane organization, cell adhesion, protein trafficking, and the activation of t…	Multifunctional adapter protein involved in diversearray of functions including trafficking of transmembraneproteins, neuro and immunomodulation, exosome biogenesis, andtumorigenesis (PubMed:26291527). Positively regulates TGFB1-mediated SMAD2/3 activation and TGFB1-induced epithelial-to-mesenchymal transition (EMT) and cell migration in various celltypes. May increase TGFB1 signaling by enhancin…
SDF4	Q9BRK5	2blue	0.694907	-0.208886	0.524561	0.464581	-0.0141745	0.191125	-0.106076	0.183913	0.481337	-0.113045	0.0987186	0.253001	0.281068	0.596883	-0.094526	0.643994	0.0339707	0.483162	0.26745	0.340295	0.486104	-0.32326	This gene encodes a stromal cell derived factor that is a member of the CREC protein family. The encoded protein contains six EF-hand motifs and calcium-binding motifs. This protein localizes to the Golgi lumen and may be involved in regulating calcium dependent cellular activities. [provided by RefSeq, Sep 2011].	May regulate calcium-dependent activities in theendoplasmic reticulum lumen or post-ER compartment. {ECO:0000250}.
SEPT9	Q9UHD8	2blue	0.378997	-0.123675	0.644329	0.322907	-0.213261	0.219813	0.0378009	0.30377	0.0623459	-0.087821	0.155382	-0.0319243	0.287886	0.370598	-0.211679	0.324468	0.133992	0.227341	0.102628	0.364021	0.0519569	-0.205989	This gene is a member of the septin family involved in cytokinesis and cell cycle control. This gene is a candidate for the ovarian tumor suppressor gene. Mutations in this gene cause hereditary neuralgic amyotrophy, also known as neuritis with brachial predilection. A chromosomal translocation involving this gene on chromosome 17 and the MLL gene on chromosome 11 results in acute myelomonocytic …	Filament-forming cytoskeletal GTPase (By similarity).May play a role in cytokinesis (Potential). May play a role in theinternalization of 2 intracellular microbial pathogens, Listeriamonocytogenes and Shigella flexneri. {ECO:0000250, ECO:0000305}.
SHANK2	Q9UPX8	2blue	0.134374	0.16292	0.50815	0.345233	-0.260231	0.000201358	-0.206395	0.0423881	-0.0260281	-0.195144	0.0306331	-0.357758	0.0756248	-0.00673315	-0.246226	0.171152	-0.265916	0.34676	0.23809	0.526999	-0.192725	-0.302145	This gene encodes a protein that is a member of the Shank family of synaptic proteins that may function as molecular scaffolds in the postsynaptic density of excitatory synapses. Shank proteins contain multiple domains for protein-protein interaction, including ankyrin repeats, and an SH3 domain. This particular family member contains a PDZ domain, a consensus sequence for cortactin SH3 domain-bi…	Seems to be an adapter protein in the postsynapticdensity (PSD) of excitatory synapses that interconnects receptorsof the postsynaptic membrane including NMDA-type and metabotropicglutamate receptors, and the actin-based cytoskeleton. May play arole in the structural and functional organization of thedendritic spine and synaptic junction.
SHMT1	P34896	2blue	0.503766	-0.0881094	0.600888	0.387179	0.0940348	0.416206	0.142854	0.264395	0.216204	0.202792	0.100726	-0.149938	0.403552	0.174711	0.15741	0.319653	-0.124099	0.312381	0.377518	0.400679	-0.0387498	-0.165416	This gene encodes the cytosolic form of serine hydroxymethyltransferase, a pyridoxal phosphate-containing enzyme that catalyzes the reversible conversion of serine and tetrahydrofolate to glycine and 5,10-methylene tetrahydrofolate. This reaction provides one-carbon units for synthesis of methionine, thymidylate, and purines in the cytoplasm. This gene is located within the Smith-Magenis syndrome…	Interconversion of serine and glycine (PubMed:8505317,PubMed:24698160). {ECO:0000269|PubMed:24698160,ECO:0000269|PubMed:8505317}.
SKIV2L	Q15477	2blue	0.714623	-0.215461	0.489264	0.434263	-0.0303404	0.451323	0.30528	0.674013	0.340992	-0.00385978	0.494583	0.544763	0.214007	0.743931	0.220019	0.509862	0.45855	0.245665	-0.0944784	0.0180383	0.546614	0.281389	DEAD box proteins, characterized by the conserved motif Asp-Glu-Ala-Asp (DEAD), are putative RNA helicases. They are implicated in a number of cellular processes involving alteration of RNA secondary structure such as translation initiation, nuclear and mitochondrial splicing, and ribosome and spliceosome assembly. Based on their distribution patterns, some members of this family are believed to …	Helicase; has ATPase activity. Component of the SKIcomplex which is thought to be involved in exosome-mediated RNAdecay and associates with transcriptionally active genes in amanner dependent on PAF1 complex (PAF1C).
SLC25A10	Q9UBX3	2blue	0.608639	-0.423515	0.702562	0.534682	-0.210472	0.115323	-0.131315	0.334909	0.601897	-0.283238	0.0528562	0.122905	0.124208	0.550565	0.0269651	0.713442	-0.0963496	0.654119	0.404423	0.322803	0.32369	-0.25431	This gene encodes a member of a family of proteins that translocate small metabolites across the mitochondrial membrane. The encoded protein exchanges dicarboxylates, such as malate and succinate, for phosphate, sulfate, and other small molecules, thereby providing substrates for metabolic processes including the Krebs cycle and fatty acid synthesis. Alternatively spliced transcript variants enco…	Involved in translocation of malonate, malate andsuccinate in exchange for phosphate, sulfate, sulfite orthiosulfate across mitochondrial inner membrane.
SLC2A1	P11166	2blue	-0.0149279	-0.541765	0.469438	0.282721	-0.540253	-0.244723	-0.323459	0.257856	0.259834	-0.587187	-0.061994	-0.13172	-0.312294	0.00381401	0.0325545	0.227056	-0.304541	0.370953	0.104796	-0.0884254	-0.0975408	-0.0285138	This gene encodes a major glucose transporter in the mammalian blood-brain barrier. The encoded protein is found primarily in the cell membrane and on the cell surface, where it can also function as a receptor for human T-cell leukemia virus (HTLV) I and II. Mutations in this gene have been found in a family with paroxysmal exertion-induced dyskinesia. [provided by RefSeq, Apr 2013].	Facilitative glucose transporter. This isoform may beresponsible for constitutive or basal glucose uptake. Has a verybroad substrate specificity; can transport a wide range of aldosesincluding both pentoses and hexoses. {ECO:0000269|PubMed:18245775,ECO:0000269|PubMed:19449892}.
SMCO3	A2RU48	2blue	0.579935	-0.317304	0.752552	0.595334	-0.325488	0.0135431	-0.335166	0.217622	0.491278	-0.379946	0.15577	0.0310143	0.124484	0.531485	-0.140715	0.845875	-0.0828484	0.740607	0.390878	0.498209	0.200306	-0.370454	NA	NA
SMN1	Q16637	2blue	0.296329	-0.34879	0.668137	0.425919	-0.282585	0.118322	0.0291159	0.512287	0.293556	-0.346492	0.188079	0.0400686	-0.162628	0.226671	0.0835446	0.377297	-0.213298	0.36911	0.123376	0.078671	0.0668156	0.216241	This gene is part of a 500 kb inverted duplication on chromosome 5q13. This duplicated region contains at least four genes and repetitive elements which make it prone to rearrangements and deletions. The repetitiveness and complexity of the sequence have also caused difficulty in determining the organization of this genomic region. The telomeric and centromeric copies of this gene are nearly iden…	NA
SND1	Q7KZF4	2blue	0.54085	0.0111406	0.601791	0.580533	-0.167806	0.441315	-0.0590791	0.242092	-0.0438128	0.0877094	0.413153	-0.0351721	0.455555	0.420385	-0.222594	0.351497	0.318142	0.225035	0.0197699	0.487549	0.288219	-0.255982	This gene encodes a transcriptional co-activator that interacts with the acidic domain of Epstein-Barr virus nuclear antigen 2 (EBNA 2), a transcriptional activator that is required for B-lymphocyte transformation. Other transcription factors that interact with this protein are signal transducers and activators of transcription, STATs. This protein is also thought to be essential for normal cell …	Functions as a bridging factor between STAT6 and thebasal transcription factor. Plays a role in PIM1 regulation of MYBactivity. Functions as a transcriptional coactivator for theEpstein-Barr virus nuclear antigen 2 (EBNA2).{ECO:0000269|PubMed:7651391}.
SNU13	P55769	2blue	0.280779	0.103276	0.555301	0.319582	-0.00132506	0.125292	-0.0967783	-0.169803	0.0932913	0.0392673	-0.193499	-0.327098	0.417884	0.00589459	-0.421922	0.295649	-0.362444	0.37963	0.503066	0.627138	-0.127964	-0.542563	Originally named because of its sequence similarity to the Saccharomyces cerevisiae NHP2 (non-histone protein 2), this protein appears to be a highly conserved nuclear protein that is a component of the [U4/U6.U5] tri-snRNP. It binds to the 5' stem-loop of U4 snRNA. Two transcript variants encoding the same protein have been found for this gene. [provided by RefSeq, Jul 2008].	Binds to the 5'-stem-loop of U4 snRNA and may play arole in the late stage of spliceosome assembly. The proteinundergoes a conformational change upon RNA-binding.{ECO:0000269|PubMed:10545122, ECO:0000269|PubMed:17412961}.
SNX17	Q15036	2blue	0.359854	-0.0705188	0.576945	0.37873	-0.210533	0.079668	-0.281806	-0.0357807	0.237576	-0.0950328	0.0541508	-0.183394	0.391133	0.245481	-0.209302	0.502477	-0.0315729	0.431034	0.350326	0.448565	-0.0814033	-0.487539	This gene encodes a member of the sorting nexin family. Members of this family contain a phox (PX) domain, which is a phosphoinositide binding domain, and are involved in intracellular trafficking. This protein does not contain a coiled coil region, like some family members, but contains a B41 domain. This protein interacts with the cytoplasmic domain of P-selectin, and may function in the intrac…	Critical regulator of endosomal recycling of numerousreceptors, channels, and other transmembrane proteins. Binds toNPxY sequences in the cytoplasmic tails of target cargos. Plays arole in the sorting of endocytosed LRP1 and APP, and preventstheir degradation. Required for maintenance of normal cell surfacelevels of APP and LRP1. Recycles internalized integrins ITGB1,ITGB5 and their associated al…
SOS1	Q07889	2blue	0.0374407	-0.498087	0.697709	0.506026	-0.78152	-0.172264	-0.374154	0.328503	0.0668019	-0.648449	0.206073	-0.126243	-0.292808	0.230102	-0.34206	0.449415	0.0144249	0.398667	-0.0666572	0.167088	0.169603	-0.101005	This gene encodes a protein that is a guanine nucleotide exchange factor for RAS proteins, membrane proteins that bind guanine nucleotides and participate in signal transduction pathways. GTP binding activates and GTP hydrolysis inactivates RAS proteins. The product of this gene may regulate RAS proteins by facilitating the exchange of GTP for GDP. Mutations in this gene are associated with gingi…	Promotes the exchange of Ras-bound GDP by GTP(PubMed:8493579). Probably by promoting Ras activation, regulatesphosphorylation of MAP kinase MAPK3 in response to EGF(PubMed:17339331). Catalytic component of a trimeric complex thatparticipates in transduction of signals from Ras to Rac bypromoting the Rac-specific guanine nucleotide exchange factor(GEF) activity (By similarity). {ECO:0000250|UniPro…
SQSTM1	Q13501	2blue	0.196941	-0.543993	0.64145	0.288092	-0.571358	-0.180356	-0.14032	0.498537	0.229138	-0.605419	0.100367	0.157091	-0.32981	0.452457	-0.0508863	0.387324	0.0990254	0.395773	-0.0176858	0.0557425	0.286075	-0.0580122	This gene encodes a multifunctional protein that binds ubiquitin and regulates activation of the nuclear factor kappa-B (NF-kB) signaling pathway. The protein functions as a scaffolding/adaptor protein in concert with TNF receptor-associated factor 6 to mediate activation of NF-kB in response to upstream signals. Alternatively spliced transcript variants encoding either the same or different isof…	Autophagy receptor that interacts directly with both thecargo to become degraded and an autophagy modifier of the MAP1 LC3family (PubMed:16286508, PubMed:20168092, PubMed:24128730).Required both for the formation and autophagic degradation ofpolyubiquitin-containing bodies, called ALIS (aggresome-likeinduced structures) and links ALIS to the autophagic machinery(PubMed:20168092). Involved in midb…
SRBD1	Q8N5C6	2blue	0.382333	-0.675116	0.653871	0.588636	-0.480625	0.275169	-0.0716059	0.533576	0.33041	-0.283426	0.241054	0.239512	-0.00746761	0.478714	-0.149377	0.459435	0.20725	0.264805	-0.123506	-0.119153	0.591538	0.0323178	NA	NA
SRM	P19623	2blue	0.333644	-0.0223108	0.546376	0.344398	-0.0752016	0.407227	0.269925	0.500962	-0.0410552	0.0387426	0.278586	-0.0310026	0.155171	0.236036	0.0553409	0.0652796	0.0317337	0.164485	0.00933638	0.231857	0.0323319	0.122885	The polyamines putrescine, spermine, and spermidine are ubiquitous polycationic mediators of cell growth and differentiation. Spermidine synthase is one of four enzymes in the polyamine-biosynthetic pathway and carries out the final step of spermidine biosynthesis. This enzyme catalyzes the conversion of putrescine to spermidine using decarboxylated S-adenosylmethionine as the cofactor. [provided…	Catalyzes the production of spermidine from putrescineand decarboxylated S-adenosylmethionine (dcSAM). Has a strongpreference for putrescine as substrate, and has very low activitytowards 1,3-diaminopropane. Has extremely low activity towardsspermidine. {ECO:0000269|PubMed:17585781}.
SRPRB	Q9Y5M8	2blue	0.553667	-0.333324	0.80141	0.578457	-0.310387	0.297135	0.0904813	0.605897	0.307987	-0.251877	0.28969	0.18502	0.0246869	0.61581	-0.0525636	0.490437	0.183958	0.393137	0.0679019	0.286715	0.423275	-0.000970259	The protein encoded by this gene has similarity to mouse protein which is a subunit of the signal recognition particle receptor (SR). This subunit is a transmembrane GTPase belonging to the GTPase superfamily. It anchors alpha subunit, a peripheral membrane GTPase, to the ER membrane. SR is required for the cotranslational targeting of both secretory and membrane proteins to the ER membrane. [pro…	Component of the SRP (signal recognition particle)receptor. Ensures, in conjunction with the signal recognitionparticle, the correct targeting of the nascent secretory proteinsto the endoplasmic reticulum membrane system. Has GTPase activity.May mediate the membrane association of SRPR (By similarity).{ECO:0000250}.
SSBP1	Q04837	2blue	0.368297	-0.475606	0.764204	0.705232	-0.601944	0.0630757	-0.374544	0.414953	0.350851	-0.436436	0.338434	-0.036822	-0.0470528	0.365706	-0.0597935	0.682392	0.0276884	0.569579	0.14183	0.25607	0.137016	-0.0993797	SSBP1 is a housekeeping gene involved in mitochondrial biogenesis (Tiranti et al., 1995 [PubMed 7789991]). It is also a subunit of a single-stranded DNA (ssDNA)-binding complex involved in the maintenance of genome stability (Huang et al., 2009) [PubMed 19683501].[supplied by OMIM, Feb 2010].	This protein binds preferentially and cooperatively toss-DNA. Probably involved in mitochondrial DNA replication.Associates with mitochondrial DNA.
SSR4	P51571	2blue	0.379737	-0.268621	0.783858	0.355744	-0.183933	0.0830121	-0.0385891	0.149463	0.409915	-0.144746	-0.145333	-0.0853674	0.22877	0.314374	-0.135674	0.581302	-0.164285	0.435463	0.492317	0.426592	0.0419525	-0.444896	This gene encodes the delta subunit of the translocon-associated protein complex which is involved in translocating proteins across the endoplasmic reticulum membrane. The encoded protein is located in the Xq28 region and is arranged in a compact head-to-head manner with the isocitrate dehydrogenase 3 (NAD+) gamma gene and both genes are driven by a CpG-embedded bidirectional promoter. Alternate …	TRAP proteins are part of a complex whose function is tobind calcium to the ER membrane and thereby regulate the retentionof ER resident proteins.
STAT3	P40763	2blue	0.482508	-0.421561	0.865915	0.400355	-0.273104	-0.00970694	-0.0616061	0.404179	0.522182	-0.426299	-0.086359	0.0588573	-0.0289862	0.47562	0.0941353	0.656787	-0.226477	0.628654	0.428161	0.332298	0.0787663	-0.263241	The protein encoded by this gene is a member of the STAT protein family. In response to cytokines and growth factors, STAT family members are phosphorylated by the receptor associated kinases, and then form homo- or heterodimers that translocate to the cell nucleus where they act as transcription activators. This protein is activated through phosphorylation in response to various cytokines and gr…	NA
STK33	Q9BYT3	2blue	0.166895	-0.494607	0.655462	0.503452	-0.58532	-0.078461	-0.254414	0.396227	0.16029	-0.548864	0.0797188	-0.000399415	-0.300434	0.292132	-0.160347	0.34969	-0.0710775	0.468551	0.0741855	0.182756	0.286944	-0.112055	NA	Serine/threonine protein kinase which phosphorylatesVIME. May play a specific role in the dynamic behavior of theintermediate filament cytoskeleton by phosphorylation of VIME (Bysimilarity). Not essential for the survival of KRAS-dependent AMLcell lines. {ECO:0000250, ECO:0000269|PubMed:21742770}.
STRAP	Q9Y3F4	2blue	0.272109	0.126044	0.685294	0.674686	-0.332608	0.321403	-0.335974	0.0847848	-0.163245	0.0269696	0.314189	-0.585777	0.402402	-0.121325	-0.29181	0.199836	-0.215532	0.458968	0.295553	0.676001	-0.289434	-0.373288	NA	The SMN complex plays a catalyst role in the assembly ofsmall nuclear ribonucleoproteins (snRNPs), the building blocks ofthe spliceosome. Thereby, plays an important role in the splicingof cellular pre-mRNAs. Most spliceosomal snRNPs contain a commonset of Sm proteins SNRPB, SNRPD1, SNRPD2, SNRPD3, SNRPE, SNRPF andSNRPG that assemble in a heptameric protein ring on the Sm site ofthe small nuclear…
SUB1	P53999	2blue	0.222048	0.230004	0.436432	0.415056	-0.212139	0.211923	-0.225732	-0.0796184	-0.284925	0.0406741	0.244825	-0.284998	0.400726	0.0994179	-0.544893	0.181571	0.123016	0.178932	0.0519135	0.584277	0.0296141	-0.408797	NA	General coactivator that functions cooperatively withTAFs and mediates functional interactions between upstreamactivators and the general transcriptional machinery. May beinvolved in stabilizing the multiprotein transcription complex.Binds single-stranded DNA. Also binds, in vitro, non-specificallyto double-stranded DNA (ds DNA). {ECO:0000269|PubMed:16605275,ECO:0000269|PubMed:16689930, ECO:00002…
SURF6	O75683	2blue	0.552427	-0.0965499	0.595537	0.301875	0.00527044	0.129484	0.0188918	0.101763	0.328096	-0.0490152	-0.0175694	0.146442	0.347858	0.479646	-0.1082	0.589183	0.0563681	0.379844	0.367364	0.464156	0.258912	-0.415484	This gene encodes a conserved protein that is localized to the nucleolus. The encoded protein may function as a nucleolar-matrix protein with nucleic acid-binding properties. There is a pseudogene for this gene on chromosome Y. Alternative splicing results in multiple transcript variants. [provided by RefSeq, Jul 2013].	Binds to both DNA and RNA in vitro, with a strongerbinding capacity for RNA. May represent a nucleolar constitutiveprotein involved in ribosomal biosynthesis or assembly (Bysimilarity). {ECO:0000250}.
TATDN1	Q6P1N9	2blue	0.407814	-0.300395	0.681628	0.527702	-0.437508	0.296222	-0.0105575	0.486019	-0.0431895	-0.172461	0.481319	0.103262	0.102858	0.513655	-0.223914	0.39218	0.446547	0.227176	-0.152351	0.256663	0.39012	-0.00434446	NA	Putative deoxyribonuclease. {ECO:0000250}.
TCEA1	P23193	2blue	0.444466	-0.261689	0.803362	0.565308	-0.260199	0.322441	-0.0567823	0.295017	0.289908	-0.0645751	0.119008	-0.135216	0.290234	0.315114	-0.163868	0.484982	-0.0505435	0.345763	0.268704	0.386627	0.0311879	-0.248358	NA	Necessary for efficient RNA polymerase II transcriptionelongation past template-encoded arresting sites. The arrestingsites in DNA have the property of trapping a certain fraction ofelongating RNA polymerases that pass through, resulting in lockedternary complexes. Cleavage of the nascent transcript by S-IIallows the resumption of elongation from the new 3'-terminus.
TFRC	P02786	2blue	0.0969921	-0.302231	0.661572	0.188318	-0.306449	-0.159143	-0.215576	0.0203307	0.207843	-0.360699	-0.347563	-0.264198	0.0857309	0.0406315	-0.250003	0.313539	-0.419271	0.402685	0.396821	0.29679	-0.108367	-0.535852	This gene encodes a cell surface receptor necessary for cellular iron uptake by the process of receptor-mediated endocytosis. This receptor is required for erythropoiesis and neurologic development. Multiple alternatively spliced variants have been identified. [provided by RefSeq, Sep 2015].	Cellular uptake of iron occurs via receptor-mediatedendocytosis of ligand-occupied transferrin receptor intospecialized endosomes. Endosomal acidification leads to ironrelease. The apotransferrin-receptor complex is then recycled tothe cell surface with a return to neutral pH and the concomitantloss of affinity of apotransferrin for its receptor. Transferrinreceptor is necessary for development o…
THUMPD3	Q9BV44	2blue	0.105349	-0.0471476	0.516358	0.60707	-0.59595	0.0133048	-0.46213	0.169322	-0.23125	-0.351664	0.440046	-0.389627	-0.0473633	0.0203678	-0.354767	0.190632	-0.00794319	0.491412	0.0309171	0.478406	-0.0246816	-0.150652	NA	NA
THYN1	Q9P016	2blue	0.623803	-0.378807	0.699911	0.392482	-0.111033	0.384198	0.293174	0.647296	0.368146	-0.0917379	0.215577	0.403232	0.142845	0.695622	0.0847029	0.536102	0.257951	0.254522	0.0114356	0.106789	0.473008	0.051089	This gene encodes a protein that is highly conserved among vertebrates and plant species and may be involved in the induction of apoptosis. Alternatively spliced transcript variants encoding different isoforms have been described. [provided by RefSeq, Jul 2008].	Specifically binds 5-hydroxymethylcytosine (5hmC),suggesting that it acts as a specific reader of 5hmC.{ECO:0000250}.
TIMM44	O43615	2blue	0.272797	-0.0376417	0.6468	0.343212	-0.275832	0.0241008	-0.0417666	0.356973	0.0551396	-0.293416	0.208051	-0.0720821	-0.0424734	0.249824	-0.047896	0.386819	-0.078788	0.422773	0.18261	0.407631	-0.0723506	-0.0184199	This gene encodes a peripheral membrane protein associated with the mitochondrial inner membrane translocase, which functions in the import of proteins across the mitochondrial inner membrane and into the mitochondrial matrix. The encoded protein mediates binding of mitochondrial heat shock protein 70 to the translocase of inner mitochondrial membrane 23 (TIM23) complex. Expression of this gene i…	Essential component of the PAM complex, a complexrequired for the translocation of transit peptide-containingproteins from the inner membrane into the mitochondrial matrix inan ATP-dependent manner. Recruits mitochondrial HSP70 to driveprotein translocation into the matrix using ATP as an energysource. {ECO:0000250|UniProtKB:Q01852}.
TM9SF3	Q9HD45	2blue	0.221851	-0.670084	0.618105	0.182138	-0.429248	-0.362712	-0.148225	0.324423	0.625069	-0.677283	-0.225393	0.256462	-0.378204	0.528207	-0.0130177	0.662531	-0.0995493	0.541095	0.311422	0.0305143	0.272511	-0.173344	NA	NA
TOMM40	O96008	2blue	0.232911	-0.413373	0.727244	0.424978	-0.533085	-0.334928	-0.462016	0.111575	0.401544	-0.659393	-0.109066	-0.0804033	-0.17641	0.319588	-0.244927	0.695686	-0.260894	0.67603	0.392524	0.383201	0.103129	-0.416736	The protein encoded by this gene is localized in the outer membrane of the mitochondria. It is the channel-forming subunit of the translocase of the mitochondrial outer membrane (TOM) complex that is essential for import of protein precursors into mitochondria. Alternatively spliced transcript variants have been found for this gene. [provided by RefSeq, Aug 2015].	Channel-forming protein essential for import of proteinprecursors into mitochondria. {ECO:0000269|PubMed:15644312}.
TTC19	Q6DKK2	2blue	0.570689	-0.0865051	0.609084	0.53379	-0.123227	0.399955	-0.111971	0.149739	0.162402	0.124312	0.208855	-0.122335	0.572594	0.33919	-0.157156	0.447295	0.0626423	0.470762	0.28016	0.450603	0.0918644	-0.436253	This gene encodes a protein with a tetratricopeptide repeat (TPR) domain containing several TPRs of about 34 aa each. These repeats are found in a variety of organisms including bacteria, fungi and plants, and are involved in a variety of functions including protein-protein interactions. This protein is embedded in the inner mitochondrial membrane and is involved in the formation of the mitochond…	Mitochondrial protein required for formation of themitochondrial complex III (PubMed:21278747). May also be requiredfor the abcission step in cytokinesis, possibly regulating theESCRT-III complex via its interaction with CHMP4B(PubMed:20208530). However, the involvement in cytokinesisrequires additional experimental evidence.{ECO:0000269|PubMed:20208530, ECO:0000269|PubMed:21278747}.
TTC37	Q6PGP7	2blue	0.595684	-0.306606	0.603645	0.472516	-0.208635	0.332911	0.227856	0.737104	0.309965	-0.220281	0.490995	0.47074	-0.040662	0.732622	0.144837	0.49279	0.41841	0.243887	-0.147389	0.0486018	0.620956	0.308762	This gene encodes a protein with twenty tetratricopeptide (TPR) repeats. Tetratricopeptide repeat containing motifs are found in a variety of proteins and may mediate protein-protein interactions and chaperone activity. Mutations in this gene are associated with trichohepatoenteric syndrome. [provided by RefSeq, Jul 2010].	Component of the SKI complex which is thought to beinvolved in exosome-mediated RNA decay and associates withtranscriptionally active genes in a manner dependent on PAF1complex (PAF1C).
TTI2	Q6NXR4	2blue	0.351249	0.00278002	0.61018	0.652866	-0.174574	0.182267	-0.322314	-0.0296568	0.13281	-0.104609	0.0844619	-0.320332	0.249415	0.0168072	-0.28464	0.41952	-0.376777	0.486024	0.379396	0.587774	-0.0531563	-0.317309	This gene encodes a regulator of the DNA damage response. The protein is a component of the Triple T complex (TTT) which also includes telomere length regulation protein and TELO2 interacting protein 1. The TTT complex is involved in cellular resistance to DNA damage stresses and may act as a regulator of phosphoinositide-3-kinase-related protein kinase (PIKK) abundance. [provided by RefSeq, May …	Regulator of the DNA damage response (DDR). Part of theTTT complex that is required to stabilize protein levels of thephosphatidylinositol 3-kinase-related protein kinase (PIKK) familyproteins. The TTT complex is involved in the cellular resistanceto DNA damage stresses, like ionizing radiation (IR), ultraviolet(UV) and mitomycin C (MMC). Together with the TTT complex andHSP90 may participate in …
TTYH1	Q9H313	2blue	0.0757731	0.0552736	0.545188	0.554832	-0.523677	0.207676	-0.378131	0.141028	-0.216439	-0.10587	0.347441	-0.430738	0.230632	0.0087261	-0.355579	0.129502	0.0556556	0.204879	-0.0626166	0.422478	-0.131656	-0.296394	This gene encodes a member of the tweety family of proteins. Members of this family function as chloride anion channels. The encoded protein functions as a calcium(2+)-independent, volume-sensitive large conductance chloride(-) channel. Three transcript variants encoding distinct isoforms have been identified for this gene. [provided by RefSeq, Jan 2011].	Probable chloride channel. May be involved in celladhesion (By similarity). {ECO:0000250}.
TTYH3	Q9C0H2	2blue	0.0606855	0.0490613	0.497339	0.381745	-0.354182	-0.213058	-0.65352	-0.333448	0.00690488	-0.249631	-0.143094	-0.663273	0.212104	-0.199594	-0.360405	0.370292	-0.492506	0.676474	0.559644	0.729474	-0.491487	-0.772364	This gene encodes a member of the tweety family of proteins. Members of this family function as chloride anion channels. The encoded protein functions as a calcium(2+)-activated large conductance chloride(-) channel. [provided by RefSeq, Jul 2008].	Probable large-conductance Ca(2+)-activated chloridechannel. May play a role in Ca(2+) signal transduction.{ECO:0000269|PubMed:15010458}.
UBAP2L	Q14157	2blue	0.448556	-0.085365	0.726125	0.33721	-0.164246	0.00302523	0.0282011	0.354037	0.256926	-0.357368	0.00291756	0.0829426	-0.0227708	0.453342	-0.0298629	0.444817	-0.154555	0.497655	0.292127	0.455029	0.140483	-0.192956	NA	Plays an important role in the activity of long-termrepopulating hematopoietic stem cells (LT-HSCs).{ECO:0000250|UniProtKB:Q80X50}.
UBL5	Q9BZL1	2blue	0.253511	-0.211612	0.626465	0.405786	-0.381306	0.0702634	-0.152432	0.198667	0.120512	-0.261844	0.120979	-0.0122669	0.100696	0.426947	-0.386363	0.424959	0.182874	0.255576	0.0544697	0.334812	0.389404	-0.343089	This gene encodes a member of a group of proteins similar to ubiquitin. The encoded protein is not thought to degrade proteins like ubiquitin but to affect their function through being bound to target proteins by an isopeptide bond. The gene product has been studied as a link to predisposition to obesity based on its expression in Psammomys obesus, the fat sand rat, which is an animal model for o…	NA
UBLCP1	Q8WVY7	2blue	0.500157	0.0352478	0.533825	0.47647	-0.12552	0.0585947	-0.380775	-0.0623434	0.246312	-0.122633	0.0525971	-0.201431	0.363519	0.297331	-0.0938748	0.595571	-0.176061	0.66869	0.479002	0.662707	-0.0710068	-0.602461	NA	Dephosphorylates 26S nuclear proteasomes, therebydecreasing their proteolytic activity. The dephosphorylation mayprevent assembly of the core and regulatory particles (CP and RP)into mature 26S proteasome. {ECO:0000269|PubMed:21949367}.
UFSP2	Q9NUQ7	2blue	0.420158	-0.636912	0.744735	0.36616	-0.464203	-0.0746358	-0.056743	0.557633	0.469784	-0.566273	0.171994	0.30986	-0.205766	0.617506	0.0292819	0.699541	0.129201	0.489	0.101023	0.0501363	0.317435	0.0399279	This gene encodes a highly conserved cysteine protease. The protein cleaves two C-terminal residues from ubiquitin-fold modifier 1, a ubiquitin-like post-translational modifier protein. Activation of ubiquitin-fold modifier 1 by the encoded protein exposes a C-terminal glycine residue that allows interaction with other proteins and transfer to its target protein. An allelic variant of this gene h…	Thiol protease which recognizes and hydrolyzes thepeptide bond at the C-terminal Gly of UFM1, a ubiquitin-likemodifier protein bound to a number of target proteins. Does nothydrolyze SUMO1 or ISG15 ubiquitin-like proteins. Through TRIP4deufmylation may regulate intracellular nuclear receptorstransactivation and thereby regulate cell proliferation anddifferentiation. {ECO:0000269|PubMed:25219498}.
USP4	Q13107	2blue	0.397114	-0.0188294	0.665418	0.725076	-0.431975	0.10726	-0.528506	0.0820715	0.0355592	-0.256901	0.301864	-0.348311	0.204043	0.205892	-0.279466	0.460552	-0.100454	0.602712	0.251249	0.668454	0.0161362	-0.444808	The protein encoded by this gene is a protease that deubiquitinates target proteins such as ADORA2A and TRIM21. The encoded protein shuttles between the nucleus and cytoplasm and is involved in maintaining operational fidelity in the endoplasmic reticulum. Three transcript variants encoding different isoforms have been found for this gene. [provided by RefSeq, Oct 2011].	Hydrolase that deubiquitinates target proteins such asthe receptor ADORA2A, PDPK1 and TRIM21. Deubiquitination ofADORA2A increases the amount of functional receptor at the cellsurface. May regulate mRNA splicing through deubiquitination ofthe U4 spliceosomal protein PRPF3. This may prevent itsrecognition by the U5 component PRPF8 thereby destabilizinginteractions within the U4/U6.U5 snRNP. May al…
UTP11	Q9Y3A2	2blue	0.264813	-0.310521	0.888448	0.66871	-0.555784	0.0182187	-0.406135	0.223934	0.193653	-0.424769	0.0525158	-0.370653	0.0572764	0.146853	-0.26568	0.479589	-0.295721	0.623817	0.362162	0.541933	-0.0196481	-0.424597	NA	NA
UTP3	Q9NQZ2	2blue	0.322985	-0.358908	0.846547	0.62866	-0.459073	0.110528	-0.231765	0.361764	0.270715	-0.35606	0.0830529	-0.170859	-0.0151875	0.232982	-0.140831	0.460557	-0.208516	0.447674	0.258995	0.364488	0.0715535	-0.171197	NA	Essential for gene silencing: has a role in thestructure of silenced chromatin. Plays a role in the developingbrain (By similarity). {ECO:0000250|UniProtKB:Q12136,ECO:0000250|UniProtKB:Q9JI13}.
UTP4	Q969X6	2blue	0.360825	-0.172748	0.556701	0.243961	0.0142385	0.0178494	0.0373436	0.135131	0.4745	-0.106351	-0.174472	-0.0215992	0.0630568	0.259225	0.0820274	0.480118	-0.214284	0.408239	0.54585	0.368792	0.00168129	-0.228435	This gene encodes a WD40-repeat-containing protein that is localized to the nucleolus. Mutation of this gene causes North American Indian childhood cirrhosis, a severe intrahepatic cholestasis that results in transient neonatal jaundice, and progresses to periportal fibrosis and cirrhosis in childhood and adolescence. Alternative splicing results in multiple transcript variants. [provided by RefS…	NA
UXS1	Q8NBZ7	2blue	0.386306	-0.284154	0.688658	0.543026	-0.282222	0.207406	-0.210476	0.120195	0.285405	-0.0994504	0.0943757	-0.196886	0.340802	0.201604	-0.222808	0.516291	-0.103745	0.402723	0.300788	0.34987	0.0248614	-0.331274	This gene encodes an enzyme found in the perinuclear Golgi which catalyzes the synthesis of UDP-xylose used in glycosaminoglycan (GAG) synthesis on proteoglycans. The GAG chains are covalently attached to proteoglycans which participate in signaling pathways during development. Multiple transcript variants encoding different isoforms have been found for this gene. [provided by RefSeq, Dec 2014].	Catalyzes the NAD-dependent decarboxylation of UDP-glucuronic acid to UDP-xylose. Necessary for the biosynthesis ofthe core tetrasaccharide in glycosaminoglycan biosynthesis.
VIRMA	Q69YN4	2blue	0.189076	-0.000656106	0.507065	0.178005	-0.051548	0.154696	0.142505	0.192893	0.0686124	-0.00740485	0.0468165	-0.122039	0.134724	0.111584	0.0922824	0.22153	-0.0724375	0.147953	0.188261	0.286007	-0.189858	-0.130358	NA	NA
WARS	P23381	2blue	0.0810473	-0.485885	0.588624	0.425631	-0.710435	-0.194509	-0.261132	0.434964	0.0607802	-0.68717	0.248351	0.136402	-0.450786	0.422487	-0.324846	0.37105	0.213615	0.289429	-0.213434	0.076272	0.494051	0.0466896	Aminoacyl-tRNA synthetases catalyze the aminoacylation of tRNA by their cognate amino acid. Because of their central role in linking amino acids with nucleotide triplets contained in tRNAs, aminoacyl-tRNA synthetases are thought to be among the first proteins that appeared in evolution. Two forms of tryptophanyl-tRNA synthetase exist, a cytoplasmic form, named WARS, and a mitochondrial form, name…	Isoform 1, isoform 2 and T1-TrpRS have aminoacylationactivity while T2-TrpRS lacks it. Isoform 2, T1-TrpRS and T2-TrpRSpossess angiostatic activity whereas isoform 1 lacks it. T2-TrpRSinhibits fluid shear stress-activated responses of endothelialcells. Regulates ERK, Akt, and eNOS activation pathways that areassociated with angiogenesis, cytoskeletal reorganization andshear stress-responsive gene…
WASF2	Q9Y6W5	2blue	0.544351	-0.528278	0.698916	0.567921	-0.338407	0.252379	0.009715	0.568941	0.41565	-0.264502	0.281002	0.263869	0.0324278	0.626153	0.00639306	0.581619	0.232124	0.430712	0.0532032	0.136099	0.541488	-0.0193872	This gene encodes a member of the Wiskott-Aldrich syndrome protein family. The gene product is a protein that forms a multiprotein complex that links receptor kinases and actin. Binding to actin occurs through a C-terminal verprolin homology domain in all family members. The multiprotein complex serves to tranduce signals that involve changes in cell shape, motility or function. The published map…	NA
WDR3	Q9UNX4	2blue	0.0584484	-0.0607538	0.446927	0.364339	-0.30411	0.0404445	-0.390407	0.000307713	0.0136931	-0.162301	-0.0976734	-0.484503	0.196496	-0.121328	-0.124444	0.0690357	-0.38757	0.295813	0.240386	0.353603	-0.339036	-0.439465	This gene encodes a nuclear protein containing 10 WD repeats. WD repeats are approximately 30- to 40-amino acid domains containing several conserved residues, which usually include a trp-asp at the C-terminal end. Proteins belonging to the WD repeat family are involved in a variety of cellular processes, including cell cycle progression, signal transduction, apoptosis, and gene regulation. [provi…	NA
WDR36	Q8NI36	2blue	0.320671	-0.278707	0.823734	0.508969	-0.38218	0.155333	-0.101582	0.413077	0.119234	-0.267395	0.0846292	-0.170226	0.0426481	0.196069	-0.0682312	0.360523	-0.189806	0.410302	0.214669	0.368667	-0.0257981	-0.141439	This gene encodes a member of the WD repeat protein family. WD repeats are minimally conserved regions of approximately 40 amino acids typically bracketed by gly-his and trp-asp (GH-WD), which may facilitate formation of heterotrimeric or multiprotein complexes. Members of this family are involved in a variety of cellular processes, including cell cycle progression, signal transduction, apoptosis…	Involved in the nucleolar processing of SSU 18S rRNA.Involved in T-cell activation and highly coregulated with IL2.{ECO:0000269|PubMed:21051332}.
WDR46	O15213	2blue	0.513353	-0.486509	0.766939	0.484944	-0.252856	0.109144	-0.00394035	0.495006	0.509642	-0.347514	0.0154984	0.170979	-0.0501914	0.508102	0.176858	0.596055	-0.102727	0.539782	0.318946	0.239882	0.253032	-0.0870361	NA	Scaffold component of the nucleolar structure. Requiredfor localization of DDX21 and NCL to the granular compartment ofthe nucleolus. {ECO:0000269|PubMed:23848194}.
XRCC5	P13010	2blue	0.414652	-0.241668	0.718832	0.511275	-0.196806	0.468778	0.115433	0.448034	0.173099	0.120088	0.275689	-0.119587	0.329162	0.230119	0.128967	0.382795	0.102207	0.235061	0.164476	0.251612	-0.0669627	-0.0419489	The protein encoded by this gene is the 80-kilodalton subunit of the Ku heterodimer protein which is also known as ATP-dependant DNA helicase II or DNA repair protein XRCC5. Ku is the DNA-binding component of the DNA-dependent protein kinase, and it functions together with the DNA ligase IV-XRCC4 complex in the repair of DNA double-strand break by non-homologous end joining and the completion of …	Single-stranded DNA-dependent ATP-dependent helicase.Has a role in chromosome translocation. The DNA helicase IIcomplex binds preferentially to fork-like ends of double-strandedDNA in a cell cycle-dependent manner. It works in the 3'-5'direction. Binding to DNA may be mediated by XRCC6. Involved inDNA non-homologous end joining (NHEJ) required for double-strandbreak repair and V(D)J recombination…
XRCC6	P12956	2blue	0.416016	-0.287004	0.740466	0.604184	-0.279776	0.482408	0.00151569	0.376982	0.193401	0.0604659	0.251218	-0.123996	0.399401	0.211355	-0.0586137	0.379974	0.0341407	0.225603	0.109205	0.190537	0.026444	-0.110947	The p70/p80 autoantigen is a nuclear complex consisting of two subunits with molecular masses of approximately 70 and 80 kDa. The complex functions as a single-stranded DNA-dependent ATP-dependent helicase. The complex may be involved in the repair of nonhomologous DNA ends such as that required for double-strand break repair, transposition, and V(D)J recombination. High levels of autoantibodies …	Single-stranded DNA-dependent ATP-dependent helicase.Has a role in chromosome translocation. The DNA helicase IIcomplex binds preferentially to fork-like ends of double-strandedDNA in a cell cycle-dependent manner. It works in the 3'-5'direction. Binding to DNA may be mediated by XRCC6. Involved inDNA non-homologous end joining (NHEJ) required for double-strandbreak repair and V(D)J recombination…
YAP1	P46937	2blue	0.567666	-0.494127	0.80414	0.611273	-0.376099	0.20205	-0.0823335	0.47321	0.369963	-0.335096	0.22351	0.174885	0.0293792	0.587102	-0.150243	0.653295	0.0997965	0.506631	0.132402	0.275264	0.417345	-0.0982012	This gene encodes a downstream nuclear effector of the Hippo signaling pathway which is involved in development, growth, repair, and homeostasis. This gene is known to play a role in the development and progression of multiple cancers as a transcriptional regulator of this signaling pathway and may function as a potential target for cancer treatment. Alternative splicing results in multiple trans…	Transcriptional regulator which can act both as acoactivator and a corepressor and is the critical downstreamregulatory target in the Hippo signaling pathway that plays apivotal role in organ size control and tumor suppression byrestricting proliferation and promoting apoptosis(PubMed:17974916, PubMed:18280240, PubMed:18579750,PubMed:21364637). The core of this pathway is composed of a kinasecasc…
YME1L1	Q96TA2	2blue	0.569295	-0.366853	0.806037	0.62354	-0.329245	-0.0280406	-0.343242	0.123567	0.522248	-0.419192	0.020745	0.0344466	0.129853	0.496886	-0.260148	0.864418	-0.169692	0.751071	0.471452	0.51013	0.289361	-0.466934	The protein encoded by this gene is the human ortholog of yeast mitochondrial AAA metalloprotease, Yme1p. It is localized in the mitochondria and can functionally complement a yme1 disruptant yeast strain. It is proposed that this gene plays a role in mitochondrial protein metabolism and could be involved in mitochondrial pathologies. Three transcript variants encoding different isoforms have bee…	Putative ATP-dependent protease. Plays a role inmitochondrial organization and mitochondrial protein metabolism,including degradation of PRELID1 and OPA1 (PubMed:18076378,PubMed:27495975). Ensures cell proliferation, maintains normalcristae morphology and complex I respiration activity, promotesantiapoptotic activity and protects mitochondria from theaccumulation of oxidatively damaged membrane p…
ZPR1	O75312	2blue	0.240368	-0.0386121	0.697836	0.696259	-0.567674	0.148843	-0.474154	0.204702	-0.0743762	-0.270391	0.340895	-0.474332	0.13986	0.0276983	-0.295848	0.221322	-0.133365	0.49699	0.126101	0.525435	-0.13756	-0.302839	The protein encoded by this gene is found in the cytoplasm of quiescent cells but translocates to the nucleolus in proliferating cells. The encoded protein interacts with survival motor neuron protein (SMN1) to enhance pre-mRNA splicing and to induce neuronal differentiation and axonal growth. Defects in this gene or the SMN1 gene can cause spinal muscular atrophy. Two transcript variants encodin…	Acts as a signaling molecule that communicatesproliferative growth signals from the cytoplasm to the nucleus.Plays a role for the localization and accumulation of the survivalmotor neuron protein SMN1 in sub-nuclear bodies, including gemsand Cajal bodies. Induces neuron differentiation and stimulatesaxonal growth and formation of growth cone in spinal cord motorneurons. Plays a role in the splici…
ZSCAN18	Q8TBC5	2blue	0.19461	-0.161634	0.599999	0.276866	-0.312624	-0.148438	-0.15737	0.0758916	0.109657	-0.385907	-0.0546127	-0.100576	-0.0940905	0.229607	-0.290519	0.378574	-0.110516	0.417297	0.248086	0.42981	0.108396	-0.369311	NA	May be involved in transcriptional regulation.
AAMP	Q13685	3brown	0.533749	-0.111937	0.480755	0.700368	-0.221532	0.597851	0.0151431	0.485724	0.0274722	0.100328	0.683901	0.0876865	0.335326	0.417906	-0.0147978	0.236238	0.431742	0.135638	-0.187386	0.187039	0.336925	0.171334	The gene is a member of the immunoglobulin superfamily. The encoded protein is associated with angiogenesis, with potential roles in endothelial tube formation and the migration of endothelial cells. It may also regulate smooth muscle cell migration via the RhoA pathway. The encoded protein can bind to heparin and may mediate heparin-sensitive cell adhesion. [provided by RefSeq, Oct 2014].	Plays a role in angiogenesis and cell migration. Insmooth muscle cell migration, may act through the RhoA pathway.{ECO:0000269|PubMed:10329261, ECO:0000269|PubMed:18634987}.
ACAP2	Q15057	3brown	0.512076	-0.360132	0.492595	0.680665	-0.332787	0.488681	-0.0609739	0.547969	0.215462	-0.00970645	0.623314	0.129417	0.23869	0.402663	0.0915085	0.344028	0.341337	0.280092	-0.13627	-0.00563742	0.249104	0.24785	NA	GTPase-activating protein (GAP) for ADP ribosylationfactor 6 (ARF6). {ECO:0000269|PubMed:11062263}.
ADI1	Q9BV57	3brown	0.260615	-0.216795	0.277889	0.629933	-0.443518	0.0725152	-0.442267	0.200554	0.148977	-0.323095	0.4336	-0.0307419	-0.0624707	0.199105	-0.165495	0.381563	0.0705266	0.476806	-0.0589116	0.167116	0.23165	0.000740967	This gene encodes an enzyme that belongs to the aci-reductone dioxygenase family of metal-binding enzymes, which are involved in methionine salvage. This enzyme may regulate mRNA processing in the nucleus, and may carry out different functions depending on its localization. Related pseudogenes have been defined on chromosomes 8 and 20. Alternative splicing results in multiple transcript variants …	NA
ALPL	P05186	3brown	0.144838	-0.553383	0.202305	0.461039	-0.468828	-0.102543	-0.374697	0.284203	0.294026	-0.493067	0.214161	0.142757	-0.360776	0.233751	0.0185567	0.327569	0.011738	0.357697	-0.0997168	-0.128656	0.322221	0.165095	This gene encodes a member of the alkaline phosphatase family of proteins. There are at least four distinct but related alkaline phosphatases: intestinal, placental, placental-like, and liver/bone/kidney (tissue non-specific). The first three are located together on chromosome 2, while the tissue non-specific form is located on chromosome 1. The product of this gene is a membrane bound glycosylat…	This isozyme may play a role in skeletal mineralization.
ANAPC7	Q9UJX3	3brown	0.269742	-0.163873	0.49328	0.688513	-0.355541	0.193377	-0.416786	0.0699254	0.136089	-0.0917117	0.253206	-0.307666	0.28122	-0.00406555	-0.225781	0.389027	-0.141842	0.508326	0.261862	0.393504	0.0583389	-0.291096	This gene encodes a tetratricopeptide repeat containing component of the anaphase promoting complex/cyclosome (APC/C), a large E3 ubiquitin ligase that controls cell cycle progression by targeting a number of cell cycle regulators such as B-type cyclins for 26S proteasome-mediated degradation through ubiquitination. The encoded protein is required for proper protein ubiquitination function of APC…	Component of the anaphase promoting complex/cyclosome(APC/C), a cell cycle-regulated E3 ubiquitin ligase that controlsprogression through mitosis and the G1 phase of the cell cycle.The APC/C complex acts by mediating ubiquitination and subsequentdegradation of target proteins: it mainly mediates the formationof 'Lys-11'-linked polyubiquitin chains and, to a lower extent,the formation of 'Lys-48'-…
APOE	P02649	3brown	0.439764	-0.390288	0.549431	0.717482	-0.4984	0.0277599	-0.534994	0.163528	0.41299	-0.417499	0.226648	-0.0184902	0.069097	0.410023	-0.298021	0.632079	-0.0307492	0.668068	0.184762	0.329057	0.305232	-0.343505	The protein encoded by this gene is a major apoprotein of the chylomicron. It binds to a specific liver and peripheral cell receptor, and is essential for the normal catabolism of triglyceride-rich lipoprotein constituents. This gene maps to chromosome 19 in a cluster with the related apolipoprotein C1 and C2 genes. Mutations in this gene result in familial dysbetalipoproteinemia, or type III hyp…	Mediates the binding, internalization, and catabolism oflipoprotein particles. It can serve as a ligand for the LDL (apoB/E) receptor and for the specific apo-E receptor (chylomicronremnant) of hepatic tissues. {ECO:0000303|PubMed:3283935}.
AQR	O60306	3brown	0.38046	0.0214213	0.651085	0.778286	-0.395707	0.414787	-0.366484	0.165545	-0.0447802	-0.00737838	0.493709	-0.335217	0.437756	0.121241	-0.355295	0.37985	0.0208171	0.426251	0.0820485	0.509014	-0.00591762	-0.286473	NA	Intron-binding spliceosomal protein required to linkpre-mRNA splicing and snoRNP (small nucleolar ribonucleoprotein)biogenesis. Plays a key role in position-dependent assembly ofintron-encoded box C/D small snoRNP, splicing being required forsnoRNP assembly. May act by helping the folding of the snoRNAsequence. Binds to intron of pre-mRNAs in a sequence-independentmanner, contacting the region be…
ARHGAP12	Q8IWW6	3brown	-0.0431148	0.12342	0.398544	0.510062	-0.364666	0.236862	-0.283069	-0.0294904	-0.293031	0.0263158	0.284175	-0.615182	0.265939	-0.355064	-0.340302	-0.0426514	-0.199083	0.20573	0.076006	0.356927	-0.359639	-0.161826	This gene encodes a member of a large family of proteins that activate Rho-type guanosine triphosphate (GTP) metabolizing enzymes. The encoded protein may be involved in suppressing tumor formation by regulating cell invasion and adhesion. Alternatively spliced transcript variants encoding multiple isoforms have been observed for this gene. [provided by RefSeq, Jul 2012].	GTPase activator for the Rho-type GTPases by convertingthem to an inactive GDP-bound state. {ECO:0000250}.
ARID3A	Q99856	3brown	0.277102	-0.52604	0.521258	0.589293	-0.516444	0.0172657	-0.309072	0.465689	0.36667	-0.520255	0.202989	0.0601297	-0.298231	0.368815	0.0182322	0.396642	-0.0900161	0.471867	0.00854021	0.0412632	0.296283	0.0888489	This gene encodes a member of the ARID (AT-rich interaction domain) family of DNA binding proteins. It was found by homology to the Drosophila dead ringer gene, which is important for normal embryogenesis. Other ARID family members have roles in embryonic patterning, cell lineage gene regulation, cell cycle control, transcriptional regulation, and possibly in chromatin structure modification. [pr…	Transcription factor which may be involved in thecontrol of cell cycle progression by the RB1/E2F1 pathway and inB-cell differentiation. {ECO:0000269|PubMed:11812999,ECO:0000269|PubMed:12692263}.
ASCC3	Q8N3C0	3brown	0.513368	-0.321779	0.586542	0.692733	-0.266629	0.58011	0.0382753	0.632688	0.218111	0.0487064	0.538957	0.0893344	0.216427	0.366173	0.209959	0.338698	0.21399	0.296677	-0.0718761	0.0487386	0.237844	0.21132	This gene encodes a protein that belongs to a family of helicases that are involved in the ATP-dependent unwinding of nucleic acid duplexes. The encoded protein is the largest subunit of the activating signal cointegrator 1 complex that is involved in DNA repair and resistance to alkylation damage. Alternate splicing results in multiple transcript variants. [provided by RefSeq, Sep 2013].	3'-5' DNA helicase involved in repair of alkylated DNA.Promotes DNA unwinding to generate single-stranded substrateneeded for ALKBH3, enabling ALKBH3 to process alkylated N3-methylcytosine (3mC) within double-stranded regions. Enhances NF-kappa-B, SRF and AP1 transactivation.{ECO:0000269|PubMed:22055184}.
BAZ1B	Q9UIG0	3brown	0.291104	0.110665	0.643496	0.730254	-0.302067	0.511758	-0.238653	0.109281	-0.183808	0.197825	0.371664	-0.501264	0.53638	-0.0467095	-0.339574	0.163489	-0.0132488	0.279715	0.139979	0.580157	-0.0622924	-0.372709	This gene encodes a member of the bromodomain protein family. The bromodomain is a structural motif characteristic of proteins involved in chromatin-dependent regulation of transcription. This gene is deleted in Williams-Beuren syndrome, a developmental disorder caused by deletion of multiple genes at 7q11.23. [provided by RefSeq, Jul 2008].	Atypical tyrosine-protein kinase that plays a centralrole in chromatin remodeling and acts as a transcriptionregulator. Involved in DNA damage response by phosphorylating'Tyr-142' of histone H2AX (H2AXY142ph). H2AXY142ph plays a centralrole in DNA repair and acts as a mark that distinguishes betweenapoptotic and repair responses to genotoxic stress. Essentialcomponent of the WICH complex, a chrom…
BBS4	Q96RK4	3brown	0.46559	-0.14177	0.616962	0.699891	-0.398281	0.341931	-0.263738	0.304198	0.019968	-0.125011	0.440109	-0.0369234	0.278378	0.392622	-0.330954	0.386926	0.239499	0.321209	-0.0740933	0.389107	0.45916	-0.22552	This gene is a member of the Bardet-Biedl syndrome (BBS) gene family. Bardet-Biedl syndrome is an autosomal recessive disorder characterized by severe pigmentary retinopathy, obesity, polydactyly, renal malformation and mental retardation. The proteins encoded by BBS gene family members are structurally diverse. The similar phenotypes exhibited by mutations in BBS gene family members are likely d…	The BBSome complex is thought to function as a coatcomplex required for sorting of specific membrane proteins to theprimary cilia. The BBSome complex is required for ciliogenesis butis dispensable for centriolar satellite function. This ciliogenicfunction is mediated in part by the Rab8 GDP/GTP exchange factor,which localizes to the basal body and contacts the BBSome.Rab8(GTP) enters the primary …
BTAF1	O14981	3brown	0.370479	-0.119978	0.454643	0.69846	-0.256929	0.376673	-0.22008	0.115238	0.115644	0.0318124	0.399119	-0.131749	0.391325	0.0904164	-0.227171	0.403648	0.0196556	0.353452	0.130345	0.296358	0.111194	-0.0780062	This gene encodes a TAF (TATA box-binding protein-associated factor), which associates with TBP (TATA box-binding protein) to form the B-TFIID complex that is required for transcription initiation of genes by RNA polymerase II. This TAF has DNA-dependent ATPase activity, which drives the dissociation of TBP from DNA, freeing the TBP to associate with other TATA boxes or TATA-less promoters. [prov…	Regulates transcription in association with TATA bindingprotein (TBP). Removes TBP from the TATA box in an ATP-dependentmanner.
BUB1B	O60566	3brown	0.370277	-0.337615	0.321854	0.53397	-0.283069	0.441541	-0.00909902	0.632626	0.232822	0.000271917	0.563174	0.163106	0.068897	0.321524	0.375211	0.249693	0.287456	0.244187	-0.179595	-0.151112	0.191784	0.302577	This gene encodes a kinase involved in spindle checkpoint function. The protein has been localized to the kinetochore and plays a role in the inhibition of the anaphase-promoting complex/cyclosome (APC/C), delaying the onset of anaphase and ensuring proper chromosome segregation. Impaired spindle checkpoint function has been found in many forms of cancer. [provided by RefSeq, Jul 2008].	Essential component of the mitotic checkpoint. Requiredfor normal mitosis progression. The mitotic checkpoint delaysanaphase until all chromosomes are properly attached to themitotic spindle. One of its checkpoint functions is to inhibit theactivity of the anaphase-promoting complex/cyclosome (APC/C) byblocking the binding of CDC20 to APC/C, independently of itskinase activity. The other is to mo…
CAPRIN1	Q14444	3brown	0.362357	0.208289	0.597168	0.780165	-0.354107	0.248316	-0.44385	0.072667	-0.0856435	-0.0994959	0.468349	-0.423985	0.3069	0.0414029	-0.312043	0.337541	-0.125854	0.575201	0.229815	0.70722	-0.0873097	-0.297892	NA	May regulate the transport and translation of mRNAs ofproteins involved in synaptic plasticity in neurons and cellproliferation and migration in multiple cell types. {ECO:0000250,ECO:0000269|PubMed:17210633}.
CCNB1	P14635	3brown	0.239599	-0.285395	0.488957	0.814229	-0.543254	0.0773843	-0.619283	0.0992322	0.171004	-0.376482	0.280698	-0.25226	0.0206151	0.0792487	-0.315632	0.403192	-0.218533	0.582232	0.12226	0.315084	0.147635	-0.208512	The protein encoded by this gene is a regulatory protein involved in mitosis. The gene product complexes with p34(cdc2) to form the maturation-promoting factor (MPF). Two alternative transcripts have been found, a constitutively expressed transcript and a cell cycle-regulated transcript, that is expressed predominantly during G2/M phase. The different transcripts result from the use of alternate …	Essential for the control of the cell cycle at the G2/M(mitosis) transition. {ECO:0000269|PubMed:17495531,ECO:0000269|PubMed:17495533}.
CDC40	O60508	3brown	0.508568	-0.0103879	0.534889	0.794651	-0.355051	0.400394	-0.347329	0.248068	0.0731645	-0.0358601	0.640867	-0.117077	0.376682	0.322453	-0.20145	0.467502	0.244577	0.399395	-0.0206049	0.391467	0.185902	-0.0944586	Pre-mRNA splicing occurs in two sequential transesterification steps. The protein encoded by this gene is found to be essential for the catalytic step II in pre-mRNA splicing process. It is found in the spliceosome, and contains seven WD repeats, which function in protein-protein interactions. This protein has a sequence similarity to yeast Prp17 protein, which functions in two different cellular…	Associates with the spliceosome late in the splicingpathway and may function in the second step of pre-mRNA splicing.{ECO:0000269|PubMed:9830021}.
CDK1	P06493	3brown	0.318507	-0.646589	0.472803	0.708157	-0.58189	0.0488404	-0.444434	0.333332	0.360255	-0.47802	0.289181	0.17443	-0.114149	0.383673	-0.193022	0.570444	0.078251	0.455312	-0.0661193	-0.00849717	0.551042	-0.0335897	The protein encoded by this gene is a member of the Ser/Thr protein kinase family. This protein is a catalytic subunit of the highly conserved protein kinase complex known as M-phase promoting factor (MPF), which is essential for G1/S and G2/M phase transitions of eukaryotic cell cycle. Mitotic cyclins stably associate with this protein and function as regulatory subunits. The kinase activity of …	Plays a key role in the control of the eukaryotic cellcycle by modulating the centrosome cycle as well as mitotic onset;promotes G2-M transition, and regulates G1 progress and G1-Stransition via association with multiple interphase cyclins.Required in higher cells for entry into S-phase and mitosis.Phosphorylates PARVA/actopaxin, APC, AMPH, APC, BARD1, Bcl-xL/BCL2L1, BRCA2, CALD1, CASP8, CDC7, CD…
CDK11B	P21127	3brown	0.178481	0.03037	0.260933	0.6132	-0.32156	0.494095	-0.10298	0.234542	-0.293737	0.153545	0.647117	-0.0836311	0.257588	0.0345432	-0.283195	0.0541854	0.383094	-0.0322935	-0.344811	0.135515	0.286863	0.191475	This gene encodes a member of the serine/threonine protein kinase family. Members of this kinase family are known to be essential for eukaryotic cell cycle control. Due to a segmental duplication, this gene shares very high sequence identity with a neighboring gene. These two genes are frequently deleted or altered in neuroblastoma. The protein kinase encoded by this gene can be cleaved by caspas…	Plays multiple roles in cell cycle progression,cytokinesis and apoptosis. Involved in pre-mRNA splicing in akinase activity-dependent manner. Isoform 7 may act as a negativeregulator of normal cell cycle progression.{ECO:0000269|PubMed:12501247, ECO:0000269|PubMed:12624090,ECO:0000269|PubMed:18216018, ECO:0000269|PubMed:2217177}.
CDK2	P24941	3brown	0.236078	-0.154327	0.279095	0.676966	-0.386122	0.602629	-0.13601	0.384584	-0.159855	0.200664	0.767005	-0.0949104	0.308039	0.0868451	-0.0689532	0.0663298	0.461781	0.0397409	-0.35286	-0.0180921	0.1876	0.218017	This gene encodes a member of a family of serine/threonine protein kinases that participate in cell cycle regulation. The encoded protein is the catalytic subunit of the cyclin-dependent protein kinase complex, which regulates progression through the cell cycle. Activity of this protein is especially critical during the G1 to S phase transition. This protein associates with and regulated by other…	Serine/threonine-protein kinase involved in the controlof the cell cycle; essential for meiosis, but dispensable formitosis. Phosphorylates CTNNB1, USP37, p53/TP53, NPM1, CDK7, RB1,BRCA2, MYC, NPAT, EZH2. Triggers duplication of centrosomes andDNA. Acts at the G1-S transition to promote the E2Ftranscriptional program and the initiation of DNA synthesis, andmodulates G2 progression; controls the t…
CENPF	P49454	3brown	0.14699	-0.216681	0.354986	0.786838	-0.621672	0.161338	-0.559056	0.20254	-0.085328	-0.321232	0.513525	-0.203187	-0.0199788	0.0726161	-0.355692	0.192539	0.0769512	0.299914	-0.234349	0.157225	0.289899	0.0134919	This gene encodes a protein that associates with the centromere-kinetochore complex. The protein is a component of the nuclear matrix during the G2 phase of interphase. In late G2 the protein associates with the kinetochore and maintains this association through early anaphase. It localizes to the spindle midzone and the intracellular bridge in late anaphase and telophase, respectively, and is th…	Required for kinetochore function and chromosomesegregation in mitosis. Required for kinetochore localization ofdynein, LIS1, NDE1 and NDEL1. Regulates recycling of the plasmamembrane by acting as a link between recycling vesicles and themicrotubule network though its association with STX4 and SNAP25.Acts as a potential inhibitor of pocket protein-mediated cellularprocesses during development by …
CEP131	Q9UPN4	3brown	0.505342	-0.429397	0.563545	0.786516	-0.382291	0.341359	-0.284338	0.286051	0.281451	-0.157478	0.353081	0.080704	0.216073	0.413374	-0.225773	0.515448	0.130356	0.410705	0.0203444	0.192046	0.504342	-0.163526	NA	Component of centriolar satellites contributing to thebuilding of a complex and dynamic network required to regulatecilia/flagellum formation (PubMed:17954613, PubMed:24185901). Inproliferating cells, MIB1-mediated ubiquitination induces itssequestration within centriolar satellites, precluding untimelycilia formation initiation (PubMed:24121310). In contrast, duringnormal and ultraviolet or heat…
CHAF1B	Q13112	3brown	0.417348	-0.0811872	0.622187	0.878386	-0.338816	0.498659	-0.339504	0.168408	0.0134265	0.0712459	0.454012	-0.317232	0.452462	0.0794289	-0.229411	0.366358	-0.0148611	0.37597	0.120959	0.457808	0.112466	-0.244372	Chromatin assembly factor I (CAF-I) is required for the assembly of histone octamers onto newly-replicated DNA. CAF-I is composed of three protein subunits, p50, p60, and p150. The protein encoded by this gene corresponds to the p60 subunit and is required for chromatin assembly after replication. The encoded protein is differentially phosphorylated in a cell cycle-dependent manner. In addition, …	Complex that is thought to mediate chromatin assembly inDNA replication and DNA repair. Assembles histone octamers ontoreplicating DNA in vitro. CAF-1 performs the first step of thenucleosome assembly process, bringing newly synthesized histonesH3 and H4 to replicating DNA; histones H2A/H2B can bind to thischromatin precursor subsequent to DNA replication to complete thehistone octamer. {ECO:0000…
CHD1	O14646	3brown	0.29373	-0.305638	0.525593	0.751697	-0.419936	0.582586	-0.113307	0.413803	-6.14281e-05	0.0662825	0.558353	-0.117158	0.306884	0.124598	-0.175722	0.170631	0.19951	0.121224	-0.196637	0.00913292	0.231642	0.150323	The CHD family of proteins is characterized by the presence of chromo (chromatin organization modifier) domains and SNF2-related helicase/ATPase domains. CHD genes alter gene expression possibly by modification of chromatin structure thus altering access of the transcriptional apparatus to its chromosomal DNA template. [provided by RefSeq, Jul 2008].	ATP-dependent chromatin-remodeling factor whichfunctions as substrate recognition component of the transcriptionregulatory histone acetylation (HAT) complex SAGA. Regulatespolymerase II transcription. Also required for efficienttranscription by RNA polymerase I, and more specifically thepolymerase I transcription termination step. Regulates negativelyDNA replication. Not only involved in transcri…
CHD7	Q9P2D1	3brown	0.283444	0.0964049	0.417976	0.811403	-0.354929	0.624416	-0.264138	0.285497	-0.208119	0.211419	0.686655	-0.364269	0.428171	-0.00316941	-0.151245	0.0403785	0.173702	0.156272	-0.154372	0.315357	0.00153234	0.0195164	This gene encodes a protein that contains several helicase family domains. Mutations in this gene have been found in some patients with the CHARGE syndrome. Two transcript variants encoding different isoforms have been found for this gene. [provided by RefSeq, Oct 2015].	Probable transcription regulator. Maybe involved in thein 45S precursor rRNA production. {ECO:0000269|PubMed:22646239}.
CHEK2	O96017	3brown	0.447384	-0.0131017	0.468172	0.591466	-0.100958	0.353697	-0.0760114	0.422373	0.214561	-0.0217906	0.300287	-0.109948	0.111046	0.1861	0.347025	0.220304	-0.109137	0.423459	0.218595	0.31974	-0.0289315	0.0471063	In response to DNA damage and replication blocks, cell cycle progression is halted through the control of critical cell cycle regulators. The protein encoded by this gene is a cell cycle checkpoint regulator and putative tumor suppressor. It contains a forkhead-associated protein interaction domain essential for activation in response to DNA damage and is rapidly phosphorylated in response to rep…	Serine/threonine-protein kinase which is required forcheckpoint-mediated cell cycle arrest, activation of DNA repairand apoptosis in response to the presence of DNA double-strandbreaks. May also negatively regulate cell cycle progression duringunperturbed cell cycles. Following activation, phosphorylatesnumerous effectors preferentially at the consensus sequence [L-X-R-X-X-S/T]. Regulates cell cy…
CHMP3	Q9Y3E7	3brown	0.283587	-0.0285902	0.534078	0.789817	-0.391545	0.281843	-0.556551	0.00782999	0.0819853	-0.0738375	0.285764	-0.482194	0.37855	-0.104197	-0.177107	0.301311	-0.287633	0.486331	0.225653	0.417894	-0.261632	-0.342426	This gene encodes a protein that sorts transmembrane proteins into lysosomes/vacuoles via the multivesicular body (MVB) pathway. This protein, along with other soluble coiled-coil containing proteins, forms part of the ESCRT-III protein complex that binds to the endosomal membrane and recruits additional cofactors for protein sorting into the MVB. This protein may also co-immunoprecipitate with a…	Probable core component of the endosomal sortingrequired for transport complex III (ESCRT-III) which is involvedin multivesicular bodies (MVBs) formation and sorting of endosomalcargo proteins into MVBs. MVBs contain intraluminal vesicles(ILVs) that are generated by invagination and scission from thelimiting membrane of the endosome and mostly are delivered tolysosomes enabling degradation of mem…
CHRAC1	Q9NRG0	3brown	0.352545	-0.11329	0.359225	0.678024	-0.263215	0.454541	-0.226575	0.161659	0.0770807	0.121185	0.483399	-0.175724	0.327435	0.110423	-0.230559	0.221493	0.152365	0.253532	-0.0052584	0.184841	0.236684	-0.0390985	CHRAC1 is a histone-fold protein that interacts with other histone-fold proteins to bind DNA in a sequence-independent manner. These histone-fold protein dimers combine within larger enzymatic complexes for DNA transcription, replication, and packaging.[supplied by OMIM, Apr 2004].	Forms a complex with DNA polymerase epsilon subunitPOLE3 and binds naked DNA, which is then incorporated intochromatin, aided by the nucleosome remodeling activity ofISWI/SNF2H and ACF1.
CKAP2	Q8WWK9	3brown	0.299411	-0.223159	0.485531	0.809544	-0.528366	0.249943	-0.550083	0.0952977	0.0673714	-0.185567	0.382879	-0.220529	0.226227	0.144703	-0.420239	0.369722	0.0319682	0.383908	-0.0301461	0.280312	0.228701	-0.230994	This gene encodes a cytoskeleton-associated protein that stabalizes microtubules and plays a role in the regulation of cell division. The encoded protein is itself regulated through phosphorylation at multiple serine and threonine residues. There is a pseudogene of this gene on chromosome 14. Alternative splicing results in multiple transcript variations. [provided by RefSeq, Nov 2013].	NA
CKS1B	P61024	3brown	0.348826	-0.396674	0.600166	0.824519	-0.550701	0.148629	-0.494329	0.231078	0.225195	-0.33275	0.344526	-0.103083	0.0775016	0.269917	-0.235374	0.582879	0.0155895	0.566054	0.103999	0.342054	0.326597	-0.240024	CKS1B protein binds to the catalytic subunit of the cyclin dependent kinases and is essential for their biological function. The CKS1B mRNA is found to be expressed in different patterns through the cell cycle in HeLa cells, which reflects a specialized role for the encoded protein. At least two transcript variants have been identified for this gene, and it appears that only one of them encodes a…	Binds to the catalytic subunit of the cyclin dependentkinases and is essential for their biological function.
CLIC4	Q9Y696	3brown	-0.0644549	0.0649973	0.217368	0.505678	-0.489841	0.42241	-0.268894	0.199094	-0.456605	0.0674947	0.63161	-0.36304	0.24215	-0.157349	-0.362408	-0.238766	0.266494	-0.15263	-0.477553	0.00508516	-0.032353	0.133512	Chloride channels are a diverse group of proteins that regulate fundamental cellular processes including stabilization of cell membrane potential, transepithelial transport, maintenance of intracellular pH, and regulation of cell volume. Chloride intracellular channel 4 (CLIC4) protein, encoded by the CLIC4 gene, is a member of the p64 family; the gene is expressed in many tissues and exhibits a …	Can insert into membranes and form poorly selective ionchannels that may also transport chloride ions. Channel activitydepends on the pH. Membrane insertion seems to be redox-regulatedand may occur only under oxydizing conditions. Promotes cell-surface expression of HRH3. Has alternate cellular functions likea potential role in angiogenesis or in maintaining apical-basolateral membrane polarity d…
CLPX	O76031	3brown	0.538829	-0.23254	0.553436	0.582949	-0.224841	0.012485	-0.337703	0.0399106	0.359985	-0.286381	0.153007	0.0821444	0.184976	0.433325	-0.263677	0.76583	-0.052861	0.694234	0.363731	0.484668	0.247979	-0.344226	The protein encoded by this gene is part of a protease found in mitochondria. This protease is ATP-dependent and targets specific proteins for degradation. The protease consists of two heptameric rings of the CLPP catalytic subunit sandwiched between two hexameric rings of the chaperone subunit encoded by this gene. Targeted proteins are unwound by this protein and then passed on to the CLPP subu…	ATP-dependent specificity component of the Clp proteasecomplex. Hydrolyzes ATP. Targets specific substrates fordegradation by the Clp complex (PubMed:11923310, PubMed:22710082).Can perform chaperone functions in the absence of CLPP. Enhancesthe DNA-binding activity of TFAM and is required for maintaining anormal mitochondrial nucleoid structure (PubMed:22841477). ATP-dependent unfoldase that stim…
COA3	Q9Y2R0	3brown	0.41974	-0.22249	0.283908	0.484451	-0.0661279	0.0295147	-0.27698	-0.0103905	0.503568	-0.154027	-0.00106713	0.143339	0.094096	0.363	0.0352034	0.636875	-0.0519415	0.489784	0.344635	0.295329	0.288735	-0.309746	This gene encodes a member of the cytochrome c oxidase assembly factor family. Studies of a related gene in fly suggest that the encoded protein is localized to mitochondria and is essential for cytochrome c oxidase function. [provided by RefSeq, Nov 2012].	Core component of the MITRAC (mitochondrial translationregulation assembly intermediate of cytochrome c oxidase complex)complex, that regulates cytochrome c oxidase assembly. MITRACcomplexes regulate both translation of mitochondrial encodedcomponents and assembly of nuclear-encoded components imported inmitochondrion. Required for efficient translation of MT-CO1 andmitochondrial respiratory chai…
COG7	P83436	3brown	0.450775	-0.432797	0.426248	0.466673	-0.390552	-0.0233576	-0.21551	0.447991	0.33145	-0.412027	0.292257	0.309646	-0.176317	0.596466	0.0504197	0.548481	0.2471	0.500841	0.00763663	0.109934	0.481424	0.0177697	The protein encoded by this gene resides in the golgi, and constitutes one of the 8 subunits of the conserved oligomeric Golgi (COG) complex, which is required for normal golgi morphology and localization. Mutations in this gene are associated with the congenital disorder of glycosylation type IIe.[provided by RefSeq, May 2010].	Required for normal Golgi function. {ECO:0000250}.
COIL	P38432	3brown	0.716131	0.105077	0.267091	0.601685	0.163533	0.552898	-0.00145144	0.176789	0.243959	0.299395	0.428	0.183862	0.571294	0.38864	0.0795185	0.374925	0.218009	0.260755	0.125491	0.310648	0.358791	-0.0474424	The protein encoded by this gene is an integral component of Cajal bodies (also called coiled bodies). Cajal bodies are nuclear suborganelles of varying number and composition that are involved in the post-transcriptional modification of small nuclear and small nucleolar RNAs. The N-terminus of the coilin protein directs its self-oligomerization while the C-terminus influences the number of nucle…	Component of nuclear coiled bodies, also known as Cajalbodies or CBs, which are involved in the modification and assemblyof nucleoplasmic snRNPs. {ECO:0000269|PubMed:7679389}.
COLGALT1	Q8NBJ5	3brown	0.311948	-0.514531	0.621636	0.552212	-0.553466	-0.144109	-0.43398	0.35453	0.504192	-0.609606	0.113347	-0.01425	-0.285581	0.383668	-0.0668024	0.557074	-0.146167	0.602467	0.190339	0.19509	0.213016	-0.111335	The protein encoded by this gene is one of two enzymes that transfers galactose moieties to hydroxylysine residues of collagen and mannose binding lectin. This gene is constitutively expressed and encodes a soluble protein that localizes to the endoplasmic reticulum. [provided by RefSeq, Dec 2015].	Has a beta-galactosyltransferase activity; transfersbeta-galactose to hydroxylysine residues of collagen.{ECO:0000269|PubMed:19075007}.
COPS8	Q99627	3brown	0.439731	-0.213217	0.515002	0.792338	-0.457057	0.309518	-0.391419	0.289517	0.187395	-0.121045	0.556077	-0.129219	0.219905	0.219622	-0.100705	0.45079	0.137009	0.501428	0.0465293	0.268764	0.126478	-0.0514985	The protein encoded by this gene is one of the eight subunits of COP9 signalosome, a highly conserved protein complex that functions as an important regulator in multiple signaling pathways. The structure and function of COP9 signalosome is similar to that of the 19S regulatory particle of 26S proteasome. COP9 signalosome has been shown to interact with SCF-type E3 ubiquitin ligases and act as a …	Component of the COP9 signalosome complex (CSN), acomplex involved in various cellular and developmental processes.The CSN complex is an essential regulator of the ubiquitin (Ubl)conjugation pathway by mediating the deneddylation of the cullinsubunits of SCF-type E3 ligase complexes, leading to decrease theUbl ligase activity of SCF-type complexes such as SCF, CSA orDDB2. The complex is also invo…
CRNKL1	Q9BZJ0	3brown	0.416976	-0.177162	0.293069	0.562247	-0.0969227	0.582833	0.00644191	0.388091	0.13102	0.239881	0.419412	0.0776972	0.364805	0.230058	0.173049	0.181129	0.226053	0.0858506	-0.138414	-0.0303886	0.189334	0.112535	The crooked neck (crn) gene of Drosophila is essential for embryogenesis and is thought to be involved in cell cycle progression and pre-mRNA splicing. A protein encoded by this human locus has been found to localize to pre-mRNA splicing complexes in the nucleus and is necessary for pre-mRNA splicing. Alternatively spliced transcript variants have been described. [provided by RefSeq, Jul 2013].	Involved in pre-mRNA splicing process.
CUL4A	Q13619	3brown	0.532318	-0.0554065	0.492805	0.577885	0.015046	0.294735	-0.224838	-0.000944249	0.24555	0.0864891	0.0985393	-0.166069	0.395011	0.15392	-0.00204903	0.467352	-0.244292	0.570061	0.453328	0.509296	-0.0418119	-0.391447	CUL4A is the ubiquitin ligase component of a multimeric complex involved in the degradation of DNA damage-response proteins (Liu et al., 2009 [PubMed 19481525]).[supplied by OMIM, Oct 2009].	Core component of multiple cullin-RING-based E3ubiquitin-protein ligase complexes which mediate theubiquitination of target proteins. As a scaffold protein maycontribute to catalysis through positioning of the substrate andthe ubiquitin-conjugating enzyme. The E3 ubiquitin-protein ligaseactivity of the complex is dependent on the neddylation of thecullin subunit and is inhibited by the associatio…
CWF19L1	Q69YN2	3brown	0.558204	-0.0937256	0.607164	0.78569	-0.236277	0.647075	-0.0501037	0.386916	0.114489	0.142937	0.546688	0.00208881	0.457351	0.38644	-0.138	0.344794	0.304186	0.189826	-0.0759931	0.26413	0.341406	-0.0724793	This gene encodes a member of the CWF19 protein family. Mutations in this gene have been associated with autosomal recessive spinocerebellar ataxia-17 and mild mental retardation. Alternative splicing results in multiple transcript variants. [provided by RefSeq, Dec 2014].	NA
DAXX	Q9UER7	3brown	0.486674	0.0208046	0.515825	0.6941	-0.267963	0.400563	-0.229787	0.241502	-0.0595184	0.0154095	0.517331	-0.11604	0.382203	0.23319	-0.241459	0.295042	0.13053	0.359852	0.00828759	0.424698	0.233656	-0.0943048	This gene encodes a multifunctional protein that resides in multiple locations in the nucleus and in the cytoplasm. It interacts with a wide variety of proteins, such as apoptosis antigen Fas, centromere protein C, and transcription factor erythroblastosis virus E26 oncogene homolog 1. In the nucleus, the encoded protein functions as a potent transcription repressor that binds to sumoylated trans…	Transcription corepressor known to represstranscriptional potential of several sumoylated transcriptionfactors. Down-regulates basal and activated transcription. Itstranscription repressor activity is modulated by recruiting it tosubnuclear compartments like the nucleolus or PML/POD/ND10 nuclearbodies through interactions with MCSR1 and PML, respectively.Seems to regulate transcription in PML/POD…
DDX39A	O00148	3brown	0.180717	0.242966	0.312657	0.693214	-0.327856	0.57087	-0.224216	0.237007	-0.346714	0.18469	0.680357	-0.382944	0.359258	-0.0932545	-0.187813	-0.183887	0.17032	0.0320125	-0.257949	0.220683	-0.00819457	0.0865749	This gene encodes a member of the DEAD box protein family. These proteins are characterized by the conserved motif Asp-Glu-Ala-Asp (DEAD) and are putative RNA helicases. They are implicated in a number of cellular processes involving alteration of RNA secondary structure, such as translation initiation, nuclear and mitochondrial splicing, and ribosome and spliceosome assembly. Based on their dist…	Isoform 1: Involved in pre-mRNA splicing. Required forthe export of mRNA out of the nucleus.{ECO:0000269|PubMed:15047853, ECO:0000269|PubMed:17548965}.
DDX5	P17844	3brown	0.331674	0.244816	0.606056	0.704807	-0.209498	0.329206	-0.330749	-0.0954192	-0.11637	0.110364	0.268946	-0.540341	0.492615	-0.0684425	-0.378988	0.283417	-0.160603	0.443788	0.348751	0.793963	-0.128292	-0.484663	DEAD box proteins, characterized by the conserved motif Asp-Glu-Ala-Asp (DEAD), are putative RNA helicases. They are implicated in a number of cellular processes involving alteration of RNA secondary structure, such as translation initiation, nuclear and mitochondrial splicing, and ribosome and spliceosome assembly. Based on their distribution patterns, some members of this family are believed to…	Involved in the alternative regulation of pre-mRNAsplicing; its RNA helicase activity is necessary for increasingtau exon 10 inclusion and occurs in a RBM4-dependent manner. Bindsto the tau pre-mRNA in the stem-loop region downstream of exon 10.The rate of ATP hydrolysis is highly stimulated by single-strandedRNA. Involved in transcriptional regulation; the function isindependent of the RNA helic…
DHFR	P00374	3brown	0.515559	-0.121356	0.699968	0.933294	-0.407097	0.36238	-0.474124	0.168895	0.19321	-0.114449	0.413977	-0.294083	0.37798	0.22041	-0.243226	0.523962	-0.0660098	0.580781	0.229217	0.56071	0.126938	-0.341466	Dihydrofolate reductase converts dihydrofolate into tetrahydrofolate, a methyl group shuttle required for the de novo synthesis of purines, thymidylic acid, and certain amino acids. While the functional dihydrofolate reductase gene has been mapped to chromosome 5, multiple intronless processed pseudogenes or dihydrofolate reductase-like genes have been identified on separate chromosomes. Dihydrof…	Key enzyme in folate metabolism. Contributes to the denovo mitochondrial thymidylate biosynthesis pathway. Catalyzes anessential reaction for de novo glycine and purine synthesis, andfor DNA precursor synthesis. Binds its own mRNA and that of DHFR2.{ECO:0000269|PubMed:12096917, ECO:0000269|PubMed:21876188}.
DHX29	Q7Z478	3brown	0.455988	0.366016	0.371559	0.545972	-0.0357951	0.302869	-0.318783	-0.12246	-0.0677541	0.188847	0.329507	-0.297407	0.590867	0.109704	-0.199601	0.310354	0.00162718	0.390906	0.272622	0.651068	-0.114587	-0.415643	This gene encodes a member of the DEAH (Asp-Glu-Ala-His) subfamily of proteins, part of the DEAD (Asp-Glu-Ala-Asp) box family of RNA helicases. The encoded protein functions in translation initiation, and is specifically required for ribosomal scanning across stable mRNA secondary structures during initiation codon selection. This protein may also play a role in sensing virally derived cytosolic …	ATP-binding RNA helicase involved in translationinitiation. Part of the 43S pre-initiation complex that isrequired for efficient initiation on mRNAs of higher eukaryoteswith structured 5'-UTRs by promoting efficient NTPase-dependent48S complex formation. Specifically binds to the 40S ribosome nearthe mRNA entrance. Does not possess a processive helicaseactivity. {ECO:0000255|HAMAP-Rule:MF_03068,E…
DLGAP5	Q15398	3brown	0.288946	-0.353997	0.36055	0.790923	-0.495797	0.21162	-0.506025	0.217282	0.121194	-0.274433	0.410522	-0.0566435	0.0470669	0.185504	-0.23957	0.341535	0.0355773	0.401453	-0.105127	0.12949	0.34551	-0.033097	NA	Potential cell cycle regulator that may play a role incarcinogenesis of cancer cells. Mitotic phosphoprotein regulatedby the ubiquitin-proteasome pathway. Key regulator of adherensjunction integrity and differentiation that may be involved inCDH1-mediated adhesion and signaling in epithelial cells.{ECO:0000269|PubMed:12527899, ECO:0000269|PubMed:14699157,ECO:0000269|PubMed:15145941}.
DNAJC17	Q9NVM6	3brown	0.652739	0.0234254	0.578914	0.830828	-0.169084	0.476814	-0.346606	0.148535	0.254385	0.0918264	0.393915	-0.161318	0.570054	0.299375	-0.142647	0.538766	-0.0270543	0.581925	0.267833	0.538321	0.127391	-0.381224	NA	May negatively affect PAX8-induced thyroglobulin/TGtranscription. {ECO:0000250|UniProtKB:Q91WT4}.
DNAJC7	Q99615	3brown	0.349305	-0.218401	0.736641	0.866581	-0.564048	0.332148	-0.360736	0.321693	0.0196533	-0.212298	0.47485	-0.191036	0.193592	0.255293	-0.364466	0.403698	0.0920588	0.392399	-0.0157422	0.395972	0.305323	-0.163775	This gene encodes a member of the DNAJ heat shock protein 40 family of proteins that is characterized by two N-terminal tetratricopeptide repeat domains and a C-terminal DNAJ domain. This protein binds the chaperone proteins heat shock proteins 70 and 90 in an ATP-dependent manner and may function as a co-chaperone. Pseudogenes of this gene are found on chromosomes 1 and 6. Alternate splicing res…	Acts as co-chaperone regulating the molecular chaperonesHSP70 and HSP90 in folding of steroid receptors, such as theglucocorticoid receptor and the progesterone receptor. Proposed toact as a recycling chaperone by facilitating the return ofchaperone substrates to early stages of chaperoning if furtherfolding is required. In vitro, induces ATP-independentdissociation of HSP90 but not of HSP70 from…
DNAJC9	Q8WXX5	3brown	0.394664	0.0683821	0.53524	0.822237	-0.373055	0.625821	-0.244013	0.374552	-0.166271	0.1686	0.726914	-0.323986	0.472494	0.0668203	-0.0657497	0.142539	0.201973	0.24786	-0.121852	0.348616	-0.0492117	0.00827405	NA	May play a role as co-chaperone of the Hsp70 familyproteins HSPA1A, HSPA1B and HSPA8. {ECO:0000269|PubMed:17182002}.
DNMT1	P26358	3brown	0.505787	-0.0905018	0.567464	0.91531	-0.30158	0.631991	-0.252065	0.376772	0.102693	0.110311	0.557732	-0.215249	0.43969	0.137021	-0.0407254	0.249556	0.0133634	0.363587	0.0140085	0.291003	0.139619	-0.0320079	This gene encodes an enzyme that transfers methyl groups to cytosine nucleotides of genomic DNA. This protein is the major enzyme responsible for maintaining methylation patterns following DNA replication and shows a preference for hemi-methylated DNA. Methylation of DNA is an important component of mammalian epigenetic gene regulation. Aberrant methylation patterns are found in human tumors and …	Methylates CpG residues. Preferentially methylateshemimethylated DNA. Associates with DNA replication sites in Sphase maintaining the methylation pattern in the newly synthesizedstrand, that is essential for epigenetic inheritance. Associateswith chromatin during G2 and M phases to maintain DNA methylationindependently of replication. It is responsible for maintainingmethylation patterns establis…
ELAC2	Q9BQ52	3brown	0.480336	-0.212035	0.547387	0.708042	-0.371399	0.432378	-0.137126	0.497254	0.0986123	-0.0583877	0.494282	0.081615	0.154216	0.457384	-0.0678425	0.337135	0.325504	0.324662	-0.0917292	0.243696	0.384372	-0.0242725	The protein encoded by this gene has a C-terminal domain with tRNA 3' processing endoribonuclease activity, which catalyzes the removal of the 3' trailer from precursor tRNAs. The protein also interacts with activated Smad family member 2 (Smad2) and its nuclear partner forkhead box H1 (also known as FAST-1), and reduced expression can suppress transforming growth factor-beta induced growth arres…	Zinc phosphodiesterase, which displays mitochondrialtRNA 3'-processing endonuclease activity. Involved in tRNAmaturation, by removing a 3'-trailer from precursor tRNA.{ECO:0000269|PubMed:21593607}.
ENY2	Q9NPA8	3brown	0.545549	-0.233905	0.41754	0.721155	-0.279031	0.499175	-0.222921	0.27684	0.146783	0.111616	0.615527	0.100208	0.497787	0.38352	-0.157945	0.491331	0.38252	0.32872	-0.0662912	0.16157	0.375328	-0.0833476	NA	Involved in mRNA export coupled transcription activationby association with both the TREX-2 and the SAGA complexes. Thetranscription regulatory histone acetylation (HAT) complex SAGA isa multiprotein complex that activates transcription by remodelingchromatin and mediating histone acetylation and deubiquitination.Within the SAGA complex, participates in a subcomplex thatspecifically deubiquitinat…
EP400	Q96L91	3brown	0.516355	0.271061	0.445824	0.737829	-0.0556947	0.441372	-0.349386	-0.115528	0.00391924	0.245783	0.338355	-0.403281	0.665239	0.0162567	-0.247562	0.350624	-0.129632	0.470467	0.342965	0.716495	-0.105828	-0.423342	NA	Component of the NuA4 histone acetyltransferase complexwhich is involved in transcriptional activation of select genesprincipally by acetylation of nucleosomal histones H4 and H2A.This modification may both alter nucleosome - DNA interactions andpromote interaction of the modified histones with other proteinswhich positively regulate transcription. May be required fortranscriptional activation of…
EXOSC2	Q13868	3brown	0.434736	-0.18879	0.579768	0.86187	-0.401537	0.571132	-0.22166	0.45418	0.0449105	0.035652	0.633323	-0.169921	0.329664	0.185288	0.0172769	0.265314	0.163481	0.288329	-0.0761592	0.200455	0.140293	0.0809697	NA	Non-catalytic component of the RNA exosome complex whichhas 3'->5' exoribonuclease activity and participates in amultitude of cellular RNA processing and degradation events. Inthe nucleus, the RNA exosome complex is involved in propermaturation of stable RNA species such as rRNA, snRNA and snoRNA,in the elimination of RNA processing by-products and non-coding'pervasive' transcripts, such as antis…
EXOSC4	Q9NPD3	3brown	0.316452	-0.324242	0.481058	0.481354	-0.313686	0.362044	0.0257357	0.645882	0.181209	-0.0888621	0.362984	0.0538356	0.0325157	0.303814	0.308127	0.181206	0.136586	0.23999	-0.11335	-0.043893	0.0953277	0.194	NA	Non-catalytic component of the RNA exosome complex whichhas 3'->5' exoribonuclease activity and participates in amultitude of cellular RNA processing and degradation events. Inthe nucleus, the RNA exosome complex is involved in propermaturation of stable RNA species such as rRNA, snRNA and snoRNA,in the elimination of RNA processing by-products and non-coding'pervasive' transcripts, such as antis…
EXOSC6	Q5RKV6	3brown	0.302792	-0.214388	0.443817	0.735848	-0.412224	0.573472	-0.136727	0.324198	-0.0497876	0.149977	0.636885	-0.0368701	0.390108	0.216935	-0.302886	0.277213	0.423843	0.0766304	-0.240619	0.0763875	0.400668	0.0578136	This gene product constitutes one of the subunits of the multisubunit particle called exosome, which mediates mRNA degradation. The composition of human exosome is similar to its yeast counterpart. This protein is homologous to the yeast Mtr3 protein. Its exact function is not known, however, it has been shown using a cell-free RNA decay system that the exosome is required for rapid degradation o…	Non-catalytic component of the RNA exosome complex whichhas 3'->5' exoribonuclease activity and participates in amultitude of cellular RNA processing and degradation events. Inthe nucleus, the RNA exosome complex is involved in propermaturation of stable RNA species such as rRNA, snRNA and snoRNA,in the elimination of RNA processing by-products and non-coding'pervasive' transcripts, such as antis…
EXOSC8	Q96B26	3brown	0.1358	-0.259736	0.432178	0.647104	-0.491669	0.51659	-0.120761	0.410306	-0.23933	0.0540613	0.586682	-0.155626	0.212576	0.0545376	-0.234482	0.00385308	0.338123	-0.0188488	-0.367528	-0.0117458	0.195117	0.17578	This gene encodes a 3'-5' exoribonuclease that specifically interacts with mRNAs containing AU-rich elements. The encoded protein is part of the exosome complex that is important for the degradation of numerous RNA species. A pseudogene of this gene is found on chromosome 6. [provided by RefSeq, Mar 2009].	Non-catalytic component of the RNA exosome complex whichhas 3'->5' exoribonuclease activity and participates in amultitude of cellular RNA processing and degradation events. Inthe nucleus, the RNA exosome complex is involved in propermaturation of stable RNA species such as rRNA, snRNA and snoRNA,in the elimination of RNA processing by-products and non-coding'pervasive' transcripts, such as antis…
EXOSC9	Q06265	3brown	0.150411	-0.207722	0.613365	0.77792	-0.691473	0.294285	-0.388911	0.419171	-0.125848	-0.248502	0.601684	-0.320609	0.0324629	0.0540716	-0.239295	0.189402	0.132593	0.254517	-0.206804	0.214439	0.0960288	0.0657441	This gene encodes a component of the human exosome, a exoribonuclease complex which processes and degrades RNA in the nucleus and cytoplasm. This component may play a role in mRNA degradation and the polymyositis/scleroderma autoantigen complex. Alternative splicing results in multiple transcript variants. [provided by RefSeq, Aug 2011].	Non-catalytic component of the RNA exosome complex whichhas 3'->5' exoribonuclease activity and participates in amultitude of cellular RNA processing and degradation events. Inthe nucleus, the RNA exosome complex is involved in propermaturation of stable RNA species such as rRNA, snRNA and snoRNA,in the elimination of RNA processing by-products and non-coding'pervasive' transcripts, such as antis…
FANCI	Q9NVI1	3brown	0.363088	-0.378402	0.632466	0.862022	-0.660822	0.290661	-0.430868	0.486431	0.108687	-0.305494	0.573398	-0.144299	0.0771881	0.236878	-0.0657093	0.382708	0.126556	0.489511	-0.0886404	0.198379	0.154906	0.00985644	The Fanconi anemia complementation group (FANC) currently includes FANCA, FANCB, FANCC, FANCD1 (also called BRCA2), FANCD2, FANCE, FANCF, FANCG, FANCI, FANCJ (also called BRIP1), FANCL, FANCM and FANCN (also called PALB2). The previously defined group FANCH is the same as FANCA. Fanconi anemia is a genetically heterogeneous recessive disorder characterized by cytogenetic instability, hypersensiti…	Plays an essential role in the repair of DNA double-strand breaks by homologous recombination and in the repair ofinterstrand DNA cross-links (ICLs) by promoting FANCD2monoubiquitination by FANCL and participating in recruitment toDNA repair sites. Required for maintenance of chromosomalstability. Specifically binds branched DNA: binds both single-stranded DNA (ssDNA) and double-stranded DNA (dsD…
GALNT1	Q10472	3brown	0.575367	-0.322812	0.215048	0.431252	-0.0448854	0.0200265	-0.259617	0.115847	0.664385	-0.207158	0.130098	0.347335	0.0607084	0.518736	0.0954596	0.702781	0.0153969	0.571315	0.287858	0.125761	0.415205	-0.121203	This gene encodes a member of the UDP-N-acetyl-alpha-D-galactosamine:polypeptide N-acetylgalactosaminyltransferase (GalNAc-T) family of enzymes. GalNAc-Ts initiate mucin-type O-linked glycosylation in the Golgi apparatus by catalyzing the transfer of GalNAc to serine and threonine residues on target proteins. They are characterized by an N-terminal transmembrane domain, a stem region, a lumenal c…	Catalyzes the initial reaction in O-linkedoligosaccharide biosynthesis, the transfer of an N-acetyl-D-galactosamine residue to a serine or threonine residue on theprotein receptor. Has a broad spectrum of substrates for peptidessuch as EA2, Muc5AC, Muc1a, Muc1b and Muc7.{ECO:0000269|PubMed:9295285}.
GTF3C2	Q8WUA4	3brown	0.581111	-0.0415383	0.403812	0.628538	-0.0215007	0.593405	-0.00799376	0.288336	0.210064	0.260447	0.544813	0.0224829	0.453597	0.314652	0.0446967	0.370431	0.201219	0.240089	0.0526001	0.243373	0.206543	0.0226209	NA	Required for RNA polymerase III-mediated transcription.Component of TFIIIC that initiates transcription complex assemblyon tRNA and is required for transcription of 5S rRNA and otherstable nuclear and cytoplasmic RNAs. May play a direct role instabilizing interactions of TFIIIC2 with TFIIIC1.
HAUS8	Q9BT25	3brown	0.0629835	-0.197564	0.341482	0.579002	-0.449855	0.421931	-0.0870361	0.43325	-0.222065	-0.000219319	0.575287	-0.101087	0.0837143	-0.0445683	-0.0597664	-0.00834679	0.242465	-0.121736	-0.425552	-0.147447	0.179858	0.387976	HAUS8 is 1 of 8 subunits of the 390-kD human augmin complex, or HAUS complex. The augmin complex was first identified in Drosophila, and its name comes from the Latin verb 'augmentare,' meaning 'to increase.' The augmin complex is a microtubule-binding complex involved in microtubule generation within the mitotic spindle and is vital to mitotic spindle assembly (Goshima et al., 2008 [PubMed 18443…	Contributes to mitotic spindle assembly, maintenance ofcentrosome integrity and completion of cytokinesis as part of theHAUS augmin-like complex. {ECO:0000269|PubMed:18362163,ECO:0000269|PubMed:19369198, ECO:0000269|PubMed:19427217}.
HECTD1	Q9ULT8	3brown	0.569364	-0.0487549	0.343423	0.69236	-0.144138	0.340895	-0.288412	0.123277	0.272794	0.0310604	0.406946	0.0119725	0.4425	0.297196	1.94928e-05	0.438446	0.132744	0.406688	0.152732	0.275987	0.256837	-0.158857	NA	Probable E3 ubiquitin-protein ligase which acceptsubiquitin from an E2 ubiquitin-conjugating enzyme in the form of athioester and then directly transfers the ubiquitin to targetedsubstrates. May be required for development of the head mesenchymeand neural tube closure. {ECO:0000250|UniProtKB:Q69ZR2}.
HELLS	Q9NRZ9	3brown	0.380696	0.051202	0.538571	0.895092	-0.379597	0.54548	-0.306497	0.267039	-0.144696	0.0849156	0.653182	-0.333902	0.38135	0.0438425	-0.16809	0.186076	0.102957	0.335218	-0.0396462	0.424804	0.0932029	-0.0630689	This gene encodes a lymphoid-specific helicase. Other helicases function in processes involving DNA strand separation, including replication, repair, recombination, and transcription. This protein is thought to be involved with cellular proliferation and may play a role in leukemogenesis. Alternatively spliced transcript variants encoding different isoforms have been identified. [provided by RefS…	NA
HLCS	P50747	3brown	0.613784	-0.384237	0.339014	0.563191	-0.0935964	0.292549	-0.1893	0.237756	0.518972	-0.0617219	0.248595	0.272425	0.239076	0.532997	0.0315615	0.658537	0.126664	0.446581	0.136668	0.112319	0.39663	-0.104152	This gene encodes an enzyme that catalyzes the binding of biotin to carboxylases and histones. The protein plays an important role in gluconeogenesis, fatty acid synthesis and branched chain amino acid catabolism. Defects in this gene are the cause of holocarboxylase synthetase deficiency. Multiple alternatively spliced variants, encoding the same protein, have been identified.[provided by RefSeq…	Post-translational modification of specific protein byattachment of biotin. Acts on various carboxylases such as acetyl-CoA-carboxylase, pyruvate carboxylase, propionyl CoA carboxylase,and 3-methylcrotonyl CoA carboxylase.
HPF1	Q9NWY4	3brown	0.279615	-0.0700958	0.225255	0.662817	-0.380817	0.516997	-0.224628	0.259346	-0.255117	0.101428	0.715318	-0.0206886	0.286997	0.211283	-0.318328	0.0701894	0.500964	-0.0185247	-0.444983	0.0772441	0.42385	0.0876592	NA	NA
HTRA1	Q92743	3brown	0.391633	-0.00532122	0.437731	0.675162	-0.254109	0.0959675	-0.656626	-0.18879	0.168234	-0.110617	0.0761304	-0.427927	0.411365	-0.0233423	-0.308351	0.432565	-0.398807	0.726278	0.454191	0.621708	-0.15097	-0.616047	This gene encodes a member of the trypsin family of serine proteases. This protein is a secreted enzyme that is proposed to regulate the availability of insulin-like growth factors (IGFs) by cleaving IGF-binding proteins. It has also been suggested to be a regulator of cell growth. Variations in the promoter region of this gene are the cause of susceptibility to age-related macular degeneration t…	Serine protease with a variety of targets, includingextracellular matrix proteins such as fibronectin. HTRA1-generatedfibronectin fragments further induce synovial cells to up-regulateMMP1 and MMP3 production. May also degrade proteoglycans, such asaggrecan, decorin and fibromodulin. Through cleavage ofproteoglycans, may release soluble FGF-glycosaminoglycan complexesthat promote the range and in…
IFT122	Q9HBG6	3brown	0.470848	-0.188456	0.580427	0.641459	-0.293243	0.0661522	-0.372547	0.106456	0.319048	-0.329842	0.186717	0.0475633	0.144207	0.419697	-0.292749	0.671631	-0.077463	0.555172	0.226698	0.445307	0.357282	-0.321805	This gene encodes a member of the WD repeat protein family. WD repeats are minimally conserved regions of approximately 40 amino acids typically bracketed by gly-his and trp-asp (GH-WD), which may facilitate formation of heterotrimeric or multiprotein complexes. Members of this family are involved in a variety of cellular processes, including cell cycle progression, signal transduction, apoptosis…	Required for cilia formation during neuronal patterning.Acts as a negative regulator of Shh signaling. Required to recruitTULP3 to primary cilia (By similarity). {ECO:0000250}.
KIF11	P52732	3brown	0.408086	-0.23642	0.641445	0.942335	-0.522018	0.332224	-0.528159	0.212834	0.175417	-0.185192	0.416831	-0.252727	0.2721	0.197017	-0.293789	0.45371	-0.0321387	0.516317	0.099078	0.39898	0.222899	-0.270499	This gene encodes a motor protein that belongs to the kinesin-like protein family. Members of this protein family are known to be involved in various kinds of spindle dynamics. The function of this gene product includes chromosome positioning, centrosome separation and establishing a bipolar spindle during cell mitosis. [provided by RefSeq, Jul 2008].	Motor protein required for establishing a bipolarspindle during mitosis (PubMed:19001501). Required in non-mitoticcells for transport of secretory proteins from the Golgi complexto the cell surface (PubMed:23857769).{ECO:0000269|PubMed:19001501, ECO:0000269|PubMed:23857769}.
KIF15	Q9NS87	3brown	0.198174	-0.0761261	0.405495	0.825575	-0.496316	0.34324	-0.469726	0.171905	-0.147224	-0.119388	0.59304	-0.274225	0.152082	-0.0349375	-0.301454	0.205022	0.0407219	0.252796	-0.184105	0.255246	0.120962	0.0201432	NA	Plus-end directed kinesin-like motor enzyme involved inmitotic spindle assembly. {ECO:0000250}.
KIF1B	O60333	3brown	0.307694	-0.0405187	0.514171	0.686697	-0.359126	0.329424	-0.247335	0.355307	0.0525276	-0.112061	0.509473	-0.145872	0.160539	0.152694	-0.0481671	0.300367	0.0463384	0.3461	-0.018255	0.293063	0.0945883	0.00438421	This gene encodes a motor protein that transports mitochondria and synaptic vesicle precursors. Mutations in this gene cause Charcot-Marie-Tooth disease, type 2A1. [provided by RefSeq, Jul 2008].	Motor for anterograde transport of mitochondria. Has amicrotubule plus end-directed motility. Isoform 2 is required forinduction of neuronal apoptosis. {ECO:0000269|PubMed:18334619}.
KIF22	Q14807	3brown	-0.0148255	-0.191701	0.0802887	0.569808	-0.552288	0.307906	-0.382228	0.106612	-0.315934	-0.00282329	0.564402	-0.104733	0.165181	0.0535364	-0.438987	-0.0167867	0.507944	-0.0971799	-0.5207	-0.0629037	0.388893	0.00846436	The protein encoded by this gene is a member of the kinesin-like protein family. The family members are microtubule-dependent molecular motors that transport organelles within cells and move chromosomes during cell division. The C-terminal half of this protein has been shown to bind DNA. Studies with the Xenopus homolog suggests its essential role in metaphase chromosome alignment and maintenance…	Kinesin family member that is involved in spindleformation and the movements of chromosomes during mitosis andmeiosis. Binds to microtubules and to DNA (By similarity). Plays arole in congression of laterally attached chromosomes in NDC80-depleted cells (PubMed:25743205). {ECO:0000250|UniProtKB:Q9I869,ECO:0000269|PubMed:25743205}.
KIF2C	Q99661	3brown	0.300888	-0.161327	0.43299	0.830175	-0.378241	0.421172	-0.3446	0.259707	0.0489462	-0.0482495	0.457054	-0.209085	0.166305	0.089974	-0.161162	0.190254	-0.00218106	0.291431	-0.0465022	0.232752	0.211232	-0.0123707	This gene encodes a kinesin-like protein that functions as a microtubule-dependent molecular motor. The encoded protein can depolymerize microtubules at the plus end, thereby promoting mitotic chromosome segregation. Alternative splicing results in multiple transcript variants. [provided by RefSeq, Jul 2014].	In complex with KIF18B, constitutes the majormicrotubule plus-end depolymerizing activity in mitotic cells(PubMed:21820309). Regulates the turnover of microtubules at thekinetochore and functions in chromosome segregation during mitosis(PubMed:19060894). Plays a role in chromosome congression and isrequired for the lateral to end-on conversion of the chromosome-microtubule attachment (PubMed:2389…
KIF4A	O95239	3brown	0.240121	0.0131812	0.414379	0.845269	-0.438458	0.252566	-0.677089	-0.046585	-0.0608066	-0.077711	0.366996	-0.523161	0.336757	-0.12159	-0.308871	0.223929	-0.192883	0.488781	0.146149	0.506346	-0.0627131	-0.371567	This gene encodes a member of the kinesin 4 subfamily of kinesin related proteins. The encoded protein is an ATP dependent microtubule-based motor protein that is involved in the intracellular transport of membranous organelles. This protein also associates with condensed chromosome arms and may be involved in maintaining chromosome integrity during mitosis. This protein may also be involved in t…	Motor protein that translocates PRC1 to the plus ends ofinterdigitating spindle microtubules during the metaphase toanaphase transition, an essential step for the formation of anorganized central spindle midzone and midbody and for successfulcytokinesis. May play a role in mitotic chromosomal positioningand bipolar spindle stabilization. {ECO:0000269|PubMed:15297875,ECO:0000269|PubMed:15625105}.
KIFC1	Q9BW19	3brown	0.273185	-0.281907	0.446172	0.852807	-0.543857	0.248098	-0.640205	0.0999022	0.0842733	-0.190443	0.37256	-0.321131	0.229092	0.0408703	-0.295478	0.318881	-0.0796168	0.459203	0.0281473	0.289771	0.101145	-0.269026	NA	Minus end-directed microtubule-dependent motor requiredfor bipolar spindle formation (PubMed:15843429). May contribute tomovement of early endocytic vesicles (By similarity). Regulatescilium formation and structure (By similarity).{ECO:0000250|UniProtKB:Q9QWT9, ECO:0000269|PubMed:15843429}.
KNOP1	Q1ED39	3brown	0.351379	-0.171857	0.667629	0.793041	-0.45369	0.40105	-0.18464	0.441622	0.0425991	-0.121789	0.479039	-0.212088	0.137942	0.170672	-0.178652	0.239896	0.0361188	0.390999	0.0205999	0.330354	0.19445	0.0216656	The protein encoded by this gene is a nucleolar protein that interacts with zinc finger 106 protein. The encoded protein has several of the same characteristics as nucleostemin and may be involved in testis development. [provided by RefSeq, Feb 2017].	NA
KPNA2	P52292	3brown	0.260304	-0.238804	0.6065	0.808081	-0.572042	0.0170227	-0.611235	0.178377	0.191406	-0.472618	0.255889	-0.293525	-0.0414678	0.0880358	-0.219918	0.428456	-0.293882	0.647079	0.189301	0.403105	0.05598	-0.207063	The import of proteins into the nucleus is a process that involves at least 2 steps. The first is an energy-independent docking of the protein to the nuclear envelope and the second is an energy-dependent translocation through the nuclear pore complex. Imported proteins require a nuclear localization sequence (NLS) which generally consists of a short region of basic amino acids or 2 such regions …	Functions in nuclear protein import as an adapterprotein for nuclear receptor KPNB1. Binds specifically anddirectly to substrates containing either a simple or bipartite NLSmotif. Docking of the importin/substrate complex to the nuclearpore complex (NPC) is mediated by KPNB1 through binding tonucleoporin FxFG repeats and the complex is subsequentlytranslocated through the pore by an energy requir…
LIG1	P18858	3brown	0.489692	-0.263695	0.612431	0.919397	-0.398855	0.447626	-0.401235	0.213794	0.199799	-0.0521012	0.396025	-0.158764	0.381294	0.241823	-0.250543	0.471358	0.0103119	0.478005	0.106323	0.356297	0.31609	-0.282296	This gene encodes a member of the ATP-dependent DNA ligase protein family. The encoded protein functions in DNA replication, recombination, and the base excision repair process. Mutations in this gene that lead to DNA ligase I deficiency result in immunodeficiency and increased sensitivity to DNA-damaging agents. Disruption of this gene may also be associated with a variety of cancers. Alternativ…	DNA ligase that seals nicks in double-stranded DNAduring DNA replication, DNA recombination and DNA repair.
LIN28A	Q9H9Z2	3brown	0.312734	-0.12076	0.182608	0.503606	-0.156054	0.0346944	-0.484075	-0.0539426	0.342667	-0.168727	0.118126	-0.114381	0.0653603	0.16409	-0.101252	0.425607	-0.223746	0.485591	0.246928	0.307297	0.0935446	-0.215811	This gene encodes a LIN-28 family RNA-binding protein that acts as a posttranscriptional regulator of genes involved in developmental timing and self-renewal in embryonic stem cells. The encoded protein functions through direct interaction with target mRNAs and by disrupting the maturation of certain miRNAs involved in embryonic development. This protein prevents the terminal processing of the LE…	RNA-binding protein that inhibits processing of pre-let-7 miRNAs and regulates translation of mRNAs that controldevelopmental timing, pluripotency and metabolism. Seems torecognize a common structural G-quartet (G4) feature in its miRNAand mRNA targets (Probable). 'Translational enhancer' that drivesspecific mRNAs to polysomes and increases the efficiency ofprotein synthesis. Its association with…
LRBA	P50851	3brown	0.658765	-0.284807	0.576325	0.703395	-0.215484	0.269669	-0.326818	0.131799	0.364423	-0.0785734	0.268146	0.0598705	0.374908	0.484802	-0.173706	0.70965	0.0912522	0.570504	0.275101	0.438823	0.40043	-0.385961	The protein encoded by this gene is a member of the WDL-BEACH-WD (WBW) gene family. Its expression is induced in B cells and macrophages by bacterial lipopolysaccharides (LPS). The encoded protein associates with protein kinase A and may be involved in leading intracellular vesicles to activated receptor complexes, which aids in the secretion and/or membrane deposition of immune effector molecule…	May be involved in coupling signal transduction andvesicle trafficking to enable polarized secretion and/or membranedeposition of immune effector molecules. {ECO:0000250}.
LRP2	P98164	3brown	0.317282	-0.453629	0.174207	0.55534	-0.281424	0.134028	-0.349855	0.180772	0.401315	-0.160354	0.269989	0.142177	-0.0257734	0.272578	0.0164487	0.480859	0.0921868	0.369674	0.0224167	-0.0322951	0.385558	0.0194906	The protein encoded by this gene, low density lipoprotein-related protein 2 (LRP2) or megalin, is a multi-ligand endocytic receptor that is expressed in many different tissues but primarily in absorptive epithilial tissues such as the kidney. This glycoprotein has a large amino-terminal extracellular domain, a single transmembrane domain, and a short carboxy-terminal cytoplasmic tail. The extrace…	Multiligand endocytic receptor. Acts together withcubilin to mediate HDL endocytosis. In the kidney, mediates thetubular uptake and clearance of leptin (By similarity). Mediatesreceptor-mediated uptake of polybasic drugs such as aprotinin,aminoglycosides and polymyxin B (By similarity).{ECO:0000250|UniProtKB:A2ARV4, ECO:0000250|UniProtKB:P98158}.
LYAR	Q9NX58	3brown	0.289768	-0.435421	0.547448	0.584619	-0.435818	0.379703	0.0651603	0.576493	0.101456	-0.125499	0.536423	0.148646	-0.0358151	0.361156	-0.0398862	0.30498	0.40031	0.0804609	-0.260978	-0.103142	0.371834	0.354951	NA	NA
MAD2L1	Q13257	3brown	0.311345	-0.355381	0.534869	0.858431	-0.585547	0.393091	-0.313304	0.493584	-0.0172505	-0.208444	0.664997	-0.0747446	0.0319193	0.20912	-0.143895	0.289506	0.222447	0.296145	-0.249616	0.119329	0.327833	0.18222	MAD2L1 is a component of the mitotic spindle assembly checkpoint that prevents the onset of anaphase until all chromosomes are properly aligned at the metaphase plate. MAD2L1 is related to the MAD2L2 gene located on chromosome 1. A MAD2 pseudogene has been mapped to chromosome 14. [provided by RefSeq, Jul 2008].	Component of the spindle-assembly checkpoint thatprevents the onset of anaphase until all chromosomes are properlyaligned at the metaphase plate. Required for the execution of themitotic checkpoint which monitors the process of kinetochore-spindle attachment and inhibits the activity of the anaphasepromoting complex by sequestering CDC20 until all chromosomes arealigned at the metaphase plate. {E…
MAP3K7	O43318	3brown	0.319542	0.065539	0.359276	0.499074	-0.222386	0.137164	-0.450568	-0.0124906	0.0299564	-0.0410666	0.284611	-0.306678	0.280843	0.0452985	-0.0482982	0.266077	-0.104235	0.349944	0.157909	0.391093	-0.0898703	-0.276022	The protein encoded by this gene is a member of the serine/threonine protein kinase family. This kinase mediates the signaling transduction induced by TGF beta and morphogenetic protein (BMP), and controls a variety of cell functions including transcription regulation and apoptosis. In response to IL-1, this protein forms a kinase complex including TRAF6, MAP3K7P1/TAB1 and MAP3K7P2/TAB2; this com…	Serine/threonine kinase which acts as an essentialcomponent of the MAP kinase signal transduction pathway. Plays animportant role in the cascades of cellular responses evoked bychanges in the environment. Mediates signal transduction of TRAF6,various cytokines including interleukin-1 (IL-1), transforminggrowth factor-beta (TGFB), TGFB-related factors like BMP2 andBMP4, toll-like receptors (TLR), …
MKI67	P46013	3brown	0.3063	-0.100067	0.520428	0.924512	-0.475148	0.469508	-0.420182	0.242853	-0.107818	-0.0142071	0.597402	-0.350711	0.283826	0.00872433	-0.228377	0.213577	0.0483262	0.367105	-0.0454238	0.373552	0.0877819	-0.0723072	This gene encodes a nuclear protein that is associated with and may be necessary for cellular proliferation. Alternatively spliced transcript variants have been described. A related pseudogene exists on chromosome X. [provided by RefSeq, Mar 2009].	Required to maintain individual mitotic chromosomesdispersed in the cytoplasm following nuclear envelope disassembly(PubMed:27362226). Associates with the surface of the mitoticchromosome, the perichromosomal layer, and covers a substantialfraction of the chromosome surface (PubMed:27362226). Preventschromosomes from collapsing into a single chromatin mass byforming a steric and electrostatic cha…
MORF4L1	Q9UBU8	3brown	0.380657	-0.0534641	0.467219	0.699674	-0.0964456	0.610532	-0.0506896	0.116575	0.0429483	0.305787	0.361268	-0.195303	0.564001	0.0253477	-0.251012	0.277843	0.0260312	0.181149	0.113025	0.294428	0.192981	-0.116402	NA	NA
MRPS17	Q9Y2R5	3brown	0.381172	-0.519241	0.574743	0.650245	-0.534399	-0.0604832	-0.496623	0.151951	0.366758	-0.460287	0.226698	0.0835415	-0.0364603	0.433383	-0.343112	0.770714	0.0701141	0.593712	0.145769	0.277972	0.404095	-0.266795	Mammalian mitochondrial ribosomal proteins are encoded by nuclear genes and help in protein synthesis within the mitochondrion. Mitochondrial ribosomes (mitoribosomes) consist of a small 28S subunit and a large 39S subunit. They have an estimated 75% protein to rRNA composition compared to prokaryotic ribosomes, where this ratio is reversed. Another difference between mammalian mitoribosomes and …	NA
MRPS23	Q9Y3D9	3brown	0.42449	-0.594945	0.335654	0.474768	-0.356352	0.194796	-0.171143	0.354711	0.328354	-0.232853	0.316624	0.386073	0.0868736	0.541387	-0.155617	0.515143	0.324041	0.261788	-0.171973	-0.161745	0.575266	0.0398777	Mammalian mitochondrial ribosomal proteins are encoded by nuclear genes and help in protein synthesis within the mitochondrion. Mitochondrial ribosomes (mitoribosomes) consist of a small 28S subunit and a large 39S subunit. They have an estimated 75% protein to rRNA composition compared to prokaryotic ribosomes, where this ratio is reversed. Another difference between mammalian mitoribosomes and …	NA
MRPS35	P82673	3brown	0.32222	0.146157	0.578541	0.560272	-0.130006	0.169364	-0.286816	-0.163625	0.0592719	0.00910809	0.0870058	-0.378135	0.417917	0.0796543	-0.426265	0.483366	-0.201372	0.49584	0.440632	0.737154	-0.0425592	-0.543052	Mammalian mitochondrial ribosomal proteins are encoded by nuclear genes and help in protein synthesis within the mitochondrion. Mitochondrial ribosomes (mitoribosomes) consist of a small 28S subunit and a large 39S subunit. They have an estimated 75% protein to rRNA composition compared to prokaryotic ribosomes, where this ratio is reversed. Another difference between mammalian mitoribosomes and …	NA
MTMR2	Q13614	3brown	0.233104	0.199283	0.406129	0.624756	-0.328403	0.247754	-0.377961	0.0443313	-0.263941	-0.0292382	0.49458	-0.371068	0.316262	-0.00663242	-0.394912	0.166584	0.0149977	0.345405	0.0315813	0.54443	0.0968995	-0.205034	This gene is a member of the myotubularin family of phosphoinositide lipid phosphatases. The encoded protein possesses phosphatase activity towards phosphatidylinositol-3-phosphate and phosphatidylinositol-3,5-bisphosphate. Mutations in this gene are a cause of Charcot-Marie-Tooth disease type 4B, an autosomal recessive demyelinating neuropathy. Alternatively spliced transcript variants encoding …	Phosphatase that acts on lipids with a phosphoinositolheadgroup. Has phosphatase activity towards phosphatidylinositol3-phosphate and phosphatidylinositol 3,5-bisphosphate.{ECO:0000269|PubMed:11733541, ECO:0000269|PubMed:12668758,ECO:0000269|PubMed:21372139}.
MVB12B	Q9H7P6	3brown	0.20084	0.254806	0.538665	0.653797	-0.218703	0.26358	-0.368232	-0.0960743	-0.133689	0.0410569	0.17887	-0.58257	0.374345	-0.177955	-0.322599	0.164998	-0.337645	0.389674	0.301664	0.674351	-0.264518	-0.40456	The protein encoded by this gene is a component of the ESCRT-I complex, a heterotetramer, which mediates the sorting of ubiquitinated cargo protein from the plasma membrane to the endosomal vesicle. ESCRT-I complex plays an essential role in HIV budding and endosomal protein sorting. Depletion and overexpression of this and related protein (MVB12A) inhibit HIV-1 infectivity and induce unusual vir…	Component of the ESCRT-I complex, a regulator ofvesicular trafficking process. Required for the sorting ofendocytic ubiquitinated cargos into multivesicular bodies.
N4BP2	Q86UW6	3brown	0.342873	-0.177468	0.566388	0.681721	-0.431844	0.203622	-0.312099	0.252601	0.0477747	-0.213331	0.294815	-0.161005	0.0712356	0.262713	-0.190918	0.340434	0.0625923	0.427074	0.0575785	0.386136	0.250571	-0.21434	This gene encodes a protein containing a polynucleotide kinase domain (PNK) near the N-terminal region, and a Small MutS Related (Smr) domain near the C-terminal region. The encoded protein can bind to both B-cell leukemia/lymphoma 3 (BCL-3) and neural precursor cell expressed, developmentally downregulated 4, (Nedd4) proteins. This protein binds and hydrolyzes ATP, may function as a 5'-polynucle…	Has 5'-polynucleotide kinase and nicking endonucleaseactivity. May play a role in DNA repair or recombination.{ECO:0000269|PubMed:12730195}.
NAA10	P41227	3brown	0.248508	0.191626	0.417204	0.559722	-0.141775	0.279845	-0.173859	0.0939847	-0.09477	0.0810895	0.260561	-0.401607	0.297727	-0.0851792	-0.043676	0.0819491	-0.158209	0.329336	0.255996	0.50172	-0.133665	-0.150956	N-alpha-acetylation is among the most common post-translational protein modifications in eukaryotic cells. This process involves the transfer of an acetyl group from acetyl-coenzyme A to the alpha-amino group on a nascent polypeptide and is essential for normal cell function. This gene encodes an N-terminal acetyltransferase that functions as the catalytic subunit of the major amino-terminal acet…	Catalytic subunit of the N-terminal acetyltransferase A(NatA) complex which displays alpha (N-terminal) acetyltransferaseactivity. The NAT activity may be important for vascular,hematopoietic and neuronal growth and development. Without NAA15,displays epsilon (internal) acetyltransferase activity towardsHIF1A, thereby promoting its degradation. Represses MYLK kinaseactivity by acetylation, and th…
NCAPD2	Q15021	3brown	0.448599	-0.0807303	0.573653	0.913764	-0.417925	0.575972	-0.342298	0.353681	0.0407984	0.0293388	0.662448	-0.215688	0.393513	0.154775	-0.127274	0.256126	0.110956	0.307623	-0.0882399	0.247373	0.113374	-0.00730528	NA	Regulatory subunit of the condensin complex, a complexrequired for conversion of interphase chromatin into mitotic-likecondense chromosomes. The condensin complex probably introducespositive supercoils into relaxed DNA in the presence of type Itopoisomerases and converts nicked DNA into positive knotted formsin the presence of type II topoisomerases. May target thecondensin complex to DNA via its…
NCAPG	Q9BPX3	3brown	0.403195	-0.113234	0.595815	0.895775	-0.470818	0.536976	-0.285127	0.441345	-0.0280432	0.00416012	0.713025	-0.229872	0.29807	0.180535	-0.0441923	0.263593	0.233388	0.301217	-0.122793	0.282368	0.133025	0.0490274	This gene encodes a subunit of the condensin complex, which is responsible for the condensation and stabilization of chromosomes during mitosis and meiosis. Phosphorylation of the encoded protein activates the condensin complex. There are pseudogenes for this gene on chromosomes 8 and 15. Alternative splicing results in multiple transcript variants. [provided by RefSeq, Aug 2012].	Regulatory subunit of the condensin complex, a complexrequired for conversion of interphase chromatin into mitotic-likecondense chromosomes. The condensin complex probably introducespositive supercoils into relaxed DNA in the presence of type Itopoisomerases and converts nicked DNA into positive knotted formsin the presence of type II topoisomerases.{ECO:0000269|PubMed:11136719}.
NDC80	O14777	3brown	0.368985	-0.109944	0.273746	0.789287	-0.366749	0.518733	-0.320734	0.343406	-0.0428253	0.0661063	0.736925	-0.0904582	0.29077	0.192598	-0.0018438	0.177601	0.320022	0.217831	-0.242041	0.116699	0.19319	0.131121	This gene encodes a component of the NDC80 kinetochore complex. The encoded protein consists of an N-terminal microtubule binding domain and a C-terminal coiled-coiled domain that interacts with other components of the complex. This protein functions to organize and stabilize microtubule-kinetochore interactions and is required for proper chromosome segregation. [provided by RefSeq, Oct 2011].	Acts as a component of the essential kinetochore-associated NDC80 complex, which is required for chromosomesegregation and spindle checkpoint activity (PubMed:9315664,PubMed:12351790, PubMed:14654001, PubMed:14699129,PubMed:15062103, PubMed:15235793, PubMed:15239953,PubMed:15548592, PubMed:16732327). Required for kinetochoreintegrity and the organization of stable microtubule binding sitesin the …
NPC1	O15118	3brown	0.409638	-0.158789	0.64768	0.710568	-0.463455	0.282305	-0.314351	0.288346	0.150785	-0.162239	0.481058	-0.159102	0.24462	0.317723	-0.209718	0.452042	0.14881	0.403401	0.0548222	0.338527	0.124456	-0.10863	This gene encodes a large protein that resides in the limiting membrane of endosomes and lysosomes and mediates intracellular cholesterol trafficking via binding of cholesterol to its N-terminal domain. It is predicted to have a cytoplasmic C-terminus, 13 transmembrane domains, and 3 large loops in the lumen of the endosome - the last loop being at the N-terminus. This protein transports low-dens…	Intracellular cholesterol transporter which acts inconcert with NPC2 and plays an important role in the egress ofcholesterol from the endosomal/lysosomal compartment. Both NPC1and NPC2 function as the cellular 'tag team duo' (TTD) to catalyzethe mobilization of cholesterol within the multivesicularenvironment of the late endosome (LE) to effect egress through thelimiting bilayer of the LE. NPC2 b…
NRDC	O43847	3brown	0.488695	0.257893	0.415643	0.701499	-0.0963483	0.380094	-0.351045	-0.0584973	0.062955	0.208598	0.421302	-0.316897	0.592638	0.0875467	-0.127088	0.42404	-0.0132478	0.503998	0.335452	0.621638	-0.0528968	-0.374681	This gene encodes a zinc-dependent endopeptidase that cleaves peptide substrates at the N-terminus of arginine residues in dibasic moieties and is a member of the peptidase M16 family. This protein interacts with heparin-binding EGF-like growth factor and plays a role in cell migration and proliferation. Multiple transcript variants encoding different isoforms have been found for this gene. [prov…	Cleaves peptide substrates on the N-terminus of arginineresidues in dibasic pairs.
NSD2	O96028	3brown	0.332235	0.131008	0.560655	0.780932	-0.256966	0.622315	-0.217058	0.205167	-0.16192	0.26439	0.516799	-0.446744	0.568398	-0.0849492	-0.18843	0.135247	0.00366407	0.238728	0.0572755	0.464992	-0.113473	-0.154871	This gene encodes a protein that contains four domains present in other developmental proteins: a PWWP domain, an HMG box, a SET domain, and a PHD-type zinc finger. It is expressed ubiquitously in early development. Wolf-Hirschhorn syndrome (WHS) is a malformation syndrome associated with a hemizygous deletion of the distal short arm of chromosome 4. This gene maps to the 165 kb WHS critical regi…	NA
NT5C3A	Q9H0P0	3brown	0.577342	-0.0310604	0.568279	0.644033	-0.136652	0.332649	-0.251991	0.149157	0.157549	0.0550453	0.294945	-0.226262	0.425644	0.199253	-0.102323	0.421234	-0.119358	0.623336	0.37845	0.587999	-0.00178966	-0.33833	This gene encodes a member of the 5'-nucleotidase family of enzymes that catalyze the dephosphorylation of nucleoside 5'-monophosphates. The encoded protein is the type 1 isozyme of pyrimidine 5' nucleotidase and catalyzes the dephosphorylation of pyrimidine 5' monophosphates. Mutations in this gene are a cause of hemolytic anemia due to uridine 5-prime monophosphate hydrolase deficiency. Alterna…	Nucleotidase which shows specific activity towardscytidine monophosphate (CMP) and 7-methylguanosine monophosphate(m(7)GMP) (PubMed:24603684). CMP seems to be the preferredsubstrate (PubMed:15968458). {ECO:0000269|PubMed:15968458,ECO:0000269|PubMed:24603684}.
NUF2	Q9BZD4	3brown	0.394887	-0.147387	0.354033	0.829643	-0.378094	0.4999	-0.358932	0.28604	0.040283	0.0592414	0.682257	-0.13059	0.275523	0.205171	-0.108041	0.273639	0.267078	0.269514	-0.145792	0.187909	0.216922	0.0671936	This gene encodes a protein that is highly similar to yeast Nuf2, a component of a conserved protein complex associated with the centromere. Yeast Nuf2 disappears from the centromere during meiotic prophase when centromeres lose their connection to the spindle pole body, and plays a regulatory role in chromosome segregation. The encoded protein is found to be associated with centromeres of mitoti…	Acts as a component of the essential kinetochore-associated NDC80 complex, which is required for chromosomesegregation and spindle checkpoint activity (PubMed:12438418,PubMed:14654001, PubMed:15062103, PubMed:15235793,PubMed:15239953, PubMed:15548592, PubMed:17535814). Required forkinetochore integrity and the organization of stable microtubulebinding sites in the outer plate of the kinetochore(P…
NUSAP1	Q9BXS6	3brown	0.305748	-0.194153	0.448078	0.828414	-0.471379	0.206998	-0.632445	-0.00955675	0.0977876	-0.179684	0.328228	-0.31929	0.269038	0.0595809	-0.343988	0.376928	-0.112794	0.528593	0.147236	0.389651	0.0744451	-0.342173	NUSAP1 is a nucleolar-spindle-associated protein that plays a role in spindle microtubule organization (Raemaekers et al., 2003 [PubMed 12963707]).[supplied by OMIM, Jun 2009].	Microtubule-associated protein with the capacity tobundle and stabilize microtubules (By similarity). May associatewith chromosomes and promote the organization of mitotic spindlemicrotubules around them. {ECO:0000250,ECO:0000269|PubMed:12963707}.
NVL	O15381	3brown	0.398885	-0.23354	0.700333	0.726354	-0.516332	0.361274	-0.222648	0.468156	0.0498824	-0.126121	0.582622	-0.183631	0.13775	0.294716	-0.109557	0.357611	0.252053	0.398715	-0.0316624	0.316965	0.183115	-0.0300694	This gene encodes a member of the AAA (ATPases associated with diverse cellular activities) superfamily. Multiple transcript variants encoding different isoforms have been found for this gene. Two encoded proteins, described as major and minor isoforms, have been localized to distinct regions of the nucleus. The largest encoded protein (major isoform) has been localized to the nucleolus and shown…	Participates in the assembly of the telomeraseholoenzyme and effecting of telomerase activity via itsinteraction with TERT (PubMed:22226966). May play a role in 60Sribosomal subunit biogenesis (PubMed:15469983, PubMed:16782053).{ECO:0000269|PubMed:15469983, ECO:0000269|PubMed:16782053,ECO:0000269|PubMed:22226966}.
PAAF1	Q9BRP4	3brown	0.0905043	-0.304032	0.40741	0.527773	-0.540612	-0.16849	-0.548388	-0.0213714	-0.00705836	-0.444525	0.15322	-0.185334	-0.116077	0.114965	-0.40882	0.408407	-0.0755221	0.483219	0.105906	0.366569	0.15389	-0.270975	This gene encodes a WD repeat-containing protein involved in regulation of association of proteasome components. During HIV infection, the encoded protein is thought to promote provirus transcription through recruitment of the 19S regulatory complex. Alternatively spliced transcript variants encoding multiple isoforms have been observed for this gene. [provided by RefSeq, Jun 2012].	Inhibits proteasome 26S assembly and proteolyticactivity by impairing the association of the 19S regulatorycomplex with the 20S core. In case of HIV-1 infection, recruitedby viral Tat to the HIV-1 promoter, where it promotes therecruitment of 19S regulatory complex through dissociation of theproteasome 26S. This presumably promotes provirus transcriptionefficiency. Protects SUPT6H from proteasoma…
PAF1	Q8N7H5	3brown	0.546095	-0.1878	0.50091	0.732364	-0.168726	0.636826	0.0257721	0.455658	0.165148	0.200317	0.552816	0.09939	0.44972	0.333631	0.0263831	0.399298	0.267853	0.264407	-0.0368661	0.14168	0.241437	0.113497	This gene encodes a subunit of the polymerase associated factor (PAF1) complex. The PAF1 complex interacts with RNA polymerase II and plays a role in transcription elongation as well as histone modifications including ubiquitylation and methylation. Alternatively spliced transcript variants encoding multiple isoforms have been observed for this gene. [provided by RefSeq, Feb 2012].	Component of the PAF1 complex (PAF1C) which has multiplefunctions during transcription by RNA polymerase II and isimplicated in regulation of development and maintenance ofembryonic stem cell pluripotency. PAF1C associates with RNApolymerase II through interaction with POLR2A CTD non-phosphorylated and 'Ser-2'- and 'Ser-5'-phosphorylated forms andis involved in transcriptional elongation, acting …
PARP2	Q9UGN5	3brown	-0.0101226	0.0851036	0.233666	0.552228	-0.258168	0.409203	-0.237175	0.0497428	-0.333927	0.190451	0.27832	-0.453143	0.290272	-0.256262	-0.202082	-0.194605	-0.0122462	-0.0916918	-0.148155	0.235628	-0.0468529	-0.0934375	This gene encodes poly(ADP-ribosyl)transferase-like 2 protein, which contains a catalytic domain and is capable of catalyzing a poly(ADP-ribosyl)ation reaction. This protein has a catalytic domain which is homologous to that of poly (ADP-ribosyl) transferase, but lacks an N-terminal DNA binding domain which activates the C-terminal catalytic domain of poly (ADP-ribosyl) transferase. The basic res…	Involved in the base excision repair (BER) pathway, bycatalyzing the poly(ADP-ribosyl)ation of a limited number ofacceptor proteins involved in chromatin architecture and in DNAmetabolism (PubMed:10364231, PubMed:28190768). This modificationfollows DNA damages and appears as an obligatory step in adetection/signaling pathway leading to the reparation of DNAstrand breaks (PubMed:10364231). Mediate…
PBK	Q96KB5	3brown	0.235716	-0.291138	0.49982	0.76317	-0.559026	0.237143	-0.370635	0.43984	0.068166	-0.343548	0.429534	-0.157681	-0.0554266	0.108739	-0.0469881	0.170786	-0.0553357	0.33453	-0.156193	0.0921045	0.159554	0.131198	This gene encodes a serine/threonine protein kinase related to the dual specific mitogen-activated protein kinase kinase (MAPKK) family. Evidence suggests that mitotic phosphorylation is required for its catalytic activity. The encoded protein may be involved in the activation of lymphoid cells and support testicular functions, with a suggested role in the process of spermatogenesis. Overexpressi…	Phosphorylates MAP kinase p38. Seems to be active onlyin mitosis. May also play a role in the activation of lymphoidcells. When phosphorylated, forms a complex with TP53, leading toTP53 destabilization and attenuation of G2/M checkpoint duringdoxorubicin-induced DNA damage. {ECO:0000269|PubMed:10781613,ECO:0000269|PubMed:17482142}.
PCM1	Q15154	3brown	0.538139	-0.437922	0.726397	0.802186	-0.469634	0.178407	-0.331877	0.329979	0.373556	-0.391806	0.288117	0.111556	0.106282	0.48669	-0.281847	0.675617	0.0169572	0.577559	0.121595	0.28695	0.518822	-0.186389	The protein encoded by this gene is a component of centriolar satellites, which are electron dense granules scattered around centrosomes. Inhibition studies show that this protein is essential for the correct localization of several centrosomal proteins, and for anchoring microtubules to the centrosome. Chromosomal aberrations involving this gene are associated with papillary thyroid carcinomas a…	Required for centrosome assembly and function. Essentialfor the correct localization of several centrosomal proteinsincluding CEP250, CETN3, PCNT and NEK2. Required to anchormicrotubules to the centrosome. Involved in the biogenesis ofcilia. {ECO:0000269|PubMed:12403812, ECO:0000269|PubMed:15659651,ECO:0000269|PubMed:16943179, ECO:0000269|PubMed:20551181,ECO:0000269|PubMed:24121310}.
PCNA	P12004	3brown	0.365614	-0.21164	0.546066	0.932027	-0.477437	0.568773	-0.356958	0.345181	-0.0453617	0.0498345	0.648335	-0.25848	0.355427	0.0826453	-0.157699	0.263917	0.138337	0.325524	-0.105011	0.250826	0.141332	-0.0185388	The protein encoded by this gene is found in the nucleus and is a cofactor of DNA polymerase delta. The encoded protein acts as a homotrimer and helps increase the processivity of leading strand synthesis during DNA replication. In response to DNA damage, this protein is ubiquitinated and is involved in the RAD6-dependent DNA repair pathway. Two transcript variants encoding the same protein have …	Auxiliary protein of DNA polymerase delta and isinvolved in the control of eukaryotic DNA replication byincreasing the polymerase's processibility during elongation ofthe leading strand. Induces a robust stimulatory effect on the 3'-5' exonuclease and 3'-phosphodiesterase, but not apurinic-apyrimidinic (AP) endonuclease, APEX2 activities. Has to be loadedonto DNA in order to be able to stimulate …
PDCD6IP	Q8WUM4	3brown	0.314501	-0.444042	0.131551	0.303853	-0.16968	-0.0638299	-0.180548	0.203358	0.373963	-0.293367	0.18814	0.375888	-0.1814	0.371293	0.0526939	0.535364	0.140696	0.381813	-0.0023245	-0.0664166	0.449189	0.0929866	This gene encodes a protein that functions within the ESCRT pathway in the abscission stage of cytokinesis, in intralumenal endosomal vesicle formation, and in enveloped virus budding. Studies using mouse cells have shown that overexpression of this protein can block apoptosis. In addition, the product of this gene binds to the product of the PDCD6 gene, a protein required for apoptosis, in a cal…	Multifunctional protein involved in endocytosis,multivesicular body biogenesis, membrane repair, cytokinesis,apoptosis and maintenance of tight junction integrity. Class E VPSprotein involved in concentration and sorting of cargo proteins ofthe multivesicular body (MVB) for incorporation into intralumenalvesicles (ILVs) that are generated by invagination and scissionfrom the limiting membrane of …
PHF5A	Q7RTV0	3brown	0.636875	-0.0288859	0.660067	0.748816	-0.155751	0.550111	-0.14949	0.20896	0.195029	0.173107	0.409672	-0.0803684	0.620788	0.338419	-0.227208	0.483986	0.129772	0.341893	0.174372	0.447907	0.224467	-0.26375	This gene encodes a subunit of the splicing factor 3b protein complex. Splicing factor 3b, together with splicing factor 3a and a 12S RNA unit, forms the U2 small nuclear ribonucleoproteins complex (U2 snRNP). The splicing factor 3b/3a complex binds pre-mRNA upstream of the intron's branch site in a sequence-independent manner and may anchor the U2 snRNP to the pre-mRNA. The protein encoded by th…	Acts as a transcriptional regulator by binding to theGJA1/Cx43 promoter and enhancing its up-regulation by ESR1/ER-alpha. Also involved in pre-mRNA splicing.{ECO:0000269|PubMed:12234937}.
PHIP	Q8WWQ0	3brown	0.669093	-0.206625	0.422868	0.77497	-0.0678713	0.654589	-0.0799459	0.319321	0.349835	0.242009	0.47333	0.125867	0.544301	0.395137	0.0414238	0.46522	0.204912	0.276537	0.0489793	0.146548	0.395065	0.0049916	This gene encodes a protein that binds to the insulin receptor substrate 1 protein and regulates glucose transporter translocation in skeletal muscle cells. The encoded protein may also regulate growth and survival of pancreatic beta cells. Elevated copy number of this gene may be associated with melanoma severity and the encoded protein may promote melanoma metastasis in human patients. [provide…	Probable regulator of the insulin and insulin-likegrowth factor signaling pathways. Stimulates cell proliferationthrough regulation of cyclin transcription and has an anti-apoptotic activity through AKT1 phosphorylation and activation.Plays a role in the regulation of cell morphology and cytoskeletalorganization. {ECO:0000269|PubMed:12242307,ECO:0000269|PubMed:21834987}.
PIN1	Q13526	3brown	0.431957	0.372343	0.448251	0.546721	-0.03296	0.310345	-0.296126	-0.131979	-0.0634157	0.191345	0.217865	-0.390027	0.610477	0.0126712	-0.253496	0.229983	-0.148808	0.470612	0.38653	0.74082	-0.148861	-0.523597	Peptidyl-prolyl cis/trans isomerases (PPIases) catalyze the cis/trans isomerization of peptidyl-prolyl peptide bonds. This gene encodes one of the PPIases, which specifically binds to phosphorylated ser/thr-pro motifs to catalytically regulate the post-phosphorylation conformation of its substrates. The conformational regulation catalyzed by this PPIase has a profound impact on key proteins invol…	Peptidyl-prolyl cis/trans isomerase (PPIase) that bindsto and isomerizes specific phosphorylated Ser/Thr-Pro (pSer/Thr-Pro) motifs. By inducing conformational changes in a subset ofphosphorylated proteins, acts as a molecular switch in multiplecellular processes (PubMed:21497122, PubMed:22033920, Ref. 21).Displays a preference for acidic residues located N-terminally tothe proline bond to be isom…
PLGRKT	Q9HBL7	3brown	0.311468	-0.437566	0.326576	0.468736	-0.397243	-0.0495527	-0.287733	0.268194	0.338519	-0.415543	0.29284	0.222444	-0.184405	0.375434	-0.127391	0.55681	0.150704	0.433105	-0.0120058	0.00230753	0.48504	0.0647415	NA	Receptor for plasminogen. Regulates urokinaseplasminogen activator-dependent and stimulates tissue-typeplasminogen activator-dependent cell surface plasminogenactivation. Proposed to be part of a local catecholaminergic cellplasminogen activation system that regulates neuroendocrineprohormone processing. Involved in regulation of inflammatoryresponse; regulates monocyte chemotactic migration and …
POLA1	P09884	3brown	0.419389	-0.161139	0.597757	0.953731	-0.49322	0.546611	-0.391891	0.324606	0.00258659	-0.00778516	0.665521	-0.236709	0.384748	0.163425	-0.217272	0.32007	0.14333	0.344544	-0.10274	0.273995	0.165874	-0.0579218	This gene encodes the catalytic subunit of DNA polymerase, which together with a regulatory and two primase subunits, forms the DNA polymerase alpha complex. The catalytic subunit plays an essential role in the initiation of DNA replication. [provided by RefSeq, Mar 2010].	Plays an essential role in the initiation of DNAreplication. During the S phase of the cell cycle, the DNApolymerase alpha complex (composed of a catalytic subunitPOLA1/p180, a regulatory subunit POLA2/p70 and two primasesubunits PRIM1/p49 and PRIM2/p58) is recruited to DNA at thereplicative forks via direct interactions with MCM10 and WDHD1.The primase subunit of the polymerase alpha complex ini…
POLR1C	O15160	3brown	0.115611	-0.302882	0.46633	0.640241	-0.553286	-0.0267892	-0.590103	-0.0649944	-0.0618932	-0.360755	0.117397	-0.267836	0.0591628	0.0409124	-0.557725	0.351924	-0.131976	0.45613	0.0756725	0.388904	0.241696	-0.439767	The protein encoded by this gene is a subunit of both RNA polymerase I and RNA polymerase III complexes. The encoded protein is part of the Pol core element. Mutations in this gene have been associated with Treacher Collins syndrome (TCS) and hypomyelinating leukodystrophy 11. Alternative splicing results in multiple transcript variants. [provided by RefSeq, Jan 2016].	DNA-dependent RNA polymerase catalyzes the transcriptionof DNA into RNA using the four ribonucleoside triphosphates assubstrates. Common component of RNA polymerases I and III whichsynthesize ribosomal RNA precursors and small RNAs, such as 5SrRNA and tRNAs, respectively. RPAC1 is part of the Pol coreelement with the central large cleft and probably a clamp elementthat moves to open and close the…
POLR2C	P19387	3brown	0.510339	-0.0353231	0.642468	0.629408	-0.211544	0.167283	-0.312074	0.128192	0.329103	-0.168479	0.140937	-0.166015	0.294358	0.295204	-0.0408844	0.529547	-0.204314	0.646428	0.412552	0.56453	-0.0118815	-0.432812	This gene encodes the third largest subunit of RNA polymerase II, the polymerase responsible for synthesizing messenger RNA in eukaryotes. The product of this gene contains a cysteine rich region and exists as a heterodimer with another polymerase subunit, POLR2J. These two subunits form a core subassembly unit of the polymerase. A pseudogene has been identified on chromosome 21. [provided by Ref…	DNA-dependent RNA polymerase catalyzes the transcriptionof DNA into RNA using the four ribonucleoside triphosphates assubstrates. Component of RNA polymerase II which synthesizes mRNAprecursors and many functional non-coding RNAs. Pol II is thecentral component of the basal RNA polymerase II transcriptionmachinery. It is composed of mobile elements that move relative toeach other. RPB3 is part of…
POLR3C	Q9BUI4	3brown	0.332108	-0.198437	0.582086	0.667733	-0.424386	0.240076	-0.242578	0.373295	0.0866025	-0.176671	0.359519	-0.0676654	0.0406906	0.283986	-0.0583772	0.370448	0.129536	0.374516	0.0246583	0.332326	0.227382	-0.120192	NA	DNA-dependent RNA polymerase catalyzes the transcriptionof DNA into RNA using the four ribonucleoside triphosphates assubstrates. Specific core component of RNA polymerase III whichsynthesizes small RNAs, such as 5S rRNA and tRNAs. May direct withother members of the subcomplex RNA Pol III binding to the TFIIIB-DNA complex via the interactions between TFIIIB and POLR3F. May beinvolved either in t…
POR	P16435	3brown	0.139473	-0.465702	0.0887102	0.216466	-0.275742	-0.291894	-0.392147	0.0227414	0.428305	-0.469433	-0.0270683	0.0952118	-0.331467	0.204739	-0.012168	0.351238	-0.129566	0.457488	0.144903	-0.0559633	0.251583	-0.0800131	This gene encodes an endoplasmic reticulum membrane oxidoreductase with an FAD-binding domain and a flavodoxin-like domain. The protein binds two cofactors, FAD and FMN, which allow it to donate electrons directly from NADPH to all microsomal P450 enzymes. Mutations in this gene have been associated with various diseases, including apparent combined P450C17 and P450C21 deficiency, amenorrhea and …	This enzyme is required for electron transfer from NADPto cytochrome P450 in microsomes. It can also provide electrontransfer to heme oxygenase and cytochrome B5. {ECO:0000255|HAMAP-Rule:MF_03212}.
PPT1	P50897	3brown	0.0670909	0.237274	0.318683	0.537521	-0.257699	-0.0556147	-0.597104	-0.181746	-0.0595404	-0.210195	0.0705064	-0.616332	0.0554849	-0.325137	-0.19329	0.088771	-0.594225	0.578513	0.389429	0.588531	-0.409231	-0.331723	The protein encoded by this gene is a small glycoprotein involved in the catabolism of lipid-modified proteins during lysosomal degradation. The encoded enzyme removes thioester-linked fatty acyl groups such as palmitate from cysteine residues. Defects in this gene are a cause of infantile neuronal ceroid lipofuscinosis 1 (CLN1, or INCL) and neuronal ceroid lipofuscinosis 4 (CLN4). Two transcript…	Removes thioester-linked fatty acyl groups such aspalmitate from modified cysteine residues in proteins or peptidesduring lysosomal degradation. Prefers acyl chain lengths of 14 to18 carbons (PubMed:8816748). {ECO:0000269|PubMed:8816748}.
PRIM1	P49642	3brown	0.397372	-0.0495361	0.55786	0.872779	-0.437794	0.455395	-0.440446	0.28703	0.00136941	-0.0235951	0.570495	-0.333667	0.382628	0.0892291	-0.134989	0.239905	0.0399173	0.391436	-0.0101769	0.366224	0.025669	-0.142015	The replication of DNA in eukaryotic cells is carried out by a complex chromosomal replication apparatus, in which DNA polymerase alpha and primase are two key enzymatic components. Primase, which is a heterodimer of a small subunit and a large subunit, synthesizes small RNA primers for the Okazaki fragments made during discontinuous DNA replication. The protein encoded by this gene is the small,…	DNA primase is the polymerase that synthesizes small RNAprimers for the Okazaki fragments made during discontinuous DNAreplication.
PSME3	P61289	3brown	0.559092	-0.0552866	0.637593	0.739389	-0.165915	0.281738	-0.420657	0.0645505	0.298724	-0.0221408	0.141905	-0.303285	0.46263	0.163084	0.00342481	0.530535	-0.317531	0.693325	0.506589	0.627327	-0.11406	-0.507105	The 26S proteasome is a multicatalytic proteinase complex with a highly ordered structure composed of 2 complexes, a 20S core and a 19S regulator. The 20S core is composed of 4 rings of 28 non-identical subunits; 2 rings are composed of 7 alpha subunits and 2 rings are composed of 7 beta subunits. The 19S regulator is composed of a base, which contains 6 ATPase subunits and 2 non-ATPase subunits,…	Subunit of the 11S REG-gamma (also called PA28-gamma)proteasome regulator, a doughnut-shaped homoheptamer whichassociates with the proteasome. 11S REG-gamma activates thetrypsin-like catalytic subunit of the proteasome but inhibits thechymotrypsin-like and postglutamyl-preferring (PGPH) subunits.Facilitates the MDM2-p53/TP53 interaction which promotesubiquitination- and MDM2-dependent proteasomal…
PUM2	Q8TB72	3brown	0.199541	0.245779	0.5321	0.503749	-0.224079	0.0575466	-0.326226	-0.122826	-0.178787	-0.121117	0.11923	-0.458971	0.205886	-0.061884	-0.442096	0.21916	-0.246369	0.388275	0.281818	0.730708	-0.100369	-0.404957	This gene encodes a protein that belongs to a family of RNA-binding proteins. The encoded protein functions as a translational repressor during embryonic development and cell differentiation. This protein is also thought to be a positive regulator of cell proliferation in adipose-derived stem cells. Alternate splicing results in multiple transcript variants. [provided by RefSeq, Sep 2013].	Sequence-specific RNA-binding protein that acts as apost-transcriptional repressor by binding the 3'-UTR of mRNAtargets. Binds to an RNA consensus sequence, the Pumilio ResponseElement (PRE), 5'-UGUANAUA-3', that is related to the NanosResponse Element (NRE) (, PubMed:21397187). Mediates post-transcriptional repression of transcripts via differentmechanisms: acts via direct recruitment of the CCR…
QSER1	Q2KHR3	3brown	0.582855	-0.210091	0.728547	0.86563	-0.347266	0.491771	-0.280545	0.321498	0.194173	-0.0185125	0.455065	-0.150595	0.461246	0.316816	-0.17969	0.488705	0.0629212	0.468389	0.144789	0.435798	0.165399	-0.233108	NA	NA
RANGAP1	P46060	3brown	0.450295	-0.103614	0.273049	0.728869	-0.13004	0.659495	-0.090478	0.280601	0.0292048	0.272456	0.607147	0.0136879	0.441892	0.163802	-0.114112	0.175423	0.24083	0.156141	-0.130943	0.0681334	0.324709	0.132807	This gene encodes a protein that associates with the nuclear pore complex and participates in the regulation of nuclear transport. The encoded protein interacts with Ras-related nuclear protein 1 (RAN) and regulates guanosine triphosphate (GTP)-binding and exchange. Alternative splicing results in multiple transcript variants. [provided by RefSeq, Jul 2013].	GTPase activator for the nuclear Ras-related regulatoryprotein Ran, converting it to the putatively inactive GDP-boundstate.
RBBP7	Q16576	3brown	0.375101	-0.488106	0.591507	0.689317	-0.425149	0.51722	-0.0583001	0.579278	0.0766867	-0.00525594	0.456231	0.0420194	0.165742	0.308772	0.0332221	0.292603	0.306099	0.159452	-0.184289	0.0228508	0.332831	0.0988976	This protein is a ubiquitously expressed nuclear protein and belongs to a highly conserved subfamily of WD-repeat proteins. It is found among several proteins that binds directly to retinoblastoma protein, which regulates cell proliferation. The encoded protein is found in many histone deacetylase complexes, including mSin3 co-repressor complex. It is also present in protein complexes involved in…	Core histone-binding subunit that may target chromatinremodeling factors, histone acetyltransferases and histonedeacetylases to their histone substrates in a manner that isregulated by nucleosomal DNA. Component of several complexes whichregulate chromatin metabolism. These include the type B histoneacetyltransferase (HAT) complex, which is required for chromatinassembly following DNA replication…
RBM17	Q96I25	3brown	0.724624	-0.185408	0.71632	0.727564	-0.0540991	0.582097	0.0374289	0.341777	0.325196	0.188851	0.334125	0.0487518	0.577416	0.440449	-0.0119716	0.586968	0.112083	0.444706	0.298632	0.436747	0.251355	-0.201134	This gene encodes an RNA binding protein. The encoded protein is part of the spliceosome complex and functions in the second catalytic step of mRNA splicing. Alternatively spliced transcript variants have been described. Related pseudogenes exist on chromosomes 9 and 15. [provided by RefSeq, Mar 2009].	Splice factor that binds to the single-stranded 3'AG atthe exon/intron border and promotes its utilization in the secondcatalytic step. Involved in the regulation of alternative splicingand the utilization of cryptic splice sites. Promotes theutilization of a cryptic splice site created by the beta-110mutation in the HBB gene. The resulting frameshift leads to sicklecell anemia. {ECO:0000269|PubM…
RBM4	Q9BWF3	3brown	0.601676	0.132329	0.445283	0.646619	0.0693949	0.587734	-0.0780125	0.146646	0.223684	0.31113	0.379738	-0.12122	0.617922	0.18446	0.0780927	0.289894	0.041327	0.278875	0.240985	0.402571	0.0187739	-0.162496	NA	RNA-binding factor involved in multiple aspects ofcellular processes like alternative splicing of pre-mRNA andtranslation regulation. Modulates alternative 5'-splice site andexon selection. Acts as a muscle cell differentiation-promotingfactor. Activates exon skipping of the PTB pre-mRNA during musclecell differentiation. Antagonizes the activity of the splicingfactor PTBP1 to modulate muscle cel…
RFC1	P35251	3brown	0.372567	-0.201019	0.574562	0.774924	-0.305359	0.624311	-0.0659749	0.435675	-0.0155831	0.17832	0.58514	-0.184647	0.312621	0.128964	-0.00958265	0.250767	0.207088	0.206152	-0.0516633	0.228564	0.124775	0.115519	This gene encodes the large subunit of replication factor C, a five subunit DNA polymerase accessory protein, which is a DNA-dependent ATPase required for eukaryotic DNA replication and repair. The large subunit acts as an activator of DNA polymerases, binds to the 3' end of primers, and promotes coordinated synthesis of both strands. It may also have a role in telomere stability. Alternatively s…	The elongation of primed DNA templates by DNA polymerasedelta and epsilon requires the action of the accessory proteinsPCNA and activator 1. This subunit binds to the primer-templatejunction. Binds the PO-B transcription element as well as other GArich DNA sequences. Could play a role in DNA transcriptionregulation as well as DNA replication and/or repair. Can bindsingle- or double-stranded DNA. …
RFC3	P40938	3brown	0.398733	-0.18386	0.644291	0.895027	-0.466187	0.533047	-0.312529	0.42622	0.0383161	-0.0215518	0.574468	-0.267751	0.287217	0.152368	-0.0632988	0.244749	0.0712426	0.340689	-0.0447184	0.285688	0.0872107	-0.0260985	The elongation of primed DNA templates by DNA polymerase delta and DNA polymerase epsilon requires the accessory proteins proliferating cell nuclear antigen (PCNA) and replication factor C (RFC). RFC, also named activator 1, is a protein complex consisting of five distinct subunits of 140, 40, 38, 37, and 36 kDa. This gene encodes the 38 kDa subunit. This subunit is essential for the interaction …	The elongation of primed DNA templates by DNA polymerasedelta and epsilon requires the action of the accessory proteinsproliferating cell nuclear antigen (PCNA) and activator 1.
RNF114	Q9Y508	3brown	0.265666	-0.201686	0.688071	0.780641	-0.575745	0.385366	-0.2659	0.382328	-0.123912	-0.16207	0.508145	-0.253164	0.212422	0.0992867	-0.327544	0.18865	0.0654741	0.312431	-0.128014	0.245657	0.104918	-0.037378	NA	E3 ubiquitin-protein ligase promoting the ubiquitinationand degradation of the CDK inhibitor CDKN1A and probably alsoCDKN1B and CDKN1C. These activities stimulate cell cycle's G1-to-Sphase transition and suppress cellular senescence. May play a rolein spermatogenesis. {ECO:0000269|PubMed:23645206}.
RNF20	Q5VTR2	3brown	0.399224	-0.0675535	0.526433	0.858439	-0.355106	0.455901	-0.384282	0.115318	-0.0330078	0.0517902	0.503863	-0.293689	0.438465	0.0686071	-0.405447	0.332248	0.0292742	0.392693	0.0797231	0.451425	0.18146	-0.191248	The protein encoded by this gene shares similarity with BRE1 of S. cerevisiae. The protein encoded by this human gene is an E3 ubiquitin ligase that regulates chromosome structure by monoubiquitinating histone H2B. This protein acts as a putative tumor suppressor and positively regulates the p53 tumor suppressor as well as numerous histone H2A and H2B genes. In contrast, this protein also suppres…	Component of the RNF20/40 E3 ubiquitin-protein ligasecomplex that mediates monoubiquitination of 'Lys-120' of histoneH2B (H2BK120ub1). H2BK120ub1 gives a specific tag for epigenetictranscriptional activation and is also prerequisite for histone H3'Lys-4' and 'Lys-79' methylation (H3K4me and H3K79me,respectively). It thereby plays a central role inb histone codeand gene regulation. The RNF20/40 co…
RNF40	O75150	3brown	0.472614	0.0281669	0.445647	0.816155	-0.277369	0.44956	-0.367065	0.0435423	-0.0300054	0.085238	0.524501	-0.168761	0.487431	0.191117	-0.460951	0.37046	0.138315	0.356336	0.0288296	0.482362	0.292323	-0.234849	The protein encoded by this gene contains a RING finger, a motif known to be involved in protein-protein and protein-DNA interactions. This protein was reported to interact with the tumor suppressor protein RB1. Studies of the rat counterpart suggested that this protein may function as an E3 ubiquitin-protein ligase, and facilitate the ubiquitination and degradation of syntaxin 1, which is an ess…	Component of the RNF20/40 E3 ubiquitin-protein ligasecomplex that mediates monoubiquitination of 'Lys-120' of histoneH2B (H2BK120ub1). H2BK120ub1 gives a specific tag for epigenetictranscriptional activation and is also prerequisite for histone H3'Lys-4' and 'Lys-79' methylation (H3K4me and H3K79me,respectively). It thereby plays a central role in histone code andgene regulation. The RNF20/40 com…
RPL26L1	Q9UNX3	3brown	0.0856574	-0.342331	0.406312	0.435451	-0.528974	-0.0925233	-0.395094	0.0858909	-0.0220195	-0.449199	0.135865	-0.0680959	-0.127496	0.150377	-0.480714	0.315887	-0.103633	0.439201	-0.0283499	0.177097	0.245855	-0.211958	This gene encodes a protein that shares high sequence similarity with ribosomal protein L26. Alternative splicing results in multiple transcript variants encoding the same protein. [provided by RefSeq, Dec 2015].	NA
RRM2	P31350	3brown	0.271013	-0.199036	0.648643	0.899849	-0.625466	0.183798	-0.643468	0.110922	0.0206981	-0.290449	0.357923	-0.404537	0.189308	0.0674643	-0.401106	0.385703	-0.134576	0.578787	0.11974	0.501085	0.0870635	-0.382895	This gene encodes one of two non-identical subunits for ribonucleotide reductase. This reductase catalyzes the formation of deoxyribonucleotides from ribonucleotides. Synthesis of the encoded protein (M2) is regulated in a cell-cycle dependent fashion. Transcription from this gene can initiate from alternative promoters, which results in two isoforms that differ in the lengths of their N-termini.…	Provides the precursors necessary for DNA synthesis.Catalyzes the biosynthesis of deoxyribonucleotides from thecorresponding ribonucleotides. Inhibits Wnt signaling.
SAP30	O75446	3brown	0.115181	0.00118888	0.452388	0.70071	-0.453148	0.314421	-0.460133	-0.00558356	-0.261495	0.0419314	0.428266	-0.506686	0.357095	-0.13666	-0.448342	0.149181	0.0542959	0.23129	0.015003	0.456963	0.0202055	-0.282932	Histone acetylation plays a key role in the regulation of eukaryotic gene expression. Histone acetylation and deacetylation are catalyzed by multisubunit complexes. The protein encoded by this gene is a component of the histone deacetylase complex, which includes SIN3, SAP18, HDAC1, HDAC2, RbAp46, RbAp48, and other polypeptides. This complex is active in deacetylating core histone octamers, but i…	Involved in the functional recruitment of the Sin3-histone deacetylase complex (HDAC) to a specific subset of N-CoRcorepressor complexes. Capable of transcription repression by N-CoR. Active in deacetylating core histone octamers (when in acomplex) but inactive in deacetylating nucleosomal histones.{ECO:0000250|UniProtKB:O88574, ECO:0000269|PubMed:9651585}.
SCAMP3	O14828	3brown	0.156582	-0.276921	0.44445	0.552678	-0.562172	0.0675277	-0.329551	0.395623	0.107058	-0.389072	0.365452	-0.106305	-0.108213	0.115253	-0.0787569	0.159818	0.0257463	0.265715	-0.144704	0.0355899	0.131294	0.108625	This gene encodes an integral membrane protein that belongs to the secretory carrier membrane protein family. The encoded protein functions as a carrier to the cell surface in post-golgi recycling pathways. This protein is also involved in protein trafficking in endosomal pathways. Two transcript variants encoding different isoforms have been found for this gene.[provided by RefSeq, May 2011].	Functions in post-Golgi recycling pathways. Acts as arecycling carrier to the cell surface.
SH3PXD2B	A1X283	3brown	0.192564	0.189306	0.286909	0.587359	-0.330287	0.228856	-0.463534	0.0212532	-0.165679	-0.0874357	0.467525	-0.40012	0.270704	-0.147026	-0.284148	0.0711281	-0.156678	0.3263	-0.0372069	0.319897	-0.194832	-0.0796203	This gene encodes an adapter protein that is characterized by a PX domain and four Src homology 3 domains. The encoded protein is required for podosome formation and is involved in cell adhesion and migration of numerous cell types. Mutations in this gene are the cause of Frank-ter Haar syndrome (FTHS), and also Borrone Dermato-Cardio-Skeletal (BDCS) syndrome. Alternative splicing of this gene re…	Adapter protein involved in invadopodia and podosomeformation and extracellular matrix degradation. Binds matrixmetalloproteinases (ADAMs), NADPH oxidases (NOXs) andphosphoinositides. Acts as an organizer protein that allows NOX1-or NOX3-dependent reactive oxygen species (ROS) generation and ROSlocalization. Plays a role in mitotic clonal expansion during theimmediate early stage of adipocyte dif…
SMARCA5	O60264	3brown	0.263525	0.203613	0.395086	0.673299	-0.225874	0.677291	-0.117507	0.254211	-0.218332	0.377047	0.66609	-0.392657	0.550428	-0.0524245	-0.0764032	0.00194573	0.224538	0.062272	-0.0930373	0.306841	-0.0829725	0.0125525	The protein encoded by this gene is a member of the SWI/SNF family of proteins. Members of this family have helicase and ATPase activities and are thought to regulate transcription of certain genes by altering the chromatin structure around those genes. The protein encoded by this gene is a component of the chromatin remodeling and spacing factor RSF, a facilitator of the transcription of class I…	Helicase that possesses intrinsic ATP-dependentnucleosome-remodeling activity. Complexes containing SMARCA5 arecapable of forming ordered nucleosome arrays on chromatin; thismay require intact histone H4 tails. Also required for replicationof pericentric heterochromatin in S-phase specifically inconjunction with BAZ1A. Probably plays a role in repression ofpolI dependent transcription of the rDNA…
SMARCAD1	Q9H4L7	3brown	0.413509	0.316266	0.364094	0.713989	-0.112274	0.451422	-0.382435	-0.0662413	-0.0730984	0.275158	0.468443	-0.447886	0.630438	-0.0288515	-0.174221	0.250256	-0.0451061	0.425924	0.261604	0.63208	-0.0943405	-0.366368	This gene encodes a member of the SNF subfamily of helicase proteins. The encoded protein plays a critical role in the restoration of heterochromatin organization and propagation of epigenetic patterns following DNA replication by mediating histone H3/H4 deacetylation. Mutations in this gene are associated with adermatoglyphia. Alternatively spliced transcript variants encoding multiple isoforms …	DNA helicase that possesses intrinsic ATP-dependentnucleosome-remodeling activity and is both required for DNA repairand heterochromatin organization. Promotes DNA end resection ofdouble-strand breaks (DSBs) following DNA damage: probably acts byweakening histone DNA interactions in nucleosomes flanking DSBs.Required for the restoration of heterochromatin organization afterreplication. Acts at re…
SMC1A	Q14683	3brown	0.407572	0.161313	0.381491	0.669153	-0.0459715	0.871565	0.125791	0.328502	-0.189292	0.547063	0.6657	-0.206129	0.6677	0.0615054	-0.0325504	-0.0164148	0.36467	-0.0688512	-0.15651	0.228181	0.12311	0.0882584	Proper cohesion of sister chromatids is a prerequisite for the correct segregation of chromosomes during cell division. The cohesin multiprotein complex is required for sister chromatid cohesion. This complex is composed partly of two structural maintenance of chromosomes (SMC) proteins, SMC3 and either SMC1B or the protein encoded by this gene. Most of the cohesin complexes dissociate from the c…	Involved in chromosome cohesion during cell cycle and inDNA repair. Central component of cohesin complex. The cohesincomplex is required for the cohesion of sister chromatids afterDNA replication. The cohesin complex apparently forms a largeproteinaceous ring within which sister chromatids can be trapped.At anaphase, the complex is cleaved and dissociates fromchromatin, allowing sister chromatids…
SMC2	O95347	3brown	0.408196	-0.0468847	0.57044	0.918543	-0.424883	0.624087	-0.276839	0.387382	-0.0779058	0.108485	0.755541	-0.275212	0.389312	0.114304	-0.126518	0.221727	0.219422	0.260245	-0.123327	0.303063	0.12705	0.0574295	NA	Central component of the condensin complex, a complexrequired for conversion of interphase chromatin into mitotic-likecondense chromosomes. The condensin complex probably introducespositive supercoils into relaxed DNA in the presence of type Itopoisomerases and converts nicked DNA into positive knotted formsin the presence of type II topoisomerases.{ECO:0000269|PubMed:11136719}.
SMC3	Q9UQE7	3brown	0.407169	0.138477	0.52812	0.755229	-0.193359	0.736711	-0.0571492	0.293651	-0.16318	0.374887	0.616311	-0.307143	0.627424	0.0326219	-0.109178	0.0820565	0.225386	0.0754098	-0.0599994	0.346552	0.0531366	-0.0462807	This gene belongs to the SMC3 subfamily of SMC proteins. The encoded protein occurs in certain cell types as either an intracellular, nuclear protein or a secreted protein. The nuclear form, known as structural maintenance of chromosomes 3, is a component of the multimeric cohesin complex that holds together sister chromatids during mitosis, enabling proper chromosome segregation. Post-translatio…	Central component of cohesin, a complex required forchromosome cohesion during the cell cycle. The cohesin complex mayform a large proteinaceous ring within which sister chromatids canbe trapped. At anaphase, the complex is cleaved and dissociatesfrom chromatin, allowing sister chromatids to segregate. Cohesionis coupled to DNA replication and is involved in DNA repair. Thecohesin complex plays a…
SMC6	Q96SB8	3brown	0.496118	0.204825	0.362251	0.63626	-0.0157964	0.727243	0.084724	0.410981	-0.0238906	0.33012	0.633389	0.0051785	0.433217	0.269297	0.0412244	0.0984091	0.284211	-0.0100054	-0.188689	0.212046	0.248914	0.176637	NA	Core component of the SMC5-SMC6 complex, a complexinvolved in DNA double-strand breaks by homologous recombination.The complex may promote sister chromatid homologous recombinationby recruiting the SMC1-SMC3 cohesin complex to double-strandbreaks. The complex is required for telomere maintenance viarecombination in ALT (alternative lengthening of telomeres) celllines and mediates sumoylation of s…
SPC25	Q9HBM1	3brown	0.234209	-0.269094	0.658557	0.84685	-0.736568	0.314922	-0.493529	0.353749	-0.0936744	-0.266252	0.585976	-0.278385	0.17532	0.13843	-0.376057	0.281979	0.157295	0.340278	-0.199461	0.237858	0.154301	-0.116395	This gene encodes a protein that may be involved in kinetochore-microtubule interaction and spindle checkpoint activity. [provided by RefSeq, Jul 2008].	Acts as a component of the essential kinetochore-associated NDC80 complex, which is required for chromosomesegregation and spindle checkpoint activity (PubMed:14699129,PubMed:14738735). Required for kinetochore integrity and theorganization of stable microtubule binding sites in the outerplate of the kinetochore (PubMed:14738735, PubMed:14699129). TheNDC80 complex synergistically enhances the aff…
SQLE	Q14534	3brown	0.0514485	-0.222322	0.317855	0.517435	-0.451996	0.28091	-0.167154	0.246538	-0.0116974	-0.0639044	0.382656	-0.0433538	0.143772	0.072035	-0.161188	0.109665	0.298287	-0.0721499	-0.287791	-0.139151	0.295993	0.0809667	Squalene epoxidase catalyzes the first oxygenation step in sterol biosynthesis and is thought to be one of the rate-limiting enzymes in this pathway. [provided by RefSeq, Jul 2008].	Catalyzes the first oxygenation step in sterolbiosynthesis and is suggested to be one of the rate-limitingenzymes in this pathway.
SRPK1	Q96SB4	3brown	0.462208	-0.288707	0.578059	0.640438	-0.270284	0.465536	0.0715884	0.602324	0.213192	-0.0264675	0.496056	0.0663921	0.0713122	0.309867	0.227223	0.325815	0.149847	0.291399	-0.0287862	0.0778585	0.169047	0.313417	This gene encodes a serine/arginine protein kinase specific for the SR (serine/arginine-rich domain) family of splicing factors. The protein localizes to the nucleus and the cytoplasm. It is thought to play a role in regulation of both constitutive and alternative splicing by regulating intracellular localization of splicing factors. Alternative splicing of this gene results in multiple transcrip…	Serine/arginine-rich protein-specific kinase whichspecifically phosphorylates its substrates at serine residueslocated in regions rich in arginine/serine dipeptides, known as RSdomains and is involved in the phosphorylation of SR splicingfactors and the regulation of splicing. Plays a central role inthe regulatory network for splicing, controlling the intranucleardistribution of splicing factors …
SSRP1	Q08945	3brown	0.300249	-0.186687	0.609784	0.891884	-0.567213	0.581838	-0.261106	0.466664	-0.141694	0.00529826	0.743392	-0.24362	0.279222	0.117213	-0.201228	0.180141	0.278892	0.197396	-0.258063	0.191594	0.16537	0.0999982	The protein encoded by this gene is a subunit of a heterodimer that, along with SUPT16H, forms chromatin transcriptional elongation factor FACT. FACT interacts specifically with histones H2A/H2B to effect nucleosome disassembly and transcription elongation. FACT and cisplatin-damaged DNA may be crucial to the anticancer mechanism of cisplatin. This encoded protein contains a high mobility group b…	Component of the FACT complex, a general chromatinfactor that acts to reorganize nucleosomes. The FACT complex isinvolved in multiple processes that require DNA as a template suchas mRNA elongation, DNA replication and DNA repair. Duringtranscription elongation the FACT complex acts as a histonechaperone that both destabilizes and restores nucleosomalstructure. It facilitates the passage of RNA p…
STAU1	O95793	3brown	0.430752	0.0935553	0.662254	0.657456	-0.242054	0.155766	-0.32114	-0.00422353	0.0460452	-0.097457	0.22594	-0.305069	0.345211	0.11015	-0.37206	0.467413	-0.171455	0.582695	0.392933	0.707726	0.0334874	-0.396716	Staufen is a member of the family of double-stranded RNA (dsRNA)-binding proteins involved in the transport and/or localization of mRNAs to different subcellular compartments and/or organelles. These proteins are characterized by the presence of multiple dsRNA-binding domains which are required to bind RNAs having double-stranded secondary structures. The human homologue of staufen encoded by STA…	Binds double-stranded RNA (regardless of the sequence)and tubulin. May play a role in specific positioning of mRNAs atgiven sites in the cell by cross-linking cytoskeletal and RNAcomponents, and in stimulating their translation at the site.
TADA3	O75528	3brown	0.436535	-0.00547869	0.618258	0.637151	-0.214116	0.452978	-0.0896507	0.244933	-0.0130426	0.114331	0.417908	-0.206671	0.42248	0.16823	-0.213899	0.291352	0.0533852	0.361974	0.127889	0.427743	0.0517487	-0.152409	DNA-binding transcriptional activator proteins increase the rate of transcription by interacting with the transcriptional machinery bound to the basal promoter in conjunction with adaptor proteins, possibly by acetylation and destabilization of nucleosomes. The protein encoded by this gene is a transcriptional activator adaptor and a component of the histone acetyl transferase (HAT) coactivator c…	Functions as a component of the PCAF complex. The PCAFcomplex is capable of efficiently acetylating histones in anucleosomal context. The PCAF complex could be considered as thehuman version of the yeast SAGA complex. Also known as acoactivator for p53/TP53-dependent transcriptional activation.Component of the ATAC complex, a complex with histoneacetyltransferase activity on histones H3 and H4.{E…
TBK1	Q9UHD2	3brown	0.28219	-0.193206	0.363104	0.704348	-0.44926	0.300262	-0.332796	0.306457	0.0169415	-0.156747	0.528325	0.0162729	0.102306	0.223732	-0.20687	0.302137	0.214457	0.295849	-0.189174	0.144867	0.344245	0.0402093	The NF-kappa-B (NFKB) complex of proteins is inhibited by I-kappa-B (IKB) proteins, which inactivate NFKB by trapping it in the cytoplasm. Phosphorylation of serine residues on the IKB proteins by IKB kinases marks them for destruction via the ubiquitination pathway, thereby allowing activation and nuclear translocation of the NFKB complex. The protein encoded by this gene is similar to IKB kinas…	Serine/threonine kinase that plays an essential role inregulating inflammatory responses to foreign agents. Followingactivation of toll-like receptors by viral or bacterialcomponents, associates with TRAF3 and TANK and phosphorylatesinterferon regulatory factors (IRFs) IRF3 and IRF7 as well asDDX3X. This activity allows subsequent homodimerization andnuclear translocation of the IRFs leading to t…
TCF12	Q99081	3brown	0.264556	-0.0699765	0.427818	0.621327	-0.429609	0.206632	-0.377335	0.288286	0.0454716	-0.152575	0.484744	-0.253464	0.080935	0.0635166	0.000439561	0.226228	0.0154921	0.370851	-0.00679921	0.251399	-0.16617	0.0314806	The protein encoded by this gene is a member of the basic helix-loop-helix (bHLH) E-protein family that recognizes the consensus binding site (E-box) CANNTG. This encoded protein is expressed in many tissues, among them skeletal muscle, thymus, B- and T-cells, and may participate in regulating lineage-specific gene expression through the formation of heterodimers with other bHLH E-proteins. Sever…	Transcriptional regulator. Involved in the initiation ofneuronal differentiation. Activates transcription by binding tothe E box (5'-CANNTG-3').
TDP1	Q9NUW8	3brown	0.343305	-0.0289459	0.210761	0.590671	-0.125677	0.664406	0.0273702	0.403986	-0.127767	0.270768	0.700411	0.0954954	0.295924	0.176589	-0.00114107	0.0597034	0.365924	-0.119326	-0.387633	-0.0682645	0.370826	0.359575	The protein encoded by this gene is involved in repairing stalled topoisomerase I-DNA complexes by catalyzing the hydrolysis of the phosphodiester bond between the tyrosine residue of topoisomerase I and the 3-prime phosphate of DNA. This protein may also remove glycolate from single-stranded DNA containing 3-prime phosphoglycolate, suggesting a role in repair of free-radical mediated DNA double-…	DNA repair enzyme that can remove a variety of covalentadducts from DNA through hydrolysis of a 3'-phosphodiester bond,giving rise to DNA with a free 3' phosphate. Catalyzes thehydrolysis of dead-end complexes between DNA and the topoisomeraseI active site tyrosine residue. Hydrolyzes 3'-phosphoglycolates onprotruding 3' ends on DNA double-strand breaks due to DNA damageby radiation and free radi…
[truncated: 2,753 more rows]

## Sheet: WPCNA_3M
genename	UNIPROTKB	module	kME_grey	kME_turquoise	kME_blue	kME_brown	kME_yellow	kME_black	kME_pink	kME_magenta	kME_purple	kME_greenyellow	kME_tan	kME_salmon	kME_cyan	kME_midnightblue	kME_lightcyan	kME_grey60	kME_lightgreen	kME_lightyellow	refSeq.annot	uniprot.annot
[truncated: 2,817 more rows]
