# Supplementary material for: Cortical organoids model early brain development disrupted by 16p11.2 copy number variants in autism
Source: Mol Psychiatry. 2021 Aug 26;26(12):7560–80. doi: 10.1038/s41380-021-01243-6 (PMC8873019; doi:10.1038/s41380-021-01243-6)
Supplement: Supplementary file 13 — Table S11 [file 41380_2021_1243_MOESM13_ESM.xlsx]

## Sheet: readme_S11
Supplementary Table 11. Gene Ontology enrichment analyses of significantly genotype-associated protein co-expression modules from WPCNA.
1. Only GO annotations for modules significantly associated with genotypes are shown
2. gProfiler R package was used for annotations. Background was restricted to the proteins identified ny TMT-MS by group (iPSCs, 1M organoids and 3M organoids). An ordered query was used, ranking proteins by kME
3. All 16p11.2 proteins and GO terms that are supported by only one protein have been filtered out
4. Highlighted in light grey terms are relevant to tissues and processes from this study and exclude large and more general "term size" queries

## Sheet: 5green_1M
query.number	significant	p.value	term.size	query.size	overlap.size	precision	recall	term.id	domain	subgraph.number	term.name	relative.depth	intersection
1	TRUE	5.1e-17	954	124	84	0.677	0.088	GO:0090304	BP	16	nucleic acid metabolic process	4	LIG3,WIZ,RTFDC1,TPR,SNRNP40,MBD3,XRCC1,SMARCE1,SNRPA,SRRT,SF3B2,POLR2E,CHD8,CCDC22,CTCF,UBR5,SNRNP70,SF3A2,PRPF31,NUDT1,EFTUD2,FRG1,CHD4,BRD8,IK,PPWD1,SF3B6,SF3B1,BCAS2,ARID1A,KMT2A,SMNDC1,KDM3B,ZC3H7A,SMU1,TRIR,ZC3H13,SNRPC,ASH2L,RBM39,SNRPA1,CDC73,ORC3,ACTL6A,SAP130,RTF1,INTS14,RB1,FTO,NCOR1,RPRD1A,EIF4A3,BRD4,SETDB1,PARP1,SNRNP200,SSBP2,ZMAT2,UHRF2,SMG1,SAFB,LEMD2,IWS1,RAD21,PSIP1,METTL3,ZNF14…
1	TRUE	3.6e-15	845	124	76	0.613	0.09	GO:0016070	BP	16	RNA metabolic process	5	TPR,SNRNP40,MBD3,SMARCE1,SNRPA,SRRT,SF3B2,POLR2E,CHD8,CCDC22,CTCF,SNRNP70,SF3A2,PRPF31,EFTUD2,FRG1,CHD4,BRD8,IK,PPWD1,SF3B6,SF3B1,BCAS2,ARID1A,KMT2A,SMNDC1,KDM3B,ZC3H7A,SMU1,TRIR,ZC3H13,SNRPC,ASH2L,RBM39,SNRPA1,CDC73,ACTL6A,SAP130,RTF1,INTS14,RB1,FTO,NCOR1,RPRD1A,EIF4A3,BRD4,SETDB1,PARP1,SNRNP200,SSBP2,ZMAT2,UHRF2,SMG1,SAFB,LEMD2,IWS1,RAD21,PSIP1,METTL3,ZNF143,SF1,SIN3A,BPTF,RELA,SMARCC1,CBX2,PRP…
1	TRUE	2.3e-14	1154	124	88	0.71	0.076	GO:0006139	BP	16	nucleobase-containing compound metabolic process	3	LIG3,WIZ,RTFDC1,TPR,SNRNP40,MBD3,XRCC1,SMARCE1,SNRPA,SRRT,SF3B2,NANS,POLR2E,GNPNAT1,CHD8,CCDC22,CTCF,UBR5,SNRNP70,SF3A2,PRPF31,NUDT1,EFTUD2,FRG1,CHD4,RAB23,BRD8,IK,PPWD1,SF3B6,SF3B1,BCAS2,ARID1A,KMT2A,SMNDC1,KDM3B,ZC3H7A,SMU1,TRIR,ZC3H13,SNRPC,ASH2L,RBM39,SNRPA1,CDC73,ORC3,ACTL6A,SAP130,RTF1,INTS14,RB1,FTO,NCOR1,RPRD1A,EIF4A3,BRD4,SETDB1,PARP1,SNRNP200,SSBP2,ZMAT2,UHRF2,SMG1,SAFB,LEMD2,IWS1,PMVK,…
1	TRUE	1.11e-13	1183	124	88	0.71	0.074	GO:0046483	BP	16	heterocycle metabolic process	2	LIG3,WIZ,RTFDC1,TPR,SNRNP40,MBD3,XRCC1,SMARCE1,SNRPA,SRRT,SF3B2,NANS,POLR2E,GNPNAT1,CHD8,CCDC22,CTCF,UBR5,SNRNP70,SF3A2,PRPF31,NUDT1,EFTUD2,FRG1,CHD4,RAB23,BRD8,IK,PPWD1,SF3B6,SF3B1,BCAS2,ARID1A,KMT2A,SMNDC1,KDM3B,ZC3H7A,SMU1,TRIR,ZC3H13,SNRPC,ASH2L,RBM39,SNRPA1,CDC73,ORC3,ACTL6A,SAP130,RTF1,INTS14,RB1,FTO,NCOR1,RPRD1A,EIF4A3,BRD4,SETDB1,PARP1,SNRNP200,SSBP2,ZMAT2,UHRF2,SMG1,SAFB,LEMD2,IWS1,PMVK,…
1	TRUE	1.11e-13	193	118	34	0.288	0.176	GO:0006397	BP	16	mRNA processing	7	SNRNP40,SNRPA,SRRT,SF3B2,POLR2E,SNRNP70,SF3A2,PRPF31,EFTUD2,FRG1,IK,PPWD1,SF3B6,SF3B1,BCAS2,SMNDC1,SMU1,SNRPC,SNRPA1,CDC73,EIF4A3,SNRNP200,ZMAT2,SAFB,IWS1,PSIP1,METTL3,SF1,PRPF8,SART1,PUF60,SNRPE,SF3A3,SARNP
1	TRUE	1.38e-13	1188	124	88	0.71	0.074	GO:0006725	BP	16	cellular aromatic compound metabolic process	2	LIG3,WIZ,RTFDC1,TPR,SNRNP40,MBD3,XRCC1,SMARCE1,SNRPA,SRRT,SF3B2,NANS,POLR2E,GNPNAT1,CHD8,CCDC22,CTCF,UBR5,SNRNP70,SF3A2,PRPF31,NUDT1,EFTUD2,FRG1,CHD4,RAB23,BRD8,IK,PPWD1,SF3B6,SF3B1,BCAS2,ARID1A,KMT2A,SMNDC1,KDM3B,ZC3H7A,SMU1,TRIR,ZC3H13,SNRPC,ASH2L,RBM39,SNRPA1,CDC73,ORC3,ACTL6A,SAP130,RTF1,INTS14,RB1,FTO,NCOR1,RPRD1A,EIF4A3,BRD4,SETDB1,PARP1,SNRNP200,SSBP2,ZMAT2,UHRF2,SMG1,SAFB,LEMD2,IWS1,PMVK,…
1	TRUE	1.2e-12	160	118	30	0.254	0.188	GO:0000377	BP	16	RNA splicing, via transesterification reactions with bulged adenosine as nucleophile	9	SNRNP40,SNRPA,SRRT,SF3B2,POLR2E,SNRNP70,SF3A2,PRPF31,EFTUD2,FRG1,IK,PPWD1,SF3B6,SF3B1,BCAS2,SMNDC1,SMU1,SNRPC,SNRPA1,EIF4A3,SNRNP200,ZMAT2,PSIP1,METTL3,SF1,PRPF8,SART1,PUF60,SNRPE,SF3A3
1	TRUE	1.2e-12	160	118	30	0.254	0.188	GO:0000398	BP	16	mRNA splicing, via spliceosome	8	SNRNP40,SNRPA,SRRT,SF3B2,POLR2E,SNRNP70,SF3A2,PRPF31,EFTUD2,FRG1,IK,PPWD1,SF3B6,SF3B1,BCAS2,SMNDC1,SMU1,SNRPC,SNRPA1,EIF4A3,SNRNP200,ZMAT2,PSIP1,METTL3,SF1,PRPF8,SART1,PUF60,SNRPE,SF3A3
1	TRUE	1.29e-12	1229	124	88	0.71	0.072	GO:1901360	BP	16	organic cyclic compound metabolic process	3	LIG3,WIZ,RTFDC1,TPR,SNRNP40,MBD3,XRCC1,SMARCE1,SNRPA,SRRT,SF3B2,NANS,POLR2E,GNPNAT1,CHD8,CCDC22,CTCF,UBR5,SNRNP70,SF3A2,PRPF31,NUDT1,EFTUD2,FRG1,CHD4,RAB23,BRD8,IK,PPWD1,SF3B6,SF3B1,BCAS2,ARID1A,KMT2A,SMNDC1,KDM3B,ZC3H7A,SMU1,TRIR,ZC3H13,SNRPC,ASH2L,RBM39,SNRPA1,CDC73,ORC3,ACTL6A,SAP130,RTF1,INTS14,RB1,FTO,NCOR1,RPRD1A,EIF4A3,BRD4,SETDB1,PARP1,SNRNP200,SSBP2,ZMAT2,UHRF2,SMG1,SAFB,LEMD2,IWS1,PMVK,…
1	TRUE	1.29e-12	161	118	30	0.254	0.186	GO:0000375	BP	16	RNA splicing, via transesterification reactions	8	SNRNP40,SNRPA,SRRT,SF3B2,POLR2E,SNRNP70,SF3A2,PRPF31,EFTUD2,FRG1,IK,PPWD1,SF3B6,SF3B1,BCAS2,SMNDC1,SMU1,SNRPC,SNRPA1,EIF4A3,SNRNP200,ZMAT2,PSIP1,METTL3,SF1,PRPF8,SART1,PUF60,SNRPE,SF3A3
1	TRUE	2.21e-12	1022	99	67	0.677	0.066	GO:0010467	BP	16	gene expression	4	TPR,SNRNP40,MBD3,SMARCE1,SNRPA,SRRT,SF3B2,CRKL,CCDC22,CTCF,UBR5,SNRNP70,PRPF31,EFTUD2,FRG1,CHD4,BRD8,IK,PPWD1,SF3B6,SF3B1,BCAS2,ARID1A,KMT2A,SMNDC1,KDM3B,ZC3H7A,SMU1,NUP153,ASH2L,RBM39,SNRPA1,CDC73,ACTL6A,SAP130,RTF1,RB1,NCOR1,BRD4,SETDB1,PARP1,SNRNP200,SSBP2,ZMAT2,UHRF2,SAFB,RBBP4,IWS1,RAD21,PSIP1,ZNF143,SF1,SIN3A,BPTF,RELA,SMARCC1,CBX2,PRPF8,SART1,PUF60,EHMT1,SNRPE,MTA1,SF3A3,HDAC2,AKAP17A,SARNP
1	TRUE	8.25e-12	187	118	31	0.263	0.166	GO:0008380	BP	16	RNA splicing	7	SNRNP40,SNRPA,SRRT,SF3B2,POLR2E,SNRNP70,SF3A2,PRPF31,EFTUD2,FRG1,IK,PPWD1,SF3B6,SF3B1,BCAS2,SMNDC1,SMU1,SNRPC,SNRPA1,EIF4A3,SNRNP200,ZMAT2,PSIP1,METTL3,SF1,PRPF8,SART1,PUF60,SNRPE,SF3A3,AKAP17A
1	TRUE	1.44e-11	872	129	73	0.566	0.084	GO:0003676	MF	21	nucleic acid binding	3	TPR,SNRNP40,MBD3,FAM50A,XRCC1,SMARCE1,SNRPA,SRRT,SF3B2,CRKL,CHD8,DIDO1,CTCF,SNRNP70,SF3A2,AKAP8,PRPF31,NUDT1,NRF1,EFTUD2,FRG1,RSRC2,CHD4,SF3B6,SF3B1,ARID1A,KMT2A,SMNDC1,KDM3B,ZMYM2,ZC3H7A,ZC3H13,SNRPC,RBM42,ASH2L,RBM39,SNRPA1,DPF2,ORC3,ACTL6A,RTF1,RB1,RBM26,NCOR1,EIF4A3,PARP1,SNRNP200,SSBP2,ZMAT2,SMG1,SAFB,LEMD2,RBBP4,PSIP1,METTL3,ZNF143,SRP68,SF1,SIN3A,TBCA,BPTF,RELA,SMARCC1,PRPF8,SART1,TAF7,PUF…
1	TRUE	3.33e-11	164	99	26	0.263	0.159	GO:0006325	BP	16	chromatin organization	1	TPR,MBD3,SMARCE1,CTCF,UBR5,AKAP8,CHD4,BRD8,ARID1A,KMT2A,KDM3B,ASH2L,CDC73,ACTL6A,RB1,SETDB1,UHRF2,SAFB,RBBP4,IWS1,PBRM1,SIN3A,BPTF,SMARCC1,EHMT1,HDAC2
1	TRUE	5.41e-11	90	101	20	0.198	0.222	GO:1990837	MF	21	sequence-specific double-stranded DNA binding	6	MBD3,SMARCE1,CTCF,CHD4,KMT2A,KDM3B,DPF2,ORC3,ACTL6A,RB1,PARP1,SSBP2,SAFB,RBBP4,ZNF143,SIN3A,RELA,SMARCC1,MTA1,HDAC2
1	TRUE	5.87e-11	80	101	19	0.188	0.237	GO:0000976	MF	21	transcription regulatory region sequence-specific DNA binding	6	MBD3,SMARCE1,CTCF,CHD4,KMT2A,KDM3B,DPF2,ACTL6A,RB1,PARP1,SSBP2,SAFB,RBBP4,ZNF143,SIN3A,RELA,SMARCC1,MTA1,HDAC2
1	TRUE	1.13e-10	1326	124	88	0.71	0.066	GO:0034641	BP	16	cellular nitrogen compound metabolic process	2	LIG3,WIZ,RTFDC1,TPR,SNRNP40,MBD3,XRCC1,SMARCE1,SNRPA,SRRT,SF3B2,NANS,POLR2E,GNPNAT1,CHD8,CCDC22,CTCF,UBR5,SNRNP70,SF3A2,PRPF31,NUDT1,EFTUD2,FRG1,CHD4,RAB23,BRD8,IK,PPWD1,SF3B6,SF3B1,BCAS2,ARID1A,KMT2A,SMNDC1,KDM3B,ZC3H7A,SMU1,TRIR,ZC3H13,SNRPC,ASH2L,RBM39,SNRPA1,CDC73,ORC3,ACTL6A,SAP130,RTF1,INTS14,RB1,FTO,NCOR1,RPRD1A,EIF4A3,BRD4,SETDB1,PARP1,SNRNP200,SSBP2,ZMAT2,UHRF2,SMG1,SAFB,LEMD2,IWS1,PMVK,…
1	TRUE	2.72e-10	110	101	21	0.208	0.191	GO:0001067	MF	21	regulatory region nucleic acid binding	4	MBD3,SMARCE1,CTCF,CHD4,KMT2A,KDM3B,ASH2L,DPF2,ACTL6A,RB1,NCOR1,PARP1,SSBP2,SAFB,RBBP4,ZNF143,SIN3A,RELA,SMARCC1,MTA1,HDAC2
1	TRUE	2.72e-10	110	101	21	0.208	0.191	GO:0044212	MF	21	transcription regulatory region DNA binding	5	MBD3,SMARCE1,CTCF,CHD4,KMT2A,KDM3B,ASH2L,DPF2,ACTL6A,RB1,NCOR1,PARP1,SSBP2,SAFB,RBBP4,ZNF143,SIN3A,RELA,SMARCC1,MTA1,HDAC2
1	TRUE	5.52e-10	114	101	21	0.208	0.184	GO:0003690	MF	21	double-stranded DNA binding	5	MBD3,SMARCE1,CTCF,CHD4,KMT2A,KDM3B,DPF2,ORC3,ACTL6A,RB1,PARP1,SSBP2,SAFB,RBBP4,PSIP1,ZNF143,SIN3A,RELA,SMARCC1,MTA1,HDAC2
1	TRUE	7.96e-10	243	129	34	0.264	0.14	GO:0003677	MF	21	DNA binding	4	MBD3,XRCC1,SMARCE1,SRRT,CHD8,CTCF,NRF1,CHD4,ARID1A,KMT2A,KDM3B,ZMYM2,ASH2L,DPF2,ORC3,ACTL6A,RTF1,RB1,NCOR1,PARP1,SSBP2,SMG1,SAFB,LEMD2,RBBP4,PSIP1,ZNF143,SIN3A,BPTF,RELA,SMARCC1,TAF7,MTA1,HDAC2
1	TRUE	1.04e-09	334	118	38	0.322	0.114	GO:0006396	BP	16	RNA processing	6	SNRNP40,SNRPA,SRRT,SF3B2,POLR2E,SNRNP70,SF3A2,PRPF31,EFTUD2,FRG1,IK,PPWD1,SF3B6,SF3B1,BCAS2,SMNDC1,ZC3H7A,SMU1,SNRPC,RBM39,SNRPA1,CDC73,NCOR1,EIF4A3,SNRNP200,ZMAT2,SAFB,IWS1,PSIP1,METTL3,SF1,PRPF8,SART1,PUF60,SNRPE,SF3A3,AKAP17A,SARNP
1	TRUE	1.04e-09	118	101	21	0.208	0.178	GO:0043565	MF	21	sequence-specific DNA binding	5	MBD3,SMARCE1,CTCF,CHD4,KMT2A,KDM3B,DPF2,ORC3,ACTL6A,RB1,PARP1,SSBP2,SAFB,RBBP4,ZNF143,SIN3A,BPTF,RELA,SMARCC1,MTA1,HDAC2
1	TRUE	1.74e-09	55	101	15	0.149	0.273	GO:0000987	MF	21	proximal promoter sequence-specific DNA binding	7	MBD3,SMARCE1,CTCF,CHD4,DPF2,ACTL6A,RB1,SSBP2,SAFB,RBBP4,ZNF143,RELA,SMARCC1,MTA1,HDAC2
1	TRUE	4.03e-09	49	101	14	0.139	0.286	GO:0000978	MF	21	RNA polymerase II proximal promoter sequence-specific DNA binding	8	MBD3,SMARCE1,CTCF,CHD4,DPF2,ACTL6A,SSBP2,SAFB,RBBP4,ZNF143,RELA,SMARCC1,MTA1,HDAC2
1	TRUE	4.21e-09	1045	120	72	0.6	0.069	GO:1901363	MF	21	heterocyclic compound binding	2	TPR,SNRNP40,MBD3,FAM50A,XRCC1,SMARCE1,SNRPA,SRRT,SF3B2,NUBP2,CRKL,CHD8,DIDO1,CTCF,SNRNP70,SF3A2,AKAP8,PRPF31,NUDT1,EFTUD2,FRG1,RSRC2,CHD4,SF3B6,SF3B1,ARID1A,KMT2A,SMNDC1,KDM3B,ZMYM2,ZC3H7A,ZC3H13,SNRPC,RBM42,ASH2L,RBM39,SNRPA1,DPF2,ORC3,ACTL6A,RTF1,RB1,RBM26,NCOR1,EIF4A3,RAB13,PARP1,SNRNP200,SSBP2,ZMAT2,SAFB,LEMD2,RBBP4,PMVK,PSIP1,METTL3,ZNF143,SRP68,SF1,SIN3A,BPTF,RELA,SMARCC1,PRPF8,SART1,PUF60,…
1	TRUE	4.51e-09	318	118	36	0.305	0.113	GO:0016071	BP	16	mRNA metabolic process	6	SNRNP40,SNRPA,SRRT,SF3B2,POLR2E,SNRNP70,SF3A2,PRPF31,EFTUD2,FRG1,IK,PPWD1,SF3B6,SF3B1,BCAS2,SMNDC1,SMU1,ZC3H13,SNRPC,SNRPA1,CDC73,EIF4A3,SNRNP200,ZMAT2,SAFB,IWS1,PSIP1,METTL3,SF1,PRPF8,SART1,PUF60,SNRPE,SF3A3,SARNP,PPP2R2A
1	TRUE	4.58e-09	1654	99	80	0.808	0.048	GO:0043170	BP	16	macromolecule metabolic process	3	LIG3,WIZ,TPR,SNRNP40,MBD3,XRCC1,SMARCE1,PTPN23,SNRPA,SRRT,SF3B2,CRKL,PPIL2,CCDC22,CTCF,UBR5,SNRNP70,AKAP8,PRPF31,NUDT1,EFTUD2,FRG1,CHD4,BRD8,IK,PPWD1,SF3B6,SF3B1,BCAS2,ARID1A,KMT2A,SMNDC1,KDM3B,ZC3H7A,SMU1,TRIR,NUP153,ASH2L,RBM39,SNRPA1,CDC73,ORC3,ACTL6A,SAP130,RTF1,RB1,FTO,NCOR1,BRD4,SETDB1,ENSA,PARP1,SNRNP200,SSBP2,BOD1,ZMAT2,UHRF2,SAFB,RBBP4,IWS1,UBXN7,RAD21,PSIP1,ZNF143,SF1,SIN3A,BPTF,RELA,SM…
1	TRUE	4.65e-09	69	101	16	0.158	0.232	GO:0001012	MF	21	RNA polymerase II regulatory region DNA binding	6	MBD3,SMARCE1,CTCF,CHD4,KMT2A,DPF2,ACTL6A,PARP1,SSBP2,SAFB,RBBP4,ZNF143,RELA,SMARCC1,MTA1,HDAC2
1	TRUE	4.65e-09	69	101	16	0.158	0.232	GO:0000977	MF	21	RNA polymerase II regulatory region sequence-specific DNA binding	7	MBD3,SMARCE1,CTCF,CHD4,KMT2A,DPF2,ACTL6A,PARP1,SSBP2,SAFB,RBBP4,ZNF143,RELA,SMARCC1,MTA1,HDAC2
1	TRUE	6.32e-09	1055	120	72	0.6	0.068	GO:0097159	MF	21	organic cyclic compound binding	2	TPR,SNRNP40,MBD3,FAM50A,XRCC1,SMARCE1,SNRPA,SRRT,SF3B2,NUBP2,CRKL,CHD8,DIDO1,CTCF,SNRNP70,SF3A2,AKAP8,PRPF31,NUDT1,EFTUD2,FRG1,RSRC2,CHD4,SF3B6,SF3B1,ARID1A,KMT2A,SMNDC1,KDM3B,ZMYM2,ZC3H7A,ZC3H13,SNRPC,RBM42,ASH2L,RBM39,SNRPA1,DPF2,ORC3,ACTL6A,RTF1,RB1,RBM26,NCOR1,EIF4A3,RAB13,PARP1,SNRNP200,SSBP2,ZMAT2,SAFB,LEMD2,RBBP4,PMVK,PSIP1,METTL3,ZNF143,SRP68,SF1,SIN3A,BPTF,RELA,SMARCC1,PRPF8,SART1,PUF60,…
1	TRUE	7.31e-09	45	59	11	0.186	0.244	GO:0006338	BP	16	chromatin remodeling	2	TPR,MBD3,SMARCE1,CHD4,ARID1A,ACTL6A,RBBP4,PBRM1,BPTF,SMARCC1,HDAC2
1	TRUE	9.68e-09	23	66	9	0.136	0.391	GO:0000980	MF	21	RNA polymerase II distal enhancer sequence-specific DNA binding	8	MBD3,SMARCE1,CHD4,KMT2A,ACTL6A,RBBP4,SMARCC1,MTA1,HDAC2
1	TRUE	1.12e-08	288	60	23	0.383	0.08	GO:0051276	BP	16	chromosome organization	1	TPR,MBD3,SMARCE1,UBR5,CHD4,IK,ARID1A,KMT2A,KDM3B,ASH2L,CDC73,ACTL6A,PARP1,BOD1,SAFB,RBBP4,IWS1,PBRM1,RAD21,SIN3A,BPTF,SMARCC1,HDAC2
1	TRUE	2.02e-08	305	129	36	0.279	0.118	GO:0006366	BP	16	transcription by RNA polymerase II	8	TPR,MBD3,SMARCE1,SRRT,POLR2E,CHD8,CTCF,NRF1,CHD4,BRD8,ARID1A,KMT2A,CDC73,ACTL6A,SAP130,RTF1,INTS14,RB1,NCOR1,RPRD1A,BRD4,PARP1,SSBP2,SAFB,LEMD2,IWS1,RAD21,ZNF143,SIN3A,BPTF,RELA,SMARCC1,CBX2,TAF7,SNRPE,HDAC2
1	TRUE	3.35e-08	26	66	9	0.136	0.346	GO:0001158	MF	21	enhancer sequence-specific DNA binding	7	MBD3,SMARCE1,CHD4,KMT2A,ACTL6A,RBBP4,SMARCC1,MTA1,HDAC2
1	TRUE	6.95e-08	28	66	9	0.136	0.321	GO:0035326	MF	21	enhancer binding	6	MBD3,SMARCE1,CHD4,KMT2A,ACTL6A,RBBP4,SMARCC1,MTA1,HDAC2
1	TRUE	1.2e-07	17	51	7	0.137	0.412	GO:0031492	MF	21	nucleosomal DNA binding	6	MBD3,SMARCE1,CHD4,ACTL6A,RBBP4,SMARCC1,HDAC2
1	TRUE	1.87e-07	423	99	35	0.354	0.083	GO:0006355	BP	16	regulation of transcription, DNA-templated	7	TPR,MBD3,SMARCE1,SRRT,CCDC22,CTCF,CHD4,BRD8,ARID1A,KMT2A,KDM3B,ASH2L,CDC73,ACTL6A,SAP130,RTF1,RB1,NCOR1,BRD4,SETDB1,PARP1,SSBP2,UHRF2,SAFB,IWS1,RAD21,ZNF143,SIN3A,BPTF,RELA,SMARCC1,CBX2,EHMT1,HDAC2,AKAP17A
1	TRUE	2.17e-07	426	99	35	0.354	0.082	GO:1903506	BP	16	regulation of nucleic acid-templated transcription	6	TPR,MBD3,SMARCE1,SRRT,CCDC22,CTCF,CHD4,BRD8,ARID1A,KMT2A,KDM3B,ASH2L,CDC73,ACTL6A,SAP130,RTF1,RB1,NCOR1,BRD4,SETDB1,PARP1,SSBP2,UHRF2,SAFB,IWS1,RAD21,ZNF143,SIN3A,BPTF,RELA,SMARCC1,CBX2,EHMT1,HDAC2,AKAP17A
1	TRUE	2.17e-07	106	53	13	0.245	0.123	GO:0003682	MF	21	chromatin binding	2	TPR,MBD3,SMARCE1,CHD4,KDM3B,ACTL6A,BRD4,SAFB,RBBP4,PBRM1,RAD21,SMARCC1,HDAC2
1	TRUE	2.39e-07	428	99	35	0.354	0.082	GO:2001141	BP	16	regulation of RNA biosynthetic process	5	TPR,MBD3,SMARCE1,SRRT,CCDC22,CTCF,CHD4,BRD8,ARID1A,KMT2A,KDM3B,ASH2L,CDC73,ACTL6A,SAP130,RTF1,RB1,NCOR1,BRD4,SETDB1,PARP1,SSBP2,UHRF2,SAFB,IWS1,RAD21,ZNF143,SIN3A,BPTF,RELA,SMARCC1,CBX2,EHMT1,HDAC2,AKAP17A
1	TRUE	3.35e-07	266	53	19	0.358	0.071	GO:0006357	BP	16	regulation of transcription by RNA polymerase II	8	TPR,MBD3,SMARCE1,CHD4,ARID1A,KMT2A,CDC73,ACTL6A,SAP130,RTF1,BRD4,PARP1,SAFB,RAD21,ZNF143,SIN3A,SMARCC1,CBX2,HDAC2
1	TRUE	5.83e-07	586	102	42	0.412	0.072	GO:0019219	BP	16	regulation of nucleobase-containing compound metabolic process	3	LIG3,WIZ,TPR,MBD3,XRCC1,SMARCE1,SRRT,CCDC22,CTCF,UBR5,SNRNP70,CHD4,BRD8,ARID1A,KMT2A,KDM3B,SMU1,ASH2L,CDC73,ACTL6A,SAP130,RTF1,RB1,NCOR1,BRD4,SETDB1,PARP1,SSBP2,UHRF2,SAFB,IWS1,RAD21,METTL3,ZNF143,SIN3A,BPTF,RELA,SMARCC1,CBX2,EHMT1,HDAC2,AKAP17A
1	TRUE	5.89e-07	21	51	7	0.137	0.333	GO:0031491	MF	21	nucleosome binding	3	MBD3,SMARCE1,CHD4,ACTL6A,RBBP4,SMARCC1,HDAC2
1	TRUE	6.68e-07	38	109	11	0.101	0.289	GO:0031490	MF	21	chromatin DNA binding	5	MBD3,SMARCE1,CTCF,CHD4,KDM3B,ACTL6A,LEMD2,RBBP4,RELA,SMARCC1,HDAC2
1	TRUE	7.13e-07	79	108	15	0.139	0.19	GO:0040029	BP	16	regulation of gene expression, epigenetic	4	MBD3,SRRT,POLR2E,CTCF,SF3B1,ARID1A,ZC3H7A,NCOR1,SETDB1,UHRF2,RBBP4,METTL3,SIN3A,MTA1,HDAC2
1	TRUE	7.68e-07	103	96	16	0.167	0.155	GO:0016569	BP	16	covalent chromatin modification	1	MBD3,CTCF,UBR5,AKAP8,BRD8,KMT2A,KDM3B,ASH2L,CDC73,ACTL6A,SETDB1,UHRF2,IWS1,SIN3A,EHMT1,HDAC2
1	TRUE	8.01e-07	472	99	36	0.364	0.076	GO:0006351	BP	16	transcription, DNA-templated	7	TPR,MBD3,SMARCE1,SRRT,CCDC22,CTCF,CHD4,BRD8,ARID1A,KMT2A,KDM3B,ASH2L,CDC73,ACTL6A,SAP130,RTF1,RB1,NCOR1,BRD4,SETDB1,PARP1,SSBP2,UHRF2,SAFB,IWS1,RAD21,ZNF143,SIN3A,BPTF,RELA,SMARCC1,CBX2,EHMT1,SNRPE,HDAC2,AKAP17A
1	TRUE	9.27e-07	475	99	36	0.364	0.076	GO:0097659	BP	16	nucleic acid-templated transcription	6	TPR,MBD3,SMARCE1,SRRT,CCDC22,CTCF,CHD4,BRD8,ARID1A,KMT2A,KDM3B,ASH2L,CDC73,ACTL6A,SAP130,RTF1,RB1,NCOR1,BRD4,SETDB1,PARP1,SSBP2,UHRF2,SAFB,IWS1,RAD21,ZNF143,SIN3A,BPTF,RELA,SMARCC1,CBX2,EHMT1,SNRPE,HDAC2,AKAP17A
1	TRUE	1.03e-06	477	99	36	0.364	0.075	GO:0032774	BP	16	RNA biosynthetic process	5	TPR,MBD3,SMARCE1,SRRT,CCDC22,CTCF,CHD4,BRD8,ARID1A,KMT2A,KDM3B,ASH2L,CDC73,ACTL6A,SAP130,RTF1,RB1,NCOR1,BRD4,SETDB1,PARP1,SSBP2,UHRF2,SAFB,IWS1,RAD21,ZNF143,SIN3A,BPTF,RELA,SMARCC1,CBX2,EHMT1,SNRPE,HDAC2,AKAP17A
1	TRUE	1.09e-06	23	51	7	0.137	0.304	GO:0043044	BP	16	ATP-dependent chromatin remodeling	3	MBD3,SMARCE1,CHD4,ACTL6A,RBBP4,SMARCC1,HDAC2
1	TRUE	1.92e-06	518	102	38	0.373	0.073	GO:0051252	BP	16	regulation of RNA metabolic process	4	TPR,MBD3,SMARCE1,SRRT,CCDC22,CTCF,SNRNP70,CHD4,BRD8,ARID1A,KMT2A,KDM3B,SMU1,ASH2L,CDC73,ACTL6A,SAP130,RTF1,RB1,NCOR1,BRD4,SETDB1,PARP1,SSBP2,UHRF2,SAFB,IWS1,RAD21,METTL3,ZNF143,SIN3A,BPTF,RELA,SMARCC1,CBX2,EHMT1,HDAC2,AKAP17A
1	TRUE	4.41e-06	534	102	38	0.373	0.071	GO:2000112	BP	16	regulation of cellular macromolecule biosynthetic process	4	LIG3,WIZ,TPR,MBD3,SMARCE1,SRRT,CCDC22,CTCF,CHD4,BRD8,ARID1A,KMT2A,KDM3B,ASH2L,CDC73,ACTL6A,SAP130,RTF1,RB1,NCOR1,BRD4,SETDB1,PARP1,SSBP2,UHRF2,SAFB,IWS1,RAD21,METTL3,ZNF143,SIN3A,BPTF,RELA,SMARCC1,CBX2,EHMT1,HDAC2,AKAP17A
1	TRUE	5.76e-06	1886	127	100	0.787	0.053	GO:0006807	BP	16	nitrogen compound metabolic process	2	LIG3,WIZ,RTFDC1,TPR,SNRNP40,MBD3,XRCC1,SMARCE1,PTPN23,SNRPA,SRRT,SF3B2,NANS,POLR2E,CRKL,PPIL2,GNPNAT1,CHD8,CCDC22,CTCF,UBR5,SNRNP70,SF3A2,AKAP8,PRPF31,NUDT1,EFTUD2,FRG1,CHD4,RAB23,BRD8,IK,PPWD1,SF3B6,SF3B1,BCAS2,AKR1A1,ARID1A,KMT2A,SMNDC1,KDM3B,ZC3H7A,SMU1,TRIR,ZC3H13,SNRPC,ASH2L,DDA1,SNX9,RBM39,SNRPA1,CDC73,ORC3,ACTL6A,SAP130,RTF1,INTS14,RB1,FTO,NCOR1,RPRD1A,EIF4A3,BRD4,SETDB1,ENSA,RAB13,PARP1,S…
1	TRUE	6.99e-06	544	102	38	0.373	0.07	GO:0010556	BP	16	regulation of macromolecule biosynthetic process	3	LIG3,WIZ,TPR,MBD3,SMARCE1,SRRT,CCDC22,CTCF,CHD4,BRD8,ARID1A,KMT2A,KDM3B,ASH2L,CDC73,ACTL6A,SAP130,RTF1,RB1,NCOR1,BRD4,SETDB1,PARP1,SSBP2,UHRF2,SAFB,IWS1,RAD21,METTL3,ZNF143,SIN3A,BPTF,RELA,SMARCC1,CBX2,EHMT1,HDAC2,AKAP17A
1	TRUE	7.11e-06	706	129	53	0.411	0.075	GO:0010468	BP	16	regulation of gene expression	3	TPR,MBD3,SMARCE1,SRRT,POLR2E,CRKL,CHD8,CCDC22,CTCF,UBR5,SNRNP70,NRF1,CHD4,BRD8,SF3B1,ARID1A,KMT2A,KDM3B,ZC3H7A,SMU1,ASH2L,CDC73,ACTL6A,SAP130,RTF1,RB1,NCOR1,RPRD1A,EIF4A3,BRD4,SETDB1,PARP1,SSBP2,UHRF2,SMG1,SAFB,LEMD2,RBBP4,IWS1,RAD21,METTL3,ZNF143,SIN3A,BPTF,RELA,SMARCC1,CBX2,TAF7,EHMT1,MTA1,HDAC2,AKAP17A,PPP2R2A
1	TRUE	9.88e-06	576	102	39	0.382	0.068	GO:0009889	BP	16	regulation of biosynthetic process	2	LIG3,WIZ,TPR,MBD3,SMARCE1,SRRT,CCDC22,CTCF,CHD4,BRD8,ARID1A,KMT2A,KDM3B,ASH2L,CDC73,ACTL6A,SAP130,RTF1,RB1,NCOR1,BRD4,SETDB1,PARP1,SSBP2,UHRF2,SAFB,IWS1,PMVK,RAD21,METTL3,ZNF143,SIN3A,BPTF,RELA,SMARCC1,CBX2,EHMT1,HDAC2,AKAP17A
1	TRUE	1.18e-05	556	102	38	0.373	0.068	GO:0031326	BP	16	regulation of cellular biosynthetic process	3	LIG3,WIZ,TPR,MBD3,SMARCE1,SRRT,CCDC22,CTCF,CHD4,BRD8,ARID1A,KMT2A,KDM3B,ASH2L,CDC73,ACTL6A,SAP130,RTF1,RB1,NCOR1,BRD4,SETDB1,PARP1,SSBP2,UHRF2,SAFB,IWS1,RAD21,METTL3,ZNF143,SIN3A,BPTF,RELA,SMARCC1,CBX2,EHMT1,HDAC2,AKAP17A
1	TRUE	2.07e-05	99	127	16	0.126	0.162	GO:0000122	BP	16	negative regulation of transcription by RNA polymerase II	7	TPR,MBD3,CHD8,CTCF,CDC73,SAP130,RTF1,RB1,NCOR1,PARP1,SIN3A,BPTF,RELA,CBX2,TAF7,HDAC2
1	TRUE	3.2e-05	19	66	6	0.091	0.316	GO:0004407	MF	43	histone deacetylase activity	3	MBD3,CHD4,RBBP4,SIN3A,MTA1,HDAC2
1	TRUE	3.4e-05	166	99	18	0.182	0.108	GO:0045892	BP	16	negative regulation of transcription, DNA-templated	6	TPR,MBD3,SMARCE1,CTCF,CDC73,SAP130,RTF1,RB1,NCOR1,SETDB1,PARP1,UHRF2,SIN3A,BPTF,RELA,CBX2,EHMT1,HDAC2
1	TRUE	3.6e-05	115	101	15	0.149	0.13	GO:0000981	MF	11	DNA-binding transcription factor activity, RNA polymerase II-specific	3	WIZ,SMARCE1,CTCF,BRD8,ARID1A,KMT2A,ZMYM2,DPF2,NCOR1,PARP1,SSBP2,ZNF143,RELA,SMARCC1,MTA1
1	TRUE	3.94e-05	168	99	18	0.182	0.107	GO:1902679	BP	16	negative regulation of RNA biosynthetic process	4	TPR,MBD3,SMARCE1,CTCF,CDC73,SAP130,RTF1,RB1,NCOR1,SETDB1,PARP1,UHRF2,SIN3A,BPTF,RELA,CBX2,EHMT1,HDAC2
1	TRUE	3.94e-05	168	99	18	0.182	0.107	GO:1903507	BP	16	negative regulation of nucleic acid-templated transcription	5	TPR,MBD3,SMARCE1,CTCF,CDC73,SAP130,RTF1,RB1,NCOR1,SETDB1,PARP1,UHRF2,SIN3A,BPTF,RELA,CBX2,EHMT1,HDAC2
1	TRUE	4.24e-05	1979	127	101	0.795	0.051	GO:0044238	BP	16	primary metabolic process	2	LIG3,WIZ,RTFDC1,TPR,SNRNP40,MBD3,XRCC1,SMARCE1,PTPN23,SNRPA,SRRT,SF3B2,NANS,POLR2E,CRKL,PPIL2,GNPNAT1,CHD8,CCDC22,CTCF,UBR5,SNRNP70,SF3A2,AKAP8,PRPF31,NUDT1,EFTUD2,FRG1,CHD4,RAB23,BRD8,IK,PPWD1,SF3B6,SF3B1,BCAS2,AKR1A1,ARID1A,KMT2A,SMNDC1,KDM3B,ZC3H7A,SMU1,TRIR,ZC3H13,SNRPC,ASH2L,DDA1,SNX9,RBM39,SNRPA1,CDC73,ORC3,ACTL6A,SAP130,RTF1,INTS14,RB1,FTO,NCOR1,RPRD1A,EIF4A3,BRD4,SETDB1,ENSA,RAB13,PARP1,S…
1	TRUE	4.24e-05	224	99	21	0.212	0.094	GO:0045934	BP	16	negative regulation of nucleobase-containing compound metabolic process	3	LIG3,TPR,MBD3,SMARCE1,CTCF,UBR5,KMT2A,CDC73,SAP130,RTF1,RB1,NCOR1,SETDB1,PARP1,UHRF2,SIN3A,BPTF,RELA,CBX2,EHMT1,HDAC2
1	TRUE	4.24e-05	20	66	6	0.091	0.3	GO:0033558	MF	43	protein deacetylase activity	2	MBD3,CHD4,RBBP4,SIN3A,MTA1,HDAC2
1	TRUE	4.76e-05	607	129	46	0.357	0.076	GO:0034654	BP	16	nucleobase-containing compound biosynthetic process	4	TPR,MBD3,SMARCE1,SRRT,NANS,POLR2E,GNPNAT1,CHD8,CCDC22,CTCF,NUDT1,NRF1,CHD4,BRD8,ARID1A,KMT2A,KDM3B,ASH2L,CDC73,ACTL6A,SAP130,RTF1,INTS14,RB1,NCOR1,RPRD1A,BRD4,SETDB1,PARP1,SSBP2,UHRF2,SAFB,LEMD2,IWS1,RAD21,ZNF143,SIN3A,BPTF,RELA,SMARCC1,CBX2,TAF7,EHMT1,SNRPE,HDAC2,AKAP17A
1	TRUE	6.66e-05	27	118	8	0.068	0.296	GO:0000245	BP	16	spliceosomal complex assembly	9	SF3A2,SF3B1,SNRPC,SNRNP200,PSIP1,SF1,SNRPE,SF3A3
1	TRUE	7.35e-05	22	66	6	0.091	0.273	GO:0019213	MF	43	deacetylase activity	1	MBD3,CHD4,RBBP4,SIN3A,MTA1,HDAC2
1	TRUE	7.53e-05	139	101	16	0.158	0.115	GO:0003700	MF	11	DNA-binding transcription factor activity	2	WIZ,SMARCE1,CTCF,BRD8,ARID1A,KMT2A,ZMYM2,DPF2,RB1,NCOR1,PARP1,SSBP2,ZNF143,RELA,SMARCC1,MTA1
1	TRUE	7.73e-05	619	129	46	0.357	0.074	GO:0019438	BP	16	aromatic compound biosynthetic process	3	TPR,MBD3,SMARCE1,SRRT,NANS,POLR2E,GNPNAT1,CHD8,CCDC22,CTCF,NUDT1,NRF1,CHD4,BRD8,ARID1A,KMT2A,KDM3B,ASH2L,CDC73,ACTL6A,SAP130,RTF1,INTS14,RB1,NCOR1,RPRD1A,BRD4,SETDB1,PARP1,SSBP2,UHRF2,SAFB,LEMD2,IWS1,RAD21,ZNF143,SIN3A,BPTF,RELA,SMARCC1,CBX2,TAF7,EHMT1,SNRPE,HDAC2,AKAP17A
1	TRUE	7.73e-05	98	96	13	0.135	0.133	GO:0016570	BP	16	histone modification	1	CTCF,UBR5,AKAP8,BRD8,KMT2A,KDM3B,ASH2L,CDC73,ACTL6A,IWS1,SIN3A,EHMT1,HDAC2
1	TRUE	8.4e-05	621	129	46	0.357	0.074	GO:0018130	BP	16	heterocycle biosynthetic process	3	TPR,MBD3,SMARCE1,SRRT,NANS,POLR2E,GNPNAT1,CHD8,CCDC22,CTCF,NUDT1,NRF1,CHD4,BRD8,ARID1A,KMT2A,KDM3B,ASH2L,CDC73,ACTL6A,SAP130,RTF1,INTS14,RB1,NCOR1,RPRD1A,BRD4,SETDB1,PARP1,SSBP2,UHRF2,SAFB,LEMD2,IWS1,RAD21,ZNF143,SIN3A,BPTF,RELA,SMARCC1,CBX2,TAF7,EHMT1,SNRPE,HDAC2,AKAP17A
1	TRUE	9.64e-05	49	89	9	0.101	0.184	GO:1902275	BP	16	regulation of chromatin organization	2	TPR,CTCF,UBR5,AKAP8,KMT2A,SETDB1,UHRF2,IWS1,SIN3A
1	TRUE	0.000109	21	19	4	0.211	0.19	GO:0032784	BP	16	regulation of DNA-templated transcription, elongation	8	CDC73,RTF1,BRD4,IWS1
1	TRUE	0.00011	2073	127	103	0.811	0.05	GO:0071704	BP	16	organic substance metabolic process	2	LIG3,WIZ,RTFDC1,TPR,SNRNP40,MBD3,XRCC1,SMARCE1,PTPN23,SNRPA,SRRT,SF3B2,NANS,POLR2E,CRKL,PPIL2,GNPNAT1,CHD8,CCDC22,CTCF,UBR5,SNRNP70,SF3A2,AKAP8,PRPF31,NUDT1,EFTUD2,FRG1,CHD4,RAB23,BRD8,IK,PPWD1,SF3B6,SF3B1,BCAS2,AKR1A1,ARID1A,KMT2A,SMNDC1,KDM3B,ZC3H7A,SMU1,TRIR,ZC3H13,SNRPC,NUP153,ASH2L,DDA1,SNX9,RBM39,SNRPA1,CDC73,ORC3,ACTL6A,SAP130,RTF1,INTS14,RB1,FTO,NCOR1,RPRD1A,EIF4A3,BRD4,SETDB1,ENSA,RAB13,…
1	TRUE	0.000117	216	127	23	0.181	0.106	GO:2000113	BP	16	negative regulation of cellular macromolecule biosynthetic process	4	LIG3,TPR,MBD3,SMARCE1,CHD8,CTCF,CDC73,SAP130,RTF1,RB1,NCOR1,EIF4A3,SETDB1,PARP1,UHRF2,METTL3,SIN3A,BPTF,RELA,CBX2,TAF7,EHMT1,HDAC2
1	TRUE	0.000126	102	127	15	0.118	0.147	GO:0033044	BP	16	regulation of chromosome organization	2	TPR,CTCF,UBR5,AKAP8,IK,KMT2A,RB1,SETDB1,PARP1,UHRF2,SMG1,IWS1,RAD21,SIN3A,TAF7
1	TRUE	0.000135	653	129	47	0.364	0.072	GO:1901362	BP	16	organic cyclic compound biosynthetic process	4	TPR,MBD3,SMARCE1,SRRT,NANS,POLR2E,GNPNAT1,CHD8,CCDC22,CTCF,NUDT1,NRF1,CHD4,BRD8,ARID1A,KMT2A,KDM3B,ASH2L,CDC73,ACTL6A,SAP130,RTF1,INTS14,RB1,NCOR1,RPRD1A,BRD4,SETDB1,PARP1,SSBP2,UHRF2,SAFB,LEMD2,IWS1,PMVK,RAD21,ZNF143,SIN3A,BPTF,RELA,SMARCC1,CBX2,TAF7,EHMT1,SNRPE,HDAC2,AKAP17A
1	TRUE	0.000168	221	127	23	0.181	0.104	GO:0010558	BP	16	negative regulation of macromolecule biosynthetic process	4	LIG3,TPR,MBD3,SMARCE1,CHD8,CTCF,CDC73,SAP130,RTF1,RB1,NCOR1,EIF4A3,SETDB1,PARP1,UHRF2,METTL3,SIN3A,BPTF,RELA,CBX2,TAF7,EHMT1,HDAC2
1	TRUE	0.000173	2071	86	72	0.837	0.035	GO:0044237	BP	16	cellular metabolic process	1	LIG3,WIZ,TPR,SNRNP40,MBD3,SMARCE1,PTPN23,SNRPA,SRRT,SF3B2,CRKL,PPIL2,CCDC22,UBR5,SNRNP70,NUDT1,EFTUD2,FRG1,CHD4,BRD8,IK,PPWD1,SF3B6,SF3B1,BCAS2,ARID1A,KMT2A,SMNDC1,KDM3B,ZC3H7A,SMU1,TRIR,ASH2L,RBM39,SNRPA1,CDC73,ORC3,ACTL6A,SAP130,RTF1,RBM26,NCOR1,BRD4,SETDB1,ENSA,PARP1,SNRNP200,SSBP2,BOD1,ZMAT2,UHRF2,SAFB,IWS1,PMVK,UBXN7,RAD21,PSIP1,ZNF143,GPX4,SF1,SIN3A,BPTF,SMARCC1,CBX2,PRPF8,SART1,PUF60,SNRPE…
1	TRUE	0.000174	893	99	47	0.475	0.053	GO:0080090	BP	16	regulation of primary metabolic process	2	LIG3,WIZ,TPR,MBD3,XRCC1,SMARCE1,SRRT,CRKL,CCDC22,CTCF,UBR5,SNRNP70,AKAP8,CHD4,BRD8,ARID1A,KMT2A,KDM3B,SMU1,ASH2L,CDC73,ACTL6A,SAP130,RTF1,RB1,NCOR1,BRD4,SETDB1,ENSA,PARP1,SSBP2,BOD1,UHRF2,SAFB,IWS1,PMVK,RAD21,ZNF143,SIN3A,BPTF,RELA,SMARCC1,CBX2,EHMT1,MTA1,HDAC2,AKAP17A
1	TRUE	0.000185	26	66	6	0.091	0.231	GO:0016811	MF	43	hydrolase activity, acting on carbon-nitrogen (but not peptide) bonds, in linear amides	2	MBD3,CHD4,RBBP4,SIN3A,MTA1,HDAC2
1	TRUE	0.000196	8	19	3	0.158	0.375	GO:0032968	BP	16	positive regulation of transcription elongation from RNA polymerase II promoter	6	CDC73,RTF1,BRD4
1	TRUE	0.000205	870	99	46	0.465	0.053	GO:0051171	BP	16	regulation of nitrogen compound metabolic process	2	LIG3,WIZ,TPR,MBD3,XRCC1,SMARCE1,SRRT,CRKL,CCDC22,CTCF,UBR5,SNRNP70,AKAP8,CHD4,BRD8,ARID1A,KMT2A,KDM3B,SMU1,ASH2L,CDC73,ACTL6A,SAP130,RTF1,RB1,NCOR1,BRD4,SETDB1,ENSA,PARP1,SSBP2,BOD1,UHRF2,SAFB,IWS1,RAD21,ZNF143,SIN3A,BPTF,RELA,SMARCC1,CBX2,EHMT1,MTA1,HDAC2,AKAP17A
1	TRUE	0.000234	226	127	23	0.181	0.102	GO:0031327	BP	16	negative regulation of cellular biosynthetic process	3	LIG3,TPR,MBD3,SMARCE1,CHD8,CTCF,CDC73,SAP130,RTF1,RB1,NCOR1,EIF4A3,SETDB1,PARP1,UHRF2,METTL3,SIN3A,BPTF,RELA,CBX2,TAF7,EHMT1,HDAC2
1	TRUE	0.00025	973	129	61	0.473	0.063	GO:0060255	BP	16	regulation of macromolecule metabolic process	2	LIG3,WIZ,RTFDC1,TPR,MBD3,XRCC1,SMARCE1,SRRT,POLR2E,CRKL,CHD8,CCDC22,CTCF,UBR5,SNRNP70,AKAP8,NRF1,CHD4,BRD8,SF3B1,ARID1A,KMT2A,KDM3B,ZC3H7A,SMU1,ASH2L,SNX9,CDC73,ACTL6A,SAP130,RTF1,RB1,NCOR1,RPRD1A,EIF4A3,BRD4,SETDB1,ENSA,PARP1,SSBP2,BOD1,UHRF2,SMG1,SAFB,LEMD2,RBBP4,IWS1,RAD21,METTL3,ZNF143,SIN3A,BPTF,RELA,SMARCC1,CBX2,TAF7,EHMT1,MTA1,HDAC2,AKAP17A,PPP2R2A
1	TRUE	0.000275	196	99	18	0.182	0.092	GO:0051253	BP	16	negative regulation of RNA metabolic process	4	TPR,MBD3,SMARCE1,CTCF,CDC73,SAP130,RTF1,RB1,NCOR1,SETDB1,PARP1,UHRF2,SIN3A,BPTF,RELA,CBX2,EHMT1,HDAC2
1	TRUE	0.000308	2147	99	83	0.838	0.039	GO:0008152	BP	16	metabolic process	1	LIG3,WIZ,TPR,SNRNP40,MBD3,XRCC1,SMARCE1,PTPN23,SNRPA,SRRT,SF3B2,CRKL,PPIL2,CCDC22,CTCF,UBR5,SNRNP70,AKAP8,PRPF31,NUDT1,EFTUD2,FRG1,CHD4,BRD8,IK,PPWD1,SF3B6,SF3B1,BCAS2,ARID1A,KMT2A,SMNDC1,KDM3B,ZC3H7A,SMU1,TRIR,NUP153,ASH2L,RBM39,SNRPA1,CDC73,ORC3,ACTL6A,SAP130,RTF1,RB1,RBM26,FTO,NCOR1,BRD4,SETDB1,ENSA,PARP1,SNRNP200,SSBP2,BOD1,ZMAT2,UHRF2,SAFB,RBBP4,IWS1,PMVK,UBXN7,RAD21,PSIP1,ZNF143,GPX4,SF1,SI…
1	TRUE	0.000308	59	108	10	0.093	0.169	GO:0016458	BP	16	gene silencing	1	MBD3,SRRT,POLR2E,ZC3H7A,NCOR1,SETDB1,UHRF2,METTL3,SIN3A,HDAC2
1	TRUE	0.000311	28	19	4	0.211	0.143	GO:0006368	BP	16	transcription elongation from RNA polymerase II promoter	7	CDC73,RTF1,BRD4,IWS1
1	TRUE	0.000343	232	127	23	0.181	0.099	GO:0009890	BP	16	negative regulation of biosynthetic process	3	LIG3,TPR,MBD3,SMARCE1,CHD8,CTCF,CDC73,SAP130,RTF1,RB1,NCOR1,EIF4A3,SETDB1,PARP1,UHRF2,METTL3,SIN3A,BPTF,RELA,CBX2,TAF7,EHMT1,HDAC2
1	TRUE	0.000348	380	102	27	0.265	0.071	GO:0051172	BP	16	negative regulation of nitrogen compound metabolic process	3	LIG3,TPR,MBD3,XRCC1,SMARCE1,CRKL,CTCF,UBR5,SNRNP70,KMT2A,CDC73,SAP130,RTF1,RB1,NCOR1,SETDB1,ENSA,PARP1,BOD1,UHRF2,METTL3,SIN3A,BPTF,RELA,CBX2,EHMT1,HDAC2
1	TRUE	0.000402	11	118	5	0.042	0.455	GO:0006376	BP	16	mRNA splice site selection	10	SF3A2,SNRPC,PSIP1,SF1,SF3A3
1	TRUE	0.000403	932	59	32	0.542	0.034	GO:0031323	BP	16	regulation of cellular metabolic process	2	LIG3,WIZ,TPR,MBD3,SMARCE1,CRKL,CCDC22,UBR5,SNRNP70,CHD4,ARID1A,KMT2A,KDM3B,ASH2L,CDC73,ACTL6A,SAP130,RTF1,RBM26,BRD4,ENSA,PARP1,BOD1,SAFB,IWS1,RAD21,ZNF143,SIN3A,BPTF,SMARCC1,CBX2,HDAC2
1	TRUE	0.000471	28	73	6	0.082	0.214	GO:0045814	BP	16	negative regulation of gene expression, epigenetic	5	MBD3,SETDB1,UHRF2,RBBP4,SIN3A,HDAC2
1	TRUE	0.000476	410	102	28	0.275	0.068	GO:0031324	BP	16	negative regulation of cellular metabolic process	2	LIG3,TPR,MBD3,XRCC1,SMARCE1,CRKL,CTCF,UBR5,SNRNP70,KMT2A,CDC73,SAP130,RTF1,RB1,RBM26,NCOR1,SETDB1,ENSA,PARP1,BOD1,UHRF2,METTL3,SIN3A,BPTF,RELA,CBX2,EHMT1,HDAC2
1	TRUE	0.000502	11	19	3	0.158	0.273	GO:0034243	BP	16	regulation of transcription elongation from RNA polymerase II promoter	9	CDC73,RTF1,BRD4
1	TRUE	0.000583	14	97	5	0.052	0.357	GO:0017069	MF	21	snRNA binding	5	SNRPA,SNRNP70,PRPF31,SNRPA1,PRPF8
1	TRUE	0.000586	2	19	2	0.105	1	GO:0001076	MF	23	obsolete transcription factor activity, RNA polymerase II transcription factor binding	1	CDC73,RTF1
1	TRUE	0.000608	786	43	23	0.535	0.029	GO:0034645	BP	16	cellular macromolecule biosynthetic process	3	LIG3,WIZ,MBD3,CHD4,ARID1A,KMT2A,KDM3B,ASH2L,CDC73,ORC3,ACTL6A,SAP130,RTF1,BRD4,SAFB,IWS1,RAD21,ZNF143,SIN3A,SMARCC1,CBX2,SNRPE,HDAC2
1	TRUE	0.000642	46	28	5	0.179	0.109	GO:1903706	BP	10	regulation of hemopoiesis	1	KMT2A,ASH2L,CDC73,SIN3A,SART1
1	TRUE	0.0007	7	111	4	0.036	0.571	GO:0045292	BP	16	mRNA cis splicing, via spliceosome	9	SNRPC,SNRNP200,PSIP1,SART1
1	TRUE	0.000778	36	19	4	0.211	0.111	GO:0006354	BP	16	DNA-templated transcription, elongation	6	CDC73,RTF1,BRD4,IWS1
1	TRUE	0.000779	3	118	3	0.025	1	GO:0000389	BP	16	mRNA 3'-splice site recognition	11	SF3A2,SF1,SF3A3
1	TRUE	0.00081	1068	99	51	0.515	0.048	GO:0019222	BP	16	regulation of metabolic process	1	LIG3,WIZ,TPR,MBD3,XRCC1,SMARCE1,SRRT,CRKL,CCDC22,CTCF,UBR5,SNRNP70,AKAP8,CHD4,BRD8,SF3B1,ARID1A,KMT2A,KDM3B,ZC3H7A,SMU1,ASH2L,CDC73,ACTL6A,SAP130,RTF1,RB1,RBM26,NCOR1,BRD4,SETDB1,ENSA,PARP1,SSBP2,BOD1,UHRF2,SAFB,RBBP4,IWS1,PMVK,RAD21,ZNF143,SIN3A,BPTF,RELA,SMARCC1,CBX2,EHMT1,MTA1,HDAC2,AKAP17A
1	TRUE	0.00081	13	19	3	0.158	0.231	GO:0032786	BP	16	positive regulation of DNA-templated transcription, elongation	5	CDC73,RTF1,BRD4
1	TRUE	0.000835	803	43	23	0.535	0.029	GO:0009059	BP	16	macromolecule biosynthetic process	4	LIG3,WIZ,MBD3,CHD4,ARID1A,KMT2A,KDM3B,ASH2L,CDC73,ORC3,ACTL6A,SAP130,RTF1,BRD4,SAFB,IWS1,RAD21,ZNF143,SIN3A,SMARCC1,CBX2,SNRPE,HDAC2
1	TRUE	0.000914	35	66	6	0.091	0.171	GO:0016810	MF	43	hydrolase activity, acting on carbon-nitrogen (but not peptide) bonds	1	MBD3,CHD4,RBBP4,SIN3A,MTA1,HDAC2
1	TRUE	0.001	89	118	12	0.102	0.135	GO:0022618	BP	16	ribonucleoprotein complex assembly	2	SF3A2,PRPF31,SF3B1,SNRPC,CDC73,SNRNP200,PSIP1,SF1,PRPF8,SART1,SNRPE,SF3A3
1	TRUE	0.00102	4	84	3	0.036	0.75	GO:0030619	MF	21	U1 snRNA binding	6	SNRPA,SNRNP70,PRPF8
1	TRUE	0.0012	718	118	44	0.373	0.061	GO:0003723	MF	21	RNA binding	4	TPR,SNRNP40,FAM50A,SNRPA,SRRT,SF3B2,CRKL,DIDO1,SNRNP70,SF3A2,AKAP8,PRPF31,NUDT1,EFTUD2,FRG1,RSRC2,SF3B6,SF3B1,SMNDC1,ZC3H7A,ZC3H13,SNRPC,RBM42,RBM39,SNRPA1,RTF1,RBM26,EIF4A3,PARP1,SNRNP200,ZMAT2,SAFB,PSIP1,METTL3,SRP68,SF1,PRPF8,SART1,PUF60,RBM10,SF3A3,HDAC2,AKAP17A,SARNP
1	TRUE	0.00137	92	118	12	0.102	0.13	GO:0071826	BP	16	ribonucleoprotein complex subunit organization	1	SF3A2,PRPF31,SF3B1,SNRPC,CDC73,SNRNP200,PSIP1,SF1,PRPF8,SART1,SNRPE,SF3A3
1	TRUE	0.00148	16	19	3	0.158	0.188	GO:0000993	MF	5	RNA polymerase II complex binding	3	CDC73,RTF1,BRD4
1	TRUE	0.00169	223	101	18	0.178	0.081	GO:0140110	MF	11	transcription regulator activity	1	WIZ,SMARCE1,CTCF,BRD8,ARID1A,KMT2A,ZMYM2,DPF2,ACTL6A,RB1,NCOR1,PARP1,SSBP2,ZNF143,SF1,RELA,SMARCC1,MTA1
1	TRUE	0.00169	27	98	6	0.061	0.222	GO:0042826	MF	6	histone deacetylase binding	1	AKAP8,CHD4,NCOR1,RBBP4,RELA,HDAC2
1	TRUE	0.0017	208	108	18	0.167	0.087	GO:0006259	BP	16	DNA metabolic process	5	LIG3,WIZ,RTFDC1,MBD3,XRCC1,POLR2E,CTCF,UBR5,NUDT1,KMT2A,ORC3,FTO,SETDB1,PARP1,UHRF2,RAD21,EHMT1,MTA1
1	TRUE	0.00185	23	73	5	0.068	0.217	GO:0006342	BP	16	chromatin silencing	2	MBD3,SETDB1,UHRF2,SIN3A,HDAC2
1	TRUE	0.00196	372	127	29	0.228	0.078	GO:0010629	BP	16	negative regulation of gene expression	4	TPR,MBD3,SMARCE1,SRRT,POLR2E,CRKL,CHD8,CTCF,ZC3H7A,CDC73,SAP130,RTF1,RB1,NCOR1,EIF4A3,SETDB1,PARP1,UHRF2,SMG1,RBBP4,METTL3,SIN3A,BPTF,RELA,CBX2,TAF7,EHMT1,HDAC2,PPP2R2A
1	TRUE	0.00203	18	19	3	0.158	0.167	GO:0001098	MF	5	basal transcription machinery binding	1	CDC73,RTF1,BRD4
1	TRUE	0.00203	18	19	3	0.158	0.167	GO:0001099	MF	5	basal RNA polymerase II transcription machinery binding	2	CDC73,RTF1,BRD4
1	TRUE	0.00212	10	99	4	0.04	0.4	GO:0071459	BP	20	protein localization to chromosome, centromeric region	2	CTCF,IK,RB1,BOD1
1	TRUE	0.00212	5	82	3	0.037	0.6	GO:0016922	MF	17	nuclear receptor binding	1	SMARCE1,ARID1A,NCOR1
1	TRUE	0.0022	513	127	36	0.283	0.07	GO:0010605	BP	16	negative regulation of macromolecule metabolic process	3	LIG3,TPR,MBD3,XRCC1,SMARCE1,SRRT,POLR2E,CRKL,CHD8,CTCF,UBR5,SNRNP70,KMT2A,ZC3H7A,CDC73,SAP130,RTF1,RB1,NCOR1,EIF4A3,SETDB1,ENSA,PARP1,BOD1,UHRF2,SMG1,RBBP4,METTL3,SIN3A,BPTF,RELA,CBX2,TAF7,EHMT1,HDAC2,PPP2R2A
1	TRUE	0.00231	33	28	4	0.143	0.121	GO:0045637	BP	10	regulation of myeloid cell differentiation	2	KMT2A,ASH2L,CDC73,SIN3A
1	TRUE	0.00264	17	111	5	0.045	0.294	GO:0000387	BP	16	spliceosomal snRNP assembly	9	PRPF31,SNRPC,PRPF8,SART1,SNRPE
1	TRUE	0.0027	20	19	3	0.158	0.15	GO:0043175	MF	5	RNA polymerase core enzyme binding	2	CDC73,RTF1,BRD4
1	TRUE	0.00285	23	82	5	0.061	0.217	GO:0001085	MF	2	RNA polymerase II transcription factor binding	2	CHD4,NCOR1,SIN3A,MTA1,HDAC2
1	TRUE	0.00321	5	95	3	0.032	0.6	GO:0003909	MF	18	DNA ligase activity	1	LIG3,XRCC1,PARP1
1	TRUE	0.00324	544	127	37	0.291	0.068	GO:0009892	BP	16	negative regulation of metabolic process	2	LIG3,TPR,MBD3,XRCC1,SMARCE1,SRRT,POLR2E,CRKL,CHD8,CTCF,UBR5,SNRNP70,KMT2A,ZC3H7A,CDC73,SAP130,RTF1,RB1,RBM26,NCOR1,EIF4A3,SETDB1,ENSA,PARP1,BOD1,UHRF2,SMG1,RBBP4,METTL3,SIN3A,BPTF,RELA,CBX2,TAF7,EHMT1,HDAC2,PPP2R2A
1	TRUE	0.00353	16	127	5	0.039	0.312	GO:0035065	BP	16	regulation of histone acetylation	3	CTCF,KMT2A,IWS1,SIN3A,TAF7
1	TRUE	0.00353	15	28	3	0.107	0.2	GO:0030219	BP	10	megakaryocyte differentiation	2	KMT2A,ASH2L,SIN3A
1	TRUE	0.00353	15	28	3	0.107	0.2	GO:0045652	BP	10	regulation of megakaryocyte differentiation	3	KMT2A,ASH2L,SIN3A
1	TRUE	0.00365	69	28	5	0.179	0.072	GO:0030097	BP	10	hemopoiesis	2	KMT2A,ASH2L,CDC73,SIN3A,SART1
1	TRUE	0.00385	59	51	6	0.118	0.102	GO:0071824	BP	16	protein-DNA complex subunit organization	1	SMARCE1,ARID1A,ORC3,PARP1,RBBP4,SMARCC1
1	TRUE	0.00387	12	96	4	0.042	0.333	GO:0044728	BP	16	DNA methylation or demethylation	7	CTCF,KMT2A,FTO,EHMT1
1	TRUE	0.00387	70	28	5	0.179	0.071	GO:0048534	BP	10	hematopoietic or lymphoid organ development	1	KMT2A,ASH2L,CDC73,SIN3A,SART1
1	TRUE	0.00399	20	103	5	0.049	0.25	GO:0098727	BP	19	maintenance of cell number	1	SRRT,ZC3H13,CDC73,RTF1,METTL3
1	TRUE	0.00399	20	103	5	0.049	0.25	GO:0019827	BP	19	stem cell population maintenance	2	SRRT,ZC3H13,CDC73,RTF1,METTL3
1	TRUE	0.00409	10	46	3	0.065	0.3	GO:0032986	BP	16	protein-DNA complex disassembly	2	SMARCE1,ARID1A,SMARCC1
1	TRUE	0.00409	10	46	3	0.065	0.3	GO:0006337	BP	16	nucleosome disassembly	3	SMARCE1,ARID1A,SMARCC1
1	TRUE	0.00409	16	28	3	0.107	0.188	GO:0034968	BP	16	histone lysine methylation	3	KMT2A,ASH2L,IWS1
1	TRUE	0.00417	292	129	24	0.186	0.082	GO:0010628	BP	16	positive regulation of gene expression	4	POLR2E,CHD8,CTCF,UBR5,NRF1,SF3B1,ARID1A,KMT2A,CDC73,RTF1,RB1,NCOR1,EIF4A3,BRD4,PARP1,SSBP2,METTL3,ZNF143,SIN3A,BPTF,RELA,SMARCC1,TAF7,HDAC2
1	TRUE	0.00417	25	129	6	0.047	0.24	GO:0001228	MF	11	DNA-binding transcription activator activity, RNA polymerase II-specific	4	CTCF,NRF1,PARP1,SSBP2,ZNF143,RELA
1	TRUE	0.00419	5	19	2	0.105	0.4	GO:0060795	BP	8	cell fate commitment involved in formation of primary germ layer	2	CDC73,RTF1
1	TRUE	0.00419	5	19	2	0.105	0.4	GO:0001711	BP	8	endodermal cell fate commitment	3	CDC73,RTF1
1	TRUE	0.00424	36	89	6	0.067	0.167	GO:0031056	BP	16	regulation of histone modification	2	CTCF,UBR5,AKAP8,KMT2A,IWS1,SIN3A
1	TRUE	0.00447	7	73	3	0.041	0.429	GO:0006346	BP	16	methylation-dependent chromatin silencing	3	MBD3,SETDB1,UHRF2
1	TRUE	0.00452	264	102	19	0.186	0.072	GO:0045935	BP	16	positive regulation of nucleobase-containing compound metabolic process	4	WIZ,XRCC1,CTCF,ARID1A,KMT2A,CDC73,RTF1,RB1,BRD4,SETDB1,PARP1,SSBP2,METTL3,ZNF143,SIN3A,BPTF,RELA,SMARCC1,HDAC2
1	TRUE	0.00452	37	88	6	0.068	0.162	GO:0016573	BP	16	histone acetylation	2	CTCF,BRD8,KMT2A,ACTL6A,IWS1,SIN3A
1	TRUE	0.00452	30	109	6	0.055	0.2	GO:0034502	BP	20	protein localization to chromosome	1	CTCF,IK,RB1,BOD1,LEMD2,RAD21
1	TRUE	0.00452	5	20	2	0.1	0.4	GO:0042303	BP	26	molting cycle	1	SNRPE,HDAC2
1	TRUE	0.00452	5	20	2	0.1	0.4	GO:0042633	BP	26	hair cycle	2	SNRPE,HDAC2
1	TRUE	0.00456	17	28	3	0.107	0.176	GO:0018022	BP	16	peptidyl-lysine methylation	2	KMT2A,ASH2L,IWS1
1	TRUE	0.00474	40	53	5	0.094	0.125	GO:0006333	BP	16	chromatin assembly or disassembly	2	TPR,SMARCE1,ARID1A,RBBP4,SMARCC1
1	TRUE	0.00474	75	28	5	0.179	0.067	GO:0002520	BP	10	immune system development	1	KMT2A,ASH2L,CDC73,SIN3A,SART1
1	TRUE	0.00505	11	46	3	0.065	0.273	GO:0031498	BP	16	chromatin disassembly	3	SMARCE1,ARID1A,SMARCC1
1	TRUE	0.00505	26	19	3	0.158	0.115	GO:0070063	MF	5	RNA polymerase binding	1	CDC73,RTF1,BRD4
1	TRUE	0.00514	130	99	12	0.121	0.092	GO:0008134	MF	2	transcription factor binding	1	SMARCE1,CHD4,ARID1A,RB1,NCOR1,PARP1,UBXN7,SIN3A,BPTF,RELA,MTA1,HDAC2
1	TRUE	0.00586	39	88	6	0.068	0.154	GO:0018393	BP	16	internal peptidyl-lysine acetylation	3	CTCF,BRD8,KMT2A,ACTL6A,IWS1,SIN3A
1	TRUE	0.00592	195	129	18	0.14	0.092	GO:1903508	BP	16	positive regulation of nucleic acid-templated transcription	3	CHD8,CTCF,NRF1,ARID1A,KMT2A,CDC73,RTF1,RB1,BRD4,PARP1,SSBP2,ZNF143,SIN3A,BPTF,RELA,SMARCC1,TAF7,HDAC2
1	TRUE	0.00592	195	129	18	0.14	0.092	GO:0045893	BP	16	positive regulation of transcription, DNA-templated	4	CHD8,CTCF,NRF1,ARID1A,KMT2A,CDC73,RTF1,RB1,BRD4,PARP1,SSBP2,ZNF143,SIN3A,BPTF,RELA,SMARCC1,TAF7,HDAC2
1	TRUE	0.00615	19	123	5	0.041	0.263	GO:0009301	BP	16	snRNA transcription	2	SRRT,POLR2E,INTS14,RPRD1A,ZNF143
1	TRUE	0.00615	19	123	5	0.041	0.263	GO:0042795	BP	16	snRNA transcription by RNA polymerase II	3	SRRT,POLR2E,INTS14,RPRD1A,ZNF143
1	TRUE	0.00615	19	28	3	0.107	0.158	GO:2000756	BP	16	regulation of peptidyl-lysine acetylation	3	KMT2A,IWS1,SIN3A
1	TRUE	0.0062	196	129	18	0.14	0.092	GO:1902680	BP	16	positive regulation of RNA biosynthetic process	2	CHD8,CTCF,NRF1,ARID1A,KMT2A,CDC73,RTF1,RB1,BRD4,PARP1,SSBP2,ZNF143,SIN3A,BPTF,RELA,SMARCC1,TAF7,HDAC2
1	TRUE	0.00733	25	96	5	0.052	0.2	GO:0016571	BP	16	histone methylation	2	CTCF,KMT2A,ASH2L,IWS1,EHMT1
1	TRUE	0.00753	7	91	3	0.033	0.429	GO:0032239	BP	16	regulation of nucleobase-containing compound transport	1	TPR,NUP153,IWS1
1	TRUE	0.00753	7	91	3	0.033	0.429	GO:0046831	BP	16	regulation of RNA export from nucleus	1	TPR,NUP153,IWS1
1	TRUE	0.00776	68	96	8	0.083	0.118	GO:0018205	BP	16	peptidyl-lysine modification	1	CTCF,BRD8,KMT2A,ASH2L,ACTL6A,IWS1,SIN3A,EHMT1
1	TRUE	0.00806	218	129	19	0.147	0.087	GO:0051254	BP	16	positive regulation of RNA metabolic process	5	CHD8,CTCF,NRF1,ARID1A,KMT2A,CDC73,RTF1,RB1,BRD4,PARP1,SSBP2,METTL3,ZNF143,SIN3A,BPTF,RELA,SMARCC1,TAF7,HDAC2
1	TRUE	0.00828	42	88	6	0.068	0.143	GO:0006475	BP	16	internal protein amino acid acetylation	3	CTCF,BRD8,KMT2A,ACTL6A,IWS1,SIN3A
1	TRUE	0.00828	42	88	6	0.068	0.143	GO:0018394	BP	16	peptidyl-lysine acetylation	2	CTCF,BRD8,KMT2A,ACTL6A,IWS1,SIN3A
1	TRUE	0.00838	2	91	2	0.022	1	GO:0032240	BP	16	negative regulation of nucleobase-containing compound transport	2	TPR,NUP153
1	TRUE	0.00838	2	91	2	0.022	1	GO:0046832	BP	16	negative regulation of RNA export from nucleus	1	TPR,NUP153
1	TRUE	0.00838	7	95	3	0.032	0.429	GO:0016886	MF	18	ligase activity, forming phosphoric ester bonds	1	LIG3,XRCC1,PARP1
1	TRUE	0.00869	133	28	6	0.214	0.045	GO:0045944	BP	16	positive regulation of transcription by RNA polymerase II	5	KMT2A,CDC73,RTF1,BRD4,SIN3A,HDAC2
1	TRUE	0.00869	56	25	4	0.16	0.071	GO:0090068	BP	15	positive regulation of cell cycle process	1	WIZ,CDC73,BRD4,RAD21
1	TRUE	0.00876	50	28	4	0.143	0.08	GO:0030099	BP	10	myeloid cell differentiation	1	KMT2A,ASH2L,CDC73,SIN3A
1	TRUE	0.00892	9	73	3	0.041	0.333	GO:0031935	BP	16	regulation of chromatin silencing	3	SETDB1,UHRF2,SIN3A
1	TRUE	0.00893	256	129	21	0.163	0.082	GO:0010557	BP	16	positive regulation of macromolecule biosynthetic process	4	WIZ,CHD8,CTCF,NRF1,ARID1A,KMT2A,CDC73,RTF1,RB1,EIF4A3,BRD4,PARP1,SSBP2,METTL3,ZNF143,SIN3A,BPTF,RELA,SMARCC1,TAF7,HDAC2
1	TRUE	0.00893	2	95	2	0.021	1	GO:1903518	BP	12	positive regulation of single strand break repair	2	XRCC1,PARP1
1	TRUE	0.00915	7	99	3	0.03	0.429	GO:0007063	BP	16	regulation of sister chromatid cohesion	2	CTCF,RB1,RAD21
1	TRUE	0.00944	42	60	5	0.083	0.119	GO:2001251	BP	16	negative regulation of chromosome organization	2	TPR,UBR5,IK,PARP1,SIN3A
1	TRUE	0.00946	26	99	5	0.051	0.192	GO:0033045	BP	16	regulation of sister chromatid segregation	1	TPR,CTCF,IK,RB1,RAD21
1	TRUE	0.00956	23	28	3	0.107	0.13	GO:1901983	BP	16	regulation of protein acetylation	1	KMT2A,IWS1,SIN3A
1	TRUE	0.00956	29	89	5	0.056	0.172	GO:1905269	BP	16	positive regulation of chromatin organization	3	TPR,AKAP8,KMT2A,SETDB1,SIN3A
1	TRUE	0.00956	6	121	3	0.025	0.5	GO:0046823	BP	16	negative regulation of nucleocytoplasmic transport	2	TPR,RAB23,NUP153
1	TRUE	0.00956	18	36	3	0.083	0.167	GO:0035305	BP	3	negative regulation of dephosphorylation	2	RBM26,ENSA,BOD1
1	TRUE	0.0101	2779	103	97	0.942	0.035	GO:0005488	MF	21	binding	1	LIG3,WIZ,TPR,SNRNP40,MBD3,FAM50A,XRCC1,SMARCE1,PTPN23,SNRPA,SRRT,SF3B2,CRKL,PPIL2,AP1B1,CCDC22,CTCF,TJP1,UBR5,SNRNP70,AKAP8,PRPF31,NUDT1,EFTUD2,FRG1,RSRC2,CHD4,IK,PPWD1,SF3B6,SF3B1,BCAS2,ARID1A,KMT2A,SMNDC1,KDM3B,ZMYM2,ZC3H7A,SMU1,TRIR,ZC3H13,NUP153,ASH2L,RBM39,SNRPA1,ILKAP,DPF2,CDC73,ORC3,ACTL6A,RTF1,RB1,RBM26,FTO,NCOR1,BRD4,SETDB1,ENSA,PARP1,SNRNP200,SSBP2,BOD1,ZMAT2,UHRF2,VAV2,SAFB,RBBP4,IWS1,…
1	TRUE	0.0103	52	103	7	0.068	0.135	GO:0043414	BP	16	macromolecule methylation	3	CTCF,KMT2A,ZC3H13,ASH2L,IWS1,METTL3,EHMT1
1	TRUE	0.0103	833	46	22	0.478	0.026	GO:0044271	BP	16	cellular nitrogen compound biosynthetic process	3	MBD3,SMARCE1,NUDT1,CHD4,ARID1A,KMT2A,KDM3B,ASH2L,CDC73,ACTL6A,SAP130,RTF1,BRD4,SAFB,IWS1,RAD21,ZNF143,SIN3A,SMARCC1,CBX2,SNRPE,HDAC2
1	TRUE	0.0108	19	83	4	0.048	0.211	GO:0043967	BP	16	histone H4 acetylation	3	BRD8,KMT2A,ACTL6A,IWS1
1	TRUE	0.0112	55	99	7	0.071	0.127	GO:2001252	BP	16	positive regulation of chromosome organization	2	TPR,AKAP8,KMT2A,RB1,SETDB1,RAD21,SIN3A
1	TRUE	0.0114	78	112	9	0.08	0.115	GO:0000003	BP	30	reproduction	1	RTFDC1,FAM50A,SNRPA1,RAB13,LEMD2,RAD21,METTL3,GPX4,CBX2
1	TRUE	0.0114	78	112	9	0.08	0.115	GO:0022414	BP	30	reproductive process	2	RTFDC1,FAM50A,SNRPA1,RAB13,LEMD2,RAD21,METTL3,GPX4,CBX2
1	TRUE	0.0114	11	66	3	0.045	0.273	GO:0001103	MF	2	RNA polymerase II repressing transcription factor binding	3	CHD4,MTA1,HDAC2
1	TRUE	0.0116	8	95	3	0.032	0.375	GO:0051103	BP	16	DNA ligation involved in DNA repair	7	LIG3,XRCC1,PARP1
1	TRUE	0.0123	1028	46	25	0.543	0.024	GO:0044249	BP	16	cellular biosynthetic process	2	LIG3,WIZ,MBD3,SMARCE1,NUDT1,CHD4,ARID1A,KMT2A,KDM3B,ASH2L,CDC73,ORC3,ACTL6A,SAP130,RTF1,BRD4,SAFB,IWS1,RAD21,ZNF143,SIN3A,SMARCC1,CBX2,SNRPE,HDAC2
1	TRUE	0.0126	265	129	21	0.163	0.079	GO:0031328	BP	16	positive regulation of cellular biosynthetic process	1	WIZ,CHD8,CTCF,NRF1,ARID1A,KMT2A,CDC73,RTF1,RB1,EIF4A3,BRD4,PARP1,SSBP2,METTL3,ZNF143,SIN3A,BPTF,RELA,SMARCC1,TAF7,HDAC2
1	TRUE	0.0126	18	10	2	0.2	0.111	GO:1901989	BP	15	positive regulation of cell cycle phase transition	1	CDC73,BRD4
1	TRUE	0.0134	4	50	2	0.04	0.5	GO:0032042	BP	16	mitochondrial DNA metabolic process	2	LIG3,PARP1
1	TRUE	0.0134	4	50	2	0.04	0.5	GO:0003910	MF	18	DNA ligase (ATP) activity	2	LIG3,PARP1
1	TRUE	0.0138	44	95	6	0.063	0.136	GO:0006302	BP	22	double-strand break repair	1	LIG3,XRCC1,UBR5,PARP1,RAD21,MTA1
1	TRUE	0.0142	7	28	2	0.071	0.286	GO:0018023	BP	16	peptidyl-lysine trimethylation	3	KMT2A,IWS1
1	TRUE	0.0142	7	28	2	0.071	0.286	GO:0042800	MF	28	histone methyltransferase activity (H3-K4 specific)	3	KMT2A,ASH2L
1	TRUE	0.0143	18	96	4	0.042	0.222	GO:0006304	BP	16	DNA modification	6	CTCF,KMT2A,FTO,EHMT1
1	TRUE	0.0143	269	28	8	0.286	0.03	GO:0009891	BP	16	positive regulation of biosynthetic process	3	WIZ,ARID1A,KMT2A,CDC73,RTF1,BRD4,SIN3A,HDAC2
1	TRUE	0.0143	17	102	4	0.039	0.235	GO:0031050	BP	16	dsRNA fragmentation	2	SRRT,ZC3H7A,NCOR1,METTL3
1	TRUE	0.0143	17	102	4	0.039	0.235	GO:0070918	BP	16	production of small RNA involved in gene silencing by RNA	3	SRRT,ZC3H7A,NCOR1,METTL3
1	TRUE	0.0143	17	102	4	0.039	0.235	GO:0035196	BP	16	production of miRNAs involved in gene silencing by miRNA	4	SRRT,ZC3H7A,NCOR1,METTL3
1	TRUE	0.0147	56	103	7	0.068	0.125	GO:0032259	BP	16	methylation	2	CTCF,KMT2A,ZC3H13,ASH2L,IWS1,METTL3,EHMT1
1	TRUE	0.0152	18	98	4	0.041	0.222	GO:0070491	MF	2	repressing transcription factor binding	2	CHD4,RELA,MTA1,HDAC2
1	TRUE	0.0155	17	12	2	0.167	0.118	GO:0016575	BP	16	histone deacetylation	2	SIN3A,HDAC2
1	TRUE	0.0155	34	50	4	0.08	0.118	GO:0006261	BP	24	DNA-dependent DNA replication	1	LIG3,WIZ,ORC3,PARP1
1	TRUE	0.016	11	19	2	0.105	0.182	GO:0001706	BP	8	endoderm formation	5	CDC73,RTF1
1	TRUE	0.016	11	19	2	0.105	0.182	GO:0035987	BP	8	endodermal cell differentiation	6	CDC73,RTF1
1	TRUE	0.0161	9	96	3	0.031	0.333	GO:0006305	BP	16	DNA alkylation	7	CTCF,KMT2A,EHMT1
1	TRUE	0.0161	9	96	3	0.031	0.333	GO:0006306	BP	16	DNA methylation	8	CTCF,KMT2A,EHMT1
1	TRUE	0.0164	34	51	4	0.078	0.118	GO:0034728	BP	16	nucleosome organization	2	SMARCE1,ARID1A,RBBP4,SMARCC1
1	TRUE	0.0165	1054	46	25	0.543	0.024	GO:1901576	BP	16	organic substance biosynthetic process	3	LIG3,WIZ,MBD3,SMARCE1,NUDT1,CHD4,ARID1A,KMT2A,KDM3B,ASH2L,CDC73,ORC3,ACTL6A,SAP130,RTF1,BRD4,SAFB,IWS1,RAD21,ZNF143,SIN3A,SMARCC1,CBX2,SNRPE,HDAC2
1	TRUE	0.0166	33	54	4	0.074	0.121	GO:0051053	BP	16	negative regulation of DNA metabolic process	4	LIG3,UBR5,KMT2A,PARP1
1	TRUE	0.0166	3	84	2	0.024	0.667	GO:0030620	MF	21	U2 snRNA binding	6	SNRPA1,PRPF8
1	TRUE	0.0184	1062	46	25	0.543	0.024	GO:0009058	BP	16	biosynthetic process	2	LIG3,WIZ,MBD3,SMARCE1,NUDT1,CHD4,ARID1A,KMT2A,KDM3B,ASH2L,CDC73,ORC3,ACTL6A,SAP130,RTF1,BRD4,SAFB,IWS1,RAD21,ZNF143,SIN3A,SMARCC1,CBX2,SNRPE,HDAC2
1	TRUE	0.0184	19	99	4	0.04	0.211	GO:0007062	BP	16	sister chromatid cohesion	2	CTCF,RB1,BOD1,RAD21
1	TRUE	0.02	52	88	6	0.068	0.115	GO:0006473	BP	16	protein acetylation	2	CTCF,BRD8,KMT2A,ACTL6A,IWS1,SIN3A
1	TRUE	0.0203	45	102	6	0.059	0.133	GO:0007623	BP	16	circadian rhythm	2	KMT2A,NCOR1,METTL3,SIN3A,MTA1,HDAC2
1	TRUE	0.0203	33	96	5	0.052	0.152	GO:0008213	BP	16	protein alkylation	1	CTCF,KMT2A,ASH2L,IWS1,EHMT1
1	TRUE	0.0203	33	96	5	0.052	0.152	GO:0006479	BP	16	protein methylation	4	CTCF,KMT2A,ASH2L,IWS1,EHMT1
1	TRUE	0.0205	26	123	5	0.041	0.192	GO:0016073	BP	16	snRNA metabolic process	1	SRRT,POLR2E,INTS14,RPRD1A,ZNF143
1	TRUE	0.0205	47	19	3	0.158	0.064	GO:0048598	BP	8	embryonic morphogenesis	2	CDC73,RTF1,HDAC2
1	TRUE	0.0206	3	95	2	0.021	0.667	GO:0006288	BP	16	base-excision repair, DNA ligation	8	LIG3,XRCC1
1	TRUE	0.0206	3	95	2	0.021	0.667	GO:1903516	BP	12	regulation of single strand break repair	2	XRCC1,PARP1
1	TRUE	0.0207	13	19	2	0.105	0.154	GO:0007492	BP	8	endoderm development	1	CDC73,RTF1
1	TRUE	0.0207	13	19	2	0.105	0.154	GO:0001704	BP	8	formation of primary germ layer	4	CDC73,RTF1
1	TRUE	0.0207	13	19	2	0.105	0.154	GO:0045165	BP	8	cell fate commitment	1	CDC73,RTF1
1	TRUE	0.0215	9	109	3	0.028	0.333	GO:0071168	BP	20	protein localization to chromatin	2	RB1,LEMD2,RAD21
1	TRUE	0.0216	77	25	4	0.16	0.052	GO:0045787	BP	15	positive regulation of cell cycle	1	WIZ,CDC73,BRD4,RAD21
1	TRUE	0.0218	3	99	2	0.02	0.667	GO:0031134	BP	16	sister chromatid biorientation	3	RB1,BOD1
1	TRUE	0.0231	70	28	4	0.143	0.057	GO:0009790	BP	8	embryo development	1	KMT2A,CDC73,RTF1,HDAC2
1	TRUE	0.0233	27	123	5	0.041	0.185	GO:0098781	BP	16	ncRNA transcription	8	SRRT,POLR2E,INTS14,RPRD1A,ZNF143
1	TRUE	0.0233	53	18	3	0.167	0.057	GO:0050684	BP	16	regulation of mRNA processing	4	CDC73,SAFB,IWS1
1	TRUE	0.0233	4	73	2	0.027	0.5	GO:0090308	BP	16	regulation of methylation-dependent chromatin silencing	4	SETDB1,UHRF2
1	TRUE	0.0233	20	102	4	0.039	0.2	GO:0048232	BP	14	male gamete generation	1	FAM50A,SNRPA1,METTL3,GPX4
1	TRUE	0.0233	20	102	4	0.039	0.2	GO:0007283	BP	14	spermatogenesis	2	FAM50A,SNRPA1,METTL3,GPX4
1	TRUE	0.0235	3	104	2	0.019	0.667	GO:0071514	BP	16	genetic imprinting	3	RTFDC1,CTCF
1	TRUE	0.0236	47	102	6	0.059	0.128	GO:0048511	BP	16	rhythmic process	1	KMT2A,NCOR1,METTL3,SIN3A,MTA1,HDAC2
1	TRUE	0.0245	1406	55	34	0.618	0.024	GO:0044260	BP	16	cellular macromolecule metabolic process	2	LIG3,WIZ,TPR,MBD3,SMARCE1,CRKL,UBR5,NUDT1,CHD4,PPWD1,ARID1A,KMT2A,KDM3B,TRIR,ASH2L,CDC73,ORC3,ACTL6A,SAP130,RTF1,BRD4,ENSA,PARP1,BOD1,SAFB,IWS1,UBXN7,RAD21,ZNF143,SIN3A,SMARCC1,CBX2,SNRPE,HDAC2
1	TRUE	0.0245	28	121	5	0.041	0.179	GO:0046822	BP	16	regulation of nucleocytoplasmic transport	1	TPR,UBR5,RAB23,NUP153,IWS1
1	TRUE	0.0245	10	28	2	0.071	0.2	GO:0140033	MF	13	acetylation-dependent protein binding	1	KMT2A,BRD4
1	TRUE	0.0245	10	28	2	0.071	0.2	GO:0070577	MF	13	lysine-acetylated histone binding	2	KMT2A,BRD4
1	TRUE	0.0247	99	102	9	0.088	0.091	GO:0014070	BP	16	response to organic cyclic compound	1	SRRT,UBR5,ARID1A,ZC3H7A,RB1,NCOR1,SAFB,PMVK,METTL3
1	TRUE	0.0252	8	36	2	0.056	0.25	GO:0019212	MF	9	phosphatase inhibitor activity	1	ENSA,BOD1
1	TRUE	0.0252	8	36	2	0.056	0.25	GO:0004864	MF	9	protein phosphatase inhibitor activity	2	ENSA,BOD1
1	TRUE	0.0254	735	102	35	0.343	0.048	GO:0048523	BP	16	negative regulation of cellular process	1	LIG3,TPR,MBD3,XRCC1,SMARCE1,PTPN23,CRKL,CCDC22,CTCF,UBR5,SNRNP70,IK,KMT2A,CDC73,SAP130,RTF1,RB1,RBM26,NCOR1,SETDB1,ENSA,PARP1,BOD1,UHRF2,RBBP4,PBRM1,METTL3,GPX4,SIN3A,BPTF,RELA,CBX2,EHMT1,HDAC2,PHACTR4
1	TRUE	0.0255	3	111	2	0.018	0.667	GO:0000395	BP	16	mRNA 5'-splice site recognition	11	SNRPC,PSIP1
1	TRUE	0.0257	24	12	2	0.167	0.083	GO:0006476	BP	16	protein deacetylation	3	SIN3A,HDAC2
1	TRUE	0.0258	56	88	6	0.068	0.107	GO:0043543	BP	16	protein acylation	1	CTCF,BRD8,KMT2A,ACTL6A,IWS1,SIN3A
1	TRUE	0.0258	14	74	3	0.041	0.214	GO:0043010	BP	42	camera-type eye development	1	ACTL6A,HDAC2,PHACTR4
1	TRUE	0.0266	27	129	5	0.039	0.185	GO:0000982	MF	11	transcription factor activity, RNA polymerase II proximal promoter sequence-specific DNA binding	4	CTCF,NRF1,SSBP2,ZNF143,RELA
1	TRUE	0.0273	511	129	32	0.248	0.063	GO:0010604	BP	16	positive regulation of macromolecule metabolic process	3	WIZ,XRCC1,POLR2E,CRKL,CHD8,CCDC22,CTCF,UBR5,AKAP8,NRF1,SF3B1,ARID1A,KMT2A,SNX9,CDC73,RTF1,RB1,NCOR1,EIF4A3,BRD4,SETDB1,PARP1,SSBP2,METTL3,ZNF143,SIN3A,BPTF,RELA,SMARCC1,TAF7,MTA1,HDAC2
1	TRUE	0.0276	11	28	2	0.071	0.182	GO:0051568	BP	16	histone H3-K4 methylation	4	KMT2A,ASH2L
1	TRUE	0.0284	12	26	2	0.077	0.167	GO:1904837	BP	37	beta-catenin-TCF complex assembly	1	ASH2L,CDC73
1	TRUE	0.0285	3	121	2	0.017	0.667	GO:1904888	BP	40	cranial skeletal system development	1	RAB23,EIF4A3
1	TRUE	0.0287	36	99	5	0.051	0.139	GO:0051983	BP	16	regulation of chromosome segregation	1	TPR,CTCF,IK,RB1,RAD21
1	TRUE	0.0295	22	102	4	0.039	0.182	GO:0071359	BP	16	cellular response to dsRNA	1	SRRT,ZC3H7A,NCOR1,METTL3
1	TRUE	0.0299	27	12	2	0.167	0.074	GO:0098732	BP	16	macromolecule deacylation	1	SIN3A,HDAC2
1	TRUE	0.0299	27	12	2	0.167	0.074	GO:0035601	BP	16	protein deacylation	2	SIN3A,HDAC2
1	TRUE	0.0304	13	88	3	0.034	0.231	GO:0031060	BP	16	regulation of histone methylation	3	CTCF,KMT2A,IWS1
1	TRUE	0.0305	125	3	2	0.667	0.016	GO:0002684	BP	32	positive regulation of immune system process	1	SIN3A,SART1
1	TRUE	0.0314	94	73	7	0.096	0.074	GO:0051052	BP	16	regulation of DNA metabolic process	4	LIG3,WIZ,UBR5,KMT2A,SETDB1,PARP1,UHRF2
1	TRUE	0.0314	18	129	4	0.031	0.222	GO:0001077	MF	11	proximal promoter DNA-binding transcription activator activity, RNA polymerase II-specific	5	NRF1,SSBP2,ZNF143,RELA
1	TRUE	0.0314	5	72	2	0.028	0.4	GO:0034450	MF	35	ubiquitin-ubiquitin ligase activity	1	PPIL2,UBR5
1	TRUE	0.0317	20	116	4	0.034	0.2	GO:0019888	MF	9	protein phosphatase regulator activity	2	ENSA,BOD1,PHACTR4,PPP2R2A
1	TRUE	0.0319	7	50	2	0.04	0.286	GO:0000002	BP	16	mitochondrial genome maintenance	1	LIG3,PARP1
1	TRUE	0.0322	4	95	2	0.021	0.5	GO:0000012	BP	12	single strand break repair	1	XRCC1,PARP1
1	TRUE	0.0328	10	121	3	0.025	0.3	GO:0042306	BP	16	regulation of protein import into nucleus	1	TPR,UBR5,RAB23
1	TRUE	0.033	23	102	4	0.039	0.174	GO:0043331	BP	16	response to dsRNA	1	SRRT,ZC3H7A,NCOR1,METTL3
1	TRUE	0.0343	10	36	2	0.056	0.2	GO:0035308	BP	3	negative regulation of protein dephosphorylation	1	ENSA,BOD1
1	TRUE	0.0344	35	108	5	0.046	0.143	GO:0060968	BP	16	regulation of gene silencing	2	POLR2E,NCOR1,SETDB1,UHRF2,SIN3A
1	TRUE	0.0349	7	54	2	0.037	0.286	GO:0042307	BP	16	positive regulation of protein import into nucleus	2	TPR,UBR5
1	TRUE	0.0349	19	19	2	0.105	0.105	GO:0007369	BP	8	gastrulation	3	CDC73,RTF1
1	TRUE	0.0349	24	100	4	0.04	0.167	GO:0051219	MF	27	phosphoprotein binding	1	CRKL,RTF1,RB1,VAV2
1	TRUE	0.0349	13	28	2	0.071	0.154	GO:0016278	MF	28	lysine N-methyltransferase activity	1	KMT2A,ASH2L
1	TRUE	0.0349	13	28	2	0.071	0.154	GO:0016279	MF	28	protein-lysine N-methyltransferase activity	1	KMT2A,ASH2L
1	TRUE	0.0349	13	28	2	0.071	0.154	GO:0018024	MF	28	histone-lysine N-methyltransferase activity	2	KMT2A,ASH2L
1	TRUE	0.0351	13	95	3	0.032	0.231	GO:0006266	BP	16	DNA ligation	6	LIG3,XRCC1,PARP1
1	TRUE	0.0357	90	60	6	0.1	0.067	GO:0010639	BP	16	negative regulation of organelle organization	1	LIG3,TPR,UBR5,IK,PARP1,SIN3A
1	TRUE	0.0357	4	102	2	0.02	0.5	GO:0031053	BP	16	primary miRNA processing	5	SRRT,METTL3
1	TRUE	0.0359	12	31	2	0.065	0.167	GO:0033260	BP	15	nuclear DNA replication	1	WIZ,ORC3
1	TRUE	0.0359	33	36	3	0.083	0.091	GO:0035303	BP	3	regulation of dephosphorylation	1	RBM26,ENSA,BOD1
1	TRUE	0.037	89	102	8	0.078	0.09	GO:0071407	BP	16	cellular response to organic cyclic compound	1	SRRT,UBR5,ARID1A,ZC3H7A,RB1,NCOR1,SAFB,METTL3
1	TRUE	0.0373	18	21	2	0.095	0.111	GO:0030520	BP	41	intracellular estrogen receptor signaling pathway	1	ARID1A,SAFB
1	TRUE	0.0386	19	66	3	0.045	0.158	GO:0032922	BP	16	circadian regulation of gene expression	4	KMT2A,MTA1,HDAC2
1	TRUE	0.0396	13	100	3	0.03	0.231	GO:0045309	MF	27	protein phosphorylated amino acid binding	2	CRKL,RTF1,VAV2
1	TRUE	0.0406	6	70	2	0.029	0.333	GO:0051865	BP	4	protein autoubiquitination	1	UHRF2,MTA1
1	TRUE	0.0409	11	121	3	0.025	0.273	GO:1904589	BP	16	regulation of protein import	1	TPR,UBR5,RAB23
1	TRUE	0.0413	37	108	5	0.046	0.135	GO:0035195	BP	16	gene silencing by miRNA	3	SRRT,POLR2E,ZC3H7A,NCOR1,METTL3
1	TRUE	0.0413	114	99	9	0.091	0.079	GO:0003712	MF	11	transcription coregulator activity	2	SMARCE1,CTCF,ARID1A,ACTL6A,RB1,NCOR1,SF1,SMARCC1,MTA1
1	TRUE	0.0413	22	116	4	0.034	0.182	GO:0019208	MF	9	phosphatase regulator activity	1	ENSA,BOD1,PHACTR4,PPP2R2A
1	TRUE	0.0414	5	88	2	0.023	0.4	GO:0010216	BP	16	maintenance of DNA methylation	6	CTCF,UHRF2
1	TRUE	0.0414	5	88	2	0.023	0.4	GO:0070601	BP	16	centromeric sister chromatid cohesion	3	CTCF,BOD1
1	TRUE	0.0429	8	54	2	0.037	0.25	GO:1904591	BP	16	positive regulation of protein import	1	TPR,UBR5
1	TRUE	0.0429	222	12	4	0.333	0.018	GO:0045595	BP	10	regulation of cell differentiation	1	CDC73,SIN3A,SART1,HDAC2
1	TRUE	0.0435	69	109	7	0.064	0.101	GO:0098813	BP	16	nuclear chromosome segregation	1	TPR,CTCF,IK,RB1,BOD1,LEMD2,RAD21
1	TRUE	0.0435	38	108	5	0.046	0.132	GO:0031047	BP	16	gene silencing by RNA	2	SRRT,POLR2E,ZC3H7A,NCOR1,METTL3
1	TRUE	0.0435	38	108	5	0.046	0.132	GO:0016441	BP	16	posttranscriptional gene silencing	1	SRRT,POLR2E,ZC3H7A,NCOR1,METTL3
1	TRUE	0.0435	38	108	5	0.046	0.132	GO:0035194	BP	16	posttranscriptional gene silencing by RNA	2	SRRT,POLR2E,ZC3H7A,NCOR1,METTL3
1	TRUE	0.045	4	121	2	0.017	0.5	GO:0006968	BP	31	cellular defense response	1	RAB23,RELA
1	TRUE	0.0465	14	32	2	0.062	0.143	GO:0010923	BP	3	negative regulation of phosphatase activity	1	RBM26,BOD1
1	TRUE	0.049	60	99	6	0.061	0.1	GO:0000819	BP	16	sister chromatid segregation	2	TPR,CTCF,IK,RB1,BOD1,RAD21
1	TRUE	0.0497	13	36	2	0.056	0.154	GO:0051721	MF	25	protein phosphatase 2A binding	1	ENSA,BOD1

## Sheet: 10purple_1M
query.number	significant	p.value	term.size	query.size	overlap.size	precision	recall	term.id	domain	subgraph.number	term.name	relative.depth	intersection
1	TRUE	2.98e-07	10	5	4	0.8	0.4	GO:0014743	BP	1	regulation of muscle hypertrophy	5	ROCK1,GLRX3,ROCK2,SMAD4
1	TRUE	2.98e-07	10	5	4	0.8	0.4	GO:0010611	BP	1	regulation of cardiac muscle hypertrophy	3	ROCK1,GLRX3,ROCK2,SMAD4
1	TRUE	3.12e-07	11	5	4	0.8	0.364	GO:0043502	BP	1	regulation of muscle adaptation	2	ROCK1,GLRX3,ROCK2,SMAD4
1	TRUE	3.38e-07	13	5	4	0.8	0.308	GO:0014896	BP	1	muscle hypertrophy	4	ROCK1,GLRX3,ROCK2,SMAD4
1	TRUE	3.38e-07	13	5	4	0.8	0.308	GO:0014897	BP	1	striated muscle hypertrophy	5	ROCK1,GLRX3,ROCK2,SMAD4
1	TRUE	3.38e-07	13	5	4	0.8	0.308	GO:0003300	BP	1	cardiac muscle hypertrophy	6	ROCK1,GLRX3,ROCK2,SMAD4
1	TRUE	4.06e-07	14	5	4	0.8	0.286	GO:0043500	BP	1	muscle adaptation	1	ROCK1,GLRX3,ROCK2,SMAD4
1	TRUE	9.68e-06	30	5	4	0.8	0.133	GO:0090257	BP	1	regulation of muscle system process	4	ROCK1,GLRX3,ROCK2,SMAD4
1	TRUE	7.8e-05	51	5	4	0.8	0.078	GO:0044057	BP	1	regulation of system process	3	ROCK1,GLRX3,ROCK2,SMAD4
1	TRUE	0.000178	64	5	4	0.8	0.062	GO:0003012	BP	1	muscle system process	3	ROCK1,GLRX3,ROCK2,SMAD4
1	TRUE	0.000288	2	5	2	0.4	1	GO:0097709	BP	1	connective tissue replacement	3	ROCK1,ROCK2
1	TRUE	0.000288	2	5	2	0.4	1	GO:1905203	BP	1	regulation of connective tissue replacement	4	ROCK1,ROCK2
1	TRUE	0.000288	2	5	2	0.4	1	GO:1905205	BP	1	positive regulation of connective tissue replacement	4	ROCK1,ROCK2
1	TRUE	0.000288	2	5	2	0.4	1	GO:0070168	BP	1	negative regulation of biomineral tissue development	3	ROCK1,ROCK2
1	TRUE	0.000288	20	5	3	0.6	0.15	GO:0110020	BP	1	regulation of actomyosin structure organization	4	ROCK1,ROCK2,SMAD4
1	TRUE	0.000288	2	5	2	0.4	1	GO:0110061	BP	1	regulation of angiotensin-activated signaling pathway	6	ROCK1,ROCK2
1	TRUE	0.000288	2	5	2	0.4	1	GO:1903347	BP	1	negative regulation of bicellular tight junction assembly	3	ROCK1,ROCK2
1	TRUE	0.000288	2	5	2	0.4	1	GO:0035509	BP	1	negative regulation of myosin-light-chain-phosphatase activity	6	ROCK1,ROCK2
1	TRUE	0.00045	223	44	13	0.295	0.058	GO:0140110	MF	30	transcription regulator activity	1	KDM1A,ZC3H15,SMARCD1,SCML2,EDF1,CASZ1,SMAD4,CARHSP1,RCOR2,PA2G4,SETD3,POU3F2,DACH1
1	TRUE	0.000545	3	5	2	0.4	0.667	GO:0034105	BP	1	positive regulation of tissue remodeling	3	ROCK1,ROCK2
1	TRUE	0.000545	107	5	4	0.8	0.037	GO:0051241	BP	1	negative regulation of multicellular organismal process	1	ROCK1,GLRX3,ROCK2,SMAD4
1	TRUE	0.000545	5	3	2	0.667	0.4	GO:0014741	BP	1	negative regulation of muscle hypertrophy	2	GLRX3,SMAD4
1	TRUE	0.000545	5	3	2	0.667	0.4	GO:0010614	BP	1	negative regulation of cardiac muscle hypertrophy	3	GLRX3,SMAD4
1	TRUE	0.000545	3	5	2	0.4	0.667	GO:0070167	BP	1	regulation of biomineral tissue development	3	ROCK1,ROCK2
1	TRUE	0.000545	3	5	2	0.4	0.667	GO:1901550	BP	1	regulation of endothelial cell development	4	ROCK1,ROCK2
1	TRUE	0.000545	3	5	2	0.4	0.667	GO:1903140	BP	1	regulation of establishment of endothelial barrier	5	ROCK1,ROCK2
1	TRUE	0.000545	3	5	2	0.4	0.667	GO:0035507	BP	1	regulation of myosin-light-chain-phosphatase activity	3	ROCK1,ROCK2
1	TRUE	0.000841	4	5	2	0.4	0.5	GO:0006939	BP	1	smooth muscle contraction	5	ROCK1,ROCK2
1	TRUE	0.000841	4	5	2	0.4	0.5	GO:0014742	BP	1	positive regulation of muscle hypertrophy	3	ROCK1,ROCK2
1	TRUE	0.000841	4	5	2	0.4	0.5	GO:0031214	BP	1	biomineral tissue development	3	ROCK1,ROCK2
1	TRUE	0.000841	4	5	2	0.4	0.5	GO:0010613	BP	1	positive regulation of cardiac muscle hypertrophy	4	ROCK1,ROCK2
1	TRUE	0.000841	33	5	3	0.6	0.091	GO:0071559	BP	1	response to transforming growth factor beta	2	ROCK1,ROCK2,SMAD4
1	TRUE	0.000841	38	14	4	0.286	0.105	GO:0031032	BP	1	actomyosin structure organization	3	ROCK1,ROCK2,TMOD3,SMAD4
1	TRUE	0.000841	4	5	2	0.4	0.5	GO:0045601	BP	1	regulation of endothelial cell differentiation	3	ROCK1,ROCK2
1	TRUE	0.000841	4	5	2	0.4	0.5	GO:2000810	BP	1	regulation of bicellular tight junction assembly	2	ROCK1,ROCK2
1	TRUE	0.000843	129	5	4	0.8	0.031	GO:0060284	BP	1	regulation of cell development	3	ROCK1,CASZ1,ROCK2,SMAD4
1	TRUE	0.000959	346	5	5	1	0.014	GO:0051239	BP	1	regulation of multicellular organismal process	2	ROCK1,GLRX3,CASZ1,ROCK2,SMAD4
1	TRUE	0.00119	139	38	9	0.237	0.065	GO:0003700	MF	30	DNA-binding transcription factor activity	2	ZC3H15,SCML2,CASZ1,SMAD4,CARHSP1,RCOR2,PA2G4,POU3F2,DACH1
1	TRUE	0.00123	5	5	2	0.4	0.4	GO:0034103	BP	1	regulation of tissue remodeling	3	ROCK1,ROCK2
1	TRUE	0.00123	5	5	2	0.4	0.4	GO:0038166	BP	1	angiotensin-activated signaling pathway	5	ROCK1,ROCK2
1	TRUE	0.00167	159	5	4	0.8	0.025	GO:0003008	BP	1	system process	2	ROCK1,GLRX3,ROCK2,SMAD4
1	TRUE	0.00167	6	5	2	0.4	0.333	GO:1990776	BP	1	response to angiotensin	3	ROCK1,ROCK2
1	TRUE	0.00167	6	5	2	0.4	0.333	GO:1904385	BP	1	cellular response to angiotensin	4	ROCK1,ROCK2
1	TRUE	0.00167	6	5	2	0.4	0.333	GO:0032515	BP	1	negative regulation of phosphoprotein phosphatase activity	5	ROCK1,ROCK2
1	TRUE	0.0021	7	5	2	0.4	0.286	GO:0045682	BP	1	regulation of epidermis development	2	ROCK1,ROCK2
1	TRUE	0.0021	7	5	2	0.4	0.286	GO:0045604	BP	1	regulation of epidermal cell differentiation	3	ROCK1,ROCK2
1	TRUE	0.0021	7	5	2	0.4	0.286	GO:0045616	BP	1	regulation of keratinocyte differentiation	4	ROCK1,ROCK2
1	TRUE	0.0021	7	5	2	0.4	0.286	GO:1901889	BP	1	negative regulation of cell junction assembly	2	ROCK1,ROCK2
1	TRUE	0.0021	8	31	3	0.097	0.375	GO:0030239	BP	1	myofibril assembly	1	TMOD3,SMAD4,AKAP13
1	TRUE	0.00227	16	44	4	0.091	0.25	GO:0055001	BP	1	muscle cell development	3	KDM1A,TMOD3,SMAD4,AKAP13
1	TRUE	0.00259	8	5	2	0.4	0.25	GO:0048771	BP	1	tissue remodeling	2	ROCK1,ROCK2
1	TRUE	0.00259	8	5	2	0.4	0.25	GO:0032878	BP	1	regulation of establishment or maintenance of cell polarity	2	ROCK1,ROCK2
1	TRUE	0.00259	8	5	2	0.4	0.25	GO:2000114	BP	1	regulation of establishment of cell polarity	3	ROCK1,ROCK2
1	TRUE	0.003	115	22	6	0.273	0.052	GO:0000981	MF	30	DNA-binding transcription factor activity, RNA polymerase II-specific	3	CASZ1,SMAD4,CARHSP1,RCOR2,POU3F2,DACH1
1	TRUE	0.00373	10	5	2	0.4	0.2	GO:0070830	BP	1	bicellular tight junction assembly	4	ROCK1,ROCK2
1	TRUE	0.00373	10	5	2	0.4	0.2	GO:0030866	BP	1	cortical actin cytoskeleton organization	3	ROCK1,ROCK2
1	TRUE	0.00373	10	5	2	0.4	0.2	GO:0061028	BP	1	establishment of endothelial barrier	4	ROCK1,ROCK2
1	TRUE	0.00373	10	5	2	0.4	0.2	GO:1902003	BP	1	regulation of amyloid-beta formation	2	ROCK1,ROCK2
1	TRUE	0.00373	10	5	2	0.4	0.2	GO:0035308	BP	1	negative regulation of protein dephosphorylation	4	ROCK1,ROCK2
1	TRUE	0.004	13	67	4	0.06	0.308	GO:0010927	BP	1	cellular component assembly involved in morphogenesis	2	TMOD3,SMAD4,AKAP13,DAG1
1	TRUE	0.00413	222	5	4	0.8	0.018	GO:0045595	BP	1	regulation of cell differentiation	2	ROCK1,CASZ1,ROCK2,SMAD4
1	TRUE	0.00413	11	5	2	0.4	0.182	GO:0030865	BP	1	cortical cytoskeleton organization	2	ROCK1,ROCK2
1	TRUE	0.00413	11	5	2	0.4	0.182	GO:0001885	BP	1	endothelial cell development	3	ROCK1,ROCK2
1	TRUE	0.00413	71	5	3	0.6	0.042	GO:0032956	BP	1	regulation of actin cytoskeleton organization	3	ROCK1,ROCK2,SMAD4
1	TRUE	0.00413	11	5	2	0.4	0.182	GO:1902991	BP	1	regulation of amyloid precursor protein catabolic process	1	ROCK1,ROCK2
1	TRUE	0.00473	34	11	3	0.273	0.088	GO:0007098	BP	1	centrosome cycle	2	RANBP1,ROCK2,HAUS5
1	TRUE	0.00474	12	5	2	0.4	0.167	GO:0034205	BP	1	amyloid-beta formation	2	ROCK1,ROCK2
1	TRUE	0.00474	12	5	2	0.4	0.167	GO:0043666	BP	1	regulation of phosphoprotein phosphatase activity	2	ROCK1,ROCK2
1	TRUE	0.00514	239	5	4	0.8	0.017	GO:2000026	BP	1	regulation of multicellular organismal development	2	ROCK1,CASZ1,ROCK2,SMAD4
1	TRUE	0.00536	13	5	2	0.4	0.154	GO:0042982	BP	1	amyloid precursor protein metabolic process	1	ROCK1,ROCK2
1	TRUE	0.00536	13	5	2	0.4	0.154	GO:0042987	BP	1	amyloid precursor protein catabolic process	2	ROCK1,ROCK2
1	TRUE	0.00543	17	57	4	0.07	0.235	GO:0051146	BP	1	striated muscle cell differentiation	4	EFNB2,TMOD3,SMAD4,AKAP13
1	TRUE	0.00548	7	57	3	0.053	0.429	GO:0051153	BP	1	regulation of striated muscle cell differentiation	4	EFNB2,SMAD4,AKAP13
1	TRUE	0.00555	32	57	5	0.088	0.156	GO:0042692	BP	1	muscle cell differentiation	3	KDM1A,EFNB2,TMOD3,SMAD4,AKAP13
1	TRUE	0.00555	14	5	2	0.4	0.143	GO:2000181	BP	1	negative regulation of blood vessel morphogenesis	4	ROCK1,ROCK2
1	TRUE	0.00555	14	5	2	0.4	0.143	GO:0016525	BP	1	negative regulation of angiogenesis	5	ROCK1,ROCK2
1	TRUE	0.00555	84	5	3	0.6	0.036	GO:0032970	BP	1	regulation of actin filament-based process	2	ROCK1,ROCK2,SMAD4
1	TRUE	0.00555	84	5	3	0.6	0.036	GO:1902903	BP	1	regulation of supramolecular fiber organization	1	ROCK1,ROCK2,SMAD4
1	TRUE	0.00555	14	5	2	0.4	0.143	GO:0050435	BP	1	amyloid-beta metabolic process	1	ROCK1,ROCK2
1	TRUE	0.00555	14	5	2	0.4	0.143	GO:0010923	BP	1	negative regulation of phosphatase activity	2	ROCK1,ROCK2
1	TRUE	0.00584	39	11	3	0.273	0.077	GO:0031023	BP	1	microtubule organizing center organization	1	RANBP1,ROCK2,HAUS5
1	TRUE	0.00601	13	31	3	0.097	0.231	GO:0055002	BP	1	striated muscle cell development	4	TMOD3,SMAD4,AKAP13
1	TRUE	0.00601	89	5	3	0.6	0.034	GO:0051093	BP	1	negative regulation of developmental process	2	ROCK1,ROCK2,SMAD4
1	TRUE	0.00602	15	5	2	0.4	0.133	GO:0045446	BP	1	endothelial cell differentiation	2	ROCK1,ROCK2
1	TRUE	0.00602	15	5	2	0.4	0.133	GO:0030856	BP	1	regulation of epithelial cell differentiation	2	ROCK1,ROCK2
1	TRUE	0.0064	267	5	4	0.8	0.015	GO:0048468	BP	1	cell development	2	ROCK1,CASZ1,ROCK2,SMAD4
1	TRUE	0.00642	16	5	2	0.4	0.125	GO:1901343	BP	1	negative regulation of vasculature development	3	ROCK1,ROCK2
1	TRUE	0.00642	16	5	2	0.4	0.125	GO:0043297	BP	1	apical junction assembly	4	ROCK1,ROCK2
1	TRUE	0.00642	16	5	2	0.4	0.125	GO:0030216	BP	1	keratinocyte differentiation	3	ROCK1,ROCK2
1	TRUE	0.00642	16	5	2	0.4	0.125	GO:0090109	BP	1	regulation of cell-substrate junction assembly	2	ROCK1,ROCK2
1	TRUE	0.00642	16	5	2	0.4	0.125	GO:0051893	BP	1	regulation of focal adhesion assembly	3	ROCK1,ROCK2
1	TRUE	0.00673	55	9	3	0.333	0.055	GO:0007163	BP	1	establishment or maintenance of cell polarity	1	ROCK1,PDZD11,ROCK2
1	TRUE	0.00673	8	57	3	0.053	0.375	GO:0055007	BP	1	cardiac muscle cell differentiation	2	EFNB2,SMAD4,AKAP13
1	TRUE	0.00673	96	5	3	0.6	0.031	GO:0043408	BP	1	regulation of MAPK cascade	3	ROCK1,ROCK2,SMAD4
1	TRUE	0.00736	2	60	2	0.033	1	GO:0030730	BP	10	sequestering of triglyceride	2	OSBPL8,OSBPL11
1	TRUE	0.00736	2	60	2	0.033	1	GO:0010889	BP	10	regulation of sequestering of triglyceride	2	OSBPL8,OSBPL11
1	TRUE	0.00736	19	5	2	0.4	0.105	GO:1903391	BP	1	regulation of adherens junction organization	3	ROCK1,ROCK2
1	TRUE	0.00736	100	5	3	0.6	0.03	GO:0072359	BP	1	circulatory system development	3	ROCK1,ROCK2,SMAD4
1	TRUE	0.00736	103	31	6	0.194	0.058	GO:0048646	BP	1	anatomical structure formation involved in morphogenesis	2	ROCK1,HSPB1,ROCK2,TMOD3,SMAD4,AKAP13
1	TRUE	0.00736	19	5	2	0.4	0.105	GO:0003158	BP	1	endothelium development	1	ROCK1,ROCK2
1	TRUE	0.00736	292	5	4	0.8	0.014	GO:0010628	BP	1	positive regulation of gene expression	3	ROCK1,CASZ1,ROCK2,SMAD4
1	TRUE	0.00736	19	5	2	0.4	0.105	GO:0032231	BP	1	regulation of actin filament bundle assembly	3	ROCK1,ROCK2
1	TRUE	0.00736	18	5	2	0.4	0.111	GO:0051492	BP	1	regulation of stress fiber assembly	4	ROCK1,ROCK2
1	TRUE	0.00736	104	5	3	0.6	0.029	GO:0010563	BP	1	negative regulation of phosphorus metabolic process	2	ROCK1,ROCK2,SMAD4
1	TRUE	0.00736	103	5	3	0.6	0.029	GO:0045936	BP	1	negative regulation of phosphate metabolic process	3	ROCK1,ROCK2,SMAD4
1	TRUE	0.00736	18	5	2	0.4	0.111	GO:0035305	BP	1	negative regulation of dephosphorylation	4	ROCK1,ROCK2
1	TRUE	0.00759	107	5	3	0.6	0.028	GO:0070848	BP	1	response to growth factor	1	ROCK1,ROCK2,SMAD4
1	TRUE	0.00782	20	5	2	0.4	0.1	GO:0009913	BP	1	epidermal cell differentiation	2	ROCK1,ROCK2
1	TRUE	0.00782	123	11	4	0.364	0.033	GO:0051493	BP	1	regulation of cytoskeleton organization	2	ROCK1,RANBP1,ROCK2,SMAD4
1	TRUE	0.00782	20	5	2	0.4	0.1	GO:1901888	BP	1	regulation of cell junction assembly	1	ROCK1,ROCK2
1	TRUE	0.00782	3	37	2	0.054	0.667	GO:0005078	MF	6	MAP-kinase scaffold activity	1	KSR1,AKAP13
1	TRUE	0.00822	21	5	2	0.4	0.095	GO:0043588	BP	1	skin development	3	ROCK1,ROCK2
1	TRUE	0.00822	21	5	2	0.4	0.095	GO:0007043	BP	1	cell-cell junction assembly	3	ROCK1,ROCK2
1	TRUE	0.00822	21	5	2	0.4	0.095	GO:0030038	BP	1	contractile actin filament bundle assembly	6	ROCK1,ROCK2
1	TRUE	0.00822	21	5	2	0.4	0.095	GO:0043149	BP	1	stress fiber assembly	7	ROCK1,ROCK2
1	TRUE	0.00822	21	5	2	0.4	0.095	GO:0002064	BP	1	epithelial cell development	2	ROCK1,ROCK2
1	TRUE	0.00822	21	5	2	0.4	0.095	GO:0035304	BP	1	regulation of protein dephosphorylation	4	ROCK1,ROCK2
1	TRUE	0.00859	317	5	4	0.8	0.013	GO:0050793	BP	1	regulation of developmental process	1	ROCK1,CASZ1,ROCK2,SMAD4
1	TRUE	0.00876	22	5	2	0.4	0.091	GO:0010921	BP	1	regulation of phosphatase activity	1	ROCK1,ROCK2
1	TRUE	0.00886	284	14	6	0.429	0.021	GO:0007010	BP	1	cytoskeleton organization	1	ROCK1,RANBP1,ROCK2,TMOD3,SMAD4,HAUS5
1	TRUE	0.00922	23	5	2	0.4	0.087	GO:0007045	BP	1	cell-substrate adherens junction assembly	4	ROCK1,ROCK2
1	TRUE	0.00922	23	5	2	0.4	0.087	GO:0048041	BP	1	focal adhesion assembly	5	ROCK1,ROCK2
1	TRUE	0.00922	23	5	2	0.4	0.087	GO:0008277	BP	1	regulation of G-protein coupled receptor protein signaling pathway	2	ROCK1,ROCK2
1	TRUE	0.00922	120	5	3	0.6	0.025	GO:0031400	BP	1	negative regulation of protein modification process	3	ROCK1,ROCK2,SMAD4
1	TRUE	0.00975	17	77	4	0.052	0.235	GO:0045444	BP	1	fat cell differentiation	3	AAMDC,OSBPL8,CARM1,OSBPL11
1	TRUE	0.00983	24	5	2	0.4	0.083	GO:0001952	BP	1	regulation of cell-matrix adhesion	3	ROCK1,ROCK2
1	TRUE	0.00983	2	76	2	0.026	1	GO:0043237	MF	36	laminin-1 binding	2	SLIT2,DAG1
1	TRUE	0.0103	26	5	2	0.4	0.077	GO:0045216	BP	1	cell-cell junction organization	2	ROCK1,ROCK2
1	TRUE	0.0103	26	5	2	0.4	0.077	GO:0008544	BP	1	epidermis development	3	ROCK1,ROCK2
1	TRUE	0.0103	26	5	2	0.4	0.077	GO:0007044	BP	1	cell-substrate junction assembly	3	ROCK1,ROCK2
1	TRUE	0.0103	25	5	2	0.4	0.08	GO:0034333	BP	1	adherens junction assembly	3	ROCK1,ROCK2
1	TRUE	0.0103	129	5	3	0.6	0.023	GO:0000165	BP	1	MAPK cascade	3	ROCK1,ROCK2,SMAD4
1	TRUE	0.0103	128	5	3	0.6	0.023	GO:0001934	BP	1	positive regulation of protein phosphorylation	3	ROCK1,ROCK2,SMAD4
1	TRUE	0.0103	75	9	3	0.333	0.04	GO:1990778	BP	16	protein localization to cell periphery	1	ROCK1,PDZD11,ROCK2
1	TRUE	0.0104	518	79	24	0.304	0.046	GO:0051252	BP	1	regulation of RNA metabolic process	3	KDM1A,SMARCD1,ELP1,AAMDC,HSPB1,EDF1,EBF3,AHNAK,NUP214,CASZ1,USP15,SMAD4,CARM1,CIAO1,CARHSP1,RCOR2,ZNF608,PA2G4,SETD3,POU3F2,COMMD6,HNRNPAB,BRD2,DACH1
1	TRUE	0.0105	44	31	4	0.129	0.091	GO:0007249	BP	1	I-kappaB kinase/NF-kappaB signaling	2	ROCK1,HSPB1,ROCK2,AKAP13
1	TRUE	0.0107	134	5	3	0.6	0.022	GO:0023014	BP	1	signal transduction by protein phosphorylation	2	ROCK1,ROCK2,SMAD4
1	TRUE	0.0114	137	5	3	0.6	0.022	GO:0042327	BP	1	positive regulation of phosphorylation	2	ROCK1,ROCK2,SMAD4
1	TRUE	0.0118	139	5	3	0.6	0.022	GO:0097435	BP	1	supramolecular fiber organization	1	ROCK1,ROCK2,SMAD4
1	TRUE	0.0127	32	21	3	0.143	0.094	GO:0048010	BP	18	vascular endothelial growth factor receptor signaling pathway	1	ROCK1,HSPB1,ROCK2
1	TRUE	0.0127	12	57	3	0.053	0.25	GO:0035051	BP	1	cardiocyte differentiation	3	EFNB2,SMAD4,AKAP13
1	TRUE	0.0127	150	5	3	0.6	0.02	GO:0051129	BP	1	negative regulation of cellular component organization	1	ROCK1,ROCK2,SMAD4
1	TRUE	0.0127	143	5	3	0.6	0.021	GO:0030036	BP	1	actin cytoskeleton organization	2	ROCK1,ROCK2,SMAD4
1	TRUE	0.0127	127	21	5	0.238	0.039	GO:2000145	BP	1	regulation of cell motility	2	ROCK1,ELP1,HSPB1,ROCK2,DACH1
1	TRUE	0.0127	147	5	3	0.6	0.02	GO:0010562	BP	1	positive regulation of phosphorus metabolic process	2	ROCK1,ROCK2,SMAD4
1	TRUE	0.0127	147	5	3	0.6	0.02	GO:0045937	BP	1	positive regulation of phosphate metabolic process	3	ROCK1,ROCK2,SMAD4
1	TRUE	0.0127	3	57	2	0.035	0.667	GO:2000725	BP	1	regulation of cardiac muscle cell differentiation	3	EFNB2,SMAD4
1	TRUE	0.0127	18	37	3	0.081	0.167	GO:0032947	MF	6	protein-containing complex scaffold activity	1	SMARCD1,KSR1,AKAP13
1	TRUE	0.0129	51	14	3	0.214	0.059	GO:0006936	BP	1	muscle contraction	4	ROCK1,ROCK2,TMOD3
1	TRUE	0.0129	152	5	3	0.6	0.02	GO:0022603	BP	1	regulation of anatomical structure morphogenesis	2	ROCK1,ROCK2,SMAD4
1	TRUE	0.0134	812	5	5	1	0.006	GO:0032501	BP	1	multicellular organismal process	1	ROCK1,GLRX3,CASZ1,ROCK2,SMAD4
1	TRUE	0.0134	33	5	2	0.4	0.061	GO:0035303	BP	1	regulation of dephosphorylation	3	ROCK1,ROCK2
1	TRUE	0.0141	34	5	2	0.4	0.059	GO:0030010	BP	1	establishment of cell polarity	2	ROCK1,ROCK2
1	TRUE	0.0146	35	5	2	0.4	0.057	GO:0034332	BP	1	adherens junction organization	2	ROCK1,ROCK2
1	TRUE	0.0146	35	5	2	0.4	0.057	GO:0045765	BP	1	regulation of angiogenesis	4	ROCK1,ROCK2
1	TRUE	0.0146	35	5	2	0.4	0.057	GO:0010810	BP	1	regulation of cell-substrate adhesion	2	ROCK1,ROCK2
1	TRUE	0.0146	35	5	2	0.4	0.057	GO:0051017	BP	1	actin filament bundle assembly	5	ROCK1,ROCK2
1	TRUE	0.015	36	5	2	0.4	0.056	GO:0061572	BP	1	actin filament bundle organization	4	ROCK1,ROCK2
1	TRUE	0.0158	169	5	3	0.6	0.018	GO:0030029	BP	1	actin filament-based process	1	ROCK1,ROCK2,SMAD4
1	TRUE	0.0159	38	5	2	0.4	0.053	GO:0048013	BP	15	ephrin receptor signaling pathway	1	ROCK1,ROCK2
1	TRUE	0.0164	172	5	3	0.6	0.017	GO:0051240	BP	1	positive regulation of multicellular organismal process	2	ROCK1,ROCK2,SMAD4
1	TRUE	0.0167	40	5	2	0.4	0.05	GO:0007160	BP	1	cell-matrix adhesion	2	ROCK1,ROCK2
1	TRUE	0.0167	143	21	5	0.238	0.035	GO:0040012	BP	1	regulation of locomotion	1	ROCK1,ELP1,HSPB1,ROCK2,DACH1
1	TRUE	0.0169	180	5	3	0.6	0.017	GO:0009888	BP	1	tissue development	2	ROCK1,ROCK2,SMAD4
1	TRUE	0.017	181	5	3	0.6	0.017	GO:0007167	BP	37	enzyme linked receptor protein signaling pathway	1	ROCK1,ROCK2,SMAD4
1	TRUE	0.017	42	5	2	0.4	0.048	GO:1901342	BP	1	regulation of vasculature development	3	ROCK1,ROCK2
1	TRUE	0.017	146	21	5	0.238	0.034	GO:0051270	BP	1	regulation of cellular component movement	2	ROCK1,ELP1,HSPB1,ROCK2,DACH1
1	TRUE	0.017	423	79	20	0.253	0.047	GO:0006355	BP	1	regulation of transcription, DNA-templated	1	KDM1A,SMARCD1,ELP1,AAMDC,EDF1,EBF3,CASZ1,USP15,SMAD4,CARM1,CIAO1,RCOR2,ZNF608,PA2G4,SETD3,POU3F2,COMMD6,HNRNPAB,BRD2,DACH1
1	TRUE	0.0171	586	79	25	0.316	0.043	GO:0019219	BP	1	regulation of nucleobase-containing compound metabolic process	2	KDM1A,SMARCD1,ELP1,AAMDC,PDPR,HSPB1,EDF1,EBF3,AHNAK,NUP214,CASZ1,USP15,SMAD4,CARM1,CIAO1,CARHSP1,RCOR2,ZNF608,PA2G4,SETD3,POU3F2,COMMD6,HNRNPAB,BRD2,DACH1
1	TRUE	0.0176	184	5	3	0.6	0.016	GO:0031401	BP	1	positive regulation of protein modification process	2	ROCK1,ROCK2,SMAD4
1	TRUE	0.0179	870	79	33	0.418	0.038	GO:0051171	BP	1	regulation of nitrogen compound metabolic process	1	KDM1A,SMARCD1,ROCK1,ELP1,AAMDC,PDPR,OSBPL8,STK4,RASSF2,HSPB1,EDF1,EBF3,AHNAK,NUP214,CASZ1,ROCK2,USP15,KSR1,SMAD4,CARM1,CIAO1,SLIT2,CARHSP1,RCOR2,ZNF608,PA2G4,DAG1,SETD3,POU3F2,COMMD6,HNRNPAB,BRD2,DACH1
1	TRUE	0.0183	426	79	20	0.253	0.047	GO:1903506	BP	1	regulation of nucleic acid-templated transcription	3	KDM1A,SMARCD1,ELP1,AAMDC,EDF1,EBF3,CASZ1,USP15,SMAD4,CARM1,CIAO1,RCOR2,ZNF608,PA2G4,SETD3,POU3F2,COMMD6,HNRNPAB,BRD2,DACH1
1	TRUE	0.0185	15	57	3	0.053	0.2	GO:0048738	BP	1	cardiac muscle tissue development	1	EFNB2,SMAD4,AKAP13
1	TRUE	0.0185	191	5	3	0.6	0.016	GO:0032269	BP	1	negative regulation of cellular protein metabolic process	2	ROCK1,ROCK2,SMAD4
1	TRUE	0.0185	428	79	20	0.253	0.047	GO:2001141	BP	1	regulation of RNA biosynthetic process	2	KDM1A,SMARCD1,ELP1,AAMDC,EDF1,EBF3,CASZ1,USP15,SMAD4,CARM1,CIAO1,RCOR2,ZNF608,PA2G4,SETD3,POU3F2,COMMD6,HNRNPAB,BRD2,DACH1
1	TRUE	0.0185	31	58	4	0.069	0.129	GO:0019887	MF	29	protein kinase regulator activity	2	WNK1,ELP1,STK4,HSPB1
1	TRUE	0.0201	474	5	4	0.8	0.008	GO:0051173	BP	1	positive regulation of nitrogen compound metabolic process	2	ROCK1,CASZ1,ROCK2,SMAD4
1	TRUE	0.0207	480	5	4	0.8	0.008	GO:0030154	BP	1	cell differentiation	2	ROCK1,CASZ1,ROCK2,SMAD4
1	TRUE	0.0207	201	5	3	0.6	0.015	GO:0051248	BP	1	negative regulation of protein metabolic process	1	ROCK1,ROCK2,SMAD4
1	TRUE	0.021	524	80	23	0.287	0.044	GO:0048869	BP	1	cellular developmental process	1	KDM1A,WNK1,ROCK1,AAMDC,OSBPL8,STK4,EDF1,MAPK10,CAP2,EFNB2,CASZ1,ROCK2,TMOD3,SMAD4,CARM1,OSBPL11,SLIT2,PA2G4,AKAP13,DAG1,POU3F2,HNRNPAB,SMC5
1	TRUE	0.0221	206	5	3	0.6	0.015	GO:0001932	BP	1	regulation of protein phosphorylation	2	ROCK1,ROCK2,SMAD4
1	TRUE	0.0224	51	5	2	0.4	0.039	GO:0001525	BP	1	angiogenesis	4	ROCK1,ROCK2
1	TRUE	0.0228	209	5	3	0.6	0.014	GO:0009967	BP	1	positive regulation of signal transduction	4	ROCK1,ROCK2,SMAD4
1	TRUE	0.0228	52	5	2	0.4	0.038	GO:0034329	BP	1	cell junction assembly	2	ROCK1,ROCK2
1	TRUE	0.0228	497	5	4	0.8	0.008	GO:0031325	BP	1	positive regulation of cellular metabolic process	2	ROCK1,CASZ1,ROCK2,SMAD4
1	TRUE	0.0236	213	5	3	0.6	0.014	GO:0071495	BP	1	cellular response to endogenous stimulus	2	ROCK1,ROCK2,SMAD4
1	TRUE	0.0236	53	5	2	0.4	0.038	GO:0006470	BP	1	protein dephosphorylation	2	ROCK1,ROCK2
1	TRUE	0.0237	214	5	3	0.6	0.014	GO:0044087	BP	1	regulation of cellular component biogenesis	1	ROCK1,ROCK2,SMAD4
1	TRUE	0.0237	472	79	21	0.266	0.044	GO:0006351	BP	1	transcription, DNA-templated	3	KDM1A,SMARCD1,ELP1,AAMDC,EDF1,EBF3,CASZ1,USP15,SMAD4,CARM1,CIAO1,RCOR2,ZNF608,PA2G4,SETD3,POU3F2,DRG1,COMMD6,HNRNPAB,BRD2,DACH1
1	TRUE	0.0247	511	5	4	0.8	0.008	GO:0010604	BP	1	positive regulation of macromolecule metabolic process	2	ROCK1,CASZ1,ROCK2,SMAD4
1	TRUE	0.0248	58	57	5	0.088	0.086	GO:0061061	BP	1	muscle structure development	2	KDM1A,EFNB2,TMOD3,SMAD4,AKAP13
1	TRUE	0.0248	893	79	33	0.418	0.037	GO:0080090	BP	1	regulation of primary metabolic process	1	KDM1A,SMARCD1,ROCK1,ELP1,AAMDC,PDPR,OSBPL8,STK4,RASSF2,HSPB1,EDF1,EBF3,AHNAK,NUP214,CASZ1,ROCK2,USP15,KSR1,SMAD4,CARM1,CIAO1,SLIT2,CARHSP1,RCOR2,ZNF608,PA2G4,DAG1,SETD3,POU3F2,COMMD6,HNRNPAB,BRD2,DACH1
1	TRUE	0.0248	55	5	2	0.4	0.036	GO:0051346	BP	1	negative regulation of hydrolase activity	1	ROCK1,ROCK2
1	TRUE	0.025	475	79	21	0.266	0.044	GO:0097659	BP	1	nucleic acid-templated transcription	2	KDM1A,SMARCD1,ELP1,AAMDC,EDF1,EBF3,CASZ1,USP15,SMAD4,CARM1,CIAO1,RCOR2,ZNF608,PA2G4,SETD3,POU3F2,DRG1,COMMD6,HNRNPAB,BRD2,DACH1
1	TRUE	0.0251	56	5	2	0.4	0.036	GO:0001817	BP	1	regulation of cytokine production	3	ROCK2,SMAD4
1	TRUE	0.0251	932	79	34	0.43	0.036	GO:0031323	BP	1	regulation of cellular metabolic process	1	KDM1A,WNK1,SMARCD1,ROCK1,ELP1,AAMDC,PDPR,OSBPL8,STK4,RASSF2,HSPB1,EDF1,EBF3,AHNAK,NUP214,CASZ1,ROCK2,USP15,KSR1,SMAD4,CARM1,CIAO1,SLIT2,CARHSP1,RCOR2,ZNF608,PA2G4,DAG1,SETD3,POU3F2,COMMD6,HNRNPAB,BRD2,DACH1
1	TRUE	0.0251	56	5	2	0.4	0.036	GO:0071375	BP	1	cellular response to peptide hormone stimulus	3	ROCK1,ROCK2
1	TRUE	0.0251	35	58	4	0.069	0.114	GO:0019207	MF	29	kinase regulator activity	1	WNK1,ELP1,STK4,HSPB1
1	TRUE	0.0254	5	60	2	0.033	0.4	GO:0010883	BP	10	regulation of lipid storage	1	OSBPL8,OSBPL11
1	TRUE	0.0254	226	5	3	0.6	0.013	GO:0009719	BP	1	response to endogenous stimulus	1	ROCK1,ROCK2,SMAD4
1	TRUE	0.0254	528	5	4	0.8	0.008	GO:0048731	BP	1	system development	2	ROCK1,CASZ1,ROCK2,SMAD4
1	TRUE	0.0254	58	5	2	0.4	0.034	GO:0001568	BP	1	blood vessel development	2	ROCK1,ROCK2
1	TRUE	0.0254	58	5	2	0.4	0.034	GO:0048514	BP	1	blood vessel morphogenesis	3	ROCK1,ROCK2
1	TRUE	0.0254	58	5	2	0.4	0.034	GO:0031589	BP	1	cell-substrate adhesion	1	ROCK1,ROCK2
1	TRUE	0.0254	425	77	19	0.247	0.045	GO:0009966	BP	1	regulation of signal transduction	3	KDM1A,WNK1,ROCK1,OSBPL8,STK4,RASSF2,HSPB1,STAM2,BIRC6,UFM1,ROCK2,RHOT2,KSR1,SMAD4,CARM1,SLIT2,PTPN13,AKAP13,DAG1
1	TRUE	0.0254	57	5	2	0.4	0.035	GO:0110053	BP	1	regulation of actin filament organization	2	ROCK1,ROCK2
1	TRUE	0.0254	226	5	3	0.6	0.013	GO:0042325	BP	1	regulation of phosphorylation	1	ROCK1,ROCK2,SMAD4
1	TRUE	0.0254	477	79	21	0.266	0.044	GO:0032774	BP	1	RNA biosynthetic process	1	KDM1A,SMARCD1,ELP1,AAMDC,EDF1,EBF3,CASZ1,USP15,SMAD4,CARM1,CIAO1,RCOR2,ZNF608,PA2G4,SETD3,POU3F2,DRG1,COMMD6,HNRNPAB,BRD2,DACH1
1	TRUE	0.0254	58	5	2	0.4	0.034	GO:0043410	BP	1	positive regulation of MAPK cascade	4	ROCK1,ROCK2
1	TRUE	0.026	18	57	3	0.053	0.167	GO:0051147	BP	1	regulation of muscle cell differentiation	3	EFNB2,SMAD4,AKAP13
1	TRUE	0.026	1022	5	5	1	0.005	GO:0010467	BP	1	gene expression	1	ROCK1,GLRX3,CASZ1,ROCK2,SMAD4
1	TRUE	0.0261	230	5	3	0.6	0.013	GO:0010647	BP	1	positive regulation of cell communication	3	ROCK1,ROCK2,SMAD4
1	TRUE	0.0262	289	80	15	0.188	0.052	GO:0006468	BP	1	protein phosphorylation	1	WNK1,ROCK1,ELP1,OSBPL8,STK4,RASSF2,HSPB1,MAPK10,BIRC6,ROCK2,USP15,KSR1,SMAD4,SLIT2,DAG1
1	TRUE	0.0271	61	5	2	0.4	0.033	GO:0001816	BP	1	cytokine production	2	ROCK2,SMAD4
1	TRUE	0.0271	235	5	3	0.6	0.013	GO:0023056	BP	1	positive regulation of signaling	2	ROCK1,ROCK2,SMAD4
1	TRUE	0.0271	542	5	4	0.8	0.007	GO:0009893	BP	1	positive regulation of metabolic process	1	ROCK1,CASZ1,ROCK2,SMAD4
1	TRUE	0.0276	62	5	2	0.4	0.032	GO:0001944	BP	1	vasculature development	3	ROCK1,ROCK2
1	TRUE	0.0277	64	5	2	0.4	0.031	GO:0034330	BP	1	cell junction organization	1	ROCK1,ROCK2
1	TRUE	0.0277	64	5	2	0.4	0.031	GO:0072358	BP	1	cardiovascular system development	3	ROCK1,ROCK2
1	TRUE	0.0277	466	77	20	0.26	0.043	GO:0010646	BP	1	regulation of cell communication	2	KDM1A,WNK1,ROCK1,OSBPL8,STK4,RASSF2,HSPB1,STAM2,BIRC6,UFM1,ROCK2,RHOT2,KSR1,SMAD4,CARM1,SLIT2,RAB11FIP1,PTPN13,AKAP13,DAG1
1	TRUE	0.0277	64	5	2	0.4	0.031	GO:0043434	BP	1	response to peptide hormone	2	ROCK1,ROCK2
1	TRUE	0.0277	63	5	2	0.4	0.032	GO:1901653	BP	1	cellular response to peptide	2	ROCK1,ROCK2
1	TRUE	0.0277	196	2	2	1	0.01	GO:1902680	BP	1	positive regulation of RNA biosynthetic process	2	CASZ1,SMAD4
1	TRUE	0.0277	195	2	2	1	0.01	GO:1903508	BP	1	positive regulation of nucleic acid-templated transcription	3	CASZ1,SMAD4
1	TRUE	0.0277	195	2	2	1	0.01	GO:0045893	BP	1	positive regulation of transcription, DNA-templated	2	CASZ1,SMAD4
1	TRUE	0.0294	565	5	4	0.8	0.007	GO:0048583	BP	1	regulation of response to stimulus	1	ROCK1,GLRX3,ROCK2,SMAD4
1	TRUE	0.0297	67	5	2	0.4	0.03	GO:0072659	BP	16	protein localization to plasma membrane	2	ROCK1,ROCK2
1	TRUE	0.0313	89	4	2	0.5	0.022	GO:0045664	BP	1	regulation of neuron differentiation	1	ROCK1,CASZ1
1	TRUE	0.0321	581	5	4	0.8	0.007	GO:0007275	BP	1	multicellular organism development	2	ROCK1,CASZ1,ROCK2,SMAD4
1	TRUE	0.0322	6	60	2	0.033	0.333	GO:0019915	BP	10	lipid storage	1	OSBPL8,OSBPL11
1	TRUE	0.0322	474	77	20	0.26	0.042	GO:0023051	BP	1	regulation of signaling	1	KDM1A,WNK1,ROCK1,OSBPL8,STK4,RASSF2,HSPB1,STAM2,BIRC6,UFM1,ROCK2,RHOT2,KSR1,SMAD4,CARM1,SLIT2,RAB11FIP1,PTPN13,AKAP13,DAG1
1	TRUE	0.0322	218	2	2	1	0.009	GO:0051254	BP	1	positive regulation of RNA metabolic process	4	CASZ1,SMAD4
1	TRUE	0.0322	260	5	3	0.6	0.012	GO:0051174	BP	1	regulation of phosphorus metabolic process	1	ROCK1,ROCK2,SMAD4
1	TRUE	0.0322	259	5	3	0.6	0.012	GO:0019220	BP	1	regulation of phosphate metabolic process	2	ROCK1,ROCK2,SMAD4
1	TRUE	0.0322	122	58	7	0.121	0.057	GO:0004672	MF	34	protein kinase activity	1	WNK1,ROCK1,STK4,RASSF2,EFNB2,ROCK2,KSR1
1	TRUE	0.0322	243	45	9	0.2	0.037	GO:0003677	MF	49	DNA binding	1	KDM1A,POLD1,ZW10,SCML2,SMAD4,LRWD1,RCOR2,PA2G4,HIST1H1C
1	TRUE	0.0326	72	5	2	0.4	0.028	GO:0030855	BP	1	epithelial cell differentiation	1	ROCK1,ROCK2
1	TRUE	0.0328	89	14	3	0.214	0.034	GO:0007015	BP	1	actin filament organization	3	ROCK1,ROCK2,TMOD3
1	TRUE	0.0332	141	77	9	0.117	0.064	GO:0051094	BP	1	positive regulation of developmental process	2	KDM1A,AAMDC,HSPB1,EFNB2,SMAD4,CARM1,SLIT2,PA2G4,DAG1
1	TRUE	0.0332	73	5	2	0.4	0.027	GO:0016311	BP	1	dephosphorylation	1	ROCK1,ROCK2
1	TRUE	0.0332	73	5	2	0.4	0.027	GO:1901652	BP	1	response to peptide	1	ROCK1,ROCK2
1	TRUE	0.0333	116	21	4	0.19	0.034	GO:0030334	BP	1	regulation of cell migration	3	ELP1,HSPB1,ROCK2,DACH1
1	TRUE	0.0333	5	76	2	0.026	0.4	GO:0043236	MF	36	laminin binding	1	SLIT2,DAG1
1	TRUE	0.0335	268	5	3	0.6	0.011	GO:0032270	BP	1	positive regulation of cellular protein metabolic process	1	ROCK1,ROCK2,SMAD4
1	TRUE	0.0339	75	5	2	0.4	0.027	GO:0035239	BP	1	tube morphogenesis	2	ROCK1,ROCK2
1	TRUE	0.0356	275	5	3	0.6	0.011	GO:0051130	BP	1	positive regulation of cellular component organization	1	ROCK1,ROCK2,SMAD4
1	TRUE	0.0361	277	5	3	0.6	0.011	GO:0048513	BP	1	animal organ development	2	ROCK1,ROCK2,SMAD4
1	TRUE	0.0361	194	21	5	0.238	0.026	GO:0016477	BP	1	cell migration	2	ROCK1,ELP1,HSPB1,ROCK2,DACH1
1	TRUE	0.0362	138	40	6	0.15	0.043	GO:1902533	BP	1	positive regulation of intracellular signal transduction	2	ROCK1,OSBPL8,RASSF2,ROCK2,KSR1,AKAP13
1	TRUE	0.0371	19	21	2	0.095	0.105	GO:0010595	BP	21	positive regulation of endothelial cell migration	1	HSPB1,ROCK2
1	TRUE	0.0371	112	23	4	0.174	0.036	GO:0032870	BP	1	cellular response to hormone stimulus	3	ROCK1,OSBPL8,UFM1,ROCK2
1	TRUE	0.0371	81	5	2	0.4	0.025	GO:0035295	BP	1	tube development	2	ROCK1,ROCK2
1	TRUE	0.0371	607	79	24	0.304	0.04	GO:0034654	BP	1	nucleobase-containing compound biosynthetic process	1	KDM1A,POLD1,SMARCD1,ELP1,AAMDC,PDPR,EDF1,EBF3,UAP1,CASZ1,USP15,SMAD4,CARM1,CIAO1,RCOR2,ZNF608,PA2G4,SETD3,POU3F2,DRG1,COMMD6,HNRNPAB,BRD2,DACH1
1	TRUE	0.0371	284	5	3	0.6	0.011	GO:1902531	BP	1	regulation of intracellular signal transduction	2	ROCK1,ROCK2,SMAD4
1	TRUE	0.0371	83	5	2	0.4	0.024	GO:0007186	BP	1	G-protein coupled receptor signaling pathway	1	ROCK1,ROCK2
1	TRUE	0.0371	285	5	3	0.6	0.011	GO:0051247	BP	1	positive regulation of protein metabolic process	1	ROCK1,ROCK2,SMAD4
1	TRUE	0.0373	706	80	27	0.338	0.038	GO:0010468	BP	1	regulation of gene expression	2	KDM1A,SMARCD1,ROCK1,ELP1,AAMDC,HSPB1,EDF1,EBF3,MAPK10,AHNAK,NUP214,CASZ1,ROCK2,USP15,SMAD4,CARM1,CIAO1,CARHSP1,RCOR2,ZNF608,PA2G4,SETD3,POU3F2,COMMD6,HNRNPAB,BRD2,DACH1
1	TRUE	0.0373	256	2	2	1	0.008	GO:0010557	BP	1	positive regulation of macromolecule biosynthetic process	3	CASZ1,SMAD4
1	TRUE	0.0376	84	5	2	0.4	0.024	GO:0030155	BP	1	regulation of cell adhesion	1	ROCK1,ROCK2
1	TRUE	0.0376	108	4	2	0.5	0.019	GO:0050767	BP	1	regulation of neurogenesis	2	ROCK1,CASZ1
1	TRUE	0.038	293	5	3	0.6	0.01	GO:0031399	BP	1	regulation of protein modification process	1	ROCK1,ROCK2,SMAD4
1	TRUE	0.0388	133	11	3	0.273	0.023	GO:0000226	BP	1	microtubule cytoskeleton organization	2	RANBP1,ROCK2,HAUS5
1	TRUE	0.0388	264	2	2	1	0.008	GO:0045935	BP	1	positive regulation of nucleobase-containing compound metabolic process	3	CASZ1,SMAD4
1	TRUE	0.0391	265	2	2	1	0.008	GO:0031328	BP	1	positive regulation of cellular biosynthetic process	3	CASZ1,SMAD4
1	TRUE	0.0398	269	2	2	1	0.007	GO:0009891	BP	1	positive regulation of biosynthetic process	2	CASZ1,SMAD4
1	TRUE	0.04	6	76	2	0.026	0.333	GO:0072073	BP	7	kidney epithelium development	1	EFNB2,SLIT2
1	TRUE	0.04	34	76	4	0.053	0.118	GO:0043542	BP	21	endothelial cell migration	1	HSPB1,EFNB2,ROCK2,SLIT2
1	TRUE	0.04	18	76	3	0.039	0.167	GO:0043534	BP	21	blood vessel endothelial cell migration	2	HSPB1,EFNB2,SLIT2
1	TRUE	0.04	6	76	2	0.026	0.333	GO:0002042	BP	21	cell migration involved in sprouting angiogenesis	1	EFNB2,SLIT2
1	TRUE	0.04	653	79	25	0.316	0.038	GO:1901362	BP	1	organic cyclic compound biosynthetic process	1	KDM1A,POLD1,SMARCD1,ELP1,AAMDC,PDPR,EDF1,EBF3,UAP1,OSBPL9,CASZ1,USP15,SMAD4,CARM1,CIAO1,RCOR2,ZNF608,PA2G4,SETD3,POU3F2,DRG1,COMMD6,HNRNPAB,BRD2,DACH1
1	TRUE	0.04	304	5	3	0.6	0.01	GO:0048584	BP	1	positive regulation of response to stimulus	1	ROCK1,ROCK2,SMAD4
1	TRUE	0.04	1608	80	50	0.625	0.031	GO:0050794	BP	1	regulation of cellular process	1	KDM1A,WNK1,SMARCD1,ROCK1,ELP1,ZW10,AAMDC,PDPR,OSBPL8,RANBP1,STK4,RASSF2,HSPB1,EDF1,EBF3,MAPK10,CAP2,GNAI2,STAM2,BIRC6,UFM1,AHNAK,EFNB2,NUP214,CASZ1,ROCK2,USP15,RHOT2,KSR1,SMAD4,CARM1,CIAO1,SLIT2,CARHSP1,RAB11FIP1,PTPN13,RCOR2,ZNF608,PA2G4,AKAP13,DAG1,AP3S1,SETD3,POU3F2,COMMD6,HNRNPAB,SMC5,BRD2,HAUS5,DACH1
1	TRUE	0.04	116	4	2	0.5	0.017	GO:0051960	BP	1	regulation of nervous system development	1	ROCK1,CASZ1
1	TRUE	0.0403	209	21	5	0.238	0.024	GO:0051674	BP	1	localization of cell	1	ROCK1,ELP1,HSPB1,ROCK2,DACH1
1	TRUE	0.0403	6	77	2	0.026	0.333	GO:0045600	BP	1	positive regulation of fat cell differentiation	4	AAMDC,CARM1
1	TRUE	0.0403	619	79	24	0.304	0.039	GO:0019438	BP	1	aromatic compound biosynthetic process	1	KDM1A,POLD1,SMARCD1,ELP1,AAMDC,PDPR,EDF1,EBF3,UAP1,CASZ1,USP15,SMAD4,CARM1,CIAO1,RCOR2,ZNF608,PA2G4,SETD3,POU3F2,DRG1,COMMD6,HNRNPAB,BRD2,DACH1
1	TRUE	0.0403	209	21	5	0.238	0.024	GO:0048870	BP	1	cell motility	1	ROCK1,ELP1,HSPB1,ROCK2,DACH1
1	TRUE	0.0403	67	21	3	0.143	0.045	GO:0030335	BP	1	positive regulation of cell migration	3	ELP1,HSPB1,ROCK2
1	TRUE	0.0407	411	80	18	0.225	0.044	GO:0035556	BP	1	intracellular signal transduction	1	KDM1A,WNK1,ROCK1,OSBPL8,STK4,RASSF2,HSPB1,MAPK10,ROCK2,RHOT2,KSR1,SMAD4,CARM1,SLIT2,CARHSP1,PTPN13,AKAP13,DAG1
1	TRUE	0.0412	673	5	4	0.8	0.006	GO:0048856	BP	1	anatomical structure development	1	ROCK1,CASZ1,ROCK2,SMAD4
1	TRUE	0.0413	621	79	24	0.304	0.039	GO:0018130	BP	1	heterocycle biosynthetic process	1	KDM1A,POLD1,SMARCD1,ELP1,AAMDC,PDPR,EDF1,EBF3,UAP1,CASZ1,USP15,SMAD4,CARM1,CIAO1,RCOR2,ZNF608,PA2G4,SETD3,POU3F2,DRG1,COMMD6,HNRNPAB,BRD2,DACH1
1	TRUE	0.042	95	5	2	0.4	0.021	GO:0004674	MF	34	protein serine/threonine kinase activity	2	ROCK1,ROCK2
1	TRUE	0.0426	69	21	3	0.143	0.043	GO:2000147	BP	1	positive regulation of cell motility	2	ELP1,HSPB1,ROCK2
1	TRUE	0.0426	96	5	2	0.4	0.021	GO:0071417	BP	1	cellular response to organonitrogen compound	1	ROCK1,ROCK2
1	TRUE	0.0428	321	5	3	0.6	0.009	GO:0006508	BP	31	proteolysis	1	ROCK1,ROCK2,SMAD4
1	TRUE	0.0428	122	23	4	0.174	0.033	GO:0009725	BP	1	response to hormone	2	ROCK1,OSBPL8,UFM1,ROCK2
1	TRUE	0.0434	324	5	3	0.6	0.009	GO:0009653	BP	1	anatomical structure morphogenesis	1	ROCK1,ROCK2,SMAD4
1	TRUE	0.0434	556	79	22	0.278	0.04	GO:0031326	BP	1	regulation of cellular biosynthetic process	2	KDM1A,SMARCD1,ELP1,AAMDC,PDPR,HSPB1,EDF1,EBF3,CASZ1,USP15,SMAD4,CARM1,CIAO1,RCOR2,ZNF608,PA2G4,SETD3,POU3F2,COMMD6,HNRNPAB,BRD2,DACH1
1	TRUE	0.0434	324	5	3	0.6	0.009	GO:0033043	BP	1	regulation of organelle organization	1	ROCK1,ROCK2,SMAD4
1	TRUE	0.0436	13	37	2	0.054	0.154	GO:0019933	BP	44	cAMP-mediated signaling	1	KSR1,AKAP13
1	TRUE	0.045	72	21	3	0.143	0.042	GO:0051272	BP	1	positive regulation of cellular component movement	3	ELP1,HSPB1,ROCK2
1	TRUE	0.045	192	9	3	0.333	0.016	GO:0072657	BP	16	protein localization to membrane	1	ROCK1,PDZD11,ROCK2
1	TRUE	0.045	222	8	3	0.375	0.014	GO:0016772	MF	58	transferase activity, transferring phosphorus-containing groups	1	POLD1,ROCK1,ROCK2
1	TRUE	0.0457	707	5	4	0.8	0.006	GO:0022607	BP	1	cellular component assembly	1	ROCK1,GLRX3,ROCK2,SMAD4
1	TRUE	0.0476	20	76	3	0.039	0.15	GO:0050920	BP	1	regulation of chemotaxis	1	HSPB1,EFNB2,SLIT2
1	TRUE	0.0478	302	11	4	0.364	0.013	GO:0022402	BP	1	cell cycle process	1	POLD1,RANBP1,ROCK2,HAUS5

## Sheet: 11greenyellow_1M
query.number	significant	p.value	term.size	query.size	overlap.size	precision	recall	term.id	domain	subgraph.number	term.name	relative.depth	intersection
1	TRUE	7.37e-11	84	62	17	0.274	0.202	GO:0016054	BP	9	organic acid catabolic process	2	ALDH3A2,MCAT,DECR1,ETFB,HIBADH,HMGCL,ALDH6A1,TST,HACL1,RIDA,GLUL,HADH,ETFA,AUH,BDH2,HIBCH,ECI2
1	TRUE	7.37e-11	84	62	17	0.274	0.202	GO:0046395	BP	9	carboxylic acid catabolic process	3	ALDH3A2,MCAT,DECR1,ETFB,HIBADH,HMGCL,ALDH6A1,TST,HACL1,RIDA,GLUL,HADH,ETFA,AUH,BDH2,HIBCH,ECI2
1	TRUE	1.92e-08	124	62	17	0.274	0.137	GO:0044282	BP	9	small molecule catabolic process	2	ALDH3A2,MCAT,DECR1,ETFB,HIBADH,HMGCL,ALDH6A1,TST,HACL1,RIDA,GLUL,HADH,ETFA,AUH,BDH2,HIBCH,ECI2
1	TRUE	2.06e-08	30	62	10	0.161	0.333	GO:0034440	BP	9	lipid oxidation	4	ALDH3A2,MCAT,DECR1,ETFB,HACL1,HADH,ETFA,AUH,BDH2,ECI2
1	TRUE	2.06e-08	30	62	10	0.161	0.333	GO:0019395	BP	9	fatty acid oxidation	6	ALDH3A2,MCAT,DECR1,ETFB,HACL1,HADH,ETFA,AUH,BDH2,ECI2
1	TRUE	3.44e-08	269	78	26	0.333	0.097	GO:0006082	BP	9	organic acid metabolic process	1	CPS1,IARS2,ALDH3A2,MCAT,ACO2,DECR1,SARS2,ETFB,HIBADH,HMGCL,ALDH6A1,TST,HACL1,RIDA,GLUL,HADH,ETFA,TARS2,CBR4,PRPS1,AUH,SLC16A1,BDH2,HIBCH,ECI2,GPX1
1	TRUE	6.79e-08	34	62	10	0.161	0.294	GO:0009062	BP	9	fatty acid catabolic process	5	ALDH3A2,MCAT,DECR1,ETFB,HACL1,HADH,ETFA,AUH,BDH2,ECI2
1	TRUE	7.42e-08	259	78	25	0.321	0.097	GO:0019752	BP	9	carboxylic acid metabolic process	3	CPS1,IARS2,ALDH3A2,MCAT,ACO2,DECR1,SARS2,ETFB,HIBADH,HMGCL,ALDH6A1,TST,HACL1,RIDA,GLUL,HADH,ETFA,TARS2,CBR4,AUH,SLC16A1,BDH2,HIBCH,ECI2,GPX1
1	TRUE	1.32e-07	267	78	25	0.321	0.094	GO:0043436	BP	9	oxoacid metabolic process	2	CPS1,IARS2,ALDH3A2,MCAT,ACO2,DECR1,SARS2,ETFB,HIBADH,HMGCL,ALDH6A1,TST,HACL1,RIDA,GLUL,HADH,ETFA,TARS2,CBR4,AUH,SLC16A1,BDH2,HIBCH,ECI2,GPX1
1	TRUE	1.34e-07	491	78	34	0.436	0.069	GO:0044281	BP	9	small molecule metabolic process	1	NDUFAF7,CPS1,AKR7A2,IARS2,COASY,ALDH3A2,MCAT,ACO2,DECR1,SARS2,ETFB,PMPCB,HIBADH,ALDH2,HMGCL,ALDH6A1,TST,ATP5IF1,HACL1,RIDA,GLUL,HADH,ETFA,TARS2,CBR4,PRPS1,AUH,SLC16A1,AK4,BDH2,MPI,HIBCH,ECI2,GPX1
1	TRUE	1.65e-07	38	62	10	0.161	0.263	GO:0072329	BP	9	monocarboxylic acid catabolic process	4	ALDH3A2,MCAT,DECR1,ETFB,HACL1,HADH,ETFA,AUH,BDH2,ECI2
1	TRUE	8.12e-07	72	62	12	0.194	0.167	GO:0006631	BP	9	fatty acid metabolic process	5	ALDH3A2,MCAT,DECR1,ETFB,HACL1,HADH,ETFA,CBR4,AUH,BDH2,ECI2,GPX1
1	TRUE	8.76e-07	45	62	10	0.161	0.222	GO:0030258	BP	9	lipid modification	3	ALDH3A2,MCAT,DECR1,ETFB,HACL1,HADH,ETFA,AUH,BDH2,ECI2
1	TRUE	9.79e-07	49	76	11	0.145	0.224	GO:0044242	BP	9	cellular lipid catabolic process	3	CPS1,ALDH3A2,MCAT,DECR1,ETFB,HACL1,HADH,ETFA,AUH,BDH2,ECI2
1	TRUE	1.89e-06	27	60	8	0.133	0.296	GO:0006635	BP	9	fatty acid beta-oxidation	6	MCAT,DECR1,ETFB,HADH,ETFA,AUH,BDH2,ECI2
1	TRUE	2.13e-06	53	76	11	0.145	0.208	GO:0016042	BP	9	lipid catabolic process	2	CPS1,ALDH3A2,MCAT,DECR1,ETFB,HACL1,HADH,ETFA,AUH,BDH2,ECI2
1	TRUE	3.29e-06	162	62	16	0.258	0.099	GO:0055114	BP	9	oxidation-reduction process	1	ALDH3A2,MCAT,ACO2,DECR1,ETFB,PMPCB,ALDH2,HACL1,HADH,ETFA,CBR4,AUH,AGL,BDH2,PRDX3,ECI2
1	TRUE	1.29e-05	201	49	15	0.306	0.075	GO:0016491	MF	6	oxidoreductase activity	2	AKR7A2,ALDH3A2,DECR1,ETFB,HIBADH,ALDH2,ALDH6A1,P4HA1,HADH,ETFA,CBR4,PDIA4,BDH2,PRDX3,GPX1
1	TRUE	4.93e-05	127	62	13	0.21	0.102	GO:0032787	BP	9	monocarboxylic acid metabolic process	4	ALDH3A2,MCAT,DECR1,ETFB,HACL1,HADH,ETFA,CBR4,AUH,SLC16A1,BDH2,ECI2,GPX1
1	TRUE	0.000111	45	60	8	0.133	0.178	GO:0009063	BP	9	cellular amino acid catabolic process	4	HIBADH,HMGCL,ALDH6A1,TST,RIDA,GLUL,AUH,HIBCH
1	TRUE	0.00015	1255	79	51	0.646	0.041	GO:0003824	MF	6	catalytic activity	1	NDUFAF7,CPS1,AKR7A2,IARS2,COASY,ALDH3A2,DLG1,MCAT,ACO2,CA2,DECR1,SARS2,ETFB,PMPCB,HIBADH,ABHD11,ATE1,ALDH2,COL4A3BP,HMGCL,ALDH6A1,P4HA1,TST,HACL1,RIDA,ELP3,GLUL,HADH,ETFA,TARS2,CAMK2D,CBR4,PRPS1,AUH,PDIA4,AK4,AGL,ATP1A1,SUCLG1,BDH2,PRDX3,PMPCA,ILK,FKBP2,RNPEP,RPS6KA3,MPI,MYO6,HIBCH,ECI2,GPX1
1	TRUE	0.000188	13	60	5	0.083	0.385	GO:0009081	BP	9	branched-chain amino acid metabolic process	5	HIBADH,HMGCL,ALDH6A1,AUH,HIBCH
1	TRUE	0.000188	13	60	5	0.083	0.385	GO:0009083	BP	9	branched-chain amino acid catabolic process	5	HIBADH,HMGCL,ALDH6A1,AUH,HIBCH
1	TRUE	0.00114	116	78	12	0.154	0.103	GO:0006520	BP	9	cellular amino acid metabolic process	4	CPS1,IARS2,SARS2,HIBADH,HMGCL,ALDH6A1,TST,RIDA,GLUL,TARS2,AUH,HIBCH
1	TRUE	0.0012	13	41	4	0.098	0.308	GO:0034308	BP	9	primary alcohol metabolic process	1	AKR7A2,ALDH3A2,ALDH2,CBR4
1	TRUE	0.00177	13	15	3	0.2	0.231	GO:0019748	BP	9	secondary metabolic process	1	AKR7A2,CBR4,BDH2
1	TRUE	0.00181	36	55	6	0.109	0.167	GO:0016999	BP	9	antibiotic metabolic process	2	AKR7A2,ACO2,ALDH2,CBR4,PRDX3,GPX1
1	TRUE	0.00181	180	62	13	0.21	0.072	GO:0044255	BP	9	cellular lipid metabolic process	2	ALDH3A2,MCAT,DECR1,ETFB,COL4A3BP,HACL1,HADH,ETFA,CBR4,AUH,BDH2,ECI2,GPX1
1	TRUE	0.0022	42	49	6	0.122	0.143	GO:0016614	MF	6	oxidoreductase activity, acting on CH-OH group of donors	3	AKR7A2,ALDH3A2,HIBADH,HADH,CBR4,BDH2
1	TRUE	0.00261	200	76	15	0.197	0.075	GO:0017144	BP	9	drug metabolic process	1	NDUFAF7,CPS1,AKR7A2,ALDH3A2,ACO2,PMPCB,ALDH2,HMGCL,ATP5IF1,RIDA,CBR4,AK4,BDH2,PRDX3,GPX1
1	TRUE	0.00268	2	21	2	0.095	1	GO:0006574	BP	9	valine catabolic process	2	HIBADH,ALDH6A1
1	TRUE	0.00302	52	62	7	0.113	0.135	GO:0050662	MF	12	coenzyme binding	2	DECR1,ALDH2,ALDH6A1,HACL1,ETFA,CBR4,BDH2
1	TRUE	0.00429	34	71	6	0.085	0.176	GO:0030048	BP	15	actin filament-based movement	1	DLG1,AKAP9,ACTN4,CAMK2D,ATP1A1,MYO6
1	TRUE	0.00429	66	71	8	0.113	0.121	GO:0098662	BP	4	inorganic cation transmembrane transport	4	DLG1,PMPCB,AKAP9,ACTN4,ITGAV,CAMK2D,ATP1A1,PMPCA
1	TRUE	0.00509	550	66	24	0.364	0.044	GO:1901575	BP	9	organic substance catabolic process	1	USE1,ALDH3A2,MCAT,DECR1,ETFB,HIBADH,HMGCL,ALDH6A1,TST,ATP5IF1,HACL1,RIDA,GLUL,SSB,HADH,ETFA,AUH,DFFA,AGL,BDH2,RNPEP,HIBCH,ECI2,GPX1
1	TRUE	0.00547	39	21	4	0.19	0.103	GO:0016616	MF	6	oxidoreductase activity, acting on the CH-OH group of donors, NAD or NADP as acceptor	4	AKR7A2,HIBADH,CBR4,BDH2
1	TRUE	0.00566	235	62	14	0.226	0.06	GO:0006629	BP	9	lipid metabolic process	1	ALDH3A2,MCAT,DECR1,ETFB,COL4A3BP,HMGCL,HACL1,HADH,ETFA,CBR4,AUH,BDH2,ECI2,GPX1
1	TRUE	0.00579	49	76	7	0.092	0.143	GO:0008015	BP	15	blood circulation	2	CPS1,DLG1,AKAP9,CAMK2D,ATP1A1,RNPEP,GPX1
1	TRUE	0.00579	4	15	2	0.133	0.5	GO:0030638	BP	9	polyketide metabolic process	2	AKR7A2,CBR4
1	TRUE	0.00579	4	15	2	0.133	0.5	GO:1902644	BP	9	tertiary alcohol metabolic process	1	AKR7A2,CBR4
1	TRUE	0.00579	4	15	2	0.133	0.5	GO:0030647	BP	9	aminoglycoside antibiotic metabolic process	2	AKR7A2,CBR4
1	TRUE	0.00579	4	15	2	0.133	0.5	GO:0044597	BP	9	daunorubicin metabolic process	2	AKR7A2,CBR4
1	TRUE	0.00579	4	15	2	0.133	0.5	GO:0044598	BP	9	doxorubicin metabolic process	2	AKR7A2,CBR4
1	TRUE	0.00579	70	71	8	0.113	0.114	GO:0098660	BP	4	inorganic ion transmembrane transport	3	DLG1,PMPCB,AKAP9,ACTN4,ITGAV,CAMK2D,ATP1A1,PMPCA
1	TRUE	0.00663	51	76	7	0.092	0.137	GO:0003013	BP	15	circulatory system process	1	CPS1,DLG1,AKAP9,CAMK2D,ATP1A1,RNPEP,GPX1
1	TRUE	0.00663	73	71	8	0.113	0.11	GO:0098655	BP	4	cation transmembrane transport	3	DLG1,PMPCB,AKAP9,ACTN4,ITGAV,CAMK2D,ATP1A1,PMPCA
1	TRUE	0.0087	5	15	2	0.133	0.4	GO:0016803	MF	22	ether hydrolase activity	2	AKR7A2,RNPEP
1	TRUE	0.0087	5	15	2	0.133	0.4	GO:0004301	MF	22	epoxide hydrolase activity	3	AKR7A2,RNPEP
1	TRUE	0.00937	32	58	5	0.086	0.156	GO:1901606	BP	9	alpha-amino acid catabolic process	5	HIBADH,HMGCL,ALDH6A1,RIDA,GLUL
1	TRUE	0.00969	4	21	2	0.095	0.5	GO:0006573	BP	9	valine metabolic process	1	HIBADH,ALDH6A1
1	TRUE	0.0108	608	49	20	0.408	0.033	GO:0044248	BP	9	cellular catabolic process	2	ALDH3A2,MCAT,DECR1,ETFB,HIBADH,ALDH6A1,TST,ATP5IF1,RIDA,GLUL,SSB,HADH,ETFA,AGL,BDH2,PRDX3,RNPEP,HIBCH,ECI2,GPX1
1	TRUE	0.0113	6	15	2	0.133	0.333	GO:0016801	MF	22	hydrolase activity, acting on ether bonds	1	AKR7A2,RNPEP
1	TRUE	0.0114	2	58	2	0.034	1	GO:0046951	BP	9	ketone body biosynthetic process	1	HMGCL,BDH2
1	TRUE	0.0117	651	50	21	0.42	0.032	GO:0009056	BP	9	catabolic process	1	USE1,ALDH3A2,MCAT,DECR1,ETFB,HIBADH,ALDH6A1,TST,ATP5IF1,RIDA,GLUL,SSB,HADH,ETFA,AGL,BDH2,PRDX3,RNPEP,HIBCH,ECI2,GPX1
1	TRUE	0.0119	6	16	2	0.125	0.333	GO:0070402	MF	12	NADPH binding	4	DECR1,CBR4
1	TRUE	0.0126	17	71	4	0.056	0.235	GO:0086003	BP	15	cardiac muscle cell contraction	3	DLG1,AKAP9,CAMK2D,ATP1A1
1	TRUE	0.0126	154	71	11	0.155	0.071	GO:0055085	BP	4	transmembrane transport	1	DLG1,CA2,PMPCB,AKAP9,TST,ACTN4,ITGAV,CAMK2D,SLC16A1,ATP1A1,PMPCA
1	TRUE	0.0126	106	71	9	0.127	0.085	GO:0034220	BP	4	ion transmembrane transport	2	DLG1,PMPCB,AKAP9,ACTN4,ITGAV,CAMK2D,SLC16A1,ATP1A1,PMPCA
1	TRUE	0.0126	18	67	4	0.06	0.222	GO:0035725	BP	4	sodium ion transmembrane transport	5	DLG1,ACTN4,CAMK2D,ATP1A1
1	TRUE	0.0126	12	41	3	0.073	0.25	GO:0016620	MF	6	oxidoreductase activity, acting on the aldehyde or oxo group of donors, NAD or NADP as acceptor	4	ALDH3A2,ALDH2,ALDH6A1
1	TRUE	0.0143	78	16	4	0.25	0.051	GO:0048037	MF	12	cofactor binding	1	DECR1,ALDH6A1,CBR4,BDH2
1	TRUE	0.015	19	67	4	0.06	0.211	GO:0002028	BP	4	regulation of sodium ion transport	3	DLG1,ACTN4,CAMK2D,ATP1A1
1	TRUE	0.015	16	33	3	0.091	0.188	GO:1902305	BP	4	regulation of sodium ion transmembrane transport	1	DLG1,ACTN4,CAMK2D
1	TRUE	0.0163	8	15	2	0.133	0.25	GO:0016137	BP	9	glycoside metabolic process	1	AKR7A2,CBR4
1	TRUE	0.0163	8	15	2	0.133	0.25	GO:1901661	BP	9	quinone metabolic process	1	AKR7A2,CBR4
1	TRUE	0.0164	160	15	5	0.333	0.031	GO:0051186	BP	9	cofactor metabolic process	1	AKR7A2,COASY,CBR4,BDH2,GPX1
1	TRUE	0.0164	89	71	8	0.113	0.09	GO:0030001	BP	4	metal ion transport	3	DLG1,PMPCB,AKAP9,ACTN4,ITGAV,CAMK2D,ATP1A1,PMPCA
1	TRUE	0.0168	18	31	3	0.097	0.167	GO:0051289	BP	1	protein homotetramerization	1	DECR1,ATP5IF1,CBR4
1	TRUE	0.0183	5	27	2	0.074	0.4	GO:0042744	BP	9	hydrogen peroxide catabolic process	1	PRDX3,GPX1
1	TRUE	0.0194	34	71	5	0.07	0.147	GO:0060047	BP	15	heart contraction	3	DLG1,AKAP9,CAMK2D,ATP1A1,GPX1
1	TRUE	0.0202	9	71	3	0.042	0.333	GO:0099622	BP	4	cardiac muscle cell membrane repolarization	4	DLG1,AKAP9,ATP1A1
1	TRUE	0.0231	21	71	4	0.056	0.19	GO:0086001	BP	4	cardiac muscle cell action potential	3	DLG1,AKAP9,CAMK2D,ATP1A1
1	TRUE	0.0231	22	67	4	0.06	0.182	GO:0006814	BP	4	sodium ion transport	4	DLG1,ACTN4,CAMK2D,ATP1A1
1	TRUE	0.0231	3	57	2	0.035	0.667	GO:0045713	BP	2	low-density lipoprotein particle receptor biosynthetic process	1	ITGAV,CNPY2
1	TRUE	0.0231	3	57	2	0.035	0.667	GO:0045714	BP	2	regulation of low-density lipoprotein particle receptor biosynthetic process	2	ITGAV,CNPY2
1	TRUE	0.0243	6	27	2	0.074	0.333	GO:0017001	BP	9	antibiotic catabolic process	3	PRDX3,GPX1
1	TRUE	0.0246	10	16	2	0.125	0.2	GO:0050661	MF	12	NADP binding	3	DECR1,CBR4
1	TRUE	0.025	37	71	5	0.07	0.135	GO:0003015	BP	15	heart process	2	DLG1,AKAP9,CAMK2D,ATP1A1,GPX1
1	TRUE	0.025	5	34	2	0.059	0.4	GO:0043027	MF	14	cysteine-type endopeptidase inhibitor activity involved in apoptotic process	1	PRDX3,RPS6KA3
1	TRUE	0.0251	3	62	2	0.032	0.667	GO:0001561	BP	9	fatty acid alpha-oxidation	6	ALDH3A2,HACL1
1	TRUE	0.0264	17	41	3	0.073	0.176	GO:0016903	MF	6	oxidoreductase activity, acting on the aldehyde or oxo group of donors	3	ALDH3A2,ALDH2,ALDH6A1
1	TRUE	0.0282	11	16	2	0.125	0.182	GO:0016628	MF	5	oxidoreductase activity, acting on the CH-CH group of donors, NAD or NADP as acceptor	1	DECR1,BDH2
1	TRUE	0.0286	35	45	4	0.089	0.114	GO:0009055	MF	6	electron transfer activity	3	AKR7A2,ETFB,ALDH2,ETFA
1	TRUE	0.0295	23	71	4	0.056	0.174	GO:0060048	BP	15	cardiac muscle contraction	2	DLG1,AKAP9,CAMK2D,ATP1A1
1	TRUE	0.0304	3	71	2	0.028	0.667	GO:0098909	BP	15	regulation of cardiac muscle cell action potential involved in regulation of contraction	1	AKAP9,CAMK2D
1	TRUE	0.0313	11	71	3	0.042	0.273	GO:0086009	BP	4	membrane repolarization	3	DLG1,AKAP9,ATP1A1
1	TRUE	0.0332	24	71	4	0.056	0.167	GO:0070252	BP	15	actin-mediated cell contraction	2	DLG1,AKAP9,CAMK2D,ATP1A1
1	TRUE	0.0354	60	71	6	0.085	0.1	GO:0042391	BP	4	regulation of membrane potential	1	DLG1,AKAP9,ATP5IF1,CAMK2D,ATP1A1,PRDX3
1	TRUE	0.0357	30	57	4	0.07	0.133	GO:0070588	BP	4	calcium ion transmembrane transport	1	PMPCB,ITGAV,CAMK2D,PMPCA
1	TRUE	0.0368	12	71	3	0.042	0.25	GO:1903115	BP	15	regulation of actin filament-based movement	2	DLG1,AKAP9,CAMK2D
1	TRUE	0.0368	12	71	3	0.042	0.25	GO:0086004	BP	15	regulation of cardiac muscle cell contraction	4	DLG1,AKAP9,CAMK2D
1	TRUE	0.0368	158	71	10	0.141	0.063	GO:0006811	BP	4	ion transport	1	DLG1,CA2,PMPCB,AKAP9,ACTN4,ITGAV,CAMK2D,SLC16A1,ATP1A1,PMPCA
1	TRUE	0.0387	62	71	6	0.085	0.097	GO:0043269	BP	4	regulation of ion transport	1	DLG1,CA2,AKAP9,ACTN4,CAMK2D,ATP1A1
1	TRUE	0.0396	108	71	8	0.113	0.074	GO:0006812	BP	4	cation transport	2	DLG1,PMPCB,AKAP9,ACTN4,ITGAV,CAMK2D,ATP1A1,PMPCA
1	TRUE	0.0402	25	74	4	0.054	0.16	GO:0007031	BP	18	peroxisome organization	1	HMGCL,HACL1,ECI2,FIS1
1	TRUE	0.0402	26	71	4	0.056	0.154	GO:0006941	BP	15	striated muscle contraction	1	DLG1,AKAP9,CAMK2D,ATP1A1
1	TRUE	0.0402	26	71	4	0.056	0.154	GO:0044325	MF	20	ion channel binding	1	DLG1,AKAP9,ACTN4,CAMK2D
1	TRUE	0.0458	59	78	6	0.077	0.102	GO:0016874	MF	6	ligase activity	2	CPS1,IARS2,SARS2,GLUL,TARS2,SUCLG1
1	TRUE	0.047	45	71	5	0.07	0.111	GO:0010959	BP	4	regulation of metal ion transport	2	DLG1,AKAP9,ACTN4,CAMK2D,ATP1A1
1	TRUE	0.0482	25	37	3	0.081	0.12	GO:0016860	MF	16	intramolecular oxidoreductase activity	1	PDIA4,MPI,ECI2
1	TRUE	0.0488	57	34	4	0.118	0.07	GO:0004857	MF	11	enzyme inhibitor activity	1	ATP5IF1,PRPSAP2,PRDX3,RPS6KA3
1	TRUE	0.0497	28	71	4	0.056	0.143	GO:0001508	BP	4	action potential	2	DLG1,AKAP9,CAMK2D,ATP1A1

## Sheet: 13salmon_1M
query.number	significant	p.value	term.size	query.size	overlap.size	precision	recall	term.id	domain	subgraph.number	term.name	relative.depth	intersection
1	TRUE	0.000642	34	35	6	0.171	0.176	GO:0048199	BP	14	vesicle targeting, to, from or within Golgi	3	SCFD1,SEC23A,SEC23IP,GBF1,SEC31A,SEC24D
1	TRUE	0.000642	33	35	6	0.171	0.182	GO:0006901	BP	14	vesicle coating	2	SCFD1,SEC23A,SEC23IP,GBF1,SEC31A,SEC24D
1	TRUE	0.000653	39	35	6	0.171	0.154	GO:0006903	BP	14	vesicle targeting	2	SCFD1,SEC23A,SEC23IP,GBF1,SEC31A,SEC24D
1	TRUE	0.000653	89	59	10	0.169	0.112	GO:0006888	BP	14	ER to Golgi vesicle-mediated transport	1	SCFD1,SEC23A,SEC23IP,GBF1,COG3,SEC31A,SEC24D,SEC13,GOLGB1,BCAP31
1	TRUE	0.000653	36	35	6	0.171	0.167	GO:0048194	BP	14	Golgi vesicle budding	2	SCFD1,SEC23A,SEC23IP,GBF1,SEC31A,SEC24D
1	TRUE	0.000653	14	59	5	0.085	0.357	GO:0002474	BP	10	antigen processing and presentation of peptide antigen via MHC class I	3	SEC23A,SEC31A,SEC24D,SEC13,BCAP31
1	TRUE	0.000653	5	20	3	0.15	0.6	GO:0071569	BP	27	protein ufmylation	1	UFL1,CDK5RAP3,DDRGK1
1	TRUE	0.000906	43	35	6	0.171	0.14	GO:0006900	BP	14	vesicle budding from membrane	1	SCFD1,SEC23A,SEC23IP,GBF1,SEC31A,SEC24D
1	TRUE	0.00193	31	59	6	0.102	0.194	GO:0048207	BP	14	vesicle targeting, rough ER to cis-Golgi	2	SCFD1,SEC23A,SEC23IP,SEC31A,SEC24D,SEC13
1	TRUE	0.00193	32	59	6	0.102	0.188	GO:0090114	BP	14	COPII-coated vesicle budding	3	SCFD1,SEC23A,SEC23IP,SEC31A,SEC24D,SEC13
1	TRUE	0.00193	31	59	6	0.102	0.194	GO:0048208	BP	14	COPII vesicle coating	4	SCFD1,SEC23A,SEC23IP,SEC31A,SEC24D,SEC13
1	TRUE	0.00193	9	59	4	0.068	0.444	GO:0090110	BP	14	cargo loading into COPII-coated vesicle	2	SEC23A,SEC31A,SEC24D,SEC13
1	TRUE	0.00193	3	8	2	0.25	0.667	GO:0004738	MF	3	pyruvate dehydrogenase activity	3	PDHA1,PDHB
1	TRUE	0.00352	2	19	2	0.105	1	GO:0004658	MF	16	propionyl-CoA carboxylase activity	3	PCCB,PCCA
1	TRUE	0.00604	14	59	4	0.068	0.286	GO:0035459	BP	14	cargo loading into vesicle	1	SEC23A,SEC31A,SEC24D,SEC13
1	TRUE	0.00606	6	8	2	0.25	0.333	GO:0006086	BP	11	acetyl-CoA biosynthetic process from pyruvate	4	PDHA1,PDHB
1	TRUE	0.00817	7	8	2	0.25	0.286	GO:0006085	BP	11	acetyl-CoA biosynthetic process	3	PDHA1,PDHB
1	TRUE	0.00818	4	15	2	0.133	0.5	GO:1990564	BP	27	protein polyufmylation	2	UFL1,DDRGK1
1	TRUE	0.00818	4	15	2	0.133	0.5	GO:1990592	BP	27	protein K69-linked ufmylation	3	UFL1,DDRGK1
1	TRUE	0.00852	78	35	6	0.171	0.077	GO:0051650	BP	14	establishment of vesicle localization	1	SCFD1,SEC23A,SEC23IP,GBF1,SEC31A,SEC24D
1	TRUE	0.00933	12	31	3	0.097	0.25	GO:0006099	BP	11	tricarboxylic acid cycle	2	PDHA1,MDH2,PDHB
1	TRUE	0.00959	81	35	6	0.171	0.074	GO:0051648	BP	14	vesicle localization	2	SCFD1,SEC23A,SEC23IP,GBF1,SEC31A,SEC24D
1	TRUE	0.00996	145	39	8	0.205	0.055	GO:0051656	BP	14	establishment of organelle localization	2	SCFD1,SEC23A,SEC23IP,GBF1,SLC9A3R1,LRPPRC,SEC31A,SEC24D
1	TRUE	0.00996	96	19	5	0.263	0.052	GO:0006790	BP	11	sulfur compound metabolic process	1	PCCB,PDHA1,MUT,PDHB,PCCA
1	TRUE	0.0114	150	59	10	0.169	0.067	GO:0048193	BP	14	Golgi vesicle transport	2	SCFD1,SEC23A,SEC23IP,GBF1,COG3,SEC31A,SEC24D,SEC13,GOLGB1,BCAP31
1	TRUE	0.0114	38	27	4	0.148	0.105	GO:0009636	BP	2	response to toxic substance	1	SCFD1,PRDX6,IMPACT,NQO1
1	TRUE	0.0114	21	19	3	0.158	0.143	GO:0006767	BP	11	water-soluble vitamin metabolic process	2	PCCB,MUT,PCCA
1	TRUE	0.0114	14	31	3	0.097	0.214	GO:0006101	BP	11	citrate metabolic process	5	PDHA1,MDH2,PDHB
1	TRUE	0.0114	2	53	2	0.038	1	GO:0001018	MF	26	mitochondrial promoter sequence-specific DNA binding	1	TFAM,LONP1
1	TRUE	0.0132	11	8	2	0.25	0.182	GO:0006084	BP	11	acetyl-CoA metabolic process	2	PDHA1,PDHB
1	TRUE	0.0141	130	35	7	0.2	0.054	GO:0016050	BP	14	vesicle organization	1	SCFD1,SEC23A,SEC23IP,GBF1,ANXA1,SEC31A,SEC24D
1	TRUE	0.0141	5	19	2	0.105	0.4	GO:0016421	MF	16	CoA carboxylase activity	2	PCCB,PCCA
1	TRUE	0.0156	25	19	3	0.158	0.12	GO:0006766	BP	11	vitamin metabolic process	1	PCCB,MUT,PCCA
1	TRUE	0.016	10	10	2	0.2	0.2	GO:0098586	BP	19	cellular response to virus	1	GBF1,TKFC
1	TRUE	0.019	6	19	2	0.105	0.333	GO:0006768	BP	11	biotin metabolic process	2	PCCB,PCCA
1	TRUE	0.019	6	19	2	0.105	0.333	GO:0016885	MF	16	ligase activity, forming carbon-carbon bonds	1	PCCB,PCCA
1	TRUE	0.0196	160	22	6	0.273	0.037	GO:0051186	BP	12	cofactor metabolic process	1	BLVRB,PCCB,PDHA1,MUT,PDHB,PCCA
1	TRUE	0.0196	59	59	6	0.102	0.102	GO:0048002	BP	10	antigen processing and presentation of peptide antigen	2	SEC23A,SEC31A,CLTC,SEC24D,SEC13,BCAP31
1	TRUE	0.0196	71	8	3	0.375	0.042	GO:0072522	BP	11	purine-containing compound biosynthetic process	1	PDHA1,PDHB,APRT
1	TRUE	0.0196	18	31	3	0.097	0.167	GO:0072350	BP	11	tricarboxylic acid metabolic process	4	PDHA1,MDH2,PDHB
1	TRUE	0.0214	201	42	9	0.214	0.045	GO:0016491	MF	3	oxidoreductase activity	1	BLVRB,GMPR2,ALDH5A1,PRDX6,PDHA1,MDH2,PDHB,NQO1,ACADSB
1	TRUE	0.0215	16	8	2	0.25	0.125	GO:0035384	BP	11	thioester biosynthetic process	3	PDHA1,PDHB
1	TRUE	0.0215	16	8	2	0.25	0.125	GO:0071616	BP	11	acyl-CoA biosynthetic process	2	PDHA1,PDHB
1	TRUE	0.0215	3	50	2	0.04	0.667	GO:0070973	BP	15	protein localization to endoplasmic reticulum exit site	1	GBF1,BCAP31
1	TRUE	0.0232	9	15	2	0.133	0.222	GO:0033146	BP	8	regulation of intracellular estrogen receptor signaling pathway	1	UFL1,DDRGK1
1	TRUE	0.0232	17	8	2	0.25	0.118	GO:0016903	MF	3	oxidoreductase activity, acting on the aldehyde or oxo group of donors	2	PDHA1,PDHB
1	TRUE	0.0238	188	4	3	0.75	0.016	GO:0002263	BP	18	cell activation involved in immune response	1	GBF1,PRDX6,APRT
1	TRUE	0.0251	54	47	5	0.106	0.093	GO:0007030	BP	24	Golgi organization	1	SEC23IP,GBF1,ARL1,COG3,GOLGB1
1	TRUE	0.0272	66	59	6	0.102	0.091	GO:0019882	BP	10	antigen processing and presentation	1	SEC23A,SEC31A,CLTC,SEC24D,SEC13,BCAP31
1	TRUE	0.0272	36	42	4	0.095	0.111	GO:0016999	BP	11	antibiotic metabolic process	2	ALDH5A1,PDHA1,MDH2,PDHB
1	TRUE	0.0279	20	8	2	0.25	0.1	GO:0033866	BP	11	nucleoside bisphosphate biosynthetic process	1	PDHA1,PDHB
1	TRUE	0.0279	20	8	2	0.25	0.1	GO:0034030	BP	11	ribonucleoside bisphosphate biosynthetic process	2	PDHA1,PDHB
1	TRUE	0.0279	20	8	2	0.25	0.1	GO:0034033	BP	11	purine nucleoside bisphosphate biosynthetic process	2	PDHA1,PDHB
1	TRUE	0.0337	24	31	3	0.097	0.125	GO:0009060	BP	11	aerobic respiration	1	PDHA1,MDH2,PDHB
1	TRUE	0.0364	29	59	4	0.068	0.138	GO:0051668	BP	14	localization within membrane	1	SEC23A,SEC31A,SEC24D,SEC13
1	TRUE	0.0364	198	39	8	0.205	0.04	GO:0051640	BP	14	organelle localization	1	SCFD1,SEC23A,SEC23IP,GBF1,SLC9A3R1,LRPPRC,SEC31A,SEC24D
1	TRUE	0.0364	237	4	3	0.75	0.013	GO:0002252	BP	18	immune effector process	1	GBF1,PRDX6,APRT
1	TRUE	0.0364	8	24	2	0.083	0.25	GO:0061339	BP	21	establishment or maintenance of monopolar cell polarity	1	GBF1,SLC9A3R1
1	TRUE	0.0364	8	24	2	0.083	0.25	GO:0061162	BP	21	establishment of monopolar cell polarity	1	GBF1,SLC9A3R1
1	TRUE	0.0382	10	20	2	0.1	0.2	GO:0032088	BP	1	negative regulation of NF-kappaB transcription factor activity	1	UFL1,CDK5RAP3
1	TRUE	0.0391	26	8	2	0.25	0.077	GO:0035383	BP	11	thioester metabolic process	2	PDHA1,PDHB
1	TRUE	0.0391	259	45	10	0.222	0.039	GO:0019752	BP	11	carboxylic acid metabolic process	3	ALDH5A1,PCCB,PDHA1,CLTC,MUT,MDH2,PDHB,PCCA,NQO1,ACADSB
1	TRUE	0.0391	26	8	2	0.25	0.077	GO:0006637	BP	11	acyl-CoA metabolic process	1	PDHA1,PDHB
1	TRUE	0.0418	55	15	3	0.2	0.055	GO:0030522	BP	6	intracellular receptor signaling pathway	1	UFL1,TKFC,DDRGK1
1	TRUE	0.0422	258	4	3	0.75	0.012	GO:0001775	BP	18	cell activation	1	GBF1,PRDX6,APRT
1	TRUE	0.0422	200	31	7	0.226	0.035	GO:0017144	BP	11	drug metabolic process	1	PCCB,PDHA1,MUT,MDH2,PDHB,PCCA,NQO1
1	TRUE	0.0442	563	54	18	0.333	0.032	GO:0016192	BP	14	vesicle-mediated transport	1	SCFD1,SEC23A,SEC23IP,GBF1,PRDX6,ARL1,PRDX4,ARPC1B,ANXA1,COG3,SEC31A,CLTC,IQGAP2,SEC24D,NECAP2,GOLGB1,BCAP31,APRT
1	TRUE	0.0442	53	59	5	0.085	0.094	GO:0002504	BP	10	antigen processing and presentation of peptide or polysaccharide antigen via MHC class II	2	SEC23A,SEC31A,CLTC,SEC24D,SEC13
1	TRUE	0.0442	53	59	5	0.085	0.094	GO:0002495	BP	10	antigen processing and presentation of peptide antigen via MHC class II	3	SEC23A,SEC31A,CLTC,SEC24D,SEC13
1	TRUE	0.0442	53	59	5	0.085	0.094	GO:0019886	BP	10	antigen processing and presentation of exogenous peptide antigen via MHC class II	4	SEC23A,SEC31A,CLTC,SEC24D,SEC13
1	TRUE	0.0442	7	34	2	0.059	0.286	GO:0097530	BP	5	granulocyte migration	1	GBF1,ANXA1
1	TRUE	0.0442	7	34	2	0.059	0.286	GO:0071621	BP	5	granulocyte chemotaxis	2	GBF1,ANXA1
1	TRUE	0.0442	8	30	2	0.067	0.25	GO:0043101	BP	11	purine-containing compound salvage	2	GMPR2,APRT
1	TRUE	0.0442	267	45	10	0.222	0.037	GO:0043436	BP	11	oxoacid metabolic process	2	ALDH5A1,PCCB,PDHA1,CLTC,MUT,MDH2,PDHB,PCCA,NQO1,ACADSB
1	TRUE	0.0449	269	45	10	0.222	0.037	GO:0006082	BP	11	organic acid metabolic process	1	ALDH5A1,PCCB,PDHA1,CLTC,MUT,MDH2,PDHB,PCCA,NQO1,ACADSB
1	TRUE	0.0468	31	8	2	0.25	0.065	GO:0033865	BP	11	nucleoside bisphosphate metabolic process	1	PDHA1,PDHB
1	TRUE	0.0468	31	8	2	0.25	0.065	GO:0033875	BP	11	ribonucleoside bisphosphate metabolic process	2	PDHA1,PDHB
1	TRUE	0.0468	31	8	2	0.25	0.065	GO:0034032	BP	11	purine nucleoside bisphosphate metabolic process	1	PDHA1,PDHB
1	TRUE	0.0485	99	33	5	0.152	0.051	GO:0034976	BP	22	response to endoplasmic reticulum stress	1	UFL1,MYDGF,CDK5RAP3,SEC31A,DDRGK1

## Sheet: 16lightcyan_1M
query.number	significant	p.value	term.size	query.size	overlap.size	precision	recall	term.id	domain	subgraph.number	term.name	relative.depth	intersection
1	TRUE	0.00144	17	8	3	0.375	0.176	GO:0006735	BP	6	NADH regeneration	8	ENO3,ALDOC,ALDOA
1	TRUE	0.00144	21	18	4	0.222	0.19	GO:0009435	BP	6	NAD biosynthetic process	4	QPRT,ENO3,ALDOC,ALDOA
1	TRUE	0.00144	17	8	3	0.375	0.176	GO:0006007	BP	6	glucose catabolic process	4	ENO3,ALDOC,ALDOA
1	TRUE	0.00144	17	8	3	0.375	0.176	GO:0061718	BP	6	glucose catabolic process to pyruvate	5	ENO3,ALDOC,ALDOA
1	TRUE	0.00144	17	8	3	0.375	0.176	GO:0061615	BP	6	glycolytic process through fructose-6-phosphate	5	ENO3,ALDOC,ALDOA
1	TRUE	0.00144	17	8	3	0.375	0.176	GO:0061620	BP	6	glycolytic process through glucose-6-phosphate	6	ENO3,ALDOC,ALDOA
1	TRUE	0.00144	17	8	3	0.375	0.176	GO:0061621	BP	6	canonical glycolysis	7	ENO3,ALDOC,ALDOA
1	TRUE	0.00144	2	5	2	0.4	1	GO:0004332	MF	8	fructose-bisphosphate aldolase activity	4	ALDOC,ALDOA
1	TRUE	0.00153	4	5	2	0.4	0.5	GO:0030388	BP	6	fructose 1,6-bisphosphate metabolic process	2	ALDOC,ALDOA
1	TRUE	0.00153	25	18	4	0.222	0.16	GO:0019674	BP	6	NAD metabolic process	6	QPRT,ENO3,ALDOC,ALDOA
1	TRUE	0.00153	20	8	3	0.375	0.15	GO:0006734	BP	6	NADH metabolic process	7	ENO3,ALDOC,ALDOA
1	TRUE	0.00153	20	8	3	0.375	0.15	GO:0006094	BP	6	gluconeogenesis	5	ENO3,ALDOC,ALDOA
1	TRUE	0.00153	4	5	2	0.4	0.5	GO:0016832	MF	8	aldehyde-lyase activity	3	ALDOC,ALDOA
1	TRUE	0.00163	22	8	3	0.375	0.136	GO:0019319	BP	6	hexose biosynthetic process	4	ENO3,ALDOC,ALDOA
1	TRUE	0.00163	29	18	4	0.222	0.138	GO:0019363	BP	6	pyridine nucleotide biosynthetic process	2	QPRT,ENO3,ALDOC,ALDOA
1	TRUE	0.00163	29	18	4	0.222	0.138	GO:0019359	BP	6	nicotinamide nucleotide biosynthetic process	3	QPRT,ENO3,ALDOC,ALDOA
1	TRUE	0.0017	5	5	2	0.4	0.4	GO:0006000	BP	6	fructose metabolic process	4	ALDOC,ALDOA
1	TRUE	0.0017	24	8	3	0.375	0.125	GO:0046364	BP	6	monosaccharide biosynthetic process	3	ENO3,ALDOC,ALDOA
1	TRUE	0.0017	31	18	4	0.222	0.129	GO:0072525	BP	6	pyridine-containing compound biosynthetic process	1	QPRT,ENO3,ALDOC,ALDOA
1	TRUE	0.0017	24	8	3	0.375	0.125	GO:0019320	BP	6	hexose catabolic process	3	ENO3,ALDOC,ALDOA
1	TRUE	0.00176	25	8	3	0.375	0.12	GO:0006757	BP	6	ATP generation from ADP	5	ENO3,ALDOC,ALDOA
1	TRUE	0.00176	25	8	3	0.375	0.12	GO:0006096	BP	6	glycolytic process	4	ENO3,ALDOC,ALDOA
1	TRUE	0.00182	27	8	3	0.375	0.111	GO:0009135	BP	6	purine nucleoside diphosphate metabolic process	3	ENO3,ALDOC,ALDOA
1	TRUE	0.00182	27	8	3	0.375	0.111	GO:0009179	BP	6	purine ribonucleoside diphosphate metabolic process	4	ENO3,ALDOC,ALDOA
1	TRUE	0.00182	26	8	3	0.375	0.115	GO:0046031	BP	6	ADP metabolic process	4	ENO3,ALDOC,ALDOA
1	TRUE	0.00182	26	8	3	0.375	0.115	GO:0042866	BP	6	pyruvate biosynthetic process	5	ENO3,ALDOC,ALDOA
1	TRUE	0.00182	27	8	3	0.375	0.111	GO:0046365	BP	6	monosaccharide catabolic process	2	ENO3,ALDOC,ALDOA
1	TRUE	0.00183	28	8	3	0.375	0.107	GO:0009185	BP	6	ribonucleoside diphosphate metabolic process	3	ENO3,ALDOC,ALDOA
1	TRUE	0.00183	28	8	3	0.375	0.107	GO:0046939	BP	6	nucleotide phosphorylation	3	ENO3,ALDOC,ALDOA
1	TRUE	0.00183	28	8	3	0.375	0.107	GO:0006165	BP	6	nucleoside diphosphate phosphorylation	4	ENO3,ALDOC,ALDOA
1	TRUE	0.00213	237	7	5	0.714	0.021	GO:0002252	BP	31	immune effector process	2	MAPK3,ALDOC,SERPINB6,IQGAP1,ALDOA
1	TRUE	0.00251	32	8	3	0.375	0.094	GO:0009132	BP	6	nucleoside diphosphate metabolic process	2	ENO3,ALDOC,ALDOA
1	TRUE	0.00294	258	7	5	0.714	0.019	GO:0001775	BP	31	cell activation	1	MAPK3,ALDOC,SERPINB6,IQGAP1,ALDOA
1	TRUE	0.00333	38	8	3	0.375	0.079	GO:0009201	BP	6	ribonucleoside triphosphate biosynthetic process	3	ENO3,ALDOC,ALDOA
1	TRUE	0.00333	38	8	3	0.375	0.079	GO:0009145	BP	6	purine nucleoside triphosphate biosynthetic process	3	ENO3,ALDOC,ALDOA
1	TRUE	0.00333	38	8	3	0.375	0.079	GO:0009206	BP	6	purine ribonucleoside triphosphate biosynthetic process	4	ENO3,ALDOC,ALDOA
1	TRUE	0.00333	38	8	3	0.375	0.079	GO:0016051	BP	6	carbohydrate biosynthetic process	2	ENO3,ALDOC,ALDOA
1	TRUE	0.00333	38	8	3	0.375	0.079	GO:0006754	BP	6	ATP biosynthetic process	4	ENO3,ALDOC,ALDOA
1	TRUE	0.00333	38	8	3	0.375	0.079	GO:0006090	BP	6	pyruvate metabolic process	5	ENO3,ALDOC,ALDOA
1	TRUE	0.00333	37	8	3	0.375	0.081	GO:1901292	BP	6	nucleoside phosphate catabolic process	2	ENO3,ALDOC,ALDOA
1	TRUE	0.00333	36	8	3	0.375	0.083	GO:0009166	BP	6	nucleotide catabolic process	3	ENO3,ALDOC,ALDOA
1	TRUE	0.00352	39	8	3	0.375	0.077	GO:0006006	BP	6	glucose metabolic process	4	ENO3,ALDOC,ALDOA
1	TRUE	0.00422	12	29	3	0.103	0.25	GO:0070849	BP	27	response to epidermal growth factor	1	MAPK3,PTPN12,IQGAP1
1	TRUE	0.00422	44	8	3	0.375	0.068	GO:0034404	BP	6	nucleobase-containing small molecule biosynthetic process	3	ENO3,ALDOC,ALDOA
1	TRUE	0.00422	43	8	3	0.375	0.07	GO:0009142	BP	6	nucleoside triphosphate biosynthetic process	2	ENO3,ALDOC,ALDOA
1	TRUE	0.00422	46	8	3	0.375	0.065	GO:0009124	BP	6	nucleoside monophosphate biosynthetic process	2	ENO3,ALDOC,ALDOA
1	TRUE	0.00422	43	8	3	0.375	0.07	GO:0009127	BP	6	purine nucleoside monophosphate biosynthetic process	3	ENO3,ALDOC,ALDOA
1	TRUE	0.00422	44	8	3	0.375	0.068	GO:0009156	BP	6	ribonucleoside monophosphate biosynthetic process	3	ENO3,ALDOC,ALDOA
1	TRUE	0.00422	43	8	3	0.375	0.07	GO:0009168	BP	6	purine ribonucleoside monophosphate biosynthetic process	4	ENO3,ALDOC,ALDOA
1	TRUE	0.00422	51	18	4	0.222	0.078	GO:0072524	BP	6	pyridine-containing compound metabolic process	1	QPRT,ENO3,ALDOC,ALDOA
1	TRUE	0.00422	51	18	4	0.222	0.078	GO:0006733	BP	6	oxidoreduction coenzyme metabolic process	3	QPRT,ENO3,ALDOC,ALDOA
1	TRUE	0.00422	48	18	4	0.222	0.083	GO:0019362	BP	6	pyridine nucleotide metabolic process	4	QPRT,ENO3,ALDOC,ALDOA
1	TRUE	0.00422	48	18	4	0.222	0.083	GO:0046496	BP	6	nicotinamide nucleotide metabolic process	5	QPRT,ENO3,ALDOC,ALDOA
1	TRUE	0.00422	136	13	5	0.385	0.037	GO:1901137	BP	6	carbohydrate derivative biosynthetic process	1	PGM3,ENO3,ALDOC,ALDOA,GMPPB
1	TRUE	0.00422	127	8	4	0.5	0.031	GO:0032787	BP	6	monocarboxylic acid metabolic process	4	ENO3,ALDOC,PTGR2,ALDOA
1	TRUE	0.00422	46	8	3	0.375	0.065	GO:0016052	BP	6	carbohydrate catabolic process	1	ENO3,ALDOC,ALDOA
1	TRUE	0.00422	46	8	3	0.375	0.065	GO:0046434	BP	6	organophosphate catabolic process	1	ENO3,ALDOC,ALDOA
1	TRUE	0.00422	306	7	5	0.714	0.016	GO:0006955	BP	31	immune response	1	MAPK3,ALDOC,SERPINB6,IQGAP1,ALDOA
1	TRUE	0.00458	673	15	10	0.667	0.015	GO:0048856	BP	4	anatomical structure development	2	PGM3,CFAP20,MAPK3,ENO3,ALDOC,IQGAP1,COL6A1,ALDOA,TAGLN2,KIF5B
1	TRUE	0.0049	14	5	2	0.4	0.143	GO:0016830	MF	8	carbon-carbon lyase activity	2	ALDOC,ALDOA
1	TRUE	0.00517	50	8	3	0.375	0.06	GO:0019318	BP	6	hexose metabolic process	3	ENO3,ALDOC,ALDOA
1	TRUE	0.00589	182	17	6	0.353	0.033	GO:0045296	MF	29	cadherin binding	2	EPS15,IQGAP1,ALDOA,TAGLN2,KIF5B,CCS
1	TRUE	0.00607	58	18	4	0.222	0.069	GO:0009108	BP	6	coenzyme biosynthetic process	3	QPRT,ENO3,ALDOC,ALDOA
1	TRUE	0.00607	173	7	4	0.571	0.023	GO:0002446	BP	31	neutrophil mediated immunity	5	ALDOC,SERPINB6,IQGAP1,ALDOA
1	TRUE	0.00607	173	7	4	0.571	0.023	GO:0042119	BP	31	neutrophil activation	5	ALDOC,SERPINB6,IQGAP1,ALDOA
1	TRUE	0.00607	173	7	4	0.571	0.023	GO:0002283	BP	31	neutrophil activation involved in immune response	5	ALDOC,SERPINB6,IQGAP1,ALDOA
1	TRUE	0.00607	173	7	4	0.571	0.023	GO:0043312	BP	31	neutrophil degranulation	5	ALDOC,SERPINB6,IQGAP1,ALDOA
1	TRUE	0.00607	54	8	3	0.375	0.056	GO:0016829	MF	8	lyase activity	1	ENO3,ALDOC,ALDOA
1	TRUE	0.00614	56	8	3	0.375	0.054	GO:0072330	BP	6	monocarboxylic acid biosynthetic process	4	ENO3,ALDOC,ALDOA
1	TRUE	0.00614	176	7	4	0.571	0.023	GO:0002444	BP	31	myeloid leukocyte mediated immunity	4	ALDOC,SERPINB6,IQGAP1,ALDOA
1	TRUE	0.00614	175	7	4	0.571	0.023	GO:0036230	BP	31	granulocyte activation	4	ALDOC,SERPINB6,IQGAP1,ALDOA
1	TRUE	0.00614	176	7	4	0.571	0.023	GO:0002275	BP	31	myeloid cell activation involved in immune response	4	ALDOC,SERPINB6,IQGAP1,ALDOA
1	TRUE	0.00633	178	7	4	0.571	0.022	GO:0043299	BP	31	leukocyte degranulation	4	ALDOC,SERPINB6,IQGAP1,ALDOA
1	TRUE	0.00657	58	8	3	0.375	0.052	GO:0005996	BP	6	monosaccharide metabolic process	2	ENO3,ALDOC,ALDOA
1	TRUE	0.00707	185	7	4	0.571	0.022	GO:0002274	BP	31	myeloid leukocyte activation	3	ALDOC,SERPINB6,IQGAP1,ALDOA
1	TRUE	0.00707	185	7	4	0.571	0.022	GO:0002366	BP	31	leukocyte activation involved in immune response	3	ALDOC,SERPINB6,IQGAP1,ALDOA
1	TRUE	0.00713	186	7	4	0.571	0.022	GO:0002443	BP	31	leukocyte mediated immunity	3	ALDOC,SERPINB6,IQGAP1,ALDOA
1	TRUE	0.00725	61	8	3	0.375	0.049	GO:0009152	BP	6	purine ribonucleotide biosynthetic process	3	ENO3,ALDOC,ALDOA
1	TRUE	0.00725	188	7	4	0.571	0.021	GO:0002263	BP	31	cell activation involved in immune response	2	ALDOC,SERPINB6,IQGAP1,ALDOA
1	TRUE	0.00733	160	8	4	0.5	0.025	GO:0051186	BP	6	cofactor metabolic process	1	ENO3,ALDOC,ALDOA,BOLA2
1	TRUE	0.00733	62	8	3	0.375	0.048	GO:0009260	BP	6	ribonucleotide biosynthetic process	3	ENO3,ALDOC,ALDOA
1	TRUE	0.00743	63	8	3	0.375	0.048	GO:0046390	BP	6	ribose phosphate biosynthetic process	2	ENO3,ALDOC,ALDOA
1	TRUE	0.00743	63	8	3	0.375	0.048	GO:0006164	BP	6	purine nucleotide biosynthetic process	2	ENO3,ALDOC,ALDOA
1	TRUE	0.0082	750	15	10	0.667	0.013	GO:0032502	BP	4	developmental process	1	PGM3,CFAP20,MAPK3,ENO3,ALDOC,IQGAP1,COL6A1,ALDOA,TAGLN2,KIF5B
1	TRUE	0.00868	207	17	6	0.353	0.029	GO:0050839	MF	29	cell adhesion molecule binding	1	EPS15,IQGAP1,ALDOA,TAGLN2,KIF5B,CCS
1	TRUE	0.00919	221	11	5	0.455	0.023	GO:0045055	BP	31	regulated exocytosis	3	ALDOC,SERPINB6,IQGAP1,ALDOA,TAGLN2
1	TRUE	0.00959	259	31	9	0.29	0.035	GO:0019752	BP	6	carboxylic acid metabolic process	3	QPRT,ENO3,ALDOC,AARS2,DGLUCY,PTGR2,ALDOA,QARS,HSD17B8
1	TRUE	0.00959	57	22	4	0.182	0.07	GO:0004857	MF	42	enzyme inhibitor activity	1	SERPINB6,IQGAP1,PRPSAP1,QARS
1	TRUE	0.0099	71	8	3	0.375	0.042	GO:0072522	BP	6	purine-containing compound biosynthetic process	1	ENO3,ALDOC,ALDOA
1	TRUE	0.011	74	8	3	0.375	0.041	GO:0051188	BP	6	cofactor biosynthetic process	2	ENO3,ALDOC,ALDOA
1	TRUE	0.0113	75	8	3	0.375	0.04	GO:0009165	BP	6	nucleotide biosynthetic process	2	ENO3,ALDOC,ALDOA
1	TRUE	0.0114	267	31	9	0.29	0.034	GO:0043436	BP	6	oxoacid metabolic process	2	QPRT,ENO3,ALDOC,AARS2,DGLUCY,PTGR2,ALDOA,QARS,HSD17B8
1	TRUE	0.0119	269	31	9	0.29	0.033	GO:0006082	BP	6	organic acid metabolic process	1	QPRT,ENO3,ALDOC,AARS2,DGLUCY,PTGR2,ALDOA,QARS,HSD17B8
1	TRUE	0.0132	214	18	6	0.333	0.028	GO:0055086	BP	6	nucleobase-containing small molecule metabolic process	2	PGM3,QPRT,ENO3,ALDOC,ALDOA,GMPPB
1	TRUE	0.0135	81	8	3	0.375	0.037	GO:1901293	BP	6	nucleoside phosphate biosynthetic process	1	ENO3,ALDOC,ALDOA
1	TRUE	0.0135	233	7	4	0.571	0.017	GO:0045321	BP	31	leukocyte activation	2	ALDOC,SERPINB6,IQGAP1,ALDOA
1	TRUE	0.0141	563	11	7	0.636	0.012	GO:0016192	BP	31	vesicle-mediated transport	1	EPS15,MAPK3,ALDOC,SERPINB6,IQGAP1,ALDOA,TAGLN2
1	TRUE	0.0149	454	7	5	0.714	0.011	GO:0002376	BP	31	immune system process	1	MAPK3,ALDOC,SERPINB6,IQGAP1,ALDOA
1	TRUE	0.0156	382	8	5	0.625	0.013	GO:0016310	BP	6	phosphorylation	3	MAPK3,ENO3,ALDOC,IQGAP1,ALDOA
1	TRUE	0.0157	257	11	5	0.455	0.019	GO:0006887	BP	31	exocytosis	2	ALDOC,SERPINB6,IQGAP1,ALDOA,TAGLN2
1	TRUE	0.0164	89	8	3	0.375	0.034	GO:0046034	BP	6	ATP metabolic process	4	ENO3,ALDOC,ALDOA
1	TRUE	0.0174	91	8	3	0.375	0.033	GO:0005975	BP	6	carbohydrate metabolic process	1	ENO3,ALDOC,ALDOA
1	TRUE	0.0178	13	13	2	0.154	0.154	GO:0009226	BP	6	nucleotide-sugar biosynthetic process	2	PGM3,GMPPB
1	TRUE	0.0187	95	8	3	0.375	0.032	GO:0016053	BP	6	organic acid biosynthetic process	2	ENO3,ALDOC,ALDOA
1	TRUE	0.0187	95	8	3	0.375	0.032	GO:0046394	BP	6	carboxylic acid biosynthetic process	3	ENO3,ALDOC,ALDOA
1	TRUE	0.0189	96	8	3	0.375	0.031	GO:0009199	BP	6	ribonucleoside triphosphate metabolic process	3	ENO3,ALDOC,ALDOA
1	TRUE	0.0189	96	8	3	0.375	0.031	GO:0009205	BP	6	purine ribonucleoside triphosphate metabolic process	4	ENO3,ALDOC,ALDOA
1	TRUE	0.0196	98	8	3	0.375	0.031	GO:0009144	BP	6	purine nucleoside triphosphate metabolic process	3	ENO3,ALDOC,ALDOA
1	TRUE	0.0196	98	8	3	0.375	0.031	GO:0009126	BP	6	purine nucleoside monophosphate metabolic process	3	ENO3,ALDOC,ALDOA
1	TRUE	0.0196	98	8	3	0.375	0.031	GO:0009167	BP	6	purine ribonucleoside monophosphate metabolic process	4	ENO3,ALDOC,ALDOA
1	TRUE	0.02	99	8	3	0.375	0.03	GO:0009161	BP	6	ribonucleoside monophosphate metabolic process	3	ENO3,ALDOC,ALDOA
1	TRUE	0.0208	101	8	3	0.375	0.03	GO:0009123	BP	6	nucleoside monophosphate metabolic process	2	ENO3,ALDOC,ALDOA
1	TRUE	0.0208	28	7	2	0.286	0.071	GO:0071248	BP	10	cellular response to metal ion	2	MAPK3,IQGAP1
1	TRUE	0.0212	72	11	3	0.273	0.042	GO:0030855	BP	4	epithelial cell differentiation	1	ALDOC,IQGAP1,TAGLN2
1	TRUE	0.0212	15	13	2	0.154	0.133	GO:0009225	BP	6	nucleotide-sugar metabolic process	2	PGM3,GMPPB
1	TRUE	0.0214	103	8	3	0.375	0.029	GO:0009141	BP	6	nucleoside triphosphate metabolic process	2	ENO3,ALDOC,ALDOA
1	TRUE	0.0215	10	20	2	0.1	0.2	GO:0046718	BP	37	viral entry into host cell	1	EPS15,LGALS1
1	TRUE	0.0216	104	8	3	0.375	0.029	GO:0006732	BP	6	coenzyme metabolic process	2	ENO3,ALDOC,ALDOA
1	TRUE	0.0232	31	7	2	0.286	0.065	GO:0071241	BP	10	cellular response to inorganic substance	1	MAPK3,IQGAP1
1	TRUE	0.0249	85	3	2	0.667	0.024	GO:0019221	BP	21	cytokine-mediated signaling pathway	2	MAPK3,BOLA2
1	TRUE	0.0249	303	11	5	0.455	0.017	GO:0032940	BP	31	secretion by cell	2	ALDOC,SERPINB6,IQGAP1,ALDOA,TAGLN2
1	TRUE	0.0266	309	11	5	0.455	0.016	GO:0046903	BP	31	secretion	1	ALDOC,SERPINB6,IQGAP1,ALDOA,TAGLN2
1	TRUE	0.0269	491	33	12	0.364	0.024	GO:0044281	BP	6	small molecule metabolic process	1	PGM3,QPRT,ENO3,ALDOC,AARS2,DGLUCY,ALDH1B1,PTGR2,ALDOA,QARS,GMPPB,HSD17B8
1	TRUE	0.0289	31	29	3	0.103	0.097	GO:0007173	BP	16	epidermal growth factor receptor signaling pathway	3	EPS15,PTPN12,IQGAP1
1	TRUE	0.0306	9	29	2	0.069	0.222	GO:0071364	BP	27	cellular response to epidermal growth factor stimulus	2	PTPN12,IQGAP1
1	TRUE	0.0306	124	8	3	0.375	0.024	GO:0044282	BP	6	small molecule catabolic process	2	ENO3,ALDOC,ALDOA
1	TRUE	0.0338	131	8	3	0.375	0.023	GO:0006091	BP	6	generation of precursor metabolites and energy	1	ENO3,ALDOC,ALDOA
1	TRUE	0.0341	276	13	5	0.385	0.018	GO:1901135	BP	6	carbohydrate derivative metabolic process	1	PGM3,ENO3,ALDOC,ALDOA,GMPPB
1	TRUE	0.0342	49	6	2	0.333	0.041	GO:0104004	BP	12	cellular response to environmental stimulus	1	MAPK3,SERPINB6
1	TRUE	0.0342	49	6	2	0.333	0.041	GO:0071214	BP	12	cellular response to abiotic stimulus	2	MAPK3,SERPINB6
1	TRUE	0.0352	134	8	3	0.375	0.022	GO:0090407	BP	6	organophosphate biosynthetic process	1	ENO3,ALDOC,ALDOA
1	TRUE	0.0357	135	8	3	0.375	0.022	GO:0009150	BP	6	purine ribonucleotide metabolic process	3	ENO3,ALDOC,ALDOA
1	TRUE	0.036	62	5	2	0.4	0.032	GO:0060249	BP	30	anatomical structure homeostasis	1	MAPK3,ALDOA
1	TRUE	0.036	136	8	3	0.375	0.022	GO:0009259	BP	6	ribonucleotide metabolic process	3	ENO3,ALDOC,ALDOA
1	TRUE	0.0361	114	3	2	0.667	0.018	GO:0071345	BP	21	cellular response to cytokine stimulus	1	MAPK3,BOLA2
1	TRUE	0.0361	44	7	2	0.286	0.045	GO:0010038	BP	10	response to metal ion	1	MAPK3,IQGAP1
1	TRUE	0.0361	23	46	3	0.065	0.13	GO:0016836	MF	8	hydro-lyase activity	3	ENO3,DGLUCY,APIP
1	TRUE	0.037	71	15	3	0.2	0.042	GO:0016482	BP	52	cytosolic transport	1	EPS15,MAPK3,KIF5B
1	TRUE	0.0376	122	3	2	0.667	0.016	GO:0034097	BP	21	response to cytokine	1	MAPK3,BOLA2
1	TRUE	0.0376	16	20	2	0.1	0.125	GO:0051828	BP	37	entry into other organism involved in symbiotic interaction	1	EPS15,LGALS1
1	TRUE	0.0376	16	20	2	0.1	0.125	GO:0051806	BP	37	entry into cell of other organism involved in symbiotic interaction	2	EPS15,LGALS1
1	TRUE	0.0376	16	20	2	0.1	0.125	GO:0044409	BP	37	entry into host	2	EPS15,LGALS1
1	TRUE	0.0376	16	20	2	0.1	0.125	GO:0030260	BP	37	entry into host cell	3	EPS15,LGALS1
1	TRUE	0.0376	147	8	3	0.375	0.02	GO:0019693	BP	6	ribose phosphate metabolic process	2	ENO3,ALDOC,ALDOA
1	TRUE	0.0376	142	8	3	0.375	0.021	GO:0006163	BP	6	purine nucleotide metabolic process	2	ENO3,ALDOC,ALDOA
1	TRUE	0.0376	30	11	2	0.182	0.067	GO:0002576	BP	31	platelet degranulation	4	ALDOA,TAGLN2
1	TRUE	0.0376	812	15	9	0.6	0.011	GO:0032501	BP	3	multicellular organismal process	1	PGM3,CFAP20,MAPK3,ENO3,SERPINB6,IQGAP1,COL6A1,ALDOA,KIF5B
1	TRUE	0.0376	46	7	2	0.286	0.043	GO:0019902	MF	33	phosphatase binding	1	MAPK3,IQGAP1
1	TRUE	0.0388	8	44	2	0.045	0.25	GO:0008090	BP	45	retrograde axonal transport	1	MAP1A,KIF5B
1	TRUE	0.039	23	50	3	0.06	0.13	GO:0016875	MF	28	ligase activity, forming carbon-oxygen bonds	1	LARS2,AARS2,QARS
1	TRUE	0.039	23	50	3	0.06	0.13	GO:0004812	MF	28	aminoacyl-tRNA ligase activity	2	LARS2,AARS2,QARS
1	TRUE	0.0409	180	7	3	0.429	0.017	GO:0000902	BP	4	cell morphogenesis	2	MAPK3,IQGAP1,ALDOA
1	TRUE	0.0409	154	8	3	0.375	0.019	GO:0072521	BP	6	purine-containing compound metabolic process	1	ENO3,ALDOC,ALDOA
1	TRUE	0.0409	7	53	2	0.038	0.286	GO:0050879	BP	3	multicellular organismal movement	2	MYH3,MAP1A
1	TRUE	0.0409	7	53	2	0.038	0.286	GO:0050881	BP	3	musculoskeletal movement	3	MYH3,MAP1A
1	TRUE	0.0422	26	46	3	0.065	0.115	GO:0016835	MF	8	carbon-oxygen lyase activity	2	ENO3,DGLUCY,APIP
1	TRUE	0.0427	160	8	3	0.375	0.019	GO:0044283	BP	6	small molecule biosynthetic process	2	ENO3,ALDOC,ALDOA
1	TRUE	0.0427	41	9	2	0.222	0.049	GO:0038127	BP	16	ERBB signaling pathway	2	EPS15,IQGAP1
1	TRUE	0.0428	524	15	7	0.467	0.013	GO:0048869	BP	4	cellular developmental process	2	MAPK3,ALDOC,IQGAP1,COL6A1,ALDOA,TAGLN2,KIF5B
1	TRUE	0.0436	180	14	4	0.286	0.022	GO:0009888	BP	4	tissue development	3	ALDOC,IQGAP1,COL6A1,TAGLN2
1	TRUE	0.0436	117	11	3	0.273	0.026	GO:0060429	BP	4	epithelium development	4	ALDOC,IQGAP1,TAGLN2
1	TRUE	0.0436	192	7	3	0.429	0.016	GO:0032989	BP	4	cellular component morphogenesis	1	MAPK3,IQGAP1,ALDOA
1	TRUE	0.0436	24	52	3	0.058	0.125	GO:0048813	BP	48	dendrite morphogenesis	1	TAOK2,PDLIM5,CUX1
1	TRUE	0.0436	574	8	5	0.625	0.009	GO:0006796	BP	6	phosphate-containing compound metabolic process	2	MAPK3,ENO3,ALDOC,IQGAP1,ALDOA
1	TRUE	0.0436	162	8	3	0.375	0.019	GO:0055114	BP	6	oxidation-reduction process	1	ENO3,ALDOC,ALDOA
1	TRUE	0.0445	147	9	3	0.333	0.02	GO:0007169	BP	16	transmembrane receptor protein tyrosine kinase signaling pathway	1	EPS15,MAPK3,IQGAP1
1	TRUE	0.0453	584	8	5	0.625	0.009	GO:0006793	BP	6	phosphorus metabolic process	1	MAPK3,ENO3,ALDOC,IQGAP1,ALDOA
1	TRUE	0.0475	174	8	3	0.375	0.017	GO:0009117	BP	6	nucleotide metabolic process	2	ENO3,ALDOC,ALDOA
1	TRUE	0.0484	13	33	2	0.061	0.154	GO:0051287	MF	18	NAD binding	1	ALDH1B1,HSD17B8
1	TRUE	0.0488	178	8	3	0.375	0.017	GO:0006753	BP	6	nucleoside phosphate metabolic process	1	ENO3,ALDOC,ALDOA

## Sheet: 1turquoise_3M
query.number	significant	p.value	term.size	query.size	overlap.size	precision	recall	term.id	domain	subgraph.number	term.name	relative.depth	intersection
1	TRUE	5.24e-31	245	257	87	0.339	0.355	GO:0030030	BP	2	cell projection organization	3	PRKAR2B,RALA,MARK4,PAFAH1B1,FYN,STMN4,RUFY3,NCDN,NEDD4L,CAMK2B,NCKAP1,CTNNA2,SYT1,PFN2,CRMP1,PAK3,MAP2,RAB10,NRCAM,STX1B,PALM,KIF3B,MAPRE1,ARHGEF7,NDRG4,STMN2,TUBB4A,ATP1A3,PTPRS,PPP2R1A,NCS1,PPP3CB,EHD1,RAB35,DPYSL3,DBN1,PLXNA1,SPTBN1,RTN4,CCDC88A,CAMSAP2,USP9X,YWHAH,KIF3A,DCLK1,RAC1,DAB2IP,STXBP1,DCTN3,TUBB2B,ATAT1,ACTR1A,CDH13,EPHA5,PAK1,NCAM1,THY1,PRKCA,TNIK,KIF5A,DPYSL5,ARHGAP35,CDK5,HDGFL3,…
1	TRUE	5.24e-31	244	257	87	0.339	0.357	GO:0120036	BP	2	plasma membrane bounded cell projection organization	4	PRKAR2B,RALA,MARK4,PAFAH1B1,FYN,STMN4,RUFY3,NCDN,NEDD4L,CAMK2B,NCKAP1,CTNNA2,SYT1,PFN2,CRMP1,PAK3,MAP2,RAB10,NRCAM,STX1B,PALM,KIF3B,MAPRE1,ARHGEF7,NDRG4,STMN2,TUBB4A,ATP1A3,PTPRS,PPP2R1A,NCS1,PPP3CB,EHD1,RAB35,DPYSL3,DBN1,PLXNA1,SPTBN1,RTN4,CCDC88A,CAMSAP2,USP9X,YWHAH,KIF3A,DCLK1,RAC1,DAB2IP,STXBP1,DCTN3,TUBB2B,ATAT1,ACTR1A,CDH13,EPHA5,PAK1,NCAM1,THY1,PRKCA,TNIK,KIF5A,DPYSL5,ARHGAP35,CDK5,HDGFL3,…
1	TRUE	1.58e-28	283	352	107	0.304	0.378	GO:0007399	BP	2	nervous system development	4	MYCBP2,MARK4,PAFAH1B1,FYN,STMN4,RUFY3,NCDN,NEDD4L,CAMK2B,NCKAP1,CTNNA2,SYT1,SIRT2,ADGRL1,CRMP1,PAK3,DCX,MAP2,PAFAH1B3,GSK3B,RAB10,NRCAM,DPYSL2,STX1B,NDRG4,STMN2,APLP1,PTPRS,NCS1,APBA1,SH3GL2,PPP3CB,EHD1,TRIM3,RAB35,PPP2R5D,DPYSL3,DBN1,PLXNA1,SPTBN1,RTN4,CCDC88A,HPCAL4,CAMSAP2,USP9X,SYNGR3,YWHAH,TMOD2,KIF3A,DCLK1,YWHAQ,RAC1,BIN1,DAB2IP,STXBP1,TUBB2B,PRUNE1,EPHA5,TENM2,DYNLT1,CAMK2G,INA,PAK1,NCAM1,…
1	TRUE	2.01e-25	149	257	62	0.241	0.416	GO:0031175	BP	2	neuron projection development	4	PAFAH1B1,FYN,STMN4,RUFY3,NCDN,NEDD4L,CAMK2B,CTNNA2,SYT1,CRMP1,PAK3,MAP2,RAB10,NRCAM,STX1B,NDRG4,STMN2,PTPRS,NCS1,PPP3CB,EHD1,RAB35,DPYSL3,DBN1,PLXNA1,SPTBN1,RTN4,CCDC88A,CAMSAP2,USP9X,YWHAH,DCLK1,DAB2IP,STXBP1,TUBB2B,EPHA5,PAK1,NCAM1,THY1,PRKCA,TNIK,KIF5A,DPYSL5,ARHGAP35,CDK5,HDGFL3,KIF5C,GPRIN1,MAP6,GAP43,CFL1,BRSK2,MAPT,EVL,SRC,SPTAN1,ATL1,L1CAM,GDI1,TUBB3,SRGAP2,SRCIN1
1	TRUE	4.35e-24	162	257	63	0.245	0.389	GO:0048666	BP	2	neuron development	3	PAFAH1B1,FYN,STMN4,RUFY3,NCDN,NEDD4L,CAMK2B,CTNNA2,SYT1,CRMP1,PAK3,MAP2,RAB10,NRCAM,STX1B,NDRG4,STMN2,PTPRS,NCS1,PPP3CB,EHD1,RAB35,DPYSL3,DBN1,PLXNA1,SPTBN1,RTN4,CCDC88A,CAMSAP2,USP9X,YWHAH,DCLK1,DAB2IP,STXBP1,TUBB2B,EPHA5,PAK1,NCAM1,THY1,PRKCA,TNIK,KIF5A,DPYSL5,ARHGAP35,CDK5,HDGFL3,KIF5C,GPRIN1,MAP6,GAP43,CFL1,BRSK2,NTM,MAPT,EVL,SRC,SPTAN1,ATL1,L1CAM,GDI1,TUBB3,SRGAP2,SRCIN1
1	TRUE	1.72e-23	176	257	65	0.253	0.369	GO:0030182	BP	2	neuron differentiation	3	PAFAH1B1,FYN,STMN4,RUFY3,NCDN,NEDD4L,CAMK2B,CTNNA2,SYT1,CRMP1,PAK3,MAP2,RAB10,NRCAM,STX1B,NDRG4,STMN2,PTPRS,NCS1,PPP3CB,EHD1,RAB35,DPYSL3,DBN1,PLXNA1,SPTBN1,RTN4,CCDC88A,CAMSAP2,USP9X,YWHAH,DCLK1,BIN1,DAB2IP,STXBP1,TUBB2B,EPHA5,PAK1,NCAM1,THY1,PRKCA,TNIK,KIF5A,DPYSL5,ARHGAP35,CDK5,HDGFL3,KIF5C,GPRIN1,YWHAG,MAP6,GAP43,CFL1,BRSK2,NTM,MAPT,EVL,SRC,SPTAN1,ATL1,L1CAM,GDI1,TUBB3,SRGAP2,SRCIN1
1	TRUE	9.18e-23	197	257	68	0.265	0.345	GO:0048699	BP	2	generation of neurons	4	PAFAH1B1,FYN,STMN4,RUFY3,NCDN,NEDD4L,CAMK2B,CTNNA2,SYT1,CRMP1,PAK3,DCX,MAP2,RAB10,NRCAM,STX1B,NDRG4,STMN2,PTPRS,NCS1,PPP3CB,EHD1,RAB35,DPYSL3,DBN1,PLXNA1,SPTBN1,RTN4,CCDC88A,CAMSAP2,USP9X,YWHAH,DCLK1,RAC1,BIN1,DAB2IP,STXBP1,TUBB2B,PRUNE1,EPHA5,PAK1,NCAM1,THY1,PRKCA,TNIK,KIF5A,DPYSL5,ARHGAP35,CDK5,HDGFL3,KIF5C,GPRIN1,YWHAG,MAP6,GAP43,CFL1,BRSK2,NTM,MAPT,EVL,SRC,SPTAN1,ATL1,L1CAM,GDI1,TUBB3,SRGAP2,…
1	TRUE	2.68e-22	206	257	69	0.268	0.335	GO:0022008	BP	2	neurogenesis	3	PAFAH1B1,FYN,STMN4,RUFY3,NCDN,NEDD4L,CAMK2B,CTNNA2,SYT1,CRMP1,PAK3,DCX,MAP2,RAB10,NRCAM,STX1B,NDRG4,STMN2,PTPRS,NCS1,PPP3CB,EHD1,RAB35,DPYSL3,DBN1,PLXNA1,SPTBN1,RTN4,CCDC88A,CAMSAP2,USP9X,YWHAH,KIF3A,DCLK1,RAC1,BIN1,DAB2IP,STXBP1,TUBB2B,PRUNE1,EPHA5,PAK1,NCAM1,THY1,PRKCA,TNIK,KIF5A,DPYSL5,ARHGAP35,CDK5,HDGFL3,KIF5C,GPRIN1,YWHAG,MAP6,GAP43,CFL1,BRSK2,NTM,MAPT,EVL,SRC,SPTAN1,ATL1,L1CAM,GDI1,TUBB3,S…
1	TRUE	3.43e-21	238	257	73	0.284	0.307	GO:0048468	BP	2	cell development	2	PAFAH1B1,FYN,STMN4,RUFY3,NCDN,NEDD4L,CAMK2B,CTNNA2,SYT1,CRMP1,PAK3,MAP2,RAB10,ADD1,NRCAM,STX1B,ARHGEF7,NDRG4,STMN2,PTPRS,GSK3A,NCS1,PPP3CB,EHD1,RAB35,DPYSL3,DBN1,PLXNA1,SPTBN1,RTN4,CCDC88A,CAMSAP2,USP9X,YWHAH,TMOD2,DCLK1,RAC1,BIN1,DAB2IP,STXBP1,TUBB2B,PRUNE1,EPHA5,ANK2,PAK1,NCAM1,THY1,PRKCA,TNIK,CXADR,KIF5A,DPYSL5,ARHGAP35,CDK5,HDGFL3,KIF5C,GPRIN1,YWHAG,MAP6,GAP43,CFL1,BRSK2,NTM,MAPT,EVL,SRC,SPTA…
1	TRUE	7.55e-21	440	320	117	0.366	0.266	GO:0048731	BP	2	system development	3	MYCBP2,AP2B1,MARK4,PAFAH1B1,FYN,STMN4,RUFY3,NCDN,AP2S1,NEDD4L,CAMK2B,NCKAP1,CTNNA2,SYT1,SIRT2,ADGRL1,CRMP1,PAK3,DCX,MAP2,PAFAH1B3,GSK3B,RAB10,NRCAM,DPYSL2,STX1B,DAAM1,NDRG4,STMN2,APLP1,PTPRS,GSK3A,NCS1,APBA1,SH3GL2,PPP3CB,CPE,EHD1,TRIM3,RAB35,PPP2R5D,DPYSL3,DBN1,PLXNA1,SPTBN1,RTN4,CCDC88A,HPCAL4,AKT3,CAMSAP2,USP9X,SYNGR3,YWHAH,TMOD2,KIF3A,DCLK1,YWHAQ,RAC1,BIN1,DAB2IP,STXBP1,TUBB2B,CDH13,IGSF3,PRU…
1	TRUE	8.56e-21	99	347	52	0.15	0.525	GO:0031344	BP	2	regulation of cell projection organization	4	MYCBP2,RALA,MARK4,FYN,RUFY3,NEDD4L,CAMK2B,NCKAP1,SYT1,PFN2,CRMP1,PAK3,MAP2,GSK3B,NRCAM,STX1B,PALM,ARHGEF7,NDRG4,STMN2,PTPRS,NCS1,DPYSL3,DBN1,PLXNA1,RTN4,CCDC88A,CAMSAP2,YWHAH,RAC1,DAB2IP,TUBB2B,EVI5L,TENM2,PAK1,PTPRD,THY1,TNIK,ARHGAP35,CDK5,PTEN,GAP43,CFL1,BRSK2,MAPT,DCC,EVL,SRC,L1CAM,GDI1,PLXNA4,SRCIN1
1	TRUE	8.56e-21	99	347	52	0.15	0.525	GO:0120035	BP	2	regulation of plasma membrane bounded cell projection organization	5	MYCBP2,RALA,MARK4,FYN,RUFY3,NEDD4L,CAMK2B,NCKAP1,SYT1,PFN2,CRMP1,PAK3,MAP2,GSK3B,NRCAM,STX1B,PALM,ARHGEF7,NDRG4,STMN2,PTPRS,NCS1,DPYSL3,DBN1,PLXNA1,RTN4,CCDC88A,CAMSAP2,YWHAH,RAC1,DAB2IP,TUBB2B,EVI5L,TENM2,PAK1,PTPRD,THY1,TNIK,ARHGAP35,CDK5,PTEN,GAP43,CFL1,BRSK2,MAPT,DCC,EVL,SRC,L1CAM,GDI1,PLXNA4,SRCIN1
1	TRUE	2.38e-20	108	347	54	0.156	0.5	GO:0048812	BP	2	neuron projection morphogenesis	5	MYCBP2,PAFAH1B1,FYN,RUFY3,NEDD4L,CAMK2B,CTNNA2,SYT1,PAK3,MAP2,GSK3B,RAB10,NRCAM,PTPRS,SH3GL2,PPP3CB,PLXNA1,SPTBN1,RTN4,USP9X,YWHAH,DCLK1,DAB2IP,STXBP1,TUBB2B,EPHA5,PAK1,NCAM1,ANK3,PTPRD,THY1,PRKCA,TNIK,KIF5A,DPYSL5,ARHGAP35,CDK5,KIF5C,MAP6,PTEN,CFL1,BRSK2,MAPT,DCC,EVL,SRC,SPTAN1,ATL1,L1CAM,GDI1,PLXNA4,TUBB3,SRGAP2,SRCIN1
1	TRUE	2.41e-20	478	320	122	0.381	0.255	GO:0007275	BP	2	multicellular organism development	3	MYCBP2,AP2B1,MARK4,PAFAH1B1,FYN,STMN4,RUFY3,NCDN,AP2S1,NEDD4L,CAMK2B,NCKAP1,CTNNA2,SYT1,SIRT2,ADGRL1,CRMP1,CAMSAP3,PAK3,DCX,MAP2,PAFAH1B3,GSK3B,ERC1,RAB10,ADD1,NRCAM,DPYSL2,STX1B,DAAM1,KIF3B,NDRG4,STMN2,APLP1,PTPRS,GSK3A,NCS1,APBA1,SH3GL2,PPP3CB,CPE,EHD1,TRIM3,RAB35,PPP2R5D,DPYSL3,DBN1,PLXNA1,SPTBN1,RTN4,CCDC88A,HPCAL4,AKT3,CAMSAP2,RAB14,USP9X,SYNGR3,YWHAH,TMOD2,KIF3A,DCLK1,YWHAQ,RAC1,BIN1,DAB2IP…
1	TRUE	7.04e-20	114	347	55	0.159	0.482	GO:0120039	BP	2	plasma membrane bounded cell projection morphogenesis	5	MYCBP2,PAFAH1B1,FYN,RUFY3,NEDD4L,CAMK2B,CTNNA2,SYT1,PAK3,MAP2,GSK3B,RAB10,NRCAM,ARHGEF7,PTPRS,SH3GL2,PPP3CB,PLXNA1,SPTBN1,RTN4,USP9X,YWHAH,DCLK1,DAB2IP,STXBP1,TUBB2B,EPHA5,PAK1,NCAM1,ANK3,PTPRD,THY1,PRKCA,TNIK,KIF5A,DPYSL5,ARHGAP35,CDK5,KIF5C,MAP6,PTEN,CFL1,BRSK2,MAPT,DCC,EVL,SRC,SPTAN1,ATL1,L1CAM,GDI1,PLXNA4,TUBB3,SRGAP2,SRCIN1
1	TRUE	1.14e-19	115	347	55	0.159	0.478	GO:0048858	BP	2	cell projection morphogenesis	4	MYCBP2,PAFAH1B1,FYN,RUFY3,NEDD4L,CAMK2B,CTNNA2,SYT1,PAK3,MAP2,GSK3B,RAB10,NRCAM,ARHGEF7,PTPRS,SH3GL2,PPP3CB,PLXNA1,SPTBN1,RTN4,USP9X,YWHAH,DCLK1,DAB2IP,STXBP1,TUBB2B,EPHA5,PAK1,NCAM1,ANK3,PTPRD,THY1,PRKCA,TNIK,KIF5A,DPYSL5,ARHGAP35,CDK5,KIF5C,MAP6,PTEN,CFL1,BRSK2,MAPT,DCC,EVL,SRC,SPTAN1,ATL1,L1CAM,GDI1,PLXNA4,TUBB3,SRGAP2,SRCIN1
1	TRUE	3.03e-18	95	347	48	0.138	0.505	GO:0048667	BP	2	cell morphogenesis involved in neuron differentiation	4	MYCBP2,PAFAH1B1,FYN,RUFY3,CAMK2B,CTNNA2,PAK3,MAP2,GSK3B,RAB10,NRCAM,PTPRS,PPP3CB,PLXNA1,SPTBN1,RTN4,USP9X,YWHAH,STXBP1,TUBB2B,EPHA5,PAK1,NCAM1,ANK3,PTPRD,THY1,PRKCA,TNIK,KIF5A,DPYSL5,ARHGAP35,CDK5,KIF5C,MAP6,PTEN,CFL1,BRSK2,MAPT,DCC,EVL,SRC,SPTAN1,ATL1,L1CAM,GDI1,PLXNA4,TUBB3,SRCIN1
1	TRUE	3.58e-18	122	347	55	0.159	0.451	GO:0032990	BP	2	cell part morphogenesis	3	MYCBP2,PAFAH1B1,FYN,RUFY3,NEDD4L,CAMK2B,CTNNA2,SYT1,PAK3,MAP2,GSK3B,RAB10,NRCAM,ARHGEF7,PTPRS,SH3GL2,PPP3CB,PLXNA1,SPTBN1,RTN4,USP9X,YWHAH,DCLK1,DAB2IP,STXBP1,TUBB2B,EPHA5,PAK1,NCAM1,ANK3,PTPRD,THY1,PRKCA,TNIK,KIF5A,DPYSL5,ARHGAP35,CDK5,KIF5C,MAP6,PTEN,CFL1,BRSK2,MAPT,DCC,EVL,SRC,SPTAN1,ATL1,L1CAM,GDI1,PLXNA4,TUBB3,SRGAP2,SRCIN1
1	TRUE	8.69e-18	66	347	39	0.112	0.591	GO:0010975	BP	2	regulation of neuron projection development	7	MYCBP2,RUFY3,NEDD4L,CAMK2B,SYT1,CRMP1,PAK3,MAP2,GSK3B,NRCAM,STX1B,NDRG4,STMN2,PTPRS,NCS1,DPYSL3,DBN1,PLXNA1,RTN4,CCDC88A,CAMSAP2,YWHAH,DAB2IP,TUBB2B,PAK1,PTPRD,THY1,TNIK,ARHGAP35,CDK5,PTEN,CFL1,BRSK2,MAPT,DCC,L1CAM,GDI1,PLXNA4,SRCIN1
1	TRUE	1.21e-17	73	347	41	0.118	0.562	GO:0045664	BP	2	regulation of neuron differentiation	6	MYCBP2,RUFY3,NEDD4L,CAMK2B,SYT1,CRMP1,PAK3,MAP2,GSK3B,NRCAM,STX1B,NDRG4,STMN2,PTPRS,NCS1,DPYSL3,DBN1,PLXNA1,RTN4,CCDC88A,CAMSAP2,YWHAH,BIN1,DAB2IP,TUBB2B,PAK1,PTPRD,THY1,TNIK,ARHGAP35,CDK5,YWHAG,PTEN,CFL1,BRSK2,MAPT,DCC,L1CAM,GDI1,PLXNA4,SRCIN1
1	TRUE	2.6e-17	81	347	43	0.124	0.531	GO:0061564	BP	2	axon development	5	MYCBP2,PAFAH1B1,FYN,RUFY3,CTNNA2,PAK3,MAP2,GSK3B,RAB10,NRCAM,PTPRS,PPP3CB,PLXNA1,SPTBN1,RTN4,CAMSAP2,USP9X,STXBP1,TUBB2B,EPHA5,PAK1,NCAM1,ANK3,THY1,PRKCA,KIF5A,DPYSL5,ARHGAP35,CDK5,KIF5C,PTEN,GAP43,BRSK2,MAPT,DCC,EVL,SRC,SPTAN1,ATL1,L1CAM,GDI1,PLXNA4,TUBB3
1	TRUE	1.33e-16	91	347	45	0.13	0.495	GO:0050767	BP	2	regulation of neurogenesis	5	MYCBP2,RUFY3,NEDD4L,CAMK2B,SYT1,SIRT2,CRMP1,PAK3,MAP2,GSK3B,NRCAM,STX1B,NDRG4,STMN2,PTPRS,NCS1,DPYSL3,DBN1,PLXNA1,RTN4,CCDC88A,CAMSAP2,YWHAH,BIN1,DAB2IP,TUBB2B,PRUNE1,DYNLT1,PAK1,PTPRD,THY1,TNIK,ARHGAP35,CDK5,YWHAG,PTEN,CFL1,BRSK2,MAPT,DCC,L1CAM,GDI1,PLXNA4,SRGAP2,SRCIN1
1	TRUE	1.54e-16	77	347	41	0.118	0.532	GO:0007409	BP	2	axonogenesis	5	MYCBP2,PAFAH1B1,FYN,RUFY3,CTNNA2,PAK3,MAP2,GSK3B,RAB10,NRCAM,PTPRS,PPP3CB,PLXNA1,SPTBN1,RTN4,USP9X,STXBP1,TUBB2B,EPHA5,PAK1,NCAM1,ANK3,THY1,PRKCA,KIF5A,DPYSL5,ARHGAP35,CDK5,KIF5C,PTEN,BRSK2,MAPT,DCC,EVL,SRC,SPTAN1,ATL1,L1CAM,GDI1,PLXNA4,TUBB3
1	TRUE	7.77e-16	118	347	51	0.147	0.432	GO:0000904	BP	2	cell morphogenesis involved in differentiation	3	MYCBP2,PAFAH1B1,FYN,RUFY3,CAMK2B,CTNNA2,PAK3,MAP2,GSK3B,RAB10,NRCAM,ARHGEF7,PTPRS,PPP3CB,PLXNA1,SPTBN1,RTN4,USP9X,YWHAH,RAC1,STXBP1,TUBB2B,EPHA5,PAK1,NCAM1,ANK3,PTPRD,THY1,PRKCA,TNIK,KIF5A,DPYSL5,ARHGAP35,CDK5,KIF5C,MAP6,PTEN,CFL1,BRSK2,MAPT,DCC,EVL,SRC,SPTAN1,ATL1,L1CAM,GDI1,PLXNA4,TUBB3,SRGAP2,SRCIN1
1	TRUE	1.24e-15	111	347	49	0.141	0.441	GO:0060284	BP	2	regulation of cell development	4	MYCBP2,RUFY3,NEDD4L,CAMK2B,SYT1,SIRT2,CRMP1,PAK3,MAP2,GSK3B,ADD1,NRCAM,STX1B,ARHGEF7,NDRG4,STMN2,PTPRS,GSK3A,NCS1,DPYSL3,DBN1,PLXNA1,RTN4,CCDC88A,CAMSAP2,YWHAH,RAC1,BIN1,DAB2IP,TUBB2B,PRUNE1,DYNLT1,PAK1,PTPRD,THY1,TNIK,ARHGAP35,CDK5,YWHAG,PTEN,CFL1,BRSK2,MAPT,DCC,L1CAM,GDI1,PLXNA4,SRGAP2,SRCIN1
1	TRUE	1.81e-15	100	347	46	0.133	0.46	GO:0051960	BP	2	regulation of nervous system development	4	MYCBP2,RUFY3,NEDD4L,CAMK2B,SYT1,SIRT2,ADGRL1,CRMP1,PAK3,MAP2,GSK3B,NRCAM,STX1B,NDRG4,STMN2,PTPRS,NCS1,DPYSL3,DBN1,PLXNA1,RTN4,CCDC88A,CAMSAP2,YWHAH,BIN1,DAB2IP,TUBB2B,PRUNE1,DYNLT1,PAK1,PTPRD,THY1,TNIK,ARHGAP35,CDK5,YWHAG,PTEN,CFL1,BRSK2,MAPT,DCC,L1CAM,GDI1,PLXNA4,SRGAP2,SRCIN1
1	TRUE	2.4e-15	558	250	105	0.42	0.188	GO:0048856	BP	2	anatomical structure development	2	AP2B1,MARK4,PAFAH1B1,FYN,STMN4,RUFY3,NCDN,NEDD4L,CAMK2B,NCKAP1,CTNNA2,SYT1,CRMP1,CAMSAP3,PAK3,DCX,MAP2,PAFAH1B3,ERC1,RAB10,ADD1,NRCAM,DPYSL2,STX1B,KIF3B,ARHGEF7,NDRG4,STMN2,PTPRS,GSK3A,NCS1,APBA1,PPP3CB,CPE,EHD1,TRIM3,RAB35,DPYSL3,DBN1,PLXNA1,SPTBN1,RTN4,CCDC88A,HPCAL4,AKT3,CAMSAP2,RAB14,USP9X,SYNGR3,YWHAH,TMOD2,KIF3A,DCLK1,YWHAQ,RAC1,BIN1,DAB2IP,STXBP1,TUBB2B,CDH13,IGSF3,PRUNE1,RHOB,EPHA5,ANK2,C…
1	TRUE	5.67e-15	272	271	71	0.262	0.261	GO:0006928	BP	2	movement of cell or subcellular component	1	MYCBP2,PAFAH1B1,FYN,RUFY3,NEDD4L,CTNNA2,KIF2A,PFN2,ADD2,CAMSAP3,PAK3,DCX,MAP2,IGBP1,NRCAM,KIF3B,MAPRE1,ARHGEF7,NDRG4,AP3B2,APBA1,DPYSL3,PLXNA1,PODXL2,SPTBN1,RTN4,CCDC88A,KIF21B,AKT3,USP9X,KLC1,KIF3A,RAC1,BIN1,DAB2IP,TUBB2B,ABI2,PPP3CA,CDH13,ATP1B1,RHOB,DYNC1LI1,EPHA5,ANK2,PAK1,NCAM1,THY1,PRKCA,CXADR,KIF5A,DPYSL5,ARHGAP35,CLASP2,CDK5,MAP1A,KIF5C,PLCB1,MAPT,EVL,MYO18A,CD47,SRC,MYO5A,SPTAN1,CDC42BPB…
1	TRUE	8.58e-15	688	347	150	0.432	0.218	GO:0032501	BP	2	multicellular organismal process	1	PRKAR2B,MYCBP2,AP2B1,MARK4,PAFAH1B1,FYN,EHD3,STMN4,RUFY3,NCDN,AP2S1,NEDD4L,CAMK2B,NCKAP1,CTNNA2,SYT1,SIRT2,PFN2,ADGRL1,CRMP1,CAMSAP3,PAK3,DCX,MAP2,GNB1,PAFAH1B3,GSK3B,ERC1,RAB10,GNAO1,ADD1,GNA11,NRCAM,DPYSL2,STX1B,DAAM1,NDRG3,KIF3B,NDRG4,STMN2,APLP1,ATP1A3,PTPRS,ARMC6,GSK3A,GSDME,NCS1,APBA1,SH3GL2,PPP3CB,CPE,EHD1,TRIM3,PANX1,RAB35,PPP2R5D,DPYSL3,DBN1,PLXNA1,SPTBN1,RTN4,CCDC88A,HPCAL4,AKT3,CAMSAP2…
1	TRUE	3.97e-14	162	257	50	0.195	0.309	GO:0007267	BP	2	cell-cell signaling	2	AP2B1,MARK4,PAFAH1B1,CACNA2D2,SYN1,CAMK2B,SYT1,AMPH,GNB1,GNAO1,STX1B,PPP2R1A,RAB3A,GSK3A,STX1A,APBA1,PPP3CB,CPE,PANX1,DBN1,YWHAH,SNAP25,RAC1,DAB2IP,STXBP1,PPP3CA,NOVA1,EPHA5,ANK2,CASK,CAMK2G,THY1,PRKCA,CXADR,KIF5A,GNAQ,SYNJ1,AP2M1,CDK5,MAP1A,YWHAG,BRSK2,PPFIA3,PLCB1,AP2A2,GNG2,PCLO,MAPT,VAMP2,NUDT3
1	TRUE	7.61e-14	161	347	58	0.167	0.36	GO:0000902	BP	2	cell morphogenesis	3	MYCBP2,PAFAH1B1,FYN,RUFY3,NEDD4L,CAMK2B,CTNNA2,SYT1,PAK3,MAP2,GSK3B,RAB10,NRCAM,ARHGEF7,PTPRS,SH3GL2,PPP3CB,PLXNA1,SPTBN1,RTN4,USP9X,YWHAH,DCLK1,RAC1,DAB2IP,STXBP1,TUBB2B,EPHA5,TENM2,PAK1,NCAM1,ANK3,EPS8,PTPRD,THY1,PRKCA,TNIK,KIF5A,DPYSL5,ARHGAP35,CDK5,KIF5C,MAP6,PTEN,CFL1,BRSK2,MAPT,DCC,EVL,SRC,SPTAN1,ATL1,L1CAM,GDI1,PLXNA4,TUBB3,SRGAP2,SRCIN1
1	TRUE	2.24e-13	174	347	60	0.173	0.345	GO:0032989	BP	2	cellular component morphogenesis	2	MYCBP2,PAFAH1B1,FYN,RUFY3,NEDD4L,CAMK2B,CTNNA2,SYT1,PAK3,MAP2,GSK3B,RAB10,NRCAM,ARHGEF7,PTPRS,SH3GL2,PPP3CB,PLXNA1,SPTBN1,RTN4,USP9X,YWHAH,TMOD2,DCLK1,RAC1,DAB2IP,STXBP1,TUBB2B,EPHA5,TENM2,PAK1,NCAM1,ANK3,EPS8,PTPRD,THY1,PRKCA,TNIK,KIF5A,DPYSL5,ARHGAP35,CLASP2,CDK5,KIF5C,MAP6,PTEN,CFL1,BRSK2,MAPT,DCC,EVL,SRC,SPTAN1,ATL1,L1CAM,GDI1,PLXNA4,TUBB3,SRGAP2,SRCIN1
1	TRUE	9.67e-13	268	352	78	0.222	0.291	GO:0009653	BP	2	anatomical structure morphogenesis	2	MYCBP2,AP2B1,PAFAH1B1,FYN,RUFY3,AP2S1,NEDD4L,CAMK2B,CTNNA2,SYT1,CAMSAP3,PAK3,MAP2,GSK3B,RAB10,NRCAM,DAAM1,ARHGEF7,NDRG4,APLP1,PTPRS,GSK3A,SH3GL2,PPP3CB,CPE,EHD1,PLXNA1,SPTBN1,RTN4,AKT3,USP9X,YWHAH,TMOD2,DCLK1,RAC1,DAB2IP,STXBP1,TUBB2B,CDH13,RHOB,EPHA5,TENM2,PAK1,NCAM1,ANK3,EPS8,PTPRD,THY1,PRKCA,TNIK,KIF5A,DPYSL5,ARHGAP35,AP2M1,CLASP2,CDK5,DCHS1,KIF5C,MAP6,PTEN,CFL1,BRSK2,BASP1,LY6H,AP2A2,HGS,MAPT…
1	TRUE	1.32e-12	764	348	156	0.448	0.204	GO:0023052	BP	2	signaling	1	PRKAR2B,AP2B1,RALA,MARK4,PAFAH1B1,CACNA2D2,SYN1,FYN,CLCN6,EHD3,TRIO,INPP4A,AP2S1,CYFIP2,CAMK2B,NCKAP1,SYT1,SIRT2,ADGRL1,NSF,KIFAP3,PAK3,AMPH,GNB1,GSK3B,ERC1,GNAO1,ADD1,GNA11,IGBP1,DPYSL2,STX1B,PALM,DAAM1,NDRG3,ARHGEF7,NDRG4,NECAB2,APLP1,ATP1A3,PTPRS,PPP2R1A,RAB3A,GSK3A,GSDME,STX1A,ANKMY2,DNM1,APBA1,SH3GL2,PPP3CB,CPE,PANX1,SLC1A2,CAMKK2,WASF1,DBN1,SPTBN1,RTN4,CCDC88A,AKT3,RAB14,PPP3CC,OPTN,USP9X,G…
1	TRUE	1.33e-12	209	295	60	0.203	0.287	GO:0008092	MF	5	cytoskeletal protein binding	2	RALA,MARK4,PAFAH1B1,FYN,STMN4,GABARAPL2,REEP1,KIF2A,PFN2,CRMP1,ADD2,CAMSAP3,DCX,MAP2,RAB10,MAPRE3,ADD1,NRCAM,MAPRE1,STMN2,NEFM,FSD1,RAB3A,STX1A,CLIP2,DNM1,DPYSL3,DBN1,SPTBN1,CCDC88A,CAMSAP2,RAB14,DSTN,TMOD2,CLIP1,KIF3A,BIN1,ABI2,PRUNE1,ARL8A,ANK2,MAGI1,DPYSL4,RAB3C,RAB6B,TAOK1,CLASP2,HDGFL3,MAP1A,MAP6,TLN2,CFL1,DCTN2,MAPT,MYO18A,SPTAN1,DNM3,DCTN1,ARPC1A,DYNLL2
1	TRUE	1.61e-12	766	348	156	0.448	0.204	GO:0007154	BP	2	cell communication	1	PRKAR2B,AP2B1,RALA,MARK4,PAFAH1B1,CACNA2D2,SYN1,FYN,CLCN6,GABARAPL2,TRIO,INPP4A,AP2S1,CYFIP2,CAMK2B,NCKAP1,SYT1,SIRT2,ADGRL1,KIFAP3,PAK3,AMPH,GNB1,GSK3B,ERC1,GNAO1,ADD1,GNA11,IGBP1,DPYSL2,SH3GLB1,STX1B,PALM,DAAM1,NDRG3,ARHGEF7,NDRG4,NECAB2,APLP1,ATP1A3,PTPRS,PPP2R1A,RAB3A,GSK3A,GSDME,STX1A,ANKMY2,DNM1,APBA1,SH3GL2,PPP3CB,CPE,PANX1,SLC1A2,CAMKK2,WASF1,DBN1,SPTBN1,RTN4,CCDC88A,AKT3,RAB14,PPP3CC,OPT…
1	TRUE	1.71e-12	455	348	109	0.313	0.24	GO:0051128	BP	2	regulation of cellular component organization	3	MYCBP2,RALA,MARK4,FYN,EHD3,STMN4,RUFY3,AP2S1,NEDD4L,CAMK2B,NCKAP1,SNAP91,CTNNA2,SYT1,SIRT2,PFN2,ADGRL1,CRMP1,ADD2,CAMSAP3,PAK3,MAP2,GSK3B,ADD1,NRCAM,SH3GLB1,STX1B,PALM,NDRG3,MAPRE1,ARHGEF7,NDRG4,NECAB2,STMN2,TUBB4A,FSD1,PTPRS,PPP2R1A,RAB3A,GSK3A,NCS1,EHD1,CAMKK2,WASF1,DPYSL3,DBN1,PLXNA1,RTN4,CCDC88A,CAMSAP2,RAB14,OPTN,GNAI1,YWHAH,CLIP1,RBSN,YWHAQ,RAC1,BIN1,DAB2IP,STXBP1,TUBB2B,ATAT1,ARRB1,ABI2,CD…
1	TRUE	1.83e-12	63	186	25	0.134	0.397	GO:0098916	BP	2	anterograde trans-synaptic signaling	5	PAFAH1B1,SYN1,CAMK2B,SYT1,AMPH,STX1B,RAB3A,GSK3A,STX1A,APBA1,PPP3CB,DBN1,YWHAH,SNAP25,STXBP1,NOVA1,CASK,KIF5A,SYNJ1,CDK5,YWHAG,PPFIA3,PCLO,MAPT,VAMP2
1	TRUE	1.83e-12	63	186	25	0.134	0.397	GO:0007268	BP	2	chemical synaptic transmission	6	PAFAH1B1,SYN1,CAMK2B,SYT1,AMPH,STX1B,RAB3A,GSK3A,STX1A,APBA1,PPP3CB,DBN1,YWHAH,SNAP25,STXBP1,NOVA1,CASK,KIF5A,SYNJ1,CDK5,YWHAG,PPFIA3,PCLO,MAPT,VAMP2
1	TRUE	2.48e-12	627	258	109	0.422	0.174	GO:0032502	BP	2	developmental process	1	AP2B1,MARK4,PAFAH1B1,FYN,STMN4,RUFY3,NCDN,TRIO,NEDD4L,CAMK2B,NCKAP1,CTNNA2,SYT1,CRMP1,CAMSAP3,PAK3,DCX,MAP2,PAFAH1B3,ERC1,RAB10,ADD1,NRCAM,DPYSL2,STX1B,KIF3B,ARHGEF7,NDRG4,STMN2,PTPRS,PPP2R1A,GSK3A,NCS1,APBA1,PPP3CB,CPE,EHD1,TRIM3,RAB35,DPYSL3,DBN1,PLXNA1,SPTBN1,RTN4,CCDC88A,HPCAL4,AKT3,CAMSAP2,RAB14,USP9X,SYNGR3,YWHAH,TMOD2,KIF3A,DCLK1,YWHAQ,RAC1,BIN1,DAB2IP,STXBP1,TUBB2B,CDH13,IGSF3,PRUNE1,RHOB…
1	TRUE	2.68e-12	64	186	25	0.134	0.391	GO:0099536	BP	2	synaptic signaling	3	PAFAH1B1,SYN1,CAMK2B,SYT1,AMPH,STX1B,RAB3A,GSK3A,STX1A,APBA1,PPP3CB,DBN1,YWHAH,SNAP25,STXBP1,NOVA1,CASK,KIF5A,SYNJ1,CDK5,YWHAG,PPFIA3,PCLO,MAPT,VAMP2
1	TRUE	2.68e-12	64	186	25	0.134	0.391	GO:0099537	BP	2	trans-synaptic signaling	4	PAFAH1B1,SYN1,CAMK2B,SYT1,AMPH,STX1B,RAB3A,GSK3A,STX1A,APBA1,PPP3CB,DBN1,YWHAH,SNAP25,STXBP1,NOVA1,CASK,KIF5A,SYNJ1,CDK5,YWHAG,PPFIA3,PCLO,MAPT,VAMP2
1	TRUE	4.56e-12	407	258	82	0.318	0.201	GO:0030154	BP	2	cell differentiation	2	PAFAH1B1,FYN,STMN4,RUFY3,NCDN,TRIO,NEDD4L,CAMK2B,CTNNA2,SYT1,CRMP1,CAMSAP3,PAK3,DCX,MAP2,RAB10,ADD1,NRCAM,STX1B,ARHGEF7,NDRG4,STMN2,PTPRS,PPP2R1A,GSK3A,NCS1,PPP3CB,EHD1,RAB35,DPYSL3,DBN1,PLXNA1,SPTBN1,RTN4,CCDC88A,CAMSAP2,USP9X,YWHAH,TMOD2,KIF3A,DCLK1,RAC1,BIN1,DAB2IP,STXBP1,TUBB2B,PRUNE1,EPHA5,ANK2,CAMK2G,PAK1,NCAM1,THY1,PRKCA,TNIK,CXADR,KIF5A,DPYSL5,ARHGAP35,CLASP2,CDK5,HDGFL3,KIF5C,GPRIN1,YWHA…
1	TRUE	4.95e-12	247	303	66	0.218	0.267	GO:0007010	BP	2	cytoskeleton organization	4	RALA,MARK4,PAFAH1B1,STMN4,RUFY3,NCKAP1,KIF2A,PFN2,ADD2,CAMSAP3,PAK3,MAP2,ADD1,EPB41L1,DPYSL2,KIF3B,MAPRE1,STMN2,NEFM,TUBB4A,FSD1,WASF1,DPYSL3,DBN1,CCDC88A,CAMSAP2,DSTN,GNAI1,TMOD2,CLIP1,KIF3A,RAC1,BIN1,ATAT1,ARRB1,ABI2,PFDN2,PRUNE1,DYNC1LI1,EPHA5,DYNLT1,PAK1,THY1,TNIK,CXADR,ARHGAP35,TAOK1,CLASP2,CDK5,HDGFL3,MAP1A,CFL1,BRSK2,PPM1E,DCTN2,PCLO,MAPT,EVL,MYO18A,SRC,CDC42BPB,DCTN1,PDXP,ARPC1A,SRGAP2,NE…
1	TRUE	5.09e-12	199	314	59	0.188	0.296	GO:2000026	BP	2	regulation of multicellular organismal development	3	MYCBP2,AP2B1,RUFY3,AP2S1,NEDD4L,CAMK2B,SYT1,SIRT2,ADGRL1,CRMP1,PAK3,MAP2,GSK3B,ADD1,NRCAM,STX1B,DAAM1,NDRG4,STMN2,PTPRS,GSK3A,NCS1,DPYSL3,DBN1,PLXNA1,RTN4,CCDC88A,AKT3,CAMSAP2,RAB14,YWHAH,RAC1,BIN1,DAB2IP,TUBB2B,PRUNE1,RHOB,DYNLT1,PAK1,PTPRD,THY1,PRKCA,TNIK,ARHGAP35,AP2M1,CLASP2,CDK5,YWHAG,CFL1,BRSK2,BASP1,PLCB1,AP2A2,HGS,MAPT,L1CAM,GDI1,SRGAP2,SRCIN1
1	TRUE	1.02e-11	54	347	29	0.084	0.537	GO:0010769	BP	2	regulation of cell morphogenesis involved in differentiation	5	MYCBP2,RUFY3,CAMK2B,PAK3,MAP2,GSK3B,NRCAM,ARHGEF7,PTPRS,PLXNA1,RTN4,YWHAH,RAC1,TUBB2B,PAK1,PTPRD,THY1,TNIK,ARHGAP35,CDK5,PTEN,CFL1,BRSK2,MAPT,DCC,L1CAM,GDI1,PLXNA4,SRCIN1
1	TRUE	1.69e-11	29	104	14	0.135	0.483	GO:0099003	BP	2	vesicle-mediated transport in synapse	5	SYN1,SYT1,MAP2,STX1B,AP3B2,RAB3A,STX1A,DNAJC6,SNAP25,STXBP1,SYNJ1,CDK5,PCLO,VAMP2
1	TRUE	3.08e-11	20	104	12	0.115	0.6	GO:0017156	BP	2	calcium ion regulated exocytosis	4	SYN1,SYT1,STX1B,RAB3A,STX1A,PPP3CB,SNAP25,STXBP1,SYNJ1,CDK5,PCLO,VAMP2
1	TRUE	3.61e-11	25	104	13	0.125	0.52	GO:0097480	BP	2	establishment of synaptic vesicle localization	5	SYN1,SYT1,MAP2,STX1B,AP3B2,RAB3A,STX1A,SNAP25,STXBP1,SYNJ1,CDK5,PCLO,VAMP2
1	TRUE	3.61e-11	25	104	13	0.125	0.52	GO:0048489	BP	2	synaptic vesicle transport	4	SYN1,SYT1,MAP2,STX1B,AP3B2,RAB3A,STX1A,SNAP25,STXBP1,SYNJ1,CDK5,PCLO,VAMP2
1	TRUE	6.75e-11	132	347	47	0.135	0.356	GO:0022603	BP	2	regulation of anatomical structure morphogenesis	3	MYCBP2,AP2B1,FYN,RUFY3,AP2S1,NEDD4L,CAMK2B,SYT1,PAK3,MAP2,GSK3B,NRCAM,DAAM1,ARHGEF7,PTPRS,EHD1,PLXNA1,RTN4,AKT3,YWHAH,RAC1,DAB2IP,TUBB2B,RHOB,PAK1,EPS8,PTPRD,THY1,PRKCA,TNIK,ARHGAP35,AP2M1,CLASP2,CDK5,PTEN,CFL1,BRSK2,BASP1,AP2A2,HGS,MAPT,DCC,SRC,L1CAM,GDI1,PLXNA4,SRCIN1
1	TRUE	6.93e-11	394	249	76	0.305	0.193	GO:0032879	BP	2	regulation of localization	2	RALA,MARK4,CACNA2D2,SYN1,FYN,RUFY3,NEDD4L,CAMK2B,SNAP91,SYT1,KIF2A,PFN2,NSF,CAMSAP3,MAP2,STX7,RAB10,IGBP1,SH3GLB1,STX1B,MAPRE1,ARHGEF7,NDRG4,RAB3A,GSK3A,STX1A,PPP3CB,EHD1,PANX1,DPYSL3,PLXNA1,SPTBN1,RTN4,CCDC88A,AKT3,RAB14,SYNGR3,GNAI1,YWHAH,SNAP25,YWHAQ,RAC1,BIN1,DAB2IP,STXBP1,TUBB2B,ARRB1,PPP3CA,CDH13,RHOB,EPHA5,ANK2,CASK,SNX12,CAMK2G,PAK1,THY1,PRKCA,AP2M1,CLASP2,CDK5,YWHAZ,YWHAB,MAP1A,LETM1,YWH…
1	TRUE	1.06e-10	182	258	48	0.186	0.264	GO:0045595	BP	2	regulation of cell differentiation	3	RUFY3,TRIO,NEDD4L,CAMK2B,CTNNA2,SYT1,CRMP1,PAK3,MAP2,ADD1,NRCAM,STX1B,ARHGEF7,NDRG4,STMN2,PTPRS,PPP2R1A,GSK3A,NCS1,EHD1,DPYSL3,DBN1,PLXNA1,RTN4,CCDC88A,CAMSAP2,YWHAH,RAC1,BIN1,DAB2IP,TUBB2B,PRUNE1,PAK1,THY1,PRKCA,TNIK,ARHGAP35,CLASP2,CDK5,YWHAG,CFL1,BRSK2,PLCB1,MAPT,L1CAM,GDI1,SRGAP2,SRCIN1
1	TRUE	1.23e-10	27	104	13	0.125	0.481	GO:0097479	BP	2	synaptic vesicle localization	5	SYN1,SYT1,MAP2,STX1B,AP3B2,RAB3A,STX1A,SNAP25,STXBP1,SYNJ1,CDK5,PCLO,VAMP2
1	TRUE	1.27e-10	291	314	72	0.229	0.247	GO:0051239	BP	2	regulation of multicellular organismal process	2	MYCBP2,AP2B1,RUFY3,AP2S1,NEDD4L,CAMK2B,SYT1,SIRT2,PFN2,ADGRL1,CRMP1,PAK3,MAP2,GSK3B,ADD1,NRCAM,STX1B,DAAM1,NDRG4,STMN2,ATP1A3,PTPRS,GSK3A,NCS1,PANX1,DPYSL3,DBN1,PLXNA1,SPTBN1,RTN4,CCDC88A,AKT3,CAMSAP2,RAB14,YWHAH,RAC1,BIN1,DAB2IP,TUBB2B,ARRB1,ATP1B1,PRUNE1,RHOB,ANK2,DYNLT1,CAMK2G,PAK1,FAM49B,PTPRD,CACNA2D1,THY1,PRKCA,TNIK,CXADR,ARHGAP35,AP2M1,CLASP2,CDK5,YWHAG,CFL1,BRSK2,BASP1,PLCB1,AP2A2,HGS,MAP…
1	TRUE	2.06e-10	18	104	11	0.106	0.611	GO:0016079	BP	2	synaptic vesicle exocytosis	5	SYN1,SYT1,STX1B,RAB3A,STX1A,SNAP25,STXBP1,SYNJ1,CDK5,PCLO,VAMP2
1	TRUE	2.14e-10	444	258	83	0.322	0.187	GO:0048869	BP	2	cellular developmental process	1	PAFAH1B1,FYN,STMN4,RUFY3,NCDN,TRIO,NEDD4L,CAMK2B,CTNNA2,SYT1,CRMP1,CAMSAP3,PAK3,DCX,MAP2,RAB10,ADD1,NRCAM,STX1B,ARHGEF7,NDRG4,STMN2,PTPRS,PPP2R1A,GSK3A,NCS1,PPP3CB,EHD1,RAB35,DPYSL3,DBN1,PLXNA1,SPTBN1,RTN4,CCDC88A,AKT3,CAMSAP2,USP9X,YWHAH,TMOD2,KIF3A,DCLK1,RAC1,BIN1,DAB2IP,STXBP1,TUBB2B,PRUNE1,EPHA5,ANK2,CAMK2G,PAK1,NCAM1,THY1,PRKCA,TNIK,CXADR,KIF5A,DPYSL5,ARHGAP35,CLASP2,CDK5,HDGFL3,KIF5C,GPRIN1…
1	TRUE	2.35e-10	169	127	31	0.244	0.183	GO:0051640	BP	2	organelle localization	3	PRKAR2B,PAFAH1B1,SYN1,SYT1,NSF,MAP2,STX7,RAB10,STX1B,KIF3B,AP3B2,TUBB4A,RAB3A,STX1A,KIF3A,SNAP25,DCTN4,STXBP1,ACTR1A,SYNJ1,CLASP2,CDK5,YWHAZ,YWHAG,MAP6,DCTN2,PCLO,MAPT,MYO5A,DCTN1,VAMP2
1	TRUE	2.35e-10	30	347	20	0.058	0.667	GO:0050770	BP	2	regulation of axonogenesis	8	MYCBP2,RUFY3,PAK3,MAP2,GSK3B,NRCAM,PTPRS,PLXNA1,RTN4,TUBB2B,PAK1,THY1,ARHGAP35,PTEN,BRSK2,MAPT,DCC,L1CAM,GDI1,PLXNA4
1	TRUE	3.28e-10	80	347	34	0.098	0.425	GO:0022604	BP	2	regulation of cell morphogenesis	4	MYCBP2,FYN,RUFY3,NEDD4L,CAMK2B,SYT1,PAK3,MAP2,GSK3B,NRCAM,ARHGEF7,PTPRS,PLXNA1,RTN4,YWHAH,RAC1,TUBB2B,PAK1,EPS8,PTPRD,THY1,TNIK,ARHGAP35,CDK5,PTEN,CFL1,BRSK2,MAPT,DCC,SRC,L1CAM,GDI1,PLXNA4,SRCIN1
1	TRUE	3.41e-10	224	271	55	0.203	0.246	GO:0040011	BP	2	locomotion	1	MYCBP2,RALA,PAFAH1B1,FYN,RUFY3,CTNNA2,KIF2A,PFN2,ADD2,CAMSAP3,PAK3,DCX,NRCAM,MAPRE1,ARHGEF7,NDRG4,DPYSL3,PLXNA1,PODXL2,SPTBN1,RTN4,CCDC88A,AKT3,USP9X,RAC1,DAB2IP,TUBB2B,ABI2,PPP3CA,CDH13,ATP1B1,RHOB,EPHA5,PAK1,NCAM1,THY1,PRKCA,CXADR,KIF5A,DPYSL5,ARHGAP35,CLASP2,CDK5,KIF5C,PLCB1,EVL,MYO18A,CD47,SRC,SPTAN1,CDC42BPB,L1CAM,TUBB3,SRGAP2,SRCIN1
1	TRUE	5.56e-10	134	295	42	0.142	0.313	GO:0097435	BP	2	supramolecular fiber organization	3	STMN4,RUFY3,NCKAP1,KIF2A,PFN2,ADD2,CAMSAP3,PAK3,MAP2,ADD1,MAPRE1,STMN2,NEFM,TUBB4A,FSD1,WASF1,DPYSL3,DBN1,CCDC88A,CAMSAP2,DSTN,TMOD2,CLIP1,RAC1,BIN1,ARRB1,ABI2,PRUNE1,PAK1,ARHGAP35,TAOK1,CLASP2,HDGFL3,CFL1,PPM1E,MAPT,EVL,SRC,DCTN1,PDXP,ARPC1A,NEFL
1	TRUE	7.82e-10	25	104	12	0.115	0.48	GO:0099504	BP	2	synaptic vesicle cycle	4	SYN1,SYT1,STX1B,RAB3A,STX1A,DNAJC6,SNAP25,STXBP1,SYNJ1,CDK5,PCLO,VAMP2
1	TRUE	7.82e-10	25	104	12	0.115	0.48	GO:0099643	BP	2	signal release from synapse	3	SYN1,SYT1,STX1B,RAB3A,STX1A,SNAP25,STXBP1,SYNJ1,CDK5,PPFIA3,PCLO,VAMP2
1	TRUE	7.82e-10	25	104	12	0.115	0.48	GO:0007269	BP	2	neurotransmitter secretion	4	SYN1,SYT1,STX1B,RAB3A,STX1A,SNAP25,STXBP1,SYNJ1,CDK5,PPFIA3,PCLO,VAMP2
1	TRUE	8.93e-10	44	197	19	0.096	0.432	GO:0023061	BP	2	signal release	2	CACNA2D2,SYN1,SYT1,STX1B,RAB3A,STX1A,APBA1,PPP3CB,SNAP25,STXBP1,EPHA5,CASK,CAMK2G,PRKCA,SYNJ1,CDK5,PPFIA3,PCLO,VAMP2
1	TRUE	1.36e-09	268	314	66	0.21	0.246	GO:0050793	BP	2	regulation of developmental process	2	MYCBP2,AP2B1,FYN,RUFY3,TRIO,AP2S1,NEDD4L,CAMK2B,CTNNA2,SYT1,SIRT2,ADGRL1,CRMP1,PAK3,MAP2,GSK3B,ADD1,NRCAM,STX1B,DAAM1,ARHGEF7,NDRG4,STMN2,PTPRS,PPP2R1A,GSK3A,NCS1,EHD1,DPYSL3,DBN1,PLXNA1,RTN4,CCDC88A,AKT3,CAMSAP2,RAB14,YWHAH,RAC1,BIN1,DAB2IP,TUBB2B,PRUNE1,RHOB,DYNLT1,PAK1,PTPRD,THY1,PRKCA,TNIK,ARHGAP35,AP2M1,CLASP2,CDK5,YWHAG,CFL1,BRSK2,BASP1,PLCB1,AP2A2,HGS,MAPT,SRC,L1CAM,GDI1,SRGAP2,SRCIN1
1	TRUE	1.68e-09	1179	348	202	0.58	0.171	GO:0016043	BP	2	cellular component organization	2	PRKAR2B,MYCBP2,AP2B1,RALA,MARK4,PAFAH1B1,VTA1,FYN,CLCN6,EHD3,STMN4,RUFY3,NCDN,RABEP1,GABARAPL2,AP2S1,NEDD4L,CAMK2B,NCKAP1,SNAP91,CTNNA2,SYT1,REEP1,KIF2A,SIRT2,PFN2,ADGRL1,CRMP1,NSF,ADD2,KIFAP3,CAMSAP3,PAK3,MAP2,AMPH,STX7,GSK3B,RAB10,ADD1,EPB41L1,NECAP1,NRCAM,DPYSL2,SH3GLB1,STX1B,PALM,NDRG3,KIF3B,MAPRE1,ARHGEF7,NDRG4,NECAB2,DMXL2,GDAP1,RAB2A,STMN2,NEFM,TUBB4A,FSD1,ATP1A3,PTPRS,PPP2R1A,RAB3A,GSK3A,…
1	TRUE	1.91e-09	164	269	44	0.164	0.268	GO:0016477	BP	2	cell migration	3	PAFAH1B1,FYN,RUFY3,CTNNA2,KIF2A,PFN2,ADD2,CAMSAP3,PAK3,DCX,NRCAM,MAPRE1,ARHGEF7,NDRG4,DPYSL3,PODXL2,RTN4,CCDC88A,AKT3,USP9X,RAC1,DAB2IP,TUBB2B,ABI2,PPP3CA,CDH13,ATP1B1,RHOB,PAK1,THY1,PRKCA,CXADR,ARHGAP35,CLASP2,CDK5,PLCB1,EVL,MYO18A,CD47,SRC,CDC42BPB,L1CAM,SRGAP2,SRCIN1
1	TRUE	2.17e-09	103	248	32	0.129	0.311	GO:0030031	BP	2	cell projection assembly	4	PRKAR2B,RALA,MARK4,PAFAH1B1,NCKAP1,PFN2,PALM,KIF3B,MAPRE1,ARHGEF7,TUBB4A,PPP2R1A,EHD1,DPYSL3,CCDC88A,KIF3A,RAC1,DCTN3,ATAT1,ACTR1A,CDH13,TNIK,ARHGAP35,YWHAG,GAP43,DCTN2,TUBB,EVL,DNM3,DCTN1,DYNLL2,SRGAP2
1	TRUE	2.17e-09	103	248	32	0.129	0.311	GO:0120031	BP	2	plasma membrane bounded cell projection assembly	5	PRKAR2B,RALA,MARK4,PAFAH1B1,NCKAP1,PFN2,PALM,KIF3B,MAPRE1,ARHGEF7,TUBB4A,PPP2R1A,EHD1,DPYSL3,CCDC88A,KIF3A,RAC1,DCTN3,ATAT1,ACTR1A,CDH13,TNIK,ARHGAP35,YWHAG,GAP43,DCTN2,TUBB,EVL,DNM3,DCTN1,DYNLL2,SRGAP2
1	TRUE	2.31e-09	37	73	12	0.164	0.324	GO:0050804	BP	2	modulation of chemical synaptic transmission	4	SYN1,SYT1,STX1B,RAB3A,PPP3CB,YWHAH,STXBP1,CDK5,YWHAG,PPFIA3,MAPT,VAMP2
1	TRUE	2.42e-09	73	104	18	0.173	0.247	GO:0051650	BP	2	establishment of vesicle localization	4	PAFAH1B1,SYN1,SYT1,NSF,MAP2,STX1B,AP3B2,RAB3A,STX1A,KIF3A,SNAP25,STXBP1,SYNJ1,CLASP2,CDK5,PCLO,MYO5A,VAMP2
1	TRUE	3.24e-09	38	73	12	0.164	0.316	GO:0099177	BP	2	regulation of trans-synaptic signaling	3	SYN1,SYT1,STX1B,RAB3A,PPP3CB,YWHAH,STXBP1,CDK5,YWHAG,PPFIA3,MAPT,VAMP2
1	TRUE	6.18e-09	77	104	18	0.173	0.234	GO:0051648	BP	2	vesicle localization	4	PAFAH1B1,SYN1,SYT1,NSF,MAP2,STX1B,AP3B2,RAB3A,STX1A,KIF3A,SNAP25,STXBP1,SYNJ1,CLASP2,CDK5,PCLO,MYO5A,VAMP2
1	TRUE	6.6e-09	20	64	9	0.141	0.45	GO:0010977	BP	2	negative regulation of neuron projection development	6	RUFY3,CRMP1,MAP2,STX1B,STMN2,DPYSL3,RTN4,YWHAH,GDI1
1	TRUE	7.25e-09	59	222	22	0.099	0.373	GO:0008017	MF	5	microtubule binding	4	MARK4,PAFAH1B1,REEP1,KIF2A,CAMSAP3,DCX,MAP2,MAPRE3,MAPRE1,NEFM,FSD1,CLIP2,DNM1,CCDC88A,CAMSAP2,CLASP2,HDGFL3,MAP1A,MAP6,MAPT,DNM3,DCTN1
1	TRUE	8.95e-09	45	347	23	0.066	0.511	GO:0048589	BP	2	developmental growth	2	RUFY3,NEDD4L,SYT1,MAP2,GSK3B,NRCAM,NDRG4,PTPRS,GSK3A,SH3GL2,PPP3CB,PLXNA1,RTN4,USP9X,PRMT2,CDK5,PTEN,BASP1,PLCB1,MAPT,DCC,L1CAM,PLXNA4
1	TRUE	1.12e-08	120	292	37	0.127	0.308	GO:0051493	BP	2	regulation of cytoskeleton organization	5	MARK4,STMN4,NCKAP1,PFN2,ADD2,CAMSAP3,PAK3,MAP2,ADD1,MAPRE1,STMN2,TUBB4A,FSD1,WASF1,CCDC88A,CAMSAP2,GNAI1,CLIP1,RAC1,BIN1,ATAT1,ABI2,PFDN2,PRUNE1,EPHA5,PAK1,ARHGAP35,TAOK1,CLASP2,CDK5,HDGFL3,PPM1E,MAPT,EVL,DCTN1,PDXP,ARPC1A
1	TRUE	1.22e-08	26	347	17	0.049	0.654	GO:0031345	BP	2	negative regulation of cell projection organization	3	FYN,RUFY3,PFN2,CRMP1,MAP2,STX1B,STMN2,PTPRS,DPYSL3,RTN4,YWHAH,EVI5L,THY1,PTEN,DCC,EVL,GDI1
1	TRUE	1.61e-08	85	292	30	0.103	0.353	GO:0015631	MF	5	tubulin binding	3	MARK4,PAFAH1B1,FYN,STMN4,GABARAPL2,REEP1,KIF2A,CAMSAP3,DCX,MAP2,MAPRE3,MAPRE1,STMN2,NEFM,FSD1,CLIP2,DNM1,CCDC88A,CAMSAP2,CLIP1,PRUNE1,ARL8A,TAOK1,CLASP2,HDGFL3,MAP1A,MAP6,MAPT,DNM3,DCTN1
1	TRUE	2.39e-08	66	348	28	0.08	0.424	GO:0032535	BP	2	regulation of cellular component size	3	CLCN6,RUFY3,NCKAP1,PFN2,ADD2,PAK3,MAP2,GSK3B,ADD1,NRCAM,PTPRS,WASF1,PLXNA1,RTN4,RAC1,BIN1,ABI2,EPS8,ARHGAP35,AP2M1,PTEN,MAPT,DCC,L1CAM,PLXNA4,PDXP,ARPC4,ARPC1A
1	TRUE	2.44e-08	141	305	41	0.134	0.291	GO:0030029	BP	2	actin filament-based process	1	RALA,PAFAH1B1,RUFY3,NEDD4L,NCKAP1,PFN2,ADD2,PAK3,ADD1,EPB41L1,WASF1,DPYSL3,DBN1,CCDC88A,DSTN,TMOD2,RAC1,BIN1,ARRB1,ABI2,EPHA5,ANK2,PAK1,CACNA2D1,TNIK,CXADR,ARHGAP35,TAOK1,CLASP2,CDK5,CFL1,BRSK2,PPM1E,EVL,MYO18A,SRC,MYO5A,CDC42BPB,PDXP,ARPC1A,SRGAP2
1	TRUE	2.46e-08	233	351	62	0.177	0.266	GO:0061024	BP	2	membrane organization	3	AP2B1,RALA,RABEP1,AP2S1,SYT1,REEP1,NSF,AMPH,STX7,GSK3B,NECAP1,NRCAM,SH3GLB1,STX1B,GDAP1,NAPA,RAB3A,GSK3A,STX1A,YKT6,DNM1,SH3GL2,SPTBN1,RTN4,CCDC88A,DNAJC6,STX12,ATL2,ATP8A1,NAPB,YWHAH,RBSN,SNAP25,NAPG,YWHAQ,BIN1,STXBP1,ARRB1,EVI5L,ATP1B1,ANK2,ANK3,PTPRD,PRKCA,SYNJ1,CHCHD6,AP2M1,YWHAZ,YWHAB,LETM1,YWHAG,GPHN,PTEN,AP2A2,HGS,MYO18A,DNM3,ATL1,DCTN1,VAMP2,ARPC4,ARPC1A
1	TRUE	2.46e-08	43	248	19	0.077	0.442	GO:0140056	BP	2	organelle localization by membrane tethering	2	PRKAR2B,MARK4,PAFAH1B1,STX7,RAB10,STX1B,MAPRE1,TUBB4A,PPP2R1A,STX1A,STX12,SNAP25,STXBP1,DCTN3,ACTR1A,YWHAG,DCTN2,TUBB,DCTN1
1	TRUE	2.74e-08	166	224	38	0.17	0.229	GO:0007017	BP	2	microtubule-based process	1	MARK4,PAFAH1B1,STMN4,KIF2A,CAMSAP3,MAP2,IGBP1,KIF3B,MAPRE1,AP3B2,STMN2,TUBB4A,FSD1,APBA1,CCDC88A,KIF21B,CAMSAP2,KLC1,GNAI1,KIF3A,RAC1,TUBB2B,ATAT1,PRUNE1,DYNC1LI1,PAK1,KIF5A,CLASP2,CDK5,HDGFL3,MAP1A,KIF5C,DCTN2,MAPT,TUBB,DCTN1,DYNLL2,NEFL
1	TRUE	2.74e-08	77	292	28	0.096	0.364	GO:1902903	BP	2	regulation of supramolecular fiber organization	4	NCKAP1,PFN2,ADD2,CAMSAP3,PAK3,MAP2,ADD1,MAPRE1,STMN2,TUBB4A,WASF1,CAMSAP2,CLIP1,RAC1,BIN1,ABI2,PRUNE1,PAK1,ARHGAP35,TAOK1,CLASP2,HDGFL3,PPM1E,MAPT,EVL,DCTN1,PDXP,ARPC1A
1	TRUE	2.74e-08	27	347	17	0.049	0.63	GO:0048638	BP	2	regulation of developmental growth	3	RUFY3,NEDD4L,SYT1,MAP2,GSK3B,NRCAM,PTPRS,GSK3A,PLXNA1,RTN4,PTEN,BASP1,PLCB1,MAPT,DCC,L1CAM,PLXNA4
1	TRUE	2.74e-08	23	64	9	0.141	0.391	GO:0045665	BP	2	negative regulation of neuron differentiation	5	RUFY3,CRMP1,MAP2,STX1B,STMN2,DPYSL3,RTN4,YWHAH,GDI1
1	TRUE	3.49e-08	179	269	44	0.164	0.246	GO:0051674	BP	2	localization of cell	2	PAFAH1B1,FYN,RUFY3,CTNNA2,KIF2A,PFN2,ADD2,CAMSAP3,PAK3,DCX,NRCAM,MAPRE1,ARHGEF7,NDRG4,DPYSL3,PODXL2,RTN4,CCDC88A,AKT3,USP9X,RAC1,DAB2IP,TUBB2B,ABI2,PPP3CA,CDH13,ATP1B1,RHOB,PAK1,THY1,PRKCA,CXADR,ARHGAP35,CLASP2,CDK5,PLCB1,EVL,MYO18A,CD47,SRC,CDC42BPB,L1CAM,SRGAP2,SRCIN1
1	TRUE	3.49e-08	179	269	44	0.164	0.246	GO:0048870	BP	2	cell motility	2	PAFAH1B1,FYN,RUFY3,CTNNA2,KIF2A,PFN2,ADD2,CAMSAP3,PAK3,DCX,NRCAM,MAPRE1,ARHGEF7,NDRG4,DPYSL3,PODXL2,RTN4,CCDC88A,AKT3,USP9X,RAC1,DAB2IP,TUBB2B,ABI2,PPP3CA,CDH13,ATP1B1,RHOB,PAK1,THY1,PRKCA,CXADR,ARHGAP35,CLASP2,CDK5,PLCB1,EVL,MYO18A,CD47,SRC,CDC42BPB,L1CAM,SRGAP2,SRCIN1
1	TRUE	4.36e-08	34	347	19	0.055	0.559	GO:0016358	BP	2	dendrite development	5	CAMK2B,CTNNA2,PAK3,MAP2,GSK3B,PTPRS,DBN1,CAMSAP2,YWHAH,DAB2IP,PTPRD,TNIK,CDK5,MAP6,PTEN,CFL1,DCC,SRGAP2,SRCIN1
1	TRUE	6.66e-08	35	104	12	0.115	0.343	GO:0006836	BP	2	neurotransmitter transport	4	SYN1,SYT1,STX1B,RAB3A,STX1A,SNAP25,STXBP1,SYNJ1,CDK5,PPFIA3,PCLO,VAMP2
1	TRUE	6.73e-08	35	343	19	0.055	0.543	GO:0048588	BP	2	developmental cell growth	2	RUFY3,NEDD4L,SYT1,MAP2,GSK3B,NRCAM,PTPRS,GSK3A,SH3GL2,PPP3CB,PLXNA1,RTN4,USP9X,PRMT2,CDK5,MAPT,DCC,L1CAM,PLXNA4
1	TRUE	6.95e-08	22	32	7	0.219	0.318	GO:0048167	BP	2	regulation of synaptic plasticity	5	RAB3A,YWHAH,CDK5,YWHAG,PPFIA3,MAPT,VAMP2
1	TRUE	7.16e-08	69	348	28	0.08	0.406	GO:0090066	BP	2	regulation of anatomical structure size	3	CLCN6,RUFY3,NCKAP1,PFN2,ADD2,PAK3,MAP2,GSK3B,ADD1,NRCAM,PTPRS,WASF1,PLXNA1,RTN4,RAC1,BIN1,ABI2,EPS8,ARHGAP35,AP2M1,PTEN,MAPT,DCC,L1CAM,PLXNA4,PDXP,ARPC4,ARPC1A
1	TRUE	8.61e-08	1233	348	203	0.583	0.165	GO:0071840	BP	2	cellular component organization or biogenesis	1	PRKAR2B,MYCBP2,AP2B1,RALA,MARK4,PAFAH1B1,VTA1,FYN,CLCN6,EHD3,STMN4,RUFY3,NCDN,RABEP1,GABARAPL2,AP2S1,WDR37,NEDD4L,CAMK2B,NCKAP1,SNAP91,CTNNA2,SYT1,REEP1,KIF2A,SIRT2,PFN2,ADGRL1,CRMP1,NSF,ADD2,KIFAP3,CAMSAP3,PAK3,MAP2,AMPH,STX7,GSK3B,RAB10,ADD1,EPB41L1,NECAP1,NRCAM,DPYSL2,SH3GLB1,STX1B,PALM,NDRG3,KIF3B,MAPRE1,ARHGEF7,NDRG4,NECAB2,DMXL2,GDAP1,RAB2A,STMN2,NEFM,TUBB4A,FSD1,ATP1A3,PTPRS,PPP2R1A,RAB3A,…
1	TRUE	8.71e-08	46	248	19	0.077	0.413	GO:0022406	BP	2	membrane docking	1	PRKAR2B,MARK4,PAFAH1B1,STX7,RAB10,STX1B,MAPRE1,TUBB4A,PPP2R1A,STX1A,STX12,SNAP25,STXBP1,DCTN3,ACTR1A,YWHAG,DCTN2,TUBB,DCTN1
1	TRUE	1.77e-07	244	319	58	0.182	0.238	GO:0051130	BP	2	positive regulation of cellular component organization	4	RALA,MARK4,RUFY3,NEDD4L,CAMK2B,NCKAP1,SYT1,SIRT2,PFN2,ADGRL1,GSK3B,ADD1,SH3GLB1,PALM,MAPRE1,ARHGEF7,NDRG4,STMN2,GSK3A,EHD1,CAMKK2,WASF1,DPYSL3,CCDC88A,OPTN,YWHAH,CLIP1,YWHAQ,RAC1,BIN1,DAB2IP,TUBB2B,ARRB1,ABI2,PFDN2,TENM2,PAK1,PTPRD,THY1,SYNJ1,ARHGAP35,CLASP2,CDK5,YWHAZ,YWHAB,YWHAG,PPM1E,UBE2N,PLCB1,MAPT,EVL,MYO18A,SRC,L1CAM,DCTN1,PDXP,ARPC1A,PIP4K2B
1	TRUE	1.8e-07	125	295	36	0.122	0.288	GO:0030036	BP	2	actin cytoskeleton organization	2	RALA,PAFAH1B1,RUFY3,NCKAP1,PFN2,ADD2,PAK3,ADD1,EPB41L1,WASF1,DPYSL3,DBN1,CCDC88A,DSTN,TMOD2,RAC1,BIN1,ARRB1,ABI2,EPHA5,PAK1,TNIK,CXADR,ARHGAP35,TAOK1,CLASP2,CDK5,CFL1,BRSK2,PPM1E,EVL,MYO18A,SRC,CDC42BPB,PDXP,ARPC1A
1	TRUE	1.87e-07	128	106	21	0.198	0.164	GO:0051656	BP	2	establishment of organelle localization	4	PAFAH1B1,SYN1,SYT1,NSF,MAP2,STX1B,AP3B2,RAB3A,STX1A,KIF3A,SNAP25,DCTN4,STXBP1,SYNJ1,CLASP2,CDK5,YWHAZ,PCLO,MAPT,MYO5A,VAMP2
1	TRUE	1.95e-07	1170	272	158	0.581	0.135	GO:0051179	BP	2	localization	1	LASP1,PRKAR2B,MYCBP2,AP2B1,RALA,MARK4,PAFAH1B1,CACNA2D2,SYN1,VTA1,FYN,CLCN6,RUFY3,RABEP1,GABARAPL2,NEDD4L,CYFIP2,CAMK2B,NCKAP1,SNAP91,CTNNA2,SYT1,REEP1,KIF2A,PFN2,NSF,ADD2,CAMSAP3,PAK3,DCX,MAP2,AMPH,STX7,ERC1,RAB10,MAPRE3,ADD1,IGBP1,NRCAM,DPYSL2,SH3GLB1,STX1B,KIF3B,MAPRE1,ARHGEF7,NDRG4,AP3B2,DCTN6,TUBB4A,ATP1A3,PPP2R1A,RAB3A,GSK3A,STX1A,DNM1,APBA1,PPP3CB,CPE,EHD1,PANX1,RAB35,WASF1,DPYSL3,PLXNA1,P…
1	TRUE	2.68e-07	27	292	15	0.051	0.556	GO:0031110	BP	2	regulation of microtubule polymerization or depolymerization	7	CAMSAP3,MAP2,MAPRE1,STMN2,TUBB4A,CAMSAP2,CLIP1,RAC1,PRUNE1,PAK1,TAOK1,CLASP2,HDGFL3,MAPT,DCTN1
1	TRUE	3.1e-07	53	254	20	0.079	0.377	GO:0031346	BP	2	positive regulation of cell projection organization	5	RALA,MARK4,RUFY3,NEDD4L,CAMK2B,NCKAP1,SYT1,PALM,ARHGEF7,NDRG4,STMN2,DPYSL3,CCDC88A,RAC1,DAB2IP,TUBB2B,ARHGAP35,MAPT,SRC,L1CAM
1	TRUE	3.36e-07	31	17	6	0.353	0.194	GO:0050768	BP	2	negative regulation of neurogenesis	4	CRMP1,MAP2,STX1B,DPYSL3,RTN4,YWHAH
1	TRUE	3.7e-07	35	292	17	0.058	0.486	GO:0031109	BP	2	microtubule polymerization or depolymerization	3	STMN4,KIF2A,CAMSAP3,MAP2,MAPRE1,STMN2,TUBB4A,CAMSAP2,CLIP1,RAC1,PRUNE1,PAK1,TAOK1,CLASP2,HDGFL3,MAPT,DCTN1
1	TRUE	3.88e-07	41	314	19	0.061	0.463	GO:0019932	BP	2	second-messenger-mediated signaling	3	ADGRL1,GNB1,GSK3B,APLP1,PPP2R1A,GSK3A,PPP3CB,CAMKK2,PPP3CC,GNAI1,PPP3CA,CDH13,ATP1B1,EPHA5,ANK2,PRKCA,GNAQ,GNG2,MAPT
1	TRUE	3.88e-07	5	73	5	0.068	1	GO:0017075	MF	5	syntaxin-1 binding	4	SYT1,NSF,SNAP25,STXBP1,VAMP2
1	TRUE	4.01e-07	32	17	6	0.353	0.188	GO:0051961	BP	2	negative regulation of nervous system development	2	CRMP1,MAP2,STX1B,DPYSL3,RTN4,YWHAH
1	TRUE	4.13e-07	47	237	18	0.076	0.383	GO:0002504	BP	2	antigen processing and presentation of peptide or polysaccharide antigen via MHC class II	3	AP2B1,KIF2A,KIF3B,DCTN6,KLC1,KIF3A,ACTR10,DCTN4,DCTN3,ACTR1A,DYNC1LI1,KIF5A,AP2M1,DCTN5,DCTN2,AP2A2,DCTN1,DYNLL2
1	TRUE	4.13e-07	47	237	18	0.076	0.383	GO:0002495	BP	2	antigen processing and presentation of peptide antigen via MHC class II	4	AP2B1,KIF2A,KIF3B,DCTN6,KLC1,KIF3A,ACTR10,DCTN4,DCTN3,ACTR1A,DYNC1LI1,KIF5A,AP2M1,DCTN5,DCTN2,AP2A2,DCTN1,DYNLL2
1	TRUE	4.13e-07	47	237	18	0.076	0.383	GO:0019886	BP	2	antigen processing and presentation of exogenous peptide antigen via MHC class II	5	AP2B1,KIF2A,KIF3B,DCTN6,KLC1,KIF3A,ACTR10,DCTN4,DCTN3,ACTR1A,DYNC1LI1,KIF5A,AP2M1,DCTN5,DCTN2,AP2A2,DCTN1,DYNLL2
1	TRUE	4.92e-07	97	314	31	0.099	0.32	GO:0007417	BP	2	central nervous system development	4	MYCBP2,PAFAH1B1,FYN,NCKAP1,CTNNA2,SIRT2,DCX,MAP2,PAFAH1B3,GSK3B,NRCAM,NDRG4,SH3GL2,RTN4,HPCAL4,SYNGR3,YWHAH,DCLK1,YWHAQ,BIN1,DAB2IP,EPHA5,INA,ARHGAP35,CDK5,BASP1,PLCB1,MAPT,SRC,DCTN1,SRGAP2
1	TRUE	5.85e-07	64	237	21	0.089	0.328	GO:0019882	BP	2	antigen processing and presentation	2	AP2B1,KIF2A,RAB10,KIF3B,DCTN6,RAB35,KLC1,KIF3A,ACTR10,DCTN4,DCTN3,ACTR1A,DYNC1LI1,RAB3C,KIF5A,AP2M1,DCTN5,DCTN2,AP2A2,DCTN1,DYNLL2
1	TRUE	5.94e-07	74	263	24	0.091	0.324	GO:0051258	BP	2	protein polymerization	2	NCKAP1,PFN2,ADD2,CAMSAP3,PAK3,MAP2,ADD1,MAPRE1,STMN2,TUBB4A,DNM1,WASF1,CAMSAP2,RAC1,BIN1,ABI2,PRUNE1,PAK1,CLASP2,HDGFL3,MAPT,DNM3,DCTN1,ARPC1A
1	TRUE	6.01e-07	22	347	14	0.04	0.636	GO:0050773	BP	2	regulation of dendrite development	8	CAMK2B,GSK3B,PTPRS,DBN1,CAMSAP2,YWHAH,DAB2IP,PTPRD,TNIK,CDK5,PTEN,CFL1,DCC,SRCIN1
1	TRUE	6.33e-07	32	343	17	0.05	0.531	GO:0060560	BP	2	developmental growth involved in morphogenesis	3	RUFY3,NEDD4L,SYT1,MAP2,GSK3B,NRCAM,PTPRS,SH3GL2,PPP3CB,PLXNA1,RTN4,USP9X,CDK5,MAPT,DCC,L1CAM,PLXNA4
1	TRUE	9.14e-07	513	247	79	0.32	0.154	GO:0016192	BP	2	vesicle-mediated transport	4	AP2B1,RALA,SYN1,FYN,RABEP1,NEDD4L,CYFIP2,NCKAP1,SNAP91,SYT1,KIF2A,NSF,MAP2,AMPH,STX7,ERC1,RAB10,DPYSL2,STX1B,KIF3B,AP3B2,DCTN6,RAB3A,STX1A,DNM1,PPP3CB,EHD1,RAB35,WASF1,SPTBN1,DNAJC6,STX12,RAB14,NAPB,KLC1,SYNGR3,KIF3A,ACTR10,SNAP25,DCTN4,DCLK1,NAPG,RAC1,BIN1,STXBP1,DCTN3,ARRB1,ACTR1A,CDH13,ARL8A,RHOB,DYNC1LI1,ANK2,SNX12,PAK1,FAM49B,RAB6B,KIF5A,SYNJ1,AP2M1,NFASC,CLASP2,CDK5,DCTN5,DCTN2,AP2A2,HGS,PC…
1	TRUE	9.25e-07	37	17	6	0.353	0.162	GO:0010721	BP	2	negative regulation of cell development	3	CRMP1,MAP2,STX1B,DPYSL3,RTN4,YWHAH
1	TRUE	1.04e-06	117	249	30	0.12	0.256	GO:0051270	BP	2	regulation of cellular component movement	3	RUFY3,KIF2A,PFN2,CAMSAP3,MAP2,IGBP1,MAPRE1,ARHGEF7,NDRG4,DPYSL3,PLXNA1,RTN4,AKT3,RAC1,BIN1,DAB2IP,TUBB2B,PPP3CA,CDH13,RHOB,ANK2,PAK1,THY1,PRKCA,CLASP2,PLCB1,EVL,SRC,SRGAP2,SRCIN1
1	TRUE	1.04e-06	36	104	11	0.106	0.306	GO:0017157	BP	2	regulation of exocytosis	3	RALA,SYN1,SYT1,NSF,RAB10,STX1B,RAB3A,STX1A,STXBP1,CLASP2,VAMP2
1	TRUE	1.07e-06	30	335	16	0.048	0.533	GO:1990138	BP	2	neuron projection extension	3	RUFY3,NEDD4L,SYT1,MAP2,GSK3B,NRCAM,PTPRS,SH3GL2,PPP3CB,PLXNA1,RTN4,USP9X,CDK5,MAPT,L1CAM,PLXNA4
1	TRUE	1.3e-06	23	347	14	0.04	0.609	GO:0008361	BP	2	regulation of cell size	4	CLCN6,RUFY3,MAP2,GSK3B,NRCAM,PTPRS,PLXNA1,RTN4,RAC1,PTEN,MAPT,DCC,L1CAM,PLXNA4
1	TRUE	1.31e-06	56	348	23	0.066	0.411	GO:0032271	BP	2	regulation of protein polymerization	3	NCKAP1,PFN2,ADD2,CAMSAP3,PAK3,MAP2,ADD1,MAPRE1,STMN2,TUBB4A,WASF1,CAMSAP2,CLIP1,RAC1,BIN1,ABI2,PRUNE1,PAK1,EPS8,MAPT,DCTN1,ARPC4,ARPC1A
1	TRUE	1.36e-06	174	121	25	0.207	0.144	GO:0060341	BP	2	regulation of cellular localization	3	SYN1,FYN,RUFY3,NEDD4L,MAP2,STX7,SH3GLB1,STX1B,RAB3A,GSK3A,PPP3CB,RTN4,CCDC88A,GNAI1,YWHAH,YWHAQ,STXBP1,ANK2,CDK5,YWHAZ,YWHAB,YWHAG,MAPT,GDI1,VAMP2
1	TRUE	1.53e-06	77	332	27	0.081	0.351	GO:0007186	BP	2	G-protein coupled receptor signaling pathway	2	TRIO,ADGRL1,GNB1,GSK3B,GNAO1,GNA11,PALM,ARHGEF7,NECAB2,APLP1,GSK3A,CPE,GNAI1,GNAZ,AKAP12,RAC1,ARRB1,RHOB,DYNLT1,PRKCA,GNAQ,KALRN,YWHAB,GAP43,PLCB1,GNG2,SRC
1	TRUE	1.61e-06	157	352	44	0.125	0.28	GO:0007155	BP	2	cell adhesion	2	FYN,CNTN1,CYFIP2,CTNNA2,NEO1,ADGRL1,ADD2,CAMSAP3,PAK3,GSK3B,NRCAM,ARHGEF7,PPP2R1A,APBA1,PODXL2,RAC1,STXBP1,PPFIA2,CDH13,RHOB,TENM2,CASK,PAK1,NCAM1,ANK3,MAGI1,FAM49B,PTPRD,THY1,PRKCA,CXADR,NCAM2,CADM3,CLASP2,DCHS1,PTEN,TLN2,CADM2,NTM,CD47,SRC,L1CAM,SRGAP2,SRCIN1
1	TRUE	1.64e-06	46	104	12	0.115	0.261	GO:0001505	BP	2	regulation of neurotransmitter levels	3	SYN1,SYT1,STX1B,RAB3A,STX1A,SNAP25,STXBP1,SYNJ1,CDK5,PPFIA3,PCLO,VAMP2
1	TRUE	1.92e-06	158	352	44	0.125	0.278	GO:0022610	BP	2	biological adhesion	1	FYN,CNTN1,CYFIP2,CTNNA2,NEO1,ADGRL1,ADD2,CAMSAP3,PAK3,GSK3B,NRCAM,ARHGEF7,PPP2R1A,APBA1,PODXL2,RAC1,STXBP1,PPFIA2,CDH13,RHOB,TENM2,CASK,PAK1,NCAM1,ANK3,MAGI1,FAM49B,PTPRD,THY1,PRKCA,CXADR,NCAM2,CADM3,CLASP2,DCHS1,PTEN,TLN2,CADM2,NTM,CD47,SRC,L1CAM,SRGAP2,SRCIN1
1	TRUE	1.92e-06	8	104	6	0.058	0.75	GO:0045026	BP	2	plasma membrane fusion	5	NSF,STX1B,RAB3A,STX1A,SNAP25,STXBP1
1	TRUE	2.02e-06	19	313	12	0.038	0.632	GO:0035567	BP	2	non-canonical Wnt signaling pathway	5	AP2B1,AP2S1,GNB1,GNAO1,DAAM1,PPP3CB,RAC1,PPP3CA,AP2M1,PLCB1,AP2A2,GNG2
1	TRUE	2.17e-06	114	314	33	0.105	0.289	GO:0000226	BP	2	microtubule cytoskeleton organization	2	MARK4,PAFAH1B1,STMN4,KIF2A,CAMSAP3,MAP2,GSK3B,KIF3B,MAPRE1,STMN2,TUBB4A,FSD1,CCDC88A,CAMSAP2,GNAI1,CLIP1,KIF3A,RAC1,ATAT1,PRUNE1,DYNC1LI1,DYNLT1,PAK1,TAOK1,CLASP2,CDK5,HDGFL3,MAP1A,BRSK2,DCTN2,MAPT,DCTN1,SRGAP2
1	TRUE	2.32e-06	42	343	19	0.055	0.452	GO:0097485	BP	2	neuron projection guidance	6	MYCBP2,FYN,PLXNA1,SPTBN1,TUBB2B,EPHA5,NCAM1,PRKCA,KIF5A,DPYSL5,ARHGAP35,KIF5C,DCC,EVL,SRC,SPTAN1,L1CAM,PLXNA4,TUBB3
1	TRUE	2.32e-06	42	343	19	0.055	0.452	GO:0007411	BP	2	axon guidance	6	MYCBP2,FYN,PLXNA1,SPTBN1,TUBB2B,EPHA5,NCAM1,PRKCA,KIF5A,DPYSL5,ARHGAP35,KIF5C,DCC,EVL,SRC,SPTAN1,L1CAM,PLXNA4,TUBB3
1	TRUE	3.19e-06	258	232	46	0.198	0.178	GO:0051049	BP	2	regulation of transport	3	RALA,CACNA2D2,SYN1,FYN,RUFY3,NEDD4L,CAMK2B,SNAP91,SYT1,NSF,MAP2,RAB10,SH3GLB1,STX1B,RAB3A,GSK3A,STX1A,PPP3CB,EHD1,PANX1,SYNGR3,YWHAH,SNAP25,YWHAQ,RAC1,BIN1,STXBP1,ARRB1,CDH13,EPHA5,ANK2,CASK,SNX12,CAMK2G,THY1,PRKCA,CLASP2,CDK5,YWHAZ,YWHAB,YWHAG,HGS,MYO18A,SRC,GDI1,VAMP2
1	TRUE	3.27e-06	30	220	13	0.059	0.433	GO:0046785	BP	2	microtubule polymerization	3	CAMSAP3,MAP2,MAPRE1,STMN2,TUBB4A,CAMSAP2,RAC1,PRUNE1,PAK1,CLASP2,HDGFL3,MAPT,DCTN1
1	TRUE	4.19e-06	54	237	18	0.076	0.333	GO:0002478	BP	2	antigen processing and presentation of exogenous peptide antigen	4	AP2B1,KIF2A,KIF3B,DCTN6,KLC1,KIF3A,ACTR10,DCTN4,DCTN3,ACTR1A,DYNC1LI1,KIF5A,AP2M1,DCTN5,DCTN2,AP2A2,DCTN1,DYNLL2
1	TRUE	4.61e-06	83	17	7	0.412	0.084	GO:0051093	BP	2	negative regulation of developmental process	1	CRMP1,MAP2,STX1B,DPYSL3,RTN4,YWHAH,MAPT
1	TRUE	4.91e-06	341	332	71	0.214	0.208	GO:0035556	BP	2	intracellular signal transduction	2	PRKAR2B,FYN,TRIO,CAMK2B,NCKAP1,SIRT2,ADGRL1,PAK3,GNB1,GSK3B,ERC1,IGBP1,ARHGEF7,NDRG4,NECAB2,APLP1,PPP2R1A,GSK3A,GSDME,PPP3CB,CAMKK2,WASF1,SPTBN1,RTN4,CCDC88A,AKT3,PPP3CC,OPTN,GNAI1,AKAP12,DCLK1,KRAS,RAC1,DAB2IP,ARRB1,ABI2,RAP1GDS1,PPP3CA,CDH13,ATP1B1,RHOB,EPHA5,ANK2,OGT,CAMK2G,PAK1,NCAM1,EPS8,PRKCA,TNIK,GNAQ,ARHGAP35,KALRN,TAOK1,CAMKV,YWHAB,CFL1,BRSK2,UBE2N,PLCB1,HGS,GNG2,BCR,MAPT,SRC,SPTAN1,GDI1…
1	TRUE	4.98e-06	24	248	12	0.048	0.5	GO:0097711	BP	2	ciliary basal body-plasma membrane docking	3	PRKAR2B,MARK4,PAFAH1B1,MAPRE1,TUBB4A,PPP2R1A,DCTN3,ACTR1A,YWHAG,DCTN2,TUBB,DCTN1
1	TRUE	5.1e-06	16	343	11	0.032	0.688	GO:0061387	BP	2	regulation of extent of cell growth	3	RUFY3,MAP2,GSK3B,NRCAM,PTPRS,PLXNA1,RTN4,MAPT,DCC,L1CAM,PLXNA4
1	TRUE	5.1e-06	22	220	11	0.05	0.5	GO:0031113	BP	2	regulation of microtubule polymerization	4	CAMSAP3,MAP2,MAPRE1,STMN2,TUBB4A,CAMSAP2,RAC1,PRUNE1,PAK1,MAPT,DCTN1
1	TRUE	5.1e-06	18	113	8	0.071	0.444	GO:1903747	BP	2	regulation of establishment of protein localization to mitochondrion	2	SH3GLB1,GSK3A,YWHAH,YWHAQ,YWHAZ,YWHAB,YWHAG,MAPT
1	TRUE	5.39e-06	284	220	47	0.214	0.165	GO:0033043	BP	2	regulation of organelle organization	4	MARK4,STMN4,PFN2,ADD2,CAMSAP3,PAK3,MAP2,SH3GLB1,MAPRE1,STMN2,TUBB4A,FSD1,RAB3A,GSK3A,CAMKK2,WASF1,CCDC88A,CAMSAP2,GNAI1,YWHAH,YWHAQ,RAC1,BIN1,STXBP1,ATAT1,ARRB1,PRUNE1,DYNC1LI1,EPHA5,PAK1,SYNJ1,ARHGAP35,CLASP2,CDK5,YWHAZ,HDGFL3,YWHAB,YWHAG,UBE2N,PLCB1,MAPT,EVL,SRC,DCTN1,PDXP,ARPC1A,PIP4K2B
1	TRUE	5.49e-06	55	237	18	0.076	0.327	GO:0048002	BP	2	antigen processing and presentation of peptide antigen	3	AP2B1,KIF2A,KIF3B,DCTN6,KLC1,KIF3A,ACTR10,DCTN4,DCTN3,ACTR1A,DYNC1LI1,KIF5A,AP2M1,DCTN5,DCTN2,AP2A2,DCTN1,DYNLL2
1	TRUE	5.49e-06	55	237	18	0.076	0.327	GO:0019884	BP	2	antigen processing and presentation of exogenous antigen	3	AP2B1,KIF2A,KIF3B,DCTN6,KLC1,KIF3A,ACTR10,DCTN4,DCTN3,ACTR1A,DYNC1LI1,KIF5A,AP2M1,DCTN5,DCTN2,AP2A2,DCTN1,DYNLL2
1	TRUE	8.46e-06	124	114	19	0.167	0.153	GO:1903827	BP	2	regulation of cellular protein localization	2	FYN,RUFY3,NEDD4L,MAP2,STX7,SH3GLB1,GSK3A,RTN4,CCDC88A,GNAI1,YWHAH,YWHAQ,CDK5,YWHAZ,YWHAB,YWHAG,MAPT,GDI1,VAMP2
1	TRUE	8.75e-06	69	257	21	0.082	0.304	GO:1903530	BP	2	regulation of secretion by cell	2	RALA,CACNA2D2,SYN1,SYT1,NSF,RAB10,STX1B,RAB3A,STX1A,PPP3CB,PANX1,SPTBN1,SNAP25,STXBP1,EPHA5,PRKCA,CLASP2,BRSK2,HGS,MYO18A,VAMP2
1	TRUE	9.66e-06	164	114	22	0.193	0.134	GO:0032880	BP	2	regulation of protein localization	1	FYN,RUFY3,NEDD4L,MAP2,STX7,SH3GLB1,GSK3A,STX1A,PPP3CB,RTN4,CCDC88A,GNAI1,YWHAH,SNAP25,YWHAQ,CDK5,YWHAZ,YWHAB,YWHAG,MAPT,GDI1,VAMP2
1	TRUE	1.07e-05	57	17	6	0.353	0.105	GO:0045596	BP	2	negative regulation of cell differentiation	2	CRMP1,MAP2,STX1B,DPYSL3,RTN4,YWHAH
1	TRUE	1.07e-05	73	267	22	0.082	0.301	GO:0007264	BP	2	small GTPase mediated signal transduction	3	TRIO,NCKAP1,PAK3,GNB1,ARHGEF7,WASF1,KRAS,RAC1,DAB2IP,ARRB1,ABI2,RAP1GDS1,CDH13,RHOB,PAK1,ARHGAP35,KALRN,CFL1,BCR,SRC,GDI1,SRGAP2
1	TRUE	1.11e-05	23	347	13	0.037	0.565	GO:0048813	BP	2	dendrite morphogenesis	5	CAMK2B,CTNNA2,PAK3,MAP2,GSK3B,YWHAH,PTPRD,TNIK,CDK5,MAP6,PTEN,CFL1,SRCIN1
1	TRUE	1.38e-05	188	348	47	0.135	0.25	GO:0044087	BP	2	regulation of cellular component biogenesis	2	RALA,MARK4,NCKAP1,PFN2,ADD2,CAMSAP3,PAK3,MAP2,GSK3B,ADD1,SH3GLB1,STX1B,PALM,MAPRE1,STMN2,TUBB4A,WASF1,DPYSL3,CCDC88A,CAMSAP2,CLIP1,RAC1,BIN1,DAB2IP,STXBP1,ABI2,EVI5L,PRUNE1,TENM2,PAK1,EPS8,PTPRD,THY1,PRKCA,ARHGAP35,CLASP2,PTEN,GAP43,PPM1E,HGS,MAPT,EVL,SRC,DCTN1,ARPC4,ARPC1A,PIP4K2B
1	TRUE	1.38e-05	24	335	13	0.039	0.542	GO:0048675	BP	2	axon extension	4	RUFY3,MAP2,GSK3B,NRCAM,PTPRS,PPP3CB,PLXNA1,RTN4,USP9X,CDK5,MAPT,L1CAM,PLXNA4
1	TRUE	1.39e-05	36	136	11	0.081	0.306	GO:0045666	BP	2	positive regulation of neuron differentiation	7	RUFY3,NEDD4L,CAMK2B,SYT1,NRCAM,NDRG4,STMN2,DPYSL3,TUBB2B,ARHGAP35,MAPT
1	TRUE	1.42e-05	71	257	21	0.082	0.296	GO:0051046	BP	2	regulation of secretion	4	RALA,CACNA2D2,SYN1,SYT1,NSF,RAB10,STX1B,RAB3A,STX1A,PPP3CB,PANX1,SPTBN1,SNAP25,STXBP1,EPHA5,PRKCA,CLASP2,BRSK2,HGS,MYO18A,VAMP2
1	TRUE	1.46e-05	42	347	18	0.052	0.429	GO:0050808	BP	2	synapse organization	3	FYN,CAMK2B,CTNNA2,ADGRL1,PAK3,NRCAM,DAB2IP,ANK3,PTPRD,CDK5,GPHN,PTEN,CFL1,MAPT,DNM3,L1CAM,DCTN1,SRCIN1
1	TRUE	1.48e-05	6	113	5	0.044	0.833	GO:1900739	BP	2	regulation of protein insertion into mitochondrial membrane involved in apoptotic signaling pathway	5	YWHAH,YWHAQ,YWHAZ,YWHAB,YWHAG
1	TRUE	1.48e-05	6	113	5	0.044	0.833	GO:1900740	BP	2	positive regulation of protein insertion into mitochondrial membrane involved in apoptotic signaling pathway	3	YWHAH,YWHAQ,YWHAZ,YWHAB,YWHAG
1	TRUE	1.49e-05	704	348	125	0.359	0.178	GO:0007165	BP	2	signal transduction	1	PRKAR2B,AP2B1,RALA,MARK4,FYN,CLCN6,TRIO,INPP4A,AP2S1,CYFIP2,CAMK2B,NCKAP1,SIRT2,ADGRL1,KIFAP3,PAK3,GNB1,GSK3B,ERC1,GNAO1,ADD1,GNA11,IGBP1,DPYSL2,STX1B,PALM,DAAM1,NDRG3,ARHGEF7,NDRG4,NECAB2,APLP1,PTPRS,PPP2R1A,GSK3A,GSDME,STX1A,ANKMY2,DNM1,SH3GL2,PPP3CB,CPE,CAMKK2,WASF1,SPTBN1,RTN4,CCDC88A,AKT3,RAB14,PPP3CC,OPTN,USP9X,GNAI1,YWHAH,GNAZ,PLPPR3,AKAP12,LANCL2,DCLK1,KRAS,YWHAQ,USP15,CAB39,RAC1,DAB2IP,A…
1	TRUE	1.78e-05	10	113	6	0.053	0.6	GO:0051205	BP	2	protein insertion into membrane	1	REEP1,YWHAH,YWHAQ,YWHAZ,YWHAB,YWHAG
1	TRUE	1.78e-05	10	113	6	0.053	0.6	GO:1901030	BP	2	positive regulation of mitochondrial outer membrane permeabilization involved in apoptotic signaling pathway	2	GSK3A,YWHAH,YWHAQ,YWHAZ,YWHAB,YWHAG
1	TRUE	1.82e-05	15	113	7	0.062	0.467	GO:1903749	BP	2	positive regulation of establishment of protein localization to mitochondrion	2	SH3GLB1,GSK3A,YWHAH,YWHAQ,YWHAZ,YWHAB,YWHAG
1	TRUE	1.82e-05	61	339	22	0.065	0.361	GO:0004674	MF	11	protein serine/threonine kinase activity	4	MARK4,TRIO,CAMK2B,PAK3,GSK3B,GSK3A,CAMKK2,AKT3,DCLK1,CAB39,RAC1,CAMK2G,PAK1,PRKCA,TNIK,KALRN,TAOK1,CAMKV,CDK5,BRSK2,BCR,CDC42BPB
1	TRUE	1.94e-05	31	348	15	0.043	0.484	GO:0048013	BP	2	ephrin receptor signaling pathway	5	AP2B1,FYN,AP2S1,PAK3,ARHGEF7,DNM1,RAC1,EPHA5,PAK1,KALRN,AP2M1,AP2A2,SRC,ARPC4,ARPC1A
1	TRUE	1.96e-05	69	271	21	0.077	0.304	GO:0042330	BP	2	taxis	3	MYCBP2,RALA,FYN,PLXNA1,SPTBN1,RAC1,TUBB2B,CDH13,EPHA5,NCAM1,PRKCA,CXADR,KIF5A,DPYSL5,ARHGAP35,KIF5C,EVL,SRC,SPTAN1,L1CAM,TUBB3
1	TRUE	1.96e-05	69	271	21	0.077	0.304	GO:0006935	BP	2	chemotaxis	3	MYCBP2,RALA,FYN,PLXNA1,SPTBN1,RAC1,TUBB2B,CDH13,EPHA5,NCAM1,PRKCA,CXADR,KIF5A,DPYSL5,ARHGAP35,KIF5C,EVL,SRC,SPTAN1,L1CAM,TUBB3
1	TRUE	2e-05	15	335	10	0.03	0.667	GO:0030516	BP	2	regulation of axon extension	4	RUFY3,MAP2,GSK3B,NRCAM,PTPRS,PLXNA1,RTN4,MAPT,L1CAM,PLXNA4
1	TRUE	2.17e-05	64	220	18	0.082	0.281	GO:0032886	BP	2	regulation of microtubule-based process	3	MARK4,CAMSAP3,MAP2,IGBP1,MAPRE1,STMN2,TUBB4A,FSD1,CAMSAP2,GNAI1,RAC1,ATAT1,PRUNE1,PAK1,CLASP2,HDGFL3,MAPT,DCTN1
1	TRUE	2.2e-05	11	104	6	0.058	0.545	GO:0017158	BP	2	regulation of calcium ion-dependent exocytosis	5	SYN1,SYT1,STX1B,RAB3A,STX1A,STXBP1
1	TRUE	2.24e-05	136	247	30	0.121	0.221	GO:0006897	BP	2	endocytosis	5	AP2B1,FYN,RABEP1,NEDD4L,CYFIP2,NCKAP1,SNAP91,SYT1,AMPH,DPYSL2,STX1B,DNM1,EHD1,WASF1,DNAJC6,RAB14,RAC1,BIN1,ARRB1,CDH13,SNX12,PAK1,SYNJ1,AP2M1,CDK5,AP2A2,MYO18A,SRC,DNM3,ARPC1A
1	TRUE	2.25e-05	29	329	14	0.043	0.483	GO:0051261	BP	2	protein depolymerization	3	STMN4,KIF2A,ADD2,ADD1,STMN2,DNAJC6,DSTN,EPS8,SYNJ1,TAOK1,CLASP2,HDGFL3,CFL1,PDXP
1	TRUE	2.29e-05	58	220	17	0.077	0.293	GO:0070507	BP	2	regulation of microtubule cytoskeleton organization	6	MARK4,CAMSAP3,MAP2,MAPRE1,STMN2,TUBB4A,FSD1,CAMSAP2,GNAI1,RAC1,ATAT1,PRUNE1,PAK1,CLASP2,HDGFL3,MAPT,DCTN1
1	TRUE	2.29e-05	9	70	5	0.071	0.556	GO:1902803	BP	2	regulation of synaptic vesicle transport	4	SYN1,MAP2,STX1B,RAB3A,STXBP1
1	TRUE	2.31e-05	110	228	25	0.11	0.227	GO:0019901	MF	5	protein kinase binding	4	PRKAR2B,SYN1,SNAP91,NSF,ADD2,DCX,MAPRE3,STX1B,EEF1A2,MAPRE1,ARHGEF7,GSK3A,DNM1,CCDC88A,RAC1,DAB2IP,ANK2,THY1,YWHAZ,YWHAG,DCTN2,AP2A2,MAPT,DCTN1,SRCIN1
1	TRUE	2.41e-05	64	222	18	0.081	0.281	GO:0007018	BP	2	microtubule-based movement	2	PAFAH1B1,KIF2A,CAMSAP3,MAP2,IGBP1,KIF3B,AP3B2,APBA1,KIF21B,KLC1,KIF3A,DYNC1LI1,KIF5A,MAP1A,KIF5C,MAPT,DYNLL2,NEFL
1	TRUE	2.48e-05	32	168	11	0.065	0.344	GO:0000149	MF	5	SNARE binding	2	SYT1,NSF,STX7,STX1B,STX1A,STX12,NAPB,SNAP25,NAPG,STXBP1,VAMP2
1	TRUE	2.75e-05	234	267	45	0.169	0.192	GO:0006468	BP	2	protein phosphorylation	4	PRKAR2B,MARK4,FYN,CAMK2B,PFN2,ERC1,MAPRE3,IGBP1,NDRG4,PPP2R1A,GSK3A,PPP3CB,CAMKK2,SPTBN1,CCDC88A,AKT3,DCLK1,KRAS,USP15,RAC1,DAB2IP,ARRB1,ABI2,CAMK2G,PAK1,NCAM1,THY1,PRKCA,TNIK,GNAQ,KALRN,CAMKV,CDK5,YWHAB,YWHAG,BRSK2,UBE2N,PLCB1,HGS,BCR,SRC,SPTAN1,CDC42BPB,SRCIN1,NEFL
1	TRUE	2.79e-05	79	352	26	0.074	0.329	GO:0098609	BP	2	cell-cell adhesion	3	FYN,CYFIP2,CTNNA2,ADGRL1,ADD2,CAMSAP3,PAK3,NRCAM,PODXL2,RAC1,STXBP1,CDH13,TENM2,PAK1,ANK3,FAM49B,PTPRD,THY1,PRKCA,CXADR,NCAM2,CADM3,DCHS1,CADM2,CD47,SRC
1	TRUE	2.92e-05	7	104	5	0.048	0.714	GO:0099500	BP	2	vesicle fusion to plasma membrane	4	STX1B,RAB3A,STX1A,SNAP25,STXBP1
1	TRUE	2.92e-05	7	104	5	0.048	0.714	GO:0031629	BP	2	synaptic vesicle fusion to presynaptic active zone membrane	6	STX1B,RAB3A,STX1A,SNAP25,STXBP1
1	TRUE	2.92e-05	9	144	6	0.042	0.667	GO:0007223	BP	2	Wnt signaling pathway, calcium modulating pathway	6	GNB1,GNAO1,PPP3CB,PPP3CA,PLCB1,GNG2
1	TRUE	3.05e-05	21	223	10	0.045	0.476	GO:0007187	BP	2	G-protein coupled receptor signaling pathway, coupled to cyclic nucleotide second messenger	3	GNB1,GNAO1,GNA11,GSK3A,GNAI1,GNAZ,AKAP12,PRKCA,GNAQ,GNG2
1	TRUE	3.05e-05	21	223	10	0.045	0.476	GO:0007188	BP	2	adenylate cyclase-modulating G-protein coupled receptor signaling pathway	4	GNB1,GNAO1,GNA11,GSK3A,GNAI1,GNAZ,AKAP12,PRKCA,GNAQ,GNG2
1	TRUE	3.06e-05	96	249	24	0.096	0.25	GO:0030334	BP	2	regulation of cell migration	4	RUFY3,KIF2A,PFN2,CAMSAP3,MAPRE1,ARHGEF7,NDRG4,DPYSL3,RTN4,AKT3,RAC1,DAB2IP,PPP3CA,CDH13,RHOB,PAK1,THY1,PRKCA,CLASP2,PLCB1,EVL,SRC,SRGAP2,SRCIN1
1	TRUE	3.1e-05	527	228	71	0.311	0.135	GO:0065008	BP	2	regulation of biological quality	2	PRKAR2B,CACNA2D2,SYN1,FYN,RUFY3,NEDD4L,CAMK2B,CTNNA2,NEO1,SYT1,PFN2,ADD2,PAK3,MAP2,GNB1,GNA11,NRCAM,SH3GLB1,STX1B,DMXL2,ATP1A3,RAB3A,GSK3A,STX1A,APBA1,PPP3CB,CPE,EHD1,WASF1,DBN1,PLXNA1,RTN4,STX12,YWHAH,SNAP25,KRAS,NAPG,YWHAQ,RAC1,BIN1,DAB2IP,STXBP1,ARRB1,RAP1GDS1,EPHA5,ANK2,CASK,CAMK2G,THY1,PRKCA,GNAQ,SYNJ1,ARHGAP35,AP2M1,CDK5,YWHAZ,YWHAB,MAP1A,LETM1,YWHAG,CFL1,PPFIA3,GNG2,PCLO,MAPT,SRC,DCTN1,VAM…
1	TRUE	3.15e-05	32	136	10	0.074	0.312	GO:0010976	BP	2	positive regulation of neuron projection development	8	RUFY3,NEDD4L,CAMK2B,SYT1,NDRG4,STMN2,DPYSL3,TUBB2B,ARHGAP35,MAPT
1	TRUE	3.15e-05	78	267	22	0.082	0.282	GO:0004672	MF	11	protein kinase activity	3	MARK4,FYN,TRIO,CAMK2B,PAK3,GSK3A,CAMKK2,AKT3,DCLK1,RAC1,EPHA5,CAMK2G,PAK1,PRKCA,TNIK,KALRN,CAMKV,CDK5,BRSK2,BCR,SRC,CDC42BPB
1	TRUE	3.21e-05	1368	272	169	0.621	0.124	GO:0050794	BP	2	regulation of cellular process	2	PRKAR2B,MYCBP2,AP2B1,RALA,MARK4,PAFAH1B1,CACNA2D2,SYN1,FYN,CLCN6,STMN4,RUFY3,GABARAPL2,TRIO,NEDD4L,CYFIP2,CAMK2B,NCKAP1,SNAP91,CTNNA2,SYT1,KIF2A,PFN2,CRMP1,NSF,ADD2,CAMSAP3,PAK3,MAP2,GNB1,ERC1,RAB10,MAPRE3,GNAO1,ADD1,GNA11,IGBP1,NRCAM,DPYSL2,SH3GLB1,STX1B,PALM,EEF1A2,MAPRE1,ARHGEF7,NDRG4,STMN2,TUBB4A,FSD1,PTPRS,PPP2R1A,RAB3A,GSK3A,STX1A,ANKMY2,DNM1,ELAVL2,NCS1,PPP3CB,CPE,TRIM2,EHD1,PANX1,CAMKK2,W…
1	TRUE	3.25e-05	446	272	72	0.265	0.161	GO:0019899	MF	5	enzyme binding	2	PRKAR2B,MYCBP2,RALA,PAFAH1B1,SYN1,FYN,GABARAPL2,TRIO,CAMK2B,NCKAP1,SNAP91,NSF,ADD2,PAK3,DCX,GNB1,ERC1,MAPRE3,IGBP1,STX1B,SBF1,EEF1A2,KIF3B,MAPRE1,ARHGEF7,DMXL2,GSK3A,STX1A,DNM1,PPP3CB,EHD1,WASF1,SPTBN1,RTN4,CCDC88A,OPTN,YWHAH,AKAP12,KIF3A,RAC1,BIN1,DAB2IP,ARRB1,ABI2,PPP3CA,ATP1B1,ANK2,SNX12,CAMK2G,PAK1,NCAM1,THY1,PRKCA,KALRN,YWHAZ,YWHAB,YWHAG,BRSK2,DCTN2,UBE2N,PLCB1,AP2A2,HGS,MAPT,TUBB,SRC,MYO5A,…
1	TRUE	3.35e-05	3	34	3	0.088	1	GO:0031005	MF	5	filamin binding	3	CRMP1,DPYSL3,DPYSL4
1	TRUE	3.35e-05	101	272	26	0.096	0.257	GO:0017016	MF	5	Ras GTPase binding	5	MYCBP2,FYN,TRIO,CAMK2B,NCKAP1,NSF,PAK3,ERC1,SBF1,KIF3B,ARHGEF7,DMXL2,EHD1,WASF1,SPTBN1,OPTN,KIF3A,ABI2,CAMK2G,PAK1,NCAM1,KALRN,MYO5A,SPTAN1,SRGAP2,NEFL
1	TRUE	3.5e-05	62	348	22	0.063	0.355	GO:0032956	BP	2	regulation of actin cytoskeleton organization	6	NCKAP1,PFN2,ADD2,PAK3,ADD1,WASF1,CCDC88A,RAC1,BIN1,ABI2,EPHA5,PAK1,EPS8,ARHGAP35,TAOK1,CLASP2,CDK5,PPM1E,EVL,PDXP,ARPC4,ARPC1A
1	TRUE	3.66e-05	128	228	27	0.118	0.211	GO:0019900	MF	5	kinase binding	3	PRKAR2B,SYN1,SNAP91,NSF,ADD2,DCX,MAPRE3,STX1B,EEF1A2,MAPRE1,ARHGEF7,GSK3A,STX1A,DNM1,CCDC88A,RAC1,DAB2IP,ANK2,THY1,YWHAZ,YWHAG,DCTN2,AP2A2,MAPT,SRC,DCTN1,SRCIN1
1	TRUE	3.7e-05	110	319	30	0.094	0.273	GO:0044089	BP	2	positive regulation of cellular component biogenesis	3	RALA,MARK4,NCKAP1,PFN2,GSK3B,SH3GLB1,PALM,MAPRE1,WASF1,DPYSL3,CCDC88A,CLIP1,RAC1,BIN1,ABI2,TENM2,PAK1,PTPRD,THY1,PRKCA,ARHGAP35,CLASP2,PPM1E,HGS,MAPT,EVL,SRC,DCTN1,ARPC1A,PIP4K2B
1	TRUE	3.85e-05	18	104	7	0.067	0.389	GO:0140029	BP	2	exocytic process	3	RAB10,STX1B,RAB3A,STX1A,SNAP25,STXBP1,SYNJ1
1	TRUE	3.97e-05	99	263	25	0.095	0.253	GO:0043254	BP	2	regulation of protein complex assembly	4	NCKAP1,PFN2,ADD2,CAMSAP3,PAK3,MAP2,ADD1,SH3GLB1,STX1B,MAPRE1,STMN2,TUBB4A,WASF1,CAMSAP2,RAC1,BIN1,DAB2IP,STXBP1,ABI2,PRUNE1,PAK1,MAPT,SRC,DCTN1,ARPC1A
1	TRUE	4.02e-05	7	113	5	0.044	0.714	GO:0051204	BP	2	protein insertion into mitochondrial membrane	2	YWHAH,YWHAQ,YWHAZ,YWHAB,YWHAG
1	TRUE	4.02e-05	7	113	5	0.044	0.714	GO:0001844	BP	2	protein insertion into mitochondrial membrane involved in apoptotic signaling pathway	4	YWHAH,YWHAQ,YWHAZ,YWHAB,YWHAG
1	TRUE	4.12e-05	148	247	31	0.126	0.209	GO:0098657	BP	2	import into cell	4	AP2B1,FYN,RABEP1,NEDD4L,CYFIP2,NCKAP1,SNAP91,SYT1,AMPH,DPYSL2,STX1B,DNM1,EHD1,WASF1,DNAJC6,RAB14,SNAP25,RAC1,BIN1,ARRB1,CDH13,SNX12,PAK1,SYNJ1,AP2M1,CDK5,AP2A2,MYO18A,SRC,DNM3,ARPC1A
1	TRUE	4.29e-05	390	332	75	0.226	0.192	GO:0023051	BP	2	regulation of signaling	2	CACNA2D2,SYN1,FYN,EHD3,TRIO,CAMK2B,SYT1,NSF,GSK3B,IGBP1,STX1B,PALM,ARHGEF7,NDRG4,NECAB2,APLP1,PTPRS,PPP2R1A,RAB3A,GSK3A,GSDME,STX1A,ANKMY2,SH3GL2,PPP3CB,DBN1,RTN4,OPTN,GNAI1,YWHAH,AKAP12,LANCL2,SNAP25,YWHAQ,RAC1,DAB2IP,STXBP1,ARRB1,PREPL,CDH13,RHOB,EPHA5,ANK2,DYNLT1,OGT,PAK1,NCAM1,THY1,PRKCA,TNIK,CXADR,GNAQ,ARHGAP35,KALRN,PRMT2,TAOK1,CDK5,YWHAZ,YWHAB,MAP1A,YWHAG,BRSK2,PPFIA3,UBE2N,PLCB1,HGS,SYN3,…
1	TRUE	4.71e-05	103	272	26	0.096	0.252	GO:0031267	MF	5	small GTPase binding	4	MYCBP2,FYN,TRIO,CAMK2B,NCKAP1,NSF,PAK3,ERC1,SBF1,KIF3B,ARHGEF7,DMXL2,EHD1,WASF1,SPTBN1,OPTN,KIF3A,ABI2,CAMK2G,PAK1,NCAM1,KALRN,MYO5A,SPTAN1,SRGAP2,NEFL
1	TRUE	4.98e-05	19	347	11	0.032	0.579	GO:0106027	BP	2	neuron projection organization	5	FYN,CAMK2B,PAK3,GSK3B,ATP1A3,CDK5,MAP1A,PTEN,CFL1,DCTN1,SRCIN1
1	TRUE	4.98e-05	53	291	18	0.062	0.34	GO:0051495	BP	2	positive regulation of cytoskeleton organization	6	NCKAP1,PFN2,MAPRE1,STMN2,WASF1,CLIP1,RAC1,BIN1,ABI2,PFDN2,PAK1,CDK5,PPM1E,MAPT,EVL,DCTN1,PDXP,ARPC1A
1	TRUE	5.35e-05	22	174	9	0.052	0.409	GO:0003774	MF	20	motor activity	6	KIF2A,KIF3B,KIF21B,KLC1,KIF3A,KIF5A,KIF5C,MYO5A,DYNLL2
1	TRUE	5.38e-05	68	247	19	0.077	0.279	GO:0003924	MF	20	GTPase activity	6	GNB1,GNAO1,GNA11,EEF1A2,RAB3A,DNM1,RAB35,RAB14,GNAI1,GNAZ,AGAP3,RAC1,ARL8A,RHOB,RAB3C,RAB6B,GNAQ,DNM3,ATL1
1	TRUE	5.67e-05	69	292	21	0.072	0.304	GO:0032970	BP	2	regulation of actin filament-based process	3	NCKAP1,PFN2,ADD2,PAK3,ADD1,WASF1,CCDC88A,RAC1,BIN1,ABI2,EPHA5,ANK2,PAK1,ARHGAP35,TAOK1,CLASP2,CDK5,PPM1E,EVL,PDXP,ARPC1A
1	TRUE	5.68e-05	56	309	19	0.061	0.339	GO:0010720	BP	2	positive regulation of cell development	5	RUFY3,NEDD4L,CAMK2B,SYT1,SIRT2,ADD1,NRCAM,ARHGEF7,NDRG4,STMN2,DPYSL3,RAC1,BIN1,DAB2IP,TUBB2B,PTPRD,ARHGAP35,MAPT,L1CAM
1	TRUE	5.73e-05	12	113	6	0.053	0.5	GO:1901028	BP	2	regulation of mitochondrial outer membrane permeabilization involved in apoptotic signaling pathway	4	GSK3A,YWHAH,YWHAQ,YWHAZ,YWHAB,YWHAG
1	TRUE	5.78e-05	127	23	8	0.348	0.063	GO:0051129	BP	2	negative regulation of cellular component organization	2	CRMP1,ADD2,MAP2,STX1B,DPYSL3,RTN4,YWHAH,MAPT
1	TRUE	5.79e-05	85	295	24	0.081	0.282	GO:0007015	BP	2	actin filament organization	3	RUFY3,NCKAP1,PFN2,ADD2,PAK3,ADD1,WASF1,DPYSL3,DBN1,DSTN,TMOD2,RAC1,BIN1,ARRB1,ABI2,PAK1,ARHGAP35,CLASP2,CFL1,PPM1E,EVL,SRC,PDXP,ARPC1A
1	TRUE	6.04e-05	82	113	14	0.124	0.171	GO:1903829	BP	2	positive regulation of cellular protein localization	3	FYN,RUFY3,SH3GLB1,GSK3A,RTN4,CCDC88A,GNAI1,YWHAH,YWHAQ,YWHAZ,YWHAB,YWHAG,MAPT,VAMP2
1	TRUE	6.29e-05	6	347	6	0.017	1	GO:0048640	BP	2	negative regulation of developmental growth	2	MAP2,PTPRS,GSK3A,RTN4,PTEN,DCC
1	TRUE	6.32e-05	17	246	9	0.037	0.529	GO:0001764	BP	2	neuron migration	5	PAFAH1B1,DCX,NRCAM,USP9X,RAC1,DAB2IP,TUBB2B,CDK5,SRGAP2
1	TRUE	6.78e-05	817	257	107	0.416	0.131	GO:0006996	BP	2	organelle organization	3	PRKAR2B,RALA,MARK4,PAFAH1B1,STMN4,RUFY3,NCKAP1,SYT1,REEP1,KIF2A,PFN2,NSF,ADD2,CAMSAP3,PAK3,MAP2,STX7,RAB10,ADD1,EPB41L1,DPYSL2,SH3GLB1,STX1B,KIF3B,MAPRE1,ARHGEF7,STMN2,NEFM,TUBB4A,FSD1,PPP2R1A,RAB3A,GSK3A,STX1A,DNM1,EHD1,CAMKK2,WASF1,DPYSL3,DBN1,RTN4,CCDC88A,AKT3,STX12,CAMSAP2,USP9X,KLC1,GNAI1,YWHAH,TMOD2,KIF3A,REEP2,SNAP25,YWHAQ,USP15,RAC1,BIN1,STXBP1,DCTN3,ATAT1,ARRB1,ACTR1A,PRUNE1,DYNC1LI1,EPH…
1	TRUE	6.78e-05	18	168	8	0.048	0.444	GO:0019905	MF	5	syntaxin binding	3	SYT1,NSF,STX7,NAPB,SNAP25,NAPG,STXBP1,VAMP2
1	TRUE	6.89e-05	69	248	19	0.077	0.275	GO:0044782	BP	2	cilium organization	4	PRKAR2B,MARK4,PAFAH1B1,KIF3B,MAPRE1,TUBB4A,PPP2R1A,EHD1,CCDC88A,KIF3A,DCTN3,ATAT1,ACTR1A,ARHGAP35,YWHAG,DCTN2,TUBB,DCTN1,DYNLL2
1	TRUE	6.89e-05	69	248	19	0.077	0.275	GO:0060271	BP	2	cilium assembly	5	PRKAR2B,MARK4,PAFAH1B1,KIF3B,MAPRE1,TUBB4A,PPP2R1A,EHD1,CCDC88A,KIF3A,DCTN3,ATAT1,ACTR1A,ARHGAP35,YWHAG,DCTN2,TUBB,DCTN1,DYNLL2
1	TRUE	7.28e-05	383	337	74	0.22	0.193	GO:0010646	BP	2	regulation of cell communication	3	CACNA2D2,SYN1,FYN,TRIO,CAMK2B,SYT1,GSK3B,IGBP1,STX1B,PALM,ARHGEF7,NDRG4,NECAB2,APLP1,PTPRS,PPP2R1A,RAB3A,GSK3A,GSDME,STX1A,ANKMY2,SH3GL2,PPP3CB,DBN1,RTN4,OPTN,GNAI1,YWHAH,AKAP12,LANCL2,SNAP25,YWHAQ,RAC1,DAB2IP,STXBP1,ARRB1,PREPL,CDH13,RHOB,EPHA5,ANK2,DYNLT1,OGT,PAK1,NCAM1,ANK3,THY1,PRKCA,TNIK,CXADR,GNAQ,ARHGAP35,KALRN,PRMT2,TAOK1,CDK5,YWHAZ,YWHAB,MAP1A,YWHAG,BRSK2,PPFIA3,UBE2N,PLCB1,HGS,SYN3,BCR,…
1	TRUE	7.31e-05	158	314	37	0.118	0.234	GO:0010638	BP	2	positive regulation of organelle organization	5	MARK4,NCKAP1,SIRT2,PFN2,GSK3B,SH3GLB1,MAPRE1,STMN2,GSK3A,CAMKK2,WASF1,CCDC88A,OPTN,YWHAH,CLIP1,YWHAQ,RAC1,BIN1,ARRB1,ABI2,PFDN2,PAK1,SYNJ1,ARHGAP35,CDK5,YWHAZ,YWHAB,YWHAG,PPM1E,UBE2N,PLCB1,MAPT,EVL,DCTN1,PDXP,ARPC1A,PIP4K2B
1	TRUE	8.94e-05	44	136	11	0.081	0.25	GO:0050769	BP	2	positive regulation of neurogenesis	6	RUFY3,NEDD4L,CAMK2B,SYT1,NRCAM,NDRG4,STMN2,DPYSL3,TUBB2B,ARHGAP35,MAPT
1	TRUE	9.37e-05	5	91	4	0.044	0.8	GO:0016082	BP	2	synaptic vesicle priming	2	STX1B,SNAP25,STXBP1,SYNJ1
1	TRUE	9.4e-05	35	347	15	0.043	0.429	GO:0002009	BP	2	morphogenesis of an epithelium	2	AP2B1,AP2S1,CAMSAP3,RAB10,DAAM1,NDRG4,RAC1,RHOB,PAK1,ARHGAP35,AP2M1,CLASP2,PTEN,BRSK2,AP2A2
1	TRUE	9.48e-05	103	249	24	0.096	0.233	GO:2000145	BP	2	regulation of cell motility	3	RUFY3,KIF2A,PFN2,CAMSAP3,MAPRE1,ARHGEF7,NDRG4,DPYSL3,RTN4,AKT3,RAC1,DAB2IP,PPP3CA,CDH13,RHOB,PAK1,THY1,PRKCA,CLASP2,PLCB1,EVL,SRC,SRGAP2,SRCIN1
1	TRUE	9.48e-05	13	113	6	0.053	0.462	GO:1902108	BP	2	regulation of mitochondrial membrane permeability involved in apoptotic process	2	GSK3A,YWHAH,YWHAQ,YWHAZ,YWHAB,YWHAG
1	TRUE	9.48e-05	13	113	6	0.053	0.462	GO:1902686	BP	2	mitochondrial outer membrane permeabilization involved in programmed cell death	1	GSK3A,YWHAH,YWHAQ,YWHAZ,YWHAB,YWHAG
1	TRUE	9.48e-05	13	113	6	0.053	0.462	GO:1902110	BP	2	positive regulation of mitochondrial membrane permeability involved in apoptotic process	2	GSK3A,YWHAH,YWHAQ,YWHAZ,YWHAB,YWHAG
1	TRUE	9.48e-05	13	113	6	0.053	0.462	GO:0097345	BP	2	mitochondrial outer membrane permeabilization	3	GSK3A,YWHAH,YWHAQ,YWHAZ,YWHAB,YWHAG
1	TRUE	0.0001	11	347	8	0.023	0.727	GO:0050771	BP	2	negative regulation of axonogenesis	7	RUFY3,MAP2,PTPRS,RTN4,THY1,PTEN,DCC,GDI1
1	TRUE	0.000101	59	193	15	0.078	0.254	GO:0061025	BP	2	membrane fusion	4	RABEP1,SYT1,NSF,STX7,STX1B,RAB3A,STX1A,DNM1,STX12,NAPB,SNAP25,NAPG,STXBP1,DNM3,VAMP2
1	TRUE	0.000102	12	70	5	0.071	0.417	GO:0098693	BP	2	regulation of synaptic vesicle cycle	4	SYN1,STX1B,RAB3A,STXBP1,CDK5
1	TRUE	0.000105	144	351	37	0.105	0.257	GO:0048193	BP	2	Golgi vesicle transport	5	EHD3,GABARAPL2,KIF2A,NSF,KIFAP3,RAB10,KIF3B,AP3B2,RAB2A,DCTN6,NAPA,YKT6,SPTBN1,RAB14,OPTN,ATP8A1,KLC1,RBSN,KIF3A,ACTR10,DCTN4,NAPG,DCTN3,ACTR1A,DYNC1LI1,ANK2,ANK3,RAB6B,KIF5A,DCTN5,DCTN2,MYO18A,MYO5A,SPTAN1,DCTN1,VAMP2,DYNLL2
1	TRUE	0.000105	15	313	9	0.029	0.6	GO:0001738	BP	2	morphogenesis of a polarized epithelium	3	AP2B1,AP2S1,CAMSAP3,RAB10,DAAM1,RAC1,AP2M1,BRSK2,AP2A2
1	TRUE	0.000111	58	224	16	0.071	0.276	GO:0030705	BP	2	cytoskeleton-dependent intracellular transport	4	PAFAH1B1,CAMSAP3,MAP2,KIF3B,AP3B2,APBA1,CCDC88A,KIF3A,KIF5A,MAP1A,KIF5C,MAPT,TUBB,MYO5A,DYNLL2,NEFL
1	TRUE	0.000111	118	249	26	0.104	0.22	GO:0040012	BP	2	regulation of locomotion	2	RUFY3,KIF2A,PFN2,CAMSAP3,MAPRE1,ARHGEF7,NDRG4,DPYSL3,PLXNA1,RTN4,AKT3,RAC1,DAB2IP,TUBB2B,PPP3CA,CDH13,RHOB,PAK1,THY1,PRKCA,CLASP2,PLCB1,EVL,SRC,SRGAP2,SRCIN1
1	TRUE	0.000113	14	347	9	0.026	0.643	GO:0048814	BP	2	regulation of dendrite morphogenesis	9	CAMK2B,GSK3B,YWHAH,PTPRD,TNIK,CDK5,PTEN,CFL1,SRCIN1
1	TRUE	0.000116	142	121	19	0.157	0.134	GO:0051050	BP	2	positive regulation of transport	4	FYN,RUFY3,NEDD4L,MAP2,SH3GLB1,STX1B,RAB3A,GSK3A,STX1A,PPP3CB,YWHAH,YWHAQ,ARRB1,ANK2,CLASP2,YWHAZ,YWHAB,YWHAG,VAMP2
1	TRUE	0.000116	123	254	27	0.106	0.22	GO:0051094	BP	2	positive regulation of developmental process	3	RUFY3,NEDD4L,CAMK2B,CTNNA2,SYT1,ADD1,NRCAM,ARHGEF7,NDRG4,STMN2,EHD1,DPYSL3,RTN4,AKT3,RAC1,BIN1,DAB2IP,TUBB2B,RHOB,PRKCA,ARHGAP35,CLASP2,BASP1,PLCB1,MAPT,SRC,L1CAM
1	TRUE	0.000119	12	314	8	0.025	0.667	GO:0007212	BP	2	dopamine receptor signaling pathway	3	GNB1,GSK3B,GNAO1,GNA11,PALM,GSK3A,GNAQ,GNG2
1	TRUE	0.000126	30	319	13	0.041	0.433	GO:0060491	BP	2	regulation of cell projection assembly	5	RALA,MARK4,NCKAP1,PFN2,PALM,DPYSL3,CCDC88A,RAC1,EVI5L,TENM2,ARHGAP35,GAP43,EVL
1	TRUE	0.000126	30	319	13	0.041	0.433	GO:0120032	BP	2	regulation of plasma membrane bounded cell projection assembly	6	RALA,MARK4,NCKAP1,PFN2,PALM,DPYSL3,CCDC88A,RAC1,EVI5L,TENM2,ARHGAP35,GAP43,EVL
1	TRUE	0.000126	337	348	68	0.195	0.202	GO:0007166	BP	2	cell surface receptor signaling pathway	2	AP2B1,RALA,MARK4,FYN,TRIO,AP2S1,CYFIP2,CAMK2B,NCKAP1,SIRT2,PAK3,GNB1,GSK3B,GNAO1,STX1B,DAAM1,ARHGEF7,NDRG4,NECAB2,PPP2R1A,GSK3A,STX1A,ANKMY2,DNM1,SH3GL2,PPP3CB,CPE,RTN4,RAB14,USP9X,KRAS,USP15,RAC1,DAB2IP,ARRB1,PPP3CA,CDH13,IGSF3,EPHA5,OGT,CAMK2G,PAK1,NCAM1,MAGI1,EPS8,PTPRD,THY1,PRKCA,GNAQ,KALRN,AP2M1,YWHAZ,PTEN,CFL1,UBE2N,PLCB1,AP2A2,HGS,GNG2,DCC,EVL,CD47,SRC,ATP6V1G2,PLXNA4,ARPC4,ARPC1A,PIP4K2B
1	TRUE	0.000134	747	131	58	0.443	0.078	GO:0051641	BP	2	cellular localization	2	PRKAR2B,RALA,PAFAH1B1,SYN1,FYN,RUFY3,NEDD4L,SYT1,REEP1,NSF,MAP2,STX7,ERC1,RAB10,SH3GLB1,STX1B,KIF3B,AP3B2,TUBB4A,RAB3A,GSK3A,STX1A,PPP3CB,CPE,RTN4,CCDC88A,DNAJC6,USP9X,GNAI1,YWHAH,KIF3A,SNAP25,DCTN4,DCLK1,YWHAQ,STXBP1,ACTR1A,RHOB,DYNC1LI1,ANK2,SYNJ1,CLASP2,CDK5,YWHAZ,YWHAB,KIF5C,YWHAG,MAP6,PACS1,DCTN2,PPFIA3,PCLO,MAPT,MYO5A,SPTAN1,GDI1,DCTN1,VAMP2
1	TRUE	0.000134	83	213	19	0.089	0.229	GO:0009611	BP	2	response to wounding	1	PRKAR2B,FYN,GNB1,GNA11,EHD1,DPYSL3,RAC1,STXBP1,ARRB1,CASK,PAK1,PRKCA,GNAQ,ARHGAP35,CLASP2,YWHAZ,GAP43,GNG2,SRC
1	TRUE	0.000143	95	17	6	0.353	0.063	GO:0051241	BP	2	negative regulation of multicellular organismal process	3	CRMP1,MAP2,STX1B,DPYSL3,RTN4,YWHAH
1	TRUE	0.000143	60	249	17	0.068	0.283	GO:0051272	BP	2	positive regulation of cellular component movement	4	RUFY3,MAP2,MAPRE1,ARHGEF7,RTN4,AKT3,RAC1,DAB2IP,TUBB2B,PPP3CA,CDH13,RHOB,PAK1,THY1,PRKCA,CLASP2,SRC
1	TRUE	0.000148	14	113	6	0.053	0.429	GO:1905710	BP	2	positive regulation of membrane permeability	4	GSK3A,YWHAH,YWHAQ,YWHAZ,YWHAB,YWHAG
1	TRUE	0.000148	14	113	6	0.053	0.429	GO:0035794	BP	2	positive regulation of mitochondrial membrane permeability	6	GSK3A,YWHAH,YWHAQ,YWHAZ,YWHAB,YWHAG
1	TRUE	0.000148	47	291	16	0.055	0.34	GO:1902905	BP	2	positive regulation of supramolecular fiber organization	5	NCKAP1,PFN2,MAPRE1,STMN2,WASF1,CLIP1,RAC1,BIN1,ABI2,PAK1,PPM1E,MAPT,EVL,DCTN1,PDXP,ARPC1A
1	TRUE	0.000148	15	104	6	0.058	0.4	GO:1903305	BP	2	regulation of regulated secretory pathway	4	SYN1,SYT1,STX1B,RAB3A,STX1A,STXBP1
1	TRUE	0.000153	47	292	16	0.055	0.34	GO:0000086	BP	2	G2/M transition of mitotic cell cycle	3	PRKAR2B,MARK4,PAFAH1B1,MAPRE1,TUBB4A,PPP2R1A,OPTN,DCTN3,ACTR1A,TAOK1,YWHAG,BRSK2,DCTN2,PLCB1,TUBB,DCTN1
1	TRUE	0.000155	27	204	10	0.049	0.37	GO:0030168	BP	2	platelet activation	4	FYN,GNB1,GNA11,STXBP1,ARRB1,PRKCA,GNAQ,YWHAZ,GNG2,SRC
1	TRUE	0.000193	50	348	18	0.052	0.36	GO:0110053	BP	2	regulation of actin filament organization	5	NCKAP1,PFN2,ADD2,PAK3,ADD1,WASF1,RAC1,BIN1,ABI2,PAK1,EPS8,ARHGAP35,CLASP2,PPM1E,EVL,PDXP,ARPC4,ARPC1A
1	TRUE	0.000194	132	214	25	0.117	0.189	GO:1901701	BP	2	cellular response to oxygen-containing compound	4	PRKAR2B,FYN,GNB1,RAB10,GNA11,ATP1A3,GSK3A,PPP3CB,CAMKK2,GNAI1,LANCL2,AGAP3,DAB2IP,RHOB,EPHA5,PRKCA,GNAQ,CDK5,PLCB1,GNG2,MAPT,SRC,MYO5A,VAMP2,PDXP
1	TRUE	0.000197	48	136	11	0.081	0.229	GO:0051962	BP	2	positive regulation of nervous system development	4	RUFY3,NEDD4L,CAMK2B,SYT1,NRCAM,NDRG4,STMN2,DPYSL3,TUBB2B,ARHGAP35,MAPT
1	TRUE	0.000204	9	352	7	0.02	0.778	GO:0007157	BP	2	heterophilic cell-cell adhesion via plasma membrane cell adhesion molecules	5	ADGRL1,TENM2,PTPRD,CXADR,CADM3,DCHS1,CADM2
1	TRUE	0.000206	18	138	7	0.051	0.389	GO:0048278	BP	2	vesicle docking	3	STX7,RAB10,STX1B,STX1A,STX12,SNAP25,STXBP1
1	TRUE	0.000208	11	91	5	0.055	0.455	GO:0036465	BP	2	synaptic vesicle recycling	4	SYT1,RAB3A,DNAJC6,SYNJ1,CDK5
1	TRUE	0.000208	41	352	16	0.045	0.39	GO:0048729	BP	2	tissue morphogenesis	1	AP2B1,AP2S1,CAMSAP3,RAB10,DAAM1,NDRG4,RAC1,RHOB,PAK1,ARHGAP35,AP2M1,CLASP2,DCHS1,PTEN,BRSK2,AP2A2
1	TRUE	0.000213	107	201	21	0.104	0.196	GO:0070201	BP	2	regulation of establishment of protein localization	1	CACNA2D2,FYN,RUFY3,SH3GLB1,GSK3A,STX1A,PPP3CB,PANX1,YWHAH,SNAP25,YWHAQ,EPHA5,SNX12,PRKCA,YWHAZ,YWHAB,YWHAG,MAPT,MYO18A,GDI1,VAMP2
1	TRUE	0.00023	15	113	6	0.053	0.4	GO:0046902	BP	2	regulation of mitochondrial membrane permeability	5	GSK3A,YWHAH,YWHAQ,YWHAZ,YWHAB,YWHAG
1	TRUE	0.000231	623	250	83	0.332	0.133	GO:0022607	BP	2	cellular component assembly	3	PRKAR2B,RALA,MARK4,PAFAH1B1,NCKAP1,SYT1,KIF2A,PFN2,NSF,ADD2,CAMSAP3,PAK3,MAP2,STX7,ADD1,NRCAM,SH3GLB1,STX1B,PALM,KIF3B,MAPRE1,ARHGEF7,DMXL2,STMN2,NEFM,TUBB4A,FSD1,PPP2R1A,DNM1,APBA1,EHD1,PANX1,WASF1,DPYSL3,SPTBN1,RTN4,CCDC88A,STX12,CAMSAP2,TMOD2,KIF3A,SNAP25,NAPG,RAC1,BIN1,DAB2IP,STXBP1,DCTN3,ATAT1,ARRB1,ACTR1A,CDH13,PRUNE1,CAMK2G,PAK1,THY1,PRKCA,TNIK,SYNJ1,ARHGAP35,CLASP2,CDK5,YWHAZ,HDGFL3,LETM1…
1	TRUE	0.000246	51	347	18	0.052	0.353	GO:0042391	BP	2	regulation of membrane potential	3	EHD3,NEDD4L,GSK3B,GNA11,STX1B,ATP1A3,GSK3A,YWHAH,BIN1,ATP1B1,ANK2,ANK3,CACNA2D1,CXADR,GNAQ,PTEN,MAPT,SRC
1	TRUE	0.000249	72	213	17	0.08	0.236	GO:0042060	BP	2	wound healing	2	PRKAR2B,FYN,GNB1,GNA11,EHD1,RAC1,STXBP1,ARRB1,CASK,PAK1,PRKCA,GNAQ,ARHGAP35,CLASP2,YWHAZ,GNG2,SRC
1	TRUE	0.000258	1128	348	175	0.503	0.155	GO:0050896	BP	2	response to stimulus	1	PRKAR2B,MYCBP2,AP2B1,RALA,MARK4,FYN,CLCN6,EHD3,GABARAPL2,TRIO,INPP4A,AP2S1,NEDD4L,CYFIP2,PITHD1,CAMK2B,NCKAP1,CTNNA2,SYT1,SIRT2,ADGRL1,SNCB,KIFAP3,PAK3,GNB1,STX7,GSK3B,ERC1,RAB10,GNAO1,ADD1,GNA11,IGBP1,DPYSL2,SH3GLB1,STX1B,PALM,DAAM1,NDRG3,ARHGEF7,NDRG4,NECAB2,STMN2,PPP2CB,APLP1,ATP1A3,PTPRS,PPP2R1A,RAB3A,GSK3A,GSDME,STX1A,ANKMY2,DNM1,SH3GL2,PPP3CB,CPE,EHD1,SLC1A2,CAMKK2,RAB35,WASF1,DPYSL3,PLXNA1…
1	TRUE	0.000258	8	143	5	0.035	0.625	GO:0008574	MF	20	ATP-dependent microtubule motor activity, plus-end-directed	2	KIF3B,KIF3A,KIF5A,KIF5C,DYNLL2
1	TRUE	0.000261	14	197	7	0.036	0.5	GO:0019935	BP	2	cyclic-nucleotide-mediated signaling	4	GNB1,GSK3A,GNAI1,EPHA5,PRKCA,GNAQ,GNG2
1	TRUE	0.000261	14	197	7	0.036	0.5	GO:0019933	BP	2	cAMP-mediated signaling	5	GNB1,GSK3A,GNAI1,EPHA5,PRKCA,GNAQ,GNG2
1	TRUE	0.000263	606	113	44	0.389	0.073	GO:0051649	BP	2	establishment of localization in cell	3	PAFAH1B1,SYN1,FYN,RUFY3,SYT1,NSF,MAP2,STX7,ERC1,RAB10,SH3GLB1,STX1B,AP3B2,RAB3A,GSK3A,STX1A,PPP3CB,CCDC88A,DNAJC6,USP9X,YWHAH,KIF3A,SNAP25,DCTN4,YWHAQ,STXBP1,ACTR1A,RHOB,DYNC1LI1,SYNJ1,CLASP2,CDK5,YWHAZ,YWHAB,KIF5C,YWHAG,DCTN2,PPFIA3,PCLO,MAPT,MYO5A,SPTAN1,GDI1,VAMP2
1	TRUE	0.000263	104	229	22	0.096	0.212	GO:0060627	BP	2	regulation of vesicle-mediated transport	3	RALA,SYN1,NEDD4L,SNAP91,SYT1,NSF,MAP2,RAB10,STX1B,RAB3A,STX1A,EHD1,RAC1,STXBP1,ARRB1,CDH13,SNX12,CLASP2,HGS,MYO18A,SRC,VAMP2
1	TRUE	0.000263	13	138	6	0.043	0.462	GO:0005484	MF	5	SNAP receptor activity	2	STX7,STX1B,STX1A,STX12,SNAP25,VAMP2
1	TRUE	0.000272	912	348	147	0.422	0.161	GO:0051716	BP	2	cellular response to stimulus	2	PRKAR2B,AP2B1,RALA,MARK4,FYN,CLCN6,GABARAPL2,TRIO,INPP4A,AP2S1,CYFIP2,PITHD1,CAMK2B,NCKAP1,SYT1,SIRT2,ADGRL1,KIFAP3,PAK3,GNB1,GSK3B,ERC1,RAB10,GNAO1,ADD1,GNA11,IGBP1,DPYSL2,SH3GLB1,STX1B,PALM,DAAM1,NDRG3,ARHGEF7,NDRG4,NECAB2,STMN2,APLP1,ATP1A3,PTPRS,PPP2R1A,GSK3A,GSDME,STX1A,ANKMY2,DNM1,SH3GL2,PPP3CB,CPE,EHD1,CAMKK2,RAB35,WASF1,DPYSL3,SPTBN1,RTN4,CCDC88A,AKT3,RAB14,PPP3CC,OPTN,USP9X,GNAI1,YWHAH,G…
1	TRUE	0.000275	86	347	25	0.072	0.291	GO:0040007	BP	2	growth	1	RUFY3,NEDD4L,SYT1,MAP2,GSK3B,NRCAM,NDRG3,NDRG4,PTPRS,PPP2R1A,GSK3A,SH3GL2,PPP3CB,PLXNA1,RTN4,USP9X,PRMT2,CDK5,PTEN,BASP1,PLCB1,MAPT,DCC,L1CAM,PLXNA4
1	TRUE	0.000278	103	267	24	0.09	0.233	GO:0016773	MF	11	phosphotransferase activity, alcohol group as acceptor	2	MARK4,FYN,TRIO,CAMK2B,PAK3,GSK3A,CAMKK2,AKT3,DCLK1,RAC1,EPHA5,CAMK2G,PAK1,PRKCA,TNIK,KALRN,CAMKV,CDK5,PGM2L1,BRSK2,BCR,SRC,CDC42BPB,PIP4K2B
1	TRUE	0.000282	26	347	12	0.035	0.462	GO:0050803	BP	2	regulation of synapse structure or activity	3	FYN,CAMK2B,CTNNA2,ADGRL1,STX1B,DAB2IP,PTPRD,CDK5,PTEN,CFL1,DCTN1,SRCIN1
1	TRUE	0.000305	40	113	9	0.08	0.225	GO:1905475	BP	2	regulation of protein localization to membrane	2	FYN,STX7,YWHAH,YWHAQ,CDK5,YWHAZ,YWHAB,YWHAG,GDI1
1	TRUE	0.000313	22	222	9	0.041	0.409	GO:0008088	BP	2	axo-dendritic transport	5	PAFAH1B1,MAP2,KIF3B,AP3B2,APBA1,KIF5A,MAP1A,MAPT,NEFL
1	TRUE	0.000326	13	144	6	0.042	0.462	GO:0048639	BP	2	positive regulation of developmental growth	4	RUFY3,NEDD4L,SYT1,BASP1,PLCB1,MAPT
1	TRUE	0.000326	16	174	7	0.04	0.438	GO:0003777	MF	20	microtubule motor activity	7	KIF2A,KIF3B,KIF21B,KIF3A,KIF5A,KIF5C,DYNLL2
1	TRUE	0.000328	16	113	6	0.053	0.375	GO:0090559	BP	2	regulation of membrane permeability	3	GSK3A,YWHAH,YWHAQ,YWHAZ,YWHAB,YWHAG
1	TRUE	0.000328	32	145	9	0.062	0.281	GO:0001664	MF	5	G-protein coupled receptor binding	3	RALA,FYN,REEP1,GNAO1,CNRIP1,GNAI1,GNAZ,ARRB1,GNAQ
1	TRUE	0.000331	17	10	3	0.3	0.176	GO:0010771	BP	2	negative regulation of cell morphogenesis involved in differentiation	4	MAP2,RTN4,YWHAH
1	TRUE	0.000334	35	73	7	0.096	0.2	GO:0090174	BP	2	organelle membrane fusion	5	SYT1,STX7,STX1B,RAB3A,SNAP25,STXBP1,VAMP2
1	TRUE	0.000334	35	73	7	0.096	0.2	GO:0006906	BP	2	vesicle fusion	6	SYT1,STX7,STX1B,RAB3A,SNAP25,STXBP1,VAMP2
1	TRUE	0.000335	8	70	4	0.057	0.5	GO:0046928	BP	2	regulation of neurotransmitter secretion	3	SYN1,STX1B,RAB3A,STXBP1
1	TRUE	0.000335	8	70	4	0.057	0.5	GO:2000300	BP	2	regulation of synaptic vesicle exocytosis	6	SYN1,STX1B,RAB3A,STXBP1
1	TRUE	0.000343	89	254	21	0.083	0.236	GO:0045597	BP	2	positive regulation of cell differentiation	4	RUFY3,NEDD4L,CAMK2B,CTNNA2,SYT1,ADD1,NRCAM,ARHGEF7,NDRG4,STMN2,EHD1,DPYSL3,RAC1,BIN1,DAB2IP,TUBB2B,PRKCA,ARHGAP35,PLCB1,MAPT,L1CAM
1	TRUE	0.000344	6	102	4	0.039	0.667	GO:0097306	BP	2	cellular response to alcohol	5	GNB1,GNAI1,LANCL2,GNG2
1	TRUE	0.000355	32	329	13	0.04	0.406	GO:0051017	BP	2	actin filament bundle assembly	5	PFN2,ADD2,ADD1,DPYSL3,RAC1,ARRB1,PAK1,EPS8,CLASP2,PPM1E,EVL,SRC,PDXP
1	TRUE	0.000374	52	352	18	0.051	0.346	GO:0009887	BP	2	animal organ morphogenesis	3	AP2B1,PAFAH1B1,AP2S1,CTNNA2,DAAM1,NDRG4,APLP1,GSK3A,CPE,RAC1,THY1,AP2M1,DCHS1,PTEN,BASP1,LY6H,AP2A2,EVL
1	TRUE	0.000379	18	155	7	0.045	0.389	GO:0005516	MF	5	calmodulin binding	2	CAMK2B,PPP3CB,CAMKK2,PPP3CA,CAMK2G,PLCB1,VAMP2
1	TRUE	0.000384	20	27	4	0.148	0.2	GO:0098930	BP	2	axonal transport	6	PAFAH1B1,MAP2,AP3B2,MAPT
1	TRUE	0.000386	4	204	4	0.02	1	GO:0031821	MF	5	G-protein coupled serotonin receptor binding	4	GNAO1,GNA11,GNAI1,GNAQ
1	TRUE	0.000387	32	280	12	0.043	0.375	GO:0031032	BP	2	actomyosin structure organization	3	PFN2,EPB41L1,TMOD2,RAC1,ARRB1,PAK1,CLASP2,PPM1E,EVL,MYO18A,SRC,CDC42BPB
1	TRUE	0.000395	23	347	11	0.032	0.478	GO:0050807	BP	2	regulation of synapse organization	4	FYN,CAMK2B,CTNNA2,ADGRL1,DAB2IP,PTPRD,CDK5,PTEN,CFL1,DCTN1,SRCIN1
1	TRUE	0.000437	20	337	10	0.03	0.5	GO:0001508	BP	2	action potential	4	NEDD4L,GNA11,YWHAH,BIN1,ATP1B1,ANK2,ANK3,CACNA2D1,CXADR,GNAQ
1	TRUE	0.000464	10	59	4	0.068	0.4	GO:0021954	BP	2	central nervous system neuron development	4	PAFAH1B1,MAP2,ARHGAP35,MAPT
1	TRUE	0.000464	74	343	22	0.064	0.297	GO:0016049	BP	2	cell growth	1	RUFY3,NEDD4L,SYT1,MAP2,GSK3B,NRCAM,NDRG3,NDRG4,PTPRS,PPP2R1A,GSK3A,SH3GL2,PPP3CB,PLXNA1,RTN4,USP9X,PRMT2,CDK5,MAPT,DCC,L1CAM,PLXNA4
1	TRUE	0.000475	125	272	27	0.099	0.216	GO:0051020	MF	5	GTPase binding	3	MYCBP2,FYN,TRIO,CAMK2B,NCKAP1,NSF,PAK3,GNB1,ERC1,SBF1,KIF3B,ARHGEF7,DMXL2,EHD1,WASF1,SPTBN1,OPTN,KIF3A,ABI2,CAMK2G,PAK1,NCAM1,KALRN,MYO5A,SPTAN1,SRGAP2,NEFL
1	TRUE	0.000486	3	10	2	0.2	0.667	GO:0030517	BP	2	negative regulation of axon extension	3	MAP2,RTN4
1	TRUE	0.000497	20	143	7	0.049	0.35	GO:0099518	BP	2	vesicle cytoskeletal trafficking	5	PAFAH1B1,MAP2,KIF3B,AP3B2,KIF3A,KIF5A,MYO5A
1	TRUE	0.000497	7	204	5	0.025	0.714	GO:0031683	MF	63	G-protein beta/gamma-subunit complex binding	1	GNAO1,GNA11,GNAI1,GNAZ,GNAQ
1	TRUE	0.000499	49	348	17	0.049	0.347	GO:0008154	BP	2	actin polymerization or depolymerization	4	NCKAP1,PFN2,ADD2,PAK3,ADD1,WASF1,DSTN,RAC1,BIN1,ABI2,EPS8,ARHGAP35,CFL1,EVL,PDXP,ARPC4,ARPC1A
1	TRUE	0.0005	33	329	13	0.04	0.394	GO:0061572	BP	2	actin filament bundle organization	4	PFN2,ADD2,ADD1,DPYSL3,RAC1,ARRB1,PAK1,EPS8,CLASP2,PPM1E,EVL,SRC,PDXP
1	TRUE	0.000501	24	339	11	0.032	0.458	GO:0018107	BP	2	peptidyl-threonine phosphorylation	2	CAMK2B,SIRT2,GSK3B,GSK3A,CAMKK2,DCLK1,CAB39,CAMK2G,PRKCA,CAMKV,CDK5
1	TRUE	0.000503	40	348	15	0.043	0.375	GO:0030674	MF	5	protein binding, bridging	2	LASP1,AP2B1,AP2S1,OPTN,ABI2,ANK2,ANK3,EPS8,AP2M1,MAP1A,AP2A2,MAPT,SRC,ARPC4,NEFL
1	TRUE	0.000536	52	292	16	0.055	0.308	GO:0044839	BP	2	cell cycle G2/M phase transition	2	PRKAR2B,MARK4,PAFAH1B1,MAPRE1,TUBB4A,PPP2R1A,OPTN,DCTN3,ACTR1A,TAOK1,YWHAG,BRSK2,DCTN2,PLCB1,TUBB,DCTN1
1	TRUE	0.000571	65	314	19	0.061	0.292	GO:0016311	BP	2	dephosphorylation	3	CAMSAP3,GSK3B,IGBP1,SBF1,PPP2CB,PTPRS,PPP2R1A,PPP3CB,PPP2R5D,PPP1R7,PPP3CC,PLPPR3,PPP3CA,TIPRL,PTPRD,SYNJ1,YWHAB,PPM1E,PDXP
1	TRUE	0.0006	126	184	21	0.114	0.167	GO:0003008	BP	2	system process	2	PRKAR2B,PAFAH1B1,FYN,NEDD4L,CAMK2B,CTNNA2,GNAO1,STX1B,ATP1A3,GSK3A,PPP3CB,TMOD2,BIN1,ANK2,CAMK2G,PRKCA,SYNJ1,PLCB1,MAPT,SRC,DCTN1
1	TRUE	0.000641	146	184	23	0.125	0.158	GO:0051240	BP	2	positive regulation of multicellular organismal process	3	RUFY3,NEDD4L,CAMK2B,SYT1,NRCAM,STX1B,NDRG4,STMN2,GSK3A,PANX1,DPYSL3,RTN4,BIN1,TUBB2B,RHOB,FAM49B,PRKCA,ARHGAP35,CLASP2,BASP1,PLCB1,MAPT,SRC
1	TRUE	0.000641	71	314	20	0.064	0.282	GO:1905114	BP	2	cell surface receptor signaling pathway involved in cell-cell signaling	3	AP2B1,MARK4,AP2S1,GNB1,GSK3B,GNAO1,STX1B,DAAM1,PPP2R1A,GSK3A,PPP3CB,CPE,RAC1,DAB2IP,PPP3CA,GNAQ,AP2M1,PLCB1,AP2A2,GNG2
1	TRUE	0.000643	55	249	15	0.06	0.273	GO:0030335	BP	2	positive regulation of cell migration	5	RUFY3,MAPRE1,ARHGEF7,RTN4,AKT3,RAC1,DAB2IP,PPP3CA,CDH13,RHOB,PAK1,THY1,PRKCA,CLASP2,SRC
1	TRUE	0.000686	11	59	4	0.068	0.364	GO:0021953	BP	2	central nervous system neuron differentiation	4	PAFAH1B1,MAP2,ARHGAP35,MAPT
1	TRUE	0.000739	8	331	6	0.018	0.75	GO:0016601	BP	2	Rac protein signal transduction	5	NCKAP1,WASF1,ABI2,CDH13,OGT,EPS8
1	TRUE	0.000782	60	350	19	0.054	0.317	GO:0042578	MF	11	phosphoric ester hydrolase activity	1	INPP4A,SBF1,PPP2CB,PLD3,PTPRS,PPP3CB,PPP2R5D,PPP3CC,PLPPR3,PPP3CA,PRUNE1,CAMK2G,PTPRD,SYNJ1,PTEN,PPM1E,PLCB1,PGAP1,PDXP
1	TRUE	0.000819	8	337	6	0.018	0.75	GO:0030507	MF	5	spectrin binding	3	ADD2,ADD1,KIF3A,ANK2,ANK3,DCTN2
1	TRUE	0.000833	39	204	11	0.054	0.282	GO:0035690	BP	2	cellular response to drug	4	FYN,GNB1,GNA11,PPP3CB,GNAI1,PPP3CA,RHOB,GNAQ,PLCB1,SRC,PDXP
1	TRUE	0.000852	68	113	11	0.097	0.162	GO:1904951	BP	2	positive regulation of establishment of protein localization	1	FYN,RUFY3,SH3GLB1,GSK3A,PPP3CB,YWHAH,YWHAQ,YWHAZ,YWHAB,YWHAG,VAMP2
1	TRUE	0.00086	8	91	4	0.044	0.5	GO:0140238	BP	2	presynaptic endocytosis	4	SYT1,DNAJC6,SYNJ1,CDK5
1	TRUE	0.00086	8	91	4	0.044	0.5	GO:0048488	BP	2	synaptic vesicle endocytosis	5	SYT1,DNAJC6,SYNJ1,CDK5
1	TRUE	0.000864	67	314	19	0.061	0.284	GO:0198738	BP	2	cell-cell signaling by wnt	3	AP2B1,MARK4,AP2S1,GNB1,GSK3B,GNAO1,DAAM1,PPP2R1A,GSK3A,PPP3CB,CPE,RAC1,DAB2IP,PPP3CA,GNAQ,AP2M1,PLCB1,AP2A2,GNG2
1	TRUE	0.000864	67	314	19	0.061	0.284	GO:0016055	BP	2	Wnt signaling pathway	4	AP2B1,MARK4,AP2S1,GNB1,GSK3B,GNAO1,DAAM1,PPP2R1A,GSK3A,PPP3CB,CPE,RAC1,DAB2IP,PPP3CA,GNAQ,AP2M1,PLCB1,AP2A2,GNG2
1	TRUE	0.000876	10	143	5	0.035	0.5	GO:1990939	MF	20	ATP-dependent microtubule motor activity	1	KIF3B,KIF3A,KIF5A,KIF5C,DYNLL2
1	TRUE	0.000936	14	347	8	0.023	0.571	GO:1905330	BP	2	regulation of morphogenesis of an epithelium	3	AP2B1,AP2S1,DAAM1,RAC1,AP2M1,CLASP2,PTEN,AP2A2
1	TRUE	0.000941	23	314	10	0.032	0.435	GO:0019722	BP	2	calcium-mediated signaling	4	ADGRL1,GSK3B,PPP3CB,CAMKK2,PPP3CC,PPP3CA,CDH13,ATP1B1,ANK2,MAPT
1	TRUE	0.000967	57	249	15	0.06	0.263	GO:2000147	BP	2	positive regulation of cell motility	4	RUFY3,MAPRE1,ARHGEF7,RTN4,AKT3,RAC1,DAB2IP,PPP3CA,CDH13,RHOB,PAK1,THY1,PRKCA,CLASP2,SRC
1	TRUE	0.00106	18	257	8	0.031	0.444	GO:0030073	BP	2	insulin secretion	3	CACNA2D2,STX1A,PPP3CB,SNAP25,EPHA5,CAMK2G,PRKCA,BRSK2
1	TRUE	0.00107	190	272	35	0.129	0.184	GO:0009605	BP	2	response to external stimulus	2	MYCBP2,RALA,FYN,GABARAPL2,CTNNA2,GNB1,GNA11,SH3GLB1,PTPRS,PLXNA1,SPTBN1,OPTN,DCLK1,RAC1,DAB2IP,TUBB2B,CDH13,EPHA5,CASK,NCAM1,PRKCA,CXADR,KIF5A,GNAQ,DPYSL5,ARHGAP35,CLASP2,KIF5C,CFL1,EVL,SRC,SPTAN1,L1CAM,PDXP,TUBB3
1	TRUE	0.00111	9	301	6	0.02	0.667	GO:1990089	BP	2	response to nerve growth factor	3	STMN2,SH3GL2,EHD1,RAB35,WASF1,MAPT
1	TRUE	0.00111	9	301	6	0.02	0.667	GO:1990090	BP	2	cellular response to nerve growth factor stimulus	4	STMN2,SH3GL2,EHD1,RAB35,WASF1,MAPT
1	TRUE	0.00111	6	314	5	0.016	0.833	GO:0050321	MF	11	tau-protein kinase activity	4	MARK4,GSK3B,GSK3A,CDK5,BRSK2
1	TRUE	0.00113	12	313	7	0.022	0.583	GO:0007164	BP	2	establishment of tissue polarity	3	AP2B1,AP2S1,DAAM1,RAC1,AP2M1,BRSK2,AP2A2
1	TRUE	0.00113	26	339	11	0.032	0.423	GO:0018210	BP	2	peptidyl-threonine modification	1	CAMK2B,SIRT2,GSK3B,GSK3A,CAMKK2,DCLK1,CAB39,CAMK2G,PRKCA,CAMKV,CDK5
1	TRUE	0.00113	12	313	7	0.022	0.583	GO:0001736	BP	2	establishment of planar polarity	4	AP2B1,AP2S1,DAAM1,RAC1,AP2M1,BRSK2,AP2A2
1	TRUE	0.0012	9	307	6	0.02	0.667	GO:0007189	BP	2	adenylate cyclase-activating G-protein coupled receptor signaling pathway	6	GNB1,APLP1,GSK3A,PRKCA,GNAQ,GNG2
1	TRUE	0.00121	308	267	49	0.184	0.159	GO:0016310	BP	2	phosphorylation	3	PRKAR2B,MARK4,FYN,CAMK2B,PFN2,ERC1,MAPRE3,IGBP1,EEF1A2,NDRG4,PPP2R1A,GSK3A,PPP3CB,CAMKK2,ENO2,SPTBN1,CCDC88A,AKT3,DCLK1,KRAS,USP15,RAC1,DAB2IP,ARRB1,ABI2,CAMK2G,PAK1,NCAM1,THY1,PRKCA,TNIK,GNAQ,KALRN,CAMKV,CDK5,PGM2L1,YWHAB,YWHAG,BRSK2,UBE2N,PLCB1,HGS,BCR,MAPT,SRC,SPTAN1,CDC42BPB,SRCIN1,NEFL
1	TRUE	0.00123	50	331	16	0.048	0.32	GO:0007265	BP	2	Ras protein signal transduction	4	NCKAP1,PAK3,GNB1,WASF1,KRAS,RAC1,DAB2IP,ARRB1,ABI2,CDH13,RHOB,OGT,PAK1,EPS8,CFL1,GDI1
1	TRUE	0.00133	44	73	7	0.096	0.159	GO:0048284	BP	2	organelle fusion	4	SYT1,STX7,STX1B,RAB3A,SNAP25,STXBP1,VAMP2
1	TRUE	0.00141	14	107	5	0.047	0.357	GO:0097061	BP	2	dendritic spine organization	5	FYN,CAMK2B,PAK3,CDK5,CFL1
1	TRUE	0.00144	13	291	7	0.024	0.538	GO:0031112	BP	2	positive regulation of microtubule polymerization or depolymerization	7	MAPRE1,STMN2,CLIP1,RAC1,PAK1,MAPT,DCTN1
1	TRUE	0.00147	13	292	7	0.024	0.538	GO:0031111	BP	2	negative regulation of microtubule polymerization or depolymerization	7	MAP2,MAPRE1,STMN2,TUBB4A,TAOK1,CLASP2,HDGFL3
1	TRUE	0.0015	15	246	7	0.028	0.467	GO:0060996	BP	2	dendritic spine development	6	CAMK2B,PAK3,PTPRS,CDK5,CFL1,SRGAP2,SRCIN1
1	TRUE	0.00151	29	27	4	0.148	0.138	GO:0072384	BP	2	organelle transport along microtubule	5	PAFAH1B1,MAP2,AP3B2,MAPT
1	TRUE	0.00155	17	143	6	0.042	0.353	GO:0047496	BP	2	vesicle transport along microtubule	6	PAFAH1B1,MAP2,KIF3B,AP3B2,KIF3A,KIF5A
1	TRUE	0.00155	66	249	16	0.064	0.242	GO:0040017	BP	2	positive regulation of locomotion	3	RUFY3,MAPRE1,ARHGEF7,RTN4,AKT3,RAC1,DAB2IP,TUBB2B,PPP3CA,CDH13,RHOB,PAK1,THY1,PRKCA,CLASP2,SRC
1	TRUE	0.00159	130	331	30	0.091	0.231	GO:0007169	BP	2	transmembrane receptor protein tyrosine kinase signaling pathway	4	AP2B1,FYN,AP2S1,CYFIP2,NCKAP1,SIRT2,PAK3,ARHGEF7,NDRG4,GSK3A,DNM1,SH3GL2,RTN4,RAB14,RAC1,DAB2IP,CDH13,EPHA5,OGT,PAK1,EPS8,PRKCA,KALRN,AP2M1,PLCB1,AP2A2,HGS,SRC,ATP6V1G2,ARPC1A
1	TRUE	0.00169	15	347	8	0.023	0.533	GO:0021543	BP	2	pallium development	3	PAFAH1B1,GSK3B,RTN4,DAB2IP,EPHA5,PTEN,PLCB1,SRGAP2
1	TRUE	0.0017	49	348	16	0.046	0.327	GO:0060090	MF	5	molecular adaptor activity	1	LASP1,AP2B1,AP2S1,OPTN,DAB2IP,ABI2,ANK2,ANK3,EPS8,AP2M1,MAP1A,AP2A2,MAPT,SRC,ARPC4,NEFL
1	TRUE	0.00172	520	214	61	0.285	0.117	GO:0042221	BP	2	response to chemical	2	PRKAR2B,RALA,FYN,NEDD4L,CAMK2B,SYT1,SNCB,GNB1,RAB10,GNA11,IGBP1,STMN2,PPP2CB,ATP1A3,GSK3A,STX1A,PPP3CB,EHD1,CAMKK2,RAB35,WASF1,DPYSL3,PLXNA1,RTN4,USP9X,GNAI1,YWHAH,LANCL2,AGAP3,RAC1,DAB2IP,TUBB2B,PPP3CA,CDH13,RHOB,EPHA5,CASK,CAMK2G,PAK1,NCAM1,PRKCA,KIF5A,GNAQ,DPYSL5,ARHGAP35,CDK5,YWHAZ,KIF5C,CFL1,UBE2N,PLCB1,GNG2,MAPT,EVL,SRC,MYO5A,SPTAN1,DCTN1,VAMP2,PDXP,TUBB3
1	TRUE	0.00175	176	266	32	0.12	0.182	GO:0005102	MF	5	signaling receptor binding	2	RALA,FYN,GABARAPL2,SYT1,REEP1,NSF,GNAO1,GNA11,GSK3A,CPE,PANX1,CNRIP1,GNAI1,YWHAH,GNAZ,USP15,DAB2IP,ARRB1,CASK,FAM49B,THY1,PRKCA,CXADR,GNAQ,AP2M1,CADM3,CDK5,YWHAG,CADM2,MAPT,TUBB,SRC
1	TRUE	0.00183	36	291	12	0.041	0.333	GO:0032273	BP	2	positive regulation of protein polymerization	3	NCKAP1,PFN2,MAPRE1,WASF1,CLIP1,RAC1,BIN1,ABI2,PAK1,MAPT,DCTN1,ARPC1A
1	TRUE	0.00183	10	171	5	0.029	0.5	GO:0002220	BP	2	innate immune response activating cell surface receptor signaling pathway	2	FYN,PAK3,KRAS,PAK1,SRC
1	TRUE	0.00183	10	171	5	0.029	0.5	GO:0002223	BP	2	stimulatory C-type lectin receptor signaling pathway	3	FYN,PAK3,KRAS,PAK1,SRC
1	TRUE	0.00184	15	352	8	0.023	0.533	GO:0098742	BP	2	cell-cell adhesion via plasma-membrane adhesion molecules	4	ADGRL1,CDH13,TENM2,PTPRD,CXADR,CADM3,DCHS1,CADM2
1	TRUE	0.00186	49	242	13	0.054	0.265	GO:0002768	BP	2	immune response-regulating cell surface receptor signaling pathway	3	FYN,CYFIP2,NCKAP1,PAK3,PPP3CB,KRAS,RAC1,PPP3CA,PAK1,THY1,UBE2N,SRC,ARPC1A
1	TRUE	0.00192	102	112	13	0.116	0.127	GO:0009725	BP	2	response to hormone	4	PRKAR2B,GNB1,RAB10,ATP1A3,GSK3A,GNAI1,YWHAH,LANCL2,PAK1,GNAQ,GNG2,MYO5A,VAMP2
1	TRUE	0.00193	976	247	112	0.453	0.115	GO:0006810	BP	2	transport	3	LASP1,AP2B1,RALA,PAFAH1B1,CACNA2D2,SYN1,FYN,RUFY3,RABEP1,NEDD4L,CYFIP2,CAMK2B,NCKAP1,SNAP91,SYT1,KIF2A,NSF,ADD2,CAMSAP3,MAP2,AMPH,STX7,ERC1,RAB10,DPYSL2,SH3GLB1,STX1B,KIF3B,AP3B2,DCTN6,ATP1A3,RAB3A,GSK3A,STX1A,DNM1,APBA1,PPP3CB,EHD1,PANX1,RAB35,WASF1,SPTBN1,CCDC88A,DNAJC6,STX12,RAB14,USP9X,NAPB,KLC1,SYNGR3,YWHAH,KIF3A,ACTR10,SNAP25,DCTN4,DCLK1,AGAP3,NAPG,YWHAQ,RAC1,BIN1,STXBP1,DCTN3,ARRB1,ACTR1A,…
1	TRUE	0.00193	15	257	7	0.027	0.467	GO:0050796	BP	2	regulation of insulin secretion	3	CACNA2D2,STX1A,PPP3CB,SNAP25,EPHA5,PRKCA,BRSK2
1	TRUE	0.00195	27	31	4	0.129	0.148	GO:0042063	BP	2	gliogenesis	4	PAFAH1B1,RTN4,CDK5,MAPT
1	TRUE	0.00198	33	228	10	0.044	0.303	GO:0007159	BP	2	leukocyte cell-cell adhesion	4	FYN,ADD2,PAK3,PODXL2,RAC1,PAK1,FAM49B,THY1,CD47,SRC
1	TRUE	0.00202	193	112	19	0.17	0.098	GO:0009719	BP	2	response to endogenous stimulus	2	PRKAR2B,FYN,GNB1,RAB10,STMN2,ATP1A3,GSK3A,WASF1,USP9X,GNAI1,YWHAH,LANCL2,PAK1,GNAQ,CDK5,GNG2,MAPT,MYO5A,VAMP2
1	TRUE	0.00203	10	292	6	0.021	0.6	GO:0007019	BP	2	microtubule depolymerization	4	STMN4,KIF2A,STMN2,TAOK1,CLASP2,HDGFL3
1	TRUE	0.00205	154	214	25	0.117	0.162	GO:1901700	BP	2	response to oxygen-containing compound	3	PRKAR2B,FYN,GNB1,RAB10,GNA11,ATP1A3,GSK3A,PPP3CB,CAMKK2,GNAI1,LANCL2,AGAP3,DAB2IP,RHOB,EPHA5,PRKCA,GNAQ,CDK5,PLCB1,GNG2,MAPT,SRC,MYO5A,VAMP2,PDXP
1	TRUE	0.00207	31	197	9	0.046	0.29	GO:0010817	BP	2	regulation of hormone levels	3	CACNA2D2,STX1A,PPP3CB,CPE,YWHAH,SNAP25,EPHA5,CAMK2G,PRKCA
1	TRUE	0.00207	50	347	16	0.046	0.32	GO:0006470	BP	2	protein dephosphorylation	1	GSK3B,SBF1,PPP2CB,PTPRS,PPP2R1A,PPP3CB,PPP2R5D,PPP1R7,PPP3CC,PPP3CA,TIPRL,PTPRD,YWHAB,PTEN,PPM1E,PDXP
1	TRUE	0.00209	1000	124	64	0.516	0.064	GO:0051234	BP	2	establishment of localization	2	RALA,PAFAH1B1,SYN1,FYN,RUFY3,NEDD4L,CYFIP2,CAMK2B,SYT1,REEP1,NSF,ADD2,MAP2,AMPH,STX7,ERC1,RAB10,DPYSL2,SH3GLB1,STX1B,AP3B2,ATP1A3,RAB3A,GSK3A,STX1A,PPP3CB,WASF1,CCDC88A,DNAJC6,USP9X,KLC1,YWHAH,KIF3A,SNAP25,DCTN4,YWHAQ,STXBP1,ARRB1,ACTR1A,RHOB,DYNC1LI1,ANK2,CAMK2G,PAK1,FAM49B,SYNJ1,NFASC,CLASP2,CDK5,YWHAZ,YWHAB,KIF5C,YWHAG,DCTN2,PPFIA3,AP2A2,PCLO,MAPT,MYO5A,SPTAN1,DNM3,GDI1,DCTN1,VAMP2
1	TRUE	0.00213	125	267	25	0.094	0.2	GO:0016301	MF	11	kinase activity	2	MARK4,FYN,TRIO,CAMK2B,PAK3,GSK3A,CAMKK2,AKT3,DCLK1,RAC1,EPHA5,CASK,CAMK2G,PAK1,PRKCA,TNIK,KALRN,CAMKV,CDK5,PGM2L1,BRSK2,BCR,SRC,CDC42BPB,PIP4K2B
1	TRUE	0.00224	56	213	13	0.061	0.232	GO:0050817	BP	2	coagulation	2	PRKAR2B,FYN,GNB1,GNA11,EHD1,RAC1,STXBP1,ARRB1,PRKCA,GNAQ,YWHAZ,GNG2,SRC
1	TRUE	0.00224	56	213	13	0.061	0.232	GO:0007599	BP	2	hemostasis	4	PRKAR2B,FYN,GNB1,GNA11,EHD1,RAC1,STXBP1,ARRB1,PRKCA,GNAQ,YWHAZ,GNG2,SRC
1	TRUE	0.00224	56	213	13	0.061	0.232	GO:0007596	BP	2	blood coagulation	3	PRKAR2B,FYN,GNB1,GNA11,EHD1,RAC1,STXBP1,ARRB1,PRKCA,GNAQ,YWHAZ,GNG2,SRC
1	TRUE	0.00225	21	242	8	0.033	0.381	GO:0120034	BP	2	positive regulation of plasma membrane bounded cell projection assembly	6	RALA,MARK4,NCKAP1,PALM,DPYSL3,CCDC88A,RAC1,ARHGAP35
1	TRUE	0.00232	20	257	8	0.031	0.4	GO:0030072	BP	2	peptide hormone secretion	2	CACNA2D2,STX1A,PPP3CB,SNAP25,EPHA5,CAMK2G,PRKCA,BRSK2
1	TRUE	0.00232	16	104	5	0.048	0.312	GO:0017022	MF	5	myosin binding	3	RALA,RAB10,RAB3A,STX1A,RAB3C
1	TRUE	0.00235	1578	272	180	0.662	0.114	GO:0065007	BP	2	biological regulation	1	PRKAR2B,MYCBP2,AP2B1,RALA,MARK4,PAFAH1B1,CACNA2D2,SYN1,FYN,CLCN6,STMN4,RUFY3,GABARAPL2,TRIO,NEDD4L,CYFIP2,CAMK2B,NCKAP1,SNAP91,CTNNA2,NEO1,SYT1,KIF2A,PFN2,CRMP1,NSF,ADD2,CAMSAP3,PAK3,MAP2,GNB1,STX7,ERC1,RAB10,MAPRE3,GNAO1,ADD1,GNA11,IGBP1,NRCAM,DPYSL2,SH3GLB1,STX1B,PALM,EEF1A2,MAPRE1,ARHGEF7,NDRG4,DMXL2,STMN2,PPP2CB,TUBB4A,FSD1,ATP1A3,PTPRS,PPP2R1A,RAB3A,GSK3A,STX1A,ANKMY2,DNM1,ELAVL2,NCS1,APBA1,…
1	TRUE	0.00237	88	99	11	0.111	0.125	GO:0032386	BP	2	regulation of intracellular transport	4	SYN1,FYN,RUFY3,MAP2,SH3GLB1,STX1B,RAB3A,GSK3A,STXBP1,GDI1,VAMP2
1	TRUE	0.00237	37	248	11	0.044	0.297	GO:0010389	BP	2	regulation of G2/M transition of mitotic cell cycle	4	PRKAR2B,PAFAH1B1,MAPRE1,TUBB4A,PPP2R1A,DCTN3,ACTR1A,YWHAG,DCTN2,TUBB,DCTN1
1	TRUE	0.00239	4	344	4	0.012	1	GO:0072386	BP	2	plus-end-directed organelle transport along microtubule	6	KIFAP3,KIF3B,KIF3A,MAPT
1	TRUE	0.00239	13	70	4	0.057	0.308	GO:0051588	BP	2	regulation of neurotransmitter transport	4	SYN1,STX1B,RAB3A,STXBP1
1	TRUE	0.00241	32	113	7	0.062	0.219	GO:0010822	BP	2	positive regulation of mitochondrion organization	2	SH3GLB1,GSK3A,YWHAH,YWHAQ,YWHAZ,YWHAB,YWHAG
1	TRUE	0.00242	66	347	19	0.055	0.288	GO:0040008	BP	2	regulation of growth	2	RUFY3,NEDD4L,SYT1,MAP2,GSK3B,NRCAM,NDRG3,PTPRS,PPP2R1A,GSK3A,PLXNA1,RTN4,PTEN,BASP1,PLCB1,MAPT,DCC,L1CAM,PLXNA4
1	TRUE	0.00244	29	329	11	0.033	0.379	GO:1902904	BP	2	negative regulation of supramolecular fiber organization	3	PFN2,ADD2,MAP2,ADD1,MAPRE1,STMN2,TUBB4A,EPS8,TAOK1,CLASP2,HDGFL3
1	TRUE	0.00246	4	347	4	0.012	1	GO:0060074	BP	2	synapse maturation	4	CAMK2B,ADGRL1,DAB2IP,PTEN
1	TRUE	0.00246	52	304	15	0.049	0.288	GO:0016791	MF	11	phosphatase activity	2	INPP4A,SBF1,PPP2CB,PTPRS,PPP3CB,PPP2R5D,PPP3CC,PLPPR3,PPP3CA,PRUNE1,CAMK2G,PTPRD,SYNJ1,PPM1E,PDXP
1	TRUE	0.00253	9	212	5	0.024	0.556	GO:0031294	BP	2	lymphocyte costimulation	4	FYN,PAK3,RAC1,PAK1,SRC
1	TRUE	0.00253	9	212	5	0.024	0.556	GO:0031295	BP	2	T cell costimulation	5	FYN,PAK3,RAC1,PAK1,SRC
1	TRUE	0.00253	159	331	34	0.103	0.214	GO:0007167	BP	2	enzyme linked receptor protein signaling pathway	3	AP2B1,FYN,TRIO,AP2S1,CYFIP2,NCKAP1,SIRT2,PAK3,ARHGEF7,NDRG4,GSK3A,DNM1,SH3GL2,RTN4,RAB14,USP9X,USP15,RAC1,DAB2IP,CDH13,EPHA5,OGT,PAK1,EPS8,PTPRD,PRKCA,KALRN,AP2M1,PLCB1,AP2A2,HGS,SRC,ATP6V1G2,ARPC1A
1	TRUE	0.00257	16	107	5	0.047	0.312	GO:0099173	BP	2	postsynapse organization	4	FYN,CAMK2B,PAK3,CDK5,CFL1
1	TRUE	0.00267	182	112	18	0.161	0.099	GO:0071495	BP	2	cellular response to endogenous stimulus	3	PRKAR2B,FYN,GNB1,RAB10,STMN2,ATP1A3,GSK3A,WASF1,USP9X,YWHAH,LANCL2,PAK1,GNAQ,CDK5,GNG2,MAPT,MYO5A,VAMP2
1	TRUE	0.00267	16	347	8	0.023	0.5	GO:0021537	BP	2	telencephalon development	3	PAFAH1B1,GSK3B,RTN4,DAB2IP,EPHA5,PTEN,PLCB1,SRGAP2
1	TRUE	0.00267	19	280	8	0.029	0.421	GO:0030038	BP	2	contractile actin filament bundle assembly	6	PFN2,RAC1,ARRB1,PAK1,CLASP2,PPM1E,EVL,SRC
1	TRUE	0.00267	19	280	8	0.029	0.421	GO:0043149	BP	2	stress fiber assembly	7	PFN2,RAC1,ARRB1,PAK1,CLASP2,PPM1E,EVL,SRC
1	TRUE	0.00267	10	313	6	0.019	0.6	GO:0090175	BP	2	regulation of establishment of planar polarity	5	AP2B1,AP2S1,DAAM1,RAC1,AP2M1,AP2A2
1	TRUE	0.00267	10	313	6	0.019	0.6	GO:0060071	BP	2	Wnt signaling pathway, planar cell polarity pathway	6	AP2B1,AP2S1,DAAM1,RAC1,AP2M1,AP2A2
1	TRUE	0.00267	106	248	21	0.085	0.198	GO:0000165	BP	2	MAPK cascade	3	FYN,CAMK2B,IGBP1,NDRG4,PPP2R1A,CAMKK2,SPTBN1,KRAS,DAB2IP,ARRB1,CAMK2G,PAK1,NCAM1,PRKCA,TNIK,YWHAB,UBE2N,PLCB1,HGS,SPTAN1,NEFL
1	TRUE	0.00267	53	300	15	0.05	0.283	GO:0032549	MF	13	ribonucleoside binding	2	RALA,RAB10,GNAO1,RAB2A,RAB35,RAB14,GNAI1,GNAZ,LANCL2,RAC1,ARL8A,RHOB,DYNC1LI1,ATL1,RAB12
1	TRUE	0.00267	53	300	15	0.05	0.283	GO:0001883	MF	13	purine nucleoside binding	2	RALA,RAB10,GNAO1,RAB2A,RAB35,RAB14,GNAI1,GNAZ,LANCL2,RAC1,ARL8A,RHOB,DYNC1LI1,ATL1,RAB12
1	TRUE	0.00267	53	300	15	0.05	0.283	GO:0032550	MF	13	purine ribonucleoside binding	3	RALA,RAB10,GNAO1,RAB2A,RAB35,RAB14,GNAI1,GNAZ,LANCL2,RAC1,ARL8A,RHOB,DYNC1LI1,ATL1,RAB12
1	TRUE	0.00267	53	300	15	0.05	0.283	GO:0032561	MF	13	guanyl ribonucleotide binding	3	RALA,RAB10,GNAO1,RAB2A,RAB35,RAB14,GNAI1,GNAZ,LANCL2,RAC1,ARL8A,RHOB,DYNC1LI1,ATL1,RAB12
1	TRUE	0.00281	37	348	13	0.037	0.351	GO:0030832	BP	2	regulation of actin filament length	7	NCKAP1,PFN2,ADD2,PAK3,ADD1,WASF1,BIN1,ABI2,EPS8,ARHGAP35,PDXP,ARPC4,ARPC1A
1	TRUE	0.00281	37	348	13	0.037	0.351	GO:0008064	BP	2	regulation of actin polymerization or depolymerization	6	NCKAP1,PFN2,ADD2,PAK3,ADD1,WASF1,BIN1,ABI2,EPS8,ARHGAP35,PDXP,ARPC4,ARPC1A
1	TRUE	0.00283	23	228	8	0.035	0.348	GO:1903039	BP	2	positive regulation of leukocyte cell-cell adhesion	5	FYN,PAK3,RAC1,PAK1,FAM49B,THY1,CD47,SRC
1	TRUE	0.00283	23	228	8	0.035	0.348	GO:0050870	BP	2	positive regulation of T cell activation	4	FYN,PAK3,RAC1,PAK1,FAM49B,THY1,CD47,SRC
1	TRUE	0.00283	16	257	7	0.027	0.438	GO:0090276	BP	2	regulation of peptide hormone secretion	3	CACNA2D2,STX1A,PPP3CB,SNAP25,EPHA5,PRKCA,BRSK2
1	TRUE	0.00292	32	250	10	0.04	0.312	GO:0034332	BP	2	adherens junction organization	4	CAMSAP3,ADD1,ARHGEF7,RAC1,CDH13,THY1,CADM3,CLASP2,CADM2,SRC
1	TRUE	0.00292	7	314	5	0.016	0.714	GO:1904645	BP	2	response to amyloid-beta	3	FYN,GSK3B,ATP1A3,CACNA2D1,CDK5
1	TRUE	0.00298	17	329	8	0.024	0.471	GO:1901879	BP	2	regulation of protein depolymerization	3	ADD2,ADD1,STMN2,EPS8,TAOK1,CLASP2,HDGFL3,PDXP
1	TRUE	0.00298	17	329	8	0.024	0.471	GO:0032272	BP	2	negative regulation of protein polymerization	3	PFN2,ADD2,MAP2,ADD1,MAPRE1,STMN2,TUBB4A,EPS8
1	TRUE	0.00299	94	112	12	0.107	0.128	GO:0032870	BP	2	cellular response to hormone stimulus	5	PRKAR2B,GNB1,RAB10,ATP1A3,GSK3A,YWHAH,LANCL2,PAK1,GNAQ,GNG2,MYO5A,VAMP2
1	TRUE	0.00302	4	21	2	0.095	0.5	GO:0048172	BP	2	regulation of short-term neuronal synaptic plasticity	7	RAB3A,PPFIA3
1	TRUE	0.00302	4	119	3	0.025	0.75	GO:0005159	MF	5	insulin-like growth factor receptor binding	3	YWHAH,ARRB1,YWHAG
1	TRUE	0.00304	10	102	4	0.039	0.4	GO:0097305	BP	2	response to alcohol	4	GNB1,GNAI1,LANCL2,GNG2
1	TRUE	0.00304	44	113	8	0.071	0.182	GO:0072655	BP	2	establishment of protein localization to mitochondrion	2	SH3GLB1,GSK3A,YWHAH,YWHAQ,YWHAZ,YWHAB,YWHAG,MAPT
1	TRUE	0.00308	49	222	12	0.054	0.245	GO:0099111	BP	2	microtubule-based transport	3	PAFAH1B1,CAMSAP3,MAP2,KIF3B,AP3B2,APBA1,KIF3A,KIF5A,MAP1A,MAPT,DYNLL2,NEFL
1	TRUE	0.00308	49	222	12	0.054	0.245	GO:0010970	BP	2	transport along microtubule	4	PAFAH1B1,CAMSAP3,MAP2,KIF3B,AP3B2,APBA1,KIF3A,KIF5A,MAP1A,MAPT,DYNLL2,NEFL
1	TRUE	0.00313	11	176	5	0.028	0.455	GO:0071786	BP	2	endoplasmic reticulum tubular network organization	5	REEP1,RAB10,RTN4,REEP2,ATL1
1	TRUE	0.00319	54	300	15	0.05	0.278	GO:0019001	MF	13	guanyl nucleotide binding	2	RALA,RAB10,GNAO1,RAB2A,RAB35,RAB14,GNAI1,GNAZ,LANCL2,RAC1,ARL8A,RHOB,DYNC1LI1,ATL1,RAB12
1	TRUE	0.0032	39	245	11	0.045	0.282	GO:0042110	BP	2	T cell activation	2	FYN,PAK3,PPP3CB,RAC1,PPP3CA,PAK1,FAM49B,THY1,CXADR,CD47,SRC
1	TRUE	0.0032	36	267	11	0.041	0.306	GO:0005088	MF	5	Ras guanyl-nucleotide exchange factor activity	5	FYN,TRIO,CAMK2B,SBF1,ARHGEF7,SPTBN1,CAMK2G,NCAM1,KALRN,SPTAN1,NEFL
1	TRUE	0.00322	6	73	3	0.041	0.5	GO:0014047	BP	2	glutamate secretion	3	SYT1,RAB3A,VAMP2
1	TRUE	0.00324	14	313	7	0.022	0.5	GO:2000027	BP	2	regulation of animal organ morphogenesis	4	AP2B1,AP2S1,DAAM1,RAC1,AP2M1,BASP1,AP2A2
1	TRUE	0.00324	14	313	7	0.022	0.5	GO:0050690	BP	60	regulation of defense response to virus by virus	1	AP2B1,FYN,AP2S1,RAC1,AP2M1,PACS1,AP2A2
1	TRUE	0.00332	56	288	15	0.052	0.268	GO:0072659	BP	2	protein localization to plasma membrane	2	EHD3,STX7,RAB10,SPTBN1,OPTN,STXBP1,ATP1B1,ANK2,TNIK,AP2M1,CLASP2,CDK5,PACS1,MYO5A,VAMP2
1	TRUE	0.00335	62	288	16	0.056	0.258	GO:1990778	BP	2	protein localization to cell periphery	1	EHD3,STX7,RAB10,SPTBN1,OPTN,GNAI1,STXBP1,ATP1B1,ANK2,TNIK,AP2M1,CLASP2,CDK5,PACS1,MYO5A,VAMP2
1	TRUE	0.00336	42	228	11	0.048	0.262	GO:0045785	BP	2	positive regulation of cell adhesion	3	FYN,PAK3,ARHGEF7,RAC1,CDH13,PAK1,FAM49B,THY1,PRKCA,CD47,SRC
1	TRUE	0.0034	1503	272	172	0.632	0.114	GO:0050789	BP	2	regulation of biological process	1	PRKAR2B,MYCBP2,AP2B1,RALA,MARK4,PAFAH1B1,CACNA2D2,SYN1,FYN,CLCN6,STMN4,RUFY3,GABARAPL2,TRIO,NEDD4L,CYFIP2,CAMK2B,NCKAP1,SNAP91,CTNNA2,SYT1,KIF2A,PFN2,CRMP1,NSF,ADD2,CAMSAP3,PAK3,MAP2,GNB1,STX7,ERC1,RAB10,MAPRE3,GNAO1,ADD1,GNA11,IGBP1,NRCAM,DPYSL2,SH3GLB1,STX1B,PALM,EEF1A2,MAPRE1,ARHGEF7,NDRG4,STMN2,TUBB4A,FSD1,ATP1A3,PTPRS,PPP2R1A,RAB3A,GSK3A,STX1A,ANKMY2,DNM1,ELAVL2,NCS1,PPP3CB,CPE,TRIM2,EHD1,PA…
1	TRUE	0.00347	45	113	8	0.071	0.178	GO:0070585	BP	2	protein localization to mitochondrion	1	SH3GLB1,GSK3A,YWHAH,YWHAQ,YWHAZ,YWHAB,YWHAG,MAPT
1	TRUE	0.00347	45	113	8	0.071	0.178	GO:0010821	BP	2	regulation of mitochondrion organization	1	SH3GLB1,GSK3A,YWHAH,YWHAQ,YWHAZ,YWHAB,YWHAG,MAPT
1	TRUE	0.00349	6	204	4	0.02	0.667	GO:1905144	BP	2	response to acetylcholine	2	GNB1,GNA11,GNAQ,PLCB1
1	TRUE	0.00349	6	204	4	0.02	0.667	GO:1905145	BP	2	cellular response to acetylcholine	3	GNB1,GNA11,GNAQ,PLCB1
1	TRUE	0.00349	17	339	8	0.024	0.471	GO:0071804	BP	2	cellular potassium ion transport	3	NEDD4L,ATP1A3,CAB39,BIN1,ATP1B1,ANK2,ANK3,VAMP2
1	TRUE	0.00349	6	204	4	0.02	0.667	GO:1903831	BP	2	signal transduction involved in cellular response to ammonium ion	2	GNB1,GNA11,GNAQ,PLCB1
1	TRUE	0.00349	6	204	4	0.02	0.667	GO:0095500	BP	2	acetylcholine receptor signaling pathway	3	GNB1,GNA11,GNAQ,PLCB1
1	TRUE	0.00349	6	204	4	0.02	0.667	GO:0007213	BP	2	G-protein coupled acetylcholine receptor signaling pathway	3	GNB1,GNA11,GNAQ,PLCB1
1	TRUE	0.00349	17	339	8	0.024	0.471	GO:0071805	BP	2	potassium ion transmembrane transport	1	NEDD4L,ATP1A3,CAB39,BIN1,ATP1B1,ANK2,ANK3,VAMP2
1	TRUE	0.00349	32	257	10	0.039	0.312	GO:0050708	BP	2	regulation of protein secretion	2	CACNA2D2,STX1A,PPP3CB,PANX1,SPTBN1,SNAP25,EPHA5,PRKCA,BRSK2,MYO18A
1	TRUE	0.00349	191	212	28	0.132	0.147	GO:0017111	MF	20	nucleoside-triphosphatase activity	5	KIF2A,PFN2,NSF,GNB1,GNAO1,GNA11,EEF1A2,KIF3B,ATP1A3,RAB3A,DNM1,RAB35,KIF21B,KLC1,GNAI1,GNAZ,KIF3A,AGAP3,RAC1,RHOB,RAB3C,KIF5A,GNAQ,KIF5C,MYO5A,DNM3,ATL1,DYNLL2
1	TRUE	0.0035	4	128	3	0.023	0.75	GO:0106030	BP	2	neuron projection fasciculation	5	NRCAM,RTN4,ARHGAP35
1	TRUE	0.0035	4	128	3	0.023	0.75	GO:0007413	BP	2	axonal fasciculation	3	NRCAM,RTN4,ARHGAP35
1	TRUE	0.00356	2	55	2	0.036	1	GO:0016081	BP	2	synaptic vesicle docking	6	STX1B,SNAP25
1	TRUE	0.00356	109	248	21	0.085	0.193	GO:0023014	BP	2	signal transduction by protein phosphorylation	2	FYN,CAMK2B,IGBP1,NDRG4,PPP2R1A,CAMKK2,SPTBN1,KRAS,DAB2IP,ARRB1,CAMK2G,PAK1,NCAM1,PRKCA,TNIK,YWHAB,UBE2N,PLCB1,HGS,SPTAN1,NEFL
1	TRUE	0.00358	158	300	31	0.103	0.196	GO:0097367	MF	13	carbohydrate derivative binding	1	RALA,MARK4,PAFAH1B1,SYN1,RAB10,GNAO1,ACOT7,RAB2A,ATP1A3,PTPRS,RAB35,DPYSL3,PODXL2,AKT3,RAB14,GNAI1,GNAZ,LANCL2,RAC1,ATP1B1,ARL8A,RHOB,DYNC1LI1,THY1,TAOK1,BRSK2,SYN3,MYO18A,ATL1,CDC42BPB,RAB12
1	TRUE	0.00364	9	123	4	0.033	0.444	GO:0048168	BP	2	regulation of neuronal synaptic plasticity	6	CAMK2B,RAB3A,DBN1,PPFIA3
1	TRUE	0.00369	329	124	28	0.226	0.085	GO:0071310	BP	2	cellular response to organic substance	4	PRKAR2B,RALA,FYN,CAMK2B,GNB1,RAB10,STMN2,ATP1A3,GSK3A,STX1A,PPP3CB,WASF1,DPYSL3,USP9X,GNAI1,YWHAH,LANCL2,CAMK2G,PAK1,GNAQ,CDK5,YWHAZ,CFL1,GNG2,MAPT,MYO5A,DCTN1,VAMP2
1	TRUE	0.00371	55	300	15	0.05	0.273	GO:0001882	MF	13	nucleoside binding	1	RALA,RAB10,GNAO1,RAB2A,RAB35,RAB14,GNAI1,GNAZ,LANCL2,RAC1,ARL8A,RHOB,DYNC1LI1,ATL1,RAB12
1	TRUE	0.00375	7	171	4	0.023	0.571	GO:1901655	BP	2	cellular response to ketone	5	GNB1,GNAI1,GNG2,SRC
1	TRUE	0.00375	28	305	10	0.033	0.357	GO:0051924	BP	2	regulation of calcium ion transport	3	FYN,CAMK2B,BIN1,ATP1B1,ANK2,CASK,CAMK2G,CACNA2D1,THY1,SESTD1
1	TRUE	0.00382	202	212	29	0.137	0.144	GO:0016462	MF	20	pyrophosphatase activity	4	KIF2A,PFN2,NSF,GNB1,GNAO1,GNA11,EEF1A2,KIF3B,ATP1A3,RAB3A,DNM1,RAB35,KIF21B,KLC1,GNAI1,GNAZ,KIF3A,AGAP3,RAC1,RHOB,RAB3C,KIF5A,GNAQ,KIF5C,MYO5A,DNM3,ATL1,DYNLL2,NUDT3
1	TRUE	0.00383	60	213	13	0.061	0.217	GO:0050878	BP	2	regulation of body fluid levels	3	PRKAR2B,FYN,GNB1,GNA11,EHD1,RAC1,STXBP1,ARRB1,PRKCA,GNAQ,YWHAZ,GNG2,SRC
1	TRUE	0.00383	429	247	57	0.231	0.133	GO:0002376	BP	2	immune system process	1	AP2B1,FYN,CYFIP2,CAMK2B,NCKAP1,KIF2A,ADD2,PAK3,STX7,RAB10,KIF3B,DCTN6,PTPRS,RAB3A,PPP3CB,RAB35,PODXL2,RAB14,KLC1,KIF3A,ACTR10,SNAP25,DCTN4,KRAS,RAC1,DAB2IP,DCTN3,ACTR1A,PPP3CA,ARL8A,DYNC1LI1,CAMK2G,PAK1,NCAM1,RAB3C,FAM49B,THY1,PRKCA,CXADR,KIF5A,AP2M1,NFASC,DCTN5,DCTN2,UBE2N,PLCB1,AP2A2,MAPT,TUBB,MYO18A,CD47,SRC,SPTAN1,DCTN1,VAMP2,ARPC1A,DYNLL2
1	TRUE	0.00392	54	343	16	0.047	0.296	GO:0001558	BP	2	regulation of cell growth	2	RUFY3,NEDD4L,SYT1,MAP2,GSK3B,NRCAM,NDRG3,PTPRS,PPP2R1A,GSK3A,PLXNA1,RTN4,MAPT,DCC,L1CAM,PLXNA4
1	TRUE	0.00395	34	347	12	0.035	0.353	GO:0007160	BP	2	cell-matrix adhesion	4	CAMSAP3,GSK3B,ARHGEF7,RAC1,PPFIA2,CDH13,CASK,THY1,CLASP2,PTEN,SRC,L1CAM
1	TRUE	0.00396	3	212	3	0.014	1	GO:0097178	BP	2	ruffle assembly	6	PFN2,RAC1,EVL
1	TRUE	0.00401	692	229	78	0.341	0.113	GO:0044085	BP	2	cellular component biogenesis	2	PRKAR2B,RALA,MARK4,PAFAH1B1,SYT1,KIF2A,PFN2,NSF,ADD2,CAMSAP3,PAK3,MAP2,STX7,NRCAM,SH3GLB1,STX1B,PALM,KIF3B,MAPRE1,ARHGEF7,DMXL2,STMN2,NEFM,TUBB4A,FSD1,DNM1,APBA1,EHD1,PANX1,WASF1,DPYSL3,RTN4,CCDC88A,STX12,CAMSAP2,TMOD2,KIF3A,SNAP25,NAPG,RAC1,BIN1,DAB2IP,STXBP1,DCTN3,ATAT1,ARRB1,ACTR1A,CDH13,PRUNE1,CAMK2G,PAK1,THY1,PRKCA,SYNJ1,ARHGAP35,CLASP2,CDK5,YWHAZ,HDGFL3,LETM1,YWHAG,GAP43,DCTN2,HGS,MAPT,FBLL…
1	TRUE	0.00401	43	267	12	0.045	0.279	GO:0051056	BP	2	regulation of small GTPase mediated signal transduction	1	TRIO,ARHGEF7,RAC1,DAB2IP,ARRB1,RHOB,ARHGAP35,KALRN,BCR,SRC,GDI1,SRGAP2
1	TRUE	0.00402	31	329	11	0.033	0.355	GO:0051494	BP	2	negative regulation of cytoskeleton organization	6	PFN2,ADD2,MAP2,ADD1,MAPRE1,STMN2,TUBB4A,EPS8,TAOK1,CLASP2,HDGFL3
1	TRUE	0.00405	4	136	3	0.022	0.75	GO:0060419	BP	2	heart growth	4	NDRG4,GSK3A,BASP1
1	TRUE	0.00406	22	257	8	0.031	0.364	GO:0009914	BP	2	hormone transport	4	CACNA2D2,STX1A,PPP3CB,SNAP25,EPHA5,CAMK2G,PRKCA,BRSK2
1	TRUE	0.00406	22	257	8	0.031	0.364	GO:0046879	BP	2	hormone secretion	3	CACNA2D2,STX1A,PPP3CB,SNAP25,EPHA5,CAMK2G,PRKCA,BRSK2
1	TRUE	0.00407	10	347	6	0.017	0.6	GO:0060998	BP	2	regulation of dendritic spine development	9	CAMK2B,PTPRS,CDK5,PTEN,CFL1,SRCIN1
1	TRUE	0.00407	14	329	7	0.021	0.5	GO:1901880	BP	2	negative regulation of protein depolymerization	3	ADD2,ADD1,STMN2,EPS8,TAOK1,CLASP2,HDGFL3
1	TRUE	0.00407	2	60	2	0.033	1	GO:0010807	BP	2	regulation of synaptic vesicle priming	3	STX1B,STXBP1
1	TRUE	0.00407	2	60	2	0.033	1	GO:0031630	BP	2	regulation of synaptic vesicle fusion to presynaptic active zone membrane	1	RAB3A,STXBP1
1	TRUE	0.00409	40	248	11	0.044	0.275	GO:1902749	BP	2	regulation of cell cycle G2/M phase transition	3	PRKAR2B,PAFAH1B1,MAPRE1,TUBB4A,PPP2R1A,DCTN3,ACTR1A,YWHAG,DCTN2,TUBB,DCTN1
1	TRUE	0.00415	60	246	14	0.057	0.233	GO:0007420	BP	2	brain development	4	PAFAH1B1,CTNNA2,PAFAH1B3,NDRG4,RTN4,SYNGR3,YWHAH,YWHAQ,DAB2IP,EPHA5,INA,BASP1,PLCB1,SRGAP2
1	TRUE	0.00416	7	347	5	0.014	0.714	GO:0050905	BP	2	neuromuscular process	4	MYCBP2,PAFAH1B1,CTNNA2,PTEN,DCTN1
1	TRUE	0.00416	7	347	5	0.014	0.714	GO:0061001	BP	2	regulation of dendritic spine morphogenesis	10	CAMK2B,CDK5,PTEN,CFL1,SRCIN1
1	TRUE	0.00417	56	144	10	0.069	0.179	GO:0050877	BP	2	nervous system process	3	PAFAH1B1,FYN,CTNNA2,STX1B,GSK3A,PPP3CB,SYNJ1,PLCB1,MAPT,DCTN1
1	TRUE	0.00417	5	283	4	0.014	0.8	GO:0004723	MF	11	calcium-dependent protein serine/threonine phosphatase activity	5	PPP3CB,PPP3CC,PPP3CA,CAMK2G
1	TRUE	0.00418	9	247	5	0.02	0.556	GO:0031489	MF	5	myosin V binding	4	RAB10,RAB3A,RAB14,RAB3C,RAB6B
1	TRUE	0.0042	33	257	10	0.039	0.303	GO:0002791	BP	2	regulation of peptide secretion	2	CACNA2D2,STX1A,PPP3CB,PANX1,SPTBN1,SNAP25,EPHA5,PRKCA,BRSK2,MYO18A
1	TRUE	0.00426	45	257	12	0.047	0.267	GO:0009306	BP	2	protein secretion	2	CACNA2D2,RAB10,STX1A,PPP3CB,PANX1,SPTBN1,SNAP25,EPHA5,CAMK2G,PRKCA,BRSK2,MYO18A
1	TRUE	0.0043	204	212	29	0.137	0.142	GO:0016817	MF	20	hydrolase activity, acting on acid anhydrides	2	KIF2A,PFN2,NSF,GNB1,GNAO1,GNA11,EEF1A2,KIF3B,ATP1A3,RAB3A,DNM1,RAB35,KIF21B,KLC1,GNAI1,GNAZ,KIF3A,AGAP3,RAC1,RHOB,RAB3C,KIF5A,GNAQ,KIF5C,MYO5A,DNM3,ATL1,DYNLL2,NUDT3
1	TRUE	0.0043	204	212	29	0.137	0.142	GO:0016818	MF	20	hydrolase activity, acting on acid anhydrides, in phosphorus-containing anhydrides	3	KIF2A,PFN2,NSF,GNB1,GNAO1,GNA11,EEF1A2,KIF3B,ATP1A3,RAB3A,DNM1,RAB35,KIF21B,KLC1,GNAI1,GNAZ,KIF3A,AGAP3,RAC1,RHOB,RAB3C,KIF5A,GNAQ,KIF5C,MYO5A,DNM3,ATL1,DYNLL2,NUDT3
1	TRUE	0.00432	32	267	10	0.037	0.312	GO:0017048	MF	5	Rho GTPase binding	6	TRIO,NCKAP1,PAK3,KIF3B,ARHGEF7,WASF1,ABI2,PAK1,KALRN,SRGAP2
1	TRUE	0.00448	47	247	12	0.049	0.255	GO:0005525	MF	13	GTP binding	4	RALA,RAB10,GNAO1,RAB35,RAB14,GNAI1,GNAZ,LANCL2,RAC1,ARL8A,RHOB,ATL1
1	TRUE	0.00455	25	228	8	0.035	0.32	GO:0022409	BP	2	positive regulation of cell-cell adhesion	4	FYN,PAK3,RAC1,PAK1,FAM49B,THY1,CD47,SRC
1	TRUE	0.00473	412	112	30	0.268	0.073	GO:0070887	BP	2	cellular response to chemical stimulus	3	PRKAR2B,RALA,FYN,CAMK2B,SYT1,GNB1,RAB10,STMN2,ATP1A3,GSK3A,STX1A,PPP3CB,WASF1,DPYSL3,RTN4,USP9X,GNAI1,YWHAH,LANCL2,PPP3CA,RHOB,PAK1,GNAQ,CDK5,YWHAZ,CFL1,GNG2,MAPT,MYO5A,VAMP2
1	TRUE	0.00474	14	339	7	0.021	0.5	GO:1901379	BP	2	regulation of potassium ion transmembrane transport	2	NEDD4L,CAB39,BIN1,ATP1B1,ANK2,ANK3,VAMP2
1	TRUE	0.00477	47	249	12	0.048	0.255	GO:0001667	BP	2	ameboidal-type cell migration	4	PFN2,ARHGEF7,RTN4,AKT3,DAB2IP,CDH13,RHOB,PRKCA,CLASP2,EVL,SRC,SRGAP2
1	TRUE	0.00477	61	246	14	0.057	0.23	GO:0060322	BP	2	head development	3	PAFAH1B1,CTNNA2,PAFAH1B3,NDRG4,RTN4,SYNGR3,YWHAH,YWHAQ,DAB2IP,EPHA5,INA,BASP1,PLCB1,SRGAP2
1	TRUE	0.00477	6	228	4	0.018	0.667	GO:0045123	BP	2	cellular extravasation	3	ADD2,PODXL2,THY1,PLCB1
1	TRUE	0.00477	11	107	4	0.037	0.364	GO:0060997	BP	2	dendritic spine morphogenesis	6	CAMK2B,PAK3,CDK5,CFL1
1	TRUE	0.00477	11	107	4	0.037	0.364	GO:0099175	BP	2	regulation of postsynapse organization	5	FYN,CAMK2B,CDK5,CFL1
1	TRUE	0.00482	22	91	5	0.055	0.227	GO:0007611	BP	2	learning or memory	2	PAFAH1B1,FYN,PPP3CB,SYNJ1,MAPT
1	TRUE	0.00483	128	347	29	0.084	0.227	GO:0010256	BP	2	endomembrane system organization	3	PAFAH1B1,VTA1,EHD3,REEP1,CAMSAP3,RAB10,SH3GLB1,ARHGEF7,RAB2A,DNM1,SPTBN1,RTN4,CAMSAP2,ATL2,OPTN,RBSN,REEP2,BIN1,ANK2,ANK3,PRKCA,SYNJ1,CLASP2,YWHAZ,PTEN,HGS,MYO18A,ATL1,DCTN1
1	TRUE	0.00487	27	331	10	0.03	0.37	GO:1901981	MF	13	phosphatidylinositol phosphate binding	5	SYT1,PFN2,GSDME,RAB35,LANCL2,DAB2IP,OGT,PLCB1,MAPT,SESTD1
1	TRUE	0.00489	247	331	46	0.139	0.186	GO:0043168	MF	13	anion binding	2	RALA,MARK4,PAFAH1B1,SYN1,SYT1,SIRT2,PFN2,AMPH,RAB10,GNAO1,ACOT7,RAB2A,ATP1A3,PTPRS,GSDME,RAB35,DPYSL3,CCDC88A,AKT3,RAB14,GNAI1,GNAZ,LANCL2,RAC1,DAB2IP,ATP1B1,ARL8A,RHOB,DYNC1LI1,OGT,SNX12,THY1,AGAP1,ARHGAP35,TAOK1,BRSK2,PLCB1,SYN3,PCLO,MAPT,SESTD1,MYO18A,ATL1,CDC42BPB,RAB12,VAMP2
1	TRUE	0.00492	127	300	26	0.087	0.205	GO:0032553	MF	13	ribonucleotide binding	2	RALA,MARK4,SYN1,RAB10,GNAO1,ACOT7,RAB2A,ATP1A3,RAB35,AKT3,RAB14,GNAI1,GNAZ,LANCL2,RAC1,ATP1B1,ARL8A,RHOB,DYNC1LI1,TAOK1,BRSK2,SYN3,MYO18A,ATL1,CDC42BPB,RAB12
1	TRUE	0.00492	127	300	26	0.087	0.205	GO:0032555	MF	13	purine ribonucleotide binding	2	RALA,MARK4,SYN1,RAB10,GNAO1,ACOT7,RAB2A,ATP1A3,RAB35,AKT3,RAB14,GNAI1,GNAZ,LANCL2,RAC1,ATP1B1,ARL8A,RHOB,DYNC1LI1,TAOK1,BRSK2,SYN3,MYO18A,ATL1,CDC42BPB,RAB12
1	TRUE	0.00492	6	231	4	0.017	0.667	GO:0004683	MF	11	calmodulin-dependent protein kinase activity	5	CAMK2B,CAMKK2,CAMK2G,CAMKV
1	TRUE	0.00492	35	347	12	0.035	0.343	GO:0004721	MF	11	phosphoprotein phosphatase activity	3	SBF1,PPP2CB,PTPRS,PPP3CB,PPP2R5D,PPP3CC,PPP3CA,CAMK2G,PTPRD,PTEN,PPM1E,PDXP
1	TRUE	0.00493	18	339	8	0.024	0.444	GO:0006813	BP	2	potassium ion transport	2	NEDD4L,ATP1A3,CAB39,BIN1,ATP1B1,ANK2,ANK3,VAMP2
1	TRUE	0.00506	46	257	12	0.047	0.261	GO:0002790	BP	2	peptide secretion	1	CACNA2D2,RAB10,STX1A,PPP3CB,PANX1,SPTBN1,SNAP25,EPHA5,CAMK2G,PRKCA,BRSK2,MYO18A
1	TRUE	0.00507	21	212	7	0.033	0.333	GO:0007266	BP	2	Rho protein signal transduction	5	PAK3,RAC1,ARRB1,CDH13,RHOB,PAK1,CFL1
1	TRUE	0.00516	51	339	15	0.044	0.294	GO:0010959	BP	2	regulation of metal ion transport	2	FYN,NEDD4L,CAMK2B,YWHAH,CAB39,BIN1,ATP1B1,ANK2,CASK,CAMK2G,ANK3,CACNA2D1,THY1,SESTD1,VAMP2
1	TRUE	0.0052	5	307	4	0.013	0.8	GO:0043949	BP	2	regulation of cAMP-mediated signaling	6	APLP1,GSK3A,GNAI1,PRKCA
1	TRUE	0.00531	12	291	6	0.021	0.5	GO:0031116	BP	2	positive regulation of microtubule polymerization	4	MAPRE1,CLIP1,RAC1,PAK1,MAPT,DCTN1
1	TRUE	0.00537	18	257	7	0.027	0.389	GO:0046883	BP	2	regulation of hormone secretion	3	CACNA2D2,STX1A,PPP3CB,SNAP25,EPHA5,PRKCA,BRSK2
1	TRUE	0.00537	12	101	4	0.04	0.333	GO:0006904	BP	2	vesicle docking involved in exocytosis	4	RAB10,STX1B,SNAP25,STXBP1
1	TRUE	0.00547	22	347	9	0.026	0.409	GO:0001952	BP	2	regulation of cell-matrix adhesion	4	CAMSAP3,GSK3B,RAC1,CDH13,CASK,THY1,CLASP2,PTEN,SRC
1	TRUE	0.00564	793	121	51	0.421	0.064	GO:0048518	BP	2	positive regulation of biological process	2	PRKAR2B,RALA,FYN,RUFY3,NEDD4L,CYFIP2,CAMK2B,SYT1,NSF,PAK3,MAP2,STX7,ERC1,SH3GLB1,STX1B,STMN2,RAB3A,GSK3A,STX1A,PPP3CB,WASF1,DPYSL3,RTN4,CCDC88A,USP9X,GNAI1,YWHAH,LANCL2,KRAS,YWHAQ,TUBB2B,ARRB1,PPP3CA,RHOB,DYNC1LI1,ANK2,PAK1,FAM49B,SYNJ1,ARHGAP35,CLASP2,CDK5,YWHAZ,YWHAB,YWHAG,CFL1,BASP1,MAPT,DCTN1,VAMP2,PIP4K2B
1	TRUE	0.00567	3	250	3	0.012	1	GO:1903393	BP	2	positive regulation of adherens junction organization	5	ADD1,RAC1,THY1
1	TRUE	0.00567	23	332	9	0.027	0.391	GO:0008277	BP	2	regulation of G-protein coupled receptor protein signaling pathway	3	PALM,NECAB2,APLP1,GSK3A,ARRB1,DYNLT1,PRKCA,YWHAB,PLCB1
1	TRUE	0.0057	23	91	5	0.055	0.217	GO:0050890	BP	2	cognition	4	PAFAH1B1,FYN,PPP3CB,SYNJ1,MAPT
1	TRUE	0.0057	26	228	8	0.035	0.308	GO:0051251	BP	2	positive regulation of lymphocyte activation	3	FYN,PAK3,RAC1,PAK1,FAM49B,THY1,CD47,SRC
1	TRUE	0.00577	28	113	6	0.053	0.214	GO:1905477	BP	2	positive regulation of protein localization to membrane	2	FYN,YWHAH,YWHAQ,YWHAZ,YWHAB,YWHAG
1	TRUE	0.00577	28	113	6	0.053	0.214	GO:0008637	BP	2	apoptotic mitochondrial changes	1	GSK3A,YWHAH,YWHAQ,YWHAZ,YWHAB,YWHAG
1	TRUE	0.00578	5	25	2	0.08	0.4	GO:2000574	BP	2	regulation of microtubule motor activity	5	PAFAH1B1,MAP2
1	TRUE	0.00585	15	82	4	0.049	0.267	GO:0071229	BP	2	cellular response to acid chemical	4	FYN,GNB1,LANCL2,GNG2
1	TRUE	0.00599	28	329	10	0.03	0.357	GO:0031333	BP	2	negative regulation of protein complex assembly	3	PFN2,ADD2,MAP2,GSK3B,ADD1,MAPRE1,STMN2,TUBB4A,EPS8,SRC
1	TRUE	0.00607	8	171	4	0.023	0.5	GO:1901654	BP	2	response to ketone	4	GNB1,GNAI1,GNG2,SRC
1	TRUE	0.00614	36	347	12	0.035	0.333	GO:0044057	BP	2	regulation of system process	3	CAMK2B,STX1B,ATP1A3,GSK3A,BIN1,ATP1B1,ANK2,CAMK2G,CACNA2D1,PRKCA,CXADR,PTEN
1	TRUE	0.0063	36	348	12	0.034	0.333	GO:0030041	BP	2	actin filament polymerization	3	NCKAP1,PFN2,ADD2,PAK3,ADD1,WASF1,RAC1,BIN1,ABI2,EPS8,ARPC4,ARPC1A
1	TRUE	0.00637	3	263	3	0.011	1	GO:2000601	BP	2	positive regulation of Arp2/3 complex-mediated actin nucleation	2	NCKAP1,WASF1,ABI2
1	TRUE	0.00643	31	242	9	0.037	0.29	GO:0038093	BP	2	Fc receptor signaling pathway	4	FYN,CYFIP2,NCKAP1,PPP3CB,RAC1,PPP3CA,PAK1,SRC,ARPC1A
1	TRUE	0.00657	10	245	5	0.02	0.5	GO:0055001	BP	2	muscle cell development	3	GSK3A,TMOD2,BIN1,ANK2,CXADR
1	TRUE	0.0066	9	280	5	0.018	0.556	GO:0032233	BP	2	positive regulation of actin filament bundle assembly	6	PFN2,RAC1,PAK1,PPM1E,EVL
1	TRUE	0.0066	9	280	5	0.018	0.556	GO:0051496	BP	2	positive regulation of stress fiber assembly	7	PFN2,RAC1,PAK1,PPM1E,EVL
1	TRUE	0.0066	189	309	35	0.113	0.185	GO:0000278	BP	2	mitotic cell cycle	1	PRKAR2B,MARK4,PAFAH1B1,KIF2A,SIRT2,PAK3,KIF3B,MAPRE1,TUBB4A,FSD1,PPP2R1A,RAB35,SPTBN1,OPTN,GNAI1,CLIP1,DCTN3,ACTR1A,RHOB,DYNC1LI1,DYNLT1,CAMK2G,PAK1,PRKCA,TNIK,PRMT2,TAOK1,CLASP2,YWHAG,BRSK2,DCTN2,PLCB1,TUBB,DCTN1,PDXP
1	TRUE	0.0066	162	347	34	0.098	0.21	GO:1903047	BP	2	mitotic cell cycle process	2	PRKAR2B,MARK4,PAFAH1B1,KIF2A,SIRT2,KIF3B,MAPRE1,TUBB4A,FSD1,PPP2R1A,RAB35,SPTBN1,OPTN,GNAI1,DCTN3,ACTR1A,RHOB,DYNC1LI1,DYNLT1,CAMK2G,ANK3,EPS8,PRKCA,PRMT2,TAOK1,CLASP2,YWHAG,PTEN,BRSK2,DCTN2,PLCB1,TUBB,DCTN1,PDXP
1	TRUE	0.0066	2	82	2	0.024	1	GO:0034694	BP	2	response to prostaglandin	2	GNB1,GNG2
1	TRUE	0.0066	2	82	2	0.024	1	GO:0034695	BP	2	response to prostaglandin E	3	GNB1,GNG2
1	TRUE	0.0066	2	82	2	0.024	1	GO:0071398	BP	2	cellular response to fatty acid	2	GNB1,GNG2
1	TRUE	0.0066	2	82	2	0.024	1	GO:0071379	BP	2	cellular response to prostaglandin stimulus	3	GNB1,GNG2
1	TRUE	0.0066	2	82	2	0.024	1	GO:0071380	BP	2	cellular response to prostaglandin E stimulus	4	GNB1,GNG2
1	TRUE	0.0066	2	82	2	0.024	1	GO:0007191	BP	2	adenylate cyclase-activating dopamine receptor signaling pathway	7	GNB1,GNG2
1	TRUE	0.0067	8	73	3	0.041	0.375	GO:0046717	BP	2	acid secretion	5	SYT1,RAB3A,VAMP2
1	TRUE	0.00677	5	335	4	0.012	0.8	GO:1902667	BP	2	regulation of axon guidance	9	MYCBP2,PLXNA1,TUBB2B,PLXNA4
1	TRUE	0.00678	7	209	4	0.019	0.571	GO:0031115	BP	2	negative regulation of microtubule polymerization	4	MAP2,MAPRE1,STMN2,TUBB4A
1	TRUE	0.00682	134	10	4	0.4	0.03	GO:0044092	BP	2	negative regulation of molecular function	3	CRMP1,MAP2,GNAQ,MAPT
1	TRUE	0.00691	179	229	27	0.118	0.151	GO:0070925	BP	2	organelle assembly	4	PRKAR2B,MARK4,PAFAH1B1,KIF2A,STX7,SH3GLB1,KIF3B,MAPRE1,TUBB4A,EHD1,CCDC88A,STX12,TMOD2,KIF3A,DCTN3,ATAT1,ACTR1A,ARHGAP35,YWHAG,DCTN2,HGS,MAPT,TUBB,SRC,DCTN1,DYNLL2,PIP4K2B
1	TRUE	0.00699	12	314	6	0.019	0.5	GO:0021987	BP	2	cerebral cortex development	3	PAFAH1B1,GSK3B,RTN4,DAB2IP,PLCB1,SRGAP2
1	TRUE	0.00699	15	339	7	0.021	0.467	GO:0043266	BP	2	regulation of potassium ion transport	3	NEDD4L,CAB39,BIN1,ATP1B1,ANK2,ANK3,VAMP2
1	TRUE	0.00701	27	228	8	0.035	0.296	GO:1903037	BP	2	regulation of leukocyte cell-cell adhesion	4	FYN,PAK3,RAC1,PAK1,FAM49B,THY1,CD47,SRC
1	TRUE	0.00701	5	339	4	0.012	0.8	GO:0043267	BP	2	negative regulation of potassium ion transport	1	NEDD4L,CAB39,BIN1,ANK3
1	TRUE	0.00701	5	339	4	0.012	0.8	GO:1901380	BP	2	negative regulation of potassium ion transmembrane transport	2	NEDD4L,CAB39,BIN1,ANK3
1	TRUE	0.00728	65	112	9	0.08	0.138	GO:1901652	BP	2	response to peptide	2	PRKAR2B,FYN,RAB10,ATP1A3,GSK3A,GNAI1,CDK5,MYO5A,VAMP2
1	TRUE	0.0074	474	314	73	0.232	0.154	GO:0048583	BP	2	regulation of response to stimulus	2	MYCBP2,FYN,TRIO,CYFIP2,CAMK2B,NCKAP1,CTNNA2,SIRT2,PAK3,STX7,GSK3B,IGBP1,STX1B,PALM,ARHGEF7,NDRG4,APLP1,PTPRS,PPP2R1A,GSK3A,ANKMY2,SH3GL2,PPP3CB,PLXNA1,RTN4,AKT3,OPTN,GNAI1,YWHAH,AKAP12,GGT7,LANCL2,KRAS,YWHAQ,RAC1,DAB2IP,TUBB2B,ARRB1,PPP3CA,CDH13,RHOB,EPHA5,DYNLT1,CASK,CAMK2G,PAK1,NCAM1,FAM49B,THY1,PRKCA,TNIK,CXADR,GNAQ,ARHGAP35,KALRN,PRMT2,TAOK1,CLASP2,YWHAZ,YWHAB,YWHAG,BRSK2,UBE2N,PLCB1,HGS,BCR,…
1	TRUE	0.00743	32	348	11	0.032	0.344	GO:0030833	BP	2	regulation of actin filament polymerization	4	NCKAP1,PFN2,ADD2,PAK3,ADD1,WASF1,BIN1,ABI2,EPS8,ARPC4,ARPC1A
1	TRUE	0.00745	187	26	7	0.269	0.037	GO:0046983	MF	5	protein dimerization activity	2	PAFAH1B1,ADD2,ACOT7,YWHAH,CADM3,MAPT,PIP4K2B
1	TRUE	0.00748	188	131	19	0.145	0.101	GO:0072657	BP	2	protein localization to membrane	1	FYN,REEP1,STX7,RAB10,SH3GLB1,CPE,YWHAH,YWHAQ,STXBP1,ANK2,CLASP2,CDK5,YWHAZ,YWHAB,YWHAG,PACS1,MYO5A,GDI1,VAMP2
1	TRUE	0.00753	16	319	7	0.022	0.438	GO:0046847	BP	2	filopodium assembly	6	RALA,PALM,DPYSL3,TENM2,GAP43,DNM3,SRGAP2
1	TRUE	0.00754	62	351	17	0.048	0.274	GO:0043624	BP	2	cellular protein complex disassembly	2	STMN4,KIF2A,NSF,ADD2,ADD1,STMN2,NAPA,DNAJC6,NAPB,DSTN,EPS8,SYNJ1,TAOK1,CLASP2,HDGFL3,CFL1,PDXP
1	TRUE	0.00756	31	305	10	0.033	0.323	GO:0003015	BP	2	heart process	4	FYN,NEDD4L,ATP1A3,GSK3A,BIN1,ATP1B1,ANK2,CACNA2D1,CXADR,SRC
1	TRUE	0.00756	5	347	4	0.012	0.8	GO:0021766	BP	2	hippocampus development	3	PAFAH1B1,GSK3B,EPHA5,PTEN
1	TRUE	0.00756	5	347	4	0.012	0.8	GO:2000171	BP	2	negative regulation of dendrite development	7	PTPRS,YWHAH,PTEN,DCC
1	TRUE	0.00758	8	184	4	0.022	0.5	GO:0043502	BP	2	regulation of muscle adaptation	3	CAMK2B,GSK3A,CAMK2G,PRKCA
1	TRUE	0.00758	44	246	11	0.045	0.25	GO:0051271	BP	2	negative regulation of cellular component movement	2	PFN2,NDRG4,DPYSL3,BIN1,DAB2IP,RHOB,THY1,CLASP2,PLCB1,EVL,SRGAP2
1	TRUE	0.00758	73	242	15	0.062	0.205	GO:0002764	BP	2	immune response-regulating signaling pathway	2	FYN,CYFIP2,NCKAP1,PAK3,PTPRS,PPP3CB,KRAS,RAC1,DAB2IP,PPP3CA,PAK1,THY1,UBE2N,SRC,ARPC1A
1	TRUE	0.00775	86	320	20	0.062	0.233	GO:0060429	BP	2	epithelium development	1	AP2B1,AP2S1,CAMSAP3,GSK3B,RAB10,ADD1,DAAM1,NDRG4,GSK3A,RTN4,RAC1,RHOB,PAK1,ARHGAP35,AP2M1,CLASP2,BRSK2,BASP1,AP2A2,KAZN
1	TRUE	0.00778	2	91	2	0.022	1	GO:0072318	BP	2	clathrin coat disassembly	5	DNAJC6,SYNJ1
1	TRUE	0.00778	2	91	2	0.022	1	GO:0016191	BP	2	synaptic vesicle uncoating	6	DNAJC6,SYNJ1
1	TRUE	0.00785	15	246	6	0.024	0.4	GO:0030032	BP	2	lamellipodium assembly	6	NCKAP1,ARHGEF7,CCDC88A,RAC1,CDH13,SRGAP2
1	TRUE	0.00788	36	170	8	0.047	0.222	GO:0007610	BP	2	behavior	1	PAFAH1B1,FYN,PPP3CB,NOVA1,SYNJ1,PLCB1,MAPT,DCTN1
1	TRUE	0.0079	38	4	2	0.5	0.053	GO:0010038	BP	2	response to metal ion	4	RTN4,MAPT
1	TRUE	0.00794	20	329	8	0.024	0.4	GO:0031532	BP	2	actin cytoskeleton reorganization	3	RALA,PAK1,EPS8,TNIK,CXADR,CDK5,BRSK2,CDC42BPB
1	TRUE	0.0082	706	121	46	0.38	0.065	GO:0048522	BP	2	positive regulation of cellular process	3	PRKAR2B,RALA,FYN,RUFY3,NEDD4L,CYFIP2,CAMK2B,SYT1,NSF,PAK3,MAP2,SH3GLB1,STX1B,STMN2,RAB3A,GSK3A,STX1A,PPP3CB,WASF1,DPYSL3,RTN4,CCDC88A,USP9X,YWHAH,LANCL2,KRAS,YWHAQ,TUBB2B,ARRB1,PPP3CA,RHOB,DYNC1LI1,ANK2,PAK1,FAM49B,SYNJ1,ARHGAP35,CLASP2,CDK5,YWHAZ,YWHAB,YWHAG,MAPT,DCTN1,VAMP2,PIP4K2B
1	TRUE	0.00836	41	269	11	0.041	0.268	GO:0050900	BP	2	leukocyte migration	2	FYN,ADD2,PODXL2,RAC1,ATP1B1,THY1,CXADR,PLCB1,CD47,SRC,L1CAM
1	TRUE	0.00837	58	314	15	0.048	0.259	GO:0031334	BP	2	positive regulation of protein complex assembly	5	NCKAP1,PFN2,GSK3B,SH3GLB1,MAPRE1,WASF1,CLIP1,RAC1,BIN1,ABI2,PAK1,MAPT,SRC,DCTN1,ARPC1A
1	TRUE	0.00861	50	254	12	0.047	0.24	GO:0031589	BP	2	cell-substrate adhesion	3	CAMSAP3,ARHGEF7,RAC1,PPFIA2,CDH13,CASK,THY1,CLASP2,SRC,L1CAM,SRGAP2,SRCIN1
1	TRUE	0.00861	3	301	3	0.01	1	GO:0097484	BP	2	dendrite extension	4	NEDD4L,SYT1,SH3GL2
1	TRUE	0.00861	47	271	12	0.044	0.255	GO:0005085	MF	5	guanyl-nucleotide exchange factor activity	4	MYCBP2,FYN,TRIO,CAMK2B,SBF1,ARHGEF7,SPTBN1,CAMK2G,NCAM1,KALRN,SPTAN1,NEFL
1	TRUE	0.00869	16	329	7	0.021	0.438	GO:0043242	BP	2	negative regulation of protein complex disassembly	2	ADD2,ADD1,STMN2,EPS8,TAOK1,CLASP2,HDGFL3
1	TRUE	0.00875	17	82	4	0.049	0.235	GO:0001101	BP	2	response to acid chemical	3	FYN,GNB1,LANCL2,GNG2
1	TRUE	0.0088	3	305	3	0.01	1	GO:0061577	BP	2	calcium ion transmembrane transport via high voltage-gated calcium channel	1	BIN1,CACNA2D1,SESTD1
1	TRUE	0.0088	3	305	3	0.01	1	GO:1902514	BP	2	regulation of calcium ion transmembrane transport via high voltage-gated calcium channel	2	BIN1,CACNA2D1,SESTD1
1	TRUE	0.00888	2	99	2	0.02	1	GO:0060420	BP	2	regulation of heart growth	5	GSK3A,BASP1
1	TRUE	0.00889	81	112	10	0.089	0.123	GO:0071417	BP	2	cellular response to organonitrogen compound	2	PRKAR2B,FYN,GNB1,RAB10,ATP1A3,GSK3A,CDK5,GNG2,MYO5A,VAMP2
1	TRUE	0.00894	3	307	3	0.01	1	GO:0106070	BP	2	regulation of adenylate cyclase-activating G-protein coupled receptor signaling pathway	4	APLP1,GSK3A,PRKCA
1	TRUE	0.00921	562	111	36	0.324	0.064	GO:0046907	BP	2	intracellular transport	3	PAFAH1B1,SYN1,FYN,RUFY3,SYT1,NSF,MAP2,STX7,ERC1,RAB10,SH3GLB1,STX1B,AP3B2,RAB3A,GSK3A,STX1A,CCDC88A,USP9X,YWHAH,KIF3A,SNAP25,DCTN4,STXBP1,ACTR1A,RHOB,DYNC1LI1,SYNJ1,CDK5,KIF5C,DCTN2,PCLO,MAPT,MYO5A,SPTAN1,GDI1,VAMP2
1	TRUE	0.00924	3	311	3	0.01	1	GO:0090128	BP	2	regulation of synapse maturation	5	CAMK2B,ADGRL1,DAB2IP
1	TRUE	0.00924	3	311	3	0.01	1	GO:0090129	BP	2	positive regulation of synapse maturation	5	CAMK2B,ADGRL1,DAB2IP
1	TRUE	0.00951	12	337	6	0.018	0.5	GO:0051899	BP	2	membrane depolarization	4	NEDD4L,YWHAH,ANK2,ANK3,CACNA2D1,SRC
1	TRUE	0.00951	134	300	26	0.087	0.194	GO:0017076	MF	13	purine nucleotide binding	1	RALA,MARK4,SYN1,RAB10,GNAO1,ACOT7,RAB2A,ATP1A3,RAB35,AKT3,RAB14,GNAI1,GNAZ,LANCL2,RAC1,ATP1B1,ARL8A,RHOB,DYNC1LI1,TAOK1,BRSK2,SYN3,MYO18A,ATL1,CDC42BPB,RAB12
1	TRUE	0.00963	12	55	3	0.055	0.25	GO:0048306	MF	5	calcium-dependent protein binding	2	STMN2,SNAP25,VAMP2
1	TRUE	0.00966	9	313	5	0.016	0.556	GO:0032801	BP	15	receptor catabolic process	1	AP2B1,AP2S1,SH3GLB1,AP2M1,AP2A2
1	TRUE	0.00974	14	280	6	0.021	0.429	GO:0032231	BP	2	regulation of actin filament bundle assembly	6	PFN2,RAC1,PAK1,CLASP2,PPM1E,EVL
1	TRUE	0.00974	14	280	6	0.021	0.429	GO:0051492	BP	2	regulation of stress fiber assembly	7	PFN2,RAC1,PAK1,CLASP2,PPM1E,EVL
1	TRUE	0.00974	39	246	10	0.041	0.256	GO:0030336	BP	2	negative regulation of cell migration	4	PFN2,NDRG4,DPYSL3,DAB2IP,RHOB,THY1,CLASP2,PLCB1,EVL,SRGAP2
1	TRUE	0.00974	12	339	6	0.018	0.5	GO:1901016	BP	2	regulation of potassium ion transmembrane transporter activity	1	NEDD4L,CAB39,ATP1B1,ANK2,ANK3,VAMP2
1	TRUE	0.00979	16	337	7	0.021	0.438	GO:0086001	BP	2	cardiac muscle cell action potential	5	NEDD4L,BIN1,ATP1B1,ANK2,ANK3,CACNA2D1,CXADR
1	TRUE	0.0098	21	246	7	0.028	0.333	GO:0097581	BP	2	lamellipodium organization	5	NCKAP1,ARHGEF7,CCDC88A,RAC1,CDH13,SRC,SRGAP2
1	TRUE	0.0098	9	175	4	0.023	0.444	GO:0034453	BP	2	microtubule anchoring	3	CAMSAP3,KIF3A,CLASP2,DCTN1
1	TRUE	0.0098	6	292	4	0.014	0.667	GO:0031114	BP	2	regulation of microtubule depolymerization	4	STMN2,TAOK1,CLASP2,HDGFL3
1	TRUE	0.0098	6	292	4	0.014	0.667	GO:0007026	BP	2	negative regulation of microtubule depolymerization	4	STMN2,TAOK1,CLASP2,HDGFL3
1	TRUE	0.0098	241	122	21	0.172	0.087	GO:0006887	BP	2	exocytosis	2	RALA,SYN1,SYT1,NSF,RAB10,STX1B,RAB3A,STX1A,PPP3CB,SNAP25,STXBP1,DYNC1LI1,FAM49B,SYNJ1,NFASC,CLASP2,CDK5,AP2A2,PCLO,SPTAN1,VAMP2
1	TRUE	0.00994	7	25	2	0.08	0.286	GO:0021799	BP	2	cerebral cortex radially oriented cell migration	5	PAFAH1B1,RTN4
1	TRUE	0.00994	7	25	2	0.08	0.286	GO:0008347	BP	2	glial cell migration	5	PAFAH1B1,RTN4
1	TRUE	0.00994	7	25	2	0.08	0.286	GO:0022030	BP	2	telencephalon glial cell migration	6	PAFAH1B1,RTN4
1	TRUE	0.00994	7	25	2	0.08	0.286	GO:0021801	BP	2	cerebral cortex radial glia guided migration	7	PAFAH1B1,RTN4
1	TRUE	0.00994	7	25	2	0.08	0.286	GO:0034452	MF	5	dynactin binding	3	PAFAH1B1,MAPT
1	TRUE	0.0104	492	332	78	0.235	0.159	GO:0006796	BP	2	phosphate-containing compound metabolic process	2	PRKAR2B,MARK4,PAFAH1B1,FYN,INPP4A,CAMK2B,SIRT2,PFN2,CAMSAP3,GSK3B,ERC1,MAPRE3,IGBP1,ACOT7,SBF1,EEF1A2,NDRG4,NECAB2,PPP2CB,PTPRS,PPP2R1A,GSK3A,GSDME,PPP3CB,CAMKK2,ENO2,PPP2R5D,SPTBN1,CCDC88A,PPP1R7,AKT3,RAB14,PPP3CC,PLPPR3,DCLK1,KRAS,USP15,RAC1,DAB2IP,ARRB1,ABI2,PPP3CA,ATP1B1,TIPRL,OGT,CAMK2G,PAK1,NCAM1,PTPRD,THY1,PRKCA,TNIK,GNAQ,SYNJ1,KALRN,TAOK1,CAMKV,CDK5,PGM2L1,YWHAB,YWHAG,GPHN,BRSK2,PPM1E,UBE…
1	TRUE	0.0104	119	235	20	0.085	0.168	GO:0042327	BP	2	positive regulation of phosphorylation	4	PRKAR2B,FYN,PFN2,MAPRE3,EEF1A2,NDRG4,CAMKK2,CCDC88A,KRAS,RAC1,DAB2IP,ARRB1,PAK1,PRKCA,TNIK,UBE2N,PLCB1,MAPT,SRC,SRCIN1
1	TRUE	0.0105	20	347	8	0.023	0.4	GO:0004722	MF	11	protein serine/threonine phosphatase activity	4	PPP2CB,PPP3CB,PPP2R5D,PPP3CC,PPP3CA,CAMK2G,PTEN,PPM1E
1	TRUE	0.0106	21	329	8	0.024	0.381	GO:0043244	BP	2	regulation of protein complex disassembly	2	ADD2,ADD1,STMN2,EPS8,TAOK1,CLASP2,HDGFL3,PDXP
1	TRUE	0.0106	47	242	11	0.045	0.234	GO:0002429	BP	2	immune response-activating cell surface receptor signaling pathway	2	FYN,CYFIP2,NCKAP1,PAK3,KRAS,RAC1,PAK1,THY1,UBE2N,SRC,ARPC1A
1	TRUE	0.0106	74	331	18	0.054	0.243	GO:0005543	MF	13	phospholipid binding	3	SYT1,PFN2,AMPH,GSDME,RAB35,CCDC88A,LANCL2,DAB2IP,OGT,SNX12,THY1,AGAP1,ARHGAP35,PLCB1,PCLO,MAPT,SESTD1,VAMP2
1	TRUE	0.011	3	336	3	0.009	1	GO:1990809	BP	2	endoplasmic reticulum tubular network membrane organization	6	RTN4,ATL2,ATL1
1	TRUE	0.011	2	114	2	0.018	1	GO:1903859	BP	2	regulation of dendrite extension	3	NEDD4L,SYT1
1	TRUE	0.011	2	114	2	0.018	1	GO:1903861	BP	2	positive regulation of dendrite extension	3	NEDD4L,SYT1
1	TRUE	0.0111	16	347	7	0.02	0.438	GO:1903391	BP	2	regulation of adherens junction organization	4	CAMSAP3,ADD1,RAC1,THY1,CLASP2,PTEN,SRC
1	TRUE	0.0111	36	228	9	0.039	0.25	GO:0022407	BP	2	regulation of cell-cell adhesion	3	FYN,PAK3,RAC1,PAK1,FAM49B,THY1,PRKCA,CD47,SRC
1	TRUE	0.0111	100	347	23	0.066	0.23	GO:0044772	BP	2	mitotic cell cycle phase transition	2	PRKAR2B,MARK4,PAFAH1B1,SIRT2,MAPRE1,TUBB4A,PPP2R1A,OPTN,DCTN3,ACTR1A,DYNC1LI1,CAMK2G,EPS8,PRMT2,TAOK1,CLASP2,YWHAG,PTEN,BRSK2,DCTN2,PLCB1,TUBB,DCTN1
1	TRUE	0.0111	44	305	12	0.039	0.273	GO:0006816	BP	2	calcium ion transport	3	FYN,CAMK2B,PANX1,BIN1,ATP1B1,ANK2,CASK,CAMK2G,CACNA2D1,THY1,LETM1,SESTD1
1	TRUE	0.0111	46	331	13	0.039	0.283	GO:0035091	MF	13	phosphatidylinositol binding	4	SYT1,PFN2,GSDME,RAB35,CCDC88A,LANCL2,DAB2IP,OGT,SNX12,THY1,PLCB1,MAPT,SESTD1
1	TRUE	0.0111	115	300	23	0.077	0.2	GO:0035639	MF	13	purine ribonucleoside triphosphate binding	1	RALA,MARK4,SYN1,RAB10,GNAO1,RAB2A,ATP1A3,RAB35,AKT3,RAB14,GNAI1,GNAZ,LANCL2,RAC1,ATP1B1,ARL8A,RHOB,TAOK1,BRSK2,SYN3,MYO18A,ATL1,CDC42BPB
1	TRUE	0.0112	27	314	9	0.029	0.333	GO:0046777	BP	2	protein autophosphorylation	5	FYN,CAMK2B,GSK3B,CAMKK2,CAMK2G,PAK1,TNIK,TAOK1,SRC
1	TRUE	0.0112	5	162	3	0.019	0.6	GO:0005522	MF	5	profilin binding	2	DBN1,PCLO,EVL
1	TRUE	0.0113	7	27	2	0.074	0.286	GO:0099514	BP	2	synaptic vesicle cytoskeletal transport	5	MAP2,AP3B2
1	TRUE	0.0113	9	184	4	0.022	0.444	GO:0043500	BP	2	muscle adaptation	4	CAMK2B,GSK3A,CAMK2G,PRKCA
1	TRUE	0.0113	7	27	2	0.074	0.286	GO:0099517	BP	2	synaptic vesicle transport along microtubule	7	MAP2,AP3B2
1	TRUE	0.0113	7	27	2	0.074	0.286	GO:0048490	BP	2	anterograde synaptic vesicle transport	8	MAP2,AP3B2
1	TRUE	0.0113	21	184	6	0.033	0.286	GO:0090257	BP	2	regulation of muscle system process	4	CAMK2B,GSK3A,BIN1,ANK2,CAMK2G,PRKCA
1	TRUE	0.0113	10	19	2	0.105	0.2	GO:0000266	BP	2	mitochondrial fission	1	MAPT,DNM3
1	TRUE	0.0113	4	49	2	0.041	0.5	GO:0009261	BP	26	ribonucleotide catabolic process	1	ACOT7,NUDT3
1	TRUE	0.0113	4	49	2	0.041	0.5	GO:0009154	BP	26	purine ribonucleotide catabolic process	2	ACOT7,NUDT3
1	TRUE	0.0113	150	26	6	0.231	0.04	GO:0042803	MF	5	protein homodimerization activity	3	PAFAH1B1,ADD2,ACOT7,CADM3,MAPT,PIP4K2B
1	TRUE	0.0114	33	113	6	0.053	0.182	GO:2001235	BP	2	positive regulation of apoptotic signaling pathway	1	GSK3A,YWHAH,YWHAQ,YWHAZ,YWHAB,YWHAG
1	TRUE	0.0115	3	344	3	0.009	1	GO:0072383	BP	2	plus-end-directed vesicle transport along microtubule	7	KIFAP3,KIF3B,KIF3A
1	TRUE	0.0115	38	5	2	0.4	0.053	GO:0033673	BP	2	negative regulation of kinase activity	2	GNAQ,MAPT
1	TRUE	0.0116	4	222	3	0.014	0.75	GO:1990535	BP	2	neuron projection maintenance	6	ATP1A3,MAP1A,DCTN1
1	TRUE	0.0116	23	304	8	0.026	0.348	GO:0010770	BP	2	positive regulation of cell morphogenesis involved in differentiation	6	RUFY3,CAMK2B,ARHGEF7,RAC1,TUBB2B,PTPRD,MAPT,L1CAM
1	TRUE	0.0116	6	314	4	0.013	0.667	GO:0001954	BP	2	positive regulation of cell-matrix adhesion	5	GSK3B,RAC1,CDH13,THY1
1	TRUE	0.0116	6	314	4	0.013	0.667	GO:1904646	BP	2	cellular response to amyloid-beta	4	GSK3B,ATP1A3,CACNA2D1,CDK5
1	TRUE	0.0116	6	314	4	0.013	0.667	GO:0097720	BP	2	calcineurin-mediated signaling	5	GSK3B,PPP3CB,PPP3CC,PPP3CA
1	TRUE	0.0116	6	314	4	0.013	0.667	GO:0048016	BP	2	inositol phosphate-mediated signaling	4	GSK3B,PPP3CB,PPP3CC,PPP3CA
1	TRUE	0.0116	6	314	4	0.013	0.667	GO:0033173	BP	2	calcineurin-NFAT signaling cascade	5	GSK3B,PPP3CB,PPP3CC,PPP3CA
1	TRUE	0.0116	6	313	4	0.013	0.667	GO:0032802	BP	15	low-density lipoprotein particle receptor catabolic process	2	AP2B1,AP2S1,AP2M1,AP2A2
1	TRUE	0.0116	28	26	3	0.115	0.107	GO:1901681	MF	33	sulfur compound binding	1	PAFAH1B1,ACOT7,DPYSL3
1	TRUE	0.0116	17	329	7	0.021	0.412	GO:0048365	MF	5	Rac GTPase binding	7	NCKAP1,PAK3,WASF1,ABI2,PAK1,EPS8,SRGAP2
1	TRUE	0.0116	6	313	4	0.013	0.667	GO:0098748	MF	5	endocytic adaptor activity	3	AP2B1,AP2S1,AP2M1,AP2A2
1	TRUE	0.0116	6	313	4	0.013	0.667	GO:0035615	MF	5	clathrin adaptor activity	4	AP2B1,AP2S1,AP2M1,AP2A2
1	TRUE	0.0117	21	337	8	0.024	0.381	GO:0035637	BP	2	multicellular organismal signaling	2	PAFAH1B1,ATP1A3,BIN1,ATP1B1,ANK2,ANK3,CACNA2D1,CXADR
1	TRUE	0.0117	92	201	15	0.075	0.163	GO:0051223	BP	2	regulation of protein transport	1	CACNA2D2,FYN,RUFY3,SH3GLB1,GSK3A,STX1A,PPP3CB,PANX1,SNAP25,EPHA5,SNX12,PRKCA,MYO18A,GDI1,VAMP2
1	TRUE	0.0118	3	351	3	0.009	1	GO:0035494	BP	2	SNARE complex disassembly	3	NSF,NAPA,NAPB
1	TRUE	0.0118	238	273	37	0.136	0.155	GO:0098772	MF	5	molecular function regulator	1	PRKAR2B,MYCBP2,FYN,TRIO,NEDD4L,CAMK2B,SNCB,STX7,IGBP1,SBF1,ARHGEF7,PPP2R1A,STX1A,PPP2R5D,SPTBN1,PPP1R7,YWHAH,DAB2IP,ARRB1,RAP1GDS1,ATP1B1,CAMK2G,NCAM1,THY1,GNAQ,ARHGAP35,KALRN,CDK5,YWHAG,BRSK2,PLCB1,BCR,MAPT,SPTAN1,GDI1,SRGAP2,NEFL
1	TRUE	0.0118	3	351	3	0.009	1	GO:0005483	MF	5	soluble NSF attachment protein activity	2	NAPA,NAPB,NAPG
1	TRUE	0.012	55	276	13	0.047	0.236	GO:0034330	BP	2	cell junction organization	3	CAMSAP3,ADD1,ARHGEF7,RAC1,CDH13,THY1,PRKCA,CXADR,CADM3,CLASP2,TLN2,CADM2,SRC
1	TRUE	0.012	247	122	21	0.172	0.085	GO:0001775	BP	2	cell activation	1	FYN,PAK3,GNB1,RAB10,RAB3A,PPP3CB,SNAP25,STXBP1,ARRB1,PPP3CA,DYNC1LI1,PAK1,FAM49B,GNAQ,NFASC,YWHAZ,AP2A2,GNG2,MAPT,SPTAN1,VAMP2
1	TRUE	0.0121	2	124	2	0.016	1	GO:0043501	BP	2	skeletal muscle adaptation	6	CAMK2B,CAMK2G
1	TRUE	0.0121	8	25	2	0.08	0.25	GO:0021885	BP	2	forebrain cell migration	4	PAFAH1B1,RTN4
1	TRUE	0.0121	8	25	2	0.08	0.25	GO:0022029	BP	2	telencephalon cell migration	4	PAFAH1B1,RTN4
1	TRUE	0.0121	8	25	2	0.08	0.25	GO:0021795	BP	2	cerebral cortex cell migration	4	PAFAH1B1,RTN4
1	TRUE	0.0121	2	124	2	0.016	1	GO:0014733	BP	2	regulation of skeletal muscle adaptation	4	CAMK2B,CAMK2G
1	TRUE	0.0121	19	10	2	0.2	0.105	GO:0032091	BP	2	negative regulation of protein binding	2	CRMP1,MAP2
1	TRUE	0.0121	30	228	8	0.035	0.267	GO:0050863	BP	2	regulation of T cell activation	3	FYN,PAK3,RAC1,PAK1,FAM49B,THY1,CD47,SRC
1	TRUE	0.0121	19	10	2	0.2	0.105	GO:0030308	BP	2	negative regulation of cell growth	2	MAP2,RTN4
1	TRUE	0.0121	25	348	9	0.026	0.36	GO:0005200	MF	48	structural constituent of cytoskeleton	1	CTNNA2,EPB41L1,NEFM,SPTBN1,INA,ANK3,SPTAN1,ARPC4,NEFL
1	TRUE	0.0123	12	17	2	0.118	0.167	GO:0017124	MF	36	SH3 domain binding	1	DPYSL3,MAPT
1	TRUE	0.0127	45	305	12	0.039	0.267	GO:0072511	BP	2	divalent inorganic cation transport	1	FYN,CAMK2B,PANX1,BIN1,ATP1B1,ANK2,CASK,CAMK2G,CACNA2D1,THY1,LETM1,SESTD1
1	TRUE	0.0127	8	222	4	0.018	0.5	GO:0007613	BP	2	memory	3	PPP3CB,MAP1A,PLCB1,MAPT
1	TRUE	0.0127	8	222	4	0.018	0.5	GO:0008090	BP	2	retrograde axonal transport	7	PAFAH1B1,KIF5A,MAP1A,NEFL
1	TRUE	0.0127	45	305	12	0.039	0.267	GO:0070838	BP	2	divalent metal ion transport	2	FYN,CAMK2B,PANX1,BIN1,ATP1B1,ANK2,CASK,CAMK2G,CACNA2D1,THY1,LETM1,SESTD1
1	TRUE	0.0127	54	183	10	0.055	0.185	GO:0005509	MF	1	calcium ion binding	1	SYT1,SNCB,TUBB4A,NCS1,PPP3CB,CAMKK2,HPCAL4,PPP3CA,LETM1,PCLO
1	TRUE	0.0129	15	280	6	0.021	0.4	GO:0110020	BP	2	regulation of actomyosin structure organization	7	PFN2,RAC1,PAK1,CLASP2,PPM1E,EVL
1	TRUE	0.0131	9	195	4	0.021	0.444	GO:0008038	BP	2	neuron recognition	2	NRCAM,RTN4,ARHGAP35,NTM
1	TRUE	0.0131	19	214	6	0.028	0.316	GO:0070555	BP	27	response to interleukin-1	1	IGBP1,DAB2IP,PRKCA,UBE2N,PLCB1,SRC
1	TRUE	0.0132	44	314	12	0.038	0.273	GO:0007163	BP	19	establishment or maintenance of cell polarity	1	PAFAH1B1,RUFY3,CAMSAP3,GSK3B,RAB10,DYNLT1,ARHGAP35,CLASP2,BRSK2,MYO18A,CDC42BPB,DCTN1
1	TRUE	0.0132	2	131	2	0.015	1	GO:0003214	BP	38	cardiac left ventricle morphogenesis	1	GSK3A,CPE
1	TRUE	0.0134	2	132	2	0.015	1	GO:0051823	BP	2	regulation of synapse structural plasticity	5	CAMK2B,CTNNA2
1	TRUE	0.0134	10	305	5	0.016	0.5	GO:0086065	BP	2	cell communication involved in cardiac conduction	4	ATP1A3,ATP1B1,ANK2,CACNA2D1,CXADR
1	TRUE	0.0136	21	347	8	0.023	0.381	GO:0045926	BP	2	negative regulation of growth	1	MAP2,NDRG3,PTPRS,PPP2R1A,GSK3A,RTN4,PTEN,DCC
1	TRUE	0.0139	77	248	15	0.06	0.195	GO:0030155	BP	2	regulation of cell adhesion	2	FYN,CAMSAP3,PAK3,ARHGEF7,PPP2R1A,RAC1,CDH13,CASK,PAK1,FAM49B,THY1,PRKCA,CLASP2,CD47,SRC
1	TRUE	0.014	94	201	15	0.075	0.16	GO:0090087	BP	2	regulation of peptide transport	4	CACNA2D2,FYN,RUFY3,SH3GLB1,GSK3A,STX1A,PPP3CB,PANX1,SNAP25,EPHA5,SNX12,PRKCA,MYO18A,GDI1,VAMP2
1	TRUE	0.0144	11	73	3	0.041	0.273	GO:0015800	BP	2	acidic amino acid transport	2	SYT1,RAB3A,VAMP2
1	TRUE	0.0145	6	337	4	0.012	0.667	GO:0086010	BP	2	membrane depolarization during action potential	5	YWHAH,ANK2,ANK3,CACNA2D1
1	TRUE	0.0146	31	228	8	0.035	0.258	GO:0050867	BP	2	positive regulation of cell activation	4	FYN,PAK3,RAC1,PAK1,FAM49B,THY1,CD47,SRC
1	TRUE	0.0146	31	228	8	0.035	0.258	GO:0002696	BP	2	positive regulation of leukocyte activation	2	FYN,PAK3,RAC1,PAK1,FAM49B,THY1,CD47,SRC
1	TRUE	0.0146	286	247	39	0.158	0.136	GO:0032940	BP	2	secretion by cell	1	RALA,CACNA2D2,SYN1,SYT1,NSF,RAB10,STX1B,RAB3A,STX1A,APBA1,PPP3CB,PANX1,SPTBN1,RAB14,SYNGR3,ACTR10,SNAP25,RAC1,STXBP1,ARL8A,DYNC1LI1,EPHA5,CASK,CAMK2G,FAM49B,PRKCA,SYNJ1,NFASC,CLASP2,CDK5,PPFIA3,AP2A2,HGS,PCLO,TUBB,MYO18A,CD47,SPTAN1,VAMP2
1	TRUE	0.0147	23	245	7	0.029	0.304	GO:0042692	BP	2	muscle cell differentiation	3	CTNNA2,GSK3A,EHD1,TMOD2,BIN1,ANK2,CXADR
1	TRUE	0.0147	4	59	2	0.034	0.5	GO:0030879	BP	2	mammary gland development	1	RTN4,ARHGAP35
1	TRUE	0.0147	18	324	7	0.022	0.389	GO:1902936	MF	13	phosphatidylinositol bisphosphate binding	6	SYT1,PFN2,GSDME,RAB35,PLCB1,MAPT,SESTD1
1	TRUE	0.0149	12	68	3	0.044	0.25	GO:0050772	BP	2	positive regulation of axonogenesis	9	RUFY3,TUBB2B,MAPT
1	TRUE	0.0149	42	246	10	0.041	0.238	GO:2000146	BP	2	negative regulation of cell motility	3	PFN2,NDRG4,DPYSL3,DAB2IP,RHOB,THY1,CLASP2,PLCB1,EVL,SRGAP2
1	TRUE	0.0149	15	114	4	0.035	0.267	GO:0016247	MF	5	channel regulator activity	2	NEDD4L,STX7,STX1A,YWHAH
1	TRUE	0.0154	501	332	78	0.235	0.156	GO:0006793	BP	2	phosphorus metabolic process	1	PRKAR2B,MARK4,PAFAH1B1,FYN,INPP4A,CAMK2B,SIRT2,PFN2,CAMSAP3,GSK3B,ERC1,MAPRE3,IGBP1,ACOT7,SBF1,EEF1A2,NDRG4,NECAB2,PPP2CB,PTPRS,PPP2R1A,GSK3A,GSDME,PPP3CB,CAMKK2,ENO2,PPP2R5D,SPTBN1,CCDC88A,PPP1R7,AKT3,RAB14,PPP3CC,PLPPR3,DCLK1,KRAS,USP15,RAC1,DAB2IP,ARRB1,ABI2,PPP3CA,ATP1B1,TIPRL,OGT,CAMK2G,PAK1,NCAM1,PTPRD,THY1,PRKCA,TNIK,GNAQ,SYNJ1,KALRN,TAOK1,CAMKV,CDK5,PGM2L1,YWHAB,YWHAG,GPHN,BRSK2,PPM1E,UBE…
1	TRUE	0.0156	60	4	2	0.5	0.033	GO:0010035	BP	2	response to inorganic substance	3	RTN4,MAPT
1	TRUE	0.0158	6	347	4	0.012	0.667	GO:0021955	BP	2	central nervous system neuron axonogenesis	6	MYCBP2,PAFAH1B1,ARHGAP35,PTEN
1	TRUE	0.0161	125	251	21	0.084	0.168	GO:0010562	BP	2	positive regulation of phosphorus metabolic process	2	PRKAR2B,FYN,PFN2,MAPRE3,EEF1A2,NDRG4,CAMKK2,CCDC88A,PPP1R7,KRAS,RAC1,DAB2IP,ARRB1,PAK1,PRKCA,TNIK,UBE2N,PLCB1,MAPT,SRC,SRCIN1
1	TRUE	0.0161	125	251	21	0.084	0.168	GO:0045937	BP	2	positive regulation of phosphate metabolic process	3	PRKAR2B,FYN,PFN2,MAPRE3,EEF1A2,NDRG4,CAMKK2,CCDC88A,PPP1R7,KRAS,RAC1,DAB2IP,ARRB1,PAK1,PRKCA,TNIK,UBE2N,PLCB1,MAPT,SRC,SRCIN1
1	TRUE	0.0161	4	257	3	0.012	0.75	GO:0061178	BP	2	regulation of insulin secretion involved in cellular response to glucose stimulus	4	PPP3CB,EPHA5,BRSK2
1	TRUE	0.0161	149	267	25	0.094	0.168	GO:0016772	MF	11	transferase activity, transferring phosphorus-containing groups	1	MARK4,FYN,TRIO,CAMK2B,PAK3,GSK3A,CAMKK2,AKT3,DCLK1,RAC1,EPHA5,CASK,CAMK2G,PAK1,PRKCA,TNIK,KALRN,CAMKV,CDK5,PGM2L1,BRSK2,BCR,SRC,CDC42BPB,PIP4K2B
1	TRUE	0.0162	18	241	6	0.025	0.333	GO:0008037	BP	2	cell recognition	1	NRCAM,RTN4,ARHGAP35,CADM3,CADM2,NTM
1	TRUE	0.0163	47	184	9	0.049	0.191	GO:0003012	BP	2	muscle system process	3	NEDD4L,CAMK2B,GNAO1,GSK3A,TMOD2,BIN1,ANK2,CAMK2G,PRKCA
1	TRUE	0.0164	117	73	9	0.123	0.077	GO:0016050	BP	2	vesicle organization	4	PAFAH1B1,SYT1,NSF,STX7,STX1B,RAB3A,SNAP25,STXBP1,VAMP2
1	TRUE	0.0164	48	5	2	0.4	0.042	GO:0051348	BP	2	negative regulation of transferase activity	1	GNAQ,MAPT
1	TRUE	0.0164	19	228	6	0.026	0.316	GO:0007045	BP	2	cell-substrate adherens junction assembly	2	CAMSAP3,ARHGEF7,RAC1,THY1,CLASP2,SRC
1	TRUE	0.0164	19	228	6	0.026	0.316	GO:0048041	BP	2	focal adhesion assembly	3	CAMSAP3,ARHGEF7,RAC1,THY1,CLASP2,SRC
1	TRUE	0.0164	14	324	6	0.019	0.429	GO:0005546	MF	13	phosphatidylinositol-4,5-bisphosphate binding	7	SYT1,PFN2,GSDME,RAB35,PLCB1,SESTD1
1	TRUE	0.0167	46	228	10	0.044	0.217	GO:0050865	BP	2	regulation of cell activation	3	FYN,PAK3,RAC1,PAK1,FAM49B,THY1,PRKCA,MYO18A,CD47,SRC
1	TRUE	0.0168	71	249	14	0.056	0.197	GO:0072359	BP	2	circulatory system development	4	NRCAM,NDRG4,GSK3A,CPE,AKT3,DAB2IP,CDH13,RHOB,ANK2,THY1,PRKCA,CXADR,BASP1,HGS
1	TRUE	0.0169	29	314	9	0.029	0.31	GO:0030010	BP	19	establishment of cell polarity	2	PAFAH1B1,RUFY3,CAMSAP3,GSK3B,RAB10,DYNLT1,BRSK2,MYO18A,DCTN1
1	TRUE	0.0169	106	112	11	0.098	0.104	GO:1901699	BP	2	cellular response to nitrogen compound	4	PRKAR2B,FYN,GNB1,RAB10,ATP1A3,GSK3A,GNAQ,CDK5,GNG2,MYO5A,VAMP2
1	TRUE	0.0169	4	263	3	0.011	0.75	GO:0051127	BP	2	positive regulation of actin nucleation	5	NCKAP1,WASF1,ABI2
1	TRUE	0.017	41	174	8	0.046	0.195	GO:1902850	BP	2	microtubule cytoskeleton organization involved in mitosis	3	PAFAH1B1,KIF2A,KIF3B,FSD1,GNAI1,CLASP2,DCTN2,DCTN1
1	TRUE	0.017	366	115	26	0.226	0.071	GO:0043167	MF	13	ion binding	1	RALA,PAFAH1B1,SYN1,SYT1,AMPH,RAB10,GNAO1,ACOT7,TUBB4A,ATP1A3,PPP3CB,TRIM2,DPYSL3,CCDC88A,HPCAL4,GNAI1,GNAZ,LANCL2,PPP3CA,RHOB,DYNC1LI1,ARHGAP35,PCLO,MAPT,VAMP2,NUDT3
1	TRUE	0.0171	24	242	7	0.029	0.292	GO:0048010	BP	2	vascular endothelial growth factor receptor signaling pathway	5	FYN,CYFIP2,NCKAP1,RAC1,DAB2IP,HGS,SRC
1	TRUE	0.0173	38	23	3	0.13	0.079	GO:0043393	BP	2	regulation of protein binding	1	CRMP1,ADD2,MAP2
1	TRUE	0.0173	3	91	2	0.022	0.667	GO:0072319	BP	2	vesicle uncoating	4	DNAJC6,SYNJ1
1	TRUE	0.0174	18	99	4	0.04	0.222	GO:1903533	BP	2	regulation of protein targeting	1	FYN,SH3GLB1,GSK3A,GDI1
1	TRUE	0.0176	12	73	3	0.041	0.25	GO:0006835	BP	2	dicarboxylic acid transport	1	SYT1,RAB3A,VAMP2
1	TRUE	0.0178	36	249	9	0.036	0.25	GO:0010632	BP	2	regulation of epithelial cell migration	5	PFN2,RTN4,AKT3,DAB2IP,RHOB,PRKCA,CLASP2,EVL,SRC
1	TRUE	0.0178	71	309	16	0.052	0.225	GO:1901990	BP	2	regulation of mitotic cell cycle phase transition	3	PRKAR2B,PAFAH1B1,SIRT2,MAPRE1,TUBB4A,PPP2R1A,DCTN3,ACTR1A,DYNC1LI1,PRMT2,TAOK1,YWHAG,DCTN2,PLCB1,TUBB,DCTN1
1	TRUE	0.0179	8	114	3	0.026	0.375	GO:0016248	MF	5	channel inhibitor activity	3	NEDD4L,STX7,STX1A
1	TRUE	0.0179	8	114	3	0.026	0.375	GO:0008200	MF	5	ion channel inhibitor activity	4	NEDD4L,STX7,STX1A
1	TRUE	0.0182	2	162	2	0.012	1	GO:1900027	BP	2	regulation of ruffle assembly	7	PFN2,EVL
1	TRUE	0.0182	2	162	2	0.012	1	GO:1900028	BP	2	negative regulation of ruffle assembly	5	PFN2,EVL
1	TRUE	0.0182	10	332	5	0.015	0.5	GO:0045744	BP	2	negative regulation of G-protein coupled receptor protein signaling pathway	4	PALM,NECAB2,APLP1,ARRB1,YWHAB
1	TRUE	0.0185	27	215	7	0.033	0.259	GO:0044325	MF	5	ion channel binding	2	NEDD4L,YWHAH,ANK2,AP2M1,YWHAZ,PACS1,SRC
1	TRUE	0.0186	43	249	10	0.04	0.233	GO:0090130	BP	2	tissue migration	2	PFN2,RTN4,AKT3,DAB2IP,CDH13,RHOB,PRKCA,CLASP2,EVL,SRC
1	TRUE	0.0186	43	249	10	0.04	0.233	GO:0090132	BP	2	epithelium migration	3	PFN2,RTN4,AKT3,DAB2IP,CDH13,RHOB,PRKCA,CLASP2,EVL,SRC
1	TRUE	0.0186	43	249	10	0.04	0.233	GO:0010631	BP	2	epithelial cell migration	5	PFN2,RTN4,AKT3,DAB2IP,CDH13,RHOB,PRKCA,CLASP2,EVL,SRC
1	TRUE	0.0186	25	10	2	0.2	0.08	GO:0051100	BP	2	negative regulation of binding	4	CRMP1,MAP2
1	TRUE	0.0187	5	204	3	0.015	0.6	GO:0009584	BP	2	detection of visible light	3	GNB1,GNA11,GNAQ
1	TRUE	0.0187	5	204	3	0.015	0.6	GO:0007603	BP	2	phototransduction, visible light	3	GNB1,GNA11,GNAQ
1	TRUE	0.0189	7	136	3	0.022	0.429	GO:0035265	BP	2	organ growth	3	NDRG4,GSK3A,BASP1
1	TRUE	0.0189	215	347	40	0.115	0.186	GO:0051174	BP	2	regulation of phosphorus metabolic process	1	PRKAR2B,FYN,SIRT2,PFN2,CAMSAP3,GSK3B,MAPRE3,IGBP1,EEF1A2,NDRG4,NECAB2,PPP2R1A,GSK3A,GSDME,CAMKK2,CCDC88A,PPP1R7,KRAS,CAB39,RAC1,DAB2IP,ARRB1,TIPRL,OGT,PAK1,THY1,PRKCA,TNIK,GNAQ,TAOK1,YWHAB,YWHAG,PTEN,PPM1E,UBE2N,PLCB1,HGS,MAPT,SRC,SRCIN1
1	TRUE	0.019	380	112	26	0.232	0.068	GO:0010033	BP	2	response to organic substance	3	PRKAR2B,RALA,FYN,CAMK2B,GNB1,RAB10,STMN2,ATP1A3,GSK3A,STX1A,PPP3CB,WASF1,DPYSL3,USP9X,GNAI1,YWHAH,LANCL2,PAK1,GNAQ,CDK5,YWHAZ,CFL1,GNG2,MAPT,MYO5A,VAMP2
1	TRUE	0.0191	292	247	39	0.158	0.134	GO:0046903	BP	2	secretion	4	RALA,CACNA2D2,SYN1,SYT1,NSF,RAB10,STX1B,RAB3A,STX1A,APBA1,PPP3CB,PANX1,SPTBN1,RAB14,SYNGR3,ACTR10,SNAP25,RAC1,STXBP1,ARL8A,DYNC1LI1,EPHA5,CASK,CAMK2G,FAM49B,PRKCA,SYNJ1,NFASC,CLASP2,CDK5,PPFIA3,AP2A2,HGS,PCLO,TUBB,MYO18A,CD47,SPTAN1,VAMP2
1	TRUE	0.0191	3	97	2	0.021	0.667	GO:0001763	BP	2	morphogenesis of a branching structure	3	RTN4,PAK1
1	TRUE	0.0191	91	10	3	0.3	0.033	GO:0043086	BP	2	negative regulation of catalytic activity	4	MAP2,GNAQ,MAPT
1	TRUE	0.0191	7	305	4	0.013	0.571	GO:0005261	MF	24	cation channel activity	1	CACNA2D2,NCS1,PANX1,CACNA2D1
1	TRUE	0.0191	7	305	4	0.013	0.571	GO:0005262	MF	24	calcium channel activity	2	CACNA2D2,NCS1,PANX1,CACNA2D1
1	TRUE	0.0193	15	313	6	0.019	0.4	GO:0030276	MF	5	clathrin binding	2	AP2B1,AP2S1,SYT1,BIN1,AP2M1,AP2A2
1	TRUE	0.0194	2	171	2	0.012	1	GO:2001286	BP	2	regulation of caveolin-mediated endocytosis	5	NEDD4L,SRC
1	TRUE	0.0194	30	144	6	0.042	0.2	GO:0045927	BP	2	positive regulation of growth	3	RUFY3,NEDD4L,SYT1,BASP1,PLCB1,MAPT
1	TRUE	0.0194	44	246	10	0.041	0.227	GO:0040013	BP	2	negative regulation of locomotion	3	PFN2,NDRG4,DPYSL3,DAB2IP,RHOB,THY1,CLASP2,PLCB1,EVL,SRGAP2
1	TRUE	0.0196	4	283	3	0.011	0.75	GO:0033192	MF	11	calmodulin-dependent protein phosphatase activity	6	PPP3CB,PPP3CC,PPP3CA
1	TRUE	0.0196	5	56	2	0.036	0.4	GO:0030291	MF	41	protein serine/threonine kinase inhibitor activity	1	PRKAR2B,YWHAG
1	TRUE	0.0198	106	245	18	0.073	0.17	GO:0050776	BP	2	regulation of immune response	3	FYN,CYFIP2,NCKAP1,PAK3,STX7,PTPRS,PPP3CB,KRAS,RAC1,DAB2IP,PPP3CA,PAK1,FAM49B,THY1,CXADR,UBE2N,SRC,ARPC1A
1	TRUE	0.0199	5	212	3	0.014	0.6	GO:0031529	BP	2	ruffle organization	5	PFN2,RAC1,EVL
1	TRUE	0.0199	12	78	3	0.038	0.25	GO:1901216	BP	2	positive regulation of neuron death	1	FYN,CDK5,MAPT
1	TRUE	0.02	210	122	18	0.148	0.086	GO:0045055	BP	2	regulated exocytosis	3	SYN1,SYT1,RAB10,STX1B,RAB3A,STX1A,PPP3CB,SNAP25,STXBP1,DYNC1LI1,FAM49B,SYNJ1,NFASC,CDK5,AP2A2,PCLO,SPTAN1,VAMP2
1	TRUE	0.0202	86	187	13	0.07	0.151	GO:0006888	BP	2	ER to Golgi vesicle-mediated transport	4	NSF,DCTN6,ACTR10,DCTN4,DCTN3,ACTR1A,DYNC1LI1,ANK2,DCTN5,DCTN2,SPTAN1,DCTN1,DYNLL2
1	TRUE	0.0202	362	314	56	0.178	0.155	GO:0065009	BP	2	regulation of molecular function	2	PRKAR2B,PAFAH1B1,FYN,GABARAPL2,NEDD4L,CYFIP2,SIRT2,PFN2,CRMP1,ADD2,CAMSAP3,MAP2,GSK3B,ERC1,MAPRE3,ADD1,IGBP1,PALM,EEF1A2,ARHGEF7,PPP2CB,PPP2R1A,GSK3A,CAMKK2,CCDC88A,SYNGR3,YWHAH,BIN1,DAB2IP,ARRB1,RAP1GDS1,EVI5L,ATP1B1,TIPRL,EPHA5,ANK2,PAK1,CACNA2D1,THY1,TNIK,GNAQ,PRMT2,TAOK1,YWHAB,YWHAG,BRSK2,PPM1E,UBE2N,HGS,BCR,MAPT,SRC,VAMP2,DYNLL2,SRGAP2,SRCIN1
1	TRUE	0.0202	6	47	2	0.043	0.333	GO:0004623	MF	21	phospholipase A2 activity	1	PAFAH1B1,PAFAH1B3
1	TRUE	0.0207	18	176	5	0.028	0.278	GO:0007029	BP	2	endoplasmic reticulum organization	4	REEP1,RAB10,RTN4,REEP2,ATL1
1	TRUE	0.0208	3	104	2	0.019	0.667	GO:0019869	MF	5	chloride channel inhibitor activity	5	STX7,STX1A
1	TRUE	0.0209	10	204	4	0.02	0.4	GO:0071242	BP	2	cellular response to ammonium ion	2	GNB1,GNA11,GNAQ,PLCB1
1	TRUE	0.021	2	180	2	0.011	1	GO:0033292	BP	2	T-tubule organization	4	BIN1,ANK2
1	TRUE	0.021	122	248	20	0.081	0.164	GO:0007346	BP	2	regulation of mitotic cell cycle	2	PRKAR2B,PAFAH1B1,PAK3,MAPRE1,TUBB4A,FSD1,PPP2R1A,GNAI1,DCTN3,ACTR1A,DYNC1LI1,PAK1,PRKCA,TNIK,YWHAG,DCTN2,PLCB1,TUBB,DCTN1,PDXP
1	TRUE	0.0211	4	292	3	0.01	0.75	GO:0070050	BP	64	neuron cellular homeostasis	1	TAOK1,MAP1A,DCTN1
1	TRUE	0.0213	5	218	3	0.014	0.6	GO:0045724	BP	2	positive regulation of cilium assembly	2	MARK4,CCDC88A,ARHGAP35
1	TRUE	0.0218	39	113	6	0.053	0.154	GO:0007006	BP	2	mitochondrial membrane organization	4	GSK3A,YWHAH,YWHAQ,YWHAZ,YWHAB,YWHAG
1	TRUE	0.0218	23	345	8	0.023	0.348	GO:0046873	MF	24	metal ion transmembrane transporter activity	1	CACNA2D2,ATP1A3,NCS1,PANX1,SLC1A2,ATP1B1,CACNA2D1,LETM1
1	TRUE	0.0219	221	352	41	0.116	0.186	GO:0048513	BP	2	animal organ development	3	AP2B1,PAFAH1B1,AP2S1,CTNNA2,SIRT2,PAFAH1B3,GSK3B,DAAM1,NDRG4,APLP1,ARMC6,GSK3A,CPE,RTN4,SYNGR3,YWHAH,YWHAQ,RAC1,DAB2IP,IGSF3,EPHA5,ANK2,INA,THY1,PRKCA,CXADR,ARHGAP35,AP2M1,IGSF8,CLASP2,DCHS1,PTEN,BASP1,LY6H,PLCB1,AP2A2,KAZN,EVL,SRC,DCTN1,SRGAP2
1	TRUE	0.0219	2	184	2	0.011	1	GO:0106071	BP	2	positive regulation of adenylate cyclase-activating G-protein coupled receptor signaling pathway	2	GSK3A,PRKCA
1	TRUE	0.0223	2	186	2	0.011	1	GO:0042043	MF	5	neurexin family protein binding	3	CPE,CASK
1	TRUE	0.0228	6	180	3	0.017	0.5	GO:0086005	BP	2	ventricular cardiac muscle cell action potential	7	NEDD4L,BIN1,ANK2
1	TRUE	0.0228	10	100	3	0.03	0.3	GO:0010927	BP	2	cellular component assembly involved in morphogenesis	3	PAFAH1B1,TMOD2,CLASP2
1	TRUE	0.023	4	305	3	0.01	0.75	GO:0086019	BP	2	cell-cell signaling involved in cardiac conduction	5	ANK2,CACNA2D1,CXADR
1	TRUE	0.023	4	305	3	0.01	0.75	GO:0022843	MF	24	voltage-gated cation channel activity	2	CACNA2D2,NCS1,CACNA2D1
1	TRUE	0.023	4	305	3	0.01	0.75	GO:0005245	MF	24	voltage-gated calcium channel activity	3	CACNA2D2,NCS1,CACNA2D1
1	TRUE	0.0231	2	190	2	0.011	1	GO:0045110	BP	2	intermediate filament bundle assembly	2	NEFM,NEFL
1	TRUE	0.0231	2	190	2	0.011	1	GO:0033693	BP	2	neurofilament bundle assembly	3	NEFM,NEFL
1	TRUE	0.0231	12	172	4	0.023	0.333	GO:0015085	MF	24	calcium ion transmembrane transporter activity	2	CACNA2D2,NCS1,PANX1,LETM1
1	TRUE	0.0232	61	5	2	0.4	0.033	GO:0050821	BP	2	protein stabilization	4	RTN4,GNAQ
1	TRUE	0.0232	34	228	8	0.035	0.235	GO:0010810	BP	2	regulation of cell-substrate adhesion	3	CAMSAP3,ARHGEF7,RAC1,CDH13,CASK,THY1,CLASP2,SRC
1	TRUE	0.0232	4	306	3	0.01	0.75	GO:0120033	BP	2	negative regulation of plasma membrane bounded cell projection assembly	4	PFN2,EVI5L,EVL
1	TRUE	0.0234	16	305	6	0.02	0.375	GO:0061337	BP	2	cardiac conduction	3	ATP1A3,BIN1,ATP1B1,ANK2,CACNA2D1,CXADR
1	TRUE	0.0235	15	222	5	0.023	0.333	GO:0008089	BP	2	anterograde axonal transport	7	MAP2,KIF3B,AP3B2,MAP1A,NEFL
1	TRUE	0.0237	15	329	6	0.018	0.4	GO:0030042	BP	2	actin filament depolymerization	4	ADD2,ADD1,DSTN,EPS8,CFL1,PDXP
1	TRUE	0.0239	21	305	7	0.023	0.333	GO:1903169	BP	2	regulation of calcium ion transmembrane transport	3	FYN,BIN1,ATP1B1,ANK2,CACNA2D1,THY1,SESTD1
1	TRUE	0.024	8	131	3	0.023	0.375	GO:0003205	BP	2	cardiac chamber development	3	GSK3A,CPE,ANK2
1	TRUE	0.024	2251	38	36	0.947	0.016	GO:0005515	MF	5	protein binding	1	PAFAH1B1,CYFIP2,CRMP1,ADD2,PAK3,DCX,MAP2,STX7,ERC1,WDR47,GNAO1,EPB41L1,DPYSL2,ACOT7,STX1B,RAB3A,CLIP2,DPYSL3,RTN4,YWHAH,TUBB2A,PPFIA2,CEP170,DPYSL4,GNAQ,DPYSL5,CADM3,NFASC,CDK5,YWHAG,PPFIA3,MAPT,DNM3,VAMP2,TUBB3,PIP4K2B
1	TRUE	0.0241	113	235	18	0.077	0.159	GO:0001934	BP	2	positive regulation of protein phosphorylation	5	PRKAR2B,FYN,PFN2,MAPRE3,NDRG4,CAMKK2,CCDC88A,KRAS,RAC1,DAB2IP,ARRB1,PAK1,PRKCA,TNIK,UBE2N,PLCB1,SRC,SRCIN1
1	TRUE	0.0241	3	114	2	0.018	0.667	GO:0017080	MF	5	sodium channel regulator activity	3	NEDD4L,YWHAH
1	TRUE	0.0244	4	82	2	0.024	0.5	GO:0070542	BP	2	response to fatty acid	1	GNB1,GNG2
1	TRUE	0.0244	63	5	2	0.4	0.032	GO:0042326	BP	2	negative regulation of phosphorylation	4	GNAQ,MAPT
1	TRUE	0.0247	21	228	6	0.026	0.286	GO:0007044	BP	2	cell-substrate junction assembly	1	CAMSAP3,ARHGEF7,RAC1,THY1,CLASP2,SRC
1	TRUE	0.0247	15	228	5	0.022	0.333	GO:0090109	BP	2	regulation of cell-substrate junction assembly	2	CAMSAP3,RAC1,THY1,CLASP2,SRC
1	TRUE	0.0247	15	228	5	0.022	0.333	GO:0051893	BP	2	regulation of focal adhesion assembly	4	CAMSAP3,RAC1,THY1,CLASP2,SRC
1	TRUE	0.0247	26	242	7	0.029	0.269	GO:0002433	BP	2	immune response-regulating cell surface receptor signaling pathway involved in phagocytosis	4	FYN,CYFIP2,NCKAP1,RAC1,PAK1,SRC,ARPC1A
1	TRUE	0.0247	26	242	7	0.029	0.269	GO:0038094	BP	2	Fc-gamma receptor signaling pathway	5	FYN,CYFIP2,NCKAP1,RAC1,PAK1,SRC,ARPC1A
1	TRUE	0.0247	14	73	3	0.041	0.214	GO:0006865	BP	2	amino acid transport	1	SYT1,RAB3A,VAMP2
1	TRUE	0.0247	26	242	7	0.029	0.269	GO:0038096	BP	2	Fc-gamma receptor signaling pathway involved in phagocytosis	4	FYN,CYFIP2,NCKAP1,RAC1,PAK1,SRC,ARPC1A
1	TRUE	0.0247	3	116	2	0.017	0.667	GO:0001913	BP	57	T cell mediated cytotoxicity	1	STX7,FAM49B
1	TRUE	0.0247	3	116	2	0.017	0.667	GO:0001914	BP	57	regulation of T cell mediated cytotoxicity	1	STX7,FAM49B
1	TRUE	0.0247	3	116	2	0.017	0.667	GO:0001916	BP	57	positive regulation of T cell mediated cytotoxicity	1	STX7,FAM49B
1	TRUE	0.0248	46	99	6	0.061	0.13	GO:0032388	BP	2	positive regulation of intracellular transport	5	FYN,RUFY3,MAP2,SH3GLB1,GSK3A,VAMP2
1	TRUE	0.0253	18	57	3	0.053	0.167	GO:0048857	BP	2	neural nucleus development	3	YWHAH,YWHAQ,BASP1
1	TRUE	0.0253	18	57	3	0.053	0.167	GO:0021762	BP	2	substantia nigra development	4	YWHAH,YWHAQ,BASP1
1	TRUE	0.0255	45	339	12	0.035	0.267	GO:1904062	BP	2	regulation of cation transmembrane transport	2	FYN,NEDD4L,YWHAH,CAB39,BIN1,ATP1B1,ANK2,ANK3,CACNA2D1,THY1,SESTD1,VAMP2
1	TRUE	0.0256	19	108	4	0.037	0.211	GO:1902117	BP	2	positive regulation of organelle assembly	6	SH3GLB1,CCDC88A,ARHGAP35,PIP4K2B
1	TRUE	0.0256	78	348	18	0.052	0.231	GO:0003779	MF	5	actin binding	3	PFN2,ADD2,CAMSAP3,ADD1,DBN1,SPTBN1,CCDC88A,DSTN,BIN1,EPS8,MAP1A,TLN2,CFL1,MAPT,MYO18A,SPTAN1,ARPC4,ARPC1A
1	TRUE	0.0259	27	300	8	0.027	0.296	GO:0019003	MF	13	GDP binding	4	RALA,RAB10,RAB2A,RAB35,RAB14,GNAI1,DYNC1LI1,RAB12
1	TRUE	0.026	30	329	9	0.027	0.3	GO:0038127	BP	2	ERBB signaling pathway	5	ARHGEF7,SH3GL2,RTN4,DAB2IP,CDH13,EPS8,PRKCA,HGS,SRC
1	TRUE	0.0262	109	347	23	0.066	0.211	GO:0044770	BP	2	cell cycle phase transition	1	PRKAR2B,MARK4,PAFAH1B1,SIRT2,MAPRE1,TUBB4A,PPP2R1A,OPTN,DCTN3,ACTR1A,DYNC1LI1,CAMK2G,EPS8,PRMT2,TAOK1,CLASP2,YWHAG,PTEN,BRSK2,DCTN2,PLCB1,TUBB,DCTN1
1	TRUE	0.0268	36	174	7	0.04	0.194	GO:0007052	BP	2	mitotic spindle organization	4	KIF2A,KIF3B,FSD1,GNAI1,CLASP2,DCTN2,DCTN1
1	TRUE	0.0269	54	245	11	0.045	0.204	GO:0046649	BP	2	lymphocyte activation	1	FYN,PAK3,PPP3CB,RAC1,PPP3CA,PAK1,FAM49B,THY1,CXADR,CD47,SRC
1	TRUE	0.027	214	347	39	0.112	0.182	GO:0019220	BP	2	regulation of phosphate metabolic process	2	PRKAR2B,FYN,SIRT2,PFN2,CAMSAP3,GSK3B,MAPRE3,IGBP1,EEF1A2,NDRG4,NECAB2,PPP2R1A,GSDME,CAMKK2,CCDC88A,PPP1R7,KRAS,CAB39,RAC1,DAB2IP,ARRB1,TIPRL,OGT,PAK1,THY1,PRKCA,TNIK,GNAQ,TAOK1,YWHAB,YWHAG,PTEN,PPM1E,UBE2N,PLCB1,HGS,MAPT,SRC,SRCIN1
1	TRUE	0.0271	46	249	10	0.04	0.217	GO:0018105	BP	2	peptidyl-serine phosphorylation	2	CAMK2B,PFN2,CAMKK2,AKT3,DCLK1,CAMK2G,PAK1,PRKCA,CAMKV,CDK5
1	TRUE	0.0273	207	235	28	0.119	0.135	GO:0051726	BP	2	regulation of cell cycle	1	PRKAR2B,MARK4,PAFAH1B1,PAK3,MAPRE3,SH3GLB1,MAPRE1,TUBB4A,FSD1,GNAI1,BIN1,DAB2IP,DCTN3,ACTR1A,TIPRL,RHOB,DYNC1LI1,PAK1,PRKCA,TNIK,CDK5,YWHAG,DCTN2,PLCB1,TUBB,SRC,DCTN1,PDXP
1	TRUE	0.0275	7	347	4	0.012	0.571	GO:0021761	BP	2	limbic system development	4	PAFAH1B1,GSK3B,EPHA5,PTEN
1	TRUE	0.0275	7	347	4	0.012	0.571	GO:1903035	BP	2	negative regulation of response to wounding	1	PTPRS,CASK,CLASP2,PTEN
1	TRUE	0.0277	11	337	5	0.015	0.455	GO:0098900	BP	2	regulation of action potential	2	BIN1,ANK2,ANK3,CACNA2D1,CXADR
1	TRUE	0.0279	24	347	8	0.023	0.333	GO:0030900	BP	2	forebrain development	3	PAFAH1B1,GSK3B,RTN4,DAB2IP,EPHA5,PTEN,PLCB1,SRGAP2
1	TRUE	0.0279	24	347	8	0.023	0.333	GO:0046488	BP	49	phosphatidylinositol metabolic process	1	INPP4A,SBF1,RAB14,SYNJ1,PTEN,PLCB1,PGAP1,PIP4K2B
1	TRUE	0.0283	11	204	4	0.02	0.364	GO:0060359	BP	2	response to ammonium ion	1	GNB1,GNA11,GNAQ,PLCB1
1	TRUE	0.0285	4	91	2	0.022	0.5	GO:0071545	BP	9	inositol phosphate catabolic process	1	SYNJ1,NUDT3
1	TRUE	0.0286	63	339	15	0.044	0.238	GO:0043269	BP	2	regulation of ion transport	1	FYN,NEDD4L,CAMK2B,YWHAH,CAB39,BIN1,ATP1B1,ANK2,CASK,CAMK2G,ANK3,CACNA2D1,THY1,SESTD1,VAMP2
1	TRUE	0.0287	344	7	4	0.571	0.012	GO:0009966	BP	2	regulation of signal transduction	2	RTN4,YWHAH,GNAQ,MAPT
1	TRUE	0.0288	295	23	7	0.304	0.024	GO:0034622	BP	2	cellular protein-containing complex assembly	1	ADD2,PAK3,MAP2,STX1B,RTN4,MAPT,DNM3
1	TRUE	0.0289	15	73	3	0.041	0.2	GO:0050806	BP	2	positive regulation of synaptic transmission	1	SYT1,STX1B,VAMP2
1	TRUE	0.0291	41	240	9	0.037	0.22	GO:1903532	BP	2	positive regulation of secretion by cell	2	STX1B,RAB3A,STX1A,PPP3CB,PANX1,SPTBN1,CLASP2,HGS,MYO18A
1	TRUE	0.0291	27	242	7	0.029	0.259	GO:0002431	BP	2	Fc receptor mediated stimulatory signaling pathway	3	FYN,CYFIP2,NCKAP1,RAC1,PAK1,SRC,ARPC1A
1	TRUE	0.0291	73	235	13	0.055	0.178	GO:0033674	BP	2	positive regulation of kinase activity	1	PRKAR2B,FYN,MAPRE3,EEF1A2,CAMKK2,CCDC88A,DAB2IP,PAK1,TNIK,UBE2N,MAPT,SRC,SRCIN1
1	TRUE	0.0291	4	339	3	0.009	0.75	GO:1901017	BP	2	negative regulation of potassium ion transmembrane transporter activity	2	NEDD4L,CAB39,ANK3
1	TRUE	0.0291	17	207	5	0.024	0.294	GO:0004713	MF	11	protein tyrosine kinase activity	4	FYN,CAMKK2,EPHA5,BCR,SRC
1	TRUE	0.0292	139	224	20	0.089	0.144	GO:0010564	BP	2	regulation of cell cycle process	1	PRKAR2B,MARK4,PAFAH1B1,SH3GLB1,MAPRE1,TUBB4A,FSD1,GNAI1,BIN1,DAB2IP,DCTN3,ACTR1A,DYNC1LI1,CDK5,YWHAG,DCTN2,PLCB1,TUBB,DCTN1,PDXP
1	TRUE	0.0292	71	242	13	0.054	0.183	GO:0002757	BP	2	immune response-activating signal transduction	1	FYN,CYFIP2,NCKAP1,PAK3,PTPRS,KRAS,RAC1,DAB2IP,PAK1,THY1,UBE2N,SRC,ARPC1A
1	TRUE	0.0298	6	204	3	0.015	0.5	GO:0009581	BP	2	detection of external stimulus	1	GNB1,GNA11,GNAQ
1	TRUE	0.0298	6	204	3	0.015	0.5	GO:0009582	BP	2	detection of abiotic stimulus	1	GNB1,GNA11,GNAQ
1	TRUE	0.0298	6	204	3	0.015	0.5	GO:0009583	BP	2	detection of light stimulus	2	GNB1,GNA11,GNAQ
1	TRUE	0.0298	6	204	3	0.015	0.5	GO:0007602	BP	2	phototransduction	2	GNB1,GNA11,GNAQ
1	TRUE	0.0298	8	305	4	0.013	0.5	GO:0022832	MF	24	voltage-gated channel activity	1	CACNA2D2,CLCN6,NCS1,CACNA2D1
1	TRUE	0.0298	8	305	4	0.013	0.5	GO:0005244	MF	24	voltage-gated ion channel activity	1	CACNA2D2,CLCN6,NCS1,CACNA2D1
1	TRUE	0.0299	2	228	2	0.009	1	GO:0002691	BP	2	regulation of cellular extravasation	4	THY1,PLCB1
1	TRUE	0.0299	2	228	2	0.009	1	GO:0051894	BP	2	positive regulation of focal adhesion assembly	4	RAC1,THY1
1	TRUE	0.0299	76	309	16	0.052	0.211	GO:1901987	BP	2	regulation of cell cycle phase transition	2	PRKAR2B,PAFAH1B1,SIRT2,MAPRE1,TUBB4A,PPP2R1A,DCTN3,ACTR1A,DYNC1LI1,PRMT2,TAOK1,YWHAG,DCTN2,PLCB1,TUBB,DCTN1
1	TRUE	0.03	5	257	3	0.012	0.6	GO:0035773	BP	2	insulin secretion involved in cellular response to glucose stimulus	4	PPP3CB,EPHA5,BRSK2
1	TRUE	0.03	12	313	5	0.016	0.417	GO:0034383	BP	30	low-density lipoprotein particle clearance	1	AP2B1,AP2S1,EHD1,AP2M1,AP2A2
1	TRUE	0.0302	39	305	10	0.033	0.256	GO:0003013	BP	2	circulatory system process	3	FYN,NEDD4L,ATP1A3,GSK3A,BIN1,ATP1B1,ANK2,CACNA2D1,CXADR,SRC
1	TRUE	0.0303	192	119	16	0.134	0.083	GO:0023056	BP	2	positive regulation of signaling	3	FYN,SYT1,NSF,STX1B,GSK3A,PPP3CB,RTN4,YWHAH,LANCL2,YWHAQ,ARRB1,PAK1,YWHAZ,YWHAB,YWHAG,VAMP2
1	TRUE	0.0303	92	347	20	0.058	0.217	GO:0043068	BP	2	positive regulation of programmed cell death	2	MARK4,TRIO,SIRT2,GSK3B,ARHGEF7,GSK3A,GSDME,YWHAH,YWHAQ,BIN1,DAB2IP,RHOB,KALRN,PRMT2,CDK5,YWHAZ,YWHAB,YWHAG,PTEN,MAPT
1	TRUE	0.0304	4	347	3	0.009	0.75	GO:0046620	BP	2	regulation of organ growth	4	GSK3A,PTEN,BASP1
1	TRUE	0.0304	11	347	5	0.014	0.455	GO:1903034	BP	2	regulation of response to wounding	2	PTPRS,CASK,PRKCA,CLASP2,PTEN
1	TRUE	0.0304	4	347	3	0.009	0.75	GO:0034593	MF	65	phosphatidylinositol bisphosphate phosphatase activity	1	INPP4A,SYNJ1,PTEN
1	TRUE	0.0305	316	314	49	0.156	0.155	GO:0140096	MF	11	catalytic activity, acting on a protein	1	MYCBP2,MARK4,FYN,TRIO,NEDD4L,CAMK2B,SIRT2,PAK3,GSK3B,SBF1,PPP2CB,PTPRS,GSK3A,YKT6,PPP3CB,CPE,TRIM2,CAMKK2,PPP2R5D,AKT3,PCMT1,PPP3CC,NLN,USP9X,DCLK1,USP15,RAC1,PPP3CA,EPHA5,CAMK2G,PAK1,PTPRD,PRKCA,TNIK,KALRN,PRMT2,TAOK1,ASRGL1,CAMKV,CDK5,BRSK2,PPM1E,KBTBD11,UBE2N,BCR,FBLL1,SRC,CDC42BPB,PDXP
1	TRUE	0.0308	8	309	4	0.013	0.5	GO:0071867	BP	2	response to monoamine	2	SIRT2,GNB1,APLP1,GNG2
1	TRUE	0.0308	8	309	4	0.013	0.5	GO:0071868	BP	2	cellular response to monoamine stimulus	3	SIRT2,GNB1,APLP1,GNG2
1	TRUE	0.0308	8	309	4	0.013	0.5	GO:0071869	BP	2	response to catecholamine	1	SIRT2,GNB1,APLP1,GNG2
1	TRUE	0.0308	8	309	4	0.013	0.5	GO:0071870	BP	2	cellular response to catecholamine stimulus	2	SIRT2,GNB1,APLP1,GNG2
1	TRUE	0.0312	3	136	2	0.015	0.667	GO:0055017	BP	2	cardiac muscle tissue growth	3	NDRG4,GSK3A
1	TRUE	0.0313	101	113	10	0.088	0.099	GO:0010942	BP	2	positive regulation of cell death	4	FYN,GSK3A,YWHAH,YWHAQ,RHOB,CDK5,YWHAZ,YWHAB,YWHAG,MAPT
1	TRUE	0.0316	5	263	3	0.011	0.6	GO:0034315	BP	2	regulation of Arp2/3 complex-mediated actin nucleation	1	NCKAP1,WASF1,ABI2
1	TRUE	0.0318	8	150	3	0.02	0.375	GO:0060333	BP	17	interferon-gamma-mediated signaling pathway	1	CAMK2B,CAMK2G,NCAM1
1	TRUE	0.0318	57	112	7	0.062	0.123	GO:0071396	BP	2	cellular response to lipid	5	GNB1,ATP1A3,GNAI1,YWHAH,LANCL2,PAK1,GNG2
1	TRUE	0.0318	20	57	3	0.053	0.15	GO:0030901	BP	2	midbrain development	3	YWHAH,YWHAQ,BASP1
1	TRUE	0.0318	57	112	7	0.062	0.123	GO:1901653	BP	2	cellular response to peptide	3	PRKAR2B,RAB10,ATP1A3,GSK3A,CDK5,MYO5A,VAMP2
1	TRUE	0.0318	35	99	5	0.051	0.143	GO:0090316	BP	2	positive regulation of intracellular protein transport	3	FYN,RUFY3,SH3GLB1,GSK3A,VAMP2
1	TRUE	0.0318	2	238	2	0.008	1	GO:0070570	BP	2	regulation of neuron projection regeneration	1	PTPRS,THY1
1	TRUE	0.0318	2	238	2	0.008	1	GO:0070571	BP	2	negative regulation of neuron projection regeneration	2	PTPRS,THY1
1	TRUE	0.0319	12	97	3	0.031	0.25	GO:0038095	BP	2	Fc-epsilon receptor signaling pathway	5	PPP3CB,PPP3CA,PAK1
1	TRUE	0.0321	44	228	9	0.039	0.205	GO:0002694	BP	2	regulation of leukocyte activation	1	FYN,PAK3,RAC1,PAK1,FAM49B,THY1,MYO18A,CD47,SRC
1	TRUE	0.0324	94	228	15	0.066	0.16	GO:0008289	MF	13	lipid binding	1	SYT1,PFN2,AMPH,ATP1A3,RAB35,CCDC88A,LANCL2,DAB2IP,SNX12,THY1,ARHGAP35,PLCB1,PCLO,MAPT,VAMP2
1	TRUE	0.0325	10	242	4	0.017	0.4	GO:1902745	BP	2	positive regulation of lamellipodium organization	6	NCKAP1,ARHGEF7,RAC1,SRC
1	TRUE	0.0325	48	247	10	0.04	0.208	GO:0030100	BP	2	regulation of endocytosis	4	NEDD4L,SNAP91,STX1B,RAB14,RAC1,ARRB1,CDH13,SNX12,MYO18A,SRC
1	TRUE	0.0326	20	347	7	0.02	0.35	GO:0006661	BP	49	phosphatidylinositol biosynthetic process	1	INPP4A,SBF1,RAB14,SYNJ1,PTEN,PGAP1,PIP4K2B
1	TRUE	0.0327	42	240	9	0.037	0.214	GO:0051047	BP	2	positive regulation of secretion	5	STX1B,RAB3A,STX1A,PPP3CB,PANX1,SPTBN1,CLASP2,HGS,MYO18A
1	TRUE	0.0327	28	305	8	0.026	0.286	GO:0060047	BP	2	heart contraction	1	NEDD4L,ATP1A3,GSK3A,BIN1,ATP1B1,ANK2,CACNA2D1,CXADR
1	TRUE	0.0328	26	136	5	0.037	0.192	GO:0007507	BP	2	heart development	4	NDRG4,GSK3A,CPE,ANK2,BASP1
1	TRUE	0.0331	364	29	9	0.31	0.025	GO:0042802	MF	5	identical protein binding	2	PAFAH1B1,ADD2,DPYSL2,ACOT7,YWHAH,CADM3,YWHAG,MAPT,PIP4K2B
1	TRUE	0.0333	13	91	3	0.033	0.231	GO:0007612	BP	2	learning	3	FYN,PPP3CB,SYNJ1
1	TRUE	0.0333	2	246	2	0.008	1	GO:0021814	BP	2	cell motility involved in cerebral cortex radial glia guided migration	8	DAB2IP,SRGAP2
1	TRUE	0.0335	42	334	11	0.033	0.262	GO:0061061	BP	2	muscle structure development	3	CTNNA2,SIRT2,GSK3A,EHD1,TMOD2,BIN1,ANK2,CXADR,IGSF8,BASP1,PLCB1
1	TRUE	0.0335	79	5	2	0.4	0.025	GO:0045936	BP	2	negative regulation of phosphate metabolic process	3	GNAQ,MAPT
1	TRUE	0.0337	25	16	2	0.125	0.08	GO:0051427	MF	5	hormone receptor binding	3	GNAO1,YWHAH
1	TRUE	0.0338	9	136	3	0.022	0.333	GO:0007389	BP	2	pattern specification process	4	KIF3B,NDRG4,BASP1
1	TRUE	0.0338	143	269	23	0.086	0.161	GO:0051336	BP	2	regulation of hydrolase activity	4	PAFAH1B1,FYN,GABARAPL2,CYFIP2,PFN2,CAMSAP3,MAP2,IGBP1,ARHGEF7,BIN1,DAB2IP,RAP1GDS1,ATP1B1,TIPRL,EPHA5,THY1,GNAQ,BRSK2,BCR,MAPT,SRC,DYNLL2,SRGAP2
1	TRUE	0.0339	120	112	11	0.098	0.092	GO:0010243	BP	2	response to organonitrogen compound	1	PRKAR2B,FYN,GNB1,RAB10,ATP1A3,GSK3A,GNAI1,CDK5,GNG2,MYO5A,VAMP2
1	TRUE	0.0339	618	7	5	0.714	0.008	GO:0048523	BP	2	negative regulation of cellular process	1	CRMP1,RTN4,YWHAH,GNAQ,MAPT
1	TRUE	0.034	80	5	2	0.4	0.025	GO:0031647	BP	2	regulation of protein stability	3	RTN4,GNAQ
1	TRUE	0.034	21	249	6	0.024	0.286	GO:0010634	BP	2	positive regulation of epithelial cell migration	6	RTN4,AKT3,RHOB,PRKCA,CLASP2,SRC
1	TRUE	0.034	80	5	2	0.4	0.025	GO:0010563	BP	2	negative regulation of phosphorus metabolic process	2	GNAQ,MAPT
1	TRUE	0.034	112	248	18	0.073	0.161	GO:0043549	BP	2	regulation of kinase activity	1	PRKAR2B,FYN,MAPRE3,EEF1A2,PPP2R1A,CAMKK2,CCDC88A,DAB2IP,PAK1,THY1,TNIK,GNAQ,YWHAG,UBE2N,HGS,MAPT,SRC,SRCIN1
1	TRUE	0.0341	4	104	2	0.019	0.5	GO:0017081	MF	5	chloride channel regulator activity	3	STX7,STX1A
1	TRUE	0.0343	37	228	8	0.035	0.216	GO:0051249	BP	2	regulation of lymphocyte activation	2	FYN,PAK3,RAC1,PAK1,FAM49B,THY1,CD47,SRC
1	TRUE	0.0346	4	105	2	0.019	0.5	GO:0061756	BP	2	leukocyte adhesion to vascular endothelial cell	5	ADD2,PODXL2
1	TRUE	0.0346	4	105	2	0.019	0.5	GO:0050901	BP	2	leukocyte tethering or rolling	4	ADD2,PODXL2
1	TRUE	0.0351	23	228	6	0.026	0.261	GO:0034333	BP	2	adherens junction assembly	5	CAMSAP3,ARHGEF7,RAC1,THY1,CLASP2,SRC
1	TRUE	0.0356	220	11	4	0.364	0.018	GO:0042981	BP	2	regulation of apoptotic process	1	PAK3,RTN4,YWHAH,MAPT
1	TRUE	0.0364	18	301	6	0.02	0.333	GO:1901184	BP	2	regulation of ERBB signaling pathway	3	ARHGEF7,SH3GL2,RTN4,DAB2IP,CDH13,HGS
1	TRUE	0.0366	235	314	38	0.121	0.162	GO:0044093	BP	2	positive regulation of molecular function	3	PRKAR2B,FYN,GABARAPL2,CYFIP2,SIRT2,PFN2,ADD2,GSK3B,ERC1,MAPRE3,ADD1,EEF1A2,ARHGEF7,PPP2CB,GSK3A,CAMKK2,CCDC88A,SYNGR3,DAB2IP,RAP1GDS1,EVI5L,ATP1B1,EPHA5,ANK2,PAK1,CACNA2D1,THY1,TNIK,GNAQ,TAOK1,YWHAB,UBE2N,BCR,MAPT,SRC,DYNLL2,SRGAP2,SRCIN1
1	TRUE	0.0369	13	305	5	0.016	0.385	GO:0051928	BP	2	positive regulation of calcium ion transport	4	ATP1B1,ANK2,CASK,CACNA2D1,THY1
1	TRUE	0.0369	36	238	8	0.034	0.222	GO:0002758	BP	2	innate immune response-activating signal transduction	1	FYN,PAK3,PTPRS,KRAS,DAB2IP,PAK1,UBE2N,SRC
1	TRUE	0.0381	225	11	4	0.364	0.018	GO:0043067	BP	2	regulation of programmed cell death	1	PAK3,RTN4,YWHAH,MAPT
1	TRUE	0.0383	17	25	2	0.08	0.118	GO:0005539	MF	13	glycosaminoglycan binding	2	PAFAH1B1,DPYSL3
1	TRUE	0.0384	7	193	3	0.016	0.429	GO:0090148	BP	2	membrane fission	4	SH3GLB1,DNM1,DNM3
1	TRUE	0.0385	186	347	34	0.098	0.183	GO:0042325	BP	2	regulation of phosphorylation	3	PRKAR2B,FYN,SIRT2,PFN2,MAPRE3,IGBP1,EEF1A2,NDRG4,NECAB2,PPP2R1A,GSDME,CAMKK2,CCDC88A,KRAS,CAB39,RAC1,DAB2IP,ARRB1,OGT,PAK1,THY1,PRKCA,TNIK,GNAQ,TAOK1,YWHAG,PTEN,PPM1E,UBE2N,PLCB1,HGS,MAPT,SRC,SRCIN1
1	TRUE	0.0388	2	271	2	0.007	1	GO:0021952	BP	2	central nervous system projection neuron axonogenesis	7	MYCBP2,PAFAH1B1
1	TRUE	0.039	5	290	3	0.01	0.6	GO:0032266	MF	13	phosphatidylinositol-3-phosphate binding	6	LANCL2,DAB2IP,SESTD1
1	TRUE	0.0393	6	73	2	0.027	0.333	GO:0035249	BP	2	synaptic transmission, glutamatergic	7	SYT1,CDK5
1	TRUE	0.0393	6	73	2	0.027	0.333	GO:0051966	BP	2	regulation of synaptic transmission, glutamatergic	5	SYT1,CDK5
1	TRUE	0.0404	90	113	9	0.08	0.1	GO:0043065	BP	2	positive regulation of apoptotic process	2	GSK3A,YWHAH,YWHAQ,RHOB,CDK5,YWHAZ,YWHAB,YWHAG,MAPT
1	TRUE	0.0405	2	278	2	0.007	1	GO:0051932	BP	2	synaptic transmission, GABAergic	7	STXBP1,SYN3
1	TRUE	0.0405	2	278	2	0.007	1	GO:0032228	BP	2	regulation of synaptic transmission, GABAergic	5	STXBP1,SYN3
1	TRUE	0.0405	91	339	19	0.056	0.209	GO:0030001	BP	2	metal ion transport	1	FYN,NEDD4L,CAMK2B,ATP1A3,PANX1,YWHAH,CAB39,BIN1,ATP1B1,ANK2,CASK,CAMK2G,ANK3,CACNA2D1,THY1,LETM1,SESTD1,ATP6V1G2,VAMP2
1	TRUE	0.0405	22	329	7	0.021	0.318	GO:0007173	BP	2	epidermal growth factor receptor signaling pathway	6	ARHGEF7,SH3GL2,DAB2IP,CDH13,EPS8,HGS,SRC
1	TRUE	0.0408	5	91	2	0.022	0.4	GO:0046839	BP	2	phospholipid dephosphorylation	1	PLPPR3,SYNJ1
1	TRUE	0.0411	69	204	11	0.054	0.159	GO:0042493	BP	2	response to drug	3	FYN,GNB1,GNA11,PPP3CB,GNAI1,PPP3CA,RHOB,GNAQ,PLCB1,SRC,PDXP
1	TRUE	0.0415	37	342	10	0.029	0.27	GO:0006892	BP	2	post-Golgi vesicle-mediated transport	6	EHD3,RAB10,AP3B2,SPTBN1,RAB14,OPTN,RBSN,ANK3,MYO5A,VAMP2
1	TRUE	0.0415	275	269	38	0.141	0.138	GO:0050790	BP	2	regulation of catalytic activity	3	PRKAR2B,PAFAH1B1,FYN,GABARAPL2,CYFIP2,PFN2,CAMSAP3,MAP2,MAPRE3,IGBP1,PALM,EEF1A2,ARHGEF7,PPP2R1A,GSK3A,CAMKK2,CCDC88A,BIN1,DAB2IP,RAP1GDS1,ATP1B1,TIPRL,EPHA5,PAK1,THY1,TNIK,GNAQ,YWHAB,YWHAG,BRSK2,UBE2N,HGS,BCR,MAPT,SRC,DYNLL2,SRGAP2,SRCIN1
1	TRUE	0.0415	37	342	10	0.029	0.27	GO:0017137	MF	5	Rab GTPase binding	6	NSF,ERC1,SBF1,DMXL2,EHD1,OPTN,RBSN,KIF3A,EVI5L,MYO5A
1	TRUE	0.0419	53	99	6	0.061	0.113	GO:0033157	BP	2	regulation of intracellular protein transport	2	FYN,RUFY3,SH3GLB1,GSK3A,GDI1,VAMP2
1	TRUE	0.0421	92	5	2	0.4	0.022	GO:0031400	BP	44	negative regulation of protein modification process	1	GNAQ,MAPT
1	TRUE	0.0423	4	120	2	0.017	0.5	GO:0010457	BP	51	centriole-centriole cohesion	1	KIF3A,DCTN1
1	TRUE	0.0423	8	347	4	0.012	0.5	GO:0060078	BP	2	regulation of postsynaptic membrane potential	4	GSK3B,STX1B,GSK3A,PTEN
1	TRUE	0.0423	8	347	4	0.012	0.5	GO:0044091	BP	2	membrane biogenesis	3	SPTBN1,ANK3,PTPRD,PTEN
1	TRUE	0.0423	8	347	4	0.012	0.5	GO:0071709	BP	2	membrane assembly	4	SPTBN1,ANK3,PTPRD,PTEN
1	TRUE	0.0423	50	249	10	0.04	0.2	GO:0018209	BP	2	peptidyl-serine modification	1	CAMK2B,PFN2,CAMKK2,AKT3,DCLK1,CAMK2G,PAK1,PRKCA,CAMKV,CDK5
1	TRUE	0.0423	4	120	2	0.017	0.5	GO:0072393	BP	2	microtubule anchoring at microtubule organizing center	4	KIF3A,DCTN1
1	TRUE	0.0423	4	120	2	0.017	0.5	GO:0034454	BP	2	microtubule anchoring at centrosome	5	KIF3A,DCTN1
1	TRUE	0.0423	8	347	4	0.012	0.5	GO:0001953	BP	2	negative regulation of cell-matrix adhesion	5	CASK,CLASP2,PTEN,SRC
1	TRUE	0.0423	118	242	18	0.074	0.153	GO:0002684	BP	2	positive regulation of immune system process	1	FYN,CYFIP2,NCKAP1,PAK3,STX7,PTPRS,KRAS,RAC1,DAB2IP,PAK1,FAM49B,THY1,PRKCA,UBE2N,MYO18A,CD47,SRC,ARPC1A
1	TRUE	0.0423	8	347	4	0.012	0.5	GO:0099565	BP	2	chemical synaptic transmission, postsynaptic	4	GSK3B,STX1B,GSK3A,PTEN
1	TRUE	0.0423	8	347	4	0.012	0.5	GO:0060079	BP	2	excitatory postsynaptic potential	5	GSK3B,STX1B,GSK3A,PTEN
1	TRUE	0.0423	5	305	3	0.01	0.6	GO:0086091	BP	2	regulation of heart rate by cardiac conduction	1	BIN1,ANK2,CACNA2D1
1	TRUE	0.0423	8	347	4	0.012	0.5	GO:1901616	BP	7	organic hydroxy compound catabolic process	1	SYNJ1,PTEN,PDXP,NUDT3
1	TRUE	0.0425	13	319	5	0.016	0.385	GO:0051489	BP	2	regulation of filopodium assembly	7	RALA,PALM,DPYSL3,TENM2,GAP43
1	TRUE	0.0425	101	329	20	0.061	0.198	GO:0032984	BP	2	protein-containing complex disassembly	1	VTA1,STMN4,GABARAPL2,KIF2A,NSF,ADD2,GSK3B,ADD1,STMN2,DNAJC6,NAPB,DSTN,KLC1,EPS8,SYNJ1,TAOK1,CLASP2,HDGFL3,CFL1,PDXP
1	TRUE	0.0425	93	5	2	0.4	0.022	GO:0051345	BP	2	positive regulation of hydrolase activity	1	GNAQ,MAPT
1	TRUE	0.0428	2	290	2	0.007	1	GO:1904878	BP	2	negative regulation of calcium ion transmembrane transport via high voltage-gated calcium channel	1	BIN1,SESTD1
1	TRUE	0.043	9	305	4	0.013	0.444	GO:0086002	BP	2	cardiac muscle cell action potential involved in contraction	6	NEDD4L,BIN1,ANK2,CACNA2D1
1	TRUE	0.043	24	305	7	0.023	0.292	GO:1903522	BP	2	regulation of blood circulation	4	ATP1A3,GSK3A,BIN1,ATP1B1,ANK2,CACNA2D1,CXADR
1	TRUE	0.043	24	305	7	0.023	0.292	GO:0008016	BP	2	regulation of heart contraction	2	ATP1A3,GSK3A,BIN1,ATP1B1,ANK2,CACNA2D1,CXADR
1	TRUE	0.0432	5	309	3	0.01	0.6	GO:0048012	BP	2	hepatocyte growth factor receptor signaling pathway	5	SIRT2,RAC1,PAK1
1	TRUE	0.0432	49	339	12	0.035	0.245	GO:0034765	BP	2	regulation of ion transmembrane transport	1	FYN,NEDD4L,YWHAH,CAB39,BIN1,ATP1B1,ANK2,ANK3,CACNA2D1,THY1,SESTD1,VAMP2
1	TRUE	0.0432	9	306	4	0.013	0.444	GO:1902017	BP	2	regulation of cilium assembly	1	MARK4,CCDC88A,EVI5L,ARHGAP35
1	TRUE	0.0435	459	151	36	0.238	0.078	GO:0016787	MF	20	hydrolase activity	1	PAFAH1B1,PFN2,NSF,GNB1,PAFAH1B3,GNAO1,DPYSL2,ACOT7,SBF1,EEF1A2,KIF3B,ATP1A3,RAB3A,PPP3CB,CPE,KIF21B,USP9X,KLC1,GNAI1,GNAZ,PLPPR3,KIF3A,PPP3CA,RHOB,CAMK2G,RAB3C,KIF5A,GNAQ,SYNJ1,ASRGL1,KIF5C,PLCB1,MYO5A,DNM3,DYNLL2,NUDT3
1	TRUE	0.0441	4	124	2	0.016	0.5	GO:0014888	BP	2	striated muscle adaptation	5	CAMK2B,CAMK2G
1	TRUE	0.0442	54	99	6	0.061	0.111	GO:0051222	BP	2	positive regulation of protein transport	2	FYN,RUFY3,SH3GLB1,GSK3A,PPP3CB,VAMP2
1	TRUE	0.0443	12	114	3	0.026	0.25	GO:0099106	MF	5	ion channel regulator activity	3	NEDD4L,STX7,STX1A
1	TRUE	0.0444	11	245	4	0.016	0.364	GO:0051146	BP	2	striated muscle cell differentiation	4	GSK3A,EHD1,TMOD2,CXADR
1	TRUE	0.0454	2	305	2	0.007	1	GO:1902656	BP	31	calcium ion import into cytosol	1	FYN,CACNA2D1
1	TRUE	0.0454	2	305	2	0.007	1	GO:0098703	BP	31	calcium ion import across plasma membrane	1	FYN,CACNA2D1
1	TRUE	0.046	9	313	4	0.013	0.444	GO:0032799	BP	15	low-density lipoprotein receptor particle metabolic process	2	AP2B1,AP2S1,AP2M1,AP2A2
1	TRUE	0.0464	2	309	2	0.006	1	GO:0045599	BP	2	negative regulation of fat cell differentiation	3	TRIO,SIRT2
1	TRUE	0.0464	2	309	2	0.006	1	GO:0051446	BP	22	positive regulation of meiotic cell cycle	1	SIRT2,PLCB1
1	TRUE	0.0464	2	309	2	0.006	1	GO:0045836	BP	22	positive regulation of meiotic nuclear division	1	SIRT2,PLCB1
1	TRUE	0.0464	5	100	2	0.02	0.4	GO:0002162	MF	5	dystroglycan binding	2	MAP2,CLASP2
1	TRUE	0.0464	14	99	3	0.03	0.214	GO:0051018	MF	5	protein kinase A binding	2	PRKAR2B,GSK3A,WASF1
1	TRUE	0.0465	7	212	3	0.014	0.429	GO:0051057	BP	2	positive regulation of small GTPase mediated signal transduction	2	RAC1,ARRB1,SRC
1	TRUE	0.0471	39	332	10	0.03	0.256	GO:0043112	BP	15	receptor metabolic process	1	AP2B1,EHD3,AP2S1,NSF,SH3GLB1,NECAB2,OPTN,ARRB1,AP2M1,AP2A2
1	TRUE	0.0473	2	314	2	0.006	1	GO:0070874	BP	18	negative regulation of glycogen metabolic process	1	GSK3B,GSK3A
1	TRUE	0.0473	2	314	2	0.006	1	GO:0045719	BP	18	negative regulation of glycogen biosynthetic process	2	GSK3B,GSK3A
1	TRUE	0.0473	2	314	2	0.006	1	GO:2000465	BP	2	regulation of glycogen (starch) synthase activity	1	GSK3B,GSK3A
1	TRUE	0.0473	2	314	2	0.006	1	GO:2000466	BP	2	negative regulation of glycogen (starch) synthase activity	2	GSK3B,GSK3A
1	TRUE	0.0473	3	184	2	0.011	0.667	GO:0043950	BP	2	positive regulation of cAMP-mediated signaling	1	GSK3A,PRKCA
1	TRUE	0.0473	2	314	2	0.006	1	GO:2000077	BP	2	negative regulation of type B pancreatic cell development	1	GSK3B,GSK3A
1	TRUE	0.0473	53	240	10	0.042	0.189	GO:0051301	BP	45	cell division	1	RAB10,SH3GLB1,FSD1,RAB35,SPTBN1,GNAI1,DCTN3,RHOB,TUBB,PDXP
1	TRUE	0.0473	10	49	2	0.041	0.2	GO:0006195	BP	26	purine nucleotide catabolic process	1	ACOT7,NUDT3
1	TRUE	0.0473	2	314	2	0.006	1	GO:0036015	BP	28	response to interleukin-3	1	GSK3B,GSK3A
1	TRUE	0.0473	2	314	2	0.006	1	GO:0036016	BP	28	cellular response to interleukin-3	2	GSK3B,GSK3A
1	TRUE	0.0478	17	347	6	0.017	0.353	GO:0007009	BP	2	plasma membrane organization	4	SH3GLB1,SPTBN1,BIN1,ANK2,ANK3,PTEN
1	TRUE	0.0479	10	144	3	0.021	0.3	GO:0007215	BP	2	glutamate receptor signaling pathway	3	FYN,GNAQ,PLCB1
1	TRUE	0.0481	3	186	2	0.011	0.667	GO:0090279	BP	2	regulation of calcium ion import	4	FYN,CASK
1	TRUE	0.0484	260	119	19	0.16	0.073	GO:0048584	BP	2	positive regulation of response to stimulus	3	FYN,CYFIP2,PAK3,STX7,STX1B,GSK3A,PPP3CB,RTN4,YWHAH,LANCL2,KRAS,YWHAQ,TUBB2B,ARRB1,PAK1,FAM49B,YWHAZ,YWHAB,YWHAG
1	TRUE	0.0491	2	322	2	0.006	1	GO:0006432	BP	40	phenylalanyl-tRNA aminoacylation	1	FARSB,FARSA
1	TRUE	0.0491	2	322	2	0.006	1	GO:0004826	MF	29	phenylalanine-tRNA ligase activity	1	FARSB,FARSA
1	TRUE	0.0494	22	263	6	0.023	0.273	GO:0030838	BP	2	positive regulation of actin filament polymerization	4	NCKAP1,PFN2,WASF1,BIN1,ABI2,ARPC1A
1	TRUE	0.0497	3	190	2	0.011	0.667	GO:0045109	BP	2	intermediate filament organization	1	NEFM,NEFL

## Sheet: 2blue_3M
query.number	significant	p.value	term.size	query.size	overlap.size	precision	recall	term.id	domain	subgraph.number	term.name	relative.depth	intersection
1	TRUE	5.83e-76	82	178	71	0.399	0.866	GO:0006613	BP	1	cotranslational protein targeting to membrane	9	RPS20,RPL18,RPL31,RPS5,RPL6,RPLP0,RPL3,RPS16,RPS19,RPL18A,RPL28,RPL19,RPL34,RPS13,RPS12,RPL24,RPS15,RPL22,RPS25,RPL21,RPL5,RPS10,RPL23,RPL36,RPL27,RPS15A,RPL35,RPS6,RPS24,RPS2,RPS11,RPL11,RPS8,RPL32,RPS3A,RPL37,RPL10,RPL7,RPL7A,RPS3,FAU,RPL30,RPL8,RPL29,RPL9,RPS14,RPL27A,RPL13,RPSA,RPS9,RPS21,RPS7,RPL38,RPL4,RPL15,RPLP2,RPS17,RPL35A,SRPRA,RPS23,RPL14,RPS26,RPL37A,RPL12,RPS4X,RPL23A,RPL10A,RPS29,R…
1	TRUE	1.19e-75	80	178	70	0.393	0.875	GO:0006614	BP	1	SRP-dependent cotranslational protein targeting to membrane	9	RPS20,RPL18,RPL31,RPS5,RPL6,RPLP0,RPL3,RPS16,RPS19,RPL18A,RPL28,RPL19,RPL34,RPS13,RPS12,RPL24,RPS15,RPL22,RPS25,RPL21,RPL5,RPS10,RPL23,RPL36,RPL27,RPS15A,RPL35,RPS6,RPS24,RPS2,RPS11,RPL11,RPS8,RPL32,RPS3A,RPL37,RPL10,RPL7,RPL7A,RPS3,FAU,RPL30,RPL8,RPL29,RPL9,RPS14,RPL27A,RPL13,RPSA,RPS9,RPS21,RPS7,RPL38,RPL4,RPL15,RPLP2,RPS17,RPL35A,RPS23,RPL14,RPS26,RPL37A,RPL12,RPS4X,RPL23A,RPL10A,RPS29,RPS18,R…
1	TRUE	1.45e-72	84	178	70	0.393	0.833	GO:0045047	BP	1	protein targeting to ER	8	RPS20,RPL18,RPL31,RPS5,RPL6,RPLP0,RPL3,RPS16,RPS19,RPL18A,RPL28,RPL19,RPL34,RPS13,RPS12,RPL24,RPS15,RPL22,RPS25,RPL21,RPL5,RPS10,RPL23,RPL36,RPL27,RPS15A,RPL35,RPS6,RPS24,RPS2,RPS11,RPL11,RPS8,RPL32,RPS3A,RPL37,RPL10,RPL7,RPL7A,RPS3,FAU,RPL30,RPL8,RPL29,RPL9,RPS14,RPL27A,RPL13,RPSA,RPS9,RPS21,RPS7,RPL38,RPL4,RPL15,RPLP2,RPS17,RPL35A,RPS23,RPL14,RPS26,RPL37A,RPL12,RPS4X,RPL23A,RPL10A,RPS29,RPS18,R…
1	TRUE	1.45e-72	116	178	80	0.449	0.69	GO:0006413	BP	1	translational initiation	4	RPS20,RPL18,RPL31,RPS5,EIF3I,RPL6,RPLP0,EIF3L,RPL3,EIF3D,EIF3E,RPS16,RPS19,RPL18A,EIF3B,EIF3A,RPL28,RPL19,RPL34,RPS13,RPS12,RPL24,RPS15,RPL22,RPS25,RPL21,RPL5,RPS10,RPL23,RPL36,RPL27,RPS15A,RPL35,RPS6,RPS24,RPS2,RPS11,RPL11,RPS8,RPL32,RPS3A,RPL37,RPL10,RPL7,EIF3H,RPL7A,EIF3M,RPS3,FAU,RPL30,RPL8,RPL29,RPL9,RPS14,RPL27A,RPL13,RPSA,RPS9,RPS21,RPS7,RPL38,RPL4,RPL15,EIF3F,RPLP2,NPM1,RPS17,RPL35A,RPS23…
1	TRUE	1.35e-70	87	178	70	0.393	0.805	GO:0072599	BP	1	establishment of protein localization to endoplasmic reticulum	8	RPS20,RPL18,RPL31,RPS5,RPL6,RPLP0,RPL3,RPS16,RPS19,RPL18A,RPL28,RPL19,RPL34,RPS13,RPS12,RPL24,RPS15,RPL22,RPS25,RPL21,RPL5,RPS10,RPL23,RPL36,RPL27,RPS15A,RPL35,RPS6,RPS24,RPS2,RPS11,RPL11,RPS8,RPL32,RPS3A,RPL37,RPL10,RPL7,RPL7A,RPS3,FAU,RPL30,RPL8,RPL29,RPL9,RPS14,RPL27A,RPL13,RPSA,RPS9,RPS21,RPS7,RPL38,RPL4,RPL15,RPLP2,RPS17,RPL35A,RPS23,RPL14,RPS26,RPL37A,RPL12,RPS4X,RPL23A,RPL10A,RPS29,RPS18,R…
1	TRUE	8.12e-69	93	178	71	0.399	0.763	GO:0000184	BP	1	nuclear-transcribed mRNA catabolic process, nonsense-mediated decay	9	RPS20,RPL18,RPL31,RPS5,RPL6,RPLP0,RPL3,EIF3E,RPS16,RPS19,RPL18A,RPL28,RPL19,RPL34,RPS13,RPS12,RPL24,RPS15,RPL22,RPS25,RPL21,RPL5,RPS10,RPL23,RPL36,RPL27,RPS15A,RPL35,RPS6,RPS24,RPS2,RPS11,RPL11,RPS8,RPL32,RPS3A,RPL37,RPL10,RPL7,RPL7A,RPS3,FAU,RPL30,RPL8,RPL29,RPL9,RPS14,RPL27A,RPL13,RPSA,RPS9,RPS21,RPS7,RPL38,RPL4,RPL15,RPLP2,RPS17,RPL35A,RPS23,RPL14,RPS26,RPL37A,RPL12,RPS4X,RPL23A,RPL10A,RPS29,R…
1	TRUE	3.53e-68	85	178	68	0.382	0.8	GO:0003735	MF	4	structural constituent of ribosome	3	RPS20,RPL18,RPL31,RPS5,RPL6,RPLP0,RPL3,RPS16,RPS19,RPL18A,RPL28,RPL19,RPL34,RPS13,RPS12,RPL24,RPS15,RPL22,RPL21,RPL5,RPS10,RPL23,RPL36,RPL27,RPS15A,RPL35,RPS24,RPS2,RPS11,RPL11,RPS8,RPL32,RPS3A,RPL37,RPL7L1,RPL10,RPL7,RPL7A,RPS3,FAU,RPL30,RPL8,RPL29,RPL9,RPS14,RPL27A,RPL13,RPSA,RPS9,RPS21,RPL38,RPL4,RPL15,RPLP2,RPS17,RPL35A,RPS23,RPL14,RPS26,RPL37A,RPL12,RPS4X,RPL23A,RPL10A,RPS29,RPS18,RPS28,RPL17
1	TRUE	4.47e-66	98	178	71	0.399	0.724	GO:0006612	BP	1	protein targeting to membrane	8	RPS20,RPL18,RPL31,RPS5,RPL6,RPLP0,RPL3,RPS16,RPS19,RPL18A,RPL28,RPL19,RPL34,RPS13,RPS12,RPL24,RPS15,RPL22,RPS25,RPL21,RPL5,RPS10,RPL23,RPL36,RPL27,RPS15A,RPL35,RPS6,RPS24,RPS2,RPS11,RPL11,RPS8,RPL32,RPS3A,RPL37,RPL10,RPL7,RPL7A,RPS3,FAU,RPL30,RPL8,RPL29,RPL9,RPS14,RPL27A,RPL13,RPSA,RPS9,RPS21,RPS7,RPL38,RPL4,RPL15,RPLP2,RPS17,RPL35A,SRPRA,RPS23,RPL14,RPS26,RPL37A,RPL12,RPS4X,RPL23A,RPL10A,RPS29,R…
1	TRUE	5.99e-66	95	178	70	0.393	0.737	GO:0070972	BP	1	protein localization to endoplasmic reticulum	7	RPS20,RPL18,RPL31,RPS5,RPL6,RPLP0,RPL3,RPS16,RPS19,RPL18A,RPL28,RPL19,RPL34,RPS13,RPS12,RPL24,RPS15,RPL22,RPS25,RPL21,RPL5,RPS10,RPL23,RPL36,RPL27,RPS15A,RPL35,RPS6,RPS24,RPS2,RPS11,RPL11,RPS8,RPL32,RPS3A,RPL37,RPL10,RPL7,RPL7A,RPS3,FAU,RPL30,RPL8,RPL29,RPL9,RPS14,RPL27A,RPL13,RPSA,RPS9,RPS21,RPS7,RPL38,RPL4,RPL15,RPLP2,RPS17,RPL35A,RPS23,RPL14,RPS26,RPL37A,RPL12,RPS4X,RPL23A,RPL10A,RPS29,RPS18,R…
1	TRUE	1.13e-57	121	178	72	0.404	0.595	GO:0000956	BP	1	nuclear-transcribed mRNA catabolic process	8	RPS20,RPL18,RPL31,RPS5,RPL6,RPLP0,RPL3,EIF3E,RPS16,RPS19,RPL18A,RPL28,RPL19,RPL34,DCPS,RPS13,RPS12,RPL24,RPS15,RPL22,RPS25,RPL21,RPL5,RPS10,RPL23,RPL36,RPL27,RPS15A,RPL35,RPS6,RPS24,RPS2,RPS11,RPL11,RPS8,RPL32,RPS3A,RPL37,RPL10,RPL7,RPL7A,RPS3,FAU,RPL30,RPL8,RPL29,RPL9,RPS14,RPL27A,RPL13,RPSA,RPS9,RPS21,RPS7,RPL38,RPL4,RPL15,RPLP2,RPS17,RPL35A,RPS23,RPL14,RPS26,RPL37A,RPL12,RPS4X,RPL23A,RPL10A,RP…
1	TRUE	5.67e-55	861	255	196	0.769	0.228	GO:0010467	BP	1	gene expression	5	ELAC2,RPS20,NUP160,ZCCHC8,MTREX,POLR2B,NOP58,EIF4B,RPL18,WDR18,KARS,NUP133,RPL31,NUP37,EXOSC7,THOC1,PUM3,RPS5,EIF3I,CHERP,XRN2,RPL6,RPLP0,HNRNPM,PES1,EIF3L,SNU13,POLDIP3,THOC5,RPL3,EIF3D,ZC3H14,PABPN1,CSTF2,NUP93,CTCF,EIF3E,RPS16,FBL,RPS19,RPL18A,PMPCB,BUD31,EIF3B,EDF1,EIF3A,RPL28,RPL19,NUP88,FTSJ3,SUPT6H,RPL34,DCPS,RPS13,NUP98,NUP107,SRSF9,RPS12,PRPF4B,NUP155,RPL24,FXR1,RRP9,RPS15,RPL22,PRPF3,EB…
1	TRUE	1.08e-54	687	249	174	0.699	0.253	GO:0003723	MF	4	RNA binding	5	ELAC2,RPS20,ZCCHC8,POLR2B,NOP58,ALDH18A1,EIF4B,RPL18,KARS,ZC3H15,RPL31,EXOSC7,PUM3,RPS5,EIF3I,CHERP,XRN2,RPL6,RPLP0,HSP90AB1,HNRNPM,PES1,EIF3L,SNU13,POLDIP3,THOC5,RPL3,EIF3D,ZC3H14,PABPN1,CSTF2,EIF3E,AKAP8,RPS16,FBL,RPS19,RPL18A,EIF3B,RBM28,EDF1,EIF3A,DDX50,GTPBP4,RPL28,RPL19,FTSJ3,RPL34,DCPS,RPS13,NUP98,SRSF9,RPS12,PRPF4B,BRIX1,RPL24,FXR1,RRP9,RPS15,RPL22,PRPF3,EBNA1BP2,RPS25,CPSF3,HEATR1,RPL21,…
1	TRUE	2.86e-54	131	178	72	0.404	0.55	GO:0090150	BP	1	establishment of protein localization to membrane	7	RPS20,RPL18,RPL31,RPS5,RPL6,RPLP0,RPL3,RPS16,RPS19,RPL18A,RPL28,RPL19,RPL34,RPS13,RPS12,RPL24,RPS15,RPL22,RPS25,RPL21,RPL5,RPS10,RPL23,RPL36,RPL27,RPS15A,RPL35,RPS6,RPS24,RPS2,RPS11,RPL11,RPS8,RPL32,RPS3A,RPL37,RPL10,RPL7,RPL7A,RPS3,FAU,RPL30,RPL8,RPL29,RPL9,RPS14,RPL27A,RPL13,RPSA,RPS9,RPS21,RPS7,RPL38,RPL4,RPL15,RPLP2,RPS17,RPL35A,SRPRA,RPS23,RPL14,RPS26,RPL37A,RPL12,RPS4X,RPL23A,RPL10A,RACK1,R…
1	TRUE	2.73e-53	168	109	65	0.596	0.387	GO:0006401	BP	1	RNA catabolic process	7	RPS20,RPL18,RPL31,RPS5,XRN2,RPL6,RPL3,EIF3E,RPS16,RPS19,RPL18A,RPL28,RPL19,RPL34,RPS13,RPS12,RPL24,RPL22,RPS25,RPL21,RPL5,RPS10,RPL23,NUP214,DKC1,RPS15A,IGF2BP3,RPL35,RPS6,RPS2,RPS11,RPL11,RPS8,RPL32,RPS3A,RPL37,RPL10,RPL7,RPL7A,RPS3,FAU,RPL30,RPL29,RPL9,RPL27A,RPL13,RPSA,RPS9,RPS7,RPL38,RPL4,RPL15,RPLP2,NPM1,RPS17,RPL35A,RPS23,RPL14,RPS26,RPL12,RPS4X,RPL23A,RPL10A,RPS28,RPL17
1	TRUE	1.73e-52	157	109	63	0.578	0.401	GO:0006402	BP	1	mRNA catabolic process	7	RPS20,RPL18,RPL31,RPS5,RPL6,RPL3,EIF3E,RPS16,RPS19,RPL18A,RPL28,RPL19,RPL34,RPS13,RPS12,RPL24,RPL22,RPS25,RPL21,RPL5,RPS10,RPL23,NUP214,RPS15A,IGF2BP3,RPL35,RPS6,RPS2,RPS11,RPL11,RPS8,RPL32,RPS3A,RPL37,RPL10,RPL7,RPL7A,RPS3,FAU,RPL30,RPL29,RPL9,RPL27A,RPL13,RPSA,RPS9,RPS7,RPL38,RPL4,RPL15,RPLP2,NPM1,RPS17,RPL35A,RPS23,RPL14,RPS26,RPL12,RPS4X,RPL23A,RPL10A,RPS28,RPL17
1	TRUE	2.69e-50	790	254	183	0.72	0.232	GO:0003676	MF	4	nucleic acid binding	4	ELAC2,RPS20,MRE11,ZCCHC8,MTREX,POLR2B,NOP58,ALDH18A1,EIF4B,RPL18,KARS,ZC3H15,RPL31,EXOSC7,PUM3,RPS5,EIF3I,CHERP,XRN2,RPL6,RPLP0,HSP90AB1,HNRNPM,PES1,EIF3L,SNU13,POLDIP3,THOC5,RPL3,EIF3D,ZC3H14,PABPN1,CSTF2,CTCF,EIF3E,AKAP8,RPS16,FBL,RPS19,RPL18A,EIF3B,RBM28,EDF1,EIF3A,DDX50,GTPBP4,RPL28,RPL19,FTSJ3,SUPT6H,RPL34,DCPS,RPS13,NUP98,SRSF9,RPS12,PRPF4B,BRIX1,RAD50,RPL24,FXR1,RRP9,RPS15,RPL22,PRPF3,EBNA…
1	TRUE	7.91e-48	181	167	75	0.449	0.414	GO:0005198	MF	4	structural molecule activity	2	RPS20,RPL18,NUP133,RPL31,RPS5,RPL6,RPL3,RPS16,RPS19,RPL18A,EIF3B,EIF3A,RPL28,RPL19,RPL34,RPS13,NUP107,RPS12,NUP155,RPL24,RPS15,RPL22,RPL21,RPL5,RPS10,RPL23,NUP214,RPL36,RPL27,RPS15A,RPL35,RPS24,NUP54,RPS2,RPS11,RPL11,RPS8,RPL32,RPS3A,RPL37,RPL7L1,RPL10,RPL7,RPL7A,RPS3,FAU,NUP205,RPL30,RPL8,RPL29,RPL9,RPL27A,RPL13,RPSA,RPS9,RPS21,RPL38,RPL4,RPL15,RPLP2,RPS17,RPL35A,RPS23,RPL14,RPS26,RPL37A,RPL12,R…
1	TRUE	8.25e-48	236	178	86	0.483	0.364	GO:0006412	BP	1	translation	6	RPS20,RPL18,RPL31,RPS5,EIF3I,RPL6,RPLP0,EIF3L,POLDIP3,RPL3,EIF3D,EIF3E,RPS16,RPS19,RPL18A,EIF3B,EIF3A,RPL28,RPL19,RPL34,RPS13,RPS12,RPL24,RPS15,RPL22,RPS25,RPL21,RPL5,RPS10,RPL23,TRAP1,RPL36,RPL27,LARS,RPS15A,IGF2BP3,RPL35,RPS6,RPS24,RPS2,RPS11,RPL11,RPS8,RPL32,RPS3A,RPL37,RPL7L1,RPL10,RPL7,EIF3H,RPL7A,EIF3M,RPS3,FAU,RPL30,RPL8,RPL29,RPL9,RPS14,RPL27A,RPL13,RPSA,RPS9,RPS21,RPS7,RPL38,RPL4,RPL15,E…
1	TRUE	6.14e-47	241	178	86	0.483	0.357	GO:0043043	BP	1	peptide biosynthetic process	7	RPS20,RPL18,RPL31,RPS5,EIF3I,RPL6,RPLP0,EIF3L,POLDIP3,RPL3,EIF3D,EIF3E,RPS16,RPS19,RPL18A,EIF3B,EIF3A,RPL28,RPL19,RPL34,RPS13,RPS12,RPL24,RPS15,RPL22,RPS25,RPL21,RPL5,RPS10,RPL23,TRAP1,RPL36,RPL27,LARS,RPS15A,IGF2BP3,RPL35,RPS6,RPS24,RPS2,RPS11,RPL11,RPS8,RPL32,RPS3A,RPL37,RPL7L1,RPL10,RPL7,EIF3H,RPL7A,EIF3M,RPS3,FAU,RPL30,RPL8,RPL29,RPL9,RPS14,RPL27A,RPL13,RPSA,RPS9,RPS21,RPS7,RPL38,RPL4,RPL15,E…
1	TRUE	2.41e-46	160	178	72	0.404	0.45	GO:0006605	BP	1	protein targeting	7	RPS20,RPL18,RPL31,RPS5,RPL6,RPLP0,RPL3,RPS16,RPS19,RPL18A,RPL28,RPL19,RPL34,RPS13,RPS12,RPL24,RPS15,RPL22,RPS25,RPL21,RPL5,RPS10,RPL23,RPL36,RPL27,LARS,RPS15A,RPL35,RPS6,RPS24,RPS2,RPS11,RPL11,RPS8,RPL32,RPS3A,RPL37,RPL10,RPL7,RPL7A,RPS3,FAU,RPL30,RPL8,RPL29,RPL9,RPS14,RPL27A,RPL13,RPSA,RPS9,RPS21,RPS7,RPL38,RPL4,RPL15,RPLP2,RPS17,RPL35A,SRPRA,RPS23,RPL14,RPS26,RPL37A,RPL12,RPS4X,RPL23A,RPL10A,RP…
1	TRUE	4.59e-46	210	109	65	0.596	0.31	GO:0034655	BP	1	nucleobase-containing compound catabolic process	6	RPS20,RPL18,RPL31,RPS5,XRN2,RPL6,RPL3,EIF3E,RPS16,RPS19,RPL18A,RPL28,RPL19,RPL34,RPS13,RPS12,RPL24,RPL22,RPS25,RPL21,RPL5,RPS10,RPL23,NUP214,DKC1,RPS15A,IGF2BP3,RPL35,RPS6,RPS2,RPS11,RPL11,RPS8,RPL32,RPS3A,RPL37,RPL10,RPL7,RPL7A,RPS3,FAU,RPL30,RPL29,RPL9,RPL27A,RPL13,RPSA,RPS9,RPS7,RPL38,RPL4,RPL15,RPLP2,NPM1,RPS17,RPL35A,RPS23,RPL14,RPS26,RPL12,RPS4X,RPL23A,RPL10A,RPS28,RPL17
1	TRUE	8.24e-46	96	241	64	0.266	0.667	GO:0042254	BP	1	ribosome biogenesis	5	NOP58,WDR18,EXOSC7,RPS5,XRN2,RPL6,PES1,SNU13,RPL3,RPS16,FBL,RPS19,NUP88,FTSJ3,RPL34,BRIX1,RPL24,RRP9,RPS15,EBNA1BP2,HEATR1,RPL5,RPS10,PPAN,DKC1,RPL27,GNL2,NAT10,RPL35,RPS6,RPS24,WDR12,RPS2,PELP1,RPL11,RPS8,RPL7L1,RPL10,RPL7,SURF6,RPL7A,PDCD11,RRP1,WDR43,GNL3,RPS14,RPSA,RPS9,RSL1D1,RPS21,RPS7,SART1,RRS1,NPM1,RPS17,RPL35A,RPL14,RPL12,RPL23A,RPL10A,WDR46,RPS18,RPS28,PWP2
1	TRUE	9.01e-46	340	254	118	0.465	0.347	GO:0016071	BP	1	mRNA metabolic process	8	RPS20,ZCCHC8,MTREX,POLR2B,RPL18,RPL31,EXOSC7,THOC1,RPS5,CHERP,RPL6,RPLP0,HNRNPM,SNU13,POLDIP3,THOC5,RPL3,ZC3H14,PABPN1,CSTF2,EIF3E,RPS16,RPS19,RPL18A,BUD31,RPL28,RPL19,SUPT6H,RPL34,DCPS,RPS13,NUP98,SRSF9,RPS12,PRPF4B,RPL24,RPS15,RPL22,PRPF3,RPS25,CPSF3,SET,RPL21,RPL5,SRSF6,SNRPC,RPS10,THOC2,RPL23,SYMPK,RALY,NUP214,RPL36,DKC1,RPL27,RPS15A,RBM17,IGF2BP3,PRPF4,RPL35,RPS6,RPLP1,PNPT1,RPS24,RPS2,RPS11…
1	TRUE	3.3e-45	216	109	65	0.596	0.301	GO:0044270	BP	1	cellular nitrogen compound catabolic process	5	RPS20,RPL18,RPL31,RPS5,XRN2,RPL6,RPL3,EIF3E,RPS16,RPS19,RPL18A,RPL28,RPL19,RPL34,RPS13,RPS12,RPL24,RPL22,RPS25,RPL21,RPL5,RPS10,RPL23,NUP214,DKC1,RPS15A,IGF2BP3,RPL35,RPS6,RPS2,RPS11,RPL11,RPS8,RPL32,RPS3A,RPL37,RPL10,RPL7,RPL7A,RPS3,FAU,RPL30,RPL29,RPL9,RPL27A,RPL13,RPSA,RPS9,RPS7,RPL38,RPL4,RPL15,RPLP2,NPM1,RPS17,RPL35A,RPS23,RPL14,RPS26,RPL12,RPS4X,RPL23A,RPL10A,RPS28,RPL17
1	TRUE	4.48e-45	217	109	65	0.596	0.3	GO:0046700	BP	1	heterocycle catabolic process	5	RPS20,RPL18,RPL31,RPS5,XRN2,RPL6,RPL3,EIF3E,RPS16,RPS19,RPL18A,RPL28,RPL19,RPL34,RPS13,RPS12,RPL24,RPL22,RPS25,RPL21,RPL5,RPS10,RPL23,NUP214,DKC1,RPS15A,IGF2BP3,RPL35,RPS6,RPS2,RPS11,RPL11,RPS8,RPL32,RPS3A,RPL37,RPL10,RPL7,RPL7A,RPS3,FAU,RPL30,RPL29,RPL9,RPL27A,RPL13,RPSA,RPS9,RPS7,RPL38,RPL4,RPL15,RPLP2,NPM1,RPS17,RPL35A,RPS23,RPL14,RPS26,RPL12,RPS4X,RPL23A,RPL10A,RPS28,RPL17
1	TRUE	6.07e-45	218	109	65	0.596	0.298	GO:0019439	BP	1	aromatic compound catabolic process	5	RPS20,RPL18,RPL31,RPS5,XRN2,RPL6,RPL3,EIF3E,RPS16,RPS19,RPL18A,RPL28,RPL19,RPL34,RPS13,RPS12,RPL24,RPL22,RPS25,RPL21,RPL5,RPS10,RPL23,NUP214,DKC1,RPS15A,IGF2BP3,RPL35,RPS6,RPS2,RPS11,RPL11,RPS8,RPL32,RPS3A,RPL37,RPL10,RPL7,RPL7A,RPS3,FAU,RPL30,RPL29,RPL9,RPL27A,RPL13,RPSA,RPS9,RPS7,RPL38,RPL4,RPL15,RPLP2,NPM1,RPS17,RPL35A,RPS23,RPL14,RPS26,RPL12,RPS4X,RPL23A,RPL10A,RPS28,RPL17
1	TRUE	3.08e-44	223	109	65	0.596	0.291	GO:1901361	BP	1	organic cyclic compound catabolic process	5	RPS20,RPL18,RPL31,RPS5,XRN2,RPL6,RPL3,EIF3E,RPS16,RPS19,RPL18A,RPL28,RPL19,RPL34,RPS13,RPS12,RPL24,RPL22,RPS25,RPL21,RPL5,RPS10,RPL23,NUP214,DKC1,RPS15A,IGF2BP3,RPL35,RPS6,RPS2,RPS11,RPL11,RPS8,RPL32,RPS3A,RPL37,RPL10,RPL7,RPL7A,RPS3,FAU,RPL30,RPL29,RPL9,RPL27A,RPL13,RPSA,RPS9,RPS7,RPL38,RPL4,RPL15,RPLP2,NPM1,RPS17,RPL35A,RPS23,RPL14,RPS26,RPL12,RPS4X,RPL23A,RPL10A,RPS28,RPL17
1	TRUE	4.35e-44	261	66	54	0.818	0.207	GO:0043604	BP	1	amide biosynthetic process	6	RPS20,RPL18,RPL31,RPL6,EIF3L,RPL3,RPS16,RPS19,RPL18A,EIF3B,EIF3A,RPL28,RPL19,RPL34,RPS12,RPL24,RPL22,RPS25,RPL21,RPL5,RPS10,RPL23,RPS15A,IGF2BP3,RPS6,RPS2,RPS11,RPL11,RPS8,RPS3A,RPL10,RPL7,EIF3H,RPL7A,RPS3,RPL30,RPL29,RPL9,RPL27A,RPSA,RPS7,RPL38,RPL4,NPM1,RPS17,RPS23,RPL14,RPL12,RPS4X,RPL23A,RPL10A,RACK1,RPS28,RPL17
1	TRUE	4.58e-44	721	254	168	0.661	0.233	GO:0016070	BP	1	RNA metabolic process	7	ELAC2,RPS20,ZCCHC8,MTREX,POLR2B,NOP58,RPL18,WDR18,KARS,NUP133,RPL31,EXOSC7,THOC1,RPS5,CHERP,XRN2,RPL6,RPLP0,HNRNPM,PES1,SNU13,POLDIP3,THOC5,RPL3,ZC3H14,PABPN1,CSTF2,CTCF,EIF3E,RPS16,FBL,RPS19,RPL18A,BUD31,EDF1,DDX50,RPL28,RPL19,FTSJ3,SUPT6H,RPL34,DCPS,RPS13,NUP98,NUP107,SRSF9,RPS12,PRPF4B,RPL24,RRP9,RPS15,RPL22,PRPF3,EBNA1BP2,RPS25,GTF3C3,CPSF3,HEATR1,SET,ENY2,RPL21,RPL5,SRSF6,SNRPC,RPS10,THOC2,R…
1	TRUE	9.34e-44	188	124	64	0.516	0.34	GO:0072657	BP	1	protein localization to membrane	6	RPS20,RPL18,RPL31,RPS5,RPL6,RPL3,RPS16,RPS19,RPL18A,RPL28,RPL19,RPL34,RPS13,RPS12,NUP155,RPL24,RPL22,RPS25,RPL21,RPL5,RPS10,RPL23,RPS15A,RPL35,RPS6,RPS24,RPS2,RPS11,RPL11,RPS8,RPL32,RPS3A,RPL37,RPL10,RPL7,RPL7A,RPS3,FAU,RPL30,RPL8,RPL29,RPL9,RPL27A,RPL13,RPSA,RPS9,RPS7,RPL38,RPL4,RPL15,RPLP2,RPS17,RPL35A,RPS23,RPL14,RPS26,RPL12,RPS4X,RPL23A,RPL10A,RACK1,RPS18,RPS28,RPL17
1	TRUE	2.5e-43	214	180	79	0.439	0.369	GO:0072594	BP	1	establishment of protein localization to organelle	7	RPS20,RPL18,NUP133,RPL31,RPS5,RPL6,RPLP0,RPL3,RPS16,RPS19,RPL18A,RPL28,RPL19,RPL34,RPS13,NUP107,RPS12,NUP155,RPL24,RPS15,RPL22,RPS25,RPL21,RPL5,RPS10,RPL23,NUP214,RPL36,DKC1,RPL27,LARS,RPS15A,RPL35,RPS6,RPS24,NUP54,NUP58,RPS2,RPS11,RPL11,RPS8,RPL32,RPS3A,RPL37,RPL10,RPL7,RPL7A,RPS3,FAU,RANBP2,RPL30,RPL8,RPL29,RPL9,RPS14,RPL27A,RPL13,RPSA,RPS9,RPS21,RPS7,RPL38,RPL4,RPL15,RPLP2,RPS17,RPL35A,RPS23,R…
1	TRUE	6.43e-43	806	254	176	0.693	0.218	GO:0090304	BP	1	nucleic acid metabolic process	6	ELAC2,RPS20,MRE11,ZCCHC8,MTREX,POLR2B,NOP58,RPL18,WDR18,KARS,NUP133,RPL31,EXOSC7,TIGAR,THOC1,RPS5,CHERP,XRN2,RPL6,RPLP0,HSP90AB1,HNRNPM,PES1,SNU13,POLDIP3,THOC5,RPL3,ZC3H14,PABPN1,CSTF2,CTCF,EIF3E,RPS16,FBL,RPS19,RPL18A,BUD31,EDF1,DDX50,GTPBP4,RPL28,RPL19,FTSJ3,SUPT6H,RPL34,DCPS,RPS13,NUP98,NUP107,SRSF9,RPS12,PRPF4B,RAD50,RPL24,RRP9,RPS15,RPL22,PRPF3,EBNA1BP2,RPS25,GTF3C3,CPSF3,HEATR1,SET,ENY2,RP…
1	TRUE	1.92e-42	279	66	54	0.818	0.194	GO:0006518	BP	1	peptide metabolic process	6	RPS20,RPL18,RPL31,RPL6,EIF3L,RPL3,RPS16,RPS19,RPL18A,EIF3B,EIF3A,RPL28,RPL19,RPL34,RPS12,RPL24,RPL22,RPS25,RPL21,RPL5,RPS10,RPL23,RPS15A,IGF2BP3,RPS6,RPS2,RPS11,RPL11,RPS8,RPS3A,RPL10,RPL7,EIF3H,RPL7A,RPS3,RPL30,RPL29,RPL9,RPL27A,RPSA,RPS7,RPL38,RPL4,NPM1,RPS17,RPS23,RPL14,RPL12,RPS4X,RPL23A,RPL10A,RACK1,RPS28,RPL17
1	TRUE	2.41e-40	935	250	184	0.736	0.197	GO:1901363	MF	4	heterocyclic compound binding	3	ELAC2,RPS20,MRE11,ZCCHC8,POLR2B,NOP58,ALDH18A1,EIF4B,RPL18,KARS,ZC3H15,RPL31,EXOSC7,PUM3,RPS5,EIF3I,CHERP,XRN2,RPL6,RPLP0,HSP90AB1,HNRNPM,PES1,EIF3L,SNU13,POLDIP3,THOC5,RPL3,EIF3D,ZC3H14,PABPN1,CSTF2,CTCF,NUBP1,EIF3E,AKAP8,RPS16,FBL,RPS19,RPL18A,EIF3B,RBM28,EDF1,EIF3A,DDX50,GTPBP4,RPL28,RPL19,FTSJ3,RPL34,DCPS,RPS13,NUP98,SRSF9,RPS12,PRPF4B,BRIX1,RAD50,RPL24,FXR1,RRP9,RPS15,RPL22,PRPF3,EBNA1BP2,RP…
1	TRUE	7.03e-40	941	250	184	0.736	0.196	GO:0097159	MF	4	organic cyclic compound binding	3	ELAC2,RPS20,MRE11,ZCCHC8,POLR2B,NOP58,ALDH18A1,EIF4B,RPL18,KARS,ZC3H15,RPL31,EXOSC7,PUM3,RPS5,EIF3I,CHERP,XRN2,RPL6,RPLP0,HSP90AB1,HNRNPM,PES1,EIF3L,SNU13,POLDIP3,THOC5,RPL3,EIF3D,ZC3H14,PABPN1,CSTF2,CTCF,NUBP1,EIF3E,AKAP8,RPS16,FBL,RPS19,RPL18A,EIF3B,RBM28,EDF1,EIF3A,DDX50,GTPBP4,RPL28,RPL19,FTSJ3,RPL34,DCPS,RPS13,NUP98,SRSF9,RPS12,PRPF4B,BRIX1,RAD50,RPL24,FXR1,RRP9,RPS15,RPL22,PRPF3,EBNA1BP2,RP…
1	TRUE	1.04e-38	349	180	93	0.517	0.266	GO:0006886	BP	1	intracellular protein transport	6	RPS20,RPL18,NUP133,RPL31,NUP37,THOC1,RPS5,RPL6,RPLP0,POLDIP3,RPL3,PABPN1,RPS16,RPS19,RPL18A,RPL28,RPL19,RPL34,RPS13,NUP107,RPS12,NUP155,RPL24,RPS15,RPL22,RPS25,ENY2,RPL21,RPL5,SRSF6,RPS10,RPL23,NUP214,RPL36,RPL27,NUP210,LARS,RPS15A,ANP32B,RPL35,RPS6,RPS24,NUP54,NUP58,RPS2,RPS11,RPL11,RPS8,RPL32,FIP1L1,RPS3A,RPL37,RPL10,RPL7,RPL7A,RPS3,FAU,RANBP2,NUP205,RPL30,RPL8,RPL29,RPL9,RPS14,CPSF2,RPL27A,RPL…
1	TRUE	2e-38	321	125	74	0.592	0.231	GO:0044265	BP	1	cellular macromolecule catabolic process	5	RPS20,RPL18,RPL31,PCNP,RPS5,XRN2,RPL6,HSP90AB1,RPL3,EIF3E,RPS16,RPS19,RPL18A,RPL28,RPL19,RPL34,RPS13,RPS12,RPL24,RPL22,RPS25,RPL21,RPL5,RPS10,RPL23,NUP214,DKC1,PSME3,RPS15A,IGF2BP3,RPL35,RPS6,RPS24,RPS2,RPS11,RPL11,RPS8,RPL32,RPS3A,RPL37,RPL10,RPL7,RPL7A,RPS3,FAU,RPL30,CCAR2,RPL8,RPL29,RPL9,RPL27A,RPL13,DDB1,RPSA,RPS9,RPS7,RPL38,RPL4,RPL15,RPLP2,NPM1,RPS17,RPL35A,RPS23,RPL14,RPS26,RPL12,RPS4X,RPL…
1	TRUE	2e-38	328	66	54	0.818	0.165	GO:0043603	BP	1	cellular amide metabolic process	5	RPS20,RPL18,RPL31,RPL6,EIF3L,RPL3,RPS16,RPS19,RPL18A,EIF3B,EIF3A,RPL28,RPL19,RPL34,RPS12,RPL24,RPL22,RPS25,RPL21,RPL5,RPS10,RPL23,RPS15A,IGF2BP3,RPS6,RPS2,RPS11,RPL11,RPS8,RPS3A,RPL10,RPL7,EIF3H,RPL7A,RPS3,RPL30,RPL29,RPL9,RPL27A,RPSA,RPS7,RPL38,RPL4,NPM1,RPS17,RPS23,RPL14,RPL12,RPS4X,RPL23A,RPL10A,RACK1,RPS28,RPL17
1	TRUE	1.72e-36	170	244	75	0.307	0.441	GO:0022613	BP	1	ribonucleoprotein complex biogenesis	4	NOP58,EIF4B,WDR18,EXOSC7,RPS5,XRN2,RPL6,HSP90AB1,PES1,SNU13,RPL3,RPS16,FBL,RPS19,EIF3A,NUP88,FTSJ3,RPL34,SRSF9,BRIX1,RPL24,RRP9,RPS15,PRPF3,EBNA1BP2,HEATR1,RPL5,SRSF6,SNRPC,RPS10,PPAN,DKC1,RPL27,GNL2,NAT10,RPL35,RPS6,RPS24,WDR12,RPS2,PELP1,RPL11,RPS8,G3BP1,RPL7L1,RPL10,RPL7,SURF6,RPL7A,PDCD11,CPSF7,RRP1,WDR43,GNL3,RPS14,RPSA,RPS9,RSL1D1,RPS21,RPS7,RPL38,SART1,RRS1,NPM1,RPS17,RPL35A,RPS23,RPL14,RP…
1	TRUE	1.84e-36	338	109	69	0.633	0.204	GO:0010629	BP	1	negative regulation of gene expression	6	RPS20,RPL18,RPL31,RPS5,RPL6,RPL3,EIF3E,RPS16,RPS19,RPL18A,RPL28,RPL19,RPL34,RPS13,RPS12,RPL24,FXR1,RPL22,RPS25,RPL21,RPL5,SRSF6,RPS10,RPL23,NUP214,MYBBP1A,RPS15A,IGF2BP3,RPL35,RPS6,RPS2,RPS11,RPL11,RPS8,RPL32,RPS3A,RPL37,RPL10,RPL7,RPL7A,RPS3,FAU,RPL30,CCAR2,RPL29,RPL9,RPL27A,RPL13,RPSA,RPS9,RPS7,RPL38,RPL4,RPL15,RPLP2,NPM1,RPS17,RPL35A,RPS23,RPL14,SUPT5H,RPS26,RPL12,RPS4X,RPL23A,RPL10A,RACK1,RPS…
1	TRUE	2.42e-35	667	178	120	0.674	0.18	GO:0034645	BP	1	cellular macromolecule biosynthetic process	5	RPS20,MRE11,RPL18,NUP133,RPL31,THOC1,RPS5,EIF3I,RPL6,RPLP0,HSP90AB1,EIF3L,POLDIP3,RPL3,EIF3D,PABPN1,CSTF2,EIF3E,RPS16,RPS19,RPL18A,EIF3B,EIF3A,GTPBP4,RPL28,RPL19,RPL34,RPS13,NUP107,RPS12,RAD50,RPL24,RPS15,RPL22,RPS25,HEATR1,SET,ENY2,RPL21,RPL5,RPS10,RPL23,TRAP1,DUT,RPL36,DKC1,RPL27,DNAJB1,MYBBP1A,LARS,RPS15A,NAT10,IGF2BP3,ACTL6A,RPL35,RPS6,RPS24,RPS2,RPS11,RPL11,RPS8,CRABP2,RPL32,FIP1L1,RPS3A,RPL…
1	TRUE	4.57e-35	683	178	121	0.68	0.177	GO:0009059	BP	1	macromolecule biosynthetic process	5	RPS20,MRE11,RPL18,NUP133,RPL31,THOC1,RPS5,EIF3I,RPL6,RPLP0,HSP90AB1,EIF3L,POLDIP3,RPL3,EIF3D,PABPN1,CSTF2,EIF3E,RPS16,RPS19,RPL18A,EIF3B,EIF3A,GTPBP4,RPL28,RPL19,RPL34,RPS13,NUP107,RPS12,RAD50,RPL24,RPS15,RPL22,RPS25,HEATR1,SET,ENY2,RPL21,RPL5,RPS10,RPL23,RALY,TRAP1,DUT,RPL36,DKC1,RPL27,DNAJB1,MYBBP1A,LARS,RPS15A,NAT10,IGF2BP3,ACTL6A,RPL35,RPS6,RPS24,RPS2,RPS11,RPL11,RPS8,CRABP2,RPL32,FIP1L1,RPS3…
1	TRUE	1.4e-34	1124	169	145	0.858	0.129	GO:0034641	BP	1	cellular nitrogen compound metabolic process	4	RPS20,MRE11,ZCCHC8,NOP58,RPL18,WDR18,NUP133,RPL31,THOC1,RPS5,EIF3I,XRN2,RPL6,HSP90AB1,HNRNPM,EIF3L,SNU13,POLDIP3,RPL3,EIF3D,PABPN1,CSTF2,EIF3E,RPS16,FBL,RPS19,RPL18A,PMPCB,EIF3B,EIF3A,DDX50,GTPBP4,RPL28,RPL19,FTSJ3,RPL34,DCPS,RPS13,NUP107,RPS12,RAD50,RPL24,RRP9,RPS15,RPL22,EBNA1BP2,RPS25,HEATR1,SET,ENY2,RPL21,RPL5,SRSF6,RPS10,RPL23,RALY,NUP214,RPL36,DKC1,RPL27,DNAJB1,MYBBP1A,LARS,RPS15A,NAT10,IGF…
1	TRUE	1.02e-33	423	66	55	0.833	0.13	GO:1901566	BP	1	organonitrogen compound biosynthetic process	5	RPS20,RPL18,RPL31,RPL6,EIF3L,RPL3,RPS16,RPS19,RPL18A,EIF3B,EIF3A,RPL28,RPL19,RPL34,RPS12,RPL24,RPL22,RPS25,RPL21,RPL5,RPS10,RPL23,RPS15A,IGF2BP3,RPS6,RPS2,RPS11,RPL11,RPS8,RPS3A,RPL10,RPL7,EIF3H,RPL7A,RPS3,RPL30,RPL29,GMPS,RPL9,RPL27A,RPSA,RPS7,RPL38,RPL4,NPM1,RPS17,RPS23,RPL14,RPL12,RPS4X,RPL23A,RPL10A,RACK1,RPS28,RPL17
1	TRUE	1.21e-33	299	111	64	0.577	0.214	GO:0033365	BP	1	protein localization to organelle	6	RPS20,RPL18,NUP133,RPL31,RPS5,RPL6,RPL3,RPS16,RPS19,RPL18A,RPL28,RPL19,RPL34,RPS13,RPS12,NUP155,RPL24,RPL22,RPS25,RPL21,RPL5,RPS10,RPL23,NUP214,DKC1,RPS15A,RPL35,RPS6,RPS2,RPS11,RPL11,RPS8,RPL32,RPS3A,RPL37,RPL10,RPL7,RPL7A,RPS3,FAU,RPL30,RPL29,RPL9,RPL27A,RPL13,RPSA,RPS9,RPS7,RPL38,RPL4,RPL15,RPLP2,RRS1,RPS17,RPL35A,RPS23,RPL14,RPS26,RPL12,RPS4X,RPL23A,RPL10A,RPS28,RPL17
1	TRUE	1.62e-33	70	254	48	0.189	0.686	GO:0006364	BP	1	rRNA processing	10	MTREX,NOP58,WDR18,EXOSC7,XRN2,PES1,SNU13,RPS16,FBL,RPS19,FTSJ3,RRP9,RPS15,EBNA1BP2,HEATR1,RPL5,DKC1,RPL27,NAT10,RPL35,RPS6,RPS24,WDR12,RPS2,PELP1,RPL11,RPS8,RPL7L1,RPL7,RPL7A,PDCD11,RRP1,WDR43,RPS14,RPSA,RPS9,RSL1D1,RPS21,RPS7,SART1,RRS1,RPS17,RPL35A,RPL14,RPL10A,WDR46,RPS28,PWP2
1	TRUE	2.17e-33	721	169	118	0.698	0.164	GO:0044271	BP	1	cellular nitrogen compound biosynthetic process	5	RPS20,MRE11,RPL18,NUP133,RPL31,THOC1,RPS5,EIF3I,RPL6,HSP90AB1,EIF3L,POLDIP3,RPL3,EIF3D,PABPN1,CSTF2,EIF3E,RPS16,RPS19,RPL18A,EIF3B,EIF3A,RPL28,RPL19,RPL34,RPS13,NUP107,RPS12,RAD50,RPL24,RPS15,RPL22,RPS25,HEATR1,SET,ENY2,RPL21,RPL5,RPS10,RPL23,RALY,RPL36,DKC1,RPL27,DNAJB1,MYBBP1A,LARS,RPS15A,NAT10,IGF2BP3,ACTL6A,RPL35,RPS6,RPS24,RPS2,RPS11,RPL11,RPS8,CRABP2,RPL32,FIP1L1,RPS3A,RPL37,RPL7L1,RPL10,RP…
1	TRUE	3.15e-33	377	125	74	0.592	0.196	GO:0009057	BP	1	macromolecule catabolic process	5	RPS20,RPL18,RPL31,PCNP,RPS5,XRN2,RPL6,HSP90AB1,RPL3,EIF3E,RPS16,RPS19,RPL18A,RPL28,RPL19,RPL34,RPS13,RPS12,RPL24,RPL22,RPS25,RPL21,RPL5,RPS10,RPL23,NUP214,DKC1,PSME3,RPS15A,IGF2BP3,RPL35,RPS6,RPS24,RPS2,RPS11,RPL11,RPS8,RPL32,RPS3A,RPL37,RPL10,RPL7,RPL7A,RPS3,FAU,RPL30,CCAR2,RPL8,RPL29,RPL9,RPL27A,RPL13,DDB1,RPSA,RPS9,RPS7,RPL38,RPL4,RPL15,RPLP2,NPM1,RPS17,RPL35A,RPS23,RPL14,RPS26,RPL12,RPS4X,RPL…
1	TRUE	6.2e-33	1013	169	137	0.811	0.135	GO:0046483	BP	1	heterocycle metabolic process	4	RPS20,MRE11,ZCCHC8,NOP58,ALDH18A1,RPL18,WDR18,NUP133,RPL31,THOC1,RPS5,XRN2,RPL6,HSP90AB1,HNRNPM,SNU13,POLDIP3,RPL3,PABPN1,CSTF2,EIF3E,RPS16,FBL,RPS19,RPL18A,PMPCB,DDX50,GTPBP4,RPL28,RPL19,FTSJ3,RPL34,DCPS,RPS13,NUP107,RPS12,RAD50,RPL24,RRP9,RPS15,RPL22,EBNA1BP2,RPS25,HEATR1,SET,ENY2,RPL21,RPL5,SRSF6,RPS10,RPL23,RALY,NUP214,RPL36,DKC1,RPL27,DNAJB1,MYBBP1A,LARS,RPS15A,NAT10,IGF2BP3,ACTL6A,PRPF4,RPL…
1	TRUE	9.3e-33	983	169	135	0.799	0.137	GO:0006139	BP	1	nucleobase-containing compound metabolic process	5	RPS20,MRE11,ZCCHC8,NOP58,RPL18,WDR18,NUP133,RPL31,THOC1,RPS5,XRN2,RPL6,HSP90AB1,HNRNPM,SNU13,POLDIP3,RPL3,PABPN1,CSTF2,EIF3E,RPS16,FBL,RPS19,RPL18A,PMPCB,DDX50,GTPBP4,RPL28,RPL19,FTSJ3,RPL34,DCPS,RPS13,NUP107,RPS12,RAD50,RPL24,RRP9,RPS15,RPL22,EBNA1BP2,RPS25,HEATR1,SET,ENY2,RPL21,RPL5,SRSF6,RPS10,RPL23,RALY,NUP214,RPL36,DKC1,RPL27,DNAJB1,MYBBP1A,LARS,RPS15A,NAT10,IGF2BP3,ACTL6A,PRPF4,RPL35,RPS6,R…
1	TRUE	2.72e-32	420	180	94	0.522	0.224	GO:0015031	BP	1	protein transport	6	RPS20,RPL18,NUP133,RPL31,NUP37,THOC1,RPS5,RPL6,RPLP0,POLDIP3,RPL3,PABPN1,RPS16,RPS19,RPL18A,RPL28,RPL19,RPL34,RPS13,NUP107,RPS12,NUP155,RPL24,RPS15,RPL22,RPS25,ENY2,RPL21,RPL5,SRSF6,RPS10,RPL23,NUP214,RPL36,RPL27,NUP210,LARS,RPS15A,ANP32B,RPL35,RPS6,RPS24,NUP54,NUP58,RPS2,RPS11,RPL11,RPS8,RPL32,FIP1L1,RPS3A,RPL37,RPL10,RPL7,RPL7A,RPS3,FAU,RANBP2,NUP205,RPL30,RPL8,RPL29,RPL9,RPS14,CPSF2,RPL27A,RPL…
1	TRUE	3.79e-32	1011	169	136	0.805	0.135	GO:0006725	BP	1	cellular aromatic compound metabolic process	4	RPS20,MRE11,ZCCHC8,NOP58,RPL18,WDR18,NUP133,RPL31,THOC1,RPS5,XRN2,RPL6,HSP90AB1,HNRNPM,SNU13,POLDIP3,RPL3,PABPN1,CSTF2,EIF3E,RPS16,FBL,RPS19,RPL18A,PMPCB,DDX50,GTPBP4,RPL28,RPL19,FTSJ3,RPL34,DCPS,RPS13,NUP107,RPS12,RAD50,RPL24,RRP9,RPS15,RPL22,EBNA1BP2,RPS25,HEATR1,SET,ENY2,RPL21,RPL5,SRSF6,RPS10,RPL23,RALY,NUP214,RPL36,DKC1,RPL27,DNAJB1,MYBBP1A,LARS,RPS15A,NAT10,IGF2BP3,ACTL6A,PRPF4,RPL35,RPS6,R…
1	TRUE	6.12e-32	424	180	94	0.522	0.222	GO:0015833	BP	1	peptide transport	6	RPS20,RPL18,NUP133,RPL31,NUP37,THOC1,RPS5,RPL6,RPLP0,POLDIP3,RPL3,PABPN1,RPS16,RPS19,RPL18A,RPL28,RPL19,RPL34,RPS13,NUP107,RPS12,NUP155,RPL24,RPS15,RPL22,RPS25,ENY2,RPL21,RPL5,SRSF6,RPS10,RPL23,NUP214,RPL36,RPL27,NUP210,LARS,RPS15A,ANP32B,RPL35,RPS6,RPS24,NUP54,NUP58,RPS2,RPS11,RPL11,RPS8,RPL32,FIP1L1,RPS3A,RPL37,RPL10,RPL7,RPL7A,RPS3,FAU,RANBP2,NUP205,RPL30,RPL8,RPL29,RPL9,RPS14,CPSF2,RPL27A,RPL…
1	TRUE	1.14e-31	427	180	94	0.522	0.22	GO:0042886	BP	1	amide transport	6	RPS20,RPL18,NUP133,RPL31,NUP37,THOC1,RPS5,RPL6,RPLP0,POLDIP3,RPL3,PABPN1,RPS16,RPS19,RPL18A,RPL28,RPL19,RPL34,RPS13,NUP107,RPS12,NUP155,RPL24,RPS15,RPL22,RPS25,ENY2,RPL21,RPL5,SRSF6,RPS10,RPL23,NUP214,RPL36,RPL27,NUP210,LARS,RPS15A,ANP32B,RPL35,RPS6,RPS24,NUP54,NUP58,RPS2,RPS11,RPL11,RPS8,RPL32,FIP1L1,RPS3A,RPL37,RPL10,RPL7,RPL7A,RPS3,FAU,RANBP2,NUP205,RPL30,RPL8,RPL29,RPL9,RPS14,CPSF2,RPL27A,RPL…
1	TRUE	1.76e-31	447	126	78	0.619	0.174	GO:0010605	BP	1	negative regulation of macromolecule metabolic process	5	RPS20,MRE11,RPL18,RPL31,RPS5,RPL6,HSP90AB1,RPL3,EIF3E,RPS16,RPS19,RPL18A,GTPBP4,RPL28,RPL19,RPL34,RPS13,RPS12,RPL24,FXR1,RPL22,RPS25,RPL21,RPL5,SRSF6,RPS10,RPL23,NUP214,DKC1,MYBBP1A,RPS15A,NAT10,IGF2BP3,RPL35,RPS6,RPS24,RPS2,RPS11,RPL11,RPS8,RPL32,RPS3A,RPL37,RPL10,RPL7,RPL7A,RPS3,FAU,RPL30,CCAR2,RPL8,RPL29,RPL9,RPL27A,RPL13,RPSA,RPS9,RPS7,RPL38,RPL4,RPL15,CTBP2,RPLP2,NPM1,RPS17,RPL35A,RPS23,RPL1…
1	TRUE	2.04e-31	84	259	51	0.197	0.607	GO:0016072	BP	1	rRNA metabolic process	9	MTREX,NOP58,WDR18,EXOSC7,GTF3C1,XRN2,PES1,SNU13,RPS16,FBL,RPS19,FTSJ3,RRP9,RPS15,EBNA1BP2,GTF3C3,HEATR1,RPL5,DKC1,RPL27,NAT10,RPL35,RPS6,RPS24,WDR12,RPS2,PELP1,RPL11,RPS8,RPL7L1,RPL7,RPL7A,PDCD11,NIFK,RRP1,WDR43,RPS14,RPSA,RPS9,RSL1D1,RPS21,RPS7,SART1,RRS1,RPS17,RPL35A,RPL14,RPL10A,WDR46,RPS28,PWP2
1	TRUE	2.58e-31	1044	169	137	0.811	0.131	GO:1901360	BP	1	organic cyclic compound metabolic process	4	RPS20,MRE11,ZCCHC8,NOP58,ALDH18A1,RPL18,WDR18,NUP133,RPL31,THOC1,RPS5,XRN2,RPL6,HSP90AB1,HNRNPM,SNU13,POLDIP3,RPL3,PABPN1,CSTF2,EIF3E,RPS16,FBL,RPS19,RPL18A,PMPCB,DDX50,GTPBP4,RPL28,RPL19,FTSJ3,RPL34,DCPS,RPS13,NUP107,RPS12,RAD50,RPL24,RRP9,RPS15,RPL22,EBNA1BP2,RPS25,HEATR1,SET,ENY2,RPL21,RPL5,SRSF6,RPS10,RPL23,RALY,NUP214,RPL36,DKC1,RPL27,DNAJB1,MYBBP1A,LARS,RPS15A,NAT10,IGF2BP3,ACTL6A,PRPF4,RPL…
1	TRUE	3.28e-31	51	163	35	0.215	0.686	GO:0002181	BP	1	cytoplasmic translation	7	RPS20,RPL18,RPL31,RPL6,EIF3D,RPL18A,EIF3A,RPL19,RPL24,RPL22,RPL36,RPL11,RPL32,RPS3A,RPL7L1,RPL7,EIF3M,RPS3,RPL30,RPL8,RPL29,RPL9,RPL27A,RPS21,RPS7,RPL38,RPL4,RPL15,RPLP2,RPL35A,RPS23,RPS26,RPL10A,RPS29,RPS28
1	TRUE	2.05e-30	1395	187	167	0.893	0.12	GO:0043170	BP	1	macromolecule metabolic process	4	RPS20,MRE11,RANBP3,ZCCHC8,NOP58,RPL18,WDR18,KARS,NUP133,RPL31,NUP37,DNAJC10,THOC1,PCNP,RPS5,EIF3I,XRN2,RPL6,RPLP0,HSP90AB1,HNRNPM,EIF3L,SNU13,POLDIP3,RPL3,EIF3D,PABPN1,CSTF2,EIF3E,AKAP8,RPS16,FBL,RPS19,RPL18A,PMPCB,EIF3B,EIF3A,DDX50,GTPBP4,RPL28,RPL19,FTSJ3,RPL34,DCPS,RPS13,NUP107,RPS12,RAD50,NUP155,RPL24,FXR1,RRP9,RPS15,RPL22,EBNA1BP2,RPS25,HEATR1,SET,ENY2,LYPLA1,RPL21,RPL5,SRSF6,SNRPC,RPS10,RPL…
1	TRUE	2.42e-30	452	180	95	0.528	0.21	GO:0045184	BP	1	establishment of protein localization	5	RPS20,RPL18,NUP133,RPL31,NUP37,THOC1,RPS5,RPL6,RPLP0,POLDIP3,RPL3,PABPN1,RPS16,RPS19,RPL18A,RPL28,RPL19,RPL34,RPS13,NUP107,RPS12,NUP155,RPL24,RPS15,RPL22,RPS25,ENY2,RPL21,RPL5,SRSF6,RPS10,RPL23,NUP214,RPL36,DKC1,RPL27,NUP210,LARS,RPS15A,ANP32B,RPL35,RPS6,RPS24,NUP54,NUP58,RPS2,RPS11,RPL11,RPS8,RPL32,FIP1L1,RPS3A,RPL37,RPL10,RPL7,RPL7A,RPS3,FAU,RANBP2,NUP205,RPL30,RPL8,RPL29,RPL9,RPS14,CPSF2,RPL27…
1	TRUE	4.1e-30	474	174	95	0.546	0.2	GO:0009892	BP	1	negative regulation of metabolic process	4	RPS20,MRE11,RPL18,RPL31,DNAJC10,THOC1,RPS5,RPL6,RPLP0,HSP90AB1,RPL3,EIF3E,RPS16,RPS19,RPL18A,GTPBP4,RPL28,RPL19,RPL34,DCPS,RPS13,RPS12,RAD50,RPL24,FXR1,RPS15,RPL22,RPS25,SET,RPL21,RPL5,SRSF6,RPS10,RPL23,TRAP1,NUP214,RPL36,DKC1,RPL27,DNAJB1,MYBBP1A,LARS,RPS15A,NAT10,IGF2BP3,RPL35,RPS6,RPS24,RPS2,RPS11,RPL11,RPS8,RPL32,RPS3A,RPL37,RPL10,RPL7,RPL7A,RPS3,FAU,RPL30,CCAR2,DFFA,RPL8,RPL29,RPL9,RPL27A,RP…
1	TRUE	6.97e-30	590	168	103	0.613	0.175	GO:0010468	BP	1	regulation of gene expression	5	RPS20,RPL18,NUP133,RPL31,THOC1,RPS5,RPL6,POLDIP3,RPL3,EIF3D,PABPN1,EIF3E,RPS16,RPS19,RPL18A,EIF3B,RPL28,RPL19,RPL34,DCPS,RPS13,NUP107,RPS12,RPL24,FXR1,RPS15,RPL22,RPS25,HEATR1,SET,ENY2,RPL21,RPL5,SRSF6,RPS10,RPL23,NUP214,RPL36,DKC1,RPL27,DNAJB1,MYBBP1A,RPS15A,IGF2BP3,ACTL6A,RPL35,RPS6,RPS24,RPS2,RPS11,RPL11,RPS8,CRABP2,RPL32,RPS3A,RPL37,DDX46,RPL10,RPL7,EIF3H,RPL7A,RPS3,CPSF7,FAU,TIAL1,RPL30,CCAR…
1	TRUE	5.18e-29	458	180	94	0.522	0.205	GO:0071705	BP	1	nitrogen compound transport	5	RPS20,RPL18,NUP133,RPL31,NUP37,THOC1,RPS5,RPL6,RPLP0,POLDIP3,RPL3,PABPN1,RPS16,RPS19,RPL18A,RPL28,RPL19,RPL34,RPS13,NUP107,RPS12,NUP155,RPL24,RPS15,RPL22,RPS25,ENY2,RPL21,RPL5,SRSF6,RPS10,RPL23,NUP214,RPL36,RPL27,NUP210,LARS,RPS15A,ANP32B,RPL35,RPS6,RPS24,NUP54,NUP58,RPS2,RPS11,RPL11,RPS8,RPL32,FIP1L1,RPS3A,RPL37,RPL10,RPL7,RPL7A,RPS3,FAU,RANBP2,NUP205,RPL30,RPL8,RPL29,RPL9,RPS14,CPSF2,RPL27A,RPL…
1	TRUE	2.42e-28	91	254	50	0.197	0.549	GO:0034470	BP	1	ncRNA processing	9	ELAC2,MTREX,NOP58,WDR18,KARS,EXOSC7,XRN2,PES1,SNU13,RPS16,FBL,RPS19,FTSJ3,RRP9,RPS15,EBNA1BP2,HEATR1,RPL5,DKC1,RPL27,NAT10,RPL35,RPS6,RPS24,WDR12,RPS2,PELP1,RPL11,RPS8,RPL7L1,RPL7,RPL7A,PDCD11,RRP1,WDR43,RPS14,RPSA,RPS9,RSL1D1,RPS21,RPS7,SART1,RRS1,RPS17,RPL35A,RPL14,RPL10A,WDR46,RPS28,PWP2
1	TRUE	3.57e-28	880	169	123	0.728	0.14	GO:0044249	BP	1	cellular biosynthetic process	4	RPS20,MRE11,MAT2B,ALDH18A1,RPL18,NUP133,RPL31,THOC1,RPS5,EIF3I,RPL6,HSP90AB1,EIF3L,POLDIP3,RPL3,EIF3D,PABPN1,CSTF2,EIF3E,RPS16,RPS19,RPL18A,EIF3B,EIF3A,GTPBP4,RPL28,RPL19,RPL34,RPS13,NUP107,RPS12,RAD50,RPL24,RPS15,RPL22,RPS25,HEATR1,SET,ENY2,RPL21,RPL5,RPS10,RPL23,RALY,RPL36,DKC1,RPL27,DNAJB1,MYBBP1A,LARS,RPS15A,NAT10,IGF2BP3,ACTL6A,RPL35,RPS6,RPS24,RPS2,RPS11,RPL11,RPS8,CRABP2,RPL32,FIP1L1,RPS3A…
1	TRUE	4.26e-27	900	169	123	0.728	0.137	GO:1901576	BP	1	organic substance biosynthetic process	4	RPS20,MRE11,MAT2B,ALDH18A1,RPL18,NUP133,RPL31,THOC1,RPS5,EIF3I,RPL6,HSP90AB1,EIF3L,POLDIP3,RPL3,EIF3D,PABPN1,CSTF2,EIF3E,RPS16,RPS19,RPL18A,EIF3B,EIF3A,GTPBP4,RPL28,RPL19,RPL34,RPS13,NUP107,RPS12,RAD50,RPL24,RPS15,RPL22,RPS25,HEATR1,SET,ENY2,RPL21,RPL5,RPS10,RPL23,RALY,RPL36,DKC1,RPL27,DNAJB1,MYBBP1A,LARS,RPS15A,NAT10,IGF2BP3,ACTL6A,RPL35,RPS6,RPS24,RPS2,RPS11,RPL11,RPS8,CRABP2,RPL32,FIP1L1,RPS3A…
1	TRUE	4.98e-27	483	180	94	0.522	0.195	GO:0071702	BP	1	organic substance transport	5	RPS20,RPL18,NUP133,RPL31,NUP37,THOC1,RPS5,RPL6,RPLP0,POLDIP3,RPL3,PABPN1,RPS16,RPS19,RPL18A,RPL28,RPL19,RPL34,RPS13,NUP107,RPS12,NUP155,RPL24,RPS15,RPL22,RPS25,ENY2,RPL21,RPL5,SRSF6,RPS10,RPL23,NUP214,RPL36,RPL27,NUP210,LARS,RPS15A,ANP32B,RPL35,RPS6,RPS24,NUP54,NUP58,RPS2,RPS11,RPL11,RPS8,RPL32,FIP1L1,RPS3A,RPL37,RPL10,RPL7,RPL7A,RPS3,FAU,RANBP2,NUP205,RPL30,RPL8,RPL29,RPL9,RPS14,CPSF2,RPL27A,RPL…
1	TRUE	9.74e-27	907	169	123	0.728	0.136	GO:0009058	BP	1	biosynthetic process	3	RPS20,MRE11,MAT2B,ALDH18A1,RPL18,NUP133,RPL31,THOC1,RPS5,EIF3I,RPL6,HSP90AB1,EIF3L,POLDIP3,RPL3,EIF3D,PABPN1,CSTF2,EIF3E,RPS16,RPS19,RPL18A,EIF3B,EIF3A,GTPBP4,RPL28,RPL19,RPL34,RPS13,NUP107,RPS12,RAD50,RPL24,RPS15,RPL22,RPS25,HEATR1,SET,ENY2,RPL21,RPL5,RPS10,RPL23,RALY,RPL36,DKC1,RPL27,DNAJB1,MYBBP1A,LARS,RPS15A,NAT10,IGF2BP3,ACTL6A,RPL35,RPS6,RPS24,RPS2,RPS11,RPL11,RPS8,CRABP2,RPL32,FIP1L1,RPS3A…
1	TRUE	1.48e-26	314	254	91	0.358	0.29	GO:0006396	BP	1	RNA processing	8	ELAC2,ZCCHC8,MTREX,POLR2B,NOP58,WDR18,KARS,EXOSC7,THOC1,CHERP,XRN2,HNRNPM,PES1,SNU13,POLDIP3,THOC5,ZC3H14,PABPN1,CSTF2,RPS16,FBL,RPS19,BUD31,FTSJ3,SUPT6H,DCPS,RPS13,NUP98,SRSF9,PRPF4B,RRP9,RPS15,PRPF3,EBNA1BP2,CPSF3,HEATR1,RPL5,SRSF6,SNRPC,THOC2,SYMPK,RALY,DKC1,RPL27,RBM17,NAT10,PRPF4,RPL35,RPS6,PNPT1,RPS24,WDR12,RPS2,PELP1,RPL11,RPS8,FIP1L1,DDX46,RPL7L1,RPL7,RPL7A,PDCD11,CPSF7,KIN,CCAR2,RRP1,RAV…
1	TRUE	6.44e-26	519	180	96	0.533	0.185	GO:0034613	BP	1	cellular protein localization	5	RPS20,RPL18,NUP133,RPL31,NUP37,THOC1,RPS5,RPL6,RPLP0,HSP90AB1,POLDIP3,RPL3,PABPN1,RPS16,RPS19,RPL18A,RPL28,RPL19,RPL34,RPS13,NUP107,RPS12,NUP155,RPL24,RPS15,RPL22,RPS25,ENY2,RPL21,RPL5,SRSF6,RPS10,RPL23,NUP214,RPL36,DKC1,RPL27,NUP210,LARS,RPS15A,ANP32B,RPL35,RPS6,RPS24,NUP54,NUP58,RPS2,RPS11,RPL11,RPS8,RPL32,FIP1L1,RPS3A,RPL37,RPL10,RPL7,RPL7A,RPS3,FAU,RANBP2,NUP205,RPL30,RPL8,RPL29,RPL9,RPS14,CP…
1	TRUE	1.05e-25	522	180	96	0.533	0.184	GO:0070727	BP	1	cellular macromolecule localization	4	RPS20,RPL18,NUP133,RPL31,NUP37,THOC1,RPS5,RPL6,RPLP0,HSP90AB1,POLDIP3,RPL3,PABPN1,RPS16,RPS19,RPL18A,RPL28,RPL19,RPL34,RPS13,NUP107,RPS12,NUP155,RPL24,RPS15,RPL22,RPS25,ENY2,RPL21,RPL5,SRSF6,RPS10,RPL23,NUP214,RPL36,DKC1,RPL27,NUP210,LARS,RPS15A,ANP32B,RPL35,RPS6,RPS24,NUP54,NUP58,RPS2,RPS11,RPL11,RPS8,RPL32,FIP1L1,RPS3A,RPL37,RPL10,RPL7,RPL7A,RPS3,FAU,RANBP2,NUP205,RPL30,RPL8,RPL29,RPL9,RPS14,CP…
1	TRUE	1.32e-25	501	92	63	0.685	0.126	GO:1901575	BP	1	organic substance catabolic process	4	RPS20,RPL18,RPL31,XRN2,RPL6,RPL3,EIF3E,RPS16,RPS19,RPL18A,RPL28,RPL19,RPL34,RPS13,RPS12,RPL24,RPL22,RPS25,RPL21,RPL5,RPS10,RPL23,DKC1,PSME3,RPS15A,IGF2BP3,RPL35,RPS6,RPS2,RPS11,RPL11,RPS8,RPL32,RPS3A,RPL37,RPL10,RPL7,RPL7A,RPS3,FAU,RPL30,CCAR2,RPL29,RPL9,RPL27A,DDB1,RPSA,RPS7,RPL38,RPL4,RPL15,RPLP2,NPM1,RPS17,RPS23,RPL14,RPL12,RPS4X,RPL23A,RPL10A,RACK1,RPS28,RPL17
1	TRUE	4.17e-25	816	174	117	0.672	0.143	GO:0060255	BP	1	regulation of macromolecule metabolic process	4	RPS20,MRE11,RPL18,NUP133,RPL31,DNAJC10,THOC1,RPS5,RPL6,RPLP0,HSP90AB1,POLDIP3,RPL3,EIF3D,PABPN1,EIF3E,AKAP8,RPS16,RPS19,RPL18A,EIF3B,GTPBP4,RPL28,RPL19,RPL34,DCPS,RPS13,NUP107,RPS12,RAD50,RPL24,FXR1,RPS15,RPL22,RPS25,HEATR1,SET,ENY2,RPL21,RPL5,SRSF6,RPS10,RPL23,RALY,TRAP1,NUP214,RPL36,DKC1,PSME3,RPL27,DNAJB1,MYBBP1A,RPS15A,NAT10,IGF2BP3,ACTL6A,ANP32B,RPL35,RPS6,RPS24,RPS2,RPS11,RPL11,RPS8,CRABP2,…
1	TRUE	8.21e-24	558	92	64	0.696	0.115	GO:0044248	BP	1	cellular catabolic process	4	RPS20,RPL18,RPL31,XRN2,RPL6,RPL3,EIF3E,RPS16,RPS19,RPL18A,RPL28,RPL19,RPL34,RPS13,RPS12,RPL24,RPL22,RPS25,RPL21,RPL5,RPS10,RPL23,DKC1,PSME3,RPS15A,IGF2BP3,RPL35,RPS6,RPS2,RPS11,RPL11,RPS8,RPL32,RPS3A,RPL37,RPL10,RPL7,RPL7A,RPS3,FAU,RPL30,CCAR2,RPL29,RPL9,RPL27A,DDB1,RPSA,RPS7,RPL38,RPL4,RPL15,RPLP2,NPM1,RPS17,RPS23,RPL14,SUPT5H,RPL12,RPS4X,RPL23A,RPL10A,RACK1,RPS28,RPL17
1	TRUE	9.81e-23	593	69	54	0.783	0.091	GO:0008104	BP	1	protein localization	4	RPS20,RPL18,RPL31,RPL6,RPL3,PABPN1,RPS16,RPS19,RPL18A,RPL28,RPL19,RPL34,RPS12,RPL24,RPL22,RPS25,RPL21,RPL5,SRSF6,RPS10,RPL23,DKC1,RPS15A,RPS6,RPS2,RPS11,RPL11,RPS8,RPS3A,RPL10,RPL7,RPL7A,RPS3,RPL30,RPL29,RPL9,RPL27A,RPSA,RSL1D1,RPS7,RPL38,RPL4,NPM1,RPS17,RPS23,RPL14,MYO6,RPL12,RPS4X,RPL23A,RPL10A,RACK1,RPS28,RPL17
1	TRUE	1.7e-22	630	69	55	0.797	0.087	GO:0033036	BP	1	macromolecule localization	3	RPS20,RPL18,RPL31,RPL6,RPL3,PABPN1,RPS16,FBL,RPS19,RPL18A,RPL28,RPL19,RPL34,RPS12,RPL24,RPL22,RPS25,RPL21,RPL5,SRSF6,RPS10,RPL23,DKC1,RPS15A,RPS6,RPS2,RPS11,RPL11,RPS8,RPS3A,RPL10,RPL7,RPL7A,RPS3,RPL30,RPL29,RPL9,RPL27A,RPSA,RSL1D1,RPS7,RPL38,RPL4,NPM1,RPS17,RPS23,RPL14,MYO6,RPL12,RPS4X,RPL23A,RPL10A,RACK1,RPS28,RPL17
1	TRUE	3.86e-22	595	92	64	0.696	0.108	GO:0009056	BP	1	catabolic process	3	RPS20,RPL18,RPL31,XRN2,RPL6,RPL3,EIF3E,RPS16,RPS19,RPL18A,RPL28,RPL19,RPL34,RPS13,RPS12,RPL24,RPL22,RPS25,RPL21,RPL5,RPS10,RPL23,DKC1,PSME3,RPS15A,IGF2BP3,RPL35,RPS6,RPS2,RPS11,RPL11,RPS8,RPL32,RPS3A,RPL37,RPL10,RPL7,RPL7A,RPS3,FAU,RPL30,CCAR2,RPL29,RPL9,RPL27A,DDB1,RPSA,RPS7,RPL38,RPL4,RPL15,RPLP2,NPM1,RPS17,RPS23,RPL14,SUPT5H,RPL12,RPS4X,RPL23A,RPL10A,RACK1,RPS28,RPL17
1	TRUE	1.21e-21	899	178	120	0.674	0.133	GO:0019222	BP	1	regulation of metabolic process	3	RPS20,MRE11,RPL18,NUP133,RPL31,DNAJC10,THOC1,RPS5,RPL6,RPLP0,HSP90AB1,POLDIP3,RPL3,EIF3D,PABPN1,EIF3E,AKAP8,RPS16,RPS19,RPL18A,EIF3B,GTPBP4,RPL28,RPL19,RPL34,DCPS,RPS13,NUP107,RPS12,RAD50,RPL24,FXR1,RPS15,RPL22,RPS25,HEATR1,SET,ENY2,LYPLA1,RPL21,RPL5,SRSF6,RPS10,RPL23,RALY,TRAP1,NUP214,RPL36,DKC1,PSME3,RPL27,DNAJB1,MYBBP1A,LARS,RPS15A,NAT10,IGF2BP3,ACTL6A,ANP32B,RPL35,RPS6,RPS24,RPS2,RPS11,RPL11,…
1	TRUE	1.25e-21	1756	261	232	0.889	0.132	GO:0071704	BP	1	organic substance metabolic process	3	ELAC2,RPS20,MRE11,NUP160,RANBP3,ZCCHC8,MAT2B,MTREX,POLR2B,NOP58,ALDH18A1,EIF4B,RPL18,WDR18,KARS,NUP133,HDHD5,RPL31,NUP37,EXOSC7,DNAJC10,GTF3C1,TIGAR,THOC1,PUM3,PCNP,RPS5,EIF3I,CHERP,XRN2,RPL6,RPLP0,SPTLC1,NUP50,HSP90AB1,HNRNPM,PES1,EIF3L,SNU13,POLDIP3,THOC5,RPL3,EIF3D,ZC3H14,PABPN1,PSME2,CSTF2,NUP93,CTCF,EIF3E,AKAP8,RPS16,FBL,RPS19,RPL18A,PMPCB,BUD31,EIF3B,EDF1,EIF3A,DDX50,GTPBP4,RPL28,RPL19,NUP8…
1	TRUE	1.28e-21	150	259	57	0.22	0.38	GO:0034660	BP	1	ncRNA metabolic process	8	ELAC2,MTREX,POLR2B,NOP58,WDR18,KARS,EXOSC7,GTF3C1,XRN2,PES1,SNU13,RPS16,FBL,RPS19,FTSJ3,RRP9,RPS15,EBNA1BP2,GTF3C3,HEATR1,RPL5,DKC1,RPL27,LARS,NAT10,RPL35,RPS6,PNPT1,RPS24,WDR12,RPS2,PELP1,RPL11,RPS8,RPL7L1,RPL7,RPL7A,PDCD11,NIFK,RRP1,WDR43,RPS14,RPSA,RPS9,RSL1D1,RPS21,RPS7,SART1,RRS1,RPS17,RPL35A,RPL14,GTF2E2,RPL10A,WDR46,RPS28,PWP2
1	TRUE	3.13e-21	31	227	25	0.11	0.806	GO:0042273	BP	1	ribosomal large subunit biogenesis	5	RPL6,PES1,SNU13,RPL3,FTSJ3,BRIX1,RPL24,EBNA1BP2,RPL5,PPAN,RPL35,WDR12,RPL11,RPL7L1,RPL10,RPL7,SURF6,RPL7A,RSL1D1,RRS1,RPL35A,RPL14,RPL12,RPL23A,RPL10A
1	TRUE	3.68e-21	855	56	52	0.929	0.061	GO:0044267	BP	1	cellular protein metabolic process	5	RPS20,RPL18,RPL31,RPL6,EIF3L,RPL3,PABPN1,RPS16,FBL,RPS19,RPL18A,EIF3B,EIF3A,RPL28,RPL34,RPS12,RPL24,RPL22,RPS25,RPL21,RPL5,RPS10,RPL23,RPS15A,IGF2BP3,RPS6,RPS2,RPS11,RPL11,RPS8,RPS3A,RPL10,RPL7,EIF3H,RPL7A,RPS3,RPL29,RPL27A,DDB1,RPSA,RPS7,RPL4,NPM1,RPS17,RPS23,RPL14,RPL12,RPL23A,RPL10A,RACK1,RPS28,RPL17
1	TRUE	5.02e-21	562	66	50	0.758	0.089	GO:0046907	BP	1	intracellular transport	4	RPS20,RPL18,RPL31,RPL6,RPL3,PABPN1,RPS16,RPS19,RPL18A,RPL28,RPL19,RPL34,RPS12,RPL24,RPL22,RPS25,RPL21,RPL5,RPS10,RPL23,RPS15A,RPS6,RPS2,RPS11,RPL11,RPS8,RPS3A,RPL10,RPL7,RPL7A,RPS3,RPL30,RPL29,RPL9,RPL27A,RPSA,RPS7,RPL38,RPL4,NPM1,RPS17,RPS23,RPL14,MYO6,RPL12,RPS4X,RPL23A,RPL10A,RPS28,RPL17
1	TRUE	7.22e-20	906	56	52	0.929	0.057	GO:0019538	BP	1	protein metabolic process	5	RPS20,RPL18,RPL31,RPL6,EIF3L,RPL3,PABPN1,RPS16,FBL,RPS19,RPL18A,EIF3B,EIF3A,RPL28,RPL34,RPS12,RPL24,RPL22,RPS25,RPL21,RPL5,RPS10,RPL23,RPS15A,IGF2BP3,RPS6,RPS2,RPS11,RPL11,RPS8,RPS3A,RPL10,RPL7,EIF3H,RPL7A,RPS3,RPL29,RPL27A,DDB1,RPSA,RPS7,RPL4,NPM1,RPS17,RPS23,RPL14,RPL12,RPL23A,RPL10A,RACK1,RPS28,RPL17
1	TRUE	9.88e-20	1600	141	130	0.922	0.081	GO:0006807	BP	1	nitrogen compound metabolic process	3	RPS20,MRE11,ZCCHC8,NOP58,RPL18,WDR18,NUP133,RPL31,PCNP,RPS5,XRN2,RPL6,HSP90AB1,HNRNPM,EIF3L,SNU13,RPL3,PABPN1,CSTF2,EIF3E,AKAP8,RPS16,FBL,RPS19,RPL18A,PMPCB,EIF3B,EIF3A,DDX50,GTPBP4,RPL28,RPL19,FTSJ3,RPL34,DCPS,RPS13,NUP107,RPS12,RPL24,RRP9,RPS15,RPL22,EBNA1BP2,RPS25,HEATR1,RPL21,RPL5,SRSF6,RPS10,RPL23,RALY,NUP214,DKC1,PSME3,DNAJB1,MYBBP1A,RPS15A,NAT10,IGF2BP3,ACTL6A,PRPF4,ANP32B,RPL35,RPS6,RPS24…
1	TRUE	1.82e-19	606	66	50	0.758	0.083	GO:0051649	BP	1	establishment of localization in cell	4	RPS20,RPL18,RPL31,RPL6,RPL3,PABPN1,RPS16,RPS19,RPL18A,RPL28,RPL19,RPL34,RPS12,RPL24,RPL22,RPS25,RPL21,RPL5,RPS10,RPL23,RPS15A,RPS6,RPS2,RPS11,RPL11,RPS8,RPS3A,RPL10,RPL7,RPL7A,RPS3,RPL30,RPL29,RPL9,RPL27A,RPSA,RPS7,RPL38,RPL4,NPM1,RPS17,RPS23,RPL14,MYO6,RPL12,RPS4X,RPL23A,RPL10A,RPS28,RPL17
1	TRUE	2.53e-19	1830	187	175	0.936	0.096	GO:0008152	BP	1	metabolic process	2	RPS20,MRE11,RANBP3,ZCCHC8,MAT2B,NOP58,ALDH18A1,RPL18,WDR18,KARS,NUP133,RPL31,NUP37,DNAJC10,THOC1,PCNP,RPS5,EIF3I,XRN2,RPL6,RPLP0,HSP90AB1,HNRNPM,EIF3L,SNU13,POLDIP3,RPL3,EIF3D,PABPN1,CSTF2,NUBP1,EIF3E,AKAP8,RPS16,FBL,RPS19,RPL18A,PMPCB,EIF3B,EIF3A,DDX50,GTPBP4,RPL28,RPL19,FTSJ3,RPL34,DCPS,RPS13,NUP107,RPS12,RAD50,NUP155,RPL24,FXR1,RRP9,RPS15,RPL22,EBNA1BP2,RPS25,HEATR1,SET,ENY2,LYPLA1,RPL21,RPL5,…
1	TRUE	5.65e-18	763	79	60	0.759	0.079	GO:0048519	BP	1	negative regulation of biological process	3	RPS20,RPL18,RPL31,RPL6,RPL3,RPS16,RPS19,RPL18A,RPL28,RPL19,RPL34,RPS12,RPL24,FXR1,RPL22,RPS25,RPL21,RPL5,SRSF6,RPS10,RPL23,DKC1,PSME3,RPS15A,NAT10,IGF2BP3,RPS6,RPS2,RPS11,RPL11,RPS8,RPL32,RPS3A,RPL37,RPL10,RPL7,RPL7A,RPS3,RPL30,CCAR2,RPL29,RPL9,RPL27A,RPSA,RPS7,RPL38,RPL4,RPLP2,NPM1,RPS17,RPS23,RPL14,SUPT5H,RPL12,RPS4X,RPL23A,RPL10A,RACK1,RPS28,RPL17
1	TRUE	6.24e-18	1182	178	133	0.747	0.113	GO:0044260	BP	1	cellular macromolecule metabolic process	4	RPS20,MRE11,RPL18,NUP133,RPL31,DNAJC10,THOC1,PCNP,RPS5,EIF3I,XRN2,RPL6,RPLP0,HSP90AB1,EIF3L,POLDIP3,RPL3,EIF3D,PABPN1,CSTF2,EIF3E,AKAP8,RPS16,FBL,RPS19,RPL18A,EIF3B,EIF3A,GTPBP4,RPL28,RPL19,FTSJ3,RPL34,DCPS,RPS13,NUP107,RPS12,RAD50,RPL24,RPS15,RPL22,RPS25,HEATR1,SET,ENY2,LYPLA1,RPL21,RPL5,RPS10,RPL23,TRAP1,NUP214,DUT,RPL36,DKC1,PSME3,RPL27,DNAJB1,MYBBP1A,LARS,RPS15A,NAT10,IGF2BP3,ACTL6A,ANP32B,RP…
1	TRUE	9.12e-18	29	223	22	0.099	0.759	GO:0042274	BP	1	ribosomal small subunit biogenesis	5	RPS5,SNU13,RPS16,RPS19,RPS15,HEATR1,RPS10,NAT10,RPS6,RPS24,RPS8,SURF6,PDCD11,RPS14,RPSA,RPS21,RPS7,RRS1,RPS17,WDR46,RPS28,PWP2
1	TRUE	5.96e-17	28	50	14	0.28	0.5	GO:0042255	BP	1	ribosome assembly	2	RPL6,RPL3,RPS19,RPL24,RPL5,RPS10,RPL11,RPL10,RPSA,NPM1,RPS17,RPL12,RPL23A,RPS28
1	TRUE	1.11e-16	1667	141	129	0.915	0.077	GO:0044238	BP	1	primary metabolic process	3	RPS20,MRE11,ZCCHC8,NOP58,RPL18,WDR18,NUP133,RPL31,PCNP,RPS5,XRN2,RPL6,HSP90AB1,HNRNPM,EIF3L,SNU13,RPL3,PABPN1,CSTF2,EIF3E,AKAP8,RPS16,FBL,RPS19,RPL18A,PMPCB,EIF3B,EIF3A,DDX50,GTPBP4,RPL28,RPL19,FTSJ3,RPL34,DCPS,RPS13,NUP107,RPS12,RPL24,RRP9,RPS15,RPL22,EBNA1BP2,RPS25,HEATR1,RPL21,RPL5,SRSF6,RPS10,RPL23,RALY,NUP214,DKC1,PSME3,DNAJB1,MYBBP1A,RPS15A,NAT10,IGF2BP3,ACTL6A,PRPF4,ANP32B,RPL35,RPS6,RPS24…
1	TRUE	1.17e-16	747	69	53	0.768	0.071	GO:0051641	BP	1	cellular localization	3	RPS20,RPL18,RPL31,RPL6,RPL3,PABPN1,RPS16,RPS19,RPL18A,RPL28,RPL19,RPL34,RPS12,RPL24,RPL22,RPS25,RPL21,RPL5,SRSF6,RPS10,RPL23,DKC1,RPS15A,RPS6,RPS2,RPS11,RPL11,RPS8,RPS3A,RPL10,RPL7,RPL7A,RPS3,RPL30,RPL29,RPL9,RPL27A,RPSA,RPS7,RPL38,RPL4,NPM1,RPS17,RPS23,RPL14,MYO6,RPL12,RPS4X,RPL23A,RPL10A,RACK1,RPS28,RPL17
1	TRUE	1.72e-16	1766	141	132	0.936	0.075	GO:0044237	BP	1	cellular metabolic process	3	RPS20,MRE11,ZCCHC8,MAT2B,NOP58,RPL18,WDR18,NUP133,RPL31,PCNP,RPS5,XRN2,RPL6,HSP90AB1,HNRNPM,EIF3L,SNU13,RPL3,PABPN1,CSTF2,EIF3E,AKAP8,RPS16,FBL,RPS19,RPL18A,PMPCB,EIF3B,EIF3A,DDX50,GTPBP4,RPL28,RPL19,FTSJ3,RPL34,DCPS,RPS13,NUP107,RPS12,RPL24,RRP9,RPS15,RPL22,EBNA1BP2,RPS25,HEATR1,RPL21,RPL5,SRSF6,RPS10,RPL23,RALY,NUP214,DKC1,PSME3,DNAJB1,MYBBP1A,RPS15A,NAT10,IGF2BP3,ACTL6A,PRPF4,ANP32B,RPL35,RPS6…
1	TRUE	8.01e-15	1160	57	53	0.93	0.046	GO:1901564	BP	1	organonitrogen compound metabolic process	4	RPS20,RPL18,RPL31,RPL6,EIF3L,RPL3,PABPN1,RPS16,FBL,RPS19,RPL18A,EIF3B,EIF3A,RPL28,RPL34,RPS12,RPL24,RPL22,RPS25,RPL21,RPL5,RPS10,RPL23,RPS15A,IGF2BP3,RPS6,RPS2,RPS11,RPL11,RPS8,RPS3A,RPL10,RPL7,EIF3H,RPL7A,RPS3,RPL29,GMPS,RPL27A,DDB1,RPSA,RPS7,RPL4,NPM1,RPS17,RPS23,RPL14,RPL12,RPL23A,RPL10A,RACK1,RPS28,RPL17
1	TRUE	6.67e-14	73	258	32	0.124	0.438	GO:0071426	BP	1	ribonucleoprotein complex export from nucleus	8	NUP160,NUP133,NUP37,THOC1,NUP50,POLDIP3,THOC5,PABPN1,NUP93,NUP88,SUPT6H,NUP98,NUP107,SRSF9,NUP155,RPS15,CPSF3,ENY2,SRSF6,THOC2,SYMPK,NUP214,NUP210,NUP54,NUP58,FIP1L1,RANBP2,NUP205,NXF1,CPSF2,RPSA,RRS1
1	TRUE	1.07e-13	74	258	32	0.124	0.432	GO:0071166	BP	1	ribonucleoprotein complex localization	4	NUP160,NUP133,NUP37,THOC1,NUP50,POLDIP3,THOC5,PABPN1,NUP93,NUP88,SUPT6H,NUP98,NUP107,SRSF9,NUP155,RPS15,CPSF3,ENY2,SRSF6,THOC2,SYMPK,NUP214,NUP210,NUP54,NUP58,FIP1L1,RANBP2,NUP205,NXF1,CPSF2,RPSA,RRS1
1	TRUE	2.05e-13	80	258	33	0.128	0.412	GO:0006405	BP	1	RNA export from nucleus	7	NUP160,RANBP3,NUP133,NUP37,THOC1,NUP50,POLDIP3,THOC5,PABPN1,NUP93,NUP88,SUPT6H,NUP98,NUP107,SRSF9,NUP155,RPS15,CPSF3,ENY2,SRSF6,THOC2,SYMPK,NUP214,NUP210,NUP54,NUP58,FIP1L1,RANBP2,NUP205,NXF1,CPSF2,RPSA,RRS1
1	TRUE	4.96e-13	64	258	29	0.112	0.453	GO:0071427	BP	1	mRNA-containing ribonucleoprotein complex export from nucleus	9	NUP160,NUP133,NUP37,THOC1,NUP50,POLDIP3,THOC5,PABPN1,NUP93,NUP88,SUPT6H,NUP98,NUP107,SRSF9,NUP155,CPSF3,ENY2,SRSF6,THOC2,SYMPK,NUP214,NUP210,NUP54,NUP58,FIP1L1,RANBP2,NUP205,NXF1,CPSF2
1	TRUE	4.96e-13	64	258	29	0.112	0.453	GO:0006406	BP	1	mRNA export from nucleus	8	NUP160,NUP133,NUP37,THOC1,NUP50,POLDIP3,THOC5,PABPN1,NUP93,NUP88,SUPT6H,NUP98,NUP107,SRSF9,NUP155,CPSF3,ENY2,SRSF6,THOC2,SYMPK,NUP214,NUP210,NUP54,NUP58,FIP1L1,RANBP2,NUP205,NXF1,CPSF2
1	TRUE	1.1e-12	84	258	33	0.128	0.393	GO:0006611	BP	1	protein export from nucleus	7	NUP160,NUP133,NUP37,THOC1,NUP50,POLDIP3,THOC5,PABPN1,NUP93,NUP88,SUPT6H,NUP98,NUP107,SRSF9,NUP155,RPS15,CPSF3,ENY2,SRSF6,THOC2,SYMPK,NUP214,NUP210,ANP32B,NUP54,NUP58,FIP1L1,RANBP2,NUP205,NXF1,CPSF2,RPSA,RRS1
1	TRUE	1.63e-12	90	258	34	0.132	0.378	GO:0050657	BP	1	nucleic acid transport	7	NUP160,RANBP3,NUP133,NUP37,THOC1,NUP50,POLDIP3,THOC5,PABPN1,NUP93,NUP88,SUPT6H,NUP98,NUP107,SRSF9,NUP155,RPS15,CPSF3,ENY2,SRSF6,THOC2,SYMPK,NUP214,NUP210,PNPT1,NUP54,NUP58,FIP1L1,RANBP2,NUP205,NXF1,CPSF2,RPSA,RRS1
1	TRUE	1.63e-12	90	258	34	0.132	0.378	GO:0051168	BP	1	nuclear export	7	NUP160,RANBP3,NUP133,NUP37,THOC1,NUP50,POLDIP3,THOC5,PABPN1,NUP93,NUP88,SUPT6H,NUP98,NUP107,SRSF9,NUP155,RPS15,CPSF3,ENY2,SRSF6,THOC2,SYMPK,NUP214,NUP210,ANP32B,NUP54,NUP58,FIP1L1,RANBP2,NUP205,NXF1,CPSF2,RPSA,RRS1
1	TRUE	1.63e-12	90	258	34	0.132	0.378	GO:0051236	BP	1	establishment of RNA localization	5	NUP160,RANBP3,NUP133,NUP37,THOC1,NUP50,POLDIP3,THOC5,PABPN1,NUP93,NUP88,SUPT6H,NUP98,NUP107,SRSF9,NUP155,RPS15,CPSF3,ENY2,SRSF6,THOC2,SYMPK,NUP214,NUP210,PNPT1,NUP54,NUP58,FIP1L1,RANBP2,NUP205,NXF1,CPSF2,RPSA,RRS1
1	TRUE	1.63e-12	90	258	34	0.132	0.378	GO:0050658	BP	1	RNA transport	6	NUP160,RANBP3,NUP133,NUP37,THOC1,NUP50,POLDIP3,THOC5,PABPN1,NUP93,NUP88,SUPT6H,NUP98,NUP107,SRSF9,NUP155,RPS15,CPSF3,ENY2,SRSF6,THOC2,SYMPK,NUP214,NUP210,PNPT1,NUP54,NUP58,FIP1L1,RANBP2,NUP205,NXF1,CPSF2,RPSA,RRS1
1	TRUE	2.02e-12	67	258	29	0.112	0.433	GO:0051028	BP	1	mRNA transport	7	NUP160,NUP133,NUP37,THOC1,NUP50,POLDIP3,THOC5,PABPN1,NUP93,NUP88,SUPT6H,NUP98,NUP107,SRSF9,NUP155,CPSF3,ENY2,SRSF6,THOC2,SYMPK,NUP214,NUP210,NUP54,NUP58,FIP1L1,RANBP2,NUP205,NXF1,CPSF2
1	TRUE	2.95e-12	107	258	37	0.143	0.346	GO:0006403	BP	1	RNA localization	4	NUP160,RANBP3,NOP58,NUP133,NUP37,THOC1,NUP50,POLDIP3,THOC5,PABPN1,NUP93,FBL,NUP88,SUPT6H,NUP98,NUP107,SRSF9,NUP155,RPS15,CPSF3,ENY2,SRSF6,THOC2,SYMPK,NUP214,DKC1,NUP210,PNPT1,NUP54,NUP58,FIP1L1,RANBP2,NUP205,NXF1,CPSF2,RPSA,RRS1
1	TRUE	3.42e-12	92	258	34	0.132	0.37	GO:0015931	BP	1	nucleobase-containing compound transport	6	NUP160,RANBP3,NUP133,NUP37,THOC1,NUP50,POLDIP3,THOC5,PABPN1,NUP93,NUP88,SUPT6H,NUP98,NUP107,SRSF9,NUP155,RPS15,CPSF3,ENY2,SRSF6,THOC2,SYMPK,NUP214,NUP210,PNPT1,NUP54,NUP58,FIP1L1,RANBP2,NUP205,NXF1,CPSF2,RPSA,RRS1
1	TRUE	2.08e-11	21	223	15	0.067	0.714	GO:0030490	BP	1	maturation of SSU-rRNA	11	SNU13,RPS16,RPS19,HEATR1,NAT10,RPS24,RPS8,PDCD11,RPS14,RPSA,RPS21,RRS1,WDR46,RPS28,PWP2
1	TRUE	5.71e-11	976	66	51	0.773	0.052	GO:0006810	BP	1	transport	4	RPS20,RPL18,RPL31,RPL6,RPL3,PABPN1,RPS16,RPS19,RPL18A,RPL28,RPL19,RPL34,RPS12,RPL24,RPL22,RPS25,RPL21,RPL5,RPS10,RPL23,RPS15A,RPS6,RPS2,RPS11,RPL11,RPS8,RPS3A,RPL10,RPL7,RPL7A,RPS3,RPL30,RPL29,RPL9,RPL27A,RPSA,RPS7,RPL38,RPL4,NPM1,RPS17,RPS23,RPL14,MYO6,RPL12,RPS4X,RPL23A,RPL10A,RACK1,RPS28,RPL17
1	TRUE	9.49e-11	1000	69	53	0.768	0.053	GO:0051234	BP	1	establishment of localization	3	RPS20,RPL18,RPL31,RPL6,RPL3,PABPN1,RPS16,RPS19,RPL18A,RPL28,RPL19,RPL34,RPS12,RPL24,RPL22,RPS25,RPL21,RPL5,SRSF6,RPS10,RPL23,DKC1,RPS15A,RPS6,RPS2,RPS11,RPL11,RPS8,RPS3A,RPL10,RPL7,RPL7A,RPS3,RPL30,RPL29,RPL9,RPL27A,RPSA,RPS7,RPL38,RPL4,NPM1,RPS17,RPS23,RPL14,MYO6,RPL12,RPS4X,RPL23A,RPL10A,RACK1,RPS28,RPL17
1	TRUE	1.53e-10	103	244	33	0.135	0.32	GO:0022618	BP	1	ribonucleoprotein complex assembly	7	EIF4B,RPS5,RPL6,HSP90AB1,RPL3,RPS19,EIF3A,SRSF9,BRIX1,RPL24,RPS15,PRPF3,RPL5,SRSF6,SNRPC,RPS10,PPAN,RPL11,G3BP1,RPL10,CPSF7,RPS14,RPSA,RPL38,SART1,RRS1,NPM1,RPS17,RPS23,RPL12,RPL23A,RPS28,PWP2
1	TRUE	2.2e-10	99	258	33	0.128	0.333	GO:0031503	BP	1	protein-containing complex localization	3	NUP160,NUP133,NUP37,THOC1,NUP50,POLDIP3,THOC5,IFT27,PABPN1,NUP93,NUP88,SUPT6H,NUP98,NUP107,SRSF9,NUP155,RPS15,CPSF3,ENY2,SRSF6,THOC2,SYMPK,NUP214,NUP210,NUP54,NUP58,FIP1L1,RANBP2,NUP205,NXF1,CPSF2,RPSA,RRS1
1	TRUE	3.23e-10	107	50	16	0.32	0.15	GO:0071826	BP	1	ribonucleoprotein complex subunit organization	2	RPL6,RPL3,RPS19,EIF3A,RPL24,RPL5,RPS10,RPL11,RPL10,RPSA,NPM1,RPS17,RPS23,RPL12,RPL23A,RPS28
1	TRUE	4.12e-10	14	50	8	0.16	0.571	GO:0000027	BP	1	ribosomal large subunit assembly	3	RPL6,RPL3,RPL24,RPL5,RPL11,RPL10,RPL12,RPL23A
1	TRUE	4.63e-10	15	223	12	0.054	0.8	GO:0000462	BP	1	maturation of SSU-rRNA from tricistronic rRNA transcript (SSU-rRNA, 5.8S rRNA, LSU-rRNA)	12	RPS16,RPS19,HEATR1,RPS24,RPS8,PDCD11,RPS14,RPSA,RPS21,RRS1,WDR46,PWP2
1	TRUE	7.44e-10	120	258	36	0.14	0.3	GO:0006913	BP	1	nucleocytoplasmic transport	6	NUP160,RANBP3,NUP133,NUP37,THOC1,NUP50,POLDIP3,THOC5,PABPN1,NUP93,NUP88,SUPT6H,NUP98,NUP107,SRSF9,NUP155,RPS15,CPSF3,ENY2,SRSF6,THOC2,RPL23,SYMPK,NUP214,NUP210,ANP32B,NUP54,NUP58,FIP1L1,RANBP2,NUP205,NXF1,CPSF2,RPSA,RRS1,NPM1
1	TRUE	1.64e-09	123	258	36	0.14	0.293	GO:0051169	BP	1	nuclear transport	5	NUP160,RANBP3,NUP133,NUP37,THOC1,NUP50,POLDIP3,THOC5,PABPN1,NUP93,NUP88,SUPT6H,NUP98,NUP107,SRSF9,NUP155,RPS15,CPSF3,ENY2,SRSF6,THOC2,RPL23,SYMPK,NUP214,NUP210,ANP32B,NUP54,NUP58,FIP1L1,RANBP2,NUP205,NXF1,CPSF2,RPSA,RRS1,NPM1
1	TRUE	1.98e-09	1503	66	60	0.909	0.04	GO:0050789	BP	1	regulation of biological process	2	RPS20,RPL18,RPL31,RPL6,HNRNPM,RPL3,PABPN1,RPS16,RPS19,RPL18A,EIF3B,RPL28,RPL19,RPL34,RPS12,RPL24,RPL22,RPS25,RPL21,RPL5,RPS10,RPL23,RALY,RPS15A,NAT10,IGF2BP3,RPS6,RPS2,RPS11,RPL11,RPS8,RPS3A,RPL10,RPL7,EIF3H,RPL7A,RPS3,RPL30,RPL29,RPL9,RPL27A,DDB1,RPSA,RSL1D1,RPS7,RPL38,RPL4,NPM1,RPS17,RPS23,RPL14,SUPT5H,MYO6,RPL12,RPS4X,RPL23A,RPL10A,RACK1,RPS28,RPL17
1	TRUE	2.79e-09	1170	56	47	0.839	0.04	GO:0051179	BP	1	localization	2	RPS20,RPL18,RPL31,RPL6,RPL3,PABPN1,RPS16,FBL,RPS19,RPL18A,RPL28,RPL34,RPS12,RPL24,RPL22,RPS25,RPL21,RPL5,RPS10,RPL23,RPS15A,RPS6,RPS2,RPS11,RPL11,RPS8,RPS3A,RPL10,RPL7,RPL7A,RPS3,RPL29,RPL27A,RPSA,RSL1D1,RPS7,RPL4,NPM1,RPS17,RPS23,RPL14,RPL12,RPL23A,RPL10A,RACK1,RPS28,RPL17
1	TRUE	5.07e-09	64	249	24	0.096	0.375	GO:0031123	BP	1	RNA 3'-end processing	9	ELAC2,EXOSC7,THOC1,POLDIP3,THOC5,ZC3H14,PABPN1,CSTF2,FBL,SRSF9,CPSF3,SRSF6,THOC2,SYMPK,DKC1,PNPT1,FIP1L1,CPSF7,CPSF2,RPSA,RPS21,CSTF2T,SUPT5H,NELFE
1	TRUE	1.16e-08	13	194	10	0.052	0.769	GO:0000470	BP	1	maturation of LSU-rRNA	11	PES1,SNU13,FTSJ3,RPL35,WDR12,RPL7L1,RPL7,RPL7A,RSL1D1,RPL10A
1	TRUE	2.44e-08	10	223	9	0.04	0.9	GO:0000028	BP	1	ribosomal small subunit assembly	3	RPS5,RPS19,RPS15,RPS10,RPS14,RPSA,RPS17,RPS28,PWP2
1	TRUE	2.62e-08	1578	66	60	0.909	0.038	GO:0065007	BP	1	biological regulation	2	RPS20,RPL18,RPL31,RPL6,HNRNPM,RPL3,PABPN1,RPS16,RPS19,RPL18A,EIF3B,RPL28,RPL19,RPL34,RPS12,RPL24,RPL22,RPS25,RPL21,RPL5,RPS10,RPL23,RALY,RPS15A,NAT10,IGF2BP3,RPS6,RPS2,RPS11,RPL11,RPS8,RPS3A,RPL10,RPL7,EIF3H,RPL7A,RPS3,RPL30,RPL29,RPL9,RPL27A,DDB1,RPSA,RSL1D1,RPS7,RPL38,RPL4,NPM1,RPS17,RPS23,RPL14,SUPT5H,MYO6,RPL12,RPS4X,RPL23A,RPL10A,RACK1,RPS28,RPL17
1	TRUE	7.86e-08	17	111	9	0.081	0.529	GO:0019843	MF	4	rRNA binding	6	RPS5,RPS13,RPL5,RPL23,RPL11,RPS3,RPS9,RRS1,RPL12
1	TRUE	4.34e-07	692	52	32	0.615	0.046	GO:0044085	BP	1	cellular component biogenesis	3	RPL6,RPL3,FBL,RPS19,EIF3A,RPL34,RPL24,EBNA1BP2,RPL5,RPS10,NAT10,RPS6,RPS2,RPL11,RPS8,RPL10,RPL7,RPL7A,RPS3,DDB1,RPSA,RSL1D1,RPS7,NPM1,RPS17,RPS23,RPL14,RPL12,RPL23A,RPL10A,RACK1,RPS28
1	TRUE	5.63e-07	98	261	28	0.107	0.286	GO:0003729	MF	4	mRNA binding	6	PUM3,RPS5,THOC5,EIF3D,CSTF2,EIF3A,RPS13,NUP98,FXR1,RPL5,ACO1,THOC2,IGF2BP3,RPL35,RPS2,RPL13A,RPS3A,G3BP1,RPL7,RPS3,RBM15,GNL3,RPS14,RSL1D1,RPS7,CSTF2T,SUPT5H,RPS26
1	TRUE	6.24e-07	4	38	4	0.105	1	GO:1904667	BP	1	negative regulation of ubiquitin protein ligase activity	8	RPL5,RPL23,RPL11,RPS7
1	TRUE	6.24e-07	4	38	4	0.105	1	GO:0055105	MF	4	ubiquitin-protein transferase inhibitor activity	5	RPL5,RPL23,RPL11,RPS7
1	TRUE	6.24e-07	4	38	4	0.105	1	GO:1990948	MF	4	ubiquitin ligase inhibitor activity	6	RPL5,RPL23,RPL11,RPS7
1	TRUE	7.24e-07	179	50	16	0.32	0.089	GO:0070925	BP	1	organelle assembly	1	RPL6,RPL3,RPS19,RPL24,RPL5,RPS10,RPL11,RPL10,RPS3,RPSA,NPM1,RPS17,RPS23,RPL12,RPL23A,RPS28
1	TRUE	1.89e-06	2409	261	250	0.958	0.104	GO:0005488	MF	4	binding	2	MAD1L1,RPAP3,ELAC2,RPS20,MRE11,NUP160,RANBP3,ZCCHC8,MAT2B,MTREX,RAI14,POLR2B,NOP58,ALDH18A1,EIF4B,RPL18,WDR18,KARS,ZC3H15,NUP133,RPL31,NUP37,EXOSC7,DNAJC10,GTF3C1,TIGAR,THOC1,SAR1A,PUM3,PCNP,RPS5,EIF3I,CHERP,XRN2,RPL6,RPLP0,SPTLC1,NUP50,HSP90AB1,HNRNPM,PES1,EIF3L,SNU13,POLDIP3,THOC5,RPL3,EIF3D,IFT27,ZC3H14,PPP4R3A,PABPN1,PSME2,CSTF2,NUP93,CTCF,NUBP1,EIF3E,AKAP8,RPS16,FBL,RPS19,RPL18A,PMPCB,BUD31,…
1	TRUE	1.94e-06	50	249	18	0.072	0.36	GO:0031124	BP	1	mRNA 3'-end processing	10	THOC1,POLDIP3,THOC5,ZC3H14,PABPN1,CSTF2,SRSF9,CPSF3,SRSF6,THOC2,SYMPK,PNPT1,FIP1L1,CPSF7,CPSF2,CSTF2T,SUPT5H,NELFE
1	TRUE	2.02e-06	10	239	8	0.033	0.8	GO:0000466	BP	1	maturation of 5.8S rRNA from tricistronic rRNA transcript (SSU-rRNA, 5.8S rRNA, LSU-rRNA)	12	EXOSC7,PES1,FTSJ3,WDR12,PDCD11,RPSA,RPS21,RRS1
1	TRUE	2.12e-06	6	194	6	0.031	1	GO:0000463	BP	1	maturation of LSU-rRNA from tricistronic rRNA transcript (SSU-rRNA, 5.8S rRNA, LSU-rRNA)	12	PES1,FTSJ3,RPL35,WDR12,RPL7L1,RPL7
1	TRUE	2.12e-06	13	29	5	0.172	0.385	GO:0048027	MF	4	mRNA 5'-UTR binding	7	RPL5,IGF2BP3,RPS3A,RSL1D1,RPS7
1	TRUE	2.39e-06	25	225	12	0.053	0.48	GO:0003743	MF	4	translation initiation factor activity	7	EIF4B,EIF3I,EIF3L,EIF3D,EIF3E,EIF3B,EIF3A,EIF2S2,EIF3G,EIF3H,EIF3M,EIF3F
1	TRUE	2.91e-06	5	38	4	0.105	0.8	GO:0055106	MF	4	ubiquitin-protein transferase regulator activity	4	RPL5,RPL23,RPL11,RPS7
1	TRUE	8.6e-06	6	38	4	0.105	0.667	GO:0051444	BP	1	negative regulation of ubiquitin-protein transferase activity	7	RPL5,RPL23,RPL11,RPS7
1	TRUE	9.69e-06	14	254	9	0.035	0.643	GO:0000460	BP	1	maturation of 5.8S rRNA	11	MTREX,EXOSC7,PES1,FTSJ3,WDR12,PDCD11,RPSA,RPS21,RRS1
1	TRUE	9.97e-06	14	255	9	0.035	0.643	GO:0017056	MF	4	structural constituent of nuclear pore	3	NUP160,NUP133,NUP93,NUP98,NUP107,NUP155,NUP214,NUP54,NUP205
1	TRUE	1.9e-05	14	41	5	0.122	0.357	GO:0051438	BP	1	regulation of ubiquitin-protein transferase activity	3	RPL5,RPL23,RPS2,RPL11,RPS7
1	TRUE	1.9e-05	15	38	5	0.132	0.333	GO:0031397	BP	1	negative regulation of protein ubiquitination	6	RPL5,RPL23,RPL11,RPS3,RPS7
1	TRUE	1.91e-05	7	38	4	0.105	0.571	GO:1904666	BP	1	regulation of ubiquitin protein ligase activity	4	RPL5,RPL23,RPL11,RPS7
1	TRUE	2.69e-05	16	38	5	0.132	0.312	GO:1903321	BP	1	negative regulation of protein modification by small protein conjugation or removal	5	RPL5,RPL23,RPL11,RPS3,RPS7
1	TRUE	2.7e-05	295	50	18	0.36	0.061	GO:0034622	BP	1	cellular protein-containing complex assembly	6	RPL6,RPL3,RPS19,EIF3A,RPL24,RPL5,RPS10,RPL11,RPL10,RPS3,DDB1,RPSA,NPM1,RPS17,RPS23,RPL12,RPL23A,RPS28
1	TRUE	2.95e-05	207	254	40	0.157	0.193	GO:0006397	BP	1	mRNA processing	9	ZCCHC8,MTREX,POLR2B,THOC1,CHERP,HNRNPM,SNU13,POLDIP3,THOC5,ZC3H14,PABPN1,CSTF2,BUD31,SUPT6H,DCPS,NUP98,SRSF9,PRPF4B,PRPF3,CPSF3,SRSF6,SNRPC,THOC2,SYMPK,RALY,RBM17,PRPF4,PNPT1,FIP1L1,DDX46,CPSF7,KIN,RAVER1,RBM15,CPSF2,SART1,CSTF2T,SUPT5H,DDX42,NELFE
1	TRUE	5.38e-05	7	248	6	0.024	0.857	GO:0016973	BP	1	poly(A)+ mRNA export from nucleus	9	POLDIP3,PABPN1,NUP93,ENY2,THOC2,NXF1
1	TRUE	5.63e-05	143	258	31	0.12	0.217	GO:0044419	BP	1	interspecies interaction between organisms	3	NUP160,NUP133,NUP37,THOC1,NUP50,HSP90AB1,EIF3L,THOC5,EIF3D,PABPN1,NUP93,RPS19,EIF3B,EIF3A,NUP88,NUP98,NUP107,NUP155,THOC2,NUP214,NECTIN2,EIF3G,NUP210,NUP54,NUP58,RANBP2,NUP205,RPL30,DDB1,CTBP2,EIF3F
1	TRUE	5.86e-05	5	225	5	0.022	1	GO:0075525	BP	1	viral translational termination-reinitiation	6	EIF3L,EIF3D,EIF3B,EIF3A,EIF3G
1	TRUE	0.000118	14	249	8	0.032	0.571	GO:0006369	BP	1	termination of RNA polymerase II transcription	8	PABPN1,CSTF2,CPSF3,SYMPK,FIP1L1,CPSF7,CPSF2,CSTF2T
1	TRUE	0.000136	53	8	4	0.5	0.075	GO:0004857	MF	4	enzyme inhibitor activity	4	RPL5,RPS7,NPM1,RACK1
1	TRUE	0.000177	10	97	5	0.052	0.5	GO:0000154	BP	1	rRNA modification	2	NOP58,FBL,FTSJ3,DKC1,NAT10
1	TRUE	0.000184	23	249	10	0.04	0.435	GO:0090501	BP	1	RNA phosphodiester bond hydrolysis	8	ELAC2,EXOSC7,CSTF2,CPSF3,FIP1L1,CPSF7,RPSA,RPS21,CSTF2T,RRS1
1	TRUE	0.000289	140	258	29	0.112	0.207	GO:0044403	BP	1	symbiont process	4	NUP160,NUP133,NUP37,THOC1,NUP50,HSP90AB1,EIF3L,THOC5,EIF3D,PABPN1,NUP93,EIF3B,EIF3A,NUP88,NUP98,NUP107,NUP155,THOC2,NUP214,NECTIN2,EIF3G,NUP210,NUP54,NUP58,RANBP2,NUP205,DDB1,CTBP2,EIF3F
1	TRUE	0.000316	40	41	6	0.146	0.15	GO:0031396	BP	1	regulation of protein ubiquitination	3	RPL5,RPL23,RPS2,RPL11,RPS3,RPS7
1	TRUE	0.000358	84	41	8	0.195	0.095	GO:0016567	BP	1	protein ubiquitination	3	RPL5,RPL23,RPS2,RPL11,RPS3,DDB1,RPS7,RACK1
1	TRUE	0.000358	20	249	9	0.036	0.45	GO:0006353	BP	1	DNA-templated transcription, termination	7	PABPN1,CSTF2,CPSF3,SYMPK,FIP1L1,CPSF7,CPSF2,POLR1C,CSTF2T
1	TRUE	0.000608	86	43	8	0.186	0.093	GO:0006417	BP	1	regulation of translation	2	EIF3B,RPL5,IGF2BP3,RPL10,EIF3H,RPS3,NPM1,RACK1
1	TRUE	0.000629	36	6	3	0.5	0.083	GO:0034250	BP	1	positive regulation of cellular amide metabolic process	1	RPL5,NPM1,RACK1
1	TRUE	0.000695	46	41	6	0.146	0.13	GO:1903320	BP	1	regulation of protein modification by small protein conjugation or removal	2	RPL5,RPL23,RPS2,RPL11,RPS3,RPS7
1	TRUE	0.000695	40	225	12	0.053	0.3	GO:0008135	MF	4	translation factor activity, RNA binding	6	EIF4B,EIF3I,EIF3L,EIF3D,EIF3E,EIF3B,EIF3A,EIF2S2,EIF3G,EIF3H,EIF3M,EIF3F
1	TRUE	0.00072	2402	71	71	1	0.03	GO:0009987	BP	1	cellular process	2	RPS20,RPL18,RPL31,RPL6,HNRNPM,EIF3L,RPL3,PABPN1,RPS16,FBL,RPS19,RPL18A,EIF3B,EIF3A,RPL28,RPL19,FTSJ3,RPL34,RPS12,RPL24,RPL22,EBNA1BP2,RPS25,RPL21,RPL5,SRSF6,RPS10,RPL23,RALY,DKC1,RPS15A,NAT10,IGF2BP3,RPS6,RPS2,RPS11,RPL11,RPS8,RPS3A,RPL10,RPL7,EIF3H,RPL7A,RPS3,RPL30,CCAR2,RAVER1,RPL29,GMPS,RPL9,RPL27A,DDB1,RPSA,RSL1D1,RPS7,RPL38,RPL4,NPM1,RPS17,RPS23,RPL14,SUPT5H,MYO6,GTF2E2,RPL12,RPS4X,RPL23A,RP…
1	TRUE	0.000835	11	207	6	0.029	0.545	GO:0006999	BP	1	nuclear pore organization	2	NUP133,NUP93,NUP98,NUP107,NUP54,NUP205
1	TRUE	0.000908	96	41	8	0.195	0.083	GO:0032446	BP	1	protein modification by small protein conjugation	2	RPL5,RPL23,RPS2,RPL11,RPS3,DDB1,RPS7,RACK1
1	TRUE	0.000908	128	225	24	0.107	0.188	GO:0016032	BP	1	viral process	5	NUP133,NUP37,HSP90AB1,EIF3L,EIF3D,PABPN1,NUP93,EIF3B,EIF3A,NUP88,NUP98,NUP107,NUP155,NUP214,NECTIN2,EIF3G,NUP210,NUP54,NUP58,RANBP2,NUP205,DDB1,CTBP2,EIF3F
1	TRUE	0.000978	18	71	5	0.07	0.278	GO:2000059	BP	1	negative regulation of ubiquitin-dependent protein catabolic process	3	RPL5,RPL23,RPL11,CCAR2,RPS7
1	TRUE	0.0011	92	8	4	0.5	0.043	GO:0031400	BP	1	negative regulation of protein modification process	4	RPL5,RPS7,NPM1,RACK1
1	TRUE	0.0011	37	18	4	0.222	0.108	GO:2000058	BP	1	regulation of ubiquitin-dependent protein catabolic process	5	RPL5,RPL23,RPS7,RACK1
1	TRUE	0.00134	437	38	16	0.421	0.037	GO:0065003	BP	1	protein-containing complex assembly	5	RPL6,RPS19,EIF3A,RPL24,RPL5,RPS10,RPL11,RPL10,RPS3,DDB1,RPSA,NPM1,RPS17,RPS23,RPL23A,RACK1
1	TRUE	0.00151	12	4	2	0.5	0.167	GO:0019210	MF	4	kinase inhibitor activity	5	NPM1,RACK1
1	TRUE	0.00151	12	4	2	0.5	0.167	GO:0004860	MF	4	protein kinase inhibitor activity	6	NPM1,RACK1
1	TRUE	0.00159	3	134	3	0.022	1	GO:0000447	BP	1	endonucleolytic cleavage in ITS1 to separate SSU-rRNA from 5.8S rRNA and LSU-rRNA from tricistronic rRNA transcript (SSU-rRNA, 5.8S rRNA, LSU-rRNA)	12	RPSA,RPS21,RRS1
1	TRUE	0.00167	196	254	34	0.134	0.173	GO:0008380	BP	1	RNA splicing	9	ZCCHC8,MTREX,POLR2B,CHERP,HNRNPM,SNU13,PABPN1,CSTF2,BUD31,DCPS,RPS13,NUP98,SRSF9,PRPF4B,PRPF3,CPSF3,SRSF6,SNRPC,SYMPK,RALY,RBM17,PRPF4,FIP1L1,DDX46,CPSF7,CCAR2,RAVER1,RBM15,CPSF2,SART1,CSTF2T,ARL6IP4,RPS26,DDX42
1	TRUE	0.00182	20	38	4	0.105	0.2	GO:1901796	BP	40	regulation of signal transduction by p53 class mediator	2	RPL5,RPL23,RPL11,RPS7
1	TRUE	0.00187	102	43	8	0.186	0.078	GO:0034248	BP	1	regulation of cellular amide metabolic process	6	EIF3B,RPL5,IGF2BP3,RPL10,EIF3H,RPS3,NPM1,RACK1
1	TRUE	0.00198	4	92	3	0.033	0.75	GO:0061844	BP	39	antimicrobial humoral immune response mediated by antimicrobial peptide	2	RPS19,FAU,RPL30
1	TRUE	0.00201	5	207	4	0.019	0.8	GO:0000972	BP	26	transcription-dependent tethering of RNA polymerase II gene DNA at nuclear periphery	1	NUP133,NUP98,NUP107,NUP155
1	TRUE	0.00208	110	8	4	0.5	0.036	GO:0019901	MF	4	protein kinase binding	6	RPS19,RPS7,NPM1,RACK1
1	TRUE	0.00209	94	4	3	0.75	0.032	GO:0051259	BP	1	protein complex oligomerization	6	RPS19,NPM1,RACK1
1	TRUE	0.00227	12	225	6	0.027	0.5	GO:0019081	BP	1	viral translation	6	EIF3L,EIF3D,EIF3B,EIF3A,EIF3G,EIF3F
1	TRUE	0.00235	28	29	4	0.138	0.143	GO:0003730	MF	4	mRNA 3'-UTR binding	7	RPL5,IGF2BP3,RSL1D1,RPS7
1	TRUE	0.00237	41	213	11	0.052	0.268	GO:0006606	BP	1	protein import into nucleus	7	RANBP3,NUP133,NUP88,NUP98,NUP107,NUP155,RPL23,NUP214,NUP54,NUP58,RANBP2
1	TRUE	0.00242	514	38	17	0.447	0.033	GO:0043933	BP	1	protein-containing complex subunit organization	1	RPL6,RPS19,EIF3A,RPL24,RPL5,RPS10,RPL23,RPL11,RPL10,RPS3,DDB1,RPSA,NPM1,RPS17,RPS23,RPL23A,RACK1
1	TRUE	0.00242	20	249	8	0.032	0.4	GO:0043631	BP	1	RNA polyadenylation	8	ZC3H14,CPSF3,SYMPK,PNPT1,FIP1L1,CPSF7,SUPT5H,NELFE
1	TRUE	0.00242	20	249	8	0.032	0.4	GO:0006378	BP	1	mRNA polyadenylation	11	ZC3H14,CPSF3,SYMPK,PNPT1,FIP1L1,CPSF7,SUPT5H,NELFE
1	TRUE	0.00249	2	38	2	0.053	1	GO:2000435	BP	1	negative regulation of protein neddylation	6	RPL5,RPL11
1	TRUE	0.00258	48	249	13	0.052	0.271	GO:0090305	BP	1	nucleic acid phosphodiester bond hydrolysis	7	ELAC2,EXOSC7,XRN2,CSTF2,CPSF3,FIP1L1,CPSF7,DFFA,DDB1,RPSA,RPS21,CSTF2T,RRS1
1	TRUE	0.00276	48	18	4	0.222	0.083	GO:0051348	BP	1	negative regulation of transferase activity	3	RPL5,RPL23,RPS7,NPM1
1	TRUE	0.00319	4	18	2	0.111	0.5	GO:1901798	BP	40	positive regulation of signal transduction by p53 class mediator	1	RPL23,RPS7
1	TRUE	0.00327	4	111	3	0.027	0.75	GO:0008097	MF	4	5S rRNA binding	7	RPL5,RPL11,RRS1
1	TRUE	0.00334	13	137	5	0.036	0.385	GO:0030515	MF	4	snoRNA binding	6	NOP58,SNU13,RRP9,HEATR1,DKC1
1	TRUE	0.00338	361	259	53	0.205	0.147	GO:0097659	BP	1	nucleic acid-templated transcription	8	POLR2B,KARS,NUP133,GTF3C1,THOC1,RPL6,THOC5,PABPN1,CSTF2,CTCF,BUD31,EDF1,SUPT6H,NUP107,GTF3C3,CPSF3,HEATR1,SET,ENY2,RPL23,SYMPK,RALY,DNAJB1,MYBBP1A,ACTL6A,PELP1,CRABP2,TMF1,FIP1L1,BTF3,RPL10,RPS3,CPSF7,TIAL1,NIFK,CCAR2,FUBP1,WDR43,GNL3,RPS14,CPSF2,ILK,POLR1C,CTBP2,CSTF2T,NPM1,DRG1,SUPT5H,MYO6,GTF2E2,DDRGK1,NELFE,TAF15
1	TRUE	0.00345	136	99	14	0.141	0.103	GO:0010608	BP	1	posttranscriptional regulation of gene expression	6	EIF3E,EIF3B,FXR1,RPL5,NUP214,DKC1,IGF2BP3,RPL10,EIF3H,RPS3,RPS9,NPM1,RPS4X,RACK1
1	TRUE	0.00349	128	8	4	0.5	0.031	GO:0019900	MF	4	kinase binding	5	RPS19,RPS7,NPM1,RACK1
1	TRUE	0.0036	362	259	53	0.205	0.146	GO:0032774	BP	1	RNA biosynthetic process	7	POLR2B,KARS,NUP133,GTF3C1,THOC1,RPL6,THOC5,PABPN1,CSTF2,CTCF,BUD31,EDF1,SUPT6H,NUP107,GTF3C3,CPSF3,HEATR1,SET,ENY2,RPL23,SYMPK,RALY,DNAJB1,MYBBP1A,ACTL6A,PELP1,CRABP2,TMF1,FIP1L1,BTF3,RPL10,RPS3,CPSF7,TIAL1,NIFK,CCAR2,FUBP1,WDR43,GNL3,RPS14,CPSF2,ILK,POLR1C,CTBP2,CSTF2T,NPM1,DRG1,SUPT5H,MYO6,GTF2E2,DDRGK1,NELFE,TAF15
1	TRUE	0.00408	25	38	4	0.105	0.16	GO:1903051	BP	1	negative regulation of proteolysis involved in cellular protein catabolic process	2	RPL5,RPL23,RPL11,RPS7
1	TRUE	0.00441	5	92	3	0.033	0.6	GO:0019730	BP	39	antimicrobial humoral response	1	RPS19,FAU,RPL30
1	TRUE	0.00461	26	38	4	0.105	0.154	GO:1903363	BP	1	negative regulation of cellular protein catabolic process	4	RPL5,RPL23,RPL11,RPS7
1	TRUE	0.00482	13	239	6	0.025	0.462	GO:0043628	BP	1	ncRNA 3'-end processing	10	ELAC2,EXOSC7,FBL,DKC1,RPSA,RPS21
1	TRUE	0.00497	88	21	5	0.238	0.057	GO:0042176	BP	1	regulation of protein catabolic process	2	RPL5,RPL23,DDB1,RPS7,RACK1
1	TRUE	0.00513	176	254	30	0.118	0.17	GO:0000377	BP	1	RNA splicing, via transesterification reactions with bulged adenosine as nucleophile	11	ZCCHC8,MTREX,POLR2B,CHERP,HNRNPM,SNU13,PABPN1,CSTF2,BUD31,DCPS,NUP98,SRSF9,PRPF4B,PRPF3,CPSF3,SRSF6,SNRPC,SYMPK,RALY,RBM17,PRPF4,FIP1L1,DDX46,CPSF7,RAVER1,RBM15,CPSF2,SART1,CSTF2T,DDX42
1	TRUE	0.00513	176	254	30	0.118	0.17	GO:0000398	BP	1	mRNA splicing, via spliceosome	10	ZCCHC8,MTREX,POLR2B,CHERP,HNRNPM,SNU13,PABPN1,CSTF2,BUD31,DCPS,NUP98,SRSF9,PRPF4B,PRPF3,CPSF3,SRSF6,SNRPC,SYMPK,RALY,RBM17,PRPF4,FIP1L1,DDX46,CPSF7,RAVER1,RBM15,CPSF2,SART1,CSTF2T,DDX42
1	TRUE	0.00516	4	134	3	0.022	0.75	GO:0000478	BP	1	endonucleolytic cleavage involved in rRNA processing	10	RPSA,RPS21,RRS1
1	TRUE	0.00516	4	134	3	0.022	0.75	GO:0000479	BP	1	endonucleolytic cleavage of tricistronic rRNA transcript (SSU-rRNA, 5.8S rRNA, LSU-rRNA)	11	RPSA,RPS21,RRS1
1	TRUE	0.00516	359	259	52	0.201	0.145	GO:0006351	BP	1	transcription, DNA-templated	6	POLR2B,KARS,NUP133,GTF3C1,THOC1,RPL6,THOC5,PABPN1,CSTF2,CTCF,BUD31,EDF1,SUPT6H,NUP107,GTF3C3,CPSF3,HEATR1,SET,ENY2,RPL23,SYMPK,DNAJB1,MYBBP1A,ACTL6A,PELP1,CRABP2,TMF1,FIP1L1,BTF3,RPL10,RPS3,CPSF7,TIAL1,NIFK,CCAR2,FUBP1,WDR43,GNL3,RPS14,CPSF2,ILK,POLR1C,CTBP2,CSTF2T,NPM1,DRG1,SUPT5H,MYO6,GTF2E2,DDRGK1,NELFE,TAF15
1	TRUE	0.00525	58	18	4	0.222	0.069	GO:1903050	BP	1	regulation of proteolysis involved in cellular protein catabolic process	4	RPL5,RPL23,RPS7,RACK1
1	TRUE	0.00542	36	111	7	0.063	0.194	GO:0072331	BP	40	signal transduction by p53 class mediator	1	RPL5,RPL23,MYBBP1A,RPL11,RPS7,RRS1,MYO6
1	TRUE	0.00564	25	4	2	0.5	0.08	GO:0019887	MF	4	protein kinase regulator activity	5	NPM1,RACK1
1	TRUE	0.00592	3	36	2	0.056	0.667	GO:0032071	BP	1	regulation of endodeoxyribonuclease activity	2	RPS3,NPM1
1	TRUE	0.00609	178	254	30	0.118	0.169	GO:0000375	BP	1	RNA splicing, via transesterification reactions	10	ZCCHC8,MTREX,POLR2B,CHERP,HNRNPM,SNU13,PABPN1,CSTF2,BUD31,DCPS,NUP98,SRSF9,PRPF4B,PRPF3,CPSF3,SRSF6,SNRPC,SYMPK,RALY,RBM17,PRPF4,FIP1L1,DDX46,CPSF7,RAVER1,RBM15,CPSF2,SART1,CSTF2T,DDX42
1	TRUE	0.00617	25	169	7	0.041	0.28	GO:0051053	BP	1	negative regulation of DNA metabolic process	2	MRE11,THOC1,GTPBP4,RAD50,NAT10,RPS3,DFFA
1	TRUE	0.00633	153	8	4	0.5	0.026	GO:0032269	BP	1	negative regulation of cellular protein metabolic process	3	RPL5,RPS7,NPM1,RACK1
1	TRUE	0.00633	13	36	3	0.083	0.231	GO:2001244	BP	40	positive regulation of intrinsic apoptotic signaling pathway	1	RPS3,RPS7,RACK1
1	TRUE	0.00646	3	38	2	0.053	0.667	GO:2000434	BP	1	regulation of protein neddylation	3	RPL5,RPL11
1	TRUE	0.00646	27	4	2	0.5	0.074	GO:0019207	MF	4	kinase regulator activity	4	NPM1,RACK1
1	TRUE	0.0071	150	4	3	0.75	0.02	GO:0042803	MF	4	protein homodimerization activity	5	RPS19,NPM1,RACK1
1	TRUE	0.00717	64	8	3	0.375	0.047	GO:1903362	BP	1	regulation of cellular protein catabolic process	3	RPL5,RPS7,RACK1
1	TRUE	0.00728	47	213	11	0.052	0.234	GO:0051170	BP	1	import into nucleus	7	RANBP3,NUP133,NUP88,NUP98,NUP107,NUP155,RPL23,NUP214,NUP54,NUP58,RANBP2
1	TRUE	0.00758	70	213	14	0.066	0.2	GO:0034504	BP	1	protein localization to nucleus	7	RANBP3,NUP133,NUP88,NUP98,NUP107,NUP155,RPL23,NUP214,DKC1,NUP54,NUP58,RPL11,RANBP2,RRS1
1	TRUE	0.0077	162	8	4	0.5	0.025	GO:0051248	BP	1	negative regulation of protein metabolic process	2	RPL5,RPS7,NPM1,RACK1
1	TRUE	0.00943	9	150	4	0.027	0.444	GO:0075522	BP	1	IRES-dependent viral translational initiation	6	EIF3D,EIF3B,EIF3A,EIF3F
1	TRUE	0.0098	104	21	5	0.238	0.048	GO:0006511	BP	1	ubiquitin-dependent protein catabolic process	9	RPL5,RPL23,DDB1,RPS7,RACK1
1	TRUE	0.0099	7	207	4	0.019	0.571	GO:0046931	BP	1	pore complex assembly	6	NUP93,NUP98,NUP107,NUP205
1	TRUE	0.0099	7	207	4	0.019	0.571	GO:0051292	BP	1	nuclear pore complex assembly	7	NUP93,NUP98,NUP107,NUP205
1	TRUE	0.0102	6	257	4	0.016	0.667	GO:1901032	BP	13	negative regulation of response to reactive oxygen species	2	NUP93,TRAP1,PYCR1,RACK1
1	TRUE	0.0102	6	257	4	0.016	0.667	GO:2001039	BP	13	negative regulation of cellular response to drug	2	NUP93,TRAP1,PYCR1,RACK1
1	TRUE	0.0102	6	257	4	0.016	0.667	GO:1903206	BP	13	negative regulation of hydrogen peroxide-induced cell death	2	NUP93,TRAP1,PYCR1,RACK1
1	TRUE	0.0102	2251	46	45	0.978	0.02	GO:0005515	MF	4	protein binding	3	RPL31,RPL6,EIF3L,RPL3,PABPN1,FBL,RPS19,RPL18A,EIF3B,EIF3A,RPL28,RPL34,RPL24,RPL22,EBNA1BP2,RPL21,RPL5,RPS10,RPL23,RPS15A,IGF2BP3,RPS6,RPS2,RPS11,RPL11,RPS8,RPS3A,RPL10,RPL7,EIF3H,RPL7A,RPS3,RPL27A,DDB1,RPSA,RSL1D1,RPS7,RPL4,NPM1,RPS23,SUPT5H,RPL23A,RPL10A,RACK1,RPL17
1	TRUE	0.0102	40	14	3	0.214	0.075	GO:0043021	MF	6	ribonucleoprotein complex binding	1	RPSA,NPM1,RACK1
1	TRUE	0.0104	106	21	5	0.238	0.047	GO:0019941	BP	1	modification-dependent protein catabolic process	8	RPL5,RPL23,DDB1,RPS7,RACK1
1	TRUE	0.0104	10	249	5	0.02	0.5	GO:0006379	BP	1	mRNA cleavage	9	CSTF2,CPSF3,FIP1L1,CPSF7,CSTF2T
1	TRUE	0.0104	178	8	4	0.5	0.022	GO:0030234	MF	4	enzyme regulator activity	3	RPL5,RPS7,NPM1,RACK1
1	TRUE	0.0107	4	178	3	0.017	0.75	GO:0070181	MF	4	small ribosomal subunit rRNA binding	7	RPS13,RPS3,RPS14
1	TRUE	0.011	16	36	3	0.083	0.188	GO:0071236	BP	13	cellular response to antibiotic	1	RPL23,RPS3,RACK1
1	TRUE	0.0114	8	185	4	0.022	0.5	GO:0098787	BP	1	mRNA cleavage involved in mRNA processing	10	CSTF2,FIP1L1,CPSF7,CSTF2T
1	TRUE	0.0114	8	185	4	0.022	0.5	GO:0098789	BP	1	pre-mRNA cleavage required for polyadenylation	11	CSTF2,FIP1L1,CPSF7,CSTF2T
1	TRUE	0.0119	7	92	3	0.033	0.429	GO:0042742	BP	17	defense response to bacterium	2	RPS19,FAU,RPL30
1	TRUE	0.0119	2	94	2	0.021	1	GO:0006556	BP	1	S-adenosylmethionine biosynthetic process	5	MAT2B,MAT2A
1	TRUE	0.012	187	4	3	0.75	0.016	GO:0046983	MF	4	protein dimerization activity	4	RPS19,NPM1,RACK1
1	TRUE	0.0122	20	249	7	0.028	0.35	GO:0004527	MF	31	exonuclease activity	2	MRE11,EXOSC7,XRN2,DCPS,RAD50,CPSF3,PNPT1
1	TRUE	0.0125	2	97	2	0.021	1	GO:0048254	BP	1	snoRNA localization	5	NOP58,FBL
1	TRUE	0.0125	112	21	5	0.238	0.045	GO:0043632	BP	1	modification-dependent macromolecule catabolic process	6	RPL5,RPL23,DDB1,RPS7,RACK1
1	TRUE	0.0125	2	97	2	0.021	1	GO:0001094	MF	4	TFIID-class transcription factor complex binding	2	NOP58,FBL
1	TRUE	0.013	7	228	4	0.018	0.571	GO:0090502	BP	1	RNA phosphodiester bond hydrolysis, endonucleolytic	9	ELAC2,RPSA,RPS21,RRS1
1	TRUE	0.0141	152	41	8	0.195	0.053	GO:0070647	BP	1	protein modification by small protein conjugation or removal	1	RPL5,RPL23,RPS2,RPL11,RPS3,DDB1,RPS7,RACK1
1	TRUE	0.0141	228	258	35	0.136	0.154	GO:0051704	BP	1	multi-organism process	2	NUP160,NUP133,NUP37,THOC1,XRN2,NUP50,HSP90AB1,EIF3L,THOC5,EIF3D,PABPN1,NUP93,RPS19,EIF3B,EIF3A,NUP88,NUP98,NUP107,NUP155,THOC2,NUP214,NECTIN2,EIF3G,NUP210,RPS15A,NUP54,NUP58,FAU,RANBP2,NUP205,RPL30,RPL29,DDB1,CTBP2,EIF3F
1	TRUE	0.0141	200	4	3	0.75	0.015	GO:0080134	BP	1	regulation of response to stress	2	RPS19,NPM1,RACK1
1	TRUE	0.0141	199	8	4	0.5	0.02	GO:0031329	BP	1	regulation of cellular catabolic process	1	RPL5,RPS7,NPM1,RACK1
1	TRUE	0.0141	37	38	4	0.105	0.108	GO:0042177	BP	1	negative regulation of protein catabolic process	3	RPL5,RPL23,RPL11,RPS7
1	TRUE	0.0142	30	165	7	0.042	0.233	GO:0045727	BP	1	positive regulation of translation	1	POLDIP3,EIF3D,EIF3E,RPL5,RPS9,NPM1,RPS4X
1	TRUE	0.0144	139	45	8	0.178	0.058	GO:0051338	BP	1	regulation of transferase activity	2	PABPN1,RPL5,RPL23,RPS2,RPL11,RPS3,RPS7,NPM1
1	TRUE	0.0148	2	109	2	0.018	1	GO:0006450	BP	23	regulation of translational fidelity	1	RPS5,RPS9
1	TRUE	0.0154	5	36	2	0.056	0.4	GO:0032070	BP	1	regulation of deoxyribonuclease activity	1	RPS3,NPM1
1	TRUE	0.0156	171	55	10	0.182	0.058	GO:0045296	MF	4	cadherin binding	5	RPL6,RPL34,RPL24,RPS2,RPL7A,RPL29,RSL1D1,RPL14,RPL23A,RACK1
1	TRUE	0.0164	91	8	3	0.375	0.033	GO:0043086	BP	1	negative regulation of catalytic activity	2	RPL5,RPS7,NPM1
1	TRUE	0.0168	8	92	3	0.033	0.375	GO:0006959	BP	39	humoral immune response	1	RPS19,FAU,RPL30
1	TRUE	0.0183	215	8	4	0.5	0.019	GO:0009894	BP	1	regulation of catabolic process	4	RPL5,RPS7,NPM1,RACK1
1	TRUE	0.0189	5	169	3	0.018	0.6	GO:0004520	MF	31	endodeoxyribonuclease activity	1	MRE11,RAD50,RPS3
1	TRUE	0.0197	27	97	5	0.052	0.185	GO:0009451	BP	1	RNA modification	1	NOP58,FBL,FTSJ3,DKC1,NAT10
1	TRUE	0.0214	2	134	2	0.015	1	GO:0000461	BP	1	endonucleolytic cleavage to generate mature 3'-end of SSU-rRNA from (SSU-rRNA, 5.8S rRNA, LSU-rRNA)	12	RPSA,RPS21
1	TRUE	0.0222	6	36	2	0.056	0.333	GO:0032069	BP	1	regulation of nuclease activity	5	RPS3,NPM1
1	TRUE	0.0226	57	4	2	0.5	0.035	GO:0001933	BP	1	negative regulation of protein phosphorylation	5	NPM1,RACK1
1	TRUE	0.0226	43	18	3	0.167	0.07	GO:0045861	BP	1	negative regulation of proteolysis	1	RPL5,RPL23,RPS7
1	TRUE	0.0232	10	178	4	0.022	0.4	GO:0045182	MF	4	translation regulator activity	2	IGF2BP3,RPL10,RPS14,RPS9
1	TRUE	0.0238	133	21	5	0.238	0.038	GO:0051603	BP	1	proteolysis involved in cellular protein catabolic process	7	RPL5,RPL23,DDB1,RPS7,RACK1
1	TRUE	0.0238	3	83	2	0.024	0.667	GO:0034511	MF	4	U3 snoRNA binding	7	SNU13,RRP9
1	TRUE	0.0241	6	38	2	0.053	0.333	GO:0045116	BP	1	protein neddylation	3	RPL5,RPL11
1	TRUE	0.0241	9	204	4	0.02	0.444	GO:1900363	BP	1	regulation of mRNA polyadenylation	12	ZC3H14,CPSF7,SUPT5H,NELFE
1	TRUE	0.0244	60	4	2	0.5	0.033	GO:0051272	BP	1	positive regulation of cellular component movement	1	RPS19,RACK1
1	TRUE	0.0247	8	239	4	0.017	0.5	GO:0000469	BP	1	cleavage involved in rRNA processing	9	EXOSC7,RPSA,RPS21,RRS1
1	TRUE	0.0247	11	21	2	0.095	0.182	GO:0034644	BP	21	cellular response to UV	1	DDB1,NPM1
1	TRUE	0.0247	4	253	3	0.012	0.75	GO:0002712	BP	19	regulation of B cell mediated immunity	1	THOC1,SUPT6H,NECTIN2
1	TRUE	0.0247	4	253	3	0.012	0.75	GO:0002889	BP	19	regulation of immunoglobulin mediated immune response	2	THOC1,SUPT6H,NECTIN2
1	TRUE	0.0247	29	8	2	0.25	0.069	GO:0048598	BP	28	embryonic morphogenesis	2	RPS7,RACK1
1	TRUE	0.0247	35	249	9	0.036	0.257	GO:0004518	MF	31	nuclease activity	1	ELAC2,MRE11,EXOSC7,XRN2,DCPS,RAD50,CPSF3,PNPT1,RPS3
1	TRUE	0.0247	238	8	4	0.5	0.017	GO:0098772	MF	4	molecular function regulator	2	RPL5,RPS7,NPM1,RACK1
1	TRUE	0.0247	16	14	2	0.143	0.125	GO:0043022	MF	6	ribosome binding	2	RPSA,RACK1
1	TRUE	0.0251	63	4	2	0.5	0.032	GO:0042326	BP	1	negative regulation of phosphorylation	3	NPM1,RACK1
1	TRUE	0.0251	110	8	3	0.375	0.027	GO:0030162	BP	1	regulation of proteolysis	2	RPL5,RPS7,RACK1
1	TRUE	0.0251	12	257	5	0.019	0.417	GO:0070301	BP	13	cellular response to hydrogen peroxide	1	NUP93,TRAP1,RPS3,PYCR1,RACK1
1	TRUE	0.0256	2	154	2	0.013	1	GO:0036228	BP	1	protein localization to nuclear inner membrane	1	NUP155,NUP54
1	TRUE	0.0259	2554	102	101	0.99	0.04	GO:0008150	BP	1	biological_process	1	RPS20,MAT2B,NOP58,RPL18,WDR18,NUP133,RPL31,XRN2,RPL6,HNRNPM,EIF3L,SNU13,RPL3,PABPN1,EIF3E,RPS16,FBL,RPS19,RPL18A,EIF3B,EIF3A,GTPBP4,RPL28,RPL19,FTSJ3,RPL34,RPS13,RPS12,RPL24,FXR1,RRP9,RPL22,EBNA1BP2,RPS25,HMGN3,RPL21,RPL5,SRSF6,RPS10,RPL23,RALY,NUP214,DKC1,PSME3,MYBBP1A,RPS15A,NAT10,IGF2BP3,PRPF4,RPL35,RPS6,RPS2,RPS11,RPL11,RPS8,CRABP2,RPL32,RPS3A,RPL37,RPL10,RPL7,EIF3H,RPL7A,RPS3,CPSF7,FAU,KIN,T…
1	TRUE	0.0261	9	213	4	0.019	0.444	GO:0071428	BP	1	rRNA-containing ribonucleoprotein complex export from nucleus	9	NUP88,RPS15,RPSA,RRS1
1	TRUE	0.0263	1233	42	28	0.667	0.023	GO:0071840	BP	1	cellular component organization or biogenesis	2	RPL6,RPL3,FBL,RPS19,EIF3A,RPL34,RPL24,EBNA1BP2,RPL5,RPS10,RPL23,RPS6,RPS2,RPL11,RPS8,RPL10,RPL7,RPL7A,RPS3,DDB1,RPSA,RSL1D1,RPS7,NPM1,RPS17,RPS23,RPL23A,RACK1
1	TRUE	0.0265	2661	155	154	0.994	0.058	GO:0003674	MF	4	molecular_function	1	RPS20,MRE11,ZCCHC8,MAT2B,RAI14,NOP58,ALDH18A1,RPL18,WDR18,NUP133,RPL31,PCNP,RPS5,EIF3I,XRN2,RPL6,HSP90AB1,HNRNPM,EIF3L,SNU13,RPL3,EIF3D,PABPN1,CSTF2,EIF3E,AKAP8,RPS16,FBL,RPS19,RPL18A,PMPCB,EIF3B,RBM28,EIF3A,DDX50,GTPBP4,RPL28,RPL19,FTSJ3,RPL34,DCPS,SMAP,RPS13,NUP107,RPS12,NUP155,RPL24,FXR1,RRP9,RPS15,CACYBP,RPL22,EBNA1BP2,RPS25,HMGN3,HEATR1,SET,RPL21,RPL5,ACO1,SRSF6,RPS10,RPL23,RALY,NUP214,RPL36…
1	TRUE	0.0266	247	8	4	0.5	0.016	GO:0031399	BP	1	regulation of protein modification process	1	RPL5,RPS7,NPM1,RACK1
1	TRUE	0.0277	24	36	3	0.083	0.125	GO:0046677	BP	13	response to antibiotic	1	RPL23,RPS3,RACK1
1	TRUE	0.0278	20	150	5	0.033	0.25	GO:0019080	BP	1	viral gene expression	6	EIF3L,EIF3D,EIF3B,EIF3A,EIF3F
1	TRUE	0.0282	5	204	3	0.015	0.6	GO:0031441	BP	1	negative regulation of mRNA 3'-end processing	2	ZC3H14,SUPT5H,NELFE
1	TRUE	0.0282	5	204	3	0.015	0.6	GO:1900364	BP	1	negative regulation of mRNA polyadenylation	3	ZC3H14,SUPT5H,NELFE
1	TRUE	0.0287	3	97	2	0.021	0.667	GO:0001091	MF	4	RNA polymerase II basal transcription factor binding	1	NOP58,FBL
1	TRUE	0.029	2	169	2	0.012	1	GO:0031860	BP	46	telomeric 3' overhang formation	1	MRE11,RAD50
1	TRUE	0.029	4	70	2	0.029	0.5	GO:0031167	BP	1	rRNA methylation	3	FBL,FTSJ3
1	TRUE	0.029	2	169	2	0.012	1	GO:0006312	BP	15	mitotic recombination	1	MRE11,RAD50
1	TRUE	0.029	2	169	2	0.012	1	GO:0000019	BP	15	regulation of mitotic recombination	2	MRE11,RAD50
1	TRUE	0.029	33	8	2	0.25	0.061	GO:2001242	BP	40	regulation of intrinsic apoptotic signaling pathway	1	RPS7,RACK1
1	TRUE	0.029	33	8	2	0.25	0.061	GO:2001235	BP	40	positive regulation of apoptotic signaling pathway	1	RPS7,RACK1
1	TRUE	0.029	8	257	4	0.016	0.5	GO:1901031	BP	13	regulation of response to reactive oxygen species	1	NUP93,TRAP1,PYCR1,RACK1
1	TRUE	0.029	8	257	4	0.016	0.5	GO:1903205	BP	13	regulation of hydrogen peroxide-induced cell death	2	NUP93,TRAP1,PYCR1,RACK1
1	TRUE	0.029	4	70	2	0.029	0.5	GO:0140102	MF	22	catalytic activity, acting on a rRNA	2	FBL,FTSJ3
1	TRUE	0.029	4	70	2	0.029	0.5	GO:0008649	MF	22	rRNA methyltransferase activity	3	FBL,FTSJ3
1	TRUE	0.029	2	169	2	0.012	1	GO:0000014	MF	31	single-stranded DNA endodeoxyribonuclease activity	2	MRE11,RAD50
1	TRUE	0.0299	58	213	11	0.052	0.19	GO:0017038	BP	1	protein import	7	RANBP3,NUP133,NUP88,NUP98,NUP107,NUP155,RPL23,NUP214,NUP54,NUP58,RANBP2
1	TRUE	0.0299	455	246	56	0.228	0.123	GO:0019219	BP	1	regulation of nucleobase-containing compound metabolic process	6	MRE11,KARS,NUP133,EXOSC7,TIGAR,THOC1,RPL6,HSP90AB1,THOC5,ZC3H14,PABPN1,CTCF,BUD31,EDF1,GTPBP4,RPS13,NUP98,NUP107,SRSF9,RAD50,HEATR1,SET,ENY2,SRSF6,RPL23,RALY,NUP214,DKC1,DNAJB1,MYBBP1A,NAT10,IGF2BP3,ACTL6A,PNPT1,PELP1,CRABP2,TMF1,RPL10,RPS3,CPSF7,TIAL1,CCAR2,DFFA,RBM15,WDR43,GNL3,RPS14,ILK,CTBP2,NPM1,SUPT5H,MYO6,RPS26,DDRGK1,NELFE,TAF15
1	TRUE	0.0302	13	249	5	0.02	0.385	GO:0004519	MF	31	endonuclease activity	2	ELAC2,MRE11,RAD50,CPSF3,RPS3
1	TRUE	0.0305	2	176	2	0.011	1	GO:0009211	BP	14	pyrimidine deoxyribonucleoside triphosphate metabolic process	1	DUT,DTYMK
1	TRUE	0.0305	2	176	2	0.011	1	GO:0009219	BP	42	pyrimidine deoxyribonucleotide metabolic process	1	DUT,DTYMK
1	TRUE	0.0305	2	176	2	0.011	1	GO:0046385	BP	42	deoxyribose phosphate biosynthetic process	1	DUT,DTYMK
1	TRUE	0.0305	2	176	2	0.011	1	GO:0009265	BP	42	2'-deoxyribonucleotide biosynthetic process	2	DUT,DTYMK
1	TRUE	0.0305	2	176	2	0.011	1	GO:0009221	BP	42	pyrimidine deoxyribonucleotide biosynthetic process	3	DUT,DTYMK
1	TRUE	0.0305	446	8	5	0.625	0.011	GO:0019899	MF	4	enzyme binding	4	RPS19,RPL5,RPS7,NPM1,RACK1
1	TRUE	0.031	449	8	5	0.625	0.011	GO:0009893	BP	1	positive regulation of metabolic process	1	RPS19,RPL5,RPS7,NPM1,RACK1
1	TRUE	0.0318	149	21	5	0.238	0.034	GO:0044257	BP	1	cellular protein catabolic process	6	RPL5,RPL23,DDB1,RPS7,RACK1
1	TRUE	0.0318	61	71	6	0.085	0.098	GO:0031330	BP	1	negative regulation of cellular catabolic process	2	RPL5,RPL23,DKC1,RPL11,CCAR2,RPS7
1	TRUE	0.0318	195	55	10	0.182	0.051	GO:0050839	MF	4	cell adhesion molecule binding	4	RPL6,RPL34,RPL24,RPS2,RPL7A,RPL29,RSL1D1,RPL14,RPL23A,RACK1
1	TRUE	0.0319	510	259	64	0.247	0.125	GO:0018130	BP	1	heterocycle biosynthetic process	5	MRE11,POLR2B,ALDH18A1,KARS,NUP133,GTF3C1,THOC1,RPL6,HSP90AB1,THOC5,PABPN1,CSTF2,CTCF,BUD31,EDF1,SUPT6H,NUP107,RAD50,GTF3C3,CPSF3,HEATR1,SET,ENY2,RPL23,SYMPK,RALY,DUT,DKC1,DNAJB1,MYBBP1A,NAT10,ACTL6A,PELP1,CRABP2,TMF1,FIP1L1,BTF3,RPL10,RPS3,CPSF7,TIAL1,NIFK,CCAR2,FUBP1,GMPS,WDR43,GNL3,RPS14,CPSF2,ILK,DTYMK,POLR1C,CTBP2,CSTF2T,NPM1,PYCR1,DRG1,SUPT5H,MYO6,GTF2E2,DDRGK1,NELFE,HMBS,TAF15
1	TRUE	0.0338	46	21	3	0.143	0.065	GO:0071824	BP	1	protein-DNA complex subunit organization	2	RPL23,DDB1,NPM1
1	TRUE	0.0338	79	4	2	0.5	0.025	GO:0045936	BP	1	negative regulation of phosphate metabolic process	2	NPM1,RACK1
1	TRUE	0.0342	706	8	6	0.75	0.008	GO:0048522	BP	1	positive regulation of cellular process	1	RPS19,RPL5,RPS15A,RPS7,NPM1,RACK1
1	TRUE	0.0342	14	21	2	0.095	0.143	GO:0071482	BP	21	cellular response to light stimulus	1	DDB1,NPM1
1	TRUE	0.0344	13	261	5	0.019	0.385	GO:0002183	BP	1	cytoplasmic translational initiation	5	EIF4B,EIF3D,EIF3A,RPL13A,EIF3M
1	TRUE	0.0344	80	4	2	0.5	0.025	GO:0010563	BP	1	negative regulation of phosphorus metabolic process	1	NPM1,RACK1
1	TRUE	0.035	275	8	4	0.5	0.015	GO:0050790	BP	1	regulation of catalytic activity	1	RPL5,RPS7,NPM1,RACK1
1	TRUE	0.037	2	201	2	0.01	1	GO:0051029	BP	1	rRNA transport	7	PNPT1,RPSA
1	TRUE	0.037	474	8	5	0.625	0.011	GO:0048583	BP	1	regulation of response to stimulus	1	RPS19,RPL5,RPS7,NPM1,RACK1
1	TRUE	0.037	134	8	3	0.375	0.022	GO:0044092	BP	1	negative regulation of molecular function	1	RPL5,RPS7,NPM1
1	TRUE	0.0378	623	38	16	0.421	0.026	GO:0022607	BP	1	cellular component assembly	4	RPL6,RPS19,EIF3A,RPL24,RPL5,RPS10,RPL11,RPL10,RPS3,DDB1,RPSA,NPM1,RPS17,RPS23,RPL23A,RACK1
1	TRUE	0.0385	2	207	2	0.01	1	GO:0000973	BP	26	posttranscriptional tethering of RNA polymerase II gene DNA at nuclear periphery	2	NUP98,NUP107
1	TRUE	0.0389	220	10	4	0.4	0.018	GO:0042981	BP	44	regulation of apoptotic process	1	RPS3A,RPS7,NPM1,RACK1
1	TRUE	0.0393	5	68	2	0.029	0.4	GO:0043144	BP	1	snoRNA processing	10	FBL,DKC1
1	TRUE	0.0393	5	68	2	0.029	0.4	GO:0031126	BP	1	snoRNA 3'-end processing	11	FBL,DKC1
1	TRUE	0.0397	9	253	4	0.016	0.444	GO:0032786	BP	2	positive regulation of DNA-templated transcription, elongation	1	THOC1,THOC5,SUPT6H,SUPT5H
1	TRUE	0.0409	59	18	3	0.167	0.051	GO:0045787	BP	1	positive regulation of cell cycle	1	RPL23,RPS15A,NPM1
1	TRUE	0.041	5	248	3	0.012	0.6	GO:0051836	BP	1	translocation of molecules into other organism involved in symbiotic interaction	5	THOC1,THOC5,THOC2
1	TRUE	0.041	5	248	3	0.012	0.6	GO:0044417	BP	1	translocation of molecules into host	6	THOC1,THOC5,THOC2
1	TRUE	0.041	5	248	3	0.012	0.6	GO:0046784	BP	1	viral mRNA export from host cell nucleus	7	THOC1,THOC5,THOC2
1	TRUE	0.041	225	10	4	0.4	0.018	GO:0043067	BP	44	regulation of programmed cell death	1	RPS3A,RPS7,NPM1,RACK1
1	TRUE	0.041	46	23	3	0.13	0.065	GO:0009790	BP	28	embryo development	1	RPL10,RPS7,RACK1
1	TRUE	0.0411	9	257	4	0.016	0.444	GO:2001024	BP	13	negative regulation of response to drug	1	NUP93,TRAP1,PYCR1,RACK1
1	TRUE	0.0411	9	257	4	0.016	0.444	GO:2001038	BP	13	regulation of cellular response to drug	1	NUP93,TRAP1,PYCR1,RACK1
1	TRUE	0.0411	9	257	4	0.016	0.444	GO:0036474	BP	13	cell death in response to hydrogen peroxide	1	NUP93,TRAP1,PYCR1,RACK1
1	TRUE	0.042	2	222	2	0.009	1	GO:0050857	BP	3	positive regulation of antigen receptor-mediated signaling pathway	1	NECTIN2,RPS3
1	TRUE	0.042	2	222	2	0.009	1	GO:0050862	BP	3	positive regulation of T cell receptor signaling pathway	1	NECTIN2,RPS3
1	TRUE	0.042	2	222	2	0.009	1	GO:0044406	BP	1	adhesion of symbiont to host	3	HSP90AB1,NECTIN2
1	TRUE	0.042	2	222	2	0.009	1	GO:0044650	BP	1	adhesion of symbiont to host cell	4	HSP90AB1,NECTIN2
1	TRUE	0.042	2	222	2	0.009	1	GO:0019062	BP	1	virion attachment to host cell	1	HSP90AB1,NECTIN2
1	TRUE	0.042	403	43	13	0.302	0.032	GO:0051246	BP	1	regulation of protein metabolic process	1	EIF3B,RPL5,RPL23,IGF2BP3,RPS2,RPL11,RPL10,EIF3H,RPS3,DDB1,RPS7,NPM1,RACK1
1	TRUE	0.042	98	254	17	0.067	0.173	GO:0140098	MF	22	catalytic activity, acting on RNA	1	ELAC2,MTREX,POLR2B,KARS,EXOSC7,XRN2,FBL,DDX50,FTSJ3,DCPS,CPSF3,LARS,PNPT1,DDX46,G3BP1,POLR1C,DDX42
1	TRUE	0.0422	227	253	32	0.126	0.141	GO:0006366	BP	1	transcription by RNA polymerase II	7	POLR2B,PABPN1,CSTF2,CTCF,BUD31,SUPT6H,CPSF3,ENY2,RPL23,SYMPK,DNAJB1,ACTL6A,PELP1,TMF1,FIP1L1,BTF3,RPL10,CPSF7,TIAL1,FUBP1,GNL3,RPS14,CPSF2,CTBP2,CSTF2T,NPM1,SUPT5H,MYO6,GTF2E2,DDRGK1,NELFE,TAF15
1	TRUE	0.0427	492	253	60	0.237	0.122	GO:0034654	BP	1	nucleobase-containing compound biosynthetic process	6	MRE11,POLR2B,KARS,NUP133,THOC1,RPL6,HSP90AB1,THOC5,PABPN1,CSTF2,CTCF,BUD31,EDF1,SUPT6H,NUP107,RAD50,GTF3C3,CPSF3,HEATR1,SET,ENY2,RPL23,SYMPK,RALY,DUT,DKC1,DNAJB1,MYBBP1A,NAT10,ACTL6A,PELP1,CRABP2,TMF1,FIP1L1,BTF3,RPL10,RPS3,CPSF7,TIAL1,NIFK,CCAR2,FUBP1,GMPS,WDR43,GNL3,RPS14,CPSF2,ILK,DTYMK,POLR1C,CTBP2,CSTF2T,NPM1,DRG1,SUPT5H,MYO6,GTF2E2,DDRGK1,NELFE,TAF15
1	TRUE	0.0427	186	178	21	0.118	0.113	GO:0045934	BP	1	negative regulation of nucleobase-containing compound metabolic process	1	MRE11,THOC1,GTPBP4,RPS13,RAD50,SET,SRSF6,RPL23,DKC1,DNAJB1,MYBBP1A,NAT10,RPL10,RPS3,CCAR2,DFFA,RPS14,CTBP2,SUPT5H,RPS26,NELFE
1	TRUE	0.0427	61	18	3	0.167	0.049	GO:0050821	BP	25	protein stabilization	1	RPL5,RPL23,RPS7
1	TRUE	0.043	7	171	3	0.018	0.429	GO:0030544	MF	8	Hsp70 protein binding	1	DNAJC10,DNAJB1,RPS3
1	TRUE	0.0435	17	209	5	0.024	0.294	GO:0050686	BP	1	negative regulation of mRNA processing	1	ZC3H14,SRSF9,SRSF6,SUPT5H,NELFE
1	TRUE	0.044	228	243	31	0.128	0.136	GO:0010628	BP	1	positive regulation of gene expression	6	KARS,THOC1,POLDIP3,THOC5,EIF3D,CTCF,EIF3E,EDF1,NUP98,HEATR1,ENY2,RPL5,RPL23,MYBBP1A,PELP1,RPL11,RPS3,FUBP1,WDR43,GNL3,ILK,RPS9,POLR1C,RPS7,CTBP2,NPM1,SUPT5H,MYO6,RPS4X,DDRGK1,TAF15
1	TRUE	0.0454	26	43	3	0.07	0.115	GO:0006446	BP	1	regulation of translational initiation	3	EIF3B,EIF3H,NPM1
1	TRUE	0.0456	309	38	10	0.263	0.032	GO:0051172	BP	1	negative regulation of nitrogen compound metabolic process	1	RPL5,RPL23,IGF2BP3,RPL11,RPL10,RPS3,RPS7,NPM1,SUPT5H,RACK1
1	TRUE	0.0456	420	245	51	0.208	0.121	GO:2000112	BP	1	regulation of cellular macromolecule biosynthetic process	1	MRE11,EIF4B,KARS,NUP133,THOC1,PUM3,RPL6,HSP90AB1,POLDIP3,THOC5,EIF3D,CTCF,EIF3E,BUD31,EIF3B,EDF1,GTPBP4,NUP107,HEATR1,SET,ENY2,RPL5,RPL23,TRAP1,DKC1,DNAJB1,MYBBP1A,NAT10,IGF2BP3,ACTL6A,PELP1,CRABP2,TMF1,RPL10,EIF3H,RPS3,TIAL1,CCAR2,WDR43,GNL3,RPS14,ILK,RPS9,CTBP2,NPM1,SUPT5H,MYO6,RPS4X,DDRGK1,RACK1,TAF15
1	TRUE	0.046	210	6	3	0.5	0.014	GO:0031328	BP	1	positive regulation of cellular biosynthetic process	1	RPL5,NPM1,RACK1
1	TRUE	0.046	12	97	3	0.031	0.25	GO:0001098	MF	4	basal transcription machinery binding	4	NOP58,FBL,CCAR2
1	TRUE	0.046	12	97	3	0.031	0.25	GO:0001099	MF	4	basal RNA polymerase II transcription machinery binding	5	NOP58,FBL,CCAR2
1	TRUE	0.0461	24	92	4	0.043	0.167	GO:0009617	BP	17	response to bacterium	1	PABPN1,RPS19,FAU,RPL30
1	TRUE	0.0467	505	253	61	0.241	0.121	GO:0019438	BP	1	aromatic compound biosynthetic process	5	MRE11,POLR2B,KARS,NUP133,THOC1,RPL6,HSP90AB1,THOC5,PABPN1,CSTF2,CTCF,BUD31,EDF1,SUPT6H,NUP107,RAD50,GTF3C3,CPSF3,HEATR1,SET,ENY2,RPL23,SYMPK,RALY,DUT,DKC1,DNAJB1,MYBBP1A,NAT10,ACTL6A,PELP1,CRABP2,TMF1,FIP1L1,BTF3,RPL10,RPS3,CPSF7,TIAL1,NIFK,CCAR2,FUBP1,GMPS,WDR43,GNL3,RPS14,CPSF2,ILK,DTYMK,POLR1C,CTBP2,CSTF2T,NPM1,DRG1,SUPT5H,MYO6,GTF2E2,DDRGK1,NELFE,HMBS,TAF15
1	TRUE	0.0467	431	245	52	0.212	0.121	GO:0010556	BP	1	regulation of macromolecule biosynthetic process	5	MRE11,EIF4B,KARS,NUP133,THOC1,PUM3,RPL6,HSP90AB1,POLDIP3,THOC5,EIF3D,CTCF,EIF3E,BUD31,EIF3B,EDF1,GTPBP4,NUP107,HEATR1,SET,ENY2,RPL5,RPL23,RALY,TRAP1,DKC1,DNAJB1,MYBBP1A,NAT10,IGF2BP3,ACTL6A,PELP1,CRABP2,TMF1,RPL10,EIF3H,RPS3,TIAL1,CCAR2,WDR43,GNL3,RPS14,ILK,RPS9,CTBP2,NPM1,SUPT5H,MYO6,RPS4X,DDRGK1,RACK1,TAF15
1	TRUE	0.0467	213	6	3	0.5	0.014	GO:0009891	BP	1	positive regulation of biosynthetic process	2	RPL5,NPM1,RACK1
1	TRUE	0.0467	21	171	5	0.029	0.238	GO:0051117	MF	4	ATPase binding	5	NOP58,DNAJC10,SNU13,FBL,DNAJB1
1	TRUE	0.0478	69	71	6	0.085	0.087	GO:0009895	BP	1	negative regulation of catabolic process	5	RPL5,RPL23,DKC1,RPL11,CCAR2,RPS7
1	TRUE	0.0484	402	245	49	0.2	0.122	GO:0051252	BP	1	regulation of RNA metabolic process	5	KARS,NUP133,EXOSC7,THOC1,RPL6,THOC5,ZC3H14,PABPN1,CTCF,BUD31,EDF1,RPS13,NUP98,NUP107,SRSF9,HEATR1,SET,ENY2,SRSF6,RPL23,RALY,NUP214,DKC1,DNAJB1,MYBBP1A,IGF2BP3,ACTL6A,PNPT1,PELP1,CRABP2,TMF1,RPL10,RPS3,CPSF7,TIAL1,CCAR2,RBM15,WDR43,GNL3,RPS14,ILK,CTBP2,NPM1,SUPT5H,MYO6,RPS26,DDRGK1,NELFE,TAF15
1	TRUE	0.0484	2	249	2	0.008	1	GO:0006398	BP	1	mRNA 3'-end processing by stem-loop binding and cleavage	1	CPSF3,CPSF2
1	TRUE	0.0484	7	182	3	0.016	0.429	GO:0051540	MF	4	metal cluster binding	3	NUBP1,ACO1,RPS3
1	TRUE	0.0484	7	182	3	0.016	0.429	GO:0051536	MF	4	iron-sulfur cluster binding	4	NUBP1,ACO1,RPS3
1	TRUE	0.0491	533	259	65	0.251	0.122	GO:1901362	BP	1	organic cyclic compound biosynthetic process	5	MRE11,POLR2B,ALDH18A1,KARS,NUP133,GTF3C1,THOC1,RPL6,HSP90AB1,THOC5,PABPN1,CSTF2,CTCF,BUD31,EDF1,SUPT6H,NUP107,RAD50,GTF3C3,CPSF3,HEATR1,SET,ENY2,RPL23,SYMPK,RALY,DUT,DKC1,DNAJB1,MYBBP1A,NAT10,ACTL6A,PELP1,CRABP2,TMF1,FIP1L1,BTF3,RPL10,RPS3,CPSF7,TIAL1,NIFK,CCAR2,FDXR,FUBP1,GMPS,WDR43,GNL3,RPS14,CPSF2,ILK,DTYMK,POLR1C,CTBP2,CSTF2T,NPM1,PYCR1,DRG1,SUPT5H,MYO6,GTF2E2,DDRGK1,NELFE,HMBS,TAF15
1	TRUE	0.0496	364	4	3	0.75	0.008	GO:0042802	MF	4	identical protein binding	4	RPS19,NPM1,RACK1

## Sheet: 4yellow_3M
query.number	significant	p.value	term.size	query.size	overlap.size	precision	recall	term.id	domain	subgraph.number	term.name	relative.depth	intersection
1	TRUE	4.01e-06	425	132	46	0.348	0.108	GO:0044281	BP	6	small molecule metabolic process	1	AK2,SLC25A13,HEXB,AKR7A2,PKM,ACADVL,GSTP1,SEC14L2,SAMHD1,ABCC1,GSR,HIBADH,ERLIN1,UGDH,ACSS3,LTA4H,RARS,HDLBP,AMPD2,HMGCL,AKR1A1,EPHX2,IDUA,MCCC2,PRKAA1,EPRS,PPA2,HADH,SLC27A2,OSBPL1A,EPHX1,GALM,CBR4,AIMP1,ECI1,GUSB,NUDT9,RBKS,GAA,QARS,FUCA1,ACADSB,OGDHL,HIBCH,HSD17B8,GPX1
1	TRUE	4.01e-06	223	144	33	0.229	0.148	GO:0019752	BP	6	carboxylic acid metabolic process	4	HEXB,PKM,ACADVL,GSTP1,ABCC1,HIBADH,ERLIN1,UGDH,LTA4H,RARS,HMGCL,AKR1A1,EPHX2,IDUA,MCCC2,PRKAA1,EPRS,PPA2,HADH,SLC27A2,OSBPL1A,CBR4,AIMP1,ECI1,AHCYL1,GUSB,QARS,ACADSB,OGDHL,HIBCH,HSD17B8,HEXA,GPX1
1	TRUE	1.11e-05	234	144	33	0.229	0.141	GO:0006082	BP	6	organic acid metabolic process	2	HEXB,PKM,ACADVL,GSTP1,ABCC1,HIBADH,ERLIN1,UGDH,LTA4H,RARS,HMGCL,AKR1A1,EPHX2,IDUA,MCCC2,PRKAA1,EPRS,PPA2,HADH,SLC27A2,OSBPL1A,CBR4,AIMP1,ECI1,AHCYL1,GUSB,QARS,ACADSB,OGDHL,HIBCH,HSD17B8,HEXA,GPX1
1	TRUE	1.11e-05	233	144	33	0.229	0.142	GO:0043436	BP	6	oxoacid metabolic process	3	HEXB,PKM,ACADVL,GSTP1,ABCC1,HIBADH,ERLIN1,UGDH,LTA4H,RARS,HMGCL,AKR1A1,EPHX2,IDUA,MCCC2,PRKAA1,EPRS,PPA2,HADH,SLC27A2,OSBPL1A,CBR4,AIMP1,ECI1,AHCYL1,GUSB,QARS,ACADSB,OGDHL,HIBCH,HSD17B8,HEXA,GPX1
1	TRUE	1.78e-05	5	104	5	0.048	1	GO:0016803	MF	27	ether hydrolase activity	2	AKR7A2,LTA4H,EPHX2,EPHX1,RNPEP
1	TRUE	1.78e-05	5	104	5	0.048	1	GO:0004301	MF	27	epoxide hydrolase activity	3	AKR7A2,LTA4H,EPHX2,EPHX1,RNPEP
1	TRUE	8.86e-05	6	104	5	0.048	0.833	GO:0016801	MF	27	hydrolase activity, acting on ether bonds	1	AKR7A2,LTA4H,EPHX2,EPHX1,RNPEP
1	TRUE	0.000116	66	59	10	0.169	0.152	GO:0016054	BP	6	organic acid catabolic process	1	HEXB,HIBADH,HMGCL,AKR1A1,IDUA,MCCC2,HADH,SLC27A2,GUSB,HIBCH
1	TRUE	0.000116	66	59	10	0.169	0.152	GO:0046395	BP	6	carboxylic acid catabolic process	2	HEXB,HIBADH,HMGCL,AKR1A1,IDUA,MCCC2,HADH,SLC27A2,GUSB,HIBCH
1	TRUE	0.000136	96	63	12	0.19	0.125	GO:0044282	BP	6	small molecule catabolic process	2	HEXB,PKM,HIBADH,HMGCL,AKR1A1,IDUA,MCCC2,HADH,SLC27A2,GALM,GUSB,HIBCH
1	TRUE	0.000136	103	132	18	0.136	0.175	GO:0032787	BP	6	monocarboxylic acid metabolic process	5	PKM,ACADVL,GSTP1,ERLIN1,LTA4H,AKR1A1,EPHX2,IDUA,MCCC2,PRKAA1,HADH,SLC27A2,OSBPL1A,CBR4,ECI1,ACADSB,HSD17B8,GPX1
1	TRUE	0.000815	55	132	12	0.091	0.218	GO:0006631	BP	6	fatty acid metabolic process	3	ACADVL,GSTP1,ERLIN1,LTA4H,EPHX2,HADH,SLC27A2,CBR4,ECI1,ACADSB,HSD17B8,GPX1
1	TRUE	0.000901	180	132	23	0.174	0.128	GO:0006629	BP	6	lipid metabolic process	1	HEXB,ACADVL,GSTP1,SEC14L2,ARSA,ERLIN1,LTA4H,HDLBP,HMGCL,TTR,EPHX2,PRKAA1,HADH,SLC27A2,OSBPL1A,CBR4,TPP1,ECI1,FUCA1,ACADSB,NAGA,HSD17B8,GPX1
1	TRUE	0.000919	22	144	8	0.056	0.364	GO:0030203	BP	6	glycosaminoglycan metabolic process	3	HEXB,NAGLU,UGDH,IDUA,GUSB,FUCA1,SGSH,HEXA
1	TRUE	0.000927	17	88	6	0.068	0.353	GO:0006027	BP	6	glycosaminoglycan catabolic process	3	HEXB,NAGLU,IDUA,GUSB,FUCA1,SGSH
1	TRUE	0.00157	25	64	6	0.094	0.24	GO:0004553	MF	25	hydrolase activity, hydrolyzing O-glycosyl compounds	2	HEXB,NAGLU,IDUA,GUSB,GAA,FUCA1
1	TRUE	0.00158	24	144	8	0.056	0.333	GO:0006022	BP	6	aminoglycan metabolic process	2	HEXB,NAGLU,UGDH,IDUA,GUSB,FUCA1,SGSH,HEXA
1	TRUE	0.00158	19	88	6	0.068	0.316	GO:0006026	BP	6	aminoglycan catabolic process	2	HEXB,NAGLU,IDUA,GUSB,FUCA1,SGSH
1	TRUE	0.00158	11	44	4	0.091	0.364	GO:0009081	BP	6	branched-chain amino acid metabolic process	2	HIBADH,HMGCL,MCCC2,HIBCH
1	TRUE	0.00158	11	44	4	0.091	0.364	GO:0009083	BP	6	branched-chain amino acid catabolic process	3	HIBADH,HMGCL,MCCC2,HIBCH
1	TRUE	0.00231	163	96	17	0.177	0.104	GO:0002446	BP	32	neutrophil mediated immunity	5	ERP44,VCL,HEXB,PKM,GSTP1,ARSA,LTA4H,TTR,PRDX4,SERPINB6,SLC27A2,GUSB,GAA,FUCA1,TUBB4B,APRT,TXNDC5
1	TRUE	0.00231	163	96	17	0.177	0.104	GO:0002283	BP	32	neutrophil activation involved in immune response	5	ERP44,VCL,HEXB,PKM,GSTP1,ARSA,LTA4H,TTR,PRDX4,SERPINB6,SLC27A2,GUSB,GAA,FUCA1,TUBB4B,APRT,TXNDC5
1	TRUE	0.00231	163	96	17	0.177	0.104	GO:0043312	BP	32	neutrophil degranulation	5	ERP44,VCL,HEXB,PKM,GSTP1,ARSA,LTA4H,TTR,PRDX4,SERPINB6,SLC27A2,GUSB,GAA,FUCA1,TUBB4B,APRT,TXNDC5
[truncated: 123 more rows]

## Sheet: 7black_3M
query.number	significant	p.value	term.size	query.size	overlap.size	precision	recall	term.id	domain	subgraph.number	term.name	relative.depth	intersection
[truncated: 64 more rows]

[truncated: 2 more sheets: 8pink_3M, 13salmon_3M]
