# Supplementary material for: Cortical organoids model early brain development disrupted by 16p11.2 copy number variants in autism
Source: Mol Psychiatry. 2021 Aug 26;26(12):7560–80. doi: 10.1038/s41380-021-01243-6 (PMC8873019; doi:10.1038/s41380-021-01243-6)
Supplement: Supplementary file 14 — Table S12 [file 41380_2021_1243_MOESM14_ESM.xlsx]

## Sheet: readme_S12
Supplementary Table 12. Summary of experiments by patients (i.e. cell line) and clones (i.e. clone).
IF - immunofluorescence
qPCR - quantitative PCR
IP- immunoprecipitation
DEG - differentially expressed genes
DEP- differentially expressed proteins
WGCNA - weighted gene co-expression network analyses
WPCNA - weighted protein co-expression network analyses
CoNTExT, TMAP - see Stein et al., 2014 for details

## Sheet: samples_used
				Genotype	CTRL						DEL						DUP
				Cell line	11		61		101		16pA		16pB		16pC		16pX		16pY		16pZ
				Clone	c1	c6	c3	c5	c1	c3	c11	c12	c9	c10	c2	c4	c2	c3	c1	c4	c2	c8
				iPSCs
				Microarray genotyping and PennCNV	x	x	x	x	x	x	x	x	x	x	x	x	x	x	x	x	x	x
				IF Stem cell markers	x		x		x		x		x		x		x		x		x
				qPCR Stem cell markers		x		x		x		x		x		x		x		x		x
				1M organoids
				Organoid size measurement	x	x	x	x	x	x	x	x	x	x	x	x	x	x	x	x	x	x
				Western Blot for KCTD13		x		x		x		x		x		x		x		x		x
				Western Blot total RhoA		x		x		x		x		x		x		x		x		x
				Western Blot active RhoA by IP	x	x	x	x		x		x	x	x	x	x	x	x	x	x		x
				qPCR NPC/Neural markers		x		x		x		x		x		x		x		x		x
				Migration attached organoids				x		x		x				x		x		x
				Migration Boyden Chamber		x		x				x		x				x		x
				Dissociation and neuron morphology		x	x			x		x		x		x		x		x		x
				IF Ki67				x		x		x				x				x		x
				IF Edu				x		x		x				x				x		x
				IF PAX6				x		x		x				x				x		x
				IF NeuN				x		x		x				x				x		x
				IF SynI		x		x				x		x						x		x
				IF MAP2		x		x				x		x						x		x
				RNAseq - DEG	x	x	x	x	x	x	x	x	x	x	x	x	x	x	x	x	x	x
				RNAseq - WCGNA	x	x	x	x	x	x	x	x	x	x	x	x	x	x	x	x	x	x
				RNAseq - CoNTExT, TMAP	x	x	x	x	x	x	x	x	x	x	x	x	x	x	x	x	x	x
				Proteomics - DEP	x	x	x	x	x	x	x	x	x	x	x	x	x	x	x	x	x	x
				Proteomics - WPCNA	x	x	x	x	x	x	x	x	x	x	x	x	x	x	x	x	x	x
				Rhosin rescue treatment			x			x		x		x				x				x
				3M organoids
				Organoid size measurement		x	x	x	x		x	x		x	x			x	x		x	x
				qPCR NPC/Neural markers		x		x		x		x		x		x		x		x		x
				RNAseq - DEG	x	x	x	x	x	x	x	x	x	x	x	x	x	x	x	x	x	x
				RNAseq - WCGNA	x	x	x	x	x	x	x	x	x	x	x	x	x	x	x	x	x	x
				RNAseq - CoNTExT, TMAP	x	x	x	x	x	x	x	x	x	x	x	x	x	x	x	x	x	x
				Proteomics - DEP	x	x	x	x	x	x	x	x	x	x	x	x	x	x	x	x	x	x
				Proteomics - WPCNA	x	x	x	x	x	x	x	x	x	x	x	x	x	x	x	x	x	x
