# Supplementary material for: Cortical organoids model early brain development disrupted by 16p11.2 copy number variants in autism
Source: Mol Psychiatry. 2021 Aug 26;26(12):7560–80. doi: 10.1038/s41380-021-01243-6 (PMC8873019; doi:10.1038/s41380-021-01243-6)
Supplement: Supplementary file 15 — Table S13 [file 41380_2021_1243_MOESM15_ESM.xlsx]

## Sheet: Fig1E_S7_organoid_size
			Proportion of Organoids
			6days	small						medium						large
			CTRL	14.3392	9.2006	0.54407	1.28205	19.5652	9.67118	77.0574	70.4374	50.1632	61.5385	65.2174	74.4681	8.60349	20.362	49.2927	37.1795	15.2174	15.8607
			DEL	1.70316	9.84615	11.378	5.74713	11.6505	16.7742	55.7178	68.3077	81.2895	74.7126	53.3981	48.8172	42.5791	21.8462	7.33249	19.5402	34.9515	34.4086
			DUP	12.3746	23.4414	23.6166	33.0097	38	20.8054	76.0312	76.3092	74.2095	64.0777	58	71.9799	11.5942	0.249377	2.17391	2.91262	4	7.21476
			16days	small						medium						large
			CTRL	10.4911	14.5089	0.425532	7.01754	23.9437	10.6965	64.9554	73.6607	49.7872	61.4035	50.7042	74.8756	24.5536	11.8304	49.7872	31.5789	25.3521	14.4279
			DEL	2.1164	4.33071	8.7234	5.40541	8.21918	10.5105	61.9048	51.1811	72.766	63.5135	68.4931	74.7748	35.9788	44.4882	18.5106	31.0811	23.2877	14.7147
			DUP	22.3167	19.246	22.4439	33.3333	19.4805	13.9037	72.1573	79.5635	77.3067	66.6667	77.9221	72.4599	5.52604	1.19048	0.249377	0	2.5974	13.6364
			1month	small						medium						large
			CTRL	10.4987	7.97872	1.96078	20.9302	18.8889	14.1593	72.9659	79.3883	50	55.8139	67.7778	70.7965	16.5354	12.633	48.0392	23.2558	13.3333	15.0442
			DEL	2.08333	12.8093	10.989	9.87654	12.5	15.1235	47.3214	78.7482	51.6484	62.963	55.7692	68.8272	50.5952	8.4425	37.3626	27.1605	31.7308	16.0494
			DUP	7.36515	13.4478	11.6326	24.1379	26.2626	18.4615	89.3153	71.2446	88.3674	65.5172	60.6061	67.6923	3.3195	15.3076	0	10.3448	13.1313	13.8461
			3months	small				medium				large
			CTRL	7.14286	13.1579	32.9268	23.1707	92.8571	60.5263	67.0732	51.2195	0	26.3158	0	25.6098
			DEL	0	0	0	2.43902	23.8095	58.9744	42.6829	54.8781	76.1905	41.0256	57.3171	42.6829
			DUP	16.5049	29.5454	20.5714	14.0541	81.5534	68.1818	72	85.9459	1.94175	2.27273	7.42857	0

## Sheet: Fig4B-D_S22_Flow_Cytometry
						CTRL SOX2	DEL SOX2	DUP SOX2	CTRL NeuN	DEL NeuN	DUP NeuN	CTRL TBR2	DEL TBR2	DUP TBR2
					Exp1	12.4347	12.1893	15.873	3.06407	6.17433	2.48675	14.2521	11.1	19.2351
					Exp2	26.5683	22.1258	37.346	11.1389	15.1832	7.35874	50.3472	43.7928	60.7143
					Exp3	32.491	15.9875	42.933	21.787	26.3984	21.522	43.6578	45.0935	49.1353
						Percentage of positive cells

## Sheet: Fig5F_PAX6_NeuN_immunos
					% cells			% cells
				PAX6			NeuN
				CTRL	DEL	DUP	CTRL	DEL	DUP
			Experiment 1	64.0324	25.8664	94.4134	3.85005	11.4117	1.00559
				44.8962	38.4367	71.4147	4.67128	7.17164	2.42248
				61.777	37.3874	71.6129	8.71752	16.9369	13.3871
				32.9973	40.6629	60.9641		9.53921	1.60681
				33.0846	32.3858	37.75			7.493
			Experiment 2	53.7861	19.3548	28.2322	3.27869	15.1912	2.99032
				87.0445	24.7626	32.7228	5.46559	10.9905	8.91331
				67.9031	14.094	40.5777	8.09992	16.8006	4.2641
				24.5847	16.2913	30.474	15.3501	23.406	1.3544
				56.4528	10.787	40.7484		39.8319
			Experiment 3	38.9143	22.5874	22.8797	16.8	24.2657	12.1631
				43.5841	27.5251	28.1366	31.5634	20.4962	5.41945
				47.6769	11.588	8.32321	9.93567	28.1116	12.3937
				46.5071	21.6194	45.8209	21.0867	19.2041	14.33
				49.2986	16.1966	41.0351	16.6524	32.6511	3.51145
				48.7072	8.49968			39.8319
					17.3323

## Sheet: Fig5H_neurite_length_soma_size
					Neurite length					Soma size
					CTRL	DEL	DUP		CTRL	DEL	DUP
					129.243	178.693	365.132		214.3	259	308.3
					172.551	243.374	406.993		227.3	219.6	145.1
					99.203	220.2	155.54		189.1	312.5	210.1
					161.522	581.171	345.537		286.5	211.3	226
					118.422	242.77	256.886		271.5	166.9	171.6
					145.636	164.677	54.2894		250.3	282.6	236.1
					123.848	608.761	189.042		296.1	162.5	259.4
					338.606	388.179	206.323		205.5	221.3	379
					465.345	250.441	376.985		321.1	388.4	335.9
					141.106	109.861	142.402		144.1	234.3	273.8
					274.584	570.235	513.166		186.9	345.4	222.7
					427.779	292.74	564.736		221.5	189.2	235.5
					98.0333	306.445	138.024		219.5	217.6	281.1
					261.222	343.242	212.385		149	269.7	172.4
					153.117	1099.38	232.682		179	257	183
					162.375	68.7626	269.257		297.5	209.6	188.5
					121.775	278.829	245.337		379	235.7	174.7
					338.09	72.5099	61.7294		223	220.2	278.9
					180.243	604.15	278.479		164.7	165.2	141.5
					137.738	218.656	104.872		171.2	227.4	228.6
					246.901	184.803	895.558		273.1	193.9	155.4
					139.722	488.022	304.113		73.5	237.1	198.3
					602.579	128.539	98.9476		188.6	159.1	191
					123.772	589.835	179.823		306.9	381.9	181.2
					216.296	728.733	568.372		186.1	442.3	233.9
					308.473	71.186	195.947		202.2	280.9	201.2
					277.43	301.501	299.317		173.3	321.8
					436.846	208.591	257.174		132	293.5
					523.304	289.218	603.086		106.9	441.6
					310.001	119.522	408.726		311	306.9
					280.493	59.8665	254.935		235.8	328.2
					709.222	64.891	334.868		245.5
					214.494	298.653	271.034
					623.087	764.801	73.6575
					83.4326	324.666	380.755
					306.864	449.13	411.553
					325.248	86.5519	92.239
					116.787	150.022	67.7586
					183.738	741.74	121.621
					580.709	625.213	221.886
					240.464	435.131	253.652
					122.319		53.2384
					53.002		60.2831
					45.2208
					235.121
					200.337
					154.987	280.113	124.689
					36.083	123.804	532.816
					153.825	201.756	137.603
					55.7074	74.222	110.262
					52.1093	311.921	39.1225
					180.179	159.55	93.5022
					146.278	182.12	71.1867
					108.722	185.203	221.783
					45.6864	127.929	49.9954
					87.4851	54.0154	70.1338
					64.9056	563.915	147.793
					42.3623	223.098	414.967
					73.2146	218.311	71.2765
					142.968	73.8776	50.4465
					384.145	173.619	81.9759
					128.414	51.796	390.346
					83.0967	142.454	83.2024
					38.2792	41.3444	138.859
					107.595	81.959	112.757
					106.763	222.801	27.5953
					85.957	245.484	116.622
					60.6386	121.738	122.257
					248.466	107.795	196.17
					161.554	285.601	80.3542
					321.808	190.523	157.237
					69.9265	335.593	104.518
					48.829	49.3595	195.451
					177.299	289	275.324
					195.397	54.9519	269.192
					351.57	162.708	163.932
					59.0338	266.456	170.346
					40.8665	403.912	142.211
					153.987	278.709	183.379
					47.7811	115.591	113.534
					94.9558	46.2638	113.42
					163.365	190.975	152.982
					283.835	374.289	33.2935
					271.675	294.084	15.8949
					255.357	393.135	70.0331
					32.1803	207.637	193.103
					13.228	212.967	475.624
					157.168	256.207	145.871
					311.497	232.653	89.2234
					256.908	128.517	114.036
					324.672	145.984	51.1258
					223.266	88.2061	72.0584
					164.614	129.335	412.209
					200.466	82.1637	136.9
					147.231	116.713	226.857
					260.564	124.805	206.744
					238.063	520.385	27.244
					191.092	159.996	90.6727
					79.8306	182.518	54.3287
					12.813	489.01	119.515
					51.3913	293.248	137.904
					27.8807	119.341	104.401
					73.1521	24.02	413.915
						36.3332	398.175
							146.046
							33.9608
							133.28
							68.6377
							110.655
							52.8695
							120.692
							91.7165
							163.465
							175.498
							134.017
							95.4529
							91.9169
							30.4447
							32.2633
							39.7153
							67.1085
					91.5485	1342.95	150.47
					191.001	162.43	264.72
					181.015	171.796	175.07
					51.7311	543.231	387.753
					134.121	554.263	358.108
					162.696	717.363	182.115
					152.145	560.532	211.698
					211.611	42.1759	337.668
					151.712	910.312	311.62
					236.154	320.064	48.9018
					201.164	261.734	1031.87
					68.6538	380.813	158.832
					388.717	134.21	56.9113
					150.314	289.488	110.72
					103.195	184.286	89.4793
					236.792	158.473	252.332
					88.2512	119.572	258.652
					55.9135	125.701	154.457
					129.185	221.257	971.848
					100.152	62.0432	211.647
					623.736	166.239	212.208
					69.6767	218.246	920.238
					742.681	111.413	135.85
					172.799		126.786
					92.8012		136.596
					255.136		329.876
					70.8266		367.871
					123.15		496.506
					239.198		236.689
					171.581		491.987
					179.644		233.802
					754.702		254.765
					136.977		46.2302
					218.063		143
					844.139		315.387
					289.248		100.915
					551.183		226.498
							233.551

## Sheet: Fig5J_synaptic_puncta
				Synapse number per cell
				CTRL	DEL	DUP
				2.18085	4.91304	6.22093
				3.38614	4.51492	3.77083
				2.42553	4.65854	4.78632
				4.47222	3.44144	2.70755
				2.77647	5.09804	2.27273
				2.91139	3.31858
				2.25015	5.01478	2.58974
				3.25659	3.98746	3.14879
				2.40225	4.75845	4.01258
				3.48759	3.14162	2.71486
				4.15879	5.01479	2.48796
				3.01015	3.41589

## Sheet: Fig6F_S25_distance_traveled
				Proportion of cells on each distance bin
				0-200					200-400					400-600					>600
			CTRL	48.1482	69.1589	73.7327	56.5891	67.8311	46.0318	28.271	26.2673	29.0698	29.9854	3.7037	2.57009	0	10.8527	1.16448	2.1164	0	0	3.48837	1.01892
			DEL	87.0786	81.57	79.8762	78.1065	76.6839	9.83146	18.43	16.7183	18.9349	19.9482	3.08989	0	2.16718	2.76134	2.84974	0	0	1.23839	0.197239	0.518135
			DUP	63.5417	89.8305	65.146	84.9438	88.3534	25	6.77966	26.2774	9.21348	11.6466	7.29167	2.54237	5.65693	2.92135	0	4.16667	0.847458	2.91971	2.92135	0

## Sheet: Fig6H_Boyden_chamber
				Proportion of migrated cells
				CTRL	DEL	DUP
			Experiment 1	27.9819	9.58712	21.6401
				29.3054	25.8249	9.42266
				24	15.7895	12.6421
				27.2183	6.31912	23.0608
				36.9346	2.53239	10.128
			Experiment 2	17.0786	9.61022	14.482
				16.3214	9.63303	14.3876
				19.6078	14.6657	10.1078
				18.1153	12.381	12.8926
				15.3704	8.62069	10.1968

## Sheet: Fig7B_S28_WB_quantification
Raw values		A	B	C	D	E	F	Mean
CTL_Active_RhoA	Normalized IP to protein loading	1392.8	4699.96	7080.03	14469.5	10011.5	11182.9	8139.44
DEL_Active_RhoA	Normalized IP to protein loading	3829.87	24820.9	15376.8	18924.6	12466.5	20296.5	15952.5
DUP_Active_RhoA	Normalized IP to protein loading	5379.99	13369.9	12199.5	17181.8	12936.3	19800	13477.9
CTL_Total_RhoA	Normalized to Actin	1.31669	0.957151	0.988962	0.21126	0.878239	0.715029	0.844555
DEL_Total_RhoA	Normalized to Actin	1.52119	0.904235	1.01125	0.605833	1.25601	0.891953	1.03175
DUP_Total_RhoA	Normalized to Actin	0.85259	0.669832	0.798097	0.283602	0.667851	0.739248	0.668537
CTL_KCTD13	Normalized to Actin	3.44152	0.463866	0.717319	1.07019	0.918029	0.610747	1.20361
DEL_KCTD13	Normalized to Actin	2.49803	0.307323	0.711036	0.588261	0.490609	0.183417	0.796446
DUP_KCTD13	Normalized to Actin	5.1151	0.654708	0.949824	0.887319	1.2834	0.948577	1.63982
Log values										Tukey's multiple comparisons test	Mean Diff.	95.00% CI of diff.	Below threshold?	Summary	Adjusted P Value
CTL_Active_RhoA	Normalized IP to protein loading	3.14389	3.67209	3.85004	4.16045	4.0005	4.04855	3.91059		CTRL vs. DEL	-0.3283	-0.5454 to -0.1111	Yes	**	0.0052
DEL_Active_RhoA	Normalized IP to protein loading	3.58318	4.39482	4.18686	4.27703	4.09575	4.30742	4.20283		CTRL vs. DUP	-0.2852	-0.5024 to -0.06803	Yes	*	0.0123
DUP_Active_RhoA	Normalized IP to protein loading	3.73078	4.12613	4.08634	4.23507	4.11181	4.29667	4.12962		DEL vs. DUP	0.04304	-0.1741 to 0.2602	No	ns	0.8521
CTL_Total_RhoA	Normalized to Actin	3.11948	2.98098	2.99518	2.32482	2.94361	2.85432	2.92663		CTRL vs. DEL	-0.1261	-0.2778 to 0.02560	No	ns	0.1055
DEL_Total_RhoA	Normalized to Actin	3.18218	2.95628	3.00486	2.78235	3.09899	2.95034	3.01357		CTRL vs. DUP	0.06891	-0.08279 to 0.2206	No	ns	0.4553
DUP_Total_RhoA	Normalized to Actin	2.93074	2.82597	2.90206	2.45271	2.82468	2.86879	2.82513		DEL vs. DUP	0.195	0.04331 to 0.3467	Yes	*	0.0139
CTL_KCTD13	Normalized to Actin	3.53675	2.66639	2.85571	3.02946	2.96286	2.78586	3.08049		CTRL vs. DEL	0.2294	0.04246 to 0.4163	Yes	*	0.018
DEL_KCTD13	Normalized to Actin	3.3976	2.4876	2.85189	2.76957	2.69074	2.26344	2.90116		CTRL vs. DUP	-0.1165	-0.3034 to 0.07040	No	ns	0.2493
DUP_KCTD13	Normalized to Actin	3.70885	2.81605	2.97764	2.94808	3.10836	2.97707	3.2148		DEL vs. DUP	-0.3459	-0.5328 to -0.1590	Yes	**	0.0013

## Sheet: Fig7E_S29_S30_distance_Rhosin
				Proportion of cells on each distance bin
				0-200						200-400						400-600						>600
			CTRL_Vh	42.5358	59.1724	41.2844	46.5609	48.2663	41.8778	31.6973	31.1155	23.9216	25.1429	23.5632	27.1505	16.5644	4.69667	9.80392	12.5714	4.02299	14.5161	9.20245	1.56556	1.96078	4	0.574713	7.7957
			CTRL_Rh	62.6223	54.8845	52.9412	63.0662	73.9247	54.5139	25.3793	28.952	21.4286	30.0813	18.4557	23.6842	12.4138	13.6767	1.07143	16.4228	9.79284	5.92105	3.03448	2.48668	1.78571	5.52846	4.7081	12.5
			DEL_Vh	64.3137	75.7143	57.5397	75.1131	73.5849	63.8436	28.7462	25.2101	26.3889	34.0909	29.4944	22.6545	17.4312	17.437	14.2857	12.6623	8.98876	17.3913	12.5382	4.41176	1.78571	6.81818	2.24719	1.373
			DEL_Rh	58.2857	47.9675	46.4286	54.7368	55.1724	61.7089	26.7196	16.0279	14.0272	16.8421	8.97756	28.5714	16.0053	13.2404	1.80995	13.6842	6.73317	12.987	6.45256	3.25488	1.02548	5.25546	1.02542	6.25589
			DUP_Vh	71.8391	67.0433	59.2697	72.5686	50.8108	51.3889	27.6005	16.9355	14.6226	19.2529	15.1351	18.4834	10.2635	4.30107	5.66038	13.7931	14.5946	7.109	9.25715	5.2549	1.46589	3.26584	3.25875	9.25847
			DUP_Rh	50.5376	57.8947	58.5812	49.3507	50.237	64.898	21.6095	20.8333	12.3779	12.3418	16.6667	12.2449	12.9657	15.2778	12.0521	11.076	13.1944	9.38776	8.32548	1.00255	1.95654	6.25849	2.51478	7.32555
				Experiment 1			Experiment 2			Experiment 1			Experiment 2			Experiment 1			Experiment 2			Experiment 1			Experiment 2

## Sheet: Fig7G_S30_Boyden_Rhosin
					Proportion cells migrated
					CTRL_Vh	CTRL_Rh	DEL_Vh	DEL_Rh	DUP_Vh	DUP_Rh
				Experiment 1	14.8594	17.2897	13.7168	18.6916	15.5556	18.7135
					33.3333	15.2381	14.956	15.1515	10.7527	26.8868
					25.974	18.3761	25.8929	24.7059	15.3846	18.8596
					24.2268	17.1429	8.57143	30.8642	16.6667	17.3633
					25.3521	27.835	8.86427	15.2672	14.4414	20
					23.4568	14.3357	9.54907		11.0672
					27.439	18.5629
				Experiment 2	28.4553	33.3333	14.1379	12.9032	12.945	36.1446
					38.0952	22.0339	22.2642	31.2977	20.4878	19.0083
					20.1389	39.1304	9.02256	16.6667	23.4146	12.3967
					25.2525	11.7647	24.8781	32.5843	21.4575	18.8679
					22.6415	31.0078	13.0435	18.7234	14.1667	28.3186
					28.7037	18.3036	19.1558	19.4444	24.0196	27.2727
						37.594	17.0492	37.5691	16.187	22.549

[truncated: 5 more sheets: FigS2_iPSC_qPCR, FigS4_qPCR, FigS23_immunos, FigS26_migration_per_cell, FigS31_neurite_length_Rhosin]
